# Supplementary material for: An in silico investigation of menthol metabolism
Source: PLoS One. 2019 Sep 27;14(9):e0216577. doi: 10.1371/journal.pone.0216577 (PMC6764827; doi:10.1371/journal.pone.0216577)
Supplement: S2 File — (ZIP) [file pone.0216577.s002.zip › B3LYP/g-series/oOeye-5A-SR.out]

Q-Chem Developer Version!
                  Welcome to Q-Chem
     A Quantum Leap Into The Future Of Chemistry


 Q-Chem 5.1, Q-Chem, Inc., Pleasanton, CA (2018)

 Yihan Shao,  Zhengting Gan,  E. Epifanovsky,  A. T. B. Gilbert,  M. Wormit,  
 J. Kussmann,  A. W. Lange,  A. Behn,  Jia Deng,  Xintian Feng,  D. Ghosh,  
 M. Goldey,  P. R. Horn,  L. D. Jacobson,  I. Kaliman,  T. Kus,  A. Landau,  
 Jie Liu,  E. I. Proynov,  R. M. Richard,  R. P. Steele,  E. J. Sundstrom,  
 H. L. Woodcock III,  P. M. Zimmerman,  D. Zuev,  B. Albrecht,  E. Alguire,  
 S. A. Baeppler,  D. Barton,  Z. Benda,  Y. A. Bernard,  E. J. Berquist,  
 K. B. Bravaya,  H. Burton,  D. Casanova,  Chun-Min Chang,  Yunqing Chen,  
 A. Chien,  K. D. Closser,  M. P. Coons,  S. Coriani,  S. Dasgupta,  
 A. L. Dempwolff,  M. Diedenhofen,  Hainam Do,  R. G. Edgar,  Po-Tung Fang,  
 S. Faraji,  S. Fatehi,  Qingguo Feng,  K. D. Fenk,  J. Fosso-Tande,  
 J. Gayvert,  Qinghui Ge,  A. Ghysels,  G. Gidofalvi,  J. Gomes,  
 J. Gonthier,  A. Gunina,  D. Hait,  M. W. D. Hanson-Heine,  
 P. H. P. Harbach,  A. W. Hauser,  J. E. Herr,  E. G. Hohenstein,  
 Z. C. Holden,  Kerwin Hui,  B. C. Huynh,  T.-C. Jagau,  Hyunjun Ji,  
 B. Kaduk,  K. Khistyaev,  Jaehoon Kim,  P. Klunzinger,  K. Koh,  
 D. Kosenkov,  L. Koulias,  T. Kowalczyk,  C. M. Krauter,  A. Kunitsa,  
 Ka Un Lao,  A. Laurent,  K. V. Lawler,  Joonho Lee,  D. Lefrancois,  
 S. Lehtola,  D. S. Levine,  Yi-Pei Li,  You-Sheng Lin,  Fenglai Liu,  
 E. Livshits,  A. Luenser,  P. Manohar,  E. Mansoor,  S. F. Manzer,  
 Shan-Ping Mao,  Yuezhi Mao,  N. Mardirossian,  A. V. Marenich,  
 T. Markovich,  L. A. Martinez-Martinez,  S. A. Maurer,  N. J. Mayhall,  
 S. C. McKenzie,  J.-M. Mewes,  A. F. Morrison,  J. W. Mullinax,  K. Nanda,  
 T. S. Nguyen-Beck,  R. Olivares-Amaya,  J. A. Parkhill,  T. M. Perrine,  
 F. Plasser,  P. Pokhilko,  S. Prager,  A. Prociuk,  E. Ramos,  D. R. Rehn,  
 F. Rob,  M. Schneider,  N. Sergueev,  S. M. Sharada,  S. Sharma,  
 D. W. Small,  T. Stauch,  T. Stein,  Yu-Chuan Su,  A. J. W. Thom,  
 A. Tkatchenko,  T. Tsuchimochi,  N. M. Tubman,  L. Vogt,  M. L. Vidal,  
 O. Vydrov,  M. A. Watson,  J. Wenzel,  M. de Wergifosse,  T. A. Wesolowski,  
 A. White,  J. Witte,  A. Yamada,  Jun Yang,  K. Yao,  S. Yeganeh,  
 S. R. Yost,  Zhi-Qiang You,  A. Zech,  Igor Ying Zhang,  Xing Zhang,  
 Yan Zhao,  Ying Zhu,  B. R. Brooks,  G. K. L. Chan,  C. J. Cramer,  
 M. S. Gordon,  W. J. Hehre,  A. Klamt,  M. W. Schmidt,  C. D. Sherrill,  
 D. G. Truhlar,  A. Aspuru-Guzik,  R. Baer,  A. T. Bell,  N. A. Besley,  
 Jeng-Da Chai,  A. E. DePrince, III,  R. A. DiStasio Jr.,  A. Dreuw,  
 B. D. Dunietz,  T. R. Furlani,  Chao-Ping Hsu,  Yousung Jung,  Jing Kong,  
 D. S. Lambrecht,  WanZhen Liang,  C. Ochsenfeld,  V. A. Rassolov,  
 L. V. Slipchenko,  J. E. Subotnik,  T. Van Voorhis,  J. M. Herbert,  
 A. I. Krylov,  P. M. W. Gill,  M. Head-Gordon

 Contributors to earlier versions of Q-Chem not listed above: 
 R. D. Adamson,  B. Austin,  J. Baker,  G. J. O. Beran,  K. Brandhorst,  
 S. T. Brown,  E. F. C. Byrd,  A. K. Chakraborty,  C.-L. Cheng,  
 Siu Hung Chien,  D. M. Chipman,  D. L. Crittenden,  H. Dachsel,  
 R. J. Doerksen,  A. D. Dutoi,  L. Fusti-Molnar,  W. A. Goddard III,  
 A. Golubeva-Zadorozhnaya,  S. R. Gwaltney,  G. Hawkins,  A. Heyden,  
 S. Hirata,  G. Kedziora,  F. J. Keil,  C. Kelley,  Jihan Kim,  R. A. King,  
 R. Z. Khaliullin,  P. P. Korambath,  W. Kurlancheek,  A. M. Lee,  M. S. Lee,  
 S. V. Levchenko,  Ching Yeh Lin,  D. Liotard,  R. C. Lochan,  I. Lotan,  
 P. E. Maslen,  N. Nair,  D. P. O'Neill,  D. Neuhauser,  E. Neuscamman,  
 C. M. Oana,  R. Olson,  B. Peters,  R. Peverati,  P. A. Pieniazek,  
 Y. M. Rhee,  J. Ritchie,  M. A. Rohrdanz,  E. Rosta,  N. J. Russ,  
 H. F. Schaefer III,  N. E. Schultz,  N. Shenvi,  A. C. Simmonett,  A. Sodt,  
 D. Stuck,  K. S. Thanthiriwatte,  V. Vanovschi,  Tao Wang,  A. Warshel,  
 C. F. Williams,  Q. Wu,  X. Xu,  W. Zhang

 Please cite Q-Chem as follows:
 Y. Shao et al., Mol. Phys. 113, 184-215 (2015)
 DOI: 10.1080/00268976.2014.952696

 Q-Chem 5.1.2 for Intel X86 EM64T Linux

 Parts of Q-Chem use Armadillo 8.300.2 (Tropical Shenanigans).
 http://arma.sourceforge.net/

 Q-Chem begins on Sat Mar 30 08:52:47 2019  

Host: 
0

     Scratch files written to /scratch/taweetham/qchem2601//
Input Ideriv = 2
Curr. Ideriv = -1
Max.  Ideriv = 2

Checking the input file for inconsistencies... 	...done.

--------------------------------------------------------------
User input:
--------------------------------------------------------------
$molecule
0 1
O 
C  1 1.374742
H  2 1.104135 1 111.215335
C  1 1.435973 2 115.346653 3 -47.812662 0
H  4 1.094771 1 109.209918 2 -69.961929 0
H  4 1.098757 1 108.895338 2 48.231055 0
O  2 1.437404 1 108.285555 3 119.388658 0
C  7 1.422351 2 113.481893 1 -178.790680 0
H  8 1.096683 7 111.251463 2 55.932153 0
C  4 1.525135 1 109.176736 2 168.674087 0
H  10 1.100238 4 105.145430 1 179.435644 0
C  8 1.526869 7 106.979701 2 171.542126 0
O  12 1.202086 8 124.277595 7 -111.420121 0
O  12 1.348978 8 112.037791 7 67.824521 0
H  14 0.969081 12 107.391240 8 -178.579666 0
C  2 1.531684 1 109.003997 3 -121.533297 0
H  16 1.100685 2 106.706506 1 -52.052800 0
O  16 1.417024 2 108.454189 1 67.279282 0
H  18 0.964566 16 107.852201 2 166.275248 0
C  16 1.530905 2 110.193027 1 -171.235438 0
H  20 1.094608 16 108.649115 2 -69.630150 0
O  20 1.435070 16 111.131785 2 176.338659 0
H  22 0.965779 20 108.686786 16 -62.414742 0
C  20 1.527803 16 112.719402 2 50.576995 0
H  24 1.099375 20 109.770690 16 65.697489 0
O  24 1.417765 20 111.667063 16 -171.180344 0
H  26 0.964524 24 108.208356 20 -47.337330 0
C  10 1.547234 4 111.681491 1 63.061865 0
H  28 1.094708 10 108.630089 4 -56.689409 0
H  28 1.095455 10 109.015026 4 59.069600 0
C  28 1.543880 10 113.430462 4 -177.844355 0
H  31 1.094621 28 109.711026 10 175.012979 0
H  31 1.097915 28 110.249312 10 -67.452127 0
C  31 1.525462 28 108.352132 10 52.993414 0
H  34 1.098166 31 108.276762 28 58.272227 0
C  34 1.521693 31 109.570358 28 -58.920505 0
H  36 1.102390 34 108.825647 31 -54.113752 0
O  36 1.441214 34 105.070861 31 -168.595106 0
C  38 1.426274 36 109.167586 34 19.048372 0
H  39 1.096122 38 107.420337 36 130.361483 0
O  39 1.415974 38 110.114395 36 -110.347602 0
H  41 0.963411 39 107.281647 38 -48.493067 0
C  36 1.515659 34 111.847425 31 65.548130 0
H  43 1.093271 36 110.115298 34 60.526101 0
H  43 1.095133 36 111.013728 34 179.629766 0
C  34 1.535458 31 122.408308 28 -176.629316 0
H  46 1.098101 34 108.620745 31 51.122528 0
C  46 1.526458 34 116.340388 31 -72.725138 0
H  48 1.090764 46 110.845210 34 -57.152820 0
H  48 1.093720 46 110.330612 34 63.151492 0
H  48 1.093752 46 111.434993 34 -177.280823 0
$end

$rem
   job_type 	optimization
   basis 	6-311++g**
   method 	b3lyp
   scf_guess sad
$end

--------------------------------------------------------------
 ----------------------------------------------------------------
             Standard Nuclear Orientation (Angstroms)
    I     Atom           X                Y                Z
 ----------------------------------------------------------------
    1      O       0.4559984046    -0.1735330550     0.2543802457
    2      C       1.7392427975     0.2240287278     0.5461747344
    3      H       1.8830960241     0.3425878213     1.6344596643
    4      C      -0.0413057927    -1.2692305735     1.0380599890
    5      H       0.4853760367    -2.1852390269     0.7516017787
    6      H       0.1627551775    -1.0693282440     2.0990336570
    7      O       2.6438305550    -0.7858756207     0.0687394456
    8      C       4.0099412164    -0.4968873480     0.3394972828
    9      H       4.1766116307    -0.3320764162     1.4108384666
   10      C      -1.5420818751    -1.4104712589     0.8062001444
   11      H      -1.8490576993    -2.2673469072     1.4243050088
   12      C       4.8110731297    -1.7430194353    -0.0301936985
   13      O       5.3698303618    -2.4495015309     0.7658491117
   14      O       4.8068360693    -1.9715183205    -1.3596717733
   15      H       5.3115332754    -2.7839855889    -1.5155424007
   16      C       2.0261642455     1.5476590128    -0.1691816992
   17      H       1.7672763451     1.3974747625    -1.2283933000
   18      O       1.2134976861     2.5548227695     0.4080108571
   19      H       1.5478036510     3.4099735820     0.1124703726
   20      C       3.5092164287     1.9058656807    -0.0430297112
   21      H       3.7178910120     2.1711317533     0.9982461901
   22      O       3.8175189705     3.0993341966    -0.7778823148
   23      H       3.6429153794     2.9399432732    -1.7142781694
   24      C       4.4304287661     0.7542277258    -0.4421285173
   25      H       4.3159937828     0.5409949430    -1.5145378634
   26      O       5.7845404147     1.0345605266    -0.1293142606
   27      H       5.9882765760     1.9238727460    -0.4422390114
   28      C      -1.8626455533    -1.7584235216    -0.6669261916
   29      H      -1.4291214662    -0.9865662875    -1.3108818433
   30      H      -1.3651165591    -2.6988264297    -0.9279413776
   31      C      -3.3753473170    -1.8590761066    -0.9587615659
   32      H      -3.5348924180    -2.0184991272    -2.0298940483
   33      H      -3.8059136956    -2.7248127480    -0.4386365727
   34      C      -4.0438637767    -0.5752187645    -0.4772738904
   35      H      -3.5789857916     0.2717956346    -0.9992160618
   36      C      -3.7899699468    -0.3960372369     1.0123507233
   37      H      -4.1156971266    -1.3070100987     1.5408334207
   38      O      -4.6726102879     0.6688071732     1.4175052670
   39      C      -5.7037195706     0.8185252374     0.4435157027
   40      H      -6.6604767856     0.8337444262     0.9781814363
   41      O      -5.5344665412     2.0346124493    -0.2617981805
   42      H      -5.3961278228     2.7280882229     0.3925064163
   43      C      -2.3212241807    -0.1707281962     1.3110879240
   44      H      -1.9691997223     0.7329357892     0.8063982554
   45      H      -2.1549572309    -0.0370722145     2.3852423206
   46      C      -5.5633769895    -0.3642898231    -0.5422342453
   47      H      -6.0574223503    -1.2277962421    -0.0773668965
   48      C      -6.1557959232    -0.1288045842    -1.9291951442
   49      H      -5.6890798836     0.7321239550    -2.4095536483
   50      H      -6.0015728321    -1.0071389788    -2.5624149857
   51      H      -7.2321265206     0.0586454806    -1.8775390130
 ----------------------------------------------------------------
 Molecular Point Group                 C1    NOp =  1
 Largest Abelian Subgroup              C1    NOp =  1
 Nuclear Repulsion Energy =  2404.2959476391 hartrees
 There are       97 alpha and       97 beta electrons
 Requested basis set is 6-311++G(d,p)
 There are 280 shells and 732 basis functions

 Total QAlloc Memory Limit   2000 MB
 Mega-Array Size       188 MB
 MEM_STATIC part       192 MB
 A cutoff of  1.0D-11 yielded  26605 shell pairs
 There are    175799 function pairs (    186180 Cartesian)

 -------------------------------------------------------
 OpenMP Integral Computing Module                       
 Release: version 1.0, May 2013, Q-Chem Inc. Pittsburgh 
 -------------------------------------------------------
 Integral Job Info:
 Integral job number is                      11
 Integral operator is                         1
 short-range coefficients                     0
 long-range coefficients              100000000
 Omega coefficients                           0
 if combine SR and LR in K                    0
 Integral screening is                        0
 Integral computing path is                   2
 max size of driver memory is            800000
 size of driver memory is                593474
 size of scratch memory is              2361544
 max col of scratch BK array               1296
 max len of scratch array in speh3          155
 max len of scratch index in speh4           18
 max int batch size is                      520
 min int batch size is                       52
 fixed nKL is                                52
 max L of basis functions is                  2
 order of int derivative is                   0
 number of shells is                        280
 number of basis is                         757
 number of cartesian basis is               757
 number of contracted shell pairs         26605
 number of primitive shell pairs          56785
 maxK2 (contraction) of shell pair           36
 max number of K2 of shell pair               1
 max number of CS2 of shell pair           5331
 max number of PS2 of shell pair           8568
 mem total for path MDJ                  786156
 -------------------------------------------------------
 Smallest overlap matrix eigenvalue = 8.04E-07

 Q-Chem warning in module stvman/mkSTV.C, line 306:

 Overlap eigenvalue is smaller than square root of threshold
 Use THRESH >= 12 to get rid of this warning

 Linear dependence detected in AO basis
 Tighter screening thresholds may be required for diffuse basis sets
 Use S2THRESH > 14 and THRESH = 14 in case of SCF convergence issues
 Number of orthogonalized atomic orbitals = 731
 Maximum deviation from orthogonality = 1.575E-10

 Scale SEOQF with 1.000000e-02/1.000000e-01/1.000000e-01

 Standard Electronic Orientation quadrupole field applied
 Nucleus-field energy     =     0.0000000272 hartrees
 Guess from superposition of atomic densities
 Warning:  Energy on first SCF cycle will be non-variational
 SAD guess density has 194.000000 electrons

 -----------------------------------------------------------------------
  General SCF calculation program by
  Eric Jon Sundstrom, Paul Horn, Yuezhi Mao, Dmitri Zuev, Alec White,
  David Stuck, Shaama M.S., Shane Yost, Joonho Lee, David Small,
  Daniel Levine, Susi Lehtola, Hugh Burton, Evgeny Epifanovsky
 -----------------------------------------------------------------------
 Exchange:     0.2000 Hartree-Fock + 0.0800 Slater + 0.7200 B88
 Correlation:  0.1900 VWN1RPA + 0.8100 LYP
 Using SG-1 standard quadrature grid
 using 6 threads for integral computing
 -------------------------------------------------------
 OpenMP Integral computing Module                
 Release: version 2.0, May 2017, Q-Chem Inc. Pleasanton 
 -------------------------------------------------------
 -------------------------------------------------------
 OpenMP BLAS3 based DFT computing Module                
 Release: version 1.0, May 2013, Q-Chem Inc. Pittsburgh 
 -------------------------------------------------------
 A restricted SCF calculation will be
 performed using DIIS
 SCF converges when DIIS error is below 1.0e-08
 ---------------------------------------
  Cycle       Energy         DIIS error
 ---------------------------------------
    1   -1307.9435558614      2.34e-02  
    2   -1302.2466241491      3.04e-03  
    3   -1301.6722231511      4.59e-03  
    4   -1302.7158886885      8.31e-04  
    5   -1302.7459562422      3.44e-04  
    6   -1302.7511031012      1.05e-04  
    7   -1302.7516491460      2.88e-05  
    8   -1302.7516896458      8.19e-06  
    9   -1302.7516928624      2.09e-06  
   10   -1302.7516930545      7.22e-07  
   11   -1302.7516930808      2.04e-07  
   12   -1302.7516930830      6.75e-08  
   13   -1302.7516930830      1.67e-08  
   14   -1302.7516930832      6.79e-09  Convergence criterion met
 ---------------------------------------
 SCF time:   CPU 2318.08s  wall 410.00s 
 SCF   energy in the final basis set =    -1302.7516930832
 Total energy in the final basis set =    -1302.7516930832

 --------------------------------------------------------------

                    Orbital Energies (a.u.)
 --------------------------------------------------------------

 Alpha MOs
 -- Occupied --
-19.1890 -19.1659 -19.1573 -19.1486 -19.1478 -19.1423 -19.1337 -19.1247
-19.1236 -10.3248 -10.2947 -10.2663 -10.2614 -10.2537 -10.2529 -10.2484
-10.2265 -10.2158 -10.1847 -10.1793 -10.1718 -10.1696 -10.1688 -10.1645
-10.1579  -1.1329  -1.1010  -1.0745  -1.0665  -1.0538  -1.0431  -1.0407
 -1.0384  -1.0030  -0.8461  -0.8108  -0.8099  -0.7921  -0.7545  -0.7443
 -0.7087  -0.6832  -0.6734  -0.6580  -0.6355  -0.6251  -0.6235  -0.5905
 -0.5751  -0.5679  -0.5627  -0.5584  -0.5460  -0.5360  -0.5196  -0.5140
 -0.5088  -0.5019  -0.4923  -0.4889  -0.4815  -0.4689  -0.4624  -0.4604
 -0.4521  -0.4451  -0.4373  -0.4363  -0.4298  -0.4235  -0.4217  -0.4112
 -0.3996  -0.3959  -0.3850  -0.3818  -0.3742  -0.3707  -0.3682  -0.3622
 -0.3584  -0.3566  -0.3473  -0.3447  -0.3413  -0.3343  -0.3266  -0.3228
 -0.3199  -0.3164  -0.3058  -0.2955  -0.2931  -0.2917  -0.2874  -0.2835
 -0.2661
 -- Virtual --
 -0.0338  -0.0236  -0.0122  -0.0083  -0.0051  -0.0006   0.0021   0.0062
  0.0125   0.0160   0.0228   0.0246   0.0291   0.0327   0.0370   0.0384
  0.0463   0.0479   0.0506   0.0531   0.0596   0.0615   0.0654   0.0672
  0.0695   0.0731   0.0776   0.0804   0.0825   0.0862   0.0878   0.0922
  0.0927   0.0944   0.0986   0.1008   0.1024   0.1053   0.1063   0.1092
  0.1126   0.1147   0.1157   0.1176   0.1190   0.1201   0.1245   0.1266
  0.1279   0.1310   0.1317   0.1354   0.1374   0.1386   0.1405   0.1412
  0.1424   0.1443   0.1459   0.1480   0.1508   0.1528   0.1533   0.1552
  0.1599   0.1613   0.1652   0.1674   0.1691   0.1725   0.1748   0.1767
  0.1790   0.1795   0.1822   0.1843   0.1857   0.1875   0.1906   0.1909
  0.1940   0.1969   0.2012   0.2028   0.2038   0.2068   0.2090   0.2117
  0.2138   0.2163   0.2201   0.2216   0.2262   0.2279   0.2335   0.2362
  0.2369   0.2429   0.2442   0.2461   0.2495   0.2505   0.2536   0.2541
  0.2572   0.2586   0.2633   0.2657   0.2685   0.2704   0.2763   0.2781
  0.2792   0.2816   0.2861   0.2885   0.2916   0.2944   0.2964   0.2990
  0.3006   0.3029   0.3065   0.3091   0.3118   0.3139   0.3176   0.3194
  0.3228   0.3243   0.3277   0.3282   0.3320   0.3333   0.3373   0.3412
  0.3420   0.3432   0.3465   0.3475   0.3511   0.3542   0.3550   0.3566
  0.3584   0.3611   0.3673   0.3679   0.3735   0.3743   0.3789   0.3806
  0.3813   0.3830   0.3836   0.3900   0.3924   0.3960   0.4058   0.4064
  0.4094   0.4102   0.4103   0.4210   0.4231   0.4259   0.4329   0.4380
  0.4394   0.4471   0.4490   0.4527   0.4576   0.4630   0.4725   0.4859
  0.4910   0.4956   0.5031   0.5078   0.5097   0.5183   0.5306   0.5337
  0.5451   0.5504   0.5570   0.5615   0.5675   0.5722   0.5768   0.5790
  0.5844   0.5885   0.5967   0.6007   0.6080   0.6203   0.6223   0.6264
  0.6286   0.6375   0.6396   0.6470   0.6508   0.6580   0.6631   0.6658
  0.6710   0.6770   0.6790   0.6830   0.6849   0.6919   0.6942   0.7040
  0.7091   0.7127   0.7184   0.7300   0.7358   0.7422   0.7453   0.7480
  0.7502   0.7530   0.7599   0.7620   0.7668   0.7681   0.7791   0.7806
  0.7841   0.7883   0.7928   0.7945   0.7983   0.8008   0.8047   0.8074
  0.8133   0.8257   0.8267   0.8309   0.8415   0.8559   0.8606   0.8620
  0.8843   0.9071   0.9139   0.9273   0.9349   0.9464   0.9580   0.9714
  0.9897   0.9969   1.0061   1.0113   1.0235   1.0282   1.0350   1.0551
  1.0580   1.0692   1.0765   1.0860   1.0936   1.1021   1.1086   1.1267
  1.1327   1.1372   1.1409   1.1525   1.1540   1.1597   1.1646   1.1706
  1.1802   1.1841   1.1896   1.1940   1.2013   1.2060   1.2162   1.2209
  1.2318   1.2341   1.2383   1.2437   1.2531   1.2601   1.2692   1.2703
  1.2810   1.2955   1.3043   1.3077   1.3231   1.3387   1.3417   1.3523
  1.3582   1.3650   1.3708   1.3772   1.3891   1.3958   1.4097   1.4181
  1.4364   1.4534   1.4600   1.4638   1.4695   1.4707   1.4801   1.4845
  1.5032   1.5056   1.5090   1.5218   1.5250   1.5369   1.5406   1.5513
  1.5547   1.5600   1.5700   1.5721   1.5790   1.5842   1.5870   1.5930
  1.6005   1.6023   1.6129   1.6163   1.6190   1.6217   1.6276   1.6334
  1.6370   1.6429   1.6490   1.6496   1.6522   1.6569   1.6618   1.6667
  1.6686   1.6759   1.6816   1.6892   1.6932   1.7002   1.7080   1.7113
  1.7165   1.7204   1.7359   1.7481   1.7613   1.7637   1.7727   1.7784
  1.7849   1.7881   1.7963   1.8066   1.8114   1.8193   1.8285   1.8297
  1.8325   1.8541   1.8545   1.8592   1.8648   1.8738   1.8802   1.8922
  1.8955   1.9064   1.9138   1.9301   1.9380   1.9534   1.9587   1.9730
  1.9774   1.9994   2.0041   2.0051   2.0087   2.0153   2.0362   2.0368
  2.0481   2.0534   2.0590   2.0650   2.0741   2.0806   2.0942   2.1020
  2.1105   2.1209   2.1309   2.1354   2.1397   2.1551   2.1612   2.1661
  2.1733   2.1865   2.1901   2.2037   2.2218   2.2327   2.2430   2.2555
  2.2617   2.2728   2.2845   2.3020   2.3071   2.3252   2.3379   2.3506
  2.3554   2.3648   2.3773   2.3854   2.3970   2.4062   2.4312   2.4500
  2.4790   2.4982   2.5052   2.5144   2.5229   2.5343   2.5407   2.5456
  2.5500   2.5653   2.5691   2.5794   2.5809   2.5976   2.6014   2.6134
  2.6276   2.6325   2.6384   2.6448   2.6532   2.6763   2.6817   2.6952
  2.6989   2.7064   2.7302   2.7356   2.7449   2.7480   2.7680   2.7866
  2.7881   2.8009   2.8020   2.8208   2.8278   2.8317   2.8403   2.8560
  2.8655   2.8791   2.8820   2.8860   2.8956   2.9046   2.9145   2.9207
  2.9255   2.9319   2.9454   2.9503   2.9655   2.9766   2.9792   2.9869
  3.0055   3.0099   3.0265   3.0391   3.0407   3.0573   3.0663   3.0682
  3.0821   3.0916   3.0941   3.1036   3.1206   3.1322   3.1380   3.1393
  3.1438   3.1482   3.1593   3.1668   3.1734   3.1914   3.2028   3.2057
  3.2127   3.2292   3.2471   3.2580   3.2651   3.2708   3.2811   3.2902
  3.2947   3.3145   3.3295   3.3460   3.3584   3.3675   3.3831   3.3917
  3.4150   3.4191   3.4681   3.4862   3.5386   3.5644   3.6129   3.6165
  3.6830   3.7772   3.7808   3.8016   3.8147   3.8165   3.8259   3.8451
  3.8669   3.9010   3.9018   3.9055   3.9232   3.9332   3.9357   3.9727
  3.9951   3.9984   4.0102   4.0163   4.0466   4.0755   4.0912   4.1152
  4.1404   4.1485   4.1594   4.1747   4.1816   4.2393   4.2576   4.2806
  4.3069   4.3133   4.3240   4.3423   4.3561   4.4408   4.9853   5.0751
  5.0927   5.0975   5.1096   5.1181   5.1428   5.1693   5.1781   5.1881
  5.3688   5.3779   5.3827   5.4145   5.4261   5.4477   5.4638   5.4756
  5.5947   5.6129   5.6162   5.6454   5.6627   5.6952   5.7505   5.8192
  5.8457  23.7498  23.7660  23.7715  23.7954  23.8105  23.8149  23.8316
 23.8543  23.8723  23.8870  23.8900  23.9138  23.9495  23.9549  23.9866
 23.9977  49.8669  49.9020  49.9369  49.9480  49.9521  49.9614  50.0040
 50.0149  50.0286
 --------------------------------------------------------------

          Ground-State Mulliken Net Atomic Charges

     Atom                 Charge (a.u.)
  ----------------------------------------
      1 O                     0.088687
      2 C                     0.070004
      3 H                     0.222500
      4 C                    -0.426897
      5 H                     0.226734
      6 H                     0.113738
      7 O                     0.020491
      8 C                    -0.405517
      9 H                     0.274824
     10 C                    -0.011422
     11 H                     0.185495
     12 C                     0.012250
     13 O                    -0.201841
     14 O                    -0.119637
     15 H                     0.291011
     16 C                    -0.511876
     17 H                     0.245318
     18 O                    -0.143403
     19 H                     0.251821
     20 C                    -0.655245
     21 H                     0.301147
     22 O                    -0.210832
     23 H                     0.272556
     24 C                    -0.203922
     25 H                     0.281362
     26 O                    -0.150639
     27 H                     0.261892
     28 C                    -0.225876
     29 H                     0.161625
     30 H                     0.176449
     31 C                    -0.546847
     32 H                     0.175471
     33 H                     0.148340
     34 C                    -0.166704
     35 H                     0.205245
     36 C                    -0.543181
     37 H                     0.185272
     38 O                    -0.072792
     39 C                    -0.464192
     40 H                     0.206016
     41 O                    -0.204415
     42 H                     0.262223
     43 C                    -0.341607
     44 H                     0.227559
     45 H                     0.183079
     46 C                     0.696284
     47 H                     0.184407
     48 C                    -0.802238
     49 H                     0.190156
     50 H                     0.127298
     51 H                     0.159832
  ----------------------------------------
  Sum of atomic charges =     0.000000

 -----------------------------------------------------------------
                    Cartesian Multipole Moments
 -----------------------------------------------------------------
    Charge (ESU x 10^10)
                 0.0000
    Dipole Moment (Debye)
         X       0.0496      Y       0.0771      Z      -2.2385
       Tot       2.2404
    Quadrupole Moments (Debye-Ang)
        XX    -161.7607     XY      14.8575     YY    -146.2384
        XZ     -15.4156     YZ       0.7880     ZZ    -148.0444
    Octopole Moments (Debye-Ang^2)
       XXX     -45.0303    XXY      22.3909    XYY      14.2560
       YYY      26.2420    XXZ     -70.8472    XYZ       8.2694
       YYZ     -24.5153    XZZ      47.1736    YZZ      10.7472
       ZZZ     -13.1323
    Hexadecapole Moments (Debye-Ang^3)
      XXXX  -15099.5131   XXXY     256.2598   XXYY   -2735.5405
      XYYY    -165.4644   YYYY   -2133.8587   XXXZ    -669.2040
      XXYZ     224.3377   XYYZ    -222.9947   YYYZ      63.1014
      XXZZ   -2607.2283   XYZZ      29.9717   YYZZ    -489.1099
      XZZZ     -65.3789   YZZZ     -24.6068   ZZZZ    -912.7777
 -----------------------------------------------------------------
 Calculating analytic gradient of the SCF energy
 Gradient of SCF Energy
            1           2           3           4           5           6
    1  -0.0005511   0.0003916  -0.0003220  -0.0001471   0.0002145   0.0001887
    2  -0.0006507   0.0003453  -0.0001173   0.0000227   0.0000731  -0.0000986
    3   0.0001666  -0.0001109   0.0000119  -0.0002640   0.0000710  -0.0000719
            7           8           9          10          11          12
    1  -0.0002023   0.0000099   0.0000535   0.0001502   0.0001522   0.0000305
    2   0.0000621   0.0001603   0.0000940   0.0004071  -0.0002095  -0.0000007
    3   0.0002521   0.0000274  -0.0000295  -0.0000296   0.0002788   0.0000530
           13          14          15          16          17          18
    1  -0.0000307   0.0000255  -0.0000022   0.0003030  -0.0000379   0.0001004
    2   0.0000058   0.0000739  -0.0000971   0.0000973  -0.0001172   0.0001007
    3  -0.0001020   0.0000888  -0.0000511   0.0002255   0.0001566  -0.0001242
           19          20          21          22          23          24
    1  -0.0000269  -0.0003790   0.0000548  -0.0000383   0.0002079  -0.0000122
    2  -0.0000221  -0.0003288   0.0000605   0.0001333  -0.0000155   0.0001544
    3   0.0000342  -0.0002526   0.0001239  -0.0000906   0.0000836  -0.0001938
           25          26          27          28          29          30
    1   0.0000163  -0.0000946   0.0000516   0.0003473  -0.0001464  -0.0000590
    2  -0.0001373  -0.0000966   0.0000329   0.0000030   0.0001969  -0.0001469
    3  -0.0001381   0.0000739   0.0000047   0.0002444  -0.0001172  -0.0001170
           31          32          33          34          35          36
    1  -0.0001862  -0.0000981   0.0002018   0.0000395  -0.0001205   0.0004015
    2  -0.0000127  -0.0000433   0.0001395   0.0001130   0.0000612   0.0000717
    3   0.0000398  -0.0002273   0.0001998  -0.0004129  -0.0000116   0.0002253
           37          38          39          40          41          42
    1  -0.0000119  -0.0004432   0.0004955  -0.0000709  -0.0000635  -0.0000559
    2  -0.0001950  -0.0001413   0.0002080   0.0000153   0.0001979  -0.0000981
    3   0.0001261  -0.0002216   0.0001035   0.0000616   0.0001638  -0.0000999
           43          44          45          46          47          48
    1  -0.0000045  -0.0003076  -0.0000878  -0.0003553   0.0001141  -0.0000805
    2  -0.0002129   0.0000253  -0.0000123  -0.0002677   0.0002146   0.0001809
    3  -0.0001425  -0.0000275  -0.0001187   0.0003064   0.0000513  -0.0004455
           49          50          51
    1   0.0001051   0.0003735  -0.0000933
    2  -0.0002679   0.0000595  -0.0000207
    3   0.0001667   0.0001430  -0.0000838
 Max gradient component =       6.507E-04
 RMS gradient           =       1.870E-04
 Gradient time:  CPU 492.50 s  wall 83.04 s
 Geometry Optimization Parameters
   NAtoms,    NIC,     NZ,  NCons,   NDum,   NFix, NCnnct, MaxDiis
       51     420      51       0       0       0       0       0


** GEOMETRY OPTIMIZATION IN DELOCALIZED INTERNAL COORDINATES **
   Searching for a Minimum

   Optimization Cycle:   1

                       Coordinates (Angstroms)
     ATOM                X               Y               Z
      1  O         0.4559984046   -0.1735330550    0.2543802457
      2  C         1.7392427975    0.2240287278    0.5461747344
      3  H         1.8830960241    0.3425878213    1.6344596643
      4  C        -0.0413057927   -1.2692305735    1.0380599890
      5  H         0.4853760367   -2.1852390269    0.7516017787
      6  H         0.1627551775   -1.0693282440    2.0990336570
      7  O         2.6438305550   -0.7858756207    0.0687394456
      8  C         4.0099412164   -0.4968873480    0.3394972828
      9  H         4.1766116307   -0.3320764162    1.4108384666
     10  C        -1.5420818751   -1.4104712589    0.8062001444
     11  H        -1.8490576993   -2.2673469072    1.4243050088
     12  C         4.8110731297   -1.7430194353   -0.0301936985
     13  O         5.3698303618   -2.4495015309    0.7658491117
     14  O         4.8068360693   -1.9715183205   -1.3596717733
     15  H         5.3115332754   -2.7839855889   -1.5155424007
     16  C         2.0261642455    1.5476590128   -0.1691816992
     17  H         1.7672763451    1.3974747625   -1.2283933000
     18  O         1.2134976861    2.5548227695    0.4080108571
     19  H         1.5478036510    3.4099735820    0.1124703726
     20  C         3.5092164287    1.9058656807   -0.0430297112
     21  H         3.7178910120    2.1711317533    0.9982461901
     22  O         3.8175189705    3.0993341966   -0.7778823148
     23  H         3.6429153794    2.9399432732   -1.7142781694
     24  C         4.4304287661    0.7542277258   -0.4421285173
     25  H         4.3159937828    0.5409949430   -1.5145378634
     26  O         5.7845404147    1.0345605266   -0.1293142606
     27  H         5.9882765760    1.9238727460   -0.4422390114
     28  C        -1.8626455533   -1.7584235216   -0.6669261916
     29  H        -1.4291214662   -0.9865662875   -1.3108818433
     30  H        -1.3651165591   -2.6988264297   -0.9279413776
     31  C        -3.3753473170   -1.8590761066   -0.9587615659
     32  H        -3.5348924180   -2.0184991272   -2.0298940483
     33  H        -3.8059136956   -2.7248127480   -0.4386365727
     34  C        -4.0438637767   -0.5752187645   -0.4772738904
     35  H        -3.5789857916    0.2717956346   -0.9992160618
     36  C        -3.7899699468   -0.3960372369    1.0123507233
     37  H        -4.1156971266   -1.3070100987    1.5408334207
     38  O        -4.6726102879    0.6688071732    1.4175052670
     39  C        -5.7037195706    0.8185252374    0.4435157027
     40  H        -6.6604767856    0.8337444262    0.9781814363
     41  O        -5.5344665412    2.0346124493   -0.2617981805
     42  H        -5.3961278228    2.7280882229    0.3925064163
     43  C        -2.3212241807   -0.1707281962    1.3110879240
     44  H        -1.9691997223    0.7329357892    0.8063982554
     45  H        -2.1549572309   -0.0370722145    2.3852423206
     46  C        -5.5633769895   -0.3642898231   -0.5422342453
     47  H        -6.0574223503   -1.2277962421   -0.0773668965
     48  C        -6.1557959232   -0.1288045842   -1.9291951442
     49  H        -5.6890798836    0.7321239550   -2.4095536483
     50  H        -6.0015728321   -1.0071389788   -2.5624149857
     51  H        -7.2321265206    0.0586454806   -1.8775390130
   Point Group: c1    Number of degrees of freedom:   147


   Energy is  -1302.751693083


 Attempting to Generate Delocalized Internal Coordinates

147 Hessian modes will be used to form the next step
  Hessian Eigenvalues:
     0.005194    0.005625    0.005679    0.005854    0.006436    0.006691
     0.007477    0.007803    0.009683    0.009779    0.010887    0.011006
     0.013295    0.013393    0.013532    0.014783    0.018216    0.018987
     0.019524    0.022395    0.029691    0.029891    0.030945    0.031673
     0.036198    0.038073    0.040058    0.042467    0.044228    0.046616
     0.047306    0.048181    0.049005    0.049133    0.049309    0.049514
     0.051418    0.051535    0.052617    0.054976    0.055864    0.056418
     0.057058    0.057215    0.057771    0.058498    0.058750    0.059654
     0.061600    0.062641    0.064913    0.066037    0.069146    0.071141
     0.073870    0.075890    0.076904    0.078882    0.083789    0.084403
     0.086245    0.092091    0.092355    0.109841    0.111657    0.112780
     0.113115    0.117807    0.136951    0.137656    0.142481    0.145500
     0.160000    0.160000    0.160000    0.160000    0.160000    0.160000
     0.160000    0.160000    0.162832    0.169062    0.169264    0.171662
     0.177012    0.187398    0.188317    0.193719    0.197814    0.202507
     0.220070    0.228221    0.249986    0.250000    0.250000    0.262748
     0.270158    0.272942    0.273984    0.277014    0.281756    0.285340
     0.288035    0.291820    0.292022    0.297145    0.297530    0.298773
     0.301285    0.332289    0.334192    0.336065    0.336558    0.337513
     0.338200    0.338857    0.338930    0.339137    0.340516    0.341146
     0.341898    0.342261    0.342671    0.342742    0.342840    0.342855
     0.343826    0.343863    0.344374    0.347245    0.374201    0.385009
     0.394103    0.401429    0.402694    0.404146    0.427987    0.429117
     0.430725    0.500761    0.535652    0.542487    0.545028    0.545116
     0.547462    0.552394    1.037819

 Minimum Search - Taking Simple RFO Step
 Searching for Lamda that Minimizes Along All modes
 Value Taken    Lamda =  -0.00008896
 Step Taken.  Stepsize is  0.071916

                             Maximum     Tolerance    Cnvgd?
         Gradient           0.000798      0.000300      NO
         Displacement       0.035670      0.001200      NO
         Energy change     *********      0.000001      NO


 New Cartesian Coordinates Obtained by Inverse Iteration

 Displacement from previous Coordinates is:  0.430289
 ----------------------------------------------------------------
             Standard Nuclear Orientation (Angstroms)
    I     Atom           X                Y                Z
 ----------------------------------------------------------------
    1      O       0.4607950778    -0.1800479052     0.2554340378
    2      C       1.7463559927     0.2108792097     0.5449463694
    3      H       1.8977970108     0.3175234239     1.6335034479
    4      C      -0.0437887420    -1.2718777869     1.0411843932
    5      H       0.4765656637    -2.1927667123     0.7589938916
    6      H       0.1588484805    -1.0685023650     2.1018604404
    7      O       2.6501063330    -0.7915764882     0.0498657831
    8      C       4.0158085572    -0.5053454132     0.3258384944
    9      H       4.1809890290    -0.3590144227     1.4001030361
   10      C      -1.5456988853    -1.4056670931     0.8096689904
   11      H      -1.8612273985    -2.2507432053     1.4388387361
   12      C       4.8195632789    -1.7436319428    -0.0636612798
   13      O       5.3806904533    -2.4606188263     0.7213106537
   14      O       4.8180101090    -1.9496980851    -1.3968292060
   15      H       5.3271895028    -2.7567423648    -1.5652353078
   16      C       2.0290738687     1.5438900416    -0.1538573933
   17      H       1.7718056109     1.4080384570    -1.2156068372
   18      O       1.2127746521     2.5402741036     0.4368369569
   19      H       1.5444140359     3.4004395388     0.1529392499
   20      C       3.5111011454     1.9042729878    -0.0199435892
   21      H       3.7178039646     2.1556336141     1.0249319728
   22      O       3.8157338423     3.1081452358    -0.7388505857
   23      H       3.6334663864     2.9630295532    -1.6762295535
   24      C       4.4352197321     0.7600513602    -0.4339706591
   25      H       4.3227915598     0.5645766440    -1.5097158386
   26      O       5.7883927573     1.0388786150    -0.1156058799
   27      H       5.9896094498     1.9335141581    -0.4145761922
   28      C      -1.8699001469    -1.7733659828    -0.6576198985
   29      H      -1.4307061188    -1.0149713323    -1.3132228899
   30      H      -1.3776888072    -2.7203916344    -0.9035228792
   31      C      -3.3835153921    -1.8702981407    -0.9462056938
   32      H      -3.5441039075    -2.0417277985    -2.0149373207
   33      H      -3.8187523438    -2.7282798823    -0.4168731841
   34      C      -4.0465227829    -0.5774068156    -0.4806221455
   35      H      -3.5819748037     0.2595861397    -1.0187562431
   36      C      -3.7848997331    -0.3730859952     1.0044901445
   37      H      -4.1146043111    -1.2721592670     1.5498748100
   38      O      -4.6589780580     0.7040298831     1.3945434749
   39      C      -5.6967881354     0.8370905647     0.4249021117
   40      H      -6.6497960457     0.8662546157     0.9653604723
   41      O      -5.5275451286     2.0376201497    -0.3064773287
   42      H      -5.3810356597     2.7438022701     0.3324767660
   43      C      -2.3137615978    -0.1522320271     1.2962682365
   44      H      -1.9539324445     0.7399169447     0.7765982462
   45      H      -2.1435954955    -0.0028982622     2.3679514185
   46      C      -5.5664556106    -0.3647264535    -0.5385315648
   47      H      -6.0582145176    -1.2184136252    -0.0528218290
   48      C      -6.1761987707    -0.1541377693    -1.9218260255
   49      H      -5.7128743411     0.6944743208    -2.4275202255
   50      H      -6.0408071256    -1.0463660365    -2.5399751499
   51      H      -7.2500479124     0.0422140062    -1.8562654040
 ----------------------------------------------------------------
 Molecular Point Group                 C1    NOp =  1
 Largest Abelian Subgroup              C1    NOp =  1
 Nuclear Repulsion Energy =  2403.8090598115 hartrees
 There are       97 alpha and       97 beta electrons
 Applying Cartesian multipole field
    Component          Value
    ---------          -----
     (2,0,0)        1.00000E-12
     (0,2,0)        2.00000E-11
     (0,0,2)       -3.00000E-11
 Nucleus-field energy     =     0.0000000274 hartrees
 Requested basis set is 6-311++G(d,p)
 There are 280 shells and 732 basis functions
 A cutoff of  1.0D-11 yielded  26601 shell pairs
 There are    175809 function pairs (    186194 Cartesian)
 Smallest overlap matrix eigenvalue = 8.01E-07

 Q-Chem warning in module stvman/mkSTV.C, line 306:

 Overlap eigenvalue is smaller than square root of threshold
 Use THRESH >= 12 to get rid of this warning

 Linear dependence detected in AO basis
 Tighter screening thresholds may be required for diffuse basis sets
 Use S2THRESH > 14 and THRESH = 14 in case of SCF convergence issues
 Number of orthogonalized atomic orbitals = 731
 Maximum deviation from orthogonality = 1.445E-10
 Guess MOs from SCF MO coefficient file

 -----------------------------------------------------------------------
  General SCF calculation program by
  Eric Jon Sundstrom, Paul Horn, Yuezhi Mao, Dmitri Zuev, Alec White,
  David Stuck, Shaama M.S., Shane Yost, Joonho Lee, David Small,
  Daniel Levine, Susi Lehtola, Hugh Burton, Evgeny Epifanovsky
 -----------------------------------------------------------------------
 Exchange:     0.2000 Hartree-Fock + 0.0800 Slater + 0.7200 B88
 Correlation:  0.1900 VWN1RPA + 0.8100 LYP
 Using SG-1 standard quadrature grid
 using 6 threads for integral computing
 -------------------------------------------------------
 OpenMP Integral computing Module                
 Release: version 2.0, May 2017, Q-Chem Inc. Pleasanton 
 -------------------------------------------------------
 -------------------------------------------------------
 OpenMP BLAS3 based DFT computing Module                
 Release: version 1.0, May 2013, Q-Chem Inc. Pittsburgh 
 -------------------------------------------------------
 A restricted SCF calculation will be
 performed using DIIS
 SCF converges when DIIS error is below 1.0e-08
 ---------------------------------------
  Cycle       Energy         DIIS error
 ---------------------------------------
    1   -1302.7487785557      1.80e-04  
    2   -1302.7516738138      3.38e-05  
    3   -1302.7516246682      5.00e-05  
    4   -1302.7517380124      4.92e-06  
    5   -1302.7517389364      2.57e-06  
    6   -1302.7517392530      8.41e-07  
    7   -1302.7517392813      3.15e-07  
    8   -1302.7517392857      1.12e-07  
    9   -1302.7517392865      2.96e-08  
   10   -1302.7517392865      7.92e-09  Convergence criterion met
 ---------------------------------------
 SCF time:   CPU 1742.96s  wall 309.00s 
 SCF   energy in the final basis set =    -1302.7517392865
 Total energy in the final basis set =    -1302.7517392865

 --------------------------------------------------------------

                    Orbital Energies (a.u.)
 --------------------------------------------------------------

 Alpha MOs
 -- Occupied --
-19.1890 -19.1659 -19.1573 -19.1484 -19.1480 -19.1423 -19.1336 -19.1247
-19.1236 -10.3248 -10.2947 -10.2663 -10.2614 -10.2536 -10.2528 -10.2483
-10.2268 -10.2158 -10.1846 -10.1794 -10.1719 -10.1698 -10.1688 -10.1644
-10.1580  -1.1328  -1.1009  -1.0744  -1.0666  -1.0538  -1.0431  -1.0407
 -1.0384  -1.0030  -0.8460  -0.8106  -0.8099  -0.7921  -0.7545  -0.7443
 -0.7087  -0.6833  -0.6734  -0.6580  -0.6354  -0.6252  -0.6236  -0.5906
 -0.5750  -0.5679  -0.5625  -0.5584  -0.5459  -0.5360  -0.5194  -0.5139
 -0.5088  -0.5018  -0.4923  -0.4888  -0.4816  -0.4690  -0.4623  -0.4604
 -0.4520  -0.4452  -0.4373  -0.4363  -0.4300  -0.4235  -0.4217  -0.4110
 -0.3995  -0.3959  -0.3849  -0.3818  -0.3742  -0.3708  -0.3681  -0.3622
 -0.3584  -0.3567  -0.3473  -0.3447  -0.3414  -0.3343  -0.3265  -0.3229
 -0.3199  -0.3163  -0.3057  -0.2955  -0.2934  -0.2916  -0.2874  -0.2835
 -0.2660
 -- Virtual --
 -0.0337  -0.0236  -0.0121  -0.0084  -0.0051  -0.0006   0.0021   0.0061
  0.0126   0.0160   0.0228   0.0246   0.0290   0.0328   0.0370   0.0384
  0.0462   0.0480   0.0505   0.0530   0.0596   0.0616   0.0654   0.0673
  0.0696   0.0731   0.0776   0.0803   0.0826   0.0863   0.0878   0.0920
  0.0928   0.0946   0.0985   0.1007   0.1023   0.1052   0.1065   0.1093
  0.1124   0.1148   0.1157   0.1175   0.1191   0.1202   0.1243   0.1266
  0.1280   0.1310   0.1316   0.1352   0.1371   0.1386   0.1405   0.1413
  0.1424   0.1443   0.1460   0.1482   0.1508   0.1527   0.1533   0.1550
  0.1601   0.1614   0.1652   0.1673   0.1693   0.1728   0.1750   0.1766
  0.1788   0.1795   0.1819   0.1843   0.1857   0.1874   0.1905   0.1909
  0.1939   0.1969   0.2013   0.2029   0.2041   0.2070   0.2091   0.2115
  0.2140   0.2163   0.2198   0.2217   0.2258   0.2279   0.2333   0.2363
  0.2374   0.2425   0.2438   0.2461   0.2497   0.2504   0.2535   0.2538
  0.2570   0.2583   0.2633   0.2657   0.2685   0.2708   0.2767   0.2777
  0.2794   0.2815   0.2860   0.2887   0.2916   0.2944   0.2962   0.2989
  0.3007   0.3027   0.3068   0.3087   0.3118   0.3136   0.3176   0.3194
  0.3227   0.3243   0.3275   0.3284   0.3325   0.3332   0.3372   0.3408
  0.3421   0.3433   0.3465   0.3476   0.3508   0.3542   0.3549   0.3568
  0.3580   0.3611   0.3672   0.3682   0.3736   0.3745   0.3785   0.3807
  0.3813   0.3826   0.3836   0.3903   0.3926   0.3958   0.4058   0.4066
  0.4094   0.4099   0.4104   0.4211   0.4227   0.4265   0.4329   0.4382
  0.4389   0.4472   0.4489   0.4540   0.4574   0.4627   0.4728   0.4858
  0.4915   0.4957   0.5032   0.5079   0.5099   0.5178   0.5302   0.5342
  0.5450   0.5504   0.5569   0.5609   0.5676   0.5722   0.5768   0.5789
  0.5842   0.5891   0.5965   0.6006   0.6082   0.6204   0.6224   0.6265
  0.6281   0.6375   0.6396   0.6473   0.6507   0.6578   0.6627   0.6656
  0.6707   0.6771   0.6790   0.6830   0.6846   0.6911   0.6944   0.7038
  0.7092   0.7127   0.7179   0.7297   0.7355   0.7424   0.7456   0.7482
  0.7503   0.7529   0.7595   0.7620   0.7669   0.7683   0.7790   0.7807
  0.7840   0.7880   0.7927   0.7946   0.7989   0.8007   0.8047   0.8082
  0.8136   0.8253   0.8273   0.8312   0.8413   0.8560   0.8599   0.8620
  0.8845   0.9064   0.9139   0.9281   0.9338   0.9461   0.9582   0.9718
  0.9894   0.9964   1.0061   1.0116   1.0231   1.0285   1.0347   1.0558
  1.0581   1.0693   1.0763   1.0861   1.0936   1.1021   1.1090   1.1263
  1.1318   1.1375   1.1408   1.1521   1.1539   1.1591   1.1638   1.1704
  1.1806   1.1841   1.1897   1.1935   1.2011   1.2059   1.2161   1.2207
  1.2310   1.2344   1.2374   1.2438   1.2530   1.2598   1.2693   1.2703
  1.2804   1.2957   1.3045   1.3079   1.3228   1.3391   1.3416   1.3524
  1.3586   1.3652   1.3704   1.3769   1.3887   1.3955   1.4095   1.4175
  1.4357   1.4534   1.4597   1.4634   1.4696   1.4709   1.4801   1.4848
  1.5031   1.5059   1.5089   1.5220   1.5241   1.5365   1.5406   1.5509
  1.5549   1.5606   1.5699   1.5711   1.5787   1.5844   1.5870   1.5929
  1.6003   1.6017   1.6126   1.6162   1.6188   1.6210   1.6274   1.6329
  1.6369   1.6433   1.6481   1.6494   1.6523   1.6570   1.6616   1.6671
  1.6687   1.6756   1.6817   1.6886   1.6925   1.6990   1.7084   1.7110
  1.7164   1.7201   1.7363   1.7473   1.7616   1.7638   1.7729   1.7784
  1.7840   1.7872   1.7964   1.8071   1.8113   1.8191   1.8280   1.8297
  1.8320   1.8537   1.8545   1.8598   1.8651   1.8736   1.8801   1.8919
  1.8956   1.9070   1.9137   1.9305   1.9386   1.9535   1.9588   1.9726
  1.9774   1.9994   2.0042   2.0055   2.0088   2.0151   2.0358   2.0371
  2.0479   2.0537   2.0591   2.0649   2.0739   2.0804   2.0933   2.1018
  2.1106   2.1212   2.1304   2.1351   2.1398   2.1554   2.1610   2.1659
  2.1740   2.1864   2.1899   2.2041   2.2217   2.2322   2.2434   2.2555
  2.2618   2.2729   2.2849   2.3024   2.3072   2.3256   2.3371   2.3510
  2.3552   2.3646   2.3773   2.3854   2.3977   2.4058   2.4318   2.4501
  2.4782   2.4982   2.5056   2.5143   2.5226   2.5347   2.5406   2.5451
  2.5502   2.5653   2.5690   2.5797   2.5804   2.5976   2.6013   2.6131
  2.6271   2.6324   2.6382   2.6445   2.6532   2.6769   2.6815   2.6952
  2.6991   2.7065   2.7305   2.7358   2.7445   2.7480   2.7686   2.7862
  2.7870   2.8005   2.8020   2.8209   2.8276   2.8316   2.8406   2.8561
  2.8661   2.8788   2.8817   2.8861   2.8953   2.9046   2.9143   2.9201
  2.9242   2.9314   2.9446   2.9498   2.9661   2.9766   2.9800   2.9872
  3.0053   3.0091   3.0262   3.0392   3.0404   3.0568   3.0664   3.0683
  3.0824   3.0916   3.0938   3.1032   3.1204   3.1322   3.1380   3.1390
  3.1438   3.1486   3.1597   3.1666   3.1738   3.1917   3.2033   3.2067
  3.2130   3.2287   3.2479   3.2579   3.2661   3.2713   3.2807   3.2901
  3.2939   3.3140   3.3293   3.3461   3.3580   3.3676   3.3829   3.3918
  3.4146   3.4190   3.4677   3.4864   3.5388   3.5644   3.6128   3.6164
  3.6828   3.7769   3.7802   3.8017   3.8139   3.8165   3.8254   3.8449
  3.8666   3.9009   3.9021   3.9055   3.9235   3.9334   3.9356   3.9731
  3.9952   3.9989   4.0099   4.0163   4.0463   4.0749   4.0909   4.1154
  4.1404   4.1488   4.1589   4.1750   4.1813   4.2394   4.2574   4.2795
  4.3067   4.3129   4.3242   4.3417   4.3549   4.4415   4.9851   5.0749
  5.0928   5.0977   5.1099   5.1185   5.1428   5.1690   5.1783   5.1886
  5.3690   5.3783   5.3823   5.4145   5.4262   5.4472   5.4643   5.4759
  5.5946   5.6128   5.6161   5.6449   5.6624   5.6951   5.7499   5.8201
  5.8457  23.7500  23.7665  23.7712  23.7953  23.8105  23.8153  23.8320
 23.8543  23.8720  23.8864  23.8896  23.9136  23.9494  23.9547  23.9857
 23.9972  49.8667  49.9020  49.9365  49.9481  49.9522  49.9616  50.0040
 50.0148  50.0291
 --------------------------------------------------------------

          Ground-State Mulliken Net Atomic Charges

     Atom                 Charge (a.u.)
  ----------------------------------------
      1 O                     0.087177
      2 C                     0.071258
      3 H                     0.222796
      4 C                    -0.423870
      5 H                     0.225972
      6 H                     0.112456
      7 O                     0.019563
      8 C                    -0.403727
      9 H                     0.274294
     10 C                    -0.007118
     11 H                     0.185618
     12 C                     0.015709
     13 O                    -0.202513
     14 O                    -0.120413
     15 H                     0.291161
     16 C                    -0.513923
     17 H                     0.244579
     18 O                    -0.142896
     19 H                     0.251179
     20 C                    -0.654686
     21 H                     0.301139
     22 O                    -0.210794
     23 H                     0.272813
     24 C                    -0.206002
     25 H                     0.281615
     26 O                    -0.150820
     27 H                     0.261908
     28 C                    -0.230366
     29 H                     0.162769
     30 H                     0.175521
     31 C                    -0.546976
     32 H                     0.175773
     33 H                     0.148419
     34 C                    -0.162320
     35 H                     0.206029
     36 C                    -0.545110
     37 H                     0.185284
     38 O                    -0.072059
     39 C                    -0.462538
     40 H                     0.206279
     41 O                    -0.204148
     42 H                     0.262354
     43 C                    -0.346819
     44 H                     0.228402
     45 H                     0.183084
     46 C                     0.694559
     47 H                     0.183976
     48 C                    -0.802324
     49 H                     0.189942
     50 H                     0.128103
     51 H                     0.159689
  ----------------------------------------
  Sum of atomic charges =     0.000000

 -----------------------------------------------------------------
                    Cartesian Multipole Moments
 -----------------------------------------------------------------
    Charge (ESU x 10^10)
                 0.0000
    Dipole Moment (Debye)
         X       0.0134      Y       0.1224      Z      -2.1766
       Tot       2.1801
    Quadrupole Moments (Debye-Ang)
        XX    -161.8008     XY      15.0492     YY    -146.2022
        XZ     -15.3737     YZ       0.6488     ZZ    -148.0394
    Octopole Moments (Debye-Ang^2)
       XXX     -46.8681    XXY      23.1906    XYY      12.8316
       YYY      28.1384    XXZ     -69.1980    XYZ       8.6330
       YYZ     -24.6204    XZZ      47.8835    YZZ       9.2951
       ZZZ     -11.2015
    Hexadecapole Moments (Debye-Ang^3)
      XXXX  -15126.9969   XXXY     262.4905   XXYY   -2743.4850
      XYYY    -159.0129   YYYY   -2140.2649   XXXZ    -675.4208
      XXYZ     220.7839   XYYZ    -223.5154   YYYZ      52.2782
      XXZZ   -2606.3831   XYZZ      28.1447   YYZZ    -487.8671
      XZZZ     -69.9540   YZZZ     -31.8862   ZZZZ    -905.2649
 -----------------------------------------------------------------
 Calculating analytic gradient of the SCF energy
 Gradient of SCF Energy
            1           2           3           4           5           6
    1  -0.0004854   0.0004518  -0.0000694   0.0000173  -0.0000546   0.0000565
    2   0.0003104  -0.0000675   0.0001031  -0.0001150  -0.0000387   0.0000082
    3   0.0000869  -0.0000028   0.0000059  -0.0004350   0.0001519   0.0000388
            7           8           9          10          11          12
    1   0.0002393   0.0000338  -0.0000042  -0.0000382  -0.0000482  -0.0002553
    2   0.0001002   0.0000038   0.0000096   0.0001092  -0.0000342  -0.0002519
    3   0.0001719  -0.0001423  -0.0000280   0.0001384  -0.0000384   0.0001035
           13          14          15          16          17          18
    1   0.0000984   0.0000860  -0.0000052   0.0000021  -0.0000638   0.0000611
    2   0.0000701   0.0000775   0.0000147   0.0000061  -0.0000513  -0.0000411
    3  -0.0000162  -0.0000264  -0.0000067  -0.0000517   0.0000038  -0.0000128
           19          20          21          22          23          24
    1   0.0000145   0.0000194   0.0000675  -0.0002190   0.0000426  -0.0000375
    2  -0.0000051  -0.0000887  -0.0000184   0.0000652  -0.0000068   0.0000861
    3  -0.0000248   0.0000139   0.0000196  -0.0000033  -0.0000185   0.0000682
           25          26          27          28          29          30
    1   0.0000195  -0.0000092   0.0000076   0.0001774   0.0000004  -0.0000149
    2  -0.0000384   0.0000171   0.0000061  -0.0000186  -0.0000071   0.0000170
    3   0.0000228  -0.0000600   0.0000387  -0.0000339   0.0000771   0.0000026
           31          32          33          34          35          36
    1  -0.0000847   0.0000202  -0.0000153  -0.0000945   0.0000370   0.0000182
    2  -0.0000203  -0.0000533   0.0000310  -0.0000530  -0.0000340   0.0000072
    3  -0.0000874   0.0000109   0.0000511  -0.0001954   0.0000140  -0.0000166
           37          38          39          40          41          42
    1  -0.0000206  -0.0001513   0.0001472   0.0000072   0.0000360  -0.0000428
    2   0.0000732  -0.0000454   0.0000440  -0.0000077  -0.0000521  -0.0000208
    3   0.0000213   0.0000268   0.0000570   0.0000240  -0.0000328   0.0000005
           43          44          45          46          47          48
    1   0.0001393  -0.0000338   0.0000290  -0.0001084  -0.0000719  -0.0000668
    2  -0.0000949   0.0000656  -0.0000321   0.0000157   0.0000722  -0.0000383
    3  -0.0000490  -0.0000364   0.0000121   0.0002278   0.0000290  -0.0000036
           49          50          51
    1   0.0000309   0.0000803   0.0000543
    2   0.0000205  -0.0000237  -0.0000755
    3  -0.0000153  -0.0000019  -0.0000797
 Max gradient component =       4.854E-04
 RMS gradient           =       1.008E-04
 Gradient time:  CPU 491.37 s  wall 82.83 s
 Geometry Optimization Parameters
   NAtoms,    NIC,     NZ,  NCons,   NDum,   NFix, NCnnct, MaxDiis
       51     420      51       0       0       0       0       0

 Cartesian Hessian Update
 Hessian Updated using BFGS Update


** GEOMETRY OPTIMIZATION IN DELOCALIZED INTERNAL COORDINATES **
   Searching for a Minimum

   Optimization Cycle:   2

                       Coordinates (Angstroms)
     ATOM                X               Y               Z
      1  O         0.4607950778   -0.1800479052    0.2554340378
      2  C         1.7463559927    0.2108792097    0.5449463694
      3  H         1.8977970108    0.3175234239    1.6335034479
      4  C        -0.0437887420   -1.2718777869    1.0411843932
      5  H         0.4765656637   -2.1927667123    0.7589938916
      6  H         0.1588484805   -1.0685023650    2.1018604404
      7  O         2.6501063330   -0.7915764882    0.0498657831
      8  C         4.0158085572   -0.5053454132    0.3258384944
      9  H         4.1809890290   -0.3590144227    1.4001030361
     10  C        -1.5456988853   -1.4056670931    0.8096689904
     11  H        -1.8612273985   -2.2507432053    1.4388387361
     12  C         4.8195632789   -1.7436319428   -0.0636612798
     13  O         5.3806904533   -2.4606188263    0.7213106537
     14  O         4.8180101090   -1.9496980851   -1.3968292060
     15  H         5.3271895028   -2.7567423648   -1.5652353078
     16  C         2.0290738687    1.5438900416   -0.1538573933
     17  H         1.7718056109    1.4080384570   -1.2156068372
     18  O         1.2127746521    2.5402741036    0.4368369569
     19  H         1.5444140359    3.4004395388    0.1529392499
     20  C         3.5111011454    1.9042729878   -0.0199435892
     21  H         3.7178039646    2.1556336141    1.0249319728
     22  O         3.8157338423    3.1081452358   -0.7388505857
     23  H         3.6334663864    2.9630295532   -1.6762295535
     24  C         4.4352197321    0.7600513602   -0.4339706591
     25  H         4.3227915598    0.5645766440   -1.5097158386
     26  O         5.7883927573    1.0388786150   -0.1156058799
     27  H         5.9896094498    1.9335141581   -0.4145761922
     28  C        -1.8699001469   -1.7733659828   -0.6576198985
     29  H        -1.4307061188   -1.0149713323   -1.3132228899
     30  H        -1.3776888072   -2.7203916344   -0.9035228792
     31  C        -3.3835153921   -1.8702981407   -0.9462056938
     32  H        -3.5441039075   -2.0417277985   -2.0149373207
     33  H        -3.8187523438   -2.7282798823   -0.4168731841
     34  C        -4.0465227829   -0.5774068156   -0.4806221455
     35  H        -3.5819748037    0.2595861397   -1.0187562431
     36  C        -3.7848997331   -0.3730859952    1.0044901445
     37  H        -4.1146043111   -1.2721592670    1.5498748100
     38  O        -4.6589780580    0.7040298831    1.3945434749
     39  C        -5.6967881354    0.8370905647    0.4249021117
     40  H        -6.6497960457    0.8662546157    0.9653604723
     41  O        -5.5275451286    2.0376201497   -0.3064773287
     42  H        -5.3810356597    2.7438022701    0.3324767660
     43  C        -2.3137615978   -0.1522320271    1.2962682365
     44  H        -1.9539324445    0.7399169447    0.7765982462
     45  H        -2.1435954955   -0.0028982622    2.3679514185
     46  C        -5.5664556106   -0.3647264535   -0.5385315648
     47  H        -6.0582145176   -1.2184136252   -0.0528218290
     48  C        -6.1761987707   -0.1541377693   -1.9218260255
     49  H        -5.7128743411    0.6944743208   -2.4275202255
     50  H        -6.0408071256   -1.0463660365   -2.5399751499
     51  H        -7.2500479124    0.0422140062   -1.8562654040
   Point Group: c1    Number of degrees of freedom:   147


   Energy is  -1302.751739287

 Hessian Updated using BFGS Update

141 Hessian modes will be used to form the next step
  Hessian Eigenvalues:
     0.005160    0.005410    0.005629    0.006109    0.006483    0.006636
     0.007503    0.007829    0.009266    0.010306    0.010838    0.011031
     0.013286    0.013394    0.013489    0.014273    0.017709    0.018387
     0.019596    0.022398    0.029745    0.029790    0.030725    0.031710
     0.036128    0.038112    0.040001    0.042428    0.044368    0.046595
     0.047349    0.048139    0.048639    0.049071    0.049319    0.049638
     0.051471    0.051583    0.053975    0.054979    0.055792    0.055989
     0.056737    0.057235    0.057769    0.058468    0.058972    0.059733
     0.061755    0.062977    0.065122    0.066110    0.069179    0.071153
     0.073871    0.075835    0.076906    0.078903    0.083721    0.084558
     0.086278    0.091967    0.093683    0.105533    0.111595    0.112781
     0.113493    0.117580    0.137185    0.137801    0.144223    0.145136
     0.158078    0.160258    0.162131    0.169121    0.171092    0.171654
     0.176473    0.187061    0.192160    0.195444    0.197845    0.202541
     0.222836    0.228404    0.249164    0.249988    0.250224    0.262731
     0.270484    0.272974    0.274878    0.276767    0.281657    0.285263
     0.288023    0.291859    0.292058    0.297118    0.297477    0.298890
     0.302248    0.332297    0.334445    0.336112    0.336489    0.337589
     0.338291    0.338843    0.338905    0.339146    0.340519    0.341138
     0.341952    0.342284    0.342647    0.342721    0.342827    0.343036
     0.343849    0.344092    0.344757    0.347750    0.374155    0.385377
     0.393724    0.402064    0.402658    0.404738    0.427988    0.429211
     0.430815    0.501599    0.535696    0.542516    0.545033    0.545132
     0.547449    0.552431    1.037811

 Minimum Search - Taking Simple RFO Step
 Searching for Lamda that Minimizes Along All modes
 Value Taken    Lamda =  -0.00001572
 Step Taken.  Stepsize is  0.036191

                             Maximum     Tolerance    Cnvgd?
         Gradient           0.000294      0.000300     YES
         Displacement       0.011307      0.001200      NO
         Energy change     -0.000046      0.000001      NO


 New Cartesian Coordinates Obtained by Inverse Iteration

 Displacement from previous Coordinates is:  0.068410
 ----------------------------------------------------------------
             Standard Nuclear Orientation (Angstroms)
    I     Atom           X                Y                Z
 ----------------------------------------------------------------
    1      O       0.4612648505    -0.1861635769     0.2544535956
    2      C       1.7457737020     0.2074507470     0.5424110746
    3      H       1.8991126699     0.3130311857     1.6308067109
    4      C      -0.0432590886    -1.2746804272     1.0449269740
    5      H       0.4771257806    -2.1962578561     0.7648924253
    6      H       0.1586290818    -1.0676871162     2.1049849503
    7      O       2.6506884215    -0.7929543897     0.0455207374
    8      C       4.0153969904    -0.5040742812     0.3241545454
    9      H       4.1783790419    -0.3579040251     1.3988269246
   10      C      -1.5450672470    -1.4086484870     0.8126262836
   11      H      -1.8613262428    -2.2526461355     1.4426927773
   12      C       4.8229471583    -1.7401346486    -0.0642404690
   13      O       5.3806774918    -2.4581744213     0.7222055368
   14      O       4.8162884987    -1.9518676813    -1.3964757810
   15      H       5.3239273454    -2.7602654060    -1.5630120413
   16      C       2.0256255267     1.5420503973    -0.1552313479
   17      H       1.7694325547     1.4072699311    -1.2173921415
   18      O       1.2066637876     2.5358840875     0.4363755851
   19      H       1.5362107184     3.3972782678     0.1537567312
   20      C       3.5071716644     1.9052187151    -0.0206025878
   21      H       3.7125731824     2.1568290157     1.0243735946
   22      O       3.8112682717     3.1092818108    -0.7393248873
   23      H       3.6262699163     2.9649989504    -1.6763172424
   24      C       4.4332830114     0.7624674772    -0.4345419691
   25      H       4.3216644765     0.5678546756    -1.5105154469
   26      O       5.7858464418     1.0434128754    -0.1154236311
   27      H       5.9857455975     1.9380605819    -0.4152627510
   28      C      -1.8683895880    -1.7772057597    -0.6547612922
   29      H      -1.4257313067    -1.0212038063    -1.3108543799
   30      H      -1.3781899981    -2.7258510840    -0.8984566612
   31      C      -3.3814175888    -1.8702743289    -0.9465294524
   32      H      -3.5399113145    -2.0396216787    -2.0158386109
   33      H      -3.8197740738    -2.7284010347    -0.4199572336
   34      C      -4.0431096349    -0.5765279851    -0.4813835889
   35      H      -3.5771748298     0.2601933423    -1.0187792842
   36      C      -3.7831009958    -0.3730326727     1.0039790209
   37      H      -4.1145673978    -1.2720131867     1.5484701055
   38      O      -4.6557483906     0.7053798792     1.3931654531
   39      C      -5.6936171798     0.8385451051     0.4234481127
   40      H      -6.6467687552     0.8675237696     0.9635930395
   41      O      -5.5241201196     2.0394683965    -0.3073146927
   42      H      -5.3760345986     2.7452199538     0.3318061081
   43      C      -2.3122661451    -0.1540544738     1.2979793247
   44      H      -1.9496209538     0.7371885589     0.7788729623
   45      H      -2.1436947140    -0.0045956293     2.3699146558
   46      C      -5.5629337346    -0.3626272367    -0.5407025201
   47      H      -6.0547977237    -1.2168321294    -0.0558208178
   48      C      -6.1750634670    -0.1497503846    -1.9224739242
   49      H      -5.7096149419     0.6965571794    -2.4300517676
   50      H      -6.0475606297    -1.0428566125    -2.5410142714
   51      H      -7.2476132442     0.0525837561    -1.8524964058
 ----------------------------------------------------------------
 Molecular Point Group                 C1    NOp =  1
 Largest Abelian Subgroup              C1    NOp =  1
 Nuclear Repulsion Energy =  2404.0579933443 hartrees
 There are       97 alpha and       97 beta electrons
 Applying Cartesian multipole field
    Component          Value
    ---------          -----
     (2,0,0)        1.00000E-12
     (0,2,0)        2.00000E-11
     (0,0,2)       -3.00000E-11
 Nucleus-field energy     =     0.0000000274 hartrees
 Requested basis set is 6-311++G(d,p)
 There are 280 shells and 732 basis functions
 A cutoff of  1.0D-11 yielded  26603 shell pairs
 There are    175810 function pairs (    186188 Cartesian)
 Smallest overlap matrix eigenvalue = 8.02E-07

 Q-Chem warning in module stvman/mkSTV.C, line 306:

 Overlap eigenvalue is smaller than square root of threshold
 Use THRESH >= 12 to get rid of this warning

 Linear dependence detected in AO basis
 Tighter screening thresholds may be required for diffuse basis sets
 Use S2THRESH > 14 and THRESH = 14 in case of SCF convergence issues
 Number of orthogonalized atomic orbitals = 731
 Maximum deviation from orthogonality = 2.169E-10
 Guess MOs from SCF MO coefficient file

 -----------------------------------------------------------------------
  General SCF calculation program by
  Eric Jon Sundstrom, Paul Horn, Yuezhi Mao, Dmitri Zuev, Alec White,
  David Stuck, Shaama M.S., Shane Yost, Joonho Lee, David Small,
  Daniel Levine, Susi Lehtola, Hugh Burton, Evgeny Epifanovsky
 -----------------------------------------------------------------------
 Exchange:     0.2000 Hartree-Fock + 0.0800 Slater + 0.7200 B88
 Correlation:  0.1900 VWN1RPA + 0.8100 LYP
 Using SG-1 standard quadrature grid
 using 6 threads for integral computing
 -------------------------------------------------------
 OpenMP Integral computing Module                
 Release: version 2.0, May 2017, Q-Chem Inc. Pleasanton 
 -------------------------------------------------------
 -------------------------------------------------------
 OpenMP BLAS3 based DFT computing Module                
 Release: version 1.0, May 2013, Q-Chem Inc. Pittsburgh 
 -------------------------------------------------------
 A restricted SCF calculation will be
 performed using DIIS
 SCF converges when DIIS error is below 1.0e-08
 ---------------------------------------
  Cycle       Energy         DIIS error
 ---------------------------------------
    1   -1302.7516484441      3.23e-05  
    2   -1302.7517402781      3.97e-06  
    3   -1302.7517405764      4.38e-06  
    4   -1302.7517414165      1.16e-06  
    5   -1302.7517414764      2.67e-07  
    6   -1302.7517414795      1.40e-07  
    7   -1302.7517414805      4.27e-08  
    8   -1302.7517414803      1.52e-08  
    9   -1302.7517414803      5.47e-09  Convergence criterion met
 ---------------------------------------
 SCF time:   CPU 1569.17s  wall 279.00s 
 SCF   energy in the final basis set =    -1302.7517414803
 Total energy in the final basis set =    -1302.7517414803

 --------------------------------------------------------------

                    Orbital Energies (a.u.)
 --------------------------------------------------------------

 Alpha MOs
 -- Occupied --
-19.1890 -19.1659 -19.1572 -19.1484 -19.1480 -19.1424 -19.1336 -19.1247
-19.1236 -10.3247 -10.2947 -10.2663 -10.2613 -10.2536 -10.2528 -10.2484
-10.2269 -10.2158 -10.1846 -10.1794 -10.1719 -10.1698 -10.1688 -10.1643
-10.1580  -1.1328  -1.1009  -1.0744  -1.0666  -1.0538  -1.0430  -1.0407
 -1.0385  -1.0030  -0.8460  -0.8106  -0.8099  -0.7920  -0.7546  -0.7443
 -0.7086  -0.6834  -0.6733  -0.6580  -0.6353  -0.6253  -0.6236  -0.5906
 -0.5750  -0.5679  -0.5625  -0.5585  -0.5459  -0.5360  -0.5193  -0.5138
 -0.5088  -0.5018  -0.4923  -0.4889  -0.4816  -0.4691  -0.4623  -0.4604
 -0.4519  -0.4453  -0.4373  -0.4363  -0.4299  -0.4235  -0.4217  -0.4110
 -0.3995  -0.3959  -0.3849  -0.3818  -0.3742  -0.3709  -0.3682  -0.3622
 -0.3584  -0.3567  -0.3473  -0.3446  -0.3413  -0.3343  -0.3265  -0.3229
 -0.3199  -0.3163  -0.3057  -0.2956  -0.2934  -0.2916  -0.2873  -0.2834
 -0.2660
 -- Virtual --
 -0.0337  -0.0234  -0.0121  -0.0084  -0.0051  -0.0006   0.0021   0.0061
  0.0126   0.0160   0.0228   0.0245   0.0290   0.0328   0.0370   0.0384
  0.0462   0.0480   0.0505   0.0529   0.0596   0.0616   0.0654   0.0672
  0.0695   0.0731   0.0776   0.0803   0.0826   0.0863   0.0878   0.0919
  0.0927   0.0946   0.0985   0.1007   0.1023   0.1052   0.1065   0.1093
  0.1124   0.1149   0.1157   0.1175   0.1191   0.1202   0.1243   0.1266
  0.1280   0.1310   0.1316   0.1352   0.1371   0.1386   0.1405   0.1414
  0.1424   0.1443   0.1460   0.1482   0.1509   0.1527   0.1533   0.1550
  0.1601   0.1615   0.1653   0.1673   0.1693   0.1728   0.1750   0.1766
  0.1788   0.1796   0.1819   0.1844   0.1858   0.1873   0.1905   0.1909
  0.1939   0.1970   0.2014   0.2029   0.2040   0.2070   0.2091   0.2114
  0.2139   0.2163   0.2197   0.2216   0.2259   0.2278   0.2334   0.2363
  0.2374   0.2425   0.2438   0.2461   0.2497   0.2504   0.2533   0.2538
  0.2571   0.2584   0.2634   0.2657   0.2685   0.2708   0.2768   0.2778
  0.2794   0.2815   0.2859   0.2887   0.2916   0.2943   0.2962   0.2990
  0.3007   0.3027   0.3069   0.3087   0.3117   0.3135   0.3177   0.3194
  0.3227   0.3243   0.3275   0.3285   0.3325   0.3332   0.3373   0.3407
  0.3422   0.3433   0.3465   0.3476   0.3509   0.3543   0.3549   0.3569
  0.3580   0.3612   0.3672   0.3683   0.3736   0.3746   0.3785   0.3807
  0.3812   0.3826   0.3835   0.3904   0.3926   0.3959   0.4058   0.4066
  0.4095   0.4099   0.4104   0.4211   0.4227   0.4266   0.4330   0.4382
  0.4388   0.4472   0.4488   0.4543   0.4574   0.4627   0.4728   0.4857
  0.4914   0.4958   0.5032   0.5079   0.5100   0.5179   0.5303   0.5343
  0.5449   0.5503   0.5569   0.5609   0.5677   0.5723   0.5769   0.5789
  0.5842   0.5893   0.5965   0.6007   0.6082   0.6205   0.6223   0.6267
  0.6281   0.6375   0.6396   0.6474   0.6506   0.6576   0.6626   0.6654
  0.6709   0.6773   0.6789   0.6830   0.6846   0.6910   0.6944   0.7038
  0.7091   0.7127   0.7178   0.7296   0.7355   0.7425   0.7457   0.7481
  0.7504   0.7530   0.7595   0.7619   0.7669   0.7682   0.7789   0.7806
  0.7840   0.7880   0.7926   0.7948   0.7990   0.8006   0.8047   0.8083
  0.8135   0.8253   0.8274   0.8312   0.8414   0.8561   0.8598   0.8620
  0.8842   0.9063   0.9138   0.9283   0.9335   0.9460   0.9585   0.9721
  0.9894   0.9964   1.0064   1.0121   1.0228   1.0288   1.0346   1.0560
  1.0584   1.0695   1.0761   1.0861   1.0935   1.1022   1.1092   1.1261
  1.1316   1.1376   1.1409   1.1518   1.1541   1.1589   1.1637   1.1705
  1.1808   1.1845   1.1896   1.1933   1.2014   1.2062   1.2162   1.2206
  1.2310   1.2344   1.2373   1.2442   1.2526   1.2600   1.2694   1.2704
  1.2804   1.2960   1.3042   1.3076   1.3225   1.3389   1.3415   1.3523
  1.3589   1.3652   1.3701   1.3771   1.3891   1.3954   1.4093   1.4178
  1.4354   1.4533   1.4596   1.4633   1.4696   1.4709   1.4801   1.4848
  1.5029   1.5061   1.5093   1.5217   1.5244   1.5364   1.5407   1.5508
  1.5552   1.5607   1.5699   1.5710   1.5788   1.5844   1.5871   1.5928
  1.6003   1.6013   1.6125   1.6162   1.6187   1.6209   1.6274   1.6328
  1.6368   1.6434   1.6482   1.6495   1.6523   1.6569   1.6616   1.6670
  1.6686   1.6757   1.6820   1.6885   1.6924   1.6983   1.7079   1.7110
  1.7166   1.7202   1.7362   1.7476   1.7624   1.7635   1.7735   1.7787
  1.7836   1.7871   1.7963   1.8075   1.8114   1.8192   1.8279   1.8295
  1.8319   1.8534   1.8543   1.8601   1.8652   1.8737   1.8802   1.8919
  1.8956   1.9071   1.9137   1.9305   1.9387   1.9533   1.9589   1.9725
  1.9772   1.9992   2.0042   2.0056   2.0088   2.0151   2.0356   2.0369
  2.0479   2.0536   2.0595   2.0648   2.0738   2.0802   2.0934   2.1017
  2.1106   2.1212   2.1303   2.1351   2.1401   2.1556   2.1607   2.1657
  2.1739   2.1864   2.1895   2.2041   2.2218   2.2323   2.2438   2.2554
  2.2618   2.2731   2.2852   2.3023   2.3071   2.3255   2.3370   2.3509
  2.3553   2.3645   2.3772   2.3855   2.3981   2.4056   2.4318   2.4501
  2.4780   2.4983   2.5058   2.5146   2.5227   2.5348   2.5408   2.5451
  2.5503   2.5655   2.5691   2.5796   2.5801   2.5975   2.6014   2.6132
  2.6269   2.6324   2.6381   2.6444   2.6530   2.6765   2.6813   2.6952
  2.6993   2.7062   2.7305   2.7362   2.7444   2.7483   2.7688   2.7857
  2.7868   2.8007   2.8021   2.8210   2.8275   2.8317   2.8408   2.8561
  2.8664   2.8786   2.8817   2.8863   2.8951   2.9045   2.9144   2.9198
  2.9242   2.9314   2.9441   2.9498   2.9662   2.9766   2.9803   2.9875
  3.0052   3.0087   3.0264   3.0394   3.0408   3.0570   3.0665   3.0684
  3.0824   3.0917   3.0940   3.1031   3.1203   3.1321   3.1381   3.1390
  3.1438   3.1489   3.1598   3.1664   3.1740   3.1915   3.2033   3.2070
  3.2131   3.2284   3.2478   3.2581   3.2665   3.2716   3.2807   3.2901
  3.2942   3.3141   3.3295   3.3462   3.3580   3.3671   3.3829   3.3922
  3.4145   3.4192   3.4677   3.4863   3.5388   3.5642   3.6129   3.6165
  3.6831   3.7768   3.7800   3.8018   3.8136   3.8168   3.8254   3.8451
  3.8668   3.9010   3.9022   3.9055   3.9237   3.9334   3.9355   3.9728
  3.9953   3.9990   4.0101   4.0162   4.0461   4.0750   4.0907   4.1157
  4.1404   4.1487   4.1588   4.1750   4.1811   4.2397   4.2576   4.2792
  4.3065   4.3127   4.3246   4.3417   4.3546   4.4417   4.9849   5.0747
  5.0926   5.0979   5.1098   5.1185   5.1431   5.1692   5.1783   5.1886
  5.3691   5.3785   5.3825   5.4147   5.4261   5.4473   5.4643   5.4758
  5.5950   5.6130   5.6162   5.6444   5.6621   5.6954   5.7498   5.8198
  5.8464  23.7502  23.7665  23.7712  23.7953  23.8104  23.8153  23.8321
 23.8542  23.8722  23.8863  23.8895  23.9136  23.9492  23.9548  23.9855
 23.9970  49.8669  49.9020  49.9365  49.9480  49.9522  49.9616  50.0040
 50.0152  50.0292
 --------------------------------------------------------------

          Ground-State Mulliken Net Atomic Charges

     Atom                 Charge (a.u.)
  ----------------------------------------
      1 O                     0.087268
      2 C                     0.071968
      3 H                     0.222585
      4 C                    -0.423997
      5 H                     0.226097
      6 H                     0.111979
      7 O                     0.019568
      8 C                    -0.405237
      9 H                     0.274178
     10 C                    -0.004894
     11 H                     0.185860
     12 C                     0.015301
     13 O                    -0.202449
     14 O                    -0.120030
     15 H                     0.291049
     16 C                    -0.515260
     17 H                     0.244322
     18 O                    -0.142691
     19 H                     0.251070
     20 C                    -0.653248
     21 H                     0.301171
     22 O                    -0.210783
     23 H                     0.272801
     24 C                    -0.205782
     25 H                     0.281477
     26 O                    -0.151049
     27 H                     0.261947
     28 C                    -0.231445
     29 H                     0.163158
     30 H                     0.175394
     31 C                    -0.549293
     32 H                     0.176091
     33 H                     0.148268
     34 C                    -0.162490
     35 H                     0.206111
     36 C                    -0.544499
     37 H                     0.185184
     38 O                    -0.072084
     39 C                    -0.462565
     40 H                     0.206276
     41 O                    -0.204122
     42 H                     0.262409
     43 C                    -0.347993
     44 H                     0.228227
     45 H                     0.183267
     46 C                     0.697499
     47 H                     0.183909
     48 C                    -0.802461
     49 H                     0.189901
     50 H                     0.128293
     51 H                     0.159742
  ----------------------------------------
  Sum of atomic charges =     0.000000

 -----------------------------------------------------------------
                    Cartesian Multipole Moments
 -----------------------------------------------------------------
    Charge (ESU x 10^10)
                 0.0000
    Dipole Moment (Debye)
         X       0.0018      Y       0.1276      Z      -2.1684
       Tot       2.1721
    Quadrupole Moments (Debye-Ang)
        XX    -161.8944     XY      15.0349     YY    -146.1618
        XZ     -15.3502     YZ       0.6330     ZZ    -148.0433
    Octopole Moments (Debye-Ang^2)
       XXX     -47.3006    XXY      22.8603    XYY      12.9265
       YYY      28.0822    XXZ     -69.0778    XYZ       8.5919
       YYZ     -24.5330    XZZ      47.6825    YZZ       9.3278
       ZZZ     -11.0256
    Hexadecapole Moments (Debye-Ang^3)
      XXXX  -15117.5674   XXXY     262.8173   XXYY   -2741.6296
      XYYY    -158.3304   YYYY   -2140.4701   XXXZ    -674.3407
      XXYZ     220.8182   XYYZ    -223.4097   YYYZ      53.1674
      XXZZ   -2605.0545   XYZZ      28.7203   YYZZ    -488.0554
      XZZZ     -69.9061   YZZZ     -31.2478   ZZZZ    -905.6306
 -----------------------------------------------------------------
 Calculating analytic gradient of the SCF energy
 Gradient of SCF Energy
            1           2           3           4           5           6
    1  -0.0002020   0.0002689   0.0000087   0.0000431  -0.0000353  -0.0000186
    2   0.0000752  -0.0000876   0.0000154   0.0000278   0.0000058  -0.0000235
    3  -0.0000198  -0.0000708   0.0000002  -0.0000192  -0.0000013   0.0000837
            7           8           9          10          11          12
    1  -0.0000901  -0.0003984   0.0000111  -0.0000025  -0.0000174   0.0011468
    2   0.0000793  -0.0002480  -0.0000004   0.0000003   0.0000369   0.0007457
    3   0.0000968   0.0000389   0.0000151   0.0000180  -0.0000230  -0.0000677
           13          14          15          16          17          18
    1  -0.0004526  -0.0003392  -0.0000001  -0.0000713  -0.0000009  -0.0000140
    2  -0.0002416  -0.0002850   0.0000205  -0.0000053   0.0000033  -0.0000018
    3   0.0000159   0.0000059   0.0000159  -0.0000338  -0.0000240   0.0000091
           19          20          21          22          23          24
    1   0.0000180   0.0000555   0.0000083  -0.0000560   0.0000021   0.0000356
    2   0.0000125  -0.0000113  -0.0000054   0.0000225  -0.0000141   0.0000264
    3  -0.0000265   0.0000396  -0.0000286   0.0000119  -0.0000278  -0.0000183
           25          26          27          28          29          30
    1   0.0000208   0.0000105  -0.0000113   0.0000193   0.0000176   0.0000052
    2   0.0000215   0.0000272   0.0000014  -0.0000537  -0.0000157   0.0000323
    3   0.0000338  -0.0000542   0.0000262  -0.0000278   0.0000078   0.0000214
           31          32          33          34          35          36
    1  -0.0000059   0.0000124   0.0000044  -0.0000200   0.0000120  -0.0000144
    2   0.0000200  -0.0000135  -0.0000288  -0.0000618  -0.0000130  -0.0000828
    3  -0.0000556   0.0000631  -0.0000010   0.0000091   0.0000058  -0.0000374
           37          38          39          40          41          42
    1   0.0000025  -0.0000317  -0.0000198   0.0000286   0.0000376  -0.0000267
    2   0.0000530  -0.0000126  -0.0000179   0.0000059  -0.0000755   0.0000287
    3  -0.0000109   0.0000087   0.0000021   0.0000065  -0.0000309   0.0000017
           43          44          45          46          47          48
    1   0.0000667   0.0000420   0.0000228  -0.0000201  -0.0000374   0.0000060
    2   0.0000059  -0.0000037   0.0000126   0.0000848   0.0000070  -0.0000233
    3  -0.0000101   0.0000127   0.0000159   0.0000119   0.0000093   0.0000842
           49          50          51
    1  -0.0000050  -0.0000344   0.0000188
    2   0.0000430  -0.0000339  -0.0000547
    3  -0.0000117  -0.0000380  -0.0000329
 Max gradient component =       1.147E-03
 RMS gradient           =       1.361E-04
 Gradient time:  CPU 491.33 s  wall 82.84 s
 Geometry Optimization Parameters
   NAtoms,    NIC,     NZ,  NCons,   NDum,   NFix, NCnnct, MaxDiis
       51     420      51       0       0       0       0       0

 Cartesian Hessian Update
 Hessian Updated using BFGS Update


** GEOMETRY OPTIMIZATION IN DELOCALIZED INTERNAL COORDINATES **
   Searching for a Minimum

   Optimization Cycle:   3

                       Coordinates (Angstroms)
     ATOM                X               Y               Z
      1  O         0.4612648505   -0.1861635769    0.2544535956
      2  C         1.7457737020    0.2074507470    0.5424110746
      3  H         1.8991126699    0.3130311857    1.6308067109
      4  C        -0.0432590886   -1.2746804272    1.0449269740
      5  H         0.4771257806   -2.1962578561    0.7648924253
      6  H         0.1586290818   -1.0676871162    2.1049849503
      7  O         2.6506884215   -0.7929543897    0.0455207374
      8  C         4.0153969904   -0.5040742812    0.3241545454
      9  H         4.1783790419   -0.3579040251    1.3988269246
     10  C        -1.5450672470   -1.4086484870    0.8126262836
     11  H        -1.8613262428   -2.2526461355    1.4426927773
     12  C         4.8229471583   -1.7401346486   -0.0642404690
     13  O         5.3806774918   -2.4581744213    0.7222055368
     14  O         4.8162884987   -1.9518676813   -1.3964757810
     15  H         5.3239273454   -2.7602654060   -1.5630120413
     16  C         2.0256255267    1.5420503973   -0.1552313479
     17  H         1.7694325547    1.4072699311   -1.2173921415
     18  O         1.2066637876    2.5358840875    0.4363755851
     19  H         1.5362107184    3.3972782678    0.1537567312
     20  C         3.5071716644    1.9052187151   -0.0206025878
     21  H         3.7125731824    2.1568290157    1.0243735946
     22  O         3.8112682717    3.1092818108   -0.7393248873
     23  H         3.6262699163    2.9649989504   -1.6763172424
     24  C         4.4332830114    0.7624674772   -0.4345419691
     25  H         4.3216644765    0.5678546756   -1.5105154469
     26  O         5.7858464418    1.0434128754   -0.1154236311
     27  H         5.9857455975    1.9380605819   -0.4152627510
     28  C        -1.8683895880   -1.7772057597   -0.6547612922
     29  H        -1.4257313067   -1.0212038063   -1.3108543799
     30  H        -1.3781899981   -2.7258510840   -0.8984566612
     31  C        -3.3814175888   -1.8702743289   -0.9465294524
     32  H        -3.5399113145   -2.0396216787   -2.0158386109
     33  H        -3.8197740738   -2.7284010347   -0.4199572336
     34  C        -4.0431096349   -0.5765279851   -0.4813835889
     35  H        -3.5771748298    0.2601933423   -1.0187792842
     36  C        -3.7831009958   -0.3730326727    1.0039790209
     37  H        -4.1145673978   -1.2720131867    1.5484701055
     38  O        -4.6557483906    0.7053798792    1.3931654531
     39  C        -5.6936171798    0.8385451051    0.4234481127
     40  H        -6.6467687552    0.8675237696    0.9635930395
     41  O        -5.5241201196    2.0394683965   -0.3073146927
     42  H        -5.3760345986    2.7452199538    0.3318061081
     43  C        -2.3122661451   -0.1540544738    1.2979793247
     44  H        -1.9496209538    0.7371885589    0.7788729623
     45  H        -2.1436947140   -0.0045956293    2.3699146558
     46  C        -5.5629337346   -0.3626272367   -0.5407025201
     47  H        -6.0547977237   -1.2168321294   -0.0558208178
     48  C        -6.1750634670   -0.1497503846   -1.9224739242
     49  H        -5.7096149419    0.6965571794   -2.4300517676
     50  H        -6.0475606297   -1.0428566125   -2.5410142714
     51  H        -7.2476132442    0.0525837561   -1.8524964058
   Point Group: c1    Number of degrees of freedom:   147


   Energy is  -1302.751741480

 Hessian Updated using BFGS Update

142 Hessian modes will be used to form the next step
  Hessian Eigenvalues:
     0.003786    0.005336    0.005633    0.005948    0.006486    0.006641
     0.007493    0.007855    0.009500    0.010303    0.010933    0.012676
     0.013393    0.013400    0.013888    0.017041    0.018347    0.019547
     0.022398    0.029016    0.029715    0.030415    0.031631    0.032233
     0.036234    0.038107    0.040075    0.042450    0.044263    0.046653
     0.047388    0.048185    0.049000    0.049052    0.049490    0.049608
     0.051479    0.051576    0.054662    0.055048    0.055782    0.056183
     0.056997    0.057485    0.057886    0.058501    0.058769    0.059766
     0.061724    0.062814    0.065145    0.066092    0.069241    0.071119
     0.073872    0.075983    0.076929    0.078797    0.083674    0.084547
     0.086229    0.091861    0.093330    0.103328    0.111552    0.112973
     0.113288    0.117237    0.136800    0.137815    0.142729    0.145161
     0.157736    0.160141    0.160295    0.162769    0.169195    0.170167
     0.171711    0.176058    0.187117    0.190126    0.194273    0.197922
     0.202854    0.222593    0.227750    0.249061    0.249991    0.250601
     0.262724    0.270213    0.272624    0.273890    0.277020    0.281655
     0.285281    0.288061    0.291774    0.292030    0.297041    0.297444
     0.299080    0.301349    0.332295    0.334325    0.336098    0.336552
     0.337592    0.338182    0.338848    0.338925    0.339156    0.340544
     0.341162    0.341936    0.342292    0.342625    0.342817    0.342860
     0.343040    0.343839    0.343944    0.344432    0.347461    0.374127
     0.386302    0.393502    0.402043    0.402664    0.404574    0.427988
     0.428939    0.430704    0.492263    0.535676    0.542516    0.545042
     0.545122    0.547491    0.552375    1.037910

 Minimum Search - Taking Simple RFO Step
 Searching for Lamda that Minimizes Along All modes
 Value Taken    Lamda =  -0.00001981
 Step Taken.  Stepsize is  0.040494

                             Maximum     Tolerance    Cnvgd?
         Gradient           0.000320      0.000300      NO
         Displacement       0.012303      0.001200      NO
         Energy change     -0.000002      0.000001      NO


 New Cartesian Coordinates Obtained by Inverse Iteration

 Displacement from previous Coordinates is:  0.095681
 ----------------------------------------------------------------
             Standard Nuclear Orientation (Angstroms)
    I     Atom           X                Y                Z
 ----------------------------------------------------------------
    1      O       0.4605080663    -0.1931674213     0.2527954794
    2      C       1.7435854462     0.2037178992     0.5397905832
    3      H       1.8977203037     0.3097031513     1.6280267671
    4      C      -0.0439298772    -1.2779508681     1.0483909248
    5      H       0.4767701675    -2.2001768248     0.7708633000
    6      H       0.1575729337    -1.0668345780     2.1075790675
    7      O       2.6497765753    -0.7957133444     0.0432577473
    8      C       4.0134881876    -0.5041429181     0.3243084157
    9      H       4.1741497754    -0.3558821821     1.3990778595
   10      C      -1.5456724750    -1.4122278353     0.8155537805
   11      H      -1.8619633350    -2.2561432191     1.4456541993
   12      C       4.8241131671    -1.7392243179    -0.0604120586
   13      O       5.3894012428    -2.4494913110     0.7277308950
   14      O       4.8288249596    -1.9479385862    -1.3930828979
   15      H       5.3445499609    -2.7516396995    -1.5575744255
   16      C       2.0214750560     1.5387508045    -0.1586123569
   17      H       1.7661762311     1.4034010189    -1.2208974569
   18      O       1.2003802120     2.5314018629     0.4323130092
   19      H       1.5281817091     3.3934448833     0.1496804368
   20      C       3.5027291953     1.9041370057    -0.0241451624
   21      H       3.7070118475     2.1577485469     1.0205128514
   22      O       3.8071799872     3.1069747832    -0.7447143021
   23      H       3.6198944135     2.9619909677    -1.6811425399
   24      C       4.4302421683     0.7616467301    -0.4359891138
   25      H       4.3191260016     0.5655597385    -1.5117917955
   26      O       5.7823688143     1.0445921385    -0.1167802936
   27      H       5.9816490490     1.9383103056    -0.4198460556
   28      C      -1.8680480361    -1.7798181395    -0.6524031418
   29      H      -1.4222904944    -1.0251343276    -1.3080045436
   30      H      -1.3797818807    -2.7297149824    -0.8953272967
   31      C      -3.3804053975    -1.8688251341    -0.9475321435
   32      H      -3.5368400036    -2.0350729884    -2.0176472655
   33      H      -3.8218169157    -2.7274690836    -0.4243623264
   34      C      -4.0407300066    -0.5747298034    -0.4815258315
   35      H      -3.5731298164     0.2624681892    -1.0167724507
   36      C      -3.7831043520    -0.3744310542     1.0045326081
   37      H      -4.1162434904    -1.2743778469     1.5465690918
   38      O      -4.6547739644     0.7044551889     1.3941637053
   39      C      -5.6921334191     0.8393407976     0.4240006287
   40      H      -6.6457861441     0.8667877989     0.9633331905
   41      O      -5.5224405383     2.0422484717    -0.3035672300
   42      H      -5.3729217348     2.7461350899     0.3372881589
   43      C      -2.3127605112    -0.1574371422     1.3013312684
   44      H      -1.9479648852     0.7338915184     0.7840580227
   45      H      -2.1461462742    -0.0092779658     2.3737358427
   46      C      -5.5602901420    -0.3594806983    -0.5429914337
   47      H      -6.0525691265    -1.2150929625    -0.0609109967
   48      C      -6.1729594772    -0.1419521521    -1.9236941003
   49      H      -5.7041801484     0.7024750553    -2.4311713090
   50      H      -6.0522716177    -1.0350148758    -2.5435721779
   51      H      -7.2442291297     0.0666225206    -1.8506150976
 ----------------------------------------------------------------
 Molecular Point Group                 C1    NOp =  1
 Largest Abelian Subgroup              C1    NOp =  1
 Nuclear Repulsion Energy =  2404.2186512343 hartrees
 There are       97 alpha and       97 beta electrons
 Applying Cartesian multipole field
    Component          Value
    ---------          -----
     (2,0,0)        1.00000E-12
     (0,2,0)        2.00000E-11
     (0,0,2)       -3.00000E-11
 Nucleus-field energy     =     0.0000000274 hartrees
 Requested basis set is 6-311++G(d,p)
 There are 280 shells and 732 basis functions
 A cutoff of  1.0D-11 yielded  26609 shell pairs
 There are    175847 function pairs (    186228 Cartesian)
 Smallest overlap matrix eigenvalue = 8.03E-07

 Q-Chem warning in module stvman/mkSTV.C, line 306:

 Overlap eigenvalue is smaller than square root of threshold
 Use THRESH >= 12 to get rid of this warning

 Linear dependence detected in AO basis
 Tighter screening thresholds may be required for diffuse basis sets
 Use S2THRESH > 14 and THRESH = 14 in case of SCF convergence issues
 Number of orthogonalized atomic orbitals = 731
 Maximum deviation from orthogonality = 3.410E-10
 Guess MOs from SCF MO coefficient file

 -----------------------------------------------------------------------
  General SCF calculation program by
  Eric Jon Sundstrom, Paul Horn, Yuezhi Mao, Dmitri Zuev, Alec White,
  David Stuck, Shaama M.S., Shane Yost, Joonho Lee, David Small,
  Daniel Levine, Susi Lehtola, Hugh Burton, Evgeny Epifanovsky
 -----------------------------------------------------------------------
 Exchange:     0.2000 Hartree-Fock + 0.0800 Slater + 0.7200 B88
 Correlation:  0.1900 VWN1RPA + 0.8100 LYP
 Using SG-1 standard quadrature grid
 using 6 threads for integral computing
 -------------------------------------------------------
 OpenMP Integral computing Module                
 Release: version 2.0, May 2017, Q-Chem Inc. Pleasanton 
 -------------------------------------------------------
 -------------------------------------------------------
 OpenMP BLAS3 based DFT computing Module                
 Release: version 1.0, May 2013, Q-Chem Inc. Pittsburgh 
 -------------------------------------------------------
 A restricted SCF calculation will be
 performed using DIIS
 SCF converges when DIIS error is below 1.0e-08
 ---------------------------------------
  Cycle       Energy         DIIS error
 ---------------------------------------
    1   -1302.7515373649      4.64e-05  
    2   -1302.7517379518      6.28e-06  
    3   -1302.7517389130      6.68e-06  
    4   -1302.7517407767      2.22e-06  
    5   -1302.7517409735      8.70e-07  
    6   -1302.7517410075      3.22e-07  
    7   -1302.7517410124      9.23e-08  
    8   -1302.7517410130      2.31e-08  
    9   -1302.7517410129      1.13e-08  
   10   -1302.7517410128      3.56e-09  Convergence criterion met
 ---------------------------------------
 SCF time:   CPU 1743.05s  wall 310.00s 
 SCF   energy in the final basis set =    -1302.7517410128
 Total energy in the final basis set =    -1302.7517410128

 --------------------------------------------------------------

                    Orbital Energies (a.u.)
 --------------------------------------------------------------

 Alpha MOs
 -- Occupied --
-19.1889 -19.1659 -19.1572 -19.1483 -19.1480 -19.1425 -19.1335 -19.1247
-19.1236 -10.3246 -10.2947 -10.2663 -10.2612 -10.2535 -10.2527 -10.2485
-10.2270 -10.2158 -10.1847 -10.1794 -10.1719 -10.1698 -10.1688 -10.1644
-10.1580  -1.1327  -1.1011  -1.0744  -1.0666  -1.0537  -1.0429  -1.0407
 -1.0386  -1.0030  -0.8460  -0.8105  -0.8099  -0.7920  -0.7546  -0.7444
 -0.7086  -0.6834  -0.6733  -0.6579  -0.6352  -0.6253  -0.6237  -0.5907
 -0.5750  -0.5679  -0.5624  -0.5585  -0.5460  -0.5359  -0.5192  -0.5138
 -0.5088  -0.5018  -0.4923  -0.4889  -0.4817  -0.4691  -0.4623  -0.4605
 -0.4519  -0.4453  -0.4373  -0.4363  -0.4299  -0.4235  -0.4216  -0.4110
 -0.3996  -0.3958  -0.3848  -0.3818  -0.3742  -0.3710  -0.3682  -0.3622
 -0.3585  -0.3567  -0.3473  -0.3446  -0.3414  -0.3343  -0.3264  -0.3230
 -0.3199  -0.3163  -0.3057  -0.2957  -0.2934  -0.2916  -0.2872  -0.2834
 -0.2660
 -- Virtual --
 -0.0336  -0.0236  -0.0120  -0.0084  -0.0052  -0.0006   0.0021   0.0062
  0.0126   0.0160   0.0228   0.0245   0.0290   0.0328   0.0370   0.0384
  0.0462   0.0480   0.0505   0.0529   0.0596   0.0616   0.0654   0.0672
  0.0695   0.0731   0.0776   0.0802   0.0827   0.0863   0.0878   0.0919
  0.0927   0.0945   0.0984   0.1007   0.1024   0.1053   0.1065   0.1093
  0.1124   0.1149   0.1158   0.1175   0.1191   0.1201   0.1243   0.1266
  0.1279   0.1310   0.1316   0.1352   0.1371   0.1387   0.1405   0.1413
  0.1424   0.1443   0.1460   0.1481   0.1510   0.1527   0.1533   0.1550
  0.1600   0.1615   0.1653   0.1672   0.1692   0.1728   0.1750   0.1765
  0.1787   0.1796   0.1819   0.1845   0.1858   0.1873   0.1905   0.1910
  0.1939   0.1970   0.2012   0.2029   0.2040   0.2069   0.2090   0.2114
  0.2139   0.2162   0.2198   0.2219   0.2260   0.2279   0.2334   0.2363
  0.2376   0.2424   0.2438   0.2461   0.2495   0.2504   0.2533   0.2539
  0.2569   0.2585   0.2635   0.2658   0.2687   0.2709   0.2767   0.2776
  0.2796   0.2815   0.2859   0.2888   0.2917   0.2945   0.2963   0.2990
  0.3006   0.3026   0.3069   0.3086   0.3117   0.3135   0.3177   0.3194
  0.3227   0.3244   0.3275   0.3285   0.3325   0.3333   0.3374   0.3406
  0.3423   0.3432   0.3465   0.3476   0.3507   0.3543   0.3550   0.3569
  0.3581   0.3612   0.3673   0.3684   0.3737   0.3746   0.3784   0.3806
  0.3813   0.3826   0.3835   0.3905   0.3926   0.3959   0.4059   0.4066
  0.4096   0.4098   0.4103   0.4211   0.4227   0.4266   0.4328   0.4381
  0.4387   0.4472   0.4487   0.4545   0.4576   0.4626   0.4726   0.4857
  0.4915   0.4961   0.5030   0.5081   0.5101   0.5177   0.5305   0.5343
  0.5448   0.5504   0.5569   0.5610   0.5678   0.5724   0.5769   0.5790
  0.5842   0.5893   0.5965   0.6006   0.6081   0.6205   0.6222   0.6266
  0.6281   0.6376   0.6396   0.6477   0.6506   0.6575   0.6626   0.6653
  0.6711   0.6774   0.6788   0.6828   0.6844   0.6907   0.6948   0.7038
  0.7092   0.7125   0.7176   0.7295   0.7354   0.7425   0.7457   0.7483
  0.7503   0.7529   0.7593   0.7618   0.7669   0.7683   0.7788   0.7805
  0.7841   0.7879   0.7927   0.7950   0.7991   0.8007   0.8047   0.8085
  0.8135   0.8254   0.8275   0.8313   0.8417   0.8562   0.8600   0.8618
  0.8839   0.9062   0.9138   0.9282   0.9334   0.9458   0.9580   0.9720
  0.9895   0.9962   1.0069   1.0122   1.0225   1.0293   1.0343   1.0563
  1.0582   1.0694   1.0760   1.0863   1.0935   1.1025   1.1095   1.1260
  1.1316   1.1381   1.1410   1.1522   1.1541   1.1586   1.1638   1.1701
  1.1810   1.1841   1.1899   1.1932   1.2012   1.2062   1.2162   1.2203
  1.2311   1.2343   1.2374   1.2444   1.2534   1.2600   1.2691   1.2708
  1.2802   1.2962   1.3042   1.3080   1.3231   1.3396   1.3413   1.3523
  1.3590   1.3651   1.3698   1.3772   1.3882   1.3953   1.4090   1.4175
  1.4353   1.4532   1.4594   1.4633   1.4695   1.4708   1.4800   1.4847
  1.5030   1.5059   1.5095   1.5221   1.5237   1.5364   1.5408   1.5508
  1.5550   1.5607   1.5698   1.5709   1.5786   1.5846   1.5872   1.5928
  1.6004   1.6012   1.6125   1.6160   1.6185   1.6207   1.6274   1.6329
  1.6366   1.6435   1.6484   1.6496   1.6524   1.6569   1.6617   1.6669
  1.6686   1.6758   1.6824   1.6884   1.6925   1.6979   1.7078   1.7108
  1.7166   1.7203   1.7361   1.7479   1.7619   1.7638   1.7740   1.7788
  1.7832   1.7870   1.7961   1.8079   1.8114   1.8193   1.8279   1.8294
  1.8319   1.8533   1.8545   1.8604   1.8654   1.8737   1.8803   1.8919
  1.8955   1.9071   1.9136   1.9307   1.9390   1.9530   1.9591   1.9725
  1.9773   1.9990   2.0041   2.0057   2.0091   2.0150   2.0356   2.0367
  2.0479   2.0538   2.0595   2.0646   2.0736   2.0802   2.0935   2.1016
  2.1107   2.1211   2.1304   2.1351   2.1404   2.1555   2.1606   2.1655
  2.1737   2.1863   2.1894   2.2040   2.2218   2.2319   2.2440   2.2551
  2.2618   2.2733   2.2854   2.3023   2.3071   2.3254   2.3367   2.3508
  2.3553   2.3645   2.3771   2.3856   2.3984   2.4053   2.4317   2.4500
  2.4779   2.4984   2.5060   2.5149   2.5231   2.5349   2.5407   2.5453
  2.5503   2.5655   2.5691   2.5795   2.5798   2.5974   2.6016   2.6133
  2.6268   2.6325   2.6380   2.6443   2.6531   2.6771   2.6812   2.6950
  2.6992   2.7059   2.7305   2.7365   2.7443   2.7486   2.7690   2.7851
  2.7867   2.8008   2.8019   2.8212   2.8273   2.8317   2.8410   2.8560
  2.8666   2.8789   2.8819   2.8864   2.8949   2.9047   2.9144   2.9196
  2.9242   2.9314   2.9438   2.9498   2.9665   2.9767   2.9804   2.9877
  3.0052   3.0085   3.0266   3.0390   3.0411   3.0572   3.0666   3.0686
  3.0824   3.0917   3.0940   3.1031   3.1204   3.1320   3.1382   3.1389
  3.1437   3.1492   3.1597   3.1661   3.1739   3.1912   3.2033   3.2074
  3.2135   3.2282   3.2477   3.2583   3.2668   3.2717   3.2806   3.2902
  3.2939   3.3140   3.3294   3.3463   3.3581   3.3680   3.3829   3.3918
  3.4145   3.4192   3.4678   3.4862   3.5389   3.5641   3.6129   3.6165
  3.6830   3.7766   3.7798   3.8016   3.8134   3.8171   3.8256   3.8454
  3.8669   3.9012   3.9023   3.9059   3.9237   3.9333   3.9355   3.9726
  3.9957   3.9990   4.0103   4.0161   4.0460   4.0753   4.0905   4.1160
  4.1403   4.1486   4.1589   4.1748   4.1810   4.2400   4.2579   4.2788
  4.3064   4.3125   4.3250   4.3418   4.3544   4.4420   4.9853   5.0751
  5.0929   5.0979   5.1099   5.1185   5.1431   5.1694   5.1784   5.1891
  5.3692   5.3787   5.3827   5.4147   5.4266   5.4476   5.4643   5.4757
  5.5948   5.6132   5.6162   5.6449   5.6621   5.6957   5.7497   5.8205
  5.8457  23.7502  23.7664  23.7713  23.7953  23.8103  23.8152  23.8322
 23.8542  23.8724  23.8863  23.8895  23.9137  23.9490  23.9550  23.9854
 23.9968  49.8667  49.9020  49.9365  49.9479  49.9521  49.9619  50.0041
 50.0148  50.0291
 --------------------------------------------------------------

          Ground-State Mulliken Net Atomic Charges

     Atom                 Charge (a.u.)
  ----------------------------------------
      1 O                     0.087553
      2 C                     0.072106
      3 H                     0.222485
      4 C                    -0.424026
      5 H                     0.226240
      6 H                     0.111428
      7 O                     0.018875
      8 C                    -0.406526
      9 H                     0.273844
     10 C                    -0.002835
     11 H                     0.186076
     12 C                     0.015719
     13 O                    -0.202797
     14 O                    -0.120631
     15 H                     0.291127
     16 C                    -0.516217
     17 H                     0.243868
     18 O                    -0.142522
     19 H                     0.251008
     20 C                    -0.654082
     21 H                     0.301191
     22 O                    -0.210699
     23 H                     0.272819
     24 C                    -0.203378
     25 H                     0.282016
     26 O                    -0.150792
     27 H                     0.261861
     28 C                    -0.232287
     29 H                     0.163501
     30 H                     0.175406
     31 C                    -0.551246
     32 H                     0.176378
     33 H                     0.148080
     34 C                    -0.163861
     35 H                     0.206113
     36 C                    -0.544029
     37 H                     0.185084
     38 O                    -0.072253
     39 C                    -0.462722
     40 H                     0.206257
     41 O                    -0.204128
     42 H                     0.262448
     43 C                    -0.348574
     44 H                     0.228000
     45 H                     0.183461
     46 C                     0.701154
     47 H                     0.183908
     48 C                    -0.802491
     49 H                     0.189872
     50 H                     0.128388
     51 H                     0.159831
  ----------------------------------------
  Sum of atomic charges =     0.000000

 -----------------------------------------------------------------
                    Cartesian Multipole Moments
 -----------------------------------------------------------------
    Charge (ESU x 10^10)
                 0.0000
    Dipole Moment (Debye)
         X      -0.0080      Y       0.1254      Z      -2.1675
       Tot       2.1711
    Quadrupole Moments (Debye-Ang)
        XX    -161.9817     XY      14.9815     YY    -146.1597
        XZ     -15.3885     YZ       0.6106     ZZ    -148.0359
    Octopole Moments (Debye-Ang^2)
       XXX     -47.2254    XXY      22.1015    XYY      13.0997
       YYY      28.1035    XXZ     -69.7046    XYZ       8.5495
       YYZ     -24.2308    XZZ      47.5030    YZZ       9.5359
       ZZZ     -11.0839
    Hexadecapole Moments (Debye-Ang^3)
      XXXX  -15114.2192   XXXY     262.1205   XXYY   -2740.3963
      XYYY    -155.8348   YYYY   -2137.9994   XXXZ    -677.0707
      XXYZ     222.4241   XYYZ    -222.5409   YYYZ      54.7204
      XXZZ   -2604.7948   XYZZ      29.9368   YYZZ    -488.1322
      XZZZ     -69.1000   YZZZ     -29.5806   ZZZZ    -906.7053
 -----------------------------------------------------------------
 Calculating analytic gradient of the SCF energy
 Gradient of SCF Energy
            1           2           3           4           5           6
    1   0.0001760   0.0000293   0.0000442   0.0000450   0.0000355  -0.0000689
    2  -0.0002747  -0.0000081  -0.0000814   0.0001439   0.0000621  -0.0000424
    3  -0.0000947  -0.0000615  -0.0000047   0.0003964  -0.0001510   0.0000708
            7           8           9          10          11          12
    1  -0.0001736   0.0000690   0.0000320   0.0000485   0.0000367  -0.0007924
    2  -0.0001502   0.0003375   0.0000184  -0.0000817   0.0000744  -0.0005900
    3  -0.0000690   0.0001190   0.0000362  -0.0001231   0.0000329   0.0000605
           13          14          15          16          17          18
    1   0.0002665   0.0002412   0.0000087  -0.0001001   0.0000650  -0.0000784
    2   0.0002544   0.0001785   0.0000131  -0.0000116   0.0000482   0.0000483
    3  -0.0000325  -0.0000357   0.0000354   0.0000235  -0.0000270   0.0000120
           19          20          21          22          23          24
    1   0.0000100   0.0000693  -0.0000508   0.0001328  -0.0000229  -0.0000764
    2   0.0000250   0.0000540   0.0000125   0.0000159  -0.0000143   0.0000540
    3  -0.0000167  -0.0000516  -0.0000533   0.0000080  -0.0000169  -0.0000193
           25          26          27          28          29          30
    1   0.0000084   0.0000408  -0.0000184  -0.0001305   0.0000143   0.0000190
    2   0.0000440  -0.0000438   0.0000077  -0.0000576  -0.0000005   0.0000141
    3  -0.0000182  -0.0000210   0.0000004   0.0000191  -0.0000798   0.0000231
           31          32          33          34          35          36
    1   0.0000647  -0.0000115   0.0000423   0.0000784  -0.0000325  -0.0000009
    2   0.0000504   0.0000289  -0.0000678  -0.0000379   0.0000189  -0.0001243
    3   0.0000218   0.0000641  -0.0000343   0.0001852  -0.0000111  -0.0000211
           37          38          39          40          41          42
    1   0.0000289   0.0000530  -0.0001283   0.0000327   0.0000227  -0.0000130
    2  -0.0000144   0.0000159  -0.0000539   0.0000215  -0.0000392   0.0000561
    3  -0.0000227  -0.0000305  -0.0000514  -0.0000076   0.0000031  -0.0000132
           43          44          45          46          47          48
    1  -0.0000608   0.0000663  -0.0000075   0.0000499   0.0000305   0.0000880
    2   0.0000926  -0.0000731   0.0000552   0.0000874  -0.0000501   0.0000145
    3   0.0000166   0.0000565   0.0000013  -0.0002030  -0.0000101   0.0000953
           49          50          51
    1  -0.0000344  -0.0001041  -0.0000443
    2   0.0000105  -0.0000257  -0.0000149
    3   0.0000137  -0.0000436   0.0000295
 Max gradient component =       7.924E-04
 RMS gradient           =       1.178E-04
 Gradient time:  CPU 491.65 s  wall 82.91 s
 Geometry Optimization Parameters
   NAtoms,    NIC,     NZ,  NCons,   NDum,   NFix, NCnnct, MaxDiis
       51     420      51       0       0       0       0       0

 Cartesian Hessian Update
 Hessian Updated using BFGS Update


** GEOMETRY OPTIMIZATION IN DELOCALIZED INTERNAL COORDINATES **
   Searching for a Minimum

   Optimization Cycle:   4

                       Coordinates (Angstroms)
     ATOM                X               Y               Z
      1  O         0.4605080663   -0.1931674213    0.2527954794
      2  C         1.7435854462    0.2037178992    0.5397905832
      3  H         1.8977203037    0.3097031513    1.6280267671
      4  C        -0.0439298772   -1.2779508681    1.0483909248
      5  H         0.4767701675   -2.2001768248    0.7708633000
      6  H         0.1575729337   -1.0668345780    2.1075790675
      7  O         2.6497765753   -0.7957133444    0.0432577473
      8  C         4.0134881876   -0.5041429181    0.3243084157
      9  H         4.1741497754   -0.3558821821    1.3990778595
     10  C        -1.5456724750   -1.4122278353    0.8155537805
     11  H        -1.8619633350   -2.2561432191    1.4456541993
     12  C         4.8241131671   -1.7392243179   -0.0604120586
     13  O         5.3894012428   -2.4494913110    0.7277308950
     14  O         4.8288249596   -1.9479385862   -1.3930828979
     15  H         5.3445499609   -2.7516396995   -1.5575744255
     16  C         2.0214750560    1.5387508045   -0.1586123569
     17  H         1.7661762311    1.4034010189   -1.2208974569
     18  O         1.2003802120    2.5314018629    0.4323130092
     19  H         1.5281817091    3.3934448833    0.1496804368
     20  C         3.5027291953    1.9041370057   -0.0241451624
     21  H         3.7070118475    2.1577485469    1.0205128514
     22  O         3.8071799872    3.1069747832   -0.7447143021
     23  H         3.6198944135    2.9619909677   -1.6811425399
     24  C         4.4302421683    0.7616467301   -0.4359891138
     25  H         4.3191260016    0.5655597385   -1.5117917955
     26  O         5.7823688143    1.0445921385   -0.1167802936
     27  H         5.9816490490    1.9383103056   -0.4198460556
     28  C        -1.8680480361   -1.7798181395   -0.6524031418
     29  H        -1.4222904944   -1.0251343276   -1.3080045436
     30  H        -1.3797818807   -2.7297149824   -0.8953272967
     31  C        -3.3804053975   -1.8688251341   -0.9475321435
     32  H        -3.5368400036   -2.0350729884   -2.0176472655
     33  H        -3.8218169157   -2.7274690836   -0.4243623264
     34  C        -4.0407300066   -0.5747298034   -0.4815258315
     35  H        -3.5731298164    0.2624681892   -1.0167724507
     36  C        -3.7831043520   -0.3744310542    1.0045326081
     37  H        -4.1162434904   -1.2743778469    1.5465690918
     38  O        -4.6547739644    0.7044551889    1.3941637053
     39  C        -5.6921334191    0.8393407976    0.4240006287
     40  H        -6.6457861441    0.8667877989    0.9633331905
     41  O        -5.5224405383    2.0422484717   -0.3035672300
     42  H        -5.3729217348    2.7461350899    0.3372881589
     43  C        -2.3127605112   -0.1574371422    1.3013312684
     44  H        -1.9479648852    0.7338915184    0.7840580227
     45  H        -2.1461462742   -0.0092779658    2.3737358427
     46  C        -5.5602901420   -0.3594806983   -0.5429914337
     47  H        -6.0525691265   -1.2150929625   -0.0609109967
     48  C        -6.1729594772   -0.1419521521   -1.9236941003
     49  H        -5.7041801484    0.7024750553   -2.4311713090
     50  H        -6.0522716177   -1.0350148758   -2.5435721779
     51  H        -7.2442291297    0.0666225206   -1.8506150976
   Point Group: c1    Number of degrees of freedom:   147


   Energy is  -1302.751741013

 Hessian Updated using BFGS Update

143 Hessian modes will be used to form the next step
  Hessian Eigenvalues:
     0.004600    0.005322    0.005634    0.006021    0.006477    0.006643
     0.007497    0.007850    0.009538    0.010470    0.010917    0.012905
     0.013393    0.013416    0.014234    0.017237    0.018347    0.019555
     0.022394    0.029685    0.029763    0.030620    0.031701    0.036128
     0.038095    0.039994    0.042400    0.044239    0.045261    0.046612
     0.047405    0.048163    0.048767    0.049066    0.049597    0.050220
     0.051466    0.051597    0.054657    0.054994    0.055768    0.056136
     0.056878    0.057313    0.057788    0.058491    0.058887    0.059720
     0.061734    0.062835    0.065164    0.066097    0.069314    0.071131
     0.073896    0.075870    0.076905    0.078870    0.083916    0.084539
     0.086223    0.091903    0.094137    0.104839    0.111576    0.112746
     0.113392    0.117284    0.137067    0.137952    0.143052    0.145126
     0.158174    0.159974    0.160011    0.160191    0.162364    0.169079
     0.170385    0.171681    0.176273    0.187282    0.193431    0.195359
     0.198000    0.202494    0.224819    0.228297    0.249080    0.249993
     0.250440    0.262741    0.269787    0.272717    0.274420    0.277026
     0.281653    0.285288    0.288151    0.292003    0.292152    0.297040
     0.297463    0.298974    0.301486    0.332297    0.334257    0.336096
     0.336511    0.337566    0.337949    0.338847    0.338906    0.339140
     0.340542    0.341144    0.341902    0.342276    0.342636    0.342805
     0.342825    0.342972    0.343829    0.343903    0.344599    0.347409
     0.374123    0.386098    0.393526    0.402351    0.402737    0.404684
     0.427992    0.429183    0.430737    0.494792    0.535661    0.542496
     0.545023    0.545111    0.547450    0.552369    1.037754

 Minimum Search - Taking Simple RFO Step
 Searching for Lamda that Minimizes Along All modes
 Value Taken    Lamda =  -0.00001366
 Step Taken.  Stepsize is  0.024837

                             Maximum     Tolerance    Cnvgd?
         Gradient           0.000401      0.000300      NO
         Displacement       0.008305      0.001200      NO
         Energy change      0.000000      0.000001     YES


 New Cartesian Coordinates Obtained by Inverse Iteration

 Displacement from previous Coordinates is:  0.070435
 ----------------------------------------------------------------
             Standard Nuclear Orientation (Angstroms)
    I     Atom           X                Y                Z
 ----------------------------------------------------------------
    1      O       0.4616234351    -0.1884060273     0.2520420062
    2      C       1.7453209299     0.2062062691     0.5412894756
    3      H       1.8974535772     0.3123083085     1.6297994679
    4      C      -0.0437624450    -1.2755685151     1.0437764598
    5      H       0.4764208397    -2.1977502152     0.7652246036
    6      H       0.1585369443    -1.0667637822     2.1032576647
    7      O       2.6514660216    -0.7939743656     0.0455435169
    8      C       4.0159521032    -0.5045245663     0.3251615011
    9      H       4.1778944085    -0.3572934421     1.3998205908
   10      C      -1.5458100881    -1.4090481988     0.8121014178
   11      H      -1.8617214214    -2.2533211312     1.4420887556
   12      C       4.8244848954    -1.7404064649    -0.0616131087
   13      O       5.3867786319    -2.4544084149     0.7253084606
   14      O       4.8242552907    -1.9495826982    -1.3942387378
   15      H       5.3360269527    -2.7554905346    -1.5603251952
   16      C       2.0254112838     1.5406569330    -0.1565888650
   17      H       1.7696744825     1.4054066778    -1.2187690112
   18      O       1.2057451733     2.5343146620     0.4343450658
   19      H       1.5348039302     3.3958754989     0.1517599498
   20      C       3.5068103846     1.9042186824    -0.0215799018
   21      H       3.7115808916     2.1566542626     1.0233638511
   22      O       3.8113783963     3.1077610157    -0.7409491987
   23      H       3.6259667027     2.9632843807    -1.6778087746
   24      C       4.4335326512     0.7614274441    -0.4343725749
   25      H       4.3222263159     0.5657108728    -1.5102308627
   26      O       5.7858187329     1.0432777310    -0.1149185981
   27      H       5.9858306114     1.9371893354    -0.4169300494
   28      C      -1.8696195603    -1.7769446072    -0.6552970912
   29      H      -1.4269477796    -1.0207826755    -1.3111874831
   30      H      -1.3798910476    -2.7257536313    -0.8995758464
   31      C      -3.3826225240    -1.8693277972    -0.9469019541
   32      H      -3.5413269564    -2.0381793245    -2.0163674306
   33      H      -3.8214161783    -2.7273016093    -0.4204979853
   34      C      -4.0437512858    -0.5755319822    -0.4812765266
   35      H      -3.5778179938     0.2614089856    -1.0183401806
   36      C      -3.7838543420    -0.3729781440     1.0042238078
   37      H      -4.1153930411    -1.2724021309     1.5481278005
   38      O      -4.6562946238     0.7053607250     1.3939280816
   39      C      -5.6946209326     0.8385433222     0.4246417040
   40      H      -6.6477115116     0.8662713541     0.9650449324
   41      O      -5.5263514873     2.0404152707    -0.3048967545
   42      H      -5.3769024657     2.7451323315     0.3350007812
   43      C      -2.3130542918    -0.1545157710     1.2981483334
   44      H      -1.9507775815     0.7370267916     0.7792902440
   45      H      -2.1445090855    -0.0055444168     2.3701197977
   46      C      -5.5634634263    -0.3619094136    -0.5405086933
   47      H      -6.0548860456    -1.2167503538    -0.0563237567
   48      C      -6.1754851721    -0.1481709870    -1.9221928210
   49      H      -5.7083281996     0.6968492961    -2.4301793232
   50      H      -6.0495757686    -1.0417654479    -2.5402296793
   51      H      -7.2476060541     0.0565387016    -1.8518458358
 ----------------------------------------------------------------
 Molecular Point Group                 C1    NOp =  1
 Largest Abelian Subgroup              C1    NOp =  1
 Nuclear Repulsion Energy =  2403.9264710510 hartrees
 There are       97 alpha and       97 beta electrons
 Applying Cartesian multipole field
    Component          Value
    ---------          -----
     (2,0,0)        1.00000E-12
     (0,2,0)        2.00000E-11
     (0,0,2)       -3.00000E-11
 Nucleus-field energy     =     0.0000000274 hartrees
 Requested basis set is 6-311++G(d,p)
 There are 280 shells and 732 basis functions
 A cutoff of  1.0D-11 yielded  26604 shell pairs
 There are    175822 function pairs (    186200 Cartesian)
 Smallest overlap matrix eigenvalue = 8.02E-07

 Q-Chem warning in module stvman/mkSTV.C, line 306:

 Overlap eigenvalue is smaller than square root of threshold
 Use THRESH >= 12 to get rid of this warning

 Linear dependence detected in AO basis
 Tighter screening thresholds may be required for diffuse basis sets
 Use S2THRESH > 14 and THRESH = 14 in case of SCF convergence issues
 Number of orthogonalized atomic orbitals = 731
 Maximum deviation from orthogonality = 4.899E-10
 Guess MOs from SCF MO coefficient file

 -----------------------------------------------------------------------
  General SCF calculation program by
  Eric Jon Sundstrom, Paul Horn, Yuezhi Mao, Dmitri Zuev, Alec White,
  David Stuck, Shaama M.S., Shane Yost, Joonho Lee, David Small,
  Daniel Levine, Susi Lehtola, Hugh Burton, Evgeny Epifanovsky
 -----------------------------------------------------------------------
 Exchange:     0.2000 Hartree-Fock + 0.0800 Slater + 0.7200 B88
 Correlation:  0.1900 VWN1RPA + 0.8100 LYP
 Using SG-1 standard quadrature grid
 using 6 threads for integral computing
 -------------------------------------------------------
 OpenMP Integral computing Module                
 Release: version 2.0, May 2017, Q-Chem Inc. Pleasanton 
 -------------------------------------------------------
 -------------------------------------------------------
 OpenMP BLAS3 based DFT computing Module                
 Release: version 1.0, May 2013, Q-Chem Inc. Pittsburgh 
 -------------------------------------------------------
 A restricted SCF calculation will be
 performed using DIIS
 SCF converges when DIIS error is below 1.0e-08
 ---------------------------------------
  Cycle       Energy         DIIS error
 ---------------------------------------
    1   -1302.7516709821      3.04e-05  
    2   -1302.7517465715      3.87e-06  
    3   -1302.7517464741      5.02e-06  
    4   -1302.7517475915      1.05e-06  
    5   -1302.7517476286      5.82e-07  
    6   -1302.7517476443      1.78e-07  
    7   -1302.7517476454      5.03e-08  
    8   -1302.7517476458      1.30e-08  
    9   -1302.7517476459      6.07e-09  Convergence criterion met
 ---------------------------------------
 SCF time:   CPU 1569.25s  wall 279.00s 
 SCF   energy in the final basis set =    -1302.7517476459
 Total energy in the final basis set =    -1302.7517476459

 --------------------------------------------------------------

                    Orbital Energies (a.u.)
 --------------------------------------------------------------

 Alpha MOs
 -- Occupied --
-19.1889 -19.1658 -19.1572 -19.1484 -19.1481 -19.1424 -19.1336 -19.1247
-19.1237 -10.3247 -10.2947 -10.2663 -10.2613 -10.2535 -10.2527 -10.2484
-10.2269 -10.2158 -10.1847 -10.1794 -10.1719 -10.1698 -10.1688 -10.1644
-10.1580  -1.1328  -1.1009  -1.0744  -1.0666  -1.0537  -1.0430  -1.0407
 -1.0385  -1.0030  -0.8460  -0.8105  -0.8099  -0.7920  -0.7546  -0.7444
 -0.7087  -0.6834  -0.6733  -0.6580  -0.6353  -0.6253  -0.6236  -0.5907
 -0.5750  -0.5679  -0.5624  -0.5585  -0.5459  -0.5360  -0.5193  -0.5138
 -0.5088  -0.5018  -0.4923  -0.4889  -0.4817  -0.4691  -0.4623  -0.4605
 -0.4519  -0.4453  -0.4373  -0.4363  -0.4299  -0.4235  -0.4217  -0.4111
 -0.3996  -0.3958  -0.3849  -0.3818  -0.3742  -0.3709  -0.3682  -0.3622
 -0.3585  -0.3567  -0.3473  -0.3446  -0.3414  -0.3343  -0.3265  -0.3230
 -0.3199  -0.3163  -0.3057  -0.2957  -0.2934  -0.2916  -0.2873  -0.2834
 -0.2660
 -- Virtual --
 -0.0337  -0.0235  -0.0120  -0.0084  -0.0051  -0.0006   0.0021   0.0062
  0.0126   0.0160   0.0228   0.0245   0.0290   0.0328   0.0370   0.0384
  0.0462   0.0480   0.0505   0.0529   0.0596   0.0616   0.0654   0.0672
  0.0695   0.0731   0.0776   0.0803   0.0826   0.0863   0.0878   0.0919
  0.0927   0.0946   0.0984   0.1007   0.1023   0.1053   0.1065   0.1093
  0.1124   0.1148   0.1157   0.1175   0.1191   0.1201   0.1243   0.1266
  0.1280   0.1310   0.1316   0.1352   0.1371   0.1386   0.1405   0.1413
  0.1424   0.1443   0.1460   0.1481   0.1509   0.1527   0.1533   0.1550
  0.1601   0.1615   0.1653   0.1673   0.1693   0.1728   0.1750   0.1765
  0.1787   0.1796   0.1819   0.1844   0.1858   0.1873   0.1905   0.1910
  0.1938   0.1970   0.2013   0.2029   0.2040   0.2070   0.2090   0.2115
  0.2139   0.2162   0.2197   0.2217   0.2259   0.2279   0.2334   0.2363
  0.2375   0.2425   0.2438   0.2461   0.2496   0.2504   0.2534   0.2538
  0.2570   0.2584   0.2634   0.2657   0.2686   0.2708   0.2767   0.2777
  0.2795   0.2815   0.2859   0.2888   0.2917   0.2944   0.2962   0.2990
  0.3006   0.3027   0.3069   0.3087   0.3117   0.3135   0.3177   0.3194
  0.3227   0.3243   0.3275   0.3285   0.3325   0.3333   0.3373   0.3407
  0.3422   0.3433   0.3465   0.3476   0.3508   0.3543   0.3549   0.3569
  0.3581   0.3611   0.3672   0.3683   0.3736   0.3745   0.3784   0.3807
  0.3813   0.3826   0.3835   0.3904   0.3926   0.3959   0.4058   0.4066
  0.4095   0.4099   0.4104   0.4211   0.4227   0.4266   0.4328   0.4381
  0.4388   0.4472   0.4488   0.4543   0.4574   0.4626   0.4727   0.4857
  0.4914   0.4959   0.5031   0.5080   0.5100   0.5178   0.5303   0.5343
  0.5448   0.5504   0.5569   0.5609   0.5678   0.5723   0.5769   0.5789
  0.5842   0.5892   0.5965   0.6006   0.6081   0.6205   0.6223   0.6266
  0.6280   0.6375   0.6396   0.6476   0.6506   0.6576   0.6627   0.6654
  0.6709   0.6773   0.6789   0.6829   0.6845   0.6909   0.6946   0.7038
  0.7092   0.7125   0.7177   0.7295   0.7354   0.7425   0.7456   0.7482
  0.7503   0.7529   0.7593   0.7619   0.7669   0.7682   0.7789   0.7806
  0.7840   0.7879   0.7927   0.7949   0.7990   0.8007   0.8047   0.8083
  0.8135   0.8254   0.8274   0.8312   0.8415   0.8561   0.8598   0.8619
  0.8841   0.9062   0.9138   0.9281   0.9335   0.9459   0.9583   0.9719
  0.9895   0.9962   1.0065   1.0121   1.0226   1.0290   1.0346   1.0561
  1.0582   1.0694   1.0761   1.0862   1.0935   1.1023   1.1093   1.1261
  1.1316   1.1378   1.1409   1.1520   1.1541   1.1588   1.1637   1.1703
  1.1808   1.1842   1.1898   1.1933   1.2013   1.2061   1.2161   1.2205
  1.2311   1.2343   1.2374   1.2442   1.2530   1.2600   1.2692   1.2705
  1.2803   1.2960   1.3042   1.3079   1.3228   1.3392   1.3415   1.3523
  1.3588   1.3651   1.3700   1.3771   1.3886   1.3953   1.4092   1.4177
  1.4353   1.4533   1.4595   1.4633   1.4695   1.4708   1.4800   1.4847
  1.5029   1.5060   1.5092   1.5220   1.5240   1.5364   1.5407   1.5508
  1.5550   1.5606   1.5698   1.5710   1.5787   1.5845   1.5871   1.5928
  1.6004   1.6014   1.6125   1.6161   1.6185   1.6208   1.6274   1.6329
  1.6367   1.6434   1.6483   1.6495   1.6523   1.6569   1.6616   1.6669
  1.6687   1.6757   1.6821   1.6884   1.6924   1.6983   1.7080   1.7108
  1.7165   1.7201   1.7361   1.7477   1.7620   1.7637   1.7736   1.7786
  1.7836   1.7870   1.7962   1.8075   1.8114   1.8191   1.8279   1.8295
  1.8319   1.8534   1.8544   1.8602   1.8652   1.8736   1.8801   1.8920
  1.8956   1.9071   1.9137   1.9304   1.9387   1.9531   1.9590   1.9725
  1.9773   1.9991   2.0041   2.0056   2.0089   2.0150   2.0357   2.0368
  2.0479   2.0537   2.0594   2.0648   2.0738   2.0803   2.0935   2.1018
  2.1106   2.1213   2.1304   2.1351   2.1402   2.1555   2.1607   2.1657
  2.1739   2.1863   2.1895   2.2040   2.2218   2.2321   2.2437   2.2552
  2.2618   2.2731   2.2851   2.3023   2.3071   2.3254   2.3370   2.3509
  2.3553   2.3646   2.3771   2.3854   2.3980   2.4055   2.4317   2.4501
  2.4780   2.4983   2.5059   2.5148   2.5228   2.5348   2.5407   2.5451
  2.5502   2.5654   2.5691   2.5795   2.5800   2.5975   2.6014   2.6133
  2.6269   2.6324   2.6380   2.6443   2.6530   2.6768   2.6812   2.6951
  2.6992   2.7061   2.7305   2.7361   2.7444   2.7485   2.7688   2.7856
  2.7868   2.8008   2.8020   2.8210   2.8274   2.8315   2.8408   2.8560
  2.8663   2.8787   2.8818   2.8863   2.8950   2.9047   2.9144   2.9198
  2.9242   2.9313   2.9441   2.9497   2.9663   2.9766   2.9803   2.9875
  3.0052   3.0087   3.0264   3.0392   3.0408   3.0570   3.0666   3.0685
  3.0824   3.0917   3.0940   3.1031   3.1203   3.1320   3.1381   3.1390
  3.1437   3.1490   3.1597   3.1663   3.1738   3.1914   3.2032   3.2071
  3.2132   3.2284   3.2478   3.2581   3.2665   3.2716   3.2806   3.2901
  3.2939   3.3140   3.3293   3.3462   3.3580   3.3676   3.3829   3.3919
  3.4145   3.4191   3.4676   3.4863   3.5389   3.5642   3.6128   3.6165
  3.6830   3.7768   3.7800   3.8017   3.8136   3.8169   3.8256   3.8453
  3.8667   3.9011   3.9022   3.9057   3.9236   3.9334   3.9355   3.9728
  3.9955   3.9989   4.0100   4.0162   4.0462   4.0751   4.0907   4.1157
  4.1403   4.1486   4.1588   4.1749   4.1810   4.2398   4.2576   4.2790
  4.3065   4.3126   4.3246   4.3417   4.3547   4.4418   4.9851   5.0749
  5.0928   5.0978   5.1099   5.1185   5.1431   5.1692   5.1783   5.1888
  5.3691   5.3785   5.3824   5.4147   5.4263   5.4473   5.4642   5.4758
  5.5948   5.6131   5.6162   5.6447   5.6622   5.6953   5.7497   5.8202
  5.8459  23.7501  23.7664  23.7713  23.7953  23.8104  23.8152  23.8320
 23.8542  23.8722  23.8863  23.8895  23.9135  23.9492  23.9548  23.9855
 23.9969  49.8667  49.9020  49.9365  49.9480  49.9521  49.9617  50.0040
 50.0149  50.0291
 --------------------------------------------------------------

          Ground-State Mulliken Net Atomic Charges

     Atom                 Charge (a.u.)
  ----------------------------------------
      1 O                     0.087315
      2 C                     0.071368
      3 H                     0.222632
      4 C                    -0.422939
      5 H                     0.226197
      6 H                     0.111622
      7 O                     0.019002
      8 C                    -0.405818
      9 H                     0.274025
     10 C                    -0.004456
     11 H                     0.185842
     12 C                     0.015765
     13 O                    -0.202661
     14 O                    -0.120400
     15 H                     0.291125
     16 C                    -0.515394
     17 H                     0.244183
     18 O                    -0.142659
     19 H                     0.251070
     20 C                    -0.653439
     21 H                     0.301165
     22 O                    -0.210796
     23 H                     0.272789
     24 C                    -0.204710
     25 H                     0.281769
     26 O                    -0.150866
     27 H                     0.261896
     28 C                    -0.231865
     29 H                     0.163272
     30 H                     0.175478
     31 C                    -0.548772
     32 H                     0.176104
     33 H                     0.148205
     34 C                    -0.164583
     35 H                     0.206102
     36 C                    -0.544939
     37 H                     0.185187
     38 O                    -0.072289
     39 C                    -0.462527
     40 H                     0.206291
     41 O                    -0.204123
     42 H                     0.262398
     43 C                    -0.347748
     44 H                     0.228157
     45 H                     0.183290
     46 C                     0.699099
     47 H                     0.183979
     48 C                    -0.802301
     49 H                     0.189904
     50 H                     0.128257
     51 H                     0.159799
  ----------------------------------------
  Sum of atomic charges =     0.000000

 -----------------------------------------------------------------
                    Cartesian Multipole Moments
 -----------------------------------------------------------------
    Charge (ESU x 10^10)
                 0.0000
    Dipole Moment (Debye)
         X      -0.0020      Y       0.1233      Z      -2.1701
       Tot       2.1736
    Quadrupole Moments (Debye-Ang)
        XX    -161.9461     XY      15.0279     YY    -146.1703
        XZ     -15.3965     YZ       0.6256     ZZ    -148.0420
    Octopole Moments (Debye-Ang^2)
       XXX     -47.1141    XXY      22.4554    XYY      13.0016
       YYY      28.0699    XXZ     -69.4906    XYZ       8.5707
       YYZ     -24.4256    XZZ      47.5913    YZZ       9.4283
       ZZZ     -11.1082
    Hexadecapole Moments (Debye-Ang^3)
      XXXX  -15127.7774   XXXY     263.4002   XXYY   -2742.8873
      XYYY    -157.1984   YYYY   -2138.8046   XXXZ    -677.5773
      XXYZ     221.5101   XYYZ    -223.2403   YYYZ      53.4288
      XXZZ   -2606.3097   XYZZ      29.2162   YYZZ    -487.8997
      XZZZ     -69.8654   YZZZ     -30.8135   ZZZZ    -905.4865
 -----------------------------------------------------------------
 Calculating analytic gradient of the SCF energy
 Gradient of SCF Energy
            1           2           3           4           5           6
    1  -0.0000491   0.0000600  -0.0000075   0.0000271   0.0000189   0.0000046
    2   0.0000324  -0.0000485   0.0000262  -0.0000300   0.0000044   0.0000249
    3   0.0000430  -0.0000112   0.0000025  -0.0000411   0.0000183  -0.0000201
            7           8           9          10          11          12
    1   0.0000065   0.0000234   0.0000015  -0.0000083  -0.0000040  -0.0000569
    2   0.0000426   0.0000215   0.0000175  -0.0000094  -0.0000011  -0.0000417
    3   0.0000166  -0.0000094  -0.0000009   0.0000049   0.0000047   0.0000162
           13          14          15          16          17          18
    1   0.0000277   0.0000261   0.0000052  -0.0000338   0.0000007  -0.0000043
    2   0.0000208   0.0000195  -0.0000022  -0.0000014  -0.0000031  -0.0000053
    3   0.0000024   0.0000006   0.0000043  -0.0000009   0.0000000  -0.0000119
           19          20          21          22          23          24
    1  -0.0000003   0.0000237  -0.0000058  -0.0000123   0.0000043  -0.0000261
    2   0.0000043  -0.0000015   0.0000134   0.0000027   0.0000012   0.0000212
    3  -0.0000100  -0.0000092  -0.0000026  -0.0000038  -0.0000102  -0.0000000
           25          26          27          28          29          30
    1   0.0000018   0.0000095  -0.0000042  -0.0000060  -0.0000002   0.0000008
    2  -0.0000093  -0.0000117   0.0000143   0.0000107  -0.0000061  -0.0000105
    3  -0.0000064  -0.0000145   0.0000065   0.0000058   0.0000051   0.0000088
           31          32          33          34          35          36
    1   0.0000016   0.0000010   0.0000021   0.0000087  -0.0000006   0.0000088
    2  -0.0000035  -0.0000090  -0.0000060  -0.0000137  -0.0000062   0.0000097
    3   0.0000203  -0.0000034   0.0000064   0.0000036  -0.0000068  -0.0000032
           37          38          39          40          41          42
    1   0.0000081  -0.0000361   0.0000275   0.0000047   0.0000184  -0.0000261
    2  -0.0000007  -0.0000026   0.0000032   0.0000042   0.0000037  -0.0000052
    3   0.0000108   0.0000077  -0.0000008   0.0000040  -0.0000005  -0.0000143
           43          44          45          46          47          48
    1  -0.0000273  -0.0000122  -0.0000075  -0.0000053   0.0000016   0.0000285
    2   0.0000052   0.0000000   0.0000047  -0.0000125  -0.0000088  -0.0000090
    3  -0.0000112  -0.0000020   0.0000011  -0.0000158   0.0000074   0.0000002
           49          50          51
    1  -0.0000079   0.0000036  -0.0000146
    2  -0.0000211  -0.0000096  -0.0000189
    3   0.0000007   0.0000033   0.0000053
 Max gradient component =       6.002E-05
 RMS gradient           =       1.660E-05
 Gradient time:  CPU 490.72 s  wall 82.74 s
 Geometry Optimization Parameters
   NAtoms,    NIC,     NZ,  NCons,   NDum,   NFix, NCnnct, MaxDiis
       51     420      51       0       0       0       0       0

 Cartesian Hessian Update
 Hessian Updated using BFGS Update


** GEOMETRY OPTIMIZATION IN DELOCALIZED INTERNAL COORDINATES **
   Searching for a Minimum

   Optimization Cycle:   5

                       Coordinates (Angstroms)
     ATOM                X               Y               Z
      1  O         0.4616234351   -0.1884060273    0.2520420062
      2  C         1.7453209299    0.2062062691    0.5412894756
      3  H         1.8974535772    0.3123083085    1.6297994679
      4  C        -0.0437624450   -1.2755685151    1.0437764598
      5  H         0.4764208397   -2.1977502152    0.7652246036
      6  H         0.1585369443   -1.0667637822    2.1032576647
      7  O         2.6514660216   -0.7939743656    0.0455435169
      8  C         4.0159521032   -0.5045245663    0.3251615011
      9  H         4.1778944085   -0.3572934421    1.3998205908
     10  C        -1.5458100881   -1.4090481988    0.8121014178
     11  H        -1.8617214214   -2.2533211312    1.4420887556
     12  C         4.8244848954   -1.7404064649   -0.0616131087
     13  O         5.3867786319   -2.4544084149    0.7253084606
     14  O         4.8242552907   -1.9495826982   -1.3942387378
     15  H         5.3360269527   -2.7554905346   -1.5603251952
     16  C         2.0254112838    1.5406569330   -0.1565888650
     17  H         1.7696744825    1.4054066778   -1.2187690112
     18  O         1.2057451733    2.5343146620    0.4343450658
     19  H         1.5348039302    3.3958754989    0.1517599498
     20  C         3.5068103846    1.9042186824   -0.0215799018
     21  H         3.7115808916    2.1566542626    1.0233638511
     22  O         3.8113783963    3.1077610157   -0.7409491987
     23  H         3.6259667027    2.9632843807   -1.6778087746
     24  C         4.4335326512    0.7614274441   -0.4343725749
     25  H         4.3222263159    0.5657108728   -1.5102308627
     26  O         5.7858187329    1.0432777310   -0.1149185981
     27  H         5.9858306114    1.9371893354   -0.4169300494
     28  C        -1.8696195603   -1.7769446072   -0.6552970912
     29  H        -1.4269477796   -1.0207826755   -1.3111874831
     30  H        -1.3798910476   -2.7257536313   -0.8995758464
     31  C        -3.3826225240   -1.8693277972   -0.9469019541
     32  H        -3.5413269564   -2.0381793245   -2.0163674306
     33  H        -3.8214161783   -2.7273016093   -0.4204979853
     34  C        -4.0437512858   -0.5755319822   -0.4812765266
     35  H        -3.5778179938    0.2614089856   -1.0183401806
     36  C        -3.7838543420   -0.3729781440    1.0042238078
     37  H        -4.1153930411   -1.2724021309    1.5481278005
     38  O        -4.6562946238    0.7053607250    1.3939280816
     39  C        -5.6946209326    0.8385433222    0.4246417040
     40  H        -6.6477115116    0.8662713541    0.9650449324
     41  O        -5.5263514873    2.0404152707   -0.3048967545
     42  H        -5.3769024657    2.7451323315    0.3350007812
     43  C        -2.3130542918   -0.1545157710    1.2981483334
     44  H        -1.9507775815    0.7370267916    0.7792902440
     45  H        -2.1445090855   -0.0055444168    2.3701197977
     46  C        -5.5634634263   -0.3619094136   -0.5405086933
     47  H        -6.0548860456   -1.2167503538   -0.0563237567
     48  C        -6.1754851721   -0.1481709870   -1.9221928210
     49  H        -5.7083281996    0.6968492961   -2.4301793232
     50  H        -6.0495757686   -1.0417654479   -2.5402296793
     51  H        -7.2476060541    0.0565387016   -1.8518458358
   Point Group: c1    Number of degrees of freedom:   147


   Energy is  -1302.751747646

 Hessian Updated using BFGS Update

144 Hessian modes will be used to form the next step
  Hessian Eigenvalues:
     0.004766    0.005306    0.005633    0.006034    0.006480    0.006648
     0.007502    0.007850    0.009563    0.010545    0.010896    0.013000
     0.013393    0.013428    0.014124    0.017279    0.018346    0.019561
     0.022395    0.029687    0.029784    0.030599    0.031706    0.036131
     0.038088    0.039995    0.042376    0.042606    0.044279    0.046616
     0.047383    0.048141    0.048904    0.049070    0.049595    0.049897
     0.051456    0.051557    0.054955    0.055247    0.055674    0.056317
     0.056756    0.057296    0.057843    0.058507    0.058875    0.059746
     0.061724    0.062947    0.065289    0.066088    0.069389    0.071196
     0.073914    0.075974    0.076907    0.078835    0.083926    0.084538
     0.086223    0.091946    0.094551    0.104608    0.111613    0.112980
     0.113383    0.117264    0.137047    0.137975    0.143244    0.145144
     0.157988    0.159868    0.160001    0.160066    0.160220    0.162536
     0.169134    0.170142    0.171708    0.176303    0.187519    0.193439
     0.195326    0.198371    0.202695    0.226847    0.229395    0.249254
     0.250015    0.250450    0.262713    0.270054    0.272701    0.274249
     0.277185    0.281657    0.285182    0.288093    0.292022    0.292404
     0.297052    0.297426    0.300213    0.301485    0.332304    0.334258
     0.336095    0.336521    0.337566    0.338101    0.338840    0.338905
     0.339139    0.340548    0.341135    0.341911    0.342275    0.342632
     0.342820    0.342910    0.343035    0.343844    0.343854    0.344544
     0.347399    0.374117    0.385332    0.393681    0.402178    0.402718
     0.404687    0.427982    0.429297    0.430706    0.496622    0.535672
     0.542496    0.545014    0.545113    0.547497    0.552384    1.037764

 Minimum Search - Taking Simple RFO Step
 Searching for Lamda that Minimizes Along All modes
 Value Taken    Lamda =   0.00000000
 Step Taken.  Stepsize is  0.004598

                             Maximum     Tolerance    Cnvgd?
         Gradient           0.000058      0.000300     YES
         Displacement       0.001830      0.001200      NO
         Energy change     -0.000007      0.000001      NO


 New Cartesian Coordinates Obtained by Inverse Iteration

 Displacement from previous Coordinates is:  0.012924
 ----------------------------------------------------------------
             Standard Nuclear Orientation (Angstroms)
    I     Atom           X                Y                Z
 ----------------------------------------------------------------
    1      O       0.4616849472    -0.1895298820     0.2515160895
    2      C       1.7450865626     0.2057069399     0.5409134160
    3      H       1.8970735812     0.3119529156     1.6294235912
    4      C      -0.0437324666    -1.2762925217     1.0438241009
    5      H       0.4761724200    -2.1986653443     0.7654028996
    6      H       0.1585828518    -1.0673333236     2.1032939169
    7      O       2.6516593953    -0.7942960197     0.0455008973
    8      C       4.0159408993    -0.5042376656     0.3254930768
    9      H       4.1774979344    -0.3567591740     1.4001759256
   10      C      -1.5457107659    -1.4096045973     0.8121003372
   11      H      -1.8617489397    -2.2538653870     1.4420243948
   12      C       4.8250431795    -1.7398688498    -0.0607691615
   13      O       5.3874224422    -2.4534367537     0.7264871929
   14      O       4.8244355418    -1.9499006629    -1.3932527250
   15      H       5.3363634664    -2.7557810455    -1.5589574099
   16      C       2.0248089649     1.5401633867    -0.1571504532
   17      H       1.7692501462     1.4046861207    -1.2193526345
   18      O       1.2046909202     2.5336062558     0.4335458585
   19      H       1.5333795965     3.3952608522     0.1508262351
   20      C       3.5060222243     1.9042996702    -0.0220077511
   21      H       3.7105607745     2.1571303505     1.0228777841
   22      O       3.8102644482     3.1076872473    -0.7417731050
   23      H       3.6245338278     2.9629374867    -1.6785280997
   24      C       4.4332529596     0.7617054273    -0.4342444505
   25      H       4.3222386478     0.5657194223    -1.5100743522
   26      O       5.7853403209     1.0442521320    -0.1145974719
   27      H       5.9851614514     1.9379414507    -0.4173856093
   28      C      -1.8694799393    -1.7772322884    -0.6553844997
   29      H      -1.4265414499    -1.0210823229    -1.3111111602
   30      H      -1.3799193564    -2.7260944166    -0.8997628268
   31      C      -3.3824791026    -1.8691708170    -0.9471966167
   32      H      -3.5410888000    -2.0377425878    -2.0167064993
   33      H      -3.8215456150    -2.7271659751    -0.4210552854
   34      C      -4.0434149164    -0.5753338749    -0.4813401225
   35      H      -3.5773205195     0.2616435243    -1.0181987868
   36      C      -3.7834635613    -0.3730909532     1.0041893235
   37      H      -4.1152758199    -1.2725259596     1.5479005668
   38      O      -4.6556235560     0.7053845261     1.3940170038
   39      C      -5.6942274435     0.8386399944     0.4250026030
   40      H      -6.6472318719     0.8661104983     0.9655755747
   41      O      -5.5261708313     2.0406938523    -0.3042677808
   42      H      -5.3757240739     2.7450887000     0.3357629535
   43      C      -2.3126119135    -0.1549747535     1.2982549710
   44      H      -1.9499874320     0.7365141456     0.7795316421
   45      H      -2.1440374876    -0.0061973650     2.3702497816
   46      C      -5.5631260783    -0.3614788408    -0.5405385466
   47      H      -6.0546886020    -1.2164246024    -0.0566835637
   48      C      -6.1751857830    -0.1470854589    -1.9221254078
   49      H      -5.7074619615     0.6976894255    -2.4300337446
   50      H      -6.0500642347    -1.0406762369    -2.5403326389
   51      H      -7.2471127046     0.0584755598    -1.8515974029
 ----------------------------------------------------------------
 Molecular Point Group                 C1    NOp =  1
 Largest Abelian Subgroup              C1    NOp =  1
 Nuclear Repulsion Energy =  2403.9783420021 hartrees
 There are       97 alpha and       97 beta electrons
 Applying Cartesian multipole field
    Component          Value
    ---------          -----
     (2,0,0)        1.00000E-12
     (0,2,0)        2.00000E-11
     (0,0,2)       -3.00000E-11
 Nucleus-field energy     =     0.0000000274 hartrees
 Requested basis set is 6-311++G(d,p)
 There are 280 shells and 732 basis functions
 A cutoff of  1.0D-11 yielded  26604 shell pairs
 There are    175822 function pairs (    186200 Cartesian)
 Smallest overlap matrix eigenvalue = 8.02E-07

 Q-Chem warning in module stvman/mkSTV.C, line 306:

 Overlap eigenvalue is smaller than square root of threshold
 Use THRESH >= 12 to get rid of this warning

 Linear dependence detected in AO basis
 Tighter screening thresholds may be required for diffuse basis sets
 Use S2THRESH > 14 and THRESH = 14 in case of SCF convergence issues
 Number of orthogonalized atomic orbitals = 731
 Maximum deviation from orthogonality = 1.845E-10
 Guess MOs from SCF MO coefficient file

 -----------------------------------------------------------------------
  General SCF calculation program by
  Eric Jon Sundstrom, Paul Horn, Yuezhi Mao, Dmitri Zuev, Alec White,
  David Stuck, Shaama M.S., Shane Yost, Joonho Lee, David Small,
  Daniel Levine, Susi Lehtola, Hugh Burton, Evgeny Epifanovsky
 -----------------------------------------------------------------------
 Exchange:     0.2000 Hartree-Fock + 0.0800 Slater + 0.7200 B88
 Correlation:  0.1900 VWN1RPA + 0.8100 LYP
 Using SG-1 standard quadrature grid
 using 6 threads for integral computing
 -------------------------------------------------------
 OpenMP Integral computing Module                
 Release: version 2.0, May 2017, Q-Chem Inc. Pleasanton 
 -------------------------------------------------------
 -------------------------------------------------------
 OpenMP BLAS3 based DFT computing Module                
 Release: version 1.0, May 2013, Q-Chem Inc. Pittsburgh 
 -------------------------------------------------------
 A restricted SCF calculation will be
 performed using DIIS
 SCF converges when DIIS error is below 1.0e-08
 ---------------------------------------
  Cycle       Energy         DIIS error
 ---------------------------------------
    1   -1302.7517452617      5.42e-06  
    2   -1302.7517477844      7.33e-07  
    3   -1302.7517477853      8.52e-07  
    4   -1302.7517478177      1.74e-07  
    5   -1302.7517478189      6.23e-08  
    6   -1302.7517478194      2.21e-08  
    7   -1302.7517478192      1.11e-08  
    8   -1302.7517478194      1.76e-09  Convergence criterion met
 ---------------------------------------
 SCF time:   CPU 1394.38s  wall 248.00s 
 SCF   energy in the final basis set =    -1302.7517478194
 Total energy in the final basis set =    -1302.7517478194

 --------------------------------------------------------------

                    Orbital Energies (a.u.)
 --------------------------------------------------------------

 Alpha MOs
 -- Occupied --
-19.1889 -19.1658 -19.1572 -19.1484 -19.1481 -19.1424 -19.1335 -19.1247
-19.1237 -10.3247 -10.2947 -10.2663 -10.2613 -10.2535 -10.2527 -10.2484
-10.2269 -10.2158 -10.1847 -10.1794 -10.1719 -10.1698 -10.1688 -10.1644
-10.1580  -1.1328  -1.1009  -1.0744  -1.0666  -1.0537  -1.0430  -1.0407
 -1.0385  -1.0030  -0.8461  -0.8105  -0.8099  -0.7920  -0.7546  -0.7444
 -0.7087  -0.6834  -0.6733  -0.6580  -0.6353  -0.6253  -0.6236  -0.5907
 -0.5750  -0.5679  -0.5624  -0.5585  -0.5460  -0.5360  -0.5193  -0.5138
 -0.5088  -0.5018  -0.4923  -0.4889  -0.4817  -0.4691  -0.4623  -0.4605
 -0.4519  -0.4453  -0.4373  -0.4363  -0.4299  -0.4235  -0.4217  -0.4111
 -0.3996  -0.3958  -0.3849  -0.3818  -0.3742  -0.3709  -0.3682  -0.3622
 -0.3585  -0.3567  -0.3473  -0.3446  -0.3414  -0.3343  -0.3265  -0.3230
 -0.3199  -0.3163  -0.3057  -0.2957  -0.2934  -0.2916  -0.2872  -0.2834
 -0.2660
 -- Virtual --
 -0.0337  -0.0235  -0.0121  -0.0084  -0.0051  -0.0006   0.0021   0.0062
  0.0126   0.0160   0.0228   0.0245   0.0290   0.0328   0.0370   0.0384
  0.0462   0.0480   0.0505   0.0529   0.0596   0.0616   0.0654   0.0672
  0.0695   0.0731   0.0776   0.0803   0.0826   0.0863   0.0878   0.0919
  0.0927   0.0946   0.0984   0.1007   0.1023   0.1053   0.1065   0.1093
  0.1124   0.1148   0.1157   0.1175   0.1191   0.1201   0.1243   0.1266
  0.1279   0.1310   0.1316   0.1352   0.1371   0.1386   0.1405   0.1413
  0.1424   0.1443   0.1460   0.1481   0.1509   0.1527   0.1533   0.1550
  0.1601   0.1615   0.1653   0.1673   0.1693   0.1728   0.1750   0.1765
  0.1787   0.1796   0.1819   0.1844   0.1858   0.1873   0.1905   0.1910
  0.1938   0.1970   0.2013   0.2029   0.2040   0.2070   0.2090   0.2115
  0.2140   0.2163   0.2197   0.2217   0.2259   0.2278   0.2334   0.2362
  0.2375   0.2425   0.2438   0.2461   0.2496   0.2504   0.2534   0.2538
  0.2570   0.2584   0.2634   0.2657   0.2686   0.2708   0.2767   0.2777
  0.2795   0.2815   0.2859   0.2888   0.2917   0.2944   0.2962   0.2990
  0.3006   0.3027   0.3069   0.3087   0.3117   0.3135   0.3177   0.3194
  0.3227   0.3243   0.3275   0.3285   0.3325   0.3333   0.3373   0.3407
  0.3423   0.3432   0.3465   0.3476   0.3508   0.3543   0.3549   0.3569
  0.3581   0.3612   0.3672   0.3683   0.3736   0.3745   0.3784   0.3807
  0.3813   0.3826   0.3835   0.3904   0.3926   0.3959   0.4058   0.4066
  0.4095   0.4098   0.4104   0.4211   0.4227   0.4266   0.4329   0.4381
  0.4388   0.4472   0.4487   0.4543   0.4575   0.4626   0.4727   0.4857
  0.4914   0.4959   0.5031   0.5080   0.5100   0.5178   0.5304   0.5343
  0.5448   0.5504   0.5569   0.5609   0.5678   0.5723   0.5769   0.5789
  0.5842   0.5893   0.5965   0.6006   0.6081   0.6205   0.6223   0.6266
  0.6280   0.6375   0.6396   0.6476   0.6506   0.6576   0.6627   0.6654
  0.6709   0.6773   0.6789   0.6829   0.6845   0.6909   0.6946   0.7038
  0.7091   0.7125   0.7177   0.7295   0.7353   0.7425   0.7456   0.7482
  0.7503   0.7529   0.7593   0.7619   0.7669   0.7682   0.7789   0.7806
  0.7840   0.7879   0.7927   0.7949   0.7990   0.8007   0.8047   0.8083
  0.8135   0.8254   0.8274   0.8312   0.8415   0.8562   0.8598   0.8619
  0.8841   0.9062   0.9138   0.9281   0.9335   0.9459   0.9583   0.9719
  0.9895   0.9962   1.0066   1.0122   1.0226   1.0291   1.0345   1.0561
  1.0583   1.0694   1.0761   1.0862   1.0935   1.1023   1.1093   1.1261
  1.1316   1.1379   1.1409   1.1520   1.1541   1.1588   1.1637   1.1703
  1.1808   1.1843   1.1898   1.1933   1.2013   1.2061   1.2162   1.2205
  1.2311   1.2343   1.2374   1.2442   1.2530   1.2600   1.2692   1.2705
  1.2803   1.2960   1.3042   1.3079   1.3228   1.3392   1.3415   1.3523
  1.3588   1.3652   1.3700   1.3771   1.3886   1.3953   1.4091   1.4177
  1.4353   1.4533   1.4595   1.4633   1.4695   1.4709   1.4800   1.4848
  1.5029   1.5060   1.5093   1.5220   1.5241   1.5364   1.5407   1.5508
  1.5550   1.5606   1.5698   1.5710   1.5787   1.5845   1.5871   1.5928
  1.6004   1.6013   1.6125   1.6161   1.6185   1.6208   1.6274   1.6329
  1.6367   1.6434   1.6483   1.6495   1.6523   1.6569   1.6617   1.6669
  1.6687   1.6757   1.6821   1.6885   1.6924   1.6983   1.7080   1.7108
  1.7165   1.7202   1.7361   1.7477   1.7620   1.7636   1.7736   1.7786
  1.7835   1.7870   1.7961   1.8075   1.8114   1.8191   1.8279   1.8294
  1.8319   1.8534   1.8544   1.8602   1.8652   1.8736   1.8801   1.8921
  1.8956   1.9071   1.9137   1.9305   1.9388   1.9531   1.9590   1.9726
  1.9773   1.9991   2.0040   2.0056   2.0089   2.0150   2.0357   2.0368
  2.0479   2.0537   2.0594   2.0648   2.0738   2.0803   2.0935   2.1018
  2.1106   2.1213   2.1303   2.1351   2.1402   2.1555   2.1607   2.1656
  2.1739   2.1863   2.1895   2.2040   2.2218   2.2321   2.2437   2.2552
  2.2618   2.2731   2.2851   2.3023   2.3071   2.3254   2.3370   2.3509
  2.3554   2.3646   2.3772   2.3854   2.3980   2.4054   2.4317   2.4500
  2.4780   2.4983   2.5059   2.5148   2.5228   2.5348   2.5407   2.5451
  2.5502   2.5654   2.5692   2.5795   2.5799   2.5975   2.6014   2.6133
  2.6269   2.6325   2.6380   2.6442   2.6530   2.6768   2.6812   2.6951
  2.6992   2.7061   2.7305   2.7362   2.7443   2.7485   2.7688   2.7856
  2.7868   2.8008   2.8020   2.8210   2.8274   2.8315   2.8409   2.8559
  2.8664   2.8787   2.8818   2.8863   2.8950   2.9047   2.9144   2.9198
  2.9242   2.9314   2.9440   2.9497   2.9663   2.9766   2.9803   2.9875
  3.0052   3.0087   3.0265   3.0392   3.0408   3.0571   3.0666   3.0685
  3.0825   3.0917   3.0940   3.1031   3.1203   3.1320   3.1381   3.1391
  3.1437   3.1490   3.1597   3.1663   3.1738   3.1913   3.2032   3.2072
  3.2133   3.2284   3.2478   3.2581   3.2665   3.2717   3.2806   3.2902
  3.2939   3.3140   3.3294   3.3462   3.3580   3.3676   3.3829   3.3919
  3.4145   3.4191   3.4677   3.4862   3.5389   3.5642   3.6127   3.6165
  3.6830   3.7768   3.7800   3.8018   3.8136   3.8169   3.8257   3.8452
  3.8667   3.9011   3.9022   3.9056   3.9237   3.9333   3.9355   3.9728
  3.9955   3.9989   4.0101   4.0162   4.0462   4.0751   4.0907   4.1157
  4.1403   4.1486   4.1589   4.1749   4.1810   4.2398   4.2577   4.2790
  4.3065   4.3126   4.3246   4.3417   4.3547   4.4418   4.9851   5.0749
  5.0928   5.0979   5.1099   5.1185   5.1431   5.1692   5.1783   5.1888
  5.3691   5.3786   5.3824   5.4147   5.4263   5.4473   5.4642   5.4757
  5.5949   5.6131   5.6162   5.6446   5.6623   5.6954   5.7496   5.8202
  5.8459  23.7501  23.7664  23.7713  23.7953  23.8104  23.8152  23.8320
 23.8542  23.8723  23.8863  23.8895  23.9136  23.9492  23.9548  23.9855
 23.9969  49.8668  49.9020  49.9365  49.9480  49.9522  49.9617  50.0040
 50.0150  50.0291
 --------------------------------------------------------------

          Ground-State Mulliken Net Atomic Charges

     Atom                 Charge (a.u.)
  ----------------------------------------
      1 O                     0.087359
      2 C                     0.071370
      3 H                     0.222618
      4 C                    -0.423075
      5 H                     0.226197
      6 H                     0.111637
      7 O                     0.019017
      8 C                    -0.406331
      9 H                     0.274003
     10 C                    -0.004436
     11 H                     0.185861
     12 C                     0.015899
     13 O                    -0.202659
     14 O                    -0.120363
     15 H                     0.291122
     16 C                    -0.515649
     17 H                     0.244175
     18 O                    -0.142624
     19 H                     0.251067
     20 C                    -0.653342
     21 H                     0.301174
     22 O                    -0.210777
     23 H                     0.272785
     24 C                    -0.204368
     25 H                     0.281731
     26 O                    -0.150902
     27 H                     0.261903
     28 C                    -0.231752
     29 H                     0.163296
     30 H                     0.175486
     31 C                    -0.549110
     32 H                     0.176146
     33 H                     0.148183
     34 C                    -0.165077
     35 H                     0.206113
     36 C                    -0.544903
     37 H                     0.185169
     38 O                    -0.072356
     39 C                    -0.462580
     40 H                     0.206312
     41 O                    -0.204121
     42 H                     0.262413
     43 C                    -0.347582
     44 H                     0.228154
     45 H                     0.183302
     46 C                     0.699915
     47 H                     0.184007
     48 C                    -0.802408
     49 H                     0.189921
     50 H                     0.128254
     51 H                     0.159824
  ----------------------------------------
  Sum of atomic charges =     0.000000

 -----------------------------------------------------------------
                    Cartesian Multipole Moments
 -----------------------------------------------------------------
    Charge (ESU x 10^10)
                 0.0000
    Dipole Moment (Debye)
         X      -0.0025      Y       0.1220      Z      -2.1704
       Tot       2.1739
    Quadrupole Moments (Debye-Ang)
        XX    -161.9739     XY      15.0252     YY    -146.1689
        XZ     -15.4030     YZ       0.6230     ZZ    -148.0419
    Octopole Moments (Debye-Ang^2)
       XXX     -47.0672    XXY      22.3195    XYY      13.0502
       YYY      28.0166    XXZ     -69.5489    XYZ       8.5666
       YYZ     -24.4072    XZZ      47.5411    YZZ       9.4557
       ZZZ     -11.1261
    Hexadecapole Moments (Debye-Ang^3)
      XXXX  -15127.3465   XXXY     263.7958   XXYY   -2742.7524
      XYYY    -157.0329   YYYY   -2138.6703   XXXZ    -678.0392
      XXYZ     221.5789   XYYZ    -223.2130   YYYZ      53.7035
      XXZZ   -2606.1543   XYZZ      29.3750   YYZZ    -487.9202
      XZZZ     -69.9788   YZZZ     -30.5914   ZZZZ    -905.4784
 -----------------------------------------------------------------
 Calculating analytic gradient of the SCF energy
 Gradient of SCF Energy
            1           2           3           4           5           6
    1  -0.0000154   0.0000291  -0.0000014   0.0000112  -0.0000023  -0.0000076
    2   0.0000170  -0.0000222   0.0000107   0.0000014   0.0000039   0.0000055
    3  -0.0000020  -0.0000105   0.0000018   0.0000068   0.0000063   0.0000082
            7           8           9          10          11          12
    1  -0.0000130  -0.0000071   0.0000014   0.0000046   0.0000042   0.0000215
    2   0.0000127   0.0000037   0.0000105  -0.0000083   0.0000048   0.0000153
    3   0.0000071   0.0000053   0.0000007  -0.0000011   0.0000078   0.0000025
           13          14          15          16          17          18
    1  -0.0000069  -0.0000048   0.0000037  -0.0000222  -0.0000004   0.0000025
    2   0.0000054   0.0000001   0.0000034   0.0000066   0.0000002   0.0000004
    3   0.0000089   0.0000036   0.0000092  -0.0000085  -0.0000045  -0.0000113
           19          20          21          22          23          24
    1  -0.0000025   0.0000143  -0.0000048  -0.0000086  -0.0000009  -0.0000150
    2   0.0000042   0.0000080   0.0000081   0.0000019   0.0000005   0.0000067
    3  -0.0000096  -0.0000074  -0.0000054  -0.0000058  -0.0000096   0.0000009
           25          26          27          28          29          30
    1   0.0000011   0.0000050  -0.0000029  -0.0000003   0.0000024   0.0000046
    2   0.0000017   0.0000031   0.0000116  -0.0000006  -0.0000049  -0.0000037
    3  -0.0000010  -0.0000165   0.0000036   0.0000052   0.0000016   0.0000089
           31          32          33          34          35          36
    1   0.0000031   0.0000020   0.0000024  -0.0000008   0.0000022   0.0000109
    2  -0.0000026  -0.0000087  -0.0000053  -0.0000083  -0.0000076  -0.0000044
    3   0.0000065   0.0000050   0.0000055   0.0000129  -0.0000006  -0.0000077
           37          38          39          40          41          42
    1  -0.0000004  -0.0000094  -0.0000042   0.0000018   0.0000193  -0.0000219
    2   0.0000031  -0.0000141  -0.0000020   0.0000005  -0.0000184  -0.0000022
    3   0.0000043  -0.0000047   0.0000096   0.0000012  -0.0000115  -0.0000103
           43          44          45          46          47          48
    1   0.0000058   0.0000019   0.0000028  -0.0000022  -0.0000008   0.0000063
    2   0.0000092   0.0000004   0.0000051   0.0000016  -0.0000037  -0.0000092
    3   0.0000011  -0.0000011   0.0000007  -0.0000209   0.0000084   0.0000077
           49          50          51
    1  -0.0000025  -0.0000022  -0.0000038
    2  -0.0000121  -0.0000129  -0.0000157
    3  -0.0000023  -0.0000003   0.0000013
 Max gradient component =       2.912E-05
 RMS gradient           =       8.396E-06
 Gradient time:  CPU 491.77 s  wall 82.90 s
 Geometry Optimization Parameters
   NAtoms,    NIC,     NZ,  NCons,   NDum,   NFix, NCnnct, MaxDiis
       51     420      51       0       0       0       0       0

 Cartesian Hessian Update
 Hessian Updated using BFGS Update


** GEOMETRY OPTIMIZATION IN DELOCALIZED INTERNAL COORDINATES **
   Searching for a Minimum

   Optimization Cycle:   6

                       Coordinates (Angstroms)
     ATOM                X               Y               Z
      1  O         0.4616849472   -0.1895298820    0.2515160895
      2  C         1.7450865626    0.2057069399    0.5409134160
      3  H         1.8970735812    0.3119529156    1.6294235912
      4  C        -0.0437324666   -1.2762925217    1.0438241009
      5  H         0.4761724200   -2.1986653443    0.7654028996
      6  H         0.1585828518   -1.0673333236    2.1032939169
      7  O         2.6516593953   -0.7942960197    0.0455008973
      8  C         4.0159408993   -0.5042376656    0.3254930768
      9  H         4.1774979344   -0.3567591740    1.4001759256
     10  C        -1.5457107659   -1.4096045973    0.8121003372
     11  H        -1.8617489397   -2.2538653870    1.4420243948
     12  C         4.8250431795   -1.7398688498   -0.0607691615
     13  O         5.3874224422   -2.4534367537    0.7264871929
     14  O         4.8244355418   -1.9499006629   -1.3932527250
     15  H         5.3363634664   -2.7557810455   -1.5589574099
     16  C         2.0248089649    1.5401633867   -0.1571504532
     17  H         1.7692501462    1.4046861207   -1.2193526345
     18  O         1.2046909202    2.5336062558    0.4335458585
     19  H         1.5333795965    3.3952608522    0.1508262351
     20  C         3.5060222243    1.9042996702   -0.0220077511
     21  H         3.7105607745    2.1571303505    1.0228777841
     22  O         3.8102644482    3.1076872473   -0.7417731050
     23  H         3.6245338278    2.9629374867   -1.6785280997
     24  C         4.4332529596    0.7617054273   -0.4342444505
     25  H         4.3222386478    0.5657194223   -1.5100743522
     26  O         5.7853403209    1.0442521320   -0.1145974719
     27  H         5.9851614514    1.9379414507   -0.4173856093
     28  C        -1.8694799393   -1.7772322884   -0.6553844997
     29  H        -1.4265414499   -1.0210823229   -1.3111111602
     30  H        -1.3799193564   -2.7260944166   -0.8997628268
     31  C        -3.3824791026   -1.8691708170   -0.9471966167
     32  H        -3.5410888000   -2.0377425878   -2.0167064993
     33  H        -3.8215456150   -2.7271659751   -0.4210552854
     34  C        -4.0434149164   -0.5753338749   -0.4813401225
     35  H        -3.5773205195    0.2616435243   -1.0181987868
     36  C        -3.7834635613   -0.3730909532    1.0041893235
     37  H        -4.1152758199   -1.2725259596    1.5479005668
     38  O        -4.6556235560    0.7053845261    1.3940170038
     39  C        -5.6942274435    0.8386399944    0.4250026030
     40  H        -6.6472318719    0.8661104983    0.9655755747
     41  O        -5.5261708313    2.0406938523   -0.3042677808
     42  H        -5.3757240739    2.7450887000    0.3357629535
     43  C        -2.3126119135   -0.1549747535    1.2982549710
     44  H        -1.9499874320    0.7365141456    0.7795316421
     45  H        -2.1440374876   -0.0061973650    2.3702497816
     46  C        -5.5631260783   -0.3614788408   -0.5405385466
     47  H        -6.0546886020   -1.2164246024   -0.0566835637
     48  C        -6.1751857830   -0.1470854589   -1.9221254078
     49  H        -5.7074619615    0.6976894255   -2.4300337446
     50  H        -6.0500642347   -1.0406762369   -2.5403326389
     51  H        -7.2471127046    0.0584755598   -1.8515974029
   Point Group: c1    Number of degrees of freedom:   147


   Energy is  -1302.751747819

 Hessian Updated using BFGS Update

145 Hessian modes will be used to form the next step
  Hessian Eigenvalues:
     0.004104    0.005205    0.005597    0.006057    0.006229    0.006644
     0.007374    0.007848    0.008686    0.009947    0.010819    0.011890
     0.013358    0.013399    0.014092    0.017292    0.018352    0.019553
     0.022403    0.029688    0.029868    0.030684    0.031746    0.036140
     0.038103    0.039915    0.042392    0.044265    0.046221    0.046618
     0.047397    0.048151    0.049056    0.049293    0.049772    0.051040
     0.051412    0.052090    0.054914    0.055537    0.055668    0.056492
     0.056865    0.057364    0.058238    0.058546    0.058866    0.059900
     0.061930    0.062660    0.065441    0.066172    0.069640    0.071330
     0.073871    0.076423    0.076905    0.078950    0.083961    0.084567
     0.086243    0.092037    0.094514    0.104619    0.111652    0.113139
     0.116326    0.117736    0.137051    0.137991    0.143605    0.145143
     0.157562    0.159606    0.159982    0.160002    0.160103    0.160247
     0.164526    0.169136    0.170885    0.172289    0.176565    0.188399
     0.193411    0.195466    0.199205    0.203490    0.227955    0.234805
     0.248640    0.250346    0.250461    0.262637    0.271531    0.272706
     0.274129    0.277795    0.281728    0.284677    0.288071    0.291999
     0.292578    0.297034    0.297232    0.301461    0.313903    0.332246
     0.334285    0.336099    0.336535    0.337608    0.338825    0.338856
     0.339137    0.339430    0.340568    0.341131    0.341903    0.342278
     0.342672    0.342820    0.342946    0.343426    0.343711    0.344011
     0.344542    0.347547    0.374182    0.385201    0.394392    0.402590
     0.403287    0.404721    0.427868    0.429086    0.431131    0.498462
     0.535737    0.542496    0.545002    0.545095    0.547398    0.552409
     1.037785

 Minimum Search - Taking Simple RFO Step
 Searching for Lamda that Minimizes Along All modes
 Value Taken    Lamda =   0.00000000
 Step Taken.  Stepsize is  0.003827

                             Maximum     Tolerance    Cnvgd?
         Gradient           0.000020      0.000300     YES
         Displacement       0.001982      0.001200      NO
         Energy change     -0.000000      0.000001     YES

 Final energy is   -1302.7517478193836     


 ******************************
 **  OPTIMIZATION CONVERGED  **
 ******************************

                       Coordinates (Angstroms)
     ATOM                X               Y               Z
      1  O         0.4616849472   -0.1895298820    0.2515160895
      2  C         1.7450865626    0.2057069399    0.5409134160
      3  H         1.8970735812    0.3119529156    1.6294235912
      4  C        -0.0437324666   -1.2762925217    1.0438241009
      5  H         0.4761724200   -2.1986653443    0.7654028996
      6  H         0.1585828518   -1.0673333236    2.1032939169
      7  O         2.6516593953   -0.7942960197    0.0455008973
      8  C         4.0159408993   -0.5042376656    0.3254930768
      9  H         4.1774979344   -0.3567591740    1.4001759256
     10  C        -1.5457107659   -1.4096045973    0.8121003372
     11  H        -1.8617489397   -2.2538653870    1.4420243948
     12  C         4.8250431795   -1.7398688498   -0.0607691615
     13  O         5.3874224422   -2.4534367537    0.7264871929
     14  O         4.8244355418   -1.9499006629   -1.3932527250
     15  H         5.3363634664   -2.7557810455   -1.5589574099
     16  C         2.0248089649    1.5401633867   -0.1571504532
     17  H         1.7692501462    1.4046861207   -1.2193526345
     18  O         1.2046909202    2.5336062558    0.4335458585
     19  H         1.5333795965    3.3952608522    0.1508262351
     20  C         3.5060222243    1.9042996702   -0.0220077511
     21  H         3.7105607745    2.1571303505    1.0228777841
     22  O         3.8102644482    3.1076872473   -0.7417731050
     23  H         3.6245338278    2.9629374867   -1.6785280997
     24  C         4.4332529596    0.7617054273   -0.4342444505
     25  H         4.3222386478    0.5657194223   -1.5100743522
     26  O         5.7853403209    1.0442521320   -0.1145974719
     27  H         5.9851614514    1.9379414507   -0.4173856093
     28  C        -1.8694799393   -1.7772322884   -0.6553844997
     29  H        -1.4265414499   -1.0210823229   -1.3111111602
     30  H        -1.3799193564   -2.7260944166   -0.8997628268
     31  C        -3.3824791026   -1.8691708170   -0.9471966167
     32  H        -3.5410888000   -2.0377425878   -2.0167064993
     33  H        -3.8215456150   -2.7271659751   -0.4210552854
     34  C        -4.0434149164   -0.5753338749   -0.4813401225
     35  H        -3.5773205195    0.2616435243   -1.0181987868
     36  C        -3.7834635613   -0.3730909532    1.0041893235
     37  H        -4.1152758199   -1.2725259596    1.5479005668
     38  O        -4.6556235560    0.7053845261    1.3940170038
     39  C        -5.6942274435    0.8386399944    0.4250026030
     40  H        -6.6472318719    0.8661104983    0.9655755747
     41  O        -5.5261708313    2.0406938523   -0.3042677808
     42  H        -5.3757240739    2.7450887000    0.3357629535
     43  C        -2.3126119135   -0.1549747535    1.2982549710
     44  H        -1.9499874320    0.7365141456    0.7795316421
     45  H        -2.1440374876   -0.0061973650    2.3702497816
     46  C        -5.5631260783   -0.3614788408   -0.5405385466
     47  H        -6.0546886020   -1.2164246024   -0.0566835637
     48  C        -6.1751857830   -0.1470854589   -1.9221254078
     49  H        -5.7074619615    0.6976894255   -2.4300337446
     50  H        -6.0500642347   -1.0406762369   -2.5403326389
     51  H        -7.2471127046    0.0584755598   -1.8515974029

Z-matrix Print:
$molecule
0 1
O 
C  1 1.373711
H  2 1.104193 1 111.343374
C  1 1.436750 2 115.474242 3 -46.485736 0
H  4 1.094802 1 109.267239 2 -70.133074 0
H  4 1.098668 1 108.853054 2 48.249483 0
O  2 1.437816 1 108.443901 3 119.489091 0
C  7 1.422601 2 113.269076 1 -178.327752 0
H  8 1.096720 7 111.195464 2 55.826053 0
C  4 1.525584 1 109.188114 2 168.524395 0
H  10 1.099755 4 105.248541 1 179.874115 0
C  8 1.526640 7 107.063876 2 171.402424 0
O  12 1.202174 8 124.239927 7 -111.635521 0
O  12 1.348935 8 112.068331 7 67.653301 0
H  14 0.969005 12 107.347842 8 -178.720993 0
C  2 1.531768 1 108.981055 3 -121.383094 0
H  16 1.100880 2 106.864558 1 -52.579026 0
O  16 1.417196 2 108.364997 1 66.794268 0
H  18 0.964580 16 107.868437 2 166.237101 0
C  16 1.531291 2 110.095642 1 -171.792868 0
H  20 1.094324 16 108.663128 2 -69.631744 0
O  20 1.434840 16 111.116878 2 176.269810 0
H  22 0.965898 20 108.665357 16 -61.439208 0
C  20 1.528142 16 112.663487 2 50.602075 0
H  24 1.099156 20 109.637890 16 65.821283 0
O  24 1.417797 20 111.643067 16 -171.203925 0
H  26 0.964515 24 108.146443 20 -47.452035 0
C  10 1.547090 4 111.769836 1 63.480571 0
H  28 1.094502 10 108.628054 4 -56.457103 0
H  28 1.095322 10 108.901674 4 59.145807 0
C  28 1.543623 10 113.490292 4 -177.785741 0
H  31 1.094269 28 109.634067 10 174.685574 0
H  31 1.098071 28 110.357566 10 -67.877570 0
C  31 1.525737 28 108.443446 10 52.753557 0
H  34 1.098177 31 108.251432 28 58.698174 0
C  34 1.521603 31 109.681997 28 -58.516604 0
H  36 1.102136 34 108.767366 31 -54.369553 0
O  36 1.440742 34 105.083967 31 -168.853051 0
C  38 1.426690 36 109.076374 34 19.513501 0
H  39 1.095989 38 107.478382 36 130.082545 0
O  39 1.415984 38 110.041369 36 -110.591330 0
H  41 0.963559 39 107.278671 38 -48.164661 0
C  36 1.515735 34 111.982122 31 65.277095 0
H  43 1.093308 36 110.312767 34 60.509357 0
H  43 1.095320 36 111.024691 34 179.711626 0
C  34 1.535826 31 122.341018 28 -176.099091 0
H  46 1.098491 34 108.508366 31 51.250009 0
C  46 1.526225 34 116.825379 31 -72.639856 0
H  48 1.091046 46 110.993031 34 -56.478567 0
H  48 1.093735 46 111.165347 34 -176.377722 0
H  48 1.093773 46 110.548684 34 64.208836 0
$end


 --------------------------------------------------------------

                    Orbital Energies (a.u.)
 --------------------------------------------------------------

 Alpha MOs
 -- Occupied --
-19.1889 -19.1658 -19.1572 -19.1484 -19.1481 -19.1424 -19.1335 -19.1247
-19.1237 -10.3247 -10.2947 -10.2663 -10.2613 -10.2535 -10.2527 -10.2484
-10.2269 -10.2158 -10.1847 -10.1794 -10.1719 -10.1698 -10.1688 -10.1644
-10.1580  -1.1328  -1.1009  -1.0744  -1.0666  -1.0537  -1.0430  -1.0407
 -1.0385  -1.0030  -0.8461  -0.8105  -0.8099  -0.7920  -0.7546  -0.7444
 -0.7087  -0.6834  -0.6733  -0.6580  -0.6353  -0.6253  -0.6236  -0.5907
 -0.5750  -0.5679  -0.5624  -0.5585  -0.5460  -0.5360  -0.5193  -0.5138
 -0.5088  -0.5018  -0.4923  -0.4889  -0.4817  -0.4691  -0.4623  -0.4605
 -0.4519  -0.4453  -0.4373  -0.4363  -0.4299  -0.4235  -0.4217  -0.4111
 -0.3996  -0.3958  -0.3849  -0.3818  -0.3742  -0.3709  -0.3682  -0.3622
 -0.3585  -0.3567  -0.3473  -0.3446  -0.3414  -0.3343  -0.3265  -0.3230
 -0.3199  -0.3163  -0.3057  -0.2957  -0.2934  -0.2916  -0.2872  -0.2834
 -0.2660
 -- Virtual --
 -0.0337  -0.0235  -0.0121  -0.0084  -0.0051  -0.0006   0.0021   0.0062
  0.0126   0.0160   0.0228   0.0245   0.0290   0.0328   0.0370   0.0384
  0.0462   0.0480   0.0505   0.0529   0.0596   0.0616   0.0654   0.0672
  0.0695   0.0731   0.0776   0.0803   0.0826   0.0863   0.0878   0.0919
  0.0927   0.0946   0.0984   0.1007   0.1023   0.1053   0.1065   0.1093
  0.1124   0.1148   0.1157   0.1175   0.1191   0.1201   0.1243   0.1266
  0.1279   0.1310   0.1316   0.1352   0.1371   0.1386   0.1405   0.1413
  0.1424   0.1443   0.1460   0.1481   0.1509   0.1527   0.1533   0.1550
  0.1601   0.1615   0.1653   0.1673   0.1693   0.1728   0.1750   0.1765
  0.1787   0.1796   0.1819   0.1844   0.1858   0.1873   0.1905   0.1910
  0.1938   0.1970   0.2013   0.2029   0.2040   0.2070   0.2090   0.2115
  0.2140   0.2163   0.2197   0.2217   0.2259   0.2278   0.2334   0.2362
  0.2375   0.2425   0.2438   0.2461   0.2496   0.2504   0.2534   0.2538
  0.2570   0.2584   0.2634   0.2657   0.2686   0.2708   0.2767   0.2777
  0.2795   0.2815   0.2859   0.2888   0.2917   0.2944   0.2962   0.2990
  0.3006   0.3027   0.3069   0.3087   0.3117   0.3135   0.3177   0.3194
  0.3227   0.3243   0.3275   0.3285   0.3325   0.3333   0.3373   0.3407
  0.3423   0.3432   0.3465   0.3476   0.3508   0.3543   0.3549   0.3569
  0.3581   0.3612   0.3672   0.3683   0.3736   0.3745   0.3784   0.3807
  0.3813   0.3826   0.3835   0.3904   0.3926   0.3959   0.4058   0.4066
  0.4095   0.4098   0.4104   0.4211   0.4227   0.4266   0.4329   0.4381
  0.4388   0.4472   0.4487   0.4543   0.4575   0.4626   0.4727   0.4857
  0.4914   0.4959   0.5031   0.5080   0.5100   0.5178   0.5304   0.5343
  0.5448   0.5504   0.5569   0.5609   0.5678   0.5723   0.5769   0.5789
  0.5842   0.5893   0.5965   0.6006   0.6081   0.6205   0.6223   0.6266
  0.6280   0.6375   0.6396   0.6476   0.6506   0.6576   0.6627   0.6654
  0.6709   0.6773   0.6789   0.6829   0.6845   0.6909   0.6946   0.7038
  0.7091   0.7125   0.7177   0.7295   0.7353   0.7425   0.7456   0.7482
  0.7503   0.7529   0.7593   0.7619   0.7669   0.7682   0.7789   0.7806
  0.7840   0.7879   0.7927   0.7949   0.7990   0.8007   0.8047   0.8083
  0.8135   0.8254   0.8274   0.8312   0.8415   0.8562   0.8598   0.8619
  0.8841   0.9062   0.9138   0.9281   0.9335   0.9459   0.9583   0.9719
  0.9895   0.9962   1.0066   1.0122   1.0226   1.0291   1.0345   1.0561
  1.0583   1.0694   1.0761   1.0862   1.0935   1.1023   1.1093   1.1261
  1.1316   1.1379   1.1409   1.1520   1.1541   1.1588   1.1637   1.1703
  1.1808   1.1843   1.1898   1.1933   1.2013   1.2061   1.2162   1.2205
  1.2311   1.2343   1.2374   1.2442   1.2530   1.2600   1.2692   1.2705
  1.2803   1.2960   1.3042   1.3079   1.3228   1.3392   1.3415   1.3523
  1.3588   1.3652   1.3700   1.3771   1.3886   1.3953   1.4091   1.4177
  1.4353   1.4533   1.4595   1.4633   1.4695   1.4709   1.4800   1.4848
  1.5029   1.5060   1.5093   1.5220   1.5241   1.5364   1.5407   1.5508
  1.5550   1.5606   1.5698   1.5710   1.5787   1.5845   1.5871   1.5928
  1.6004   1.6013   1.6125   1.6161   1.6185   1.6208   1.6274   1.6329
  1.6367   1.6434   1.6483   1.6495   1.6523   1.6569   1.6617   1.6669
  1.6687   1.6757   1.6821   1.6885   1.6924   1.6983   1.7080   1.7108
  1.7165   1.7202   1.7361   1.7477   1.7620   1.7636   1.7736   1.7786
  1.7835   1.7870   1.7961   1.8075   1.8114   1.8191   1.8279   1.8294
  1.8319   1.8534   1.8544   1.8602   1.8652   1.8736   1.8801   1.8921
  1.8956   1.9071   1.9137   1.9305   1.9388   1.9531   1.9590   1.9726
  1.9773   1.9991   2.0040   2.0056   2.0089   2.0150   2.0357   2.0368
  2.0479   2.0537   2.0594   2.0648   2.0738   2.0803   2.0935   2.1018
  2.1106   2.1213   2.1303   2.1351   2.1402   2.1555   2.1607   2.1656
  2.1739   2.1863   2.1895   2.2040   2.2218   2.2321   2.2437   2.2552
  2.2618   2.2731   2.2851   2.3023   2.3071   2.3254   2.3370   2.3509
  2.3554   2.3646   2.3772   2.3854   2.3980   2.4054   2.4317   2.4500
  2.4780   2.4983   2.5059   2.5148   2.5228   2.5348   2.5407   2.5451
  2.5502   2.5654   2.5692   2.5795   2.5799   2.5975   2.6014   2.6133
  2.6269   2.6325   2.6380   2.6442   2.6530   2.6768   2.6812   2.6951
  2.6992   2.7061   2.7305   2.7362   2.7443   2.7485   2.7688   2.7856
  2.7868   2.8008   2.8020   2.8210   2.8274   2.8315   2.8409   2.8559
  2.8664   2.8787   2.8818   2.8863   2.8950   2.9047   2.9144   2.9198
  2.9242   2.9314   2.9440   2.9497   2.9663   2.9766   2.9803   2.9875
  3.0052   3.0087   3.0265   3.0392   3.0408   3.0571   3.0666   3.0685
  3.0825   3.0917   3.0940   3.1031   3.1203   3.1320   3.1381   3.1391
  3.1437   3.1490   3.1597   3.1663   3.1738   3.1913   3.2032   3.2072
  3.2133   3.2284   3.2478   3.2581   3.2665   3.2717   3.2806   3.2902
  3.2939   3.3140   3.3294   3.3462   3.3580   3.3676   3.3829   3.3919
  3.4145   3.4191   3.4677   3.4862   3.5389   3.5642   3.6127   3.6165
  3.6830   3.7768   3.7800   3.8018   3.8136   3.8169   3.8257   3.8452
  3.8667   3.9011   3.9022   3.9056   3.9237   3.9333   3.9355   3.9728
  3.9955   3.9989   4.0101   4.0162   4.0462   4.0751   4.0907   4.1157
  4.1403   4.1486   4.1589   4.1749   4.1810   4.2398   4.2577   4.2790
  4.3065   4.3126   4.3246   4.3417   4.3547   4.4418   4.9851   5.0749
  5.0928   5.0979   5.1099   5.1185   5.1431   5.1692   5.1783   5.1888
  5.3691   5.3786   5.3824   5.4147   5.4263   5.4473   5.4642   5.4757
  5.5949   5.6131   5.6162   5.6446   5.6623   5.6954   5.7496   5.8202
  5.8459  23.7501  23.7664  23.7713  23.7953  23.8104  23.8152  23.8320
 23.8542  23.8723  23.8863  23.8895  23.9136  23.9492  23.9548  23.9855
 23.9969  49.8668  49.9020  49.9365  49.9480  49.9522  49.9617  50.0040
 50.0150  50.0291
 --------------------------------------------------------------

          Ground-State Mulliken Net Atomic Charges

     Atom                 Charge (a.u.)
  ----------------------------------------
      1 O                     0.087359
      2 C                     0.071370
      3 H                     0.222618
      4 C                    -0.423075
      5 H                     0.226197
      6 H                     0.111637
      7 O                     0.019017
      8 C                    -0.406331
      9 H                     0.274003
     10 C                    -0.004436
     11 H                     0.185861
     12 C                     0.015899
     13 O                    -0.202659
     14 O                    -0.120363
     15 H                     0.291122
     16 C                    -0.515649
     17 H                     0.244175
     18 O                    -0.142624
     19 H                     0.251067
     20 C                    -0.653342
     21 H                     0.301174
     22 O                    -0.210777
     23 H                     0.272785
     24 C                    -0.204368
     25 H                     0.281731
     26 O                    -0.150902
     27 H                     0.261903
     28 C                    -0.231752
     29 H                     0.163296
     30 H                     0.175486
     31 C                    -0.549110
     32 H                     0.176146
     33 H                     0.148183
     34 C                    -0.165077
     35 H                     0.206113
     36 C                    -0.544903
     37 H                     0.185169
     38 O                    -0.072356
     39 C                    -0.462580
     40 H                     0.206312
     41 O                    -0.204121
     42 H                     0.262413
     43 C                    -0.347582
     44 H                     0.228154
     45 H                     0.183302
     46 C                     0.699915
     47 H                     0.184007
     48 C                    -0.802408
     49 H                     0.189921
     50 H                     0.128254
     51 H                     0.159824
  ----------------------------------------
  Sum of atomic charges =     0.000000

 -----------------------------------------------------------------
                    Cartesian Multipole Moments
 -----------------------------------------------------------------
    Charge (ESU x 10^10)
                 0.0000
    Dipole Moment (Debye)
         X      -0.0025      Y       0.1220      Z      -2.1704
       Tot       2.1739
    Quadrupole Moments (Debye-Ang)
        XX    -161.9739     XY      15.0252     YY    -146.1689
        XZ     -15.4030     YZ       0.6230     ZZ    -148.0419
    Octopole Moments (Debye-Ang^2)
       XXX     -47.0672    XXY      22.3195    XYY      13.0502
       YYY      28.0166    XXZ     -69.5489    XYZ       8.5666
       YYZ     -24.4072    XZZ      47.5411    YZZ       9.4557
       ZZZ     -11.1261
    Hexadecapole Moments (Debye-Ang^3)
      XXXX  -15127.3465   XXXY     263.7958   XXYY   -2742.7524
      XYYY    -157.0329   YYYY   -2138.6703   XXXZ    -678.0392
      XXYZ     221.5789   XYYZ    -223.2130   YYYZ      53.7035
      XXZZ   -2606.1543   XYZZ      29.3750   YYZZ    -487.9202
      XZZZ     -69.9788   YZZZ     -30.5914   ZZZZ    -905.4784
 -----------------------------------------------------------------
Archival summary:
1\1\february\OPT\ProcedureUnspecified\BasisUnspecified\91626\taweetha\SatMar3009:32:002019SatMar3009:32:002019\0\\#,OPT,ProcedureUnspecified,BasisUnspecified,\\0,1\O\C,1,1.37371\H,2,1.10419,1,111.343\C,1,1.43675,2,115.474,3,-46.4857,0\H,4,1.0948,1,109.267,2,-70.1331,0\H,4,1.09867,1,108.853,2,48.2495,0\O,2,1.43782,1,108.444,3,119.489,0\C,7,1.4226,2,113.269,1,-178.328,0\H,8,1.09672,7,111.195,2,55.8261,0\C,4,1.52558,1,109.188,2,168.524,0\H,10,1.09975,4,105.249,1,179.874,0\C,8,1.52664,7,107.064,2,171.402,0\O,12,1.20217,8,124.24,7,-111.636,0\O,12,1.34894,8,112.068,7,67.6533,0\H,14,0.969005,12,107.348,8,-178.721,0\C,2,1.53177,1,108.981,3,-121.383,0\H,16,1.10088,2,106.865,1,-52.579,0\O,16,1.4172,2,108.365,1,66.7943,0\H,18,0.96458,16,107.868,2,166.237,0\C,16,1.53129,2,110.096,1,-171.793,0\H,20,1.09432,16,108.663,2,-69.6317,0\O,20,1.43484,16,111.117,2,176.27,0\H,22,0.965898,20,108.665,16,-61.4392,0\C,20,1.52814,16,112.663,2,50.6021,0\H,24,1.09916,20,109.638,16,65.8213,0\O,24,1.4178,20,111.643,16,-171.204,0\H,26,0.964515,24,108.146,20,-47.452,0\C,10,1.54709,4,111.77,1,63.4806,0\H,28,1.0945,10,108.628,4,-56.4571,0\H,28,1.09532,10,108.902,4,59.1458,0\C,28,1.54362,10,113.49,4,-177.786,0\H,31,1.09427,28,109.634,10,174.686,0\H,31,1.09807,28,110.358,10,-67.8776,0\C,31,1.52574,28,108.443,10,52.7536,0\H,34,1.09818,31,108.251,28,58.6982,0\C,34,1.5216,31,109.682,28,-58.5166,0\H,36,1.10214,34,108.767,31,-54.3696,0\O,36,1.44074,34,105.084,31,-168.853,0\C,38,1.42669,36,109.076,34,19.5135,0\H,39,1.09599,38,107.478,36,130.083,0\O,39,1.41598,38,110.041,36,-110.591,0\H,41,0.963559,39,107.279,38,-48.1647,0\C,36,1.51574,34,111.982,31,65.2771,0\H,43,1.09331,36,110.313,34,60.5094,0\H,43,1.09532,36,111.025,34,179.712,0\C,34,1.53583,31,122.341,28,-176.099,0\H,46,1.09849,34,108.508,31,51.25,0\C,46,1.52623,34,116.825,31,-72.6399,0\H,48,1.09105,46,110.993,34,-56.4786,0\H,48,1.09374,46,111.165,34,-176.378,0\H,48,1.09377,46,110.549,34,64.2088,0\\\@

 Total job time:  2352.50s(wall), 13306.70s(cpu) 
 Sat Mar 30 09:32:00 2019

        *************************************************************
        *                                                           *
        *  Thank you very much for using Q-Chem.  Have a nice day.  *
        *                                                           *
        *************************************************************


 
User input: 2 of 3 
 
Q-Chem Developer Version!
                  Welcome to Q-Chem
     A Quantum Leap Into The Future Of Chemistry


 Q-Chem 5.1, Q-Chem, Inc., Pleasanton, CA (2018)

 Yihan Shao,  Zhengting Gan,  E. Epifanovsky,  A. T. B. Gilbert,  M. Wormit,  
 J. Kussmann,  A. W. Lange,  A. Behn,  Jia Deng,  Xintian Feng,  D. Ghosh,  
 M. Goldey,  P. R. Horn,  L. D. Jacobson,  I. Kaliman,  T. Kus,  A. Landau,  
 Jie Liu,  E. I. Proynov,  R. M. Richard,  R. P. Steele,  E. J. Sundstrom,  
 H. L. Woodcock III,  P. M. Zimmerman,  D. Zuev,  B. Albrecht,  E. Alguire,  
 S. A. Baeppler,  D. Barton,  Z. Benda,  Y. A. Bernard,  E. J. Berquist,  
 K. B. Bravaya,  H. Burton,  D. Casanova,  Chun-Min Chang,  Yunqing Chen,  
 A. Chien,  K. D. Closser,  M. P. Coons,  S. Coriani,  S. Dasgupta,  
 A. L. Dempwolff,  M. Diedenhofen,  Hainam Do,  R. G. Edgar,  Po-Tung Fang,  
 S. Faraji,  S. Fatehi,  Qingguo Feng,  K. D. Fenk,  J. Fosso-Tande,  
 J. Gayvert,  Qinghui Ge,  A. Ghysels,  G. Gidofalvi,  J. Gomes,  
 J. Gonthier,  A. Gunina,  D. Hait,  M. W. D. Hanson-Heine,  
 P. H. P. Harbach,  A. W. Hauser,  J. E. Herr,  E. G. Hohenstein,  
 Z. C. Holden,  Kerwin Hui,  B. C. Huynh,  T.-C. Jagau,  Hyunjun Ji,  
 B. Kaduk,  K. Khistyaev,  Jaehoon Kim,  P. Klunzinger,  K. Koh,  
 D. Kosenkov,  L. Koulias,  T. Kowalczyk,  C. M. Krauter,  A. Kunitsa,  
 Ka Un Lao,  A. Laurent,  K. V. Lawler,  Joonho Lee,  D. Lefrancois,  
 S. Lehtola,  D. S. Levine,  Yi-Pei Li,  You-Sheng Lin,  Fenglai Liu,  
 E. Livshits,  A. Luenser,  P. Manohar,  E. Mansoor,  S. F. Manzer,  
 Shan-Ping Mao,  Yuezhi Mao,  N. Mardirossian,  A. V. Marenich,  
 T. Markovich,  L. A. Martinez-Martinez,  S. A. Maurer,  N. J. Mayhall,  
 S. C. McKenzie,  J.-M. Mewes,  A. F. Morrison,  J. W. Mullinax,  K. Nanda,  
 T. S. Nguyen-Beck,  R. Olivares-Amaya,  J. A. Parkhill,  T. M. Perrine,  
 F. Plasser,  P. Pokhilko,  S. Prager,  A. Prociuk,  E. Ramos,  D. R. Rehn,  
 F. Rob,  M. Schneider,  N. Sergueev,  S. M. Sharada,  S. Sharma,  
 D. W. Small,  T. Stauch,  T. Stein,  Yu-Chuan Su,  A. J. W. Thom,  
 A. Tkatchenko,  T. Tsuchimochi,  N. M. Tubman,  L. Vogt,  M. L. Vidal,  
 O. Vydrov,  M. A. Watson,  J. Wenzel,  M. de Wergifosse,  T. A. Wesolowski,  
 A. White,  J. Witte,  A. Yamada,  Jun Yang,  K. Yao,  S. Yeganeh,  
 S. R. Yost,  Zhi-Qiang You,  A. Zech,  Igor Ying Zhang,  Xing Zhang,  
 Yan Zhao,  Ying Zhu,  B. R. Brooks,  G. K. L. Chan,  C. J. Cramer,  
 M. S. Gordon,  W. J. Hehre,  A. Klamt,  M. W. Schmidt,  C. D. Sherrill,  
 D. G. Truhlar,  A. Aspuru-Guzik,  R. Baer,  A. T. Bell,  N. A. Besley,  
 Jeng-Da Chai,  A. E. DePrince, III,  R. A. DiStasio Jr.,  A. Dreuw,  
 B. D. Dunietz,  T. R. Furlani,  Chao-Ping Hsu,  Yousung Jung,  Jing Kong,  
 D. S. Lambrecht,  WanZhen Liang,  C. Ochsenfeld,  V. A. Rassolov,  
 L. V. Slipchenko,  J. E. Subotnik,  T. Van Voorhis,  J. M. Herbert,  
 A. I. Krylov,  P. M. W. Gill,  M. Head-Gordon

 Contributors to earlier versions of Q-Chem not listed above: 
 R. D. Adamson,  B. Austin,  J. Baker,  G. J. O. Beran,  K. Brandhorst,  
 S. T. Brown,  E. F. C. Byrd,  A. K. Chakraborty,  C.-L. Cheng,  
 Siu Hung Chien,  D. M. Chipman,  D. L. Crittenden,  H. Dachsel,  
 R. J. Doerksen,  A. D. Dutoi,  L. Fusti-Molnar,  W. A. Goddard III,  
 A. Golubeva-Zadorozhnaya,  S. R. Gwaltney,  G. Hawkins,  A. Heyden,  
 S. Hirata,  G. Kedziora,  F. J. Keil,  C. Kelley,  Jihan Kim,  R. A. King,  
 R. Z. Khaliullin,  P. P. Korambath,  W. Kurlancheek,  A. M. Lee,  M. S. Lee,  
 S. V. Levchenko,  Ching Yeh Lin,  D. Liotard,  R. C. Lochan,  I. Lotan,  
 P. E. Maslen,  N. Nair,  D. P. O'Neill,  D. Neuhauser,  E. Neuscamman,  
 C. M. Oana,  R. Olson,  B. Peters,  R. Peverati,  P. A. Pieniazek,  
 Y. M. Rhee,  J. Ritchie,  M. A. Rohrdanz,  E. Rosta,  N. J. Russ,  
 H. F. Schaefer III,  N. E. Schultz,  N. Shenvi,  A. C. Simmonett,  A. Sodt,  
 D. Stuck,  K. S. Thanthiriwatte,  V. Vanovschi,  Tao Wang,  A. Warshel,  
 C. F. Williams,  Q. Wu,  X. Xu,  W. Zhang

 Please cite Q-Chem as follows:
 Y. Shao et al., Mol. Phys. 113, 184-215 (2015)
 DOI: 10.1080/00268976.2014.952696

 Q-Chem 5.1.2 for Intel X86 EM64T Linux

 Parts of Q-Chem use Armadillo 8.300.2 (Tropical Shenanigans).
 http://arma.sourceforge.net/

 Q-Chem begins on Sat Mar 30 09:32:00 2019  

Host: 
0

     Scratch files written to /scratch/taweetham/qchem2601//
The previous job contains 0 fragments, simply inherited here
Input Ideriv = 2
Curr. Ideriv = -1
Max.  Ideriv = 2

Checking the input file for inconsistencies... 	...done.

--------------------------------------------------------------
User input:
--------------------------------------------------------------

$molecule
read
$end

$rem
   job_type 	frequency
   basis 	6-311++g**
   mem_total	32000
   method 	b3lyp
$end

--------------------------------------------------------------
 ----------------------------------------------------------------
             Standard Nuclear Orientation (Angstroms)
    I     Atom           X                Y                Z
 ----------------------------------------------------------------
    1      O       0.4596233986    -0.1873135335     0.2565838417
    2      C       1.7429579297     0.2118028792     0.5409097722
    3      H       1.8956528188     0.3295075943     1.6281413637
    4      C      -0.0444706664    -1.2660947278     1.0605565343
    5      H       0.4758740795    -2.1909659816     0.7913993506
    6      H       0.1584603679    -1.0459509428     2.1176409371
    7      O       2.6498684741    -0.7926934882     0.0553028363
    8      C       4.0141490855    -0.4987924319     0.3312631129
    9      H       4.1763754445    -0.3399951962     1.4042308909
   10      C      -1.5465221122    -1.4028488400     0.8313261026
   11      H      -1.8615219195    -2.2407061792     1.4702556192
   12      C       4.8238310163    -1.7378318925    -0.0426698036
   13      O       5.3872704990    -2.4427585588     0.7515823608
   14      O       4.8224122517    -1.9617590893    -1.3728881227
   15      H       5.3347801458    -2.7689733852    -1.5305448864
   16      C       2.0212528931     1.5390929956    -0.1712451663
   17      H       1.7650254319     1.3923620613    -1.2317900237
   18      O       1.2008700703     2.5380834017     0.4096461029
   19      H       1.5287576355     3.3969658758     0.1177113242
   20      C       3.5023097788     1.9056364698    -0.0409843302
   21      H       3.7074231273     2.1694986546     1.0010571348
   22      O       3.8051999193     3.1016552285    -0.7734895165
   23      H       3.6188971412     2.9470094649    -1.7085479315
   24      C       4.4300368926     0.7594388618    -0.4419468999
   25      H       4.3183860685     0.5521594867    -1.5155921035
   26      O       5.7821570565     1.0462341665    -0.1262467580
   27      H       5.9811404992     1.9368517123    -0.4384897970
   28      C      -1.8710898380    -1.7859940499    -0.6320070389
   29      H      -1.4291471654    -1.0364249009    -1.2959102654
   30      H      -1.3810465524    -2.7370187003    -0.8668247598
   31      C      -3.3842340025    -1.8820115545    -0.9217463164
   32      H      -3.5434946735    -2.0618449051    -1.9893234198
   33      H      -3.8223270841    -2.7347700841    -0.3863612810
   34      C      -4.0457327735    -0.5838371346    -0.4689384018
   35      H      -3.5806049325     0.2478114860    -1.0148404464
   36      C      -3.7848551117    -0.3659231297     1.0142106040
   37      H      -4.1156526197    -1.2598622542     1.5675192629
   38      O      -4.6574831112     0.7159631504     1.3933945801
   39      C      -5.6968748114     0.8383853296     0.4237958655
   40      H      -6.6495096347     0.8708418825     0.9647438041
   41      O      -5.5301761149     2.0328777661    -0.3181011344
   42      H      -5.3797586146     2.7440170267     0.3144343957
   43      C      -2.3139443811    -0.1437402664     1.3049170694
   44      H      -1.9523112074     0.7425351210     0.7766555345
   45      H      -2.1447034664     0.0163325583     2.3751783114
   46      C      -5.5656340879    -0.3716547386    -0.5292631066
   47      H      -6.0562556370    -1.2218413925    -0.0361558528
   48      C      -6.1788343950    -0.1721121170    -1.9125678397
   49      H      -5.7120617515     0.6676368207    -2.4296036973
   50      H      -6.0535367677    -1.0720200508    -2.5215064871
   51      H      -7.2508527788     0.0334379616    -1.8434114426
 ----------------------------------------------------------------
 Molecular Point Group                 C1    NOp =  1
 Largest Abelian Subgroup              C1    NOp =  1
 Nuclear Repulsion Energy =  2403.9783420021 hartrees
 There are       97 alpha and       97 beta electrons
 Requested basis set is 6-311++G(d,p)
 There are 280 shells and 732 basis functions

 Total QAlloc Memory Limit  32000 MB
 Mega-Array Size       188 MB
 MEM_STATIC part       192 MB
 A cutoff of  1.0D-11 yielded  26604 shell pairs
 There are    175822 function pairs (    186200 Cartesian)

 -------------------------------------------------------
 OpenMP Integral Computing Module                       
 Release: version 1.0, May 2013, Q-Chem Inc. Pittsburgh 
 -------------------------------------------------------
 Integral Job Info:
 Integral job number is                      11
 Integral operator is                         1
 short-range coefficients                     0
 long-range coefficients              100000000
 Omega coefficients                           0
 if combine SR and LR in K                    0
 Integral screening is                        0
 Integral computing path is                   2
 max size of driver memory is            800000
 size of driver memory is                593474
 size of scratch memory is              2361544
 max col of scratch BK array               1296
 max len of scratch array in speh3          155
 max len of scratch index in speh4           18
 max int batch size is                      520
 min int batch size is                       52
 fixed nKL is                                52
 max L of basis functions is                  2
 order of int derivative is                   0
 number of shells is                        280
 number of basis is                         757
 number of cartesian basis is               757
 number of contracted shell pairs         26604
 number of primitive shell pairs          56787
 maxK2 (contraction) of shell pair           36
 max number of K2 of shell pair               1
 max number of CS2 of shell pair           5331
 max number of PS2 of shell pair           8574
 mem total for path MDJ                  785948
 -------------------------------------------------------
 Smallest overlap matrix eigenvalue = 8.02E-07

 Q-Chem warning in module stvman/mkSTV.C, line 306:

 Overlap eigenvalue is smaller than square root of threshold
 Use THRESH >= 12 to get rid of this warning

 Linear dependence detected in AO basis
 Tighter screening thresholds may be required for diffuse basis sets
 Use S2THRESH > 14 and THRESH = 14 in case of SCF convergence issues
 Number of orthogonalized atomic orbitals = 731
 Maximum deviation from orthogonality = 2.792E-10
 Guess from superposition of atomic densities
 Warning:  Energy on first SCF cycle will be non-variational
 SAD guess density has 194.000000 electrons

 -----------------------------------------------------------------------
  General SCF calculation program by
  Eric Jon Sundstrom, Paul Horn, Yuezhi Mao, Dmitri Zuev, Alec White,
  David Stuck, Shaama M.S., Shane Yost, Joonho Lee, David Small,
  Daniel Levine, Susi Lehtola, Hugh Burton, Evgeny Epifanovsky
 -----------------------------------------------------------------------
 Exchange:     0.2000 Hartree-Fock + 0.0800 Slater + 0.7200 B88
 Correlation:  0.1900 VWN1RPA + 0.8100 LYP
 Using SG-1 standard quadrature grid
 using 6 threads for integral computing
 -------------------------------------------------------
 OpenMP Integral computing Module                
 Release: version 2.0, May 2017, Q-Chem Inc. Pleasanton 
 -------------------------------------------------------
 -------------------------------------------------------
 OpenMP BLAS3 based DFT computing Module                
 Release: version 1.0, May 2013, Q-Chem Inc. Pittsburgh 
 -------------------------------------------------------
 A restricted SCF calculation will be
 performed using DIIS
 SCF converges when DIIS error is below 1.0e-08
 ---------------------------------------
  Cycle       Energy         DIIS error
 ---------------------------------------
    1   -1307.9421157766      2.34e-02  
    2   -1302.2467135600      3.04e-03  
    3   -1301.6725581611      4.58e-03  
    4   -1302.7159489972      8.30e-04  
    5   -1302.7459935203      3.44e-04  
    6   -1302.7511416926      1.05e-04  
    7   -1302.7516880218      2.87e-05  
    8   -1302.7517284823      8.16e-06  
    9   -1302.7517316748      2.09e-06  
   10   -1302.7517318665      7.21e-07  
   11   -1302.7517318928      2.04e-07  
   12   -1302.7517318951      6.76e-08  
   13   -1302.7517318954      1.67e-08  
   14   -1302.7517318950      6.79e-09  Convergence criterion met
 ---------------------------------------
 SCF time:   CPU 2318.87s  wall 411.00s 
 SCF   energy in the final basis set =    -1302.7517318950
 Total energy in the final basis set =    -1302.7517318950

 --------------------------------------------------------------

                    Orbital Energies (a.u.)
 --------------------------------------------------------------

 Alpha MOs
 -- Occupied --
-19.1889 -19.1658 -19.1572 -19.1484 -19.1481 -19.1424 -19.1335 -19.1247
-19.1237 -10.3247 -10.2947 -10.2663 -10.2613 -10.2535 -10.2527 -10.2484
-10.2269 -10.2158 -10.1847 -10.1794 -10.1719 -10.1698 -10.1688 -10.1644
-10.1580  -1.1328  -1.1009  -1.0744  -1.0666  -1.0537  -1.0430  -1.0407
 -1.0385  -1.0030  -0.8460  -0.8105  -0.8099  -0.7920  -0.7546  -0.7444
 -0.7087  -0.6834  -0.6733  -0.6580  -0.6353  -0.6253  -0.6236  -0.5907
 -0.5750  -0.5679  -0.5624  -0.5585  -0.5460  -0.5360  -0.5193  -0.5138
 -0.5088  -0.5018  -0.4923  -0.4889  -0.4817  -0.4691  -0.4623  -0.4605
 -0.4519  -0.4453  -0.4373  -0.4363  -0.4299  -0.4235  -0.4217  -0.4111
 -0.3996  -0.3958  -0.3849  -0.3818  -0.3742  -0.3709  -0.3682  -0.3622
 -0.3585  -0.3567  -0.3473  -0.3446  -0.3414  -0.3343  -0.3265  -0.3230
 -0.3199  -0.3163  -0.3057  -0.2957  -0.2934  -0.2916  -0.2872  -0.2834
 -0.2660
 -- Virtual --
 -0.0337  -0.0235  -0.0121  -0.0084  -0.0051  -0.0006   0.0021   0.0062
  0.0126   0.0160   0.0228   0.0245   0.0290   0.0328   0.0370   0.0384
  0.0462   0.0480   0.0505   0.0529   0.0596   0.0616   0.0654   0.0673
  0.0695   0.0731   0.0776   0.0803   0.0826   0.0863   0.0878   0.0919
  0.0927   0.0946   0.0984   0.1007   0.1024   0.1053   0.1065   0.1093
  0.1124   0.1148   0.1157   0.1175   0.1191   0.1201   0.1243   0.1266
  0.1279   0.1310   0.1316   0.1352   0.1371   0.1386   0.1405   0.1413
  0.1424   0.1443   0.1460   0.1481   0.1509   0.1527   0.1533   0.1550
  0.1601   0.1615   0.1653   0.1673   0.1693   0.1728   0.1750   0.1765
  0.1787   0.1796   0.1819   0.1844   0.1858   0.1873   0.1905   0.1910
  0.1939   0.1970   0.2013   0.2029   0.2040   0.2070   0.2090   0.2115
  0.2140   0.2163   0.2197   0.2217   0.2259   0.2278   0.2334   0.2362
  0.2375   0.2425   0.2438   0.2461   0.2496   0.2504   0.2534   0.2538
  0.2570   0.2584   0.2634   0.2657   0.2686   0.2708   0.2767   0.2777
  0.2795   0.2815   0.2859   0.2888   0.2917   0.2944   0.2962   0.2990
  0.3006   0.3027   0.3069   0.3087   0.3117   0.3135   0.3177   0.3194
  0.3227   0.3243   0.3275   0.3285   0.3325   0.3333   0.3373   0.3407
  0.3423   0.3432   0.3465   0.3476   0.3508   0.3543   0.3549   0.3569
  0.3581   0.3612   0.3672   0.3683   0.3736   0.3745   0.3784   0.3807
  0.3813   0.3826   0.3835   0.3904   0.3926   0.3959   0.4058   0.4066
  0.4095   0.4098   0.4104   0.4211   0.4227   0.4266   0.4329   0.4381
  0.4388   0.4472   0.4487   0.4543   0.4575   0.4626   0.4727   0.4857
  0.4914   0.4959   0.5031   0.5080   0.5100   0.5178   0.5304   0.5343
  0.5448   0.5504   0.5569   0.5609   0.5678   0.5724   0.5769   0.5789
  0.5842   0.5892   0.5965   0.6006   0.6081   0.6204   0.6223   0.6266
  0.6280   0.6375   0.6396   0.6476   0.6506   0.6576   0.6627   0.6654
  0.6709   0.6773   0.6789   0.6829   0.6845   0.6909   0.6946   0.7038
  0.7091   0.7125   0.7177   0.7295   0.7353   0.7425   0.7456   0.7482
  0.7503   0.7529   0.7593   0.7619   0.7669   0.7682   0.7789   0.7806
  0.7840   0.7879   0.7927   0.7949   0.7990   0.8007   0.8047   0.8083
  0.8135   0.8254   0.8274   0.8312   0.8415   0.8562   0.8598   0.8619
  0.8841   0.9062   0.9138   0.9281   0.9335   0.9459   0.9583   0.9719
  0.9895   0.9962   1.0066   1.0122   1.0226   1.0291   1.0346   1.0561
  1.0583   1.0695   1.0761   1.0862   1.0935   1.1023   1.1093   1.1261
  1.1316   1.1379   1.1409   1.1520   1.1541   1.1588   1.1637   1.1703
  1.1808   1.1843   1.1898   1.1933   1.2013   1.2061   1.2162   1.2205
  1.2311   1.2343   1.2374   1.2442   1.2530   1.2600   1.2692   1.2705
  1.2803   1.2960   1.3042   1.3079   1.3228   1.3392   1.3415   1.3523
  1.3588   1.3652   1.3700   1.3771   1.3886   1.3953   1.4091   1.4177
  1.4353   1.4533   1.4595   1.4633   1.4695   1.4709   1.4800   1.4848
  1.5029   1.5060   1.5093   1.5220   1.5241   1.5364   1.5407   1.5508
  1.5550   1.5606   1.5698   1.5710   1.5787   1.5845   1.5871   1.5928
  1.6004   1.6013   1.6125   1.6161   1.6185   1.6208   1.6274   1.6329
  1.6367   1.6434   1.6483   1.6495   1.6523   1.6569   1.6617   1.6669
  1.6687   1.6757   1.6821   1.6885   1.6924   1.6983   1.7080   1.7108
  1.7165   1.7202   1.7361   1.7477   1.7620   1.7636   1.7736   1.7786
  1.7835   1.7870   1.7961   1.8075   1.8114   1.8191   1.8279   1.8294
  1.8319   1.8534   1.8544   1.8602   1.8652   1.8736   1.8801   1.8921
  1.8956   1.9071   1.9137   1.9305   1.9388   1.9531   1.9590   1.9726
  1.9773   1.9991   2.0040   2.0056   2.0089   2.0150   2.0357   2.0368
  2.0479   2.0537   2.0594   2.0648   2.0738   2.0803   2.0935   2.1018
  2.1106   2.1213   2.1303   2.1351   2.1402   2.1555   2.1607   2.1656
  2.1739   2.1863   2.1895   2.2039   2.2218   2.2321   2.2437   2.2552
  2.2618   2.2731   2.2851   2.3023   2.3071   2.3254   2.3370   2.3509
  2.3554   2.3646   2.3772   2.3854   2.3980   2.4054   2.4317   2.4500
  2.4780   2.4983   2.5059   2.5148   2.5228   2.5348   2.5407   2.5451
  2.5502   2.5654   2.5692   2.5795   2.5799   2.5975   2.6014   2.6133
  2.6269   2.6325   2.6380   2.6442   2.6530   2.6768   2.6812   2.6951
  2.6992   2.7061   2.7305   2.7362   2.7443   2.7485   2.7688   2.7856
  2.7868   2.8008   2.8020   2.8210   2.8274   2.8315   2.8409   2.8559
  2.8664   2.8787   2.8818   2.8863   2.8950   2.9047   2.9144   2.9198
  2.9242   2.9314   2.9440   2.9497   2.9663   2.9766   2.9803   2.9875
  3.0052   3.0087   3.0265   3.0392   3.0408   3.0571   3.0666   3.0685
  3.0825   3.0917   3.0940   3.1031   3.1203   3.1320   3.1381   3.1391
  3.1437   3.1490   3.1597   3.1663   3.1738   3.1913   3.2032   3.2072
  3.2133   3.2284   3.2478   3.2581   3.2665   3.2717   3.2806   3.2902
  3.2939   3.3140   3.3294   3.3462   3.3580   3.3676   3.3829   3.3919
  3.4145   3.4191   3.4677   3.4863   3.5389   3.5642   3.6128   3.6165
  3.6830   3.7768   3.7800   3.8018   3.8136   3.8169   3.8257   3.8452
  3.8667   3.9011   3.9022   3.9056   3.9237   3.9333   3.9355   3.9728
  3.9955   3.9989   4.0101   4.0162   4.0462   4.0751   4.0907   4.1157
  4.1403   4.1486   4.1589   4.1749   4.1810   4.2398   4.2577   4.2790
  4.3065   4.3126   4.3246   4.3417   4.3547   4.4418   4.9851   5.0749
  5.0928   5.0979   5.1099   5.1185   5.1431   5.1692   5.1783   5.1888
  5.3691   5.3786   5.3824   5.4147   5.4263   5.4474   5.4642   5.4758
  5.5949   5.6131   5.6162   5.6446   5.6623   5.6954   5.7496   5.8202
  5.8459  23.7501  23.7664  23.7713  23.7953  23.8104  23.8152  23.8320
 23.8542  23.8723  23.8863  23.8895  23.9136  23.9492  23.9548  23.9855
 23.9969  49.8668  49.9020  49.9365  49.9480  49.9522  49.9617  50.0040
 50.0150  50.0291
 --------------------------------------------------------------

          Ground-State Mulliken Net Atomic Charges

     Atom                 Charge (a.u.)
  ----------------------------------------
      1 O                     0.087377
      2 C                     0.071055
      3 H                     0.222717
      4 C                    -0.423165
      5 H                     0.226235
      6 H                     0.111599
      7 O                     0.018928
      8 C                    -0.406568
      9 H                     0.273997
     10 C                    -0.005112
     11 H                     0.185901
     12 C                     0.016037
     13 O                    -0.202657
     14 O                    -0.120338
     15 H                     0.291126
     16 C                    -0.515172
     17 H                     0.244147
     18 O                    -0.142598
     19 H                     0.251072
     20 C                    -0.653592
     21 H                     0.301183
     22 O                    -0.210787
     23 H                     0.272776
     24 C                    -0.204212
     25 H                     0.281746
     26 O                    -0.150915
     27 H                     0.261898
     28 C                    -0.231215
     29 H                     0.163280
     30 H                     0.175486
     31 C                    -0.549039
     32 H                     0.176147
     33 H                     0.148185
     34 C                    -0.164858
     35 H                     0.206097
     36 C                    -0.544989
     37 H                     0.185203
     38 O                    -0.072293
     39 C                    -0.462586
     40 H                     0.206307
     41 O                    -0.204145
     42 H                     0.262429
     43 C                    -0.347621
     44 H                     0.228167
     45 H                     0.183299
     46 C                     0.699921
     47 H                     0.183994
     48 C                    -0.802487
     49 H                     0.189931
     50 H                     0.128272
     51 H                     0.159836
  ----------------------------------------
  Sum of atomic charges =     0.000000

 -----------------------------------------------------------------
                    Cartesian Multipole Moments
 -----------------------------------------------------------------
    Charge (ESU x 10^10)
                 0.0000
    Dipole Moment (Debye)
         X      -0.0042      Y       0.0994      Z      -2.1717
       Tot       2.1740
    Quadrupole Moments (Debye-Ang)
        XX    -162.0161     XY      14.8526     YY    -146.1363
        XZ     -15.5439     YZ       0.5839     ZZ    -148.0471
    Octopole Moments (Debye-Ang^2)
       XXX     -46.1099    XXY      21.6024    XYY      13.5509
       YYY      27.6007    XXZ     -70.1723    XYZ       8.9481
       YYZ     -24.9955    XZZ      47.6897    YZZ       9.9809
       ZZZ     -13.0588
    Hexadecapole Moments (Debye-Ang^3)
      XXXX  -15129.5190   XXXY     252.3042   XXYY   -2737.9501
      XYYY    -168.2104   YYYY   -2136.8217   XXXZ    -675.5692
      XXYZ     222.7385   XYYZ    -218.8966   YYYZ      60.5243
      XXZZ   -2610.6597   XYZZ      31.4811   YYZZ    -489.5138
      XZZZ     -65.3993   YZZZ     -24.7359   ZZZZ    -904.2930
 -----------------------------------------------------------------
 Calculating MO derivatives via CPSCF
XF: myseg = 0
XF: NBas: 732, NBas6D: 757
XF: NpeAtoms: 51
 D1JvT checksum  = 32307480 354618.7533712198
 D1KAT checksum  = 99022824 24231.7529341183
   1         3         153      0.233278    0.014884
   2         3         153      0.028102    0.001778
   3         3         153      0.001883    0.000138
   4       119          37      0.000070    0.000009
   5       156           0      0.000000    0.000000    Roots Converged
 Time for AOints: 15845.1 s (CPU) 2685.0 s (wall)
 ------------------------------------------------------------------------------
                     AOints        : Timing summary (seconds)
 ------------------------------------------------------------------------------
     job step          cpu (% of tot)      sys (% of tot)     wall (% of tot)
 ------------------------------------------------------------------------------
  cpscf_lag         0.3250E+05 (23.3)   0.5890E-03 (10.3)   0.5514E+04 (23.0)
  iterzp            0.9102E+05 (65.3)   0.4794E-02 (83.9)   0.1566E+05 (65.4)
  make_fx           0.0000E+00 ( 0.0)   0.0000E+00 ( 0.0)   0.0000E+00 ( 0.0)
  AOints            0.1585E+05 (11.4)   0.2130E-03 ( 3.7)   0.2685E+04 (11.2)
 ------------------------------------------------------------------------------
   Grand Totals     0.1394E+06          0.5717E-02          0.2393E+05
 ------------------------------------------------------------------------------
 Calculating analytic Hessian of the SCF energy
 Polarizability Matrix (a.u.)
            1           2           3
    1-257.9224330  10.1890358  -5.7978494
    2  10.1890358-210.8736315   0.1938268
    3  -5.7978494   0.1938268-191.9598768

 Direct stationary perturbation theory relativistic correction:

 rels  =       0.410294594136
 relv  =      -2.348604842560
 rel2e =       1.251432935762
 E_rel =      -0.686877312662

 Hessian of the SCF Energy
            1           2           3           4           5           6
    1   0.4249647   0.1284523   0.0366192  -0.2042998  -0.0505761  -0.0685617
    2   0.1284523   0.2849228  -0.1006326  -0.0617425  -0.1023796  -0.0082892
    3   0.0366192  -0.1006326   0.2273303  -0.0403398   0.0086821  -0.1038798
    4  -0.2042998  -0.0617425  -0.0403398   0.4749973   0.0780077   0.0418793
    5  -0.0505761  -0.1023796   0.0086821   0.0780077   0.4723070  -0.0142716
    6  -0.0685617  -0.0082892  -0.1038798   0.0418793  -0.0142716   0.5964079
    7  -0.0244758  -0.0126118  -0.0366829  -0.0514552  -0.0059140  -0.0252712
    8  -0.0077572   0.0018718  -0.0098211  -0.0060495  -0.0530027  -0.0078539
    9  -0.0121377  -0.0032569  -0.0072897  -0.0289184  -0.0115431  -0.2721758
   10  -0.0806976  -0.0067446  -0.0088457  -0.0316482  -0.0337278   0.0217562
   11  -0.0278308  -0.1325061   0.0522388  -0.0257719  -0.0143507   0.0034988
   12   0.0152111   0.0659861  -0.1164517   0.0114075  -0.0065808   0.0021137
   13   0.0058477  -0.0165269  -0.0004248   0.0025038  -0.0011226  -0.0005465
   14  -0.0007135  -0.0345083   0.0058763   0.0079800  -0.0012198   0.0006638
   15  -0.0053664   0.0269807   0.0029370  -0.0027176   0.0000178   0.0003616
   16  -0.0011728  -0.0040338   0.0137565   0.0036296   0.0009451   0.0049431
   17  -0.0030718  -0.0038170   0.0350871   0.0045968   0.0023747   0.0038129
   18   0.0049839   0.0112278  -0.0260386  -0.0058949  -0.0019042  -0.0003057
   19  -0.0707435   0.0199162   0.0105328  -0.0696858   0.0393528   0.0257795
   20   0.0095757   0.0156827   0.0038211   0.0024248  -0.1415402  -0.0419476
   21  -0.0002529   0.0084328   0.0096597   0.0006590  -0.0413836  -0.0892826
   22   0.0009645   0.0041235   0.0012320  -0.0455566   0.0032075  -0.0038046
   23   0.0081635  -0.0015895  -0.0008897   0.0197577   0.0081915   0.0072790
   24   0.0049164  -0.0011076   0.0001196   0.0068878   0.0073062   0.0010745
   25  -0.0005529   0.0002234   0.0012306   0.0037986  -0.0041488  -0.0054375
   26  -0.0003103  -0.0002539   0.0000989   0.0015688  -0.0001652   0.0009993
   27   0.0000839   0.0000348   0.0004789   0.0016877  -0.0008728   0.0010891
   28  -0.0169373  -0.0109466   0.0041273  -0.0002967   0.0000551   0.0012745
   29  -0.0362380  -0.0103695  -0.0013894  -0.0002354  -0.0049066   0.0041620
   30   0.0256955   0.0071626   0.0027605  -0.0001246   0.0020967  -0.0041056
   31  -0.0090035  -0.0015626  -0.0019318   0.0010783  -0.0012238   0.0016282
   32  -0.0009402   0.0010939  -0.0008981   0.0004275   0.0002112   0.0003083
   33  -0.0016177  -0.0008522   0.0010474  -0.0000837  -0.0001729   0.0003838
   34   0.0004620   0.0013992  -0.0000784  -0.0056191  -0.0012825  -0.0018935
   35  -0.0070243  -0.0007105   0.0008872   0.0041668  -0.0059034  -0.0039060
   36  -0.0022091   0.0001211  -0.0000207   0.0010253  -0.0023305  -0.0019075
   37  -0.0012909  -0.0004541   0.0002628   0.0017908  -0.0007564  -0.0005969
   38   0.0036569   0.0007186  -0.0007228  -0.0032804   0.0030247   0.0027065
   39  -0.0003900  -0.0001657   0.0004103   0.0003930  -0.0001953  -0.0006198
   40  -0.0006303  -0.0002236   0.0000233   0.0014725  -0.0005159   0.0002724
   41   0.0019232   0.0005947   0.0000447  -0.0018680   0.0013329   0.0001144
   42   0.0019500   0.0001672   0.0002915  -0.0019520   0.0018878   0.0002972
   43   0.0000301  -0.0001577  -0.0000393   0.0000151   0.0001893   0.0002668
   44  -0.0002217  -0.0001925   0.0000213   0.0004885  -0.0000356   0.0001483
   45  -0.0002488  -0.0000565   0.0000355   0.0005661  -0.0002423  -0.0001433
   46  -0.0252948  -0.0402307   0.0214212  -0.0712716  -0.0101931   0.0007406
   47  -0.0130921  -0.0144379   0.0057539  -0.0268451  -0.1314102   0.0524669
   48   0.0005650  -0.0075060   0.0051944   0.0077192   0.0531162  -0.1164941
   49   0.0008432   0.0006651   0.0002066   0.0029345  -0.0007731   0.0073974
   50   0.0013610   0.0019703  -0.0018242   0.0075293   0.0007622   0.0310719
   51  -0.0007131  -0.0011800   0.0020258  -0.0054730  -0.0008087  -0.0210796
   52   0.0024047  -0.0006311  -0.0005037  -0.0004465   0.0033828  -0.0020931
   53  -0.0004732  -0.0011692   0.0002381   0.0265094  -0.0303029  -0.0196843
   54  -0.0002902  -0.0000681   0.0012606  -0.0067509   0.0049911   0.0070722
   55   0.0000166  -0.0007257   0.0000033  -0.0039151   0.0015802   0.0026155
   56   0.0003389   0.0005680  -0.0000150   0.0027133  -0.0018017  -0.0040876
   57  -0.0003147   0.0001230   0.0001202   0.0012992   0.0001197  -0.0015687
   58   0.0027860   0.0045508  -0.0018693  -0.0035308  -0.0188672   0.0034408
   59  -0.0007246  -0.0041153   0.0027389  -0.0292202  -0.0083061  -0.0014430
   60   0.0006873   0.0024369  -0.0018504   0.0173982   0.0038579   0.0021900
   61  -0.0000865  -0.0000640   0.0006326   0.0006324   0.0010368  -0.0018610
   62   0.0001318   0.0000694   0.0003138   0.0000160   0.0000871  -0.0015788
   63   0.0000708   0.0000057   0.0003898  -0.0002632   0.0004381  -0.0005443
   64  -0.0017253  -0.0042209   0.0020788  -0.0082356   0.0072997  -0.0016664
   65  -0.0030691  -0.0027050   0.0017015  -0.0018021   0.0044937  -0.0031887
   66   0.0013665   0.0017238  -0.0003256   0.0003751  -0.0021231   0.0013087
   67  -0.0000363   0.0003922  -0.0002306   0.0003399  -0.0016555  -0.0004332
   68   0.0003295   0.0000909  -0.0001444  -0.0004954  -0.0002232   0.0001028
   69  -0.0004432  -0.0005187   0.0002468  -0.0004918   0.0008234   0.0001666
   70   0.0011848   0.0015996  -0.0007587  -0.0009954  -0.0051199   0.0023576
   71   0.0012615  -0.0011389   0.0001275  -0.0025463   0.0071666   0.0005163
   72  -0.0012358  -0.0000302   0.0000197   0.0029262  -0.0019933  -0.0005256
   73  -0.0000475  -0.0001401  -0.0000107  -0.0002712   0.0004903   0.0003850
   74  -0.0001305   0.0000672  -0.0000549   0.0002437  -0.0004501   0.0000382
   75   0.0001583   0.0000134   0.0001491  -0.0001379   0.0003533  -0.0002126
   76  -0.0017202  -0.0013390   0.0006131   0.0029586   0.0011158  -0.0014743
   77  -0.0013317   0.0006920   0.0000427   0.0039237  -0.0048784  -0.0011848
   78   0.0003866   0.0000245   0.0001459  -0.0009536   0.0005688  -0.0001749
   79   0.0001404   0.0005373  -0.0001368   0.0007280  -0.0014992  -0.0001795
   80   0.0000824  -0.0000742   0.0000142  -0.0005628   0.0001942   0.0001343
   81  -0.0000650  -0.0001340  -0.0000241   0.0000252   0.0003542   0.0001394
   82   0.0009278  -0.0000034  -0.0003623   0.0004184   0.0000410  -0.0007939
   83   0.0010723   0.0008097  -0.0001980  -0.0012151   0.0000002  -0.0001263
   84   0.0003332   0.0010233  -0.0011429   0.0001161   0.0004519  -0.0002755
   85  -0.0009725  -0.0005107  -0.0004288  -0.0003447  -0.0001440  -0.0000601
   86  -0.0009262  -0.0002469  -0.0011091   0.0001006   0.0000996  -0.0000614
   87  -0.0001330  -0.0004325   0.0010781  -0.0007825  -0.0003554   0.0005492
   88  -0.0001546   0.0001608   0.0000983  -0.0000558  -0.0000369  -0.0000246
   89  -0.0005083   0.0000707   0.0000315   0.0001945  -0.0001451  -0.0002053
   90   0.0001010   0.0002671  -0.0000961  -0.0001560  -0.0000837  -0.0000032
   91   0.0003340   0.0003116  -0.0000776  -0.0003461  -0.0001057  -0.0000115
   92  -0.0003641   0.0000428  -0.0004268   0.0002486   0.0000016  -0.0002132
   93   0.0002705  -0.0000100   0.0008001  -0.0000238  -0.0001646   0.0000648
   94  -0.0002410  -0.0002354   0.0002029   0.0003156   0.0000101  -0.0000104
   95   0.0000621   0.0000196   0.0000631   0.0000094   0.0000171  -0.0000242
   96  -0.0003558  -0.0001865   0.0000582   0.0003190   0.0000116   0.0000018
   97  -0.0001523  -0.0000249  -0.0003117   0.0003113   0.0001107  -0.0001098
   98   0.0000885   0.0000766  -0.0000341   0.0000652   0.0000157  -0.0000119
   99   0.0000863   0.0000205  -0.0000293  -0.0001357  -0.0000194  -0.0000358
  100  -0.0000860  -0.0001367   0.0001432   0.0001972   0.0000466  -0.0000705
  101  -0.0000787  -0.0003049   0.0000532   0.0001060   0.0000905   0.0000062
  102   0.0001821   0.0000756  -0.0001285  -0.0001142  -0.0000244   0.0000117
  103   0.0000731   0.0000149   0.0000302  -0.0001082  -0.0000307   0.0000079
  104  -0.0000271   0.0000394  -0.0000662   0.0000743   0.0000129   0.0000020
  105   0.0000344  -0.0000555   0.0000326  -0.0000898   0.0000031   0.0000148
  106   0.0016581   0.0009332  -0.0004907  -0.0018783  -0.0003132   0.0000230
  107  -0.0018368   0.0001771   0.0002092   0.0008374   0.0001336   0.0000486
  108   0.0004762  -0.0002867   0.0000429  -0.0003104  -0.0001412  -0.0001846
  109  -0.0002688   0.0003126   0.0000306   0.0003491   0.0001104  -0.0000389
  110   0.0002805   0.0003007  -0.0000821   0.0000742  -0.0000108  -0.0000712
  111  -0.0002148  -0.0000457   0.0000316   0.0000696   0.0000302   0.0000272
  112  -0.0018103  -0.0011570   0.0002640   0.0019716   0.0003375   0.0000893
  113   0.0012754   0.0007977  -0.0001264  -0.0010233  -0.0003169  -0.0001316
  114  -0.0005346  -0.0002374   0.0002374   0.0005092   0.0000356  -0.0000592
  115   0.0008946   0.0002435  -0.0001407  -0.0008862  -0.0000293   0.0000370
  116  -0.0008361  -0.0005517   0.0001287   0.0007955   0.0002868  -0.0000036
  117   0.0009760   0.0005336  -0.0002857  -0.0009553  -0.0001825   0.0000396
  118  -0.0002301  -0.0001010   0.0000183   0.0002593   0.0000279   0.0000114
  119   0.0001197   0.0000876  -0.0000033  -0.0001205  -0.0000422  -0.0000056
  120  -0.0000188  -0.0000265   0.0000347   0.0000181   0.0000142  -0.0000010
  121  -0.0003442  -0.0000251  -0.0000148   0.0004076  -0.0000435   0.0000027
  122   0.0009174   0.0006039  -0.0001189  -0.0008625  -0.0002939  -0.0000199
  123  -0.0004683  -0.0002707   0.0001262   0.0004349   0.0001029  -0.0000223
  124   0.0001584  -0.0000248  -0.0000009  -0.0002089   0.0000533   0.0000130
  125  -0.0002770  -0.0001514   0.0000296   0.0002766   0.0000759   0.0000082
  126   0.0000646   0.0000499  -0.0000353  -0.0000585  -0.0000245   0.0000203
  127   0.0009586   0.0010577   0.0001592   0.0007300   0.0007916  -0.0001912
  128   0.0002832  -0.0011946   0.0004140  -0.0004607   0.0002231   0.0002901
  129  -0.0008284  -0.0005428   0.0002806   0.0012038   0.0002783   0.0005454
  130  -0.0015324  -0.0003105   0.0003345  -0.0006601  -0.0001666   0.0000771
  131  -0.0008654   0.0011089  -0.0001519   0.0008434   0.0005150  -0.0000853
  132   0.0008512  -0.0006255  -0.0001372  -0.0002385   0.0001293   0.0000629
  133  -0.0001607  -0.0000775  -0.0003685  -0.0001295   0.0000710   0.0001516
  134  -0.0002558  -0.0002231   0.0000863   0.0002317   0.0001308   0.0000429
  135   0.0003910   0.0000807   0.0002545  -0.0000081  -0.0002207  -0.0002937
  136   0.0001918   0.0001240   0.0000082  -0.0001988  -0.0000438  -0.0000126
  137   0.0000894   0.0001534   0.0000128  -0.0001084  -0.0000523  -0.0000274
  138  -0.0000712   0.0000187   0.0001131   0.0000848  -0.0000301  -0.0000410
  139  -0.0000149   0.0000191  -0.0000212   0.0000413  -0.0000012   0.0000001
  140  -0.0000044   0.0000050  -0.0000131   0.0000202  -0.0000106   0.0000043
  141  -0.0000032  -0.0000124   0.0000081  -0.0000063   0.0000073  -0.0000030
  142  -0.0001055  -0.0000589   0.0000259   0.0001124   0.0000253  -0.0000041
  143  -0.0000160  -0.0000367   0.0000173   0.0000076   0.0000183  -0.0000006
  144   0.0001104   0.0000543  -0.0000184  -0.0001172  -0.0000207   0.0000081
  145   0.0000432   0.0000207   0.0000055  -0.0000519  -0.0000087  -0.0000011
  146   0.0000177   0.0000118  -0.0000202  -0.0000119   0.0000001   0.0000085
  147  -0.0000231  -0.0000223   0.0000039   0.0000140   0.0000138   0.0000018
  148   0.0000600   0.0000371   0.0000103  -0.0000674  -0.0000133  -0.0000074
  149  -0.0000318   0.0000029   0.0000130   0.0000359  -0.0000115  -0.0000107
  150  -0.0000110   0.0000170   0.0000130   0.0000158  -0.0000134  -0.0000087
  151  -0.0001559  -0.0000728  -0.0000015   0.0001699   0.0000240   0.0000055
  152   0.0000503   0.0000265  -0.0000047  -0.0000534  -0.0000067  -0.0000005
  153  -0.0000627  -0.0000290   0.0000158   0.0000633   0.0000109  -0.0000048
            7           8           9          10          11          12
    1  -0.0244758  -0.0077572  -0.0121377  -0.0806976  -0.0278308   0.0152111
    2  -0.0126118   0.0018718  -0.0032569  -0.0067446  -0.1325061   0.0659861
    3  -0.0366829  -0.0098211  -0.0072897  -0.0088457   0.0522388  -0.1164517
    4  -0.0514552  -0.0060495  -0.0289184  -0.0316482  -0.0257719   0.0114075
    5  -0.0059140  -0.0530027  -0.0115431  -0.0337278  -0.0143507  -0.0065808
    6  -0.0252712  -0.0078539  -0.2721758   0.0217562   0.0034988   0.0021137
    7   0.0712387   0.0025467   0.0329279   0.0022624   0.0046227  -0.0057749
    8   0.0025467   0.0609022   0.0234523   0.0001679   0.0005283  -0.0037912
    9   0.0329279   0.0234523   0.3011168   0.0023942   0.0024958   0.0016973
   10   0.0022624   0.0001679   0.0023942   0.4966632  -0.0531080   0.0269553
   11   0.0046227   0.0005283   0.0024958  -0.0531080   0.5167903   0.0697322
   12  -0.0057749  -0.0037912   0.0016973   0.0269553   0.0697322   0.5449268
   13  -0.0000861  -0.0000142  -0.0000480  -0.1106255   0.1053439   0.0318835
   14  -0.0004394  -0.0000085  -0.0001709   0.1010951  -0.2194536  -0.0596281
   15   0.0005356   0.0001581  -0.0001290   0.0330052  -0.0642048  -0.0724671
   16   0.0002948   0.0001168  -0.0011240  -0.0577797  -0.0086569  -0.0440880
   17   0.0001132   0.0002736  -0.0013388  -0.0101019  -0.0651707  -0.0617144
   18   0.0019994   0.0005944   0.0010354  -0.0422742  -0.0558978  -0.2668988
   19  -0.0059572   0.0119904   0.0081665   0.0035062   0.0070644  -0.0051788
   20   0.0117429  -0.0112711  -0.0106415  -0.0026500  -0.0027632   0.0025200
   21   0.0235937  -0.0311925  -0.0111250  -0.0001028  -0.0000915   0.0004662
   22   0.0045813  -0.0040049  -0.0022091  -0.0005916   0.0008240   0.0009038
   23   0.0016334  -0.0004402   0.0000332  -0.0005836  -0.0013079   0.0006794
   24   0.0036159  -0.0021354  -0.0004248  -0.0005011  -0.0006140   0.0013307
   25   0.0001775   0.0005213   0.0016337   0.0001876   0.0000641  -0.0003093
   26  -0.0004377   0.0002309   0.0002207   0.0001186   0.0001878  -0.0002120
   27  -0.0011726   0.0010476   0.0002156   0.0000692  -0.0000552  -0.0002016
   28  -0.0000139  -0.0000374  -0.0000703  -0.1793856  -0.0035406  -0.0202987
   29   0.0000869   0.0000907  -0.0000675   0.0048569  -0.0739198  -0.0031839
   30   0.0001706   0.0001739   0.0006633  -0.0249312  -0.0059078  -0.0824346
   31  -0.0001332  -0.0000363  -0.0001576  -0.0081015  -0.0252719   0.0200888
   32  -0.0000302  -0.0000207  -0.0000180  -0.0008216  -0.0050795   0.0030393
   33   0.0000345   0.0000116  -0.0000234  -0.0009175  -0.0025319   0.0007907
   34   0.0004151  -0.0003349   0.0001402  -0.0005076  -0.0004747   0.0006373
   35  -0.0000923   0.0004466   0.0002038   0.0012962   0.0026390  -0.0017034
   36   0.0001886  -0.0000686  -0.0000036   0.0001187   0.0002371   0.0001388
   37  -0.0000793   0.0001102   0.0000939   0.0003537   0.0004468  -0.0004611
   38   0.0001429  -0.0003205  -0.0002551  -0.0007144  -0.0014721   0.0010405
   39  -0.0001309   0.0001732   0.0002557   0.0001728   0.0003078  -0.0004255
   40  -0.0001812   0.0001779  -0.0000253   0.0002497   0.0001772  -0.0002641
   41   0.0000363  -0.0000653   0.0002000  -0.0003431  -0.0008497   0.0004181
   42  -0.0000703   0.0000270   0.0002984  -0.0003144  -0.0004976   0.0001501
   43  -0.0000494   0.0000111  -0.0000516  -0.0000521   0.0001365   0.0000221
   44  -0.0000531   0.0000608   0.0000289   0.0000582   0.0001378  -0.0000726
   45  -0.0000619   0.0000800   0.0000847   0.0000816   0.0000162  -0.0000577
   46   0.0039264   0.0027835  -0.0015200  -0.0036706  -0.0008312  -0.0045038
   47  -0.0003195   0.0020688  -0.0011633  -0.0000649   0.0002568   0.0001984
   48   0.0059615   0.0283768  -0.0167873  -0.0011297   0.0003365  -0.0010192
   49  -0.0001692  -0.0009107   0.0007424  -0.0000994  -0.0000304   0.0002635
   50  -0.0011848  -0.0043228   0.0017699  -0.0001678  -0.0000573   0.0003531
   51   0.0007400   0.0023166  -0.0006173   0.0003194   0.0000953   0.0001436
   52  -0.0001318  -0.0004455  -0.0002095   0.0002634   0.0000644   0.0002097
   53  -0.0001512   0.0023814  -0.0001271   0.0007077   0.0014871  -0.0008034
   54  -0.0005097  -0.0013019   0.0022361  -0.0000046   0.0000340  -0.0003748
   55  -0.0000082  -0.0001237  -0.0001062   0.0002336   0.0001736  -0.0001563
   56   0.0000035   0.0003255   0.0000658  -0.0001936  -0.0001736   0.0001619
   57   0.0000008  -0.0002248   0.0002319  -0.0000099  -0.0000636   0.0000129
   58   0.0003565   0.0015150  -0.0010418   0.0002802  -0.0004489   0.0010461
   59   0.0005809   0.0008318  -0.0006523  -0.0006722  -0.0001557  -0.0004154
   60   0.0000905   0.0005159  -0.0006616   0.0007398   0.0005010   0.0008937
   61  -0.0002156  -0.0005102   0.0007894   0.0000335   0.0000177   0.0000428
   62   0.0000001  -0.0001283   0.0004361   0.0000073  -0.0000375  -0.0000177
   63   0.0001069  -0.0002778   0.0005041  -0.0000603  -0.0000866  -0.0000391
   64   0.0000625  -0.0006607   0.0003748   0.0000374   0.0007326  -0.0011733
   65   0.0000683  -0.0003263   0.0004488   0.0002898   0.0006239  -0.0011399
   66  -0.0000422  -0.0003725   0.0005393  -0.0002380  -0.0005187   0.0005110
   67   0.0000172   0.0003554  -0.0002254  -0.0000639  -0.0002078   0.0000902
   68   0.0000214   0.0001388  -0.0002251  -0.0000999  -0.0001076   0.0001100
   69  -0.0000742  -0.0002610   0.0001169   0.0000648   0.0001554  -0.0001965
   70  -0.0001794   0.0004275   0.0001128  -0.0002310  -0.0006509   0.0004391
   71  -0.0000447  -0.0005431  -0.0001161  -0.0002331  -0.0001223   0.0001723
   72  -0.0001938   0.0003974  -0.0000625   0.0001814   0.0002408  -0.0003531
   73  -0.0000045  -0.0000019  -0.0001934  -0.0000123   0.0000244  -0.0000013
   74   0.0000697  -0.0000817  -0.0000433   0.0000109   0.0000518   0.0000243
   75  -0.0001599  -0.0000362   0.0002117   0.0000178  -0.0000250  -0.0000533
   76  -0.0001658  -0.0000346   0.0002977   0.0005428   0.0008456  -0.0007717
   77  -0.0002172   0.0004951   0.0002324   0.0003585   0.0001195  -0.0003537
   78  -0.0000025  -0.0000889   0.0001135  -0.0000682  -0.0000968   0.0000320
   79  -0.0000390   0.0001381   0.0000381  -0.0000483  -0.0001691   0.0000989
   80  -0.0000071  -0.0000107  -0.0000189  -0.0000360   0.0000034   0.0000060
   81  -0.0000084   0.0000035  -0.0000348   0.0000165   0.0000601  -0.0000072
   82  -0.0000451   0.0000237   0.0003098  -0.0108414  -0.0074073  -0.0358318
   83   0.0001643  -0.0000464   0.0001897  -0.0035226  -0.0015969  -0.0041389
   84  -0.0001808  -0.0000758  -0.0001670  -0.0106723  -0.0034771  -0.0056413
   85   0.0000695   0.0000080   0.0000301   0.0004235   0.0007556  -0.0003078
   86  -0.0000891  -0.0000333  -0.0000801  -0.0006566  -0.0001559   0.0010386
   87   0.0002883   0.0000915   0.0000859   0.0017403   0.0017055  -0.0002352
   88   0.0000028   0.0000002  -0.0000108   0.0010388  -0.0011478  -0.0002446
   89  -0.0000238   0.0000062   0.0000116   0.0010103  -0.0004944   0.0003306
   90   0.0000124  -0.0000096   0.0000182   0.0014695  -0.0007614   0.0012248
   91   0.0000297  -0.0000044   0.0000157   0.0006356   0.0000341   0.0002589
   92  -0.0001224  -0.0000326  -0.0000046   0.0003462  -0.0008124  -0.0005946
   93   0.0001340   0.0000705   0.0001135   0.0006453  -0.0011599  -0.0073625
   94   0.0000007   0.0000185   0.0000231   0.0004116  -0.0002800  -0.0022382
   95   0.0000052  -0.0000013   0.0000091   0.0000076   0.0002948  -0.0001713
   96  -0.0000151   0.0000055   0.0000027   0.0004055  -0.0000809  -0.0005236
   97  -0.0000845  -0.0000200  -0.0000382  -0.0001489   0.0001132   0.0002945
   98  -0.0000077  -0.0000007  -0.0000041  -0.0001302   0.0000579  -0.0001964
   99   0.0000010  -0.0000076   0.0000077  -0.0000525   0.0000579   0.0001632
  100   0.0000140  -0.0000002   0.0000138  -0.0000207   0.0001251   0.0002246
  101  -0.0000132  -0.0000017   0.0000027   0.0000267   0.0001711  -0.0007721
  102  -0.0000138  -0.0000033  -0.0000173  -0.0001517  -0.0002863  -0.0001626
  103   0.0000130   0.0000021   0.0000071  -0.0000131   0.0000121  -0.0000381
  104  -0.0000132  -0.0000003  -0.0000149  -0.0000087  -0.0000706   0.0001322
  105   0.0000090   0.0000017   0.0000052   0.0000192   0.0001489   0.0000094
  106   0.0000714  -0.0000147   0.0000265  -0.0007363  -0.0013463   0.0009446
  107  -0.0000539  -0.0000143  -0.0000311   0.0029694  -0.0061862  -0.0015331
  108   0.0000270   0.0000092   0.0000249   0.0005773  -0.0018394  -0.0014515
  109  -0.0000143  -0.0000103  -0.0000062   0.0000111  -0.0002297  -0.0002244
  110   0.0000027  -0.0000062   0.0000051  -0.0004280   0.0002336  -0.0001905
  111  -0.0000048  -0.0000016  -0.0000025   0.0002533  -0.0002286  -0.0000360
  112  -0.0000969   0.0000225  -0.0000509   0.0007599   0.0036446   0.0008602
  113   0.0000758  -0.0000116   0.0000532  -0.0010365  -0.0008034  -0.0001535
  114   0.0000057   0.0000041   0.0000249  -0.0001348   0.0011772   0.0005934
  115   0.0000284  -0.0000058   0.0000068  -0.0004909  -0.0000813  -0.0000443
  116  -0.0000516   0.0000001  -0.0000233   0.0005022   0.0004261  -0.0002862
  117   0.0000276  -0.0000058  -0.0000046  -0.0003973  -0.0013249  -0.0002417
  118  -0.0000128   0.0000032  -0.0000087   0.0000709   0.0003018   0.0000724
  119   0.0000100   0.0000003   0.0000059  -0.0000566  -0.0000682   0.0000453
  120   0.0000032   0.0000001   0.0000039  -0.0000134   0.0002173   0.0000749
  121  -0.0000177   0.0000055  -0.0000135   0.0001348   0.0000295   0.0000786
  122   0.0000583  -0.0000013   0.0000286  -0.0004884  -0.0006253   0.0001096
  123  -0.0000160  -0.0000000   0.0000025   0.0002356   0.0004142   0.0000442
  124   0.0000053  -0.0000025   0.0000019  -0.0000499  -0.0000139  -0.0000389
  125  -0.0000174   0.0000018  -0.0000101   0.0001378   0.0001732  -0.0000049
  126  -0.0000000   0.0000021  -0.0000056  -0.0000380  -0.0000586   0.0000289
  127   0.0000265   0.0000186   0.0000184  -0.0244215   0.0317087   0.0090212
  128   0.0000033   0.0000493  -0.0000122   0.0054803   0.0041102   0.0011850
  129  -0.0001452  -0.0000178  -0.0001406   0.0001358   0.0044660   0.0013574
  130   0.0000618   0.0000242   0.0000333   0.0009846   0.0005139  -0.0007398
  131  -0.0000886  -0.0000318  -0.0000517  -0.0015512  -0.0008948   0.0006064
  132  -0.0000513   0.0000192  -0.0000531   0.0002114   0.0010201   0.0001325
  133  -0.0000461  -0.0000081  -0.0000356   0.0012032  -0.0002506   0.0015682
  134  -0.0000185   0.0000193  -0.0000314  -0.0012167   0.0010622  -0.0003628
  135   0.0000871   0.0000115   0.0000929  -0.0007756   0.0005032  -0.0002825
  136   0.0000162  -0.0000016   0.0000095  -0.0001245  -0.0001029   0.0000784
  137   0.0000134   0.0000003   0.0000079  -0.0000716  -0.0001591   0.0001328
  138   0.0000167   0.0000050   0.0000177   0.0000649   0.0001149   0.0000253
  139  -0.0000038   0.0000001  -0.0000047  -0.0000105  -0.0000105   0.0000172
  140  -0.0000015   0.0000004  -0.0000024  -0.0000022   0.0000025  -0.0000128
  141   0.0000002  -0.0000014   0.0000017   0.0000055   0.0000018  -0.0000170
  142  -0.0000047   0.0000009  -0.0000008   0.0000684   0.0000536  -0.0000521
  143   0.0000000  -0.0000018   0.0000023   0.0000129   0.0000553  -0.0000518
  144   0.0000063   0.0000000   0.0000009  -0.0000645  -0.0000492   0.0000163
  145   0.0000046  -0.0000007   0.0000032  -0.0000215  -0.0000097   0.0000037
  146  -0.0000013   0.0000007  -0.0000041  -0.0000106  -0.0000232   0.0000093
  147  -0.0000016  -0.0000001  -0.0000010   0.0000161   0.0000114  -0.0000062
  148   0.0000063  -0.0000008   0.0000049  -0.0000408  -0.0000006   0.0000505
  149   0.0000003   0.0000003   0.0000029   0.0000096   0.0000246   0.0000245
  150   0.0000025   0.0000001   0.0000028  -0.0000077   0.0000392   0.0000604
  151  -0.0000115   0.0000017  -0.0000079   0.0000786   0.0000435  -0.0000309
  152   0.0000031  -0.0000002   0.0000011  -0.0000281  -0.0000196   0.0000297
  153  -0.0000026   0.0000000   0.0000002   0.0000330   0.0000301   0.0000022
           13          14          15          16          17          18
    1   0.0058477  -0.0007135  -0.0053664  -0.0011728  -0.0030718   0.0049839
    2  -0.0165269  -0.0345083   0.0269807  -0.0040338  -0.0038170   0.0112278
    3  -0.0004248   0.0058763   0.0029370   0.0137565   0.0350871  -0.0260386
    4   0.0025038   0.0079800  -0.0027176   0.0036296   0.0045968  -0.0058949
    5  -0.0011226  -0.0012198   0.0000178   0.0009451   0.0023747  -0.0019042
    6  -0.0005465   0.0006638   0.0003616   0.0049431   0.0038129  -0.0003057
    7  -0.0000861  -0.0004394   0.0005356   0.0002948   0.0001132   0.0019994
    8  -0.0000142  -0.0000085   0.0001581   0.0001168   0.0002736   0.0005944
    9  -0.0000480  -0.0001709  -0.0001290  -0.0011240  -0.0013388   0.0010354
   10  -0.1106255   0.1010951   0.0330052  -0.0577797  -0.0101019  -0.0422742
   11   0.1053439  -0.2194536  -0.0642048  -0.0086569  -0.0651707  -0.0558978
   12   0.0318835  -0.0596281  -0.0724671  -0.0440880  -0.0617144  -0.2668988
   13   0.1184732  -0.1076355  -0.0372875   0.0044169  -0.0057283  -0.0026708
   14  -0.1076355   0.2501318   0.0570207   0.0044647  -0.0040312  -0.0038368
   15  -0.0372875   0.0570207   0.0742816   0.0146655  -0.0253210  -0.0073623
   16   0.0044169   0.0044647   0.0146655   0.0620556   0.0155857   0.0445513
   17  -0.0057283  -0.0040312  -0.0253210   0.0155857   0.0698012   0.0522057
   18  -0.0026708  -0.0038368  -0.0073623   0.0445513   0.0522057   0.2996607
   19  -0.0010202  -0.0012566   0.0008454  -0.0003935  -0.0003792   0.0010286
   20  -0.0000472   0.0021698  -0.0000851   0.0000473  -0.0000669  -0.0002210
   21   0.0004510  -0.0000967  -0.0005596  -0.0006405  -0.0003637   0.0000520
   22   0.0001855  -0.0006349  -0.0002325  -0.0001348  -0.0001747  -0.0000296
   23   0.0001482   0.0005193  -0.0001904   0.0000501   0.0001266  -0.0001042
   24  -0.0000484   0.0000132  -0.0001643   0.0000657  -0.0000846  -0.0002709
   25   0.0000242   0.0000293  -0.0000571  -0.0000408  -0.0000002   0.0000860
   26  -0.0000103  -0.0000323  -0.0000357  -0.0000136   0.0000332   0.0000507
   27   0.0000168   0.0000354  -0.0000081  -0.0000092   0.0000335   0.0000510
   28  -0.0158538  -0.0010387  -0.0035625  -0.0068803   0.0004930  -0.0013816
   29   0.0272834   0.0041022   0.0044580  -0.0076252  -0.0008463  -0.0023246
   30   0.0094468   0.0000660   0.0012014  -0.0319577  -0.0030951  -0.0040383
   31   0.0008548   0.0007979   0.0006141   0.0011032  -0.0002083  -0.0006253
   32  -0.0003912   0.0005707  -0.0001436  -0.0000092   0.0000278  -0.0004256
   33   0.0003158  -0.0001433   0.0000803   0.0004708  -0.0001532   0.0004308
   34  -0.0000895  -0.0000558   0.0000312  -0.0000187  -0.0000114  -0.0000846
   35   0.0000129  -0.0004163   0.0000711  -0.0000362  -0.0001457   0.0002295
   36   0.0001192   0.0000065   0.0003161   0.0000428  -0.0002335  -0.0001983
   37   0.0000366  -0.0000227   0.0000311   0.0000030  -0.0000228   0.0000588
   38   0.0000131   0.0002310   0.0000108   0.0000286   0.0000420  -0.0001725
   39  -0.0000502  -0.0000839  -0.0001130  -0.0000397   0.0000861   0.0001520
   40   0.0000268   0.0000171  -0.0000342  -0.0000014   0.0000198   0.0000466
   41  -0.0000188   0.0001192  -0.0000758  -0.0000174   0.0000874  -0.0000090
   42  -0.0000612   0.0000388  -0.0001839  -0.0000324   0.0001486   0.0000934
   43  -0.0000079  -0.0000392   0.0000098   0.0000077  -0.0000181  -0.0000141
   44   0.0000130  -0.0000173   0.0000063   0.0000019  -0.0000148   0.0000014
   45   0.0000195   0.0000141   0.0000255  -0.0000004  -0.0000147  -0.0000038
   46  -0.0003235  -0.0006375   0.0003833   0.0000432   0.0000829   0.0002523
   47  -0.0000315   0.0000310   0.0000151  -0.0001972   0.0000017   0.0001177
   48   0.0000515  -0.0000798   0.0001516   0.0001212   0.0001561   0.0007060
   49   0.0000228   0.0000516  -0.0000392  -0.0000931  -0.0000611  -0.0001455
   50   0.0000456   0.0000763  -0.0000441  -0.0000476  -0.0000468  -0.0003289
   51  -0.0000213  -0.0000307   0.0000385  -0.0001220  -0.0001856   0.0002730
   52  -0.0000006  -0.0001696   0.0000126  -0.0000696   0.0000321   0.0000414
   53   0.0000444  -0.0000268   0.0000834   0.0000115  -0.0001240   0.0001865
   54  -0.0000173  -0.0000142   0.0000365  -0.0000272  -0.0001003   0.0001061
   55  -0.0000347  -0.0000743   0.0000469  -0.0000091  -0.0000005   0.0000004
   56   0.0000295   0.0000675  -0.0000271   0.0000047   0.0000105   0.0000031
   57   0.0000050   0.0000104   0.0000030   0.0000214  -0.0000049  -0.0000026
   58   0.0001158   0.0003396  -0.0001141   0.0000108   0.0000378  -0.0000897
   59  -0.0000450  -0.0001601   0.0000245   0.0000003   0.0000279   0.0000891
   60   0.0000109   0.0000936  -0.0000479  -0.0000208  -0.0001249   0.0000316
   61  -0.0000014  -0.0000118   0.0000045  -0.0000352  -0.0000466   0.0000540
   62  -0.0000062   0.0000006  -0.0000008  -0.0000238  -0.0000092   0.0000296
   63  -0.0000012  -0.0000005   0.0000010  -0.0000115  -0.0000051   0.0000016
   64  -0.0001056  -0.0003455   0.0001158  -0.0000193  -0.0000151   0.0000962
   65  -0.0000460  -0.0001458   0.0001326   0.0000183  -0.0000460   0.0000753
   66   0.0000353   0.0001093  -0.0000687  -0.0000180   0.0000301  -0.0000390
   67   0.0000148   0.0000670  -0.0000078   0.0000162   0.0000188  -0.0000223
   68   0.0000013   0.0000074  -0.0000127   0.0000054   0.0000166  -0.0000101
   69  -0.0000055  -0.0000472   0.0000235  -0.0000014  -0.0000105   0.0000066
   70   0.0000681   0.0002284  -0.0000458   0.0000085   0.0000588  -0.0000624
   71  -0.0001008  -0.0001177   0.0000099  -0.0000220   0.0000182  -0.0000181
   72   0.0000699   0.0000316   0.0000286   0.0000049  -0.0000081   0.0000334
   73   0.0000026  -0.0000073   0.0000046   0.0000017  -0.0000006  -0.0000064
   74   0.0000115   0.0000028   0.0000065   0.0000016  -0.0000162  -0.0000099
   75  -0.0000148  -0.0000056  -0.0000036  -0.0000058   0.0000087   0.0000239
   76   0.0000027  -0.0001011   0.0000672  -0.0000125  -0.0000527   0.0000996
   77   0.0000700   0.0001389   0.0000262   0.0000167  -0.0000135   0.0000372
   78  -0.0000167  -0.0000102  -0.0000110  -0.0000034   0.0000119   0.0000168
   79   0.0000182   0.0000657  -0.0000127   0.0000080   0.0000095  -0.0000125
   80   0.0000009  -0.0000148  -0.0000044  -0.0000036   0.0000033  -0.0000007
   81  -0.0000040  -0.0000134   0.0000033  -0.0000015  -0.0000046  -0.0000051
   82   0.0016899  -0.0006837  -0.0003176  -0.0062675  -0.0013781  -0.0009625
   83   0.0010953   0.0000734   0.0011880   0.0003558   0.0004815  -0.0001836
   84   0.0013239   0.0000196   0.0005627   0.0014502   0.0002082   0.0014204
   85  -0.0000057  -0.0000187   0.0000006   0.0001146  -0.0000444   0.0002151
   86  -0.0000537  -0.0000286   0.0000625   0.0001755   0.0000124   0.0000480
   87  -0.0001313  -0.0001303  -0.0000005   0.0000560  -0.0001643   0.0002186
   88  -0.0001928   0.0003789  -0.0001434   0.0000994   0.0000719   0.0000910
   89  -0.0008964   0.0004000  -0.0001637  -0.0002072   0.0003397   0.0000617
   90  -0.0010246   0.0005923   0.0000926   0.0001680   0.0004550   0.0001380
   91  -0.0000506   0.0000081   0.0000527   0.0002140   0.0002042   0.0003979
   92  -0.0003104   0.0002927  -0.0000776  -0.0003662   0.0002343  -0.0000452
   93   0.0000954   0.0001523   0.0000311  -0.0019976  -0.0004048  -0.0003357
   94   0.0000627   0.0000330   0.0000154  -0.0007139  -0.0001786  -0.0001687
   95  -0.0000374  -0.0000044   0.0000037  -0.0000021  -0.0000255   0.0000191
   96  -0.0000202   0.0000056   0.0000207  -0.0001500  -0.0000464  -0.0000262
   97   0.0000052   0.0000147   0.0000188  -0.0000282  -0.0000151  -0.0000477
   98   0.0000146  -0.0000058   0.0000103  -0.0000420  -0.0000303  -0.0000187
   99   0.0000095  -0.0000043  -0.0000083   0.0000483   0.0000308   0.0000240
  100   0.0001640  -0.0000859   0.0001162   0.0003292  -0.0000940   0.0001297
  101   0.0001190  -0.0000708   0.0000572  -0.0002991  -0.0000944  -0.0000145
  102   0.0002261  -0.0000312  -0.0000323  -0.0001327   0.0000284  -0.0000032
  103   0.0000057  -0.0000036   0.0000006   0.0000054   0.0000050   0.0000080
  104   0.0000043   0.0000189   0.0000071   0.0000169   0.0000070  -0.0000108
  105  -0.0000210  -0.0000118  -0.0000007   0.0000008   0.0000018   0.0000114
  106   0.0007443  -0.0001269  -0.0002423  -0.0000644   0.0000570  -0.0001141
  107   0.0017903   0.0001561   0.0000283  -0.0003369  -0.0000905  -0.0000395
  108   0.0008418   0.0000087   0.0003756   0.0001170  -0.0000851   0.0003116
  109  -0.0000611   0.0000244   0.0000291   0.0000363  -0.0000118   0.0000047
  110  -0.0000898   0.0000033   0.0000234   0.0000217   0.0000013   0.0000042
  111   0.0000485   0.0000029  -0.0000054  -0.0000312  -0.0000039  -0.0000161
  112  -0.0012582  -0.0001241   0.0000631   0.0001537  -0.0001290  -0.0000245
  113   0.0002110   0.0000545  -0.0000533   0.0000586   0.0000998   0.0000487
  114  -0.0005487   0.0000303   0.0000031   0.0002349   0.0000210   0.0000921
  115   0.0001702  -0.0000597  -0.0000665  -0.0001005   0.0000323  -0.0000457
  116  -0.0000871  -0.0000233   0.0000869  -0.0000280  -0.0000813  -0.0000057
  117   0.0005499   0.0000239  -0.0000478  -0.0001635   0.0000335  -0.0000613
  118  -0.0001210  -0.0000109   0.0000070   0.0000183  -0.0000182  -0.0000039
  119   0.0000045   0.0000169  -0.0000051   0.0000204   0.0000195   0.0000113
  120  -0.0000949  -0.0000016  -0.0000022   0.0000346   0.0000100   0.0000137
  121  -0.0000656   0.0000246   0.0000189   0.0000172  -0.0000245  -0.0000100
  122   0.0001522   0.0000343  -0.0000593   0.0000305   0.0000873   0.0000186
  123  -0.0001551  -0.0000101   0.0000264   0.0000463  -0.0000269   0.0000233
  124   0.0000415  -0.0000171  -0.0000109  -0.0000164   0.0000095   0.0000016
  125  -0.0000562  -0.0000055   0.0000166   0.0000014  -0.0000213  -0.0000044
  126   0.0000167   0.0000036  -0.0000071  -0.0000087   0.0000045  -0.0000096
  127  -0.0059085  -0.0010302  -0.0003596   0.0018137   0.0003164   0.0009753
  128  -0.0028180   0.0008978  -0.0001677  -0.0006882   0.0001858   0.0000486
  129  -0.0021040  -0.0005380   0.0001970  -0.0012580   0.0010029   0.0001609
  130   0.0001649  -0.0002752   0.0001281  -0.0000854  -0.0000474   0.0000339
  131  -0.0000114   0.0001613  -0.0000893   0.0001073   0.0000750  -0.0000543
  132  -0.0001413   0.0000073  -0.0000226   0.0000494   0.0000739  -0.0000365
  133   0.0001905  -0.0000417  -0.0002399  -0.0005407   0.0000628  -0.0005111
  134  -0.0002595  -0.0000209   0.0002816   0.0004846   0.0002358   0.0004860
  135   0.0000918   0.0000270   0.0004140   0.0008325   0.0000128   0.0004710
  136   0.0000064   0.0000337   0.0000122   0.0000533   0.0000378   0.0000294
  137  -0.0000568   0.0000370  -0.0000267   0.0000858   0.0000766   0.0000566
  138  -0.0001489   0.0000341   0.0000338   0.0001335   0.0000196   0.0000794
  139  -0.0000048   0.0000041   0.0000008   0.0000010  -0.0000008  -0.0000043
  140   0.0000013   0.0000006   0.0000026  -0.0000088  -0.0000071  -0.0000079
  141   0.0000072  -0.0000020  -0.0000023  -0.0000063  -0.0000015   0.0000009
  142  -0.0000223   0.0000028   0.0000170   0.0000045  -0.0000107   0.0000140
  143  -0.0000045  -0.0000072   0.0000019  -0.0000154  -0.0000098  -0.0000046
  144   0.0000137   0.0000020  -0.0000107  -0.0000048   0.0000154  -0.0000012
  145   0.0000001  -0.0000004  -0.0000030   0.0000048   0.0000055   0.0000039
  146   0.0000071   0.0000008  -0.0000006  -0.0000050   0.0000002  -0.0000053
  147   0.0000012  -0.0000029   0.0000021  -0.0000021  -0.0000026  -0.0000008
  148  -0.0000099   0.0000016  -0.0000048   0.0000263   0.0000123   0.0000121
  149  -0.0000162   0.0000025   0.0000017   0.0000171   0.0000006   0.0000060
  150  -0.0000301   0.0000036   0.0000016   0.0000322   0.0000052   0.0000091
  151  -0.0000108  -0.0000008   0.0000120  -0.0000129  -0.0000176  -0.0000086
  152   0.0000048   0.0000005  -0.0000046   0.0000113   0.0000068   0.0000012
  153  -0.0000127   0.0000006   0.0000085   0.0000116  -0.0000051   0.0000056
           19          20          21          22          23          24
    1  -0.0707435   0.0095757  -0.0002529   0.0009645   0.0081635   0.0049164
    2   0.0199162   0.0156827   0.0084328   0.0041235  -0.0015895  -0.0011076
    3   0.0105328   0.0038211   0.0096597   0.0012320  -0.0008897   0.0001196
    4  -0.0696858   0.0024248   0.0006590  -0.0455566   0.0197577   0.0068878
    5   0.0393528  -0.1415402  -0.0413836   0.0032075   0.0081915   0.0073062
    6   0.0257795  -0.0419476  -0.0892826  -0.0038046   0.0072790   0.0010745
    7  -0.0059572   0.0117429   0.0235937   0.0045813   0.0016334   0.0036159
    8   0.0119904  -0.0112711  -0.0311925  -0.0040049  -0.0004402  -0.0021354
    9   0.0081665  -0.0106415  -0.0111250  -0.0022091   0.0000332  -0.0004248
   10   0.0035062  -0.0026500  -0.0001028  -0.0005916  -0.0005836  -0.0005011
   11   0.0070644  -0.0027632  -0.0000915   0.0008240  -0.0013079  -0.0006140
   12  -0.0051788   0.0025200   0.0004662   0.0009038   0.0006794   0.0013307
   13  -0.0010202  -0.0000472   0.0004510   0.0001855   0.0001482  -0.0000484
   14  -0.0012566   0.0021698  -0.0000967  -0.0006349   0.0005193   0.0000132
   15   0.0008454  -0.0000851  -0.0005596  -0.0002325  -0.0001904  -0.0001643
   16  -0.0003935   0.0000473  -0.0006405  -0.0001348   0.0000501   0.0000657
   17  -0.0003792  -0.0000669  -0.0003637  -0.0001747   0.0001266  -0.0000846
   18   0.0010286  -0.0002210   0.0000520  -0.0000296  -0.0001042  -0.0002709
   19   0.4254851  -0.0231771   0.0084896  -0.1833686  -0.0488574  -0.0338831
   20  -0.0231771   0.2658791   0.0860603  -0.0096926  -0.0909150  -0.0215958
   21   0.0084896   0.0860603   0.1467600  -0.0158647  -0.0242351  -0.0797218
   22  -0.1833686  -0.0096926  -0.0158647   0.4399628  -0.0407367   0.0141368
   23  -0.0488574  -0.0909150  -0.0242351  -0.0407367   0.4835072   0.0335898
   24  -0.0338831  -0.0215958  -0.0797218   0.0141368   0.0335898   0.6053793
   25  -0.0228574  -0.0067672  -0.0358924  -0.0515242  -0.0018446  -0.0248651
   26  -0.0062505   0.0004386  -0.0094125  -0.0020310  -0.0584959  -0.0298565
   27  -0.0109093  -0.0024799  -0.0009718  -0.0225356  -0.0360608  -0.2925477
   28   0.0003844  -0.0000955  -0.0001709  -0.0002668  -0.0000470  -0.0000101
   29   0.0000061   0.0008978  -0.0002465  -0.0003111   0.0002123  -0.0000256
   30   0.0004648   0.0000927   0.0002967   0.0000074  -0.0000981  -0.0001465
   31  -0.0005559   0.0002751  -0.0000160   0.0001036   0.0000978   0.0000881
   32  -0.0002916   0.0000526  -0.0000047   0.0000436   0.0000368   0.0000480
   33  -0.0000053  -0.0000157   0.0000120  -0.0000414   0.0000084  -0.0000027
   34  -0.0372686   0.0277473   0.0071090  -0.0954407   0.0256251   0.0199382
   35  -0.0057076   0.0150751   0.0082742   0.0430597  -0.1467189  -0.0310316
   36  -0.0079749   0.0086460   0.0002002   0.0269581  -0.0314678  -0.0861650
   37   0.0001559  -0.0006398   0.0009298   0.0026259   0.0305446  -0.0215781
   38   0.0078695  -0.0072183  -0.0033985   0.0228569  -0.0150387   0.0271135
   39   0.0011466   0.0000512   0.0028270  -0.0064280   0.0048069   0.0034670
   40   0.0004917   0.0000953   0.0006182   0.0050032   0.0098916   0.0201904
   41   0.0028679  -0.0012360  -0.0006833   0.0028578  -0.0061607  -0.0344779
   42   0.0028328  -0.0021668   0.0007752  -0.0010269  -0.0086335  -0.0195010
   43   0.0007606  -0.0008769  -0.0003617   0.0040047   0.0013051  -0.0001790
   44   0.0000853  -0.0000968   0.0000967   0.0007385   0.0027423  -0.0017002
   45  -0.0006616   0.0008106   0.0005200  -0.0015435  -0.0004124  -0.0072081
   46  -0.0056453   0.0278130  -0.0049729   0.0040736   0.0030819  -0.0007463
   47   0.0090372  -0.0278632   0.0032305   0.0025207   0.0003070   0.0011149
   48   0.0039001  -0.0195257   0.0059457  -0.0028926  -0.0006999   0.0004451
   49   0.0002149   0.0000159  -0.0005852  -0.0006653  -0.0000372  -0.0001822
   50  -0.0009634   0.0019023  -0.0011612  -0.0000068  -0.0000606   0.0001261
   51  -0.0004323   0.0000290   0.0026017   0.0003673   0.0001779  -0.0000393
   52   0.0036967  -0.0028513  -0.0000787  -0.0015001  -0.0015960   0.0004094
   53   0.0027947  -0.0122946   0.0034194  -0.0039698   0.0000991  -0.0009671
   54  -0.0015048   0.0048606   0.0010064   0.0007550   0.0002795  -0.0003583
   55  -0.0011754   0.0027775  -0.0002875   0.0013375   0.0001426   0.0000175
   56   0.0003016  -0.0011872   0.0006191  -0.0004438  -0.0002946  -0.0000131
   57   0.0002576  -0.0006573   0.0005586  -0.0000533   0.0002107   0.0000207
   58  -0.0042405   0.0035541   0.0004578   0.0132434  -0.0031658  -0.0049498
   59   0.0034007   0.0022535  -0.0009938   0.0090833  -0.0312805  -0.0006686
   60  -0.0003076  -0.0034921   0.0005444  -0.0127532   0.0169883   0.0047810
   61  -0.0001043  -0.0002359   0.0002331   0.0002369  -0.0011066   0.0003207
   62  -0.0001397  -0.0004916   0.0006870  -0.0004656   0.0015056  -0.0019318
   63   0.0000697  -0.0001351   0.0001268   0.0000647   0.0004158  -0.0002374
   64   0.0037941  -0.0017797  -0.0006617  -0.0050320   0.0023837   0.0007492
   65  -0.0017010   0.0015423  -0.0002943   0.0100339  -0.0041514  -0.0047287
   66   0.0000527   0.0004888   0.0001854  -0.0004058  -0.0001568   0.0013567
   67  -0.0011222   0.0006152   0.0001277   0.0010462   0.0004415   0.0003288
   68   0.0004211  -0.0000013  -0.0001411  -0.0005224  -0.0006576  -0.0002741
   69   0.0001128   0.0000199  -0.0001315   0.0006586  -0.0005342  -0.0000293
   70  -0.0310608  -0.0320014   0.0131105  -0.0674338   0.0005269   0.0154720
   71  -0.0076123  -0.0038916  -0.0009899  -0.0025020  -0.1410964   0.0445682
   72  -0.0073896  -0.0073216   0.0065498   0.0125289   0.0391127  -0.1170120
   73   0.0011168   0.0002442   0.0000096   0.0013257   0.0010470   0.0071888
   74   0.0012822   0.0015619  -0.0018675   0.0010927   0.0029661   0.0299381
   75   0.0006123  -0.0007074   0.0024379  -0.0014316  -0.0015274  -0.0196302
   76  -0.0016673  -0.0039746   0.0025475  -0.0218457  -0.0081036  -0.0039171
   77  -0.0105653  -0.0066932   0.0054276  -0.0339967  -0.0023981  -0.0109218
   78   0.0040692   0.0037276  -0.0002152   0.0135115   0.0009381   0.0062601
   79  -0.0024283  -0.0017862   0.0011915  -0.0056650   0.0012833  -0.0034659
   80   0.0007867   0.0001170   0.0002726  -0.0009071   0.0003571  -0.0017060
   81  -0.0003341  -0.0000660   0.0004675   0.0001312   0.0005402  -0.0007281
   82  -0.0001800   0.0000419   0.0002324   0.0001598   0.0000190  -0.0000330
   83   0.0004285  -0.0002696  -0.0000554  -0.0000857  -0.0000495  -0.0000357
   84   0.0002249  -0.0000046  -0.0001536  -0.0000817  -0.0000420  -0.0000148
   85   0.0001876  -0.0000211   0.0000318  -0.0000942  -0.0000244  -0.0000156
   86   0.0000251  -0.0000254  -0.0000664   0.0000578  -0.0000171  -0.0000037
   87   0.0003259  -0.0001363  -0.0000144  -0.0000679  -0.0000417  -0.0000438
   88   0.0000421   0.0000156   0.0000046  -0.0000401   0.0000027  -0.0000017
   89  -0.0000528   0.0001657   0.0000844  -0.0000894   0.0000111   0.0000057
   90   0.0000475   0.0000168  -0.0000219  -0.0000286  -0.0000100  -0.0000030
   91   0.0001741  -0.0000073  -0.0000212  -0.0000905  -0.0000219  -0.0000150
   92  -0.0000593   0.0000702   0.0000282  -0.0000063   0.0000131   0.0000009
   93  -0.0000500   0.0000020   0.0000962   0.0000221   0.0000120  -0.0000039
   94  -0.0001667   0.0000261   0.0000725   0.0000683   0.0000224   0.0000056
   95  -0.0000028  -0.0000049   0.0000106   0.0000000   0.0000019  -0.0000021
   96  -0.0001707   0.0000375   0.0000517   0.0000668   0.0000203   0.0000088
   97  -0.0001393   0.0000412  -0.0000047   0.0000623   0.0000105   0.0000165
   98  -0.0000375   0.0000183  -0.0000020   0.0000182   0.0000001   0.0000073
   99   0.0000782  -0.0000195  -0.0000090  -0.0000343  -0.0000062  -0.0000076
  100  -0.0001079   0.0000002   0.0000433   0.0000623   0.0000121  -0.0000038
  101  -0.0000345  -0.0000634   0.0000116   0.0000521   0.0000129  -0.0000087
  102   0.0000557   0.0000078  -0.0000349  -0.0000165  -0.0000103   0.0000058
  103   0.0000554  -0.0000074  -0.0000077  -0.0000201  -0.0000077  -0.0000048
  104  -0.0000442   0.0000214  -0.0000100   0.0000166   0.0000017   0.0000094
  105   0.0000518  -0.0000324  -0.0000054  -0.0000149  -0.0000042  -0.0000079
  106   0.0009979  -0.0001421  -0.0002170  -0.0004155  -0.0001254  -0.0000790
  107  -0.0003821   0.0001340   0.0000234   0.0000634   0.0000798   0.0000252
  108   0.0001783  -0.0000010  -0.0000208  -0.0000003  -0.0000132  -0.0000229
  109  -0.0002034   0.0000828   0.0000201   0.0000342   0.0000214   0.0000266
  110  -0.0000320   0.0000456   0.0000034   0.0000037  -0.0000077   0.0000102
  111  -0.0000366  -0.0000015   0.0000048   0.0000037   0.0000073   0.0000017
  112  -0.0011101   0.0001017   0.0002294   0.0004985   0.0001355   0.0000883
  113   0.0005271   0.0000468  -0.0000756  -0.0002429  -0.0000861  -0.0000396
  114  -0.0002963   0.0000480   0.0001212   0.0001127   0.0000368  -0.0000007
  115   0.0005186  -0.0001417  -0.0001154  -0.0002128  -0.0000603  -0.0000375
  116  -0.0003926  -0.0000566   0.0000784   0.0001876   0.0000718   0.0000141
  117   0.0005164  -0.0000348  -0.0001531  -0.0002149  -0.0000731  -0.0000155
  118  -0.0001508   0.0000291   0.0000249   0.0000660   0.0000164   0.0000154
  119   0.0000607   0.0000063  -0.0000080  -0.0000306  -0.0000101  -0.0000032
  120  -0.0000041  -0.0000084   0.0000090  -0.0000010   0.0000016  -0.0000027
  121  -0.0002667   0.0001108   0.0000396   0.0001158   0.0000220   0.0000327
  122   0.0004277   0.0000566  -0.0000824  -0.0002038  -0.0000762  -0.0000180
  123  -0.0002245   0.0000008   0.0000680   0.0000957   0.0000359   0.0000028
  124   0.0001510  -0.0000801  -0.0000260  -0.0000640  -0.0000101  -0.0000194
  125  -0.0001413  -0.0000045   0.0000240   0.0000654   0.0000227   0.0000087
  126   0.0000265   0.0000079  -0.0000164  -0.0000112  -0.0000061   0.0000049
  127  -0.0005195  -0.0002536   0.0001381   0.0003068  -0.0000128   0.0000605
  128  -0.0000792  -0.0003192   0.0000671   0.0001632   0.0000017  -0.0000047
  129  -0.0005678   0.0000688  -0.0000048   0.0001534   0.0000496   0.0000937
  130   0.0003665  -0.0001355  -0.0000397  -0.0000601  -0.0000444  -0.0000427
  131  -0.0004505   0.0001111   0.0000049   0.0000103   0.0000592   0.0000512
  132   0.0000820  -0.0001078  -0.0000449  -0.0000053  -0.0000048  -0.0000057
  133   0.0000403  -0.0000267  -0.0000541  -0.0000364   0.0000002   0.0000079
  134  -0.0000898  -0.0000015   0.0000012   0.0000199   0.0000141   0.0000070
  135   0.0000126   0.0000656   0.0001062   0.0000208  -0.0000046  -0.0000295
  136   0.0001127  -0.0000126  -0.0000143  -0.0000564  -0.0000144  -0.0000115
  137   0.0000605   0.0000194  -0.0000001  -0.0000460  -0.0000079  -0.0000045
  138  -0.0000490   0.0000301   0.0000345   0.0000094   0.0000033  -0.0000025
  139  -0.0000265   0.0000143   0.0000006   0.0000106   0.0000014   0.0000053
  140  -0.0000177   0.0000123  -0.0000010   0.0000088  -0.0000003   0.0000044
  141   0.0000070  -0.0000076   0.0000016  -0.0000021   0.0000016  -0.0000020
  142  -0.0000575   0.0000035   0.0000149   0.0000249   0.0000085   0.0000030
  143   0.0000000  -0.0000142   0.0000035   0.0000036   0.0000034  -0.0000017
  144   0.0000617  -0.0000091  -0.0000164  -0.0000249  -0.0000080  -0.0000033
  145   0.0000302  -0.0000041  -0.0000025  -0.0000149  -0.0000040  -0.0000025
  146   0.0000043  -0.0000007  -0.0000094   0.0000003  -0.0000017   0.0000026
  147  -0.0000038  -0.0000081   0.0000001   0.0000027   0.0000019  -0.0000005
  148   0.0000384  -0.0000034  -0.0000021  -0.0000205  -0.0000046  -0.0000041
  149  -0.0000231   0.0000154   0.0000115   0.0000059   0.0000013  -0.0000001
  150  -0.0000133   0.0000129   0.0000073   0.0000018  -0.0000004   0.0000004
  151  -0.0000979   0.0000157   0.0000126   0.0000458   0.0000117   0.0000091
  152   0.0000304  -0.0000053  -0.0000058  -0.0000140  -0.0000036  -0.0000024
  153  -0.0000319   0.0000039   0.0000094   0.0000117   0.0000044   0.0000010
           25          26          27          28          29          30
    1  -0.0005529  -0.0003103   0.0000839  -0.0169373  -0.0362380   0.0256955
    2   0.0002234  -0.0002539   0.0000348  -0.0109466  -0.0103695   0.0071626
    3   0.0012306   0.0000989   0.0004789   0.0041273  -0.0013894   0.0027605
    4   0.0037986   0.0015688   0.0016877  -0.0002967  -0.0002354  -0.0001246
    5  -0.0041488  -0.0001652  -0.0008728   0.0000551  -0.0049066   0.0020967
    6  -0.0054375   0.0009993   0.0010891   0.0012745   0.0041620  -0.0041056
    7   0.0001775  -0.0004377  -0.0011726  -0.0000139   0.0000869   0.0001706
    8   0.0005213   0.0002309   0.0010476  -0.0000374   0.0000907   0.0001739
    9   0.0016337   0.0002207   0.0002156  -0.0000703  -0.0000675   0.0006633
   10   0.0001876   0.0001186   0.0000692  -0.1793856   0.0048569  -0.0249312
   11   0.0000641   0.0001878  -0.0000552  -0.0035406  -0.0739198  -0.0059078
   12  -0.0003093  -0.0002120  -0.0002016  -0.0202987  -0.0031839  -0.0824346
   13   0.0000242  -0.0000103   0.0000168  -0.0158538   0.0272834   0.0094468
   14   0.0000293  -0.0000323   0.0000354  -0.0010387   0.0041022   0.0000660
   15  -0.0000571  -0.0000357  -0.0000081  -0.0035625   0.0044580   0.0012014
   16  -0.0000408  -0.0000136  -0.0000092  -0.0068803  -0.0076252  -0.0319577
   17  -0.0000002   0.0000332   0.0000335   0.0004930  -0.0008463  -0.0030951
   18   0.0000860   0.0000507   0.0000510  -0.0013816  -0.0023246  -0.0040383
   19  -0.0228574  -0.0062505  -0.0109093   0.0003844   0.0000061   0.0004648
   20  -0.0067672   0.0004386  -0.0024799  -0.0000955   0.0008978   0.0000927
   21  -0.0358924  -0.0094125  -0.0009718  -0.0001709  -0.0002465   0.0002967
   22  -0.0515242  -0.0020310  -0.0225356  -0.0002668  -0.0003111   0.0000074
   23  -0.0018446  -0.0584959  -0.0360608  -0.0000470   0.0002123  -0.0000981
   24  -0.0248651  -0.0298565  -0.2925477  -0.0000101  -0.0000256  -0.0001465
   25   0.0659855   0.0048660   0.0349846   0.0000015   0.0000164   0.0000405
   26   0.0048660   0.0642327   0.0382489   0.0000011  -0.0000149   0.0000170
   27   0.0349846   0.0382489   0.3161470  -0.0000058   0.0000147   0.0000239
   28   0.0000015   0.0000011  -0.0000058   0.4955910   0.0248513  -0.0122371
   29   0.0000164  -0.0000149   0.0000147   0.0248513   0.5147654  -0.0595782
   30   0.0000405   0.0000170   0.0000239  -0.0122371  -0.0595782   0.4888584
   31  -0.0000165  -0.0000206  -0.0000060  -0.0699519  -0.0529121   0.0394566
   32  -0.0000068  -0.0000086  -0.0000048  -0.0549690  -0.1860788   0.1071774
   33   0.0000025   0.0000030   0.0000031   0.0403556   0.1078133  -0.1260818
   34   0.0038570  -0.0024945  -0.0017001  -0.0000962  -0.0000656  -0.0000078
   35   0.0022760  -0.0037328   0.0007126   0.0001505  -0.0001669   0.0001027
   36   0.0178169  -0.0287484  -0.0119115   0.0001332   0.0000157   0.0000715
   37  -0.0001569  -0.0008705  -0.0001625   0.0000535   0.0000055   0.0000138
   38  -0.0006496   0.0014141   0.0009834  -0.0000689   0.0000925  -0.0000513
   39  -0.0005949   0.0016805   0.0028331  -0.0000389  -0.0000366   0.0000049
   40  -0.0019271   0.0034441   0.0009868   0.0000247   0.0000191  -0.0000015
   41   0.0040816  -0.0048802  -0.0018095  -0.0000736   0.0000527  -0.0000396
   42   0.0013551  -0.0014208   0.0006903  -0.0001170   0.0000054  -0.0000496
   43  -0.0000183   0.0001359  -0.0001547  -0.0000003  -0.0000246   0.0000089
   44   0.0002008  -0.0001320  -0.0000897   0.0000151  -0.0000038   0.0000048
   45   0.0009253  -0.0013530  -0.0003278   0.0000223   0.0000124   0.0000116
   46  -0.0004773  -0.0000608  -0.0000482   0.0001063  -0.0017898   0.0011956
   47   0.0000808  -0.0002211  -0.0000076  -0.0002116   0.0001719   0.0002241
   48   0.0003962   0.0002289  -0.0001401  -0.0002532  -0.0002668   0.0007419
   49  -0.0000055  -0.0000623   0.0001837   0.0000080   0.0000336  -0.0000416
   50  -0.0001368  -0.0000071  -0.0000921   0.0000384   0.0000212  -0.0001350
   51   0.0001494  -0.0001285   0.0001016   0.0000085   0.0000257   0.0000216
   52   0.0001788   0.0001171  -0.0000869  -0.0001426   0.0002215   0.0000056
   53   0.0003823   0.0000917   0.0002046   0.0002185  -0.0000796   0.0000067
   54  -0.0000222  -0.0001212   0.0001256   0.0000499  -0.0001065   0.0000156
   55  -0.0000927  -0.0000369  -0.0000456   0.0000474   0.0000046  -0.0000108
   56   0.0000707   0.0000098  -0.0000057  -0.0000188   0.0000040   0.0000097
   57   0.0000221   0.0000179  -0.0000299  -0.0000030  -0.0000029  -0.0000072
   58  -0.0001384  -0.0003466   0.0002206  -0.0001163   0.0003505  -0.0001864
   59   0.0001483   0.0015859  -0.0013231  -0.0000672  -0.0002678   0.0001802
   60  -0.0003024   0.0016183  -0.0003381   0.0000371   0.0002004  -0.0002073
   61  -0.0000451   0.0002498  -0.0004106   0.0000081  -0.0000114   0.0000068
   62  -0.0000078  -0.0004267   0.0008072  -0.0000022   0.0000036   0.0000062
   63  -0.0001214  -0.0003398   0.0006423  -0.0000067  -0.0000156   0.0000159
   64   0.0000746   0.0001837   0.0001998   0.0000591  -0.0002897   0.0001866
   65  -0.0002336  -0.0002485   0.0002884   0.0001296  -0.0002239   0.0001438
   66  -0.0000681  -0.0005777   0.0005938  -0.0000568   0.0001023  -0.0000631
   67  -0.0001289  -0.0002079   0.0000689  -0.0000036   0.0000264  -0.0000094
   68   0.0001170   0.0002722  -0.0003307  -0.0000214   0.0000119  -0.0000024
   69  -0.0000260  -0.0001848   0.0000445   0.0000216  -0.0000317   0.0000270
   70   0.0031071   0.0022959  -0.0020428  -0.0000271   0.0001659  -0.0000399
   71   0.0017006   0.0028635  -0.0014297  -0.0000346  -0.0000605   0.0000202
   72   0.0087185   0.0286812  -0.0183187   0.0000343   0.0000285   0.0000532
   73  -0.0004928  -0.0013578   0.0003752   0.0000015  -0.0000088   0.0000041
   74  -0.0017710  -0.0042311   0.0025594   0.0000065  -0.0000001  -0.0000056
   75   0.0007963   0.0023645  -0.0004623  -0.0000052  -0.0000013  -0.0000026
   76   0.0009410   0.0012988   0.0002787   0.0000783  -0.0000456   0.0000537
   77   0.0006569   0.0013536  -0.0003950   0.0000589   0.0000777   0.0000018
   78  -0.0003793  -0.0016787   0.0019634  -0.0000226  -0.0000151  -0.0000067
   79   0.0001320   0.0002184   0.0001294  -0.0000071   0.0000344  -0.0000101
   80   0.0001271   0.0001424  -0.0000187  -0.0000057  -0.0000050   0.0000045
   81  -0.0000894  -0.0001706   0.0002502   0.0000067  -0.0000037   0.0000025
   82   0.0000095   0.0000011   0.0000091  -0.0839152  -0.0016251  -0.0112920
   83   0.0000071   0.0000036   0.0000035  -0.0022222  -0.0845038  -0.0170319
   84  -0.0000106  -0.0000004  -0.0000056  -0.0121000  -0.0147311  -0.1547969
   85   0.0000174   0.0000088   0.0000081   0.0026307   0.0051432  -0.0043020
   86  -0.0000121  -0.0000078  -0.0000104   0.0043783   0.0058415  -0.0045547
   87   0.0000105   0.0000119   0.0000033   0.0110016   0.0231141  -0.0227414
   88   0.0000055   0.0000029   0.0000028   0.0018668  -0.0059135  -0.0007776
   89   0.0000172   0.0000060   0.0000132   0.0028077  -0.0072215  -0.0007117
   90   0.0000023  -0.0000017  -0.0000015   0.0136827  -0.0291109  -0.0083055
   91   0.0000057   0.0000058   0.0000041  -0.0077403  -0.0023415  -0.0073255
   92   0.0000024   0.0000012   0.0000031  -0.0072546  -0.0004211  -0.0008116
   93   0.0000117   0.0000030   0.0000058  -0.0325403  -0.0021263  -0.0053436
   94  -0.0000006  -0.0000015   0.0000022  -0.0065992   0.0002307   0.0012769
   95   0.0000007  -0.0000003   0.0000010  -0.0002131   0.0004611   0.0001830
   96  -0.0000033  -0.0000024   0.0000009  -0.0015168   0.0003237   0.0015628
   97  -0.0000076  -0.0000064  -0.0000048   0.0013324  -0.0002375   0.0015270
   98  -0.0000021  -0.0000016  -0.0000018   0.0001129  -0.0001973   0.0002169
   99   0.0000022   0.0000017   0.0000017  -0.0001682  -0.0006942   0.0008375
  100  -0.0000035  -0.0000040  -0.0000008   0.0024589   0.0001239   0.0002597
  101  -0.0000039  -0.0000021  -0.0000020  -0.0010259   0.0006747   0.0005574
  102  -0.0000001   0.0000008  -0.0000010  -0.0011276   0.0010045   0.0002699
  103   0.0000019   0.0000015   0.0000009  -0.0000886   0.0000694  -0.0001124
  104  -0.0000021  -0.0000019  -0.0000024   0.0003618  -0.0001038  -0.0000117
  105   0.0000010   0.0000015   0.0000008  -0.0002487  -0.0000342  -0.0001304
  106   0.0000225   0.0000205   0.0000120  -0.0220075   0.0099147   0.0019050
  107  -0.0000022  -0.0000058  -0.0000057   0.0293837   0.0015169   0.0047562
  108   0.0000046   0.0000006  -0.0000023   0.0120058   0.0027279   0.0029589
  109  -0.0000037  -0.0000050  -0.0000021   0.0008828  -0.0021214   0.0003450
  110  -0.0000003  -0.0000021  -0.0000013   0.0012298  -0.0000516   0.0002062
  111  -0.0000001   0.0000001   0.0000001   0.0001643   0.0002048   0.0001006
  112  -0.0000276  -0.0000222  -0.0000148  -0.0064910  -0.0047913  -0.0038421
  113   0.0000158   0.0000097   0.0000103  -0.0000367   0.0020415   0.0008611
  114  -0.0000031  -0.0000025   0.0000050  -0.0034280  -0.0011654  -0.0004785
  115   0.0000096   0.0000114   0.0000049  -0.0006738   0.0002206   0.0004492
  116  -0.0000116  -0.0000073  -0.0000052   0.0002983  -0.0001833   0.0000653
  117   0.0000098   0.0000077  -0.0000005   0.0020538   0.0012636   0.0012950
  118  -0.0000038  -0.0000037  -0.0000027  -0.0004710  -0.0003288  -0.0002167
  119   0.0000022   0.0000015   0.0000012   0.0000439  -0.0000388  -0.0001216
  120   0.0000006   0.0000005   0.0000011  -0.0004489  -0.0002531  -0.0002889
  121  -0.0000063  -0.0000071  -0.0000052   0.0001137  -0.0001721  -0.0001652
  122   0.0000128   0.0000079   0.0000061   0.0004822   0.0004762   0.0001208
  123  -0.0000047  -0.0000035   0.0000007  -0.0003910  -0.0004336  -0.0003404
  124   0.0000028   0.0000041   0.0000024  -0.0000626   0.0000933   0.0001262
  125  -0.0000039  -0.0000027  -0.0000024  -0.0000977  -0.0001636  -0.0001047
  126   0.0000003   0.0000003  -0.0000012   0.0000173   0.0000484   0.0000104
  127  -0.0000186  -0.0000031  -0.0000137  -0.0961224   0.0279692   0.0076703
  128  -0.0000118   0.0000011  -0.0000018   0.0280995  -0.1342089  -0.0173249
  129  -0.0000225  -0.0000127  -0.0000116   0.0102436  -0.0198858  -0.0871882
  130   0.0000064   0.0000092   0.0000033   0.0060654   0.0145162  -0.0096866
  131  -0.0000062  -0.0000081  -0.0000041  -0.0073106  -0.0217948   0.0127665
  132  -0.0000011   0.0000046  -0.0000005  -0.0042528  -0.0082325   0.0048913
  133  -0.0000012   0.0000009  -0.0000019   0.0018755   0.0011874   0.0170875
  134  -0.0000012   0.0000013   0.0000008  -0.0039044  -0.0055185  -0.0273308
  135   0.0000072   0.0000000   0.0000070  -0.0012951  -0.0009476  -0.0095286
  136   0.0000036   0.0000034   0.0000023   0.0002430  -0.0000563  -0.0001916
  137   0.0000034   0.0000025   0.0000031   0.0001962  -0.0001360  -0.0003585
  138   0.0000017  -0.0000003   0.0000015   0.0004660  -0.0005720  -0.0003076
  139  -0.0000008  -0.0000013  -0.0000008   0.0000556  -0.0000737   0.0000659
  140  -0.0000006  -0.0000009  -0.0000011  -0.0000360  -0.0000187   0.0000638
  141   0.0000002   0.0000002   0.0000006  -0.0000244   0.0000250   0.0000039
  142  -0.0000013  -0.0000014  -0.0000004   0.0001507  -0.0001445   0.0000358
  143   0.0000003  -0.0000003   0.0000004  -0.0002610  -0.0000235   0.0000263
  144   0.0000017   0.0000014  -0.0000001  -0.0001545   0.0000704  -0.0000419
  145   0.0000010   0.0000008   0.0000008  -0.0000020   0.0000023  -0.0000101
  146  -0.0000003  -0.0000003  -0.0000013   0.0000153   0.0000268   0.0000166
  147  -0.0000002   0.0000001  -0.0000002   0.0000208   0.0000071   0.0000066
  148   0.0000014   0.0000012   0.0000014   0.0000724  -0.0000231  -0.0000738
  149  -0.0000003  -0.0000003   0.0000010   0.0000682  -0.0000463  -0.0000413
  150   0.0000002  -0.0000001   0.0000005   0.0000706  -0.0000761  -0.0000824
  151  -0.0000029  -0.0000025  -0.0000022   0.0000422  -0.0000470   0.0000471
  152   0.0000007   0.0000008   0.0000004   0.0000451   0.0000327  -0.0000146
  153  -0.0000009  -0.0000006   0.0000002   0.0001392  -0.0000694   0.0000106
           31          32          33          34          35          36
    1  -0.0090035  -0.0009402  -0.0016177   0.0004620  -0.0070243  -0.0022091
    2  -0.0015626   0.0010939  -0.0008522   0.0013992  -0.0007105   0.0001211
    3  -0.0019318  -0.0008981   0.0010474  -0.0000784   0.0008872  -0.0000207
    4   0.0010783   0.0004275  -0.0000837  -0.0056191   0.0041668   0.0010253
    5  -0.0012238   0.0002112  -0.0001729  -0.0012825  -0.0059034  -0.0023305
    6   0.0016282   0.0003083   0.0003838  -0.0018935  -0.0039060  -0.0019075
    7  -0.0001332  -0.0000302   0.0000345   0.0004151  -0.0000923   0.0001886
    8  -0.0000363  -0.0000207   0.0000116  -0.0003349   0.0004466  -0.0000686
    9  -0.0001576  -0.0000180  -0.0000234   0.0001402   0.0002038  -0.0000036
   10  -0.0081015  -0.0008216  -0.0009175  -0.0005076   0.0012962   0.0001187
   11  -0.0252719  -0.0050795  -0.0025319  -0.0004747   0.0026390   0.0002371
   12   0.0200888   0.0030393   0.0007907   0.0006373  -0.0017034   0.0001388
   13   0.0008548  -0.0003912   0.0003158  -0.0000895   0.0000129   0.0001192
   14   0.0007979   0.0005707  -0.0001433  -0.0000558  -0.0004163   0.0000065
   15   0.0006141  -0.0001436   0.0000803   0.0000312   0.0000711   0.0003161
   16   0.0011032  -0.0000092   0.0004708  -0.0000187  -0.0000362   0.0000428
   17  -0.0002083   0.0000278  -0.0001532  -0.0000114  -0.0001457  -0.0002335
   18  -0.0006253  -0.0004256   0.0004308  -0.0000846   0.0002295  -0.0001983
   19  -0.0005559  -0.0002916  -0.0000053  -0.0372686  -0.0057076  -0.0079749
   20   0.0002751   0.0000526  -0.0000157   0.0277473   0.0150751   0.0086460
   21  -0.0000160  -0.0000047   0.0000120   0.0071090   0.0082742   0.0002002
   22   0.0001036   0.0000436  -0.0000414  -0.0954407   0.0430597   0.0269581
   23   0.0000978   0.0000368   0.0000084   0.0256251  -0.1467189  -0.0314678
   24   0.0000881   0.0000480  -0.0000027   0.0199382  -0.0310316  -0.0861650
   25  -0.0000165  -0.0000068   0.0000025   0.0038570   0.0022760   0.0178169
   26  -0.0000206  -0.0000086   0.0000030  -0.0024945  -0.0037328  -0.0287484
   27  -0.0000060  -0.0000048   0.0000031  -0.0017001   0.0007126  -0.0119115
   28  -0.0699519  -0.0549690   0.0403556  -0.0000962   0.0001505   0.0001332
   29  -0.0529121  -0.1860788   0.1078133  -0.0000656  -0.0001669   0.0000157
   30   0.0394566   0.1071774  -0.1260818  -0.0000078   0.0001027   0.0000715
   31   0.0785439   0.0587656  -0.0448777   0.0000871  -0.0002470  -0.0000036
   32   0.0587656   0.2076285  -0.1144376   0.0000495  -0.0001050   0.0000141
   33  -0.0448777  -0.1144376   0.1430748  -0.0000259   0.0000333  -0.0000487
   34   0.0000871   0.0000495  -0.0000259   0.4334088  -0.2840916   0.1506297
   35  -0.0002470  -0.0001050   0.0000333  -0.2840916   0.6274806  -0.1391770
   36  -0.0000036   0.0000141  -0.0000487   0.1506297  -0.1391770   0.7263193
   37  -0.0000612  -0.0000336   0.0000145  -0.2315969   0.2022570  -0.1902808
   38   0.0001535   0.0000698  -0.0000336   0.2024439  -0.3365938   0.2328051
   39  -0.0000439  -0.0000272   0.0000249  -0.1967094   0.2441920  -0.3651092
   40  -0.0000284  -0.0000151   0.0000100  -0.0823601   0.0316334   0.0104775
   41   0.0000773   0.0000293  -0.0000042   0.0295233  -0.1172858  -0.0485817
   42   0.0000388   0.0000059   0.0000238  -0.0027505  -0.0281716  -0.2508772
   43  -0.0000055   0.0000010  -0.0000008   0.0029276   0.0035202   0.0062216
   44  -0.0000145  -0.0000062   0.0000050   0.0078820  -0.0092518  -0.0118687
   45  -0.0000058  -0.0000025  -0.0000030   0.0315411  -0.0506613  -0.0130308
   46  -0.0007816   0.0000448  -0.0001243  -0.0009497   0.0004591   0.0001815
   47   0.0001075  -0.0000509  -0.0000548   0.0006818  -0.0007998  -0.0000829
   48  -0.0002126  -0.0000515  -0.0001091  -0.0001304   0.0006108   0.0007742
   49   0.0000217   0.0000037  -0.0000159   0.0000660  -0.0000581  -0.0002672
   50   0.0000280   0.0000080   0.0000046  -0.0000292   0.0000756   0.0001281
   51  -0.0000084   0.0000056   0.0000112  -0.0000077  -0.0000505  -0.0002761
   52   0.0000830  -0.0001032   0.0000082   0.0008484  -0.0008348  -0.0001138
   53  -0.0001457   0.0000032   0.0000218  -0.0007562   0.0015115   0.0002643
   54  -0.0000453   0.0000073   0.0000407  -0.0002074   0.0000485  -0.0003552
   55  -0.0000130   0.0000075  -0.0000070  -0.0002580   0.0001073   0.0000799
   56   0.0000190   0.0000130  -0.0000111   0.0001883  -0.0001762   0.0000338
   57   0.0000033   0.0000067  -0.0000149   0.0000310   0.0000425   0.0001069
   58   0.0002232   0.0000391   0.0000026  -0.0039972  -0.0008035   0.0023406
   59  -0.0000797   0.0000293  -0.0000220   0.0001841  -0.0019174   0.0005140
   60   0.0000765   0.0000139   0.0000251   0.0032533   0.0016068  -0.0043520
   61  -0.0000080  -0.0000001   0.0000037  -0.0000140  -0.0001029   0.0002756
   62   0.0000027  -0.0000011   0.0000022   0.0001398   0.0000730  -0.0004275
   63  -0.0000050   0.0000007   0.0000012  -0.0000315  -0.0002159  -0.0000097
   64  -0.0001874  -0.0000538  -0.0000026   0.0011324  -0.0000875  -0.0006666
   65  -0.0001688  -0.0000166  -0.0000129  -0.0043826   0.0017067   0.0033471
   66   0.0000870   0.0000169   0.0000067   0.0010659  -0.0007436  -0.0005152
   67   0.0000240   0.0000192  -0.0000092  -0.0001186   0.0001506  -0.0001003
   68   0.0000164   0.0000034  -0.0000017   0.0002405  -0.0003974   0.0000731
   69  -0.0000319  -0.0000112  -0.0000026  -0.0003944   0.0002765   0.0004631
   70   0.0000858   0.0000246  -0.0000088   0.0178936   0.0077193  -0.0134010
   71  -0.0000032  -0.0000107  -0.0000056  -0.0034447  -0.0291670   0.0153850
   72  -0.0000333  -0.0000114  -0.0000144  -0.0103462  -0.0001545   0.0115395
   73  -0.0000048  -0.0000008  -0.0000021   0.0001536   0.0000170  -0.0013223
   74  -0.0000010   0.0000009   0.0000010   0.0000533   0.0021355   0.0025978
   75  -0.0000014  -0.0000028   0.0000059   0.0003139  -0.0012449  -0.0026459
   76  -0.0001146  -0.0000578   0.0000181  -0.0026004   0.0025446   0.0003435
   77  -0.0000179  -0.0000037   0.0000035   0.0009282   0.0023623  -0.0016755
   78   0.0000083   0.0000018   0.0000059  -0.0002499  -0.0006005  -0.0025613
   79   0.0000238   0.0000125  -0.0000044  -0.0003817  -0.0002350  -0.0003695
   80   0.0000003  -0.0000004  -0.0000009   0.0003500   0.0000050   0.0004625
   81  -0.0000054  -0.0000025  -0.0000015  -0.0000558   0.0003277   0.0000947
   82   0.0021793   0.0023226   0.0098676   0.0000538  -0.0001072  -0.0001293
   83   0.0055311   0.0057798   0.0233961  -0.0000800   0.0002638   0.0001035
   84  -0.0045527  -0.0052634  -0.0235212  -0.0000163   0.0000703   0.0001282
   85   0.0002255  -0.0005454  -0.0018310  -0.0000521   0.0000801  -0.0000189
   86  -0.0003665   0.0007812  -0.0020460   0.0000370  -0.0000112   0.0001250
   87  -0.0015900  -0.0019842  -0.0056843  -0.0000604   0.0001300  -0.0000011
   88   0.0000638   0.0001880   0.0004222  -0.0000227   0.0000238  -0.0000042
   89  -0.0000739   0.0009723  -0.0003029  -0.0000229  -0.0000775  -0.0001432
   90   0.0005638   0.0004825   0.0011738  -0.0000025  -0.0000048   0.0000607
   91   0.0009465   0.0002253   0.0012071  -0.0000437   0.0000591  -0.0000006
   92   0.0007437   0.0001688   0.0007356  -0.0000052  -0.0000373  -0.0000425
   93  -0.0001513   0.0000779   0.0014052   0.0000059  -0.0000337  -0.0000502
   94   0.0000602   0.0002410   0.0001358   0.0000269  -0.0000628  -0.0000785
   95  -0.0000735   0.0000517  -0.0004046  -0.0000037   0.0000062  -0.0000079
   96   0.0001287   0.0000222   0.0003203   0.0000346  -0.0000679  -0.0000671
   97  -0.0000107   0.0003246  -0.0012706   0.0000447  -0.0000675   0.0000272
   98  -0.0001592   0.0000378  -0.0006124   0.0000199  -0.0000264   0.0000151
   99   0.0000877   0.0002583   0.0000829  -0.0000265   0.0000425  -0.0000011
  100  -0.0001987   0.0001905  -0.0001871   0.0000265  -0.0000256  -0.0000249
  101   0.0001114   0.0000980  -0.0001038   0.0000012   0.0000211   0.0000142
  102  -0.0000097  -0.0000584  -0.0000173   0.0000023   0.0000036   0.0000111
  103  -0.0000448  -0.0001305   0.0001538  -0.0000090   0.0000162   0.0000058
  104  -0.0001462   0.0000061  -0.0001628   0.0000197  -0.0000290   0.0000182
  105   0.0001612  -0.0002319   0.0000063  -0.0000171   0.0000292   0.0000035
  106   0.0009213  -0.0021474   0.0000464  -0.0002174   0.0003236   0.0001227
  107   0.0016995  -0.0008721   0.0003727   0.0000310  -0.0000820  -0.0000222
  108  -0.0008532   0.0007861   0.0000997   0.0000013   0.0000395   0.0000859
  109  -0.0003114   0.0010613  -0.0001025   0.0000377  -0.0000783  -0.0000080
  110  -0.0002118   0.0010118  -0.0002367   0.0000214  -0.0000348   0.0000136
  111   0.0002327  -0.0003121   0.0000796  -0.0000039   0.0000016  -0.0000110
  112  -0.0001330   0.0000759   0.0000196   0.0002512  -0.0003525  -0.0001470
  113  -0.0004236   0.0007382  -0.0000975  -0.0000805   0.0000949   0.0000229
  114   0.0002313  -0.0004397  -0.0000477   0.0000482  -0.0000994  -0.0001493
  115   0.0000691   0.0000265  -0.0001402  -0.0001379   0.0002072   0.0000788
  116   0.0000055   0.0000322   0.0000014   0.0000403  -0.0000400  -0.0000349
  117  -0.0000439   0.0001012  -0.0000684  -0.0000808   0.0001371   0.0001533
  118   0.0000005   0.0000411  -0.0000084   0.0000414  -0.0000580  -0.0000075
  119   0.0000006  -0.0000093   0.0000073  -0.0000100   0.0000105  -0.0000010
  120   0.0000087  -0.0000021   0.0000025  -0.0000075   0.0000053  -0.0000146
  121  -0.0000123   0.0000610   0.0000173   0.0000964  -0.0001378  -0.0000168
  122  -0.0000384   0.0001018  -0.0000189  -0.0000479   0.0000508   0.0000410
  123   0.0000140  -0.0000852   0.0000416   0.0000269  -0.0000455  -0.0000703
  124   0.0000170  -0.0000690  -0.0000081  -0.0000598   0.0000859   0.0000161
  125  -0.0000006   0.0000003   0.0000061   0.0000212  -0.0000262  -0.0000081
  126  -0.0000023   0.0000074  -0.0000037   0.0000026  -0.0000019   0.0000183
  127   0.0041506  -0.0065346  -0.0024944   0.0001005  -0.0001009  -0.0000953
  128   0.0133109  -0.0246949  -0.0084017   0.0000205   0.0000290  -0.0000276
  129  -0.0091699   0.0144514   0.0052104   0.0000890  -0.0001716  -0.0000460
  130  -0.0017519   0.0033367   0.0012902  -0.0000539   0.0001245   0.0000226
  131   0.0024783  -0.0033188  -0.0017655   0.0000354  -0.0001204  -0.0000032
  132   0.0009709  -0.0020738   0.0003855  -0.0000210   0.0000505   0.0000168
  133   0.0006202  -0.0004612  -0.0005694  -0.0000162   0.0000251   0.0000234
  134  -0.0007966   0.0007312   0.0001370   0.0000015  -0.0000177  -0.0000395
  135  -0.0000692  -0.0004314   0.0008380   0.0000098  -0.0000272  -0.0000720
  136  -0.0000131   0.0000049   0.0000040  -0.0000286   0.0000387   0.0000040
  137   0.0000033  -0.0000360   0.0000529  -0.0000178   0.0000112  -0.0000220
  138  -0.0000475   0.0000997   0.0000060   0.0000085  -0.0000287  -0.0000249
  139  -0.0000358   0.0000452  -0.0000362   0.0000113  -0.0000168   0.0000040
  140  -0.0000101   0.0000243  -0.0000116   0.0000122  -0.0000152   0.0000086
  141   0.0000105   0.0000012   0.0000131  -0.0000066   0.0000094  -0.0000059
  142  -0.0000102   0.0000282  -0.0000130   0.0000090  -0.0000148  -0.0000104
  143  -0.0000071   0.0000009   0.0000118  -0.0000070   0.0000119   0.0000016
  144   0.0000021  -0.0000147   0.0000134  -0.0000115   0.0000197   0.0000173
  145   0.0000048  -0.0000055   0.0000062  -0.0000074   0.0000093   0.0000001
  146  -0.0000013   0.0000007  -0.0000140   0.0000035  -0.0000013   0.0000198
  147   0.0000062  -0.0000095   0.0000026  -0.0000025   0.0000046   0.0000025
  148  -0.0000034  -0.0000051   0.0000104  -0.0000128   0.0000138  -0.0000068
  149  -0.0000003   0.0000038   0.0000027   0.0000064  -0.0000148  -0.0000228
  150  -0.0000047   0.0000037  -0.0000019   0.0000055  -0.0000123  -0.0000101
  151   0.0000013   0.0000112  -0.0000114   0.0000277  -0.0000351  -0.0000000
  152  -0.0000029  -0.0000063   0.0000008  -0.0000088   0.0000120   0.0000021
  153  -0.0000020   0.0000103  -0.0000027   0.0000046  -0.0000087  -0.0000102
           37          38          39          40          41          42
    1  -0.0012909   0.0036569  -0.0003900  -0.0006303   0.0019232   0.0019500
    2  -0.0004541   0.0007186  -0.0001657  -0.0002236   0.0005947   0.0001672
    3   0.0002628  -0.0007228   0.0004103   0.0000233   0.0000447   0.0002915
    4   0.0017908  -0.0032804   0.0003930   0.0014725  -0.0018680  -0.0019520
    5  -0.0007564   0.0030247  -0.0001953  -0.0005159   0.0013329   0.0018878
    6  -0.0005969   0.0027065  -0.0006198   0.0002724   0.0001144   0.0002972
    7  -0.0000793   0.0001429  -0.0001309  -0.0001812   0.0000363  -0.0000703
    8   0.0001102  -0.0003205   0.0001732   0.0001779  -0.0000653   0.0000270
    9   0.0000939  -0.0002551   0.0002557  -0.0000253   0.0002000   0.0002984
   10   0.0003537  -0.0007144   0.0001728   0.0002497  -0.0003431  -0.0003144
   11   0.0004468  -0.0014721   0.0003078   0.0001772  -0.0008497  -0.0004976
   12  -0.0004611   0.0010405  -0.0004255  -0.0002641   0.0004181   0.0001501
   13   0.0000366   0.0000131  -0.0000502   0.0000268  -0.0000188  -0.0000612
   14  -0.0000227   0.0002310  -0.0000839   0.0000171   0.0001192   0.0000388
   15   0.0000311   0.0000108  -0.0001130  -0.0000342  -0.0000758  -0.0001839
   16   0.0000030   0.0000286  -0.0000397  -0.0000014  -0.0000174  -0.0000324
   17  -0.0000228   0.0000420   0.0000861   0.0000198   0.0000874   0.0001486
   18   0.0000588  -0.0001725   0.0001520   0.0000466  -0.0000090   0.0000934
   19   0.0001559   0.0078695   0.0011466   0.0004917   0.0028679   0.0028328
   20  -0.0006398  -0.0072183   0.0000512   0.0000953  -0.0012360  -0.0021668
   21   0.0009298  -0.0033985   0.0028270   0.0006182  -0.0006833   0.0007752
   22   0.0026259   0.0228569  -0.0064280   0.0050032   0.0028578  -0.0010269
   23   0.0305446  -0.0150387   0.0048069   0.0098916  -0.0061607  -0.0086335
   24  -0.0215781   0.0271135   0.0034670   0.0201904  -0.0344779  -0.0195010
   25  -0.0001569  -0.0006496  -0.0005949  -0.0019271   0.0040816   0.0013551
   26  -0.0008705   0.0014141   0.0016805   0.0034441  -0.0048802  -0.0014208
   27  -0.0001625   0.0009834   0.0028331   0.0009868  -0.0018095   0.0006903
   28   0.0000535  -0.0000689  -0.0000389   0.0000247  -0.0000736  -0.0001170
   29   0.0000055   0.0000925  -0.0000366   0.0000191   0.0000527   0.0000054
   30   0.0000138  -0.0000513   0.0000049  -0.0000015  -0.0000396  -0.0000496
   31  -0.0000612   0.0001535  -0.0000439  -0.0000284   0.0000773   0.0000388
   32  -0.0000336   0.0000698  -0.0000272  -0.0000151   0.0000293   0.0000059
   33   0.0000145  -0.0000336   0.0000249   0.0000100  -0.0000042   0.0000238
   34  -0.2315969   0.2024439  -0.1967094  -0.0823601   0.0295233  -0.0027505
   35   0.2022570  -0.3365938   0.2441920   0.0316334  -0.1172858  -0.0281716
   36  -0.1902808   0.2328051  -0.3651092   0.0104775  -0.0485817  -0.2508772
   37   0.2158721  -0.2362225   0.2420472   0.0227686   0.0039755  -0.0308007
   38  -0.2362225   0.3316557  -0.2903506   0.0026809   0.0292587   0.0259716
   39   0.2420472  -0.2903506   0.4433946  -0.0369351   0.0345922  -0.0952909
   40   0.0227686   0.0026809  -0.0369351   0.2084968  -0.2575426  -0.0123578
   41   0.0039755   0.0292587   0.0345922  -0.2575426   0.4490600   0.0828542
   42  -0.0308007   0.0259716  -0.0952909  -0.0123578   0.0828542   0.4178854
   43  -0.0051631  -0.0017389  -0.0032725  -0.1524355   0.2139636   0.0413732
   44  -0.0015791  -0.0024249   0.0069921   0.2091017  -0.3476007  -0.0687292
   45  -0.0026551   0.0060256   0.0058658   0.0159316  -0.0298611  -0.0544619
   46   0.0005776  -0.0005660   0.0001582   0.0001818  -0.0005124  -0.0002732
   47  -0.0004854   0.0005847  -0.0001859  -0.0002945   0.0002547   0.0002459
   48   0.0000489  -0.0002134  -0.0001997   0.0000395  -0.0002043  -0.0005622
   49  -0.0000279   0.0000528   0.0000680  -0.0000266   0.0000455   0.0001192
   50   0.0000246  -0.0000233  -0.0000462   0.0000116  -0.0000573  -0.0000886
   51   0.0000331  -0.0000348   0.0001306  -0.0000168   0.0000610   0.0002023
   52  -0.0005065   0.0006510  -0.0001565  -0.0001101   0.0005126   0.0002384
   53   0.0005421  -0.0009093   0.0001666   0.0003259  -0.0004254  -0.0003826
   54   0.0001568  -0.0001399   0.0002122   0.0000268   0.0000166   0.0002332
   55   0.0001338  -0.0001232   0.0000199   0.0000030  -0.0001306  -0.0000658
   56  -0.0001130   0.0001306  -0.0000464  -0.0000460   0.0001015   0.0000356
   57  -0.0000236  -0.0000020  -0.0000563   0.0000032  -0.0000356  -0.0000808
   58   0.0022625  -0.0013756   0.0002748   0.0005944  -0.0006918  -0.0006973
   59  -0.0004055   0.0006338  -0.0000106  -0.0002410   0.0007286   0.0005289
   60  -0.0016462   0.0007682   0.0004283  -0.0000912  -0.0008111   0.0008927
   61  -0.0000993   0.0000441  -0.0001220  -0.0000129   0.0001447  -0.0001336
   62   0.0000868  -0.0000460   0.0002340  -0.0000377  -0.0000751   0.0003274
   63   0.0001141  -0.0000453   0.0001244  -0.0000327   0.0001213   0.0002141
   64  -0.0005155   0.0004378  -0.0000764   0.0000620   0.0002533   0.0001696
   65   0.0024025  -0.0021163   0.0000583   0.0007425  -0.0009243  -0.0014174
   66  -0.0004324   0.0004889   0.0000474  -0.0003520   0.0004847   0.0006395
   67   0.0000980  -0.0001161   0.0000874  -0.0000807  -0.0001098   0.0000827
   68  -0.0002166   0.0002541  -0.0001079  -0.0000298   0.0001480  -0.0000200
   69   0.0002312  -0.0002208  -0.0000577   0.0000921  -0.0001162  -0.0002592
   70  -0.0094091   0.0052065  -0.0003453  -0.0026709   0.0014035   0.0026102
   71   0.0022341  -0.0012375  -0.0012474   0.0005355   0.0001888   0.0004206
   72   0.0037493  -0.0023147  -0.0002928   0.0016646  -0.0011682  -0.0042020
   73   0.0002079  -0.0000276   0.0002867  -0.0001696   0.0000628   0.0003556
   74  -0.0001082  -0.0000988  -0.0008876   0.0003690  -0.0016890  -0.0008883
   75   0.0000741   0.0000658   0.0010253   0.0002088  -0.0008781   0.0013970
   76   0.0018559  -0.0015128   0.0004467   0.0012944  -0.0005905  -0.0007944
   77  -0.0004986  -0.0008001   0.0002949  -0.0004313  -0.0008652  -0.0000578
   78   0.0007392   0.0000236   0.0010522  -0.0006061  -0.0000705   0.0016208
   79   0.0001470   0.0001615   0.0001334  -0.0000215   0.0001106   0.0001477
   80  -0.0002100   0.0001782  -0.0002368   0.0001354   0.0001595  -0.0001866
   81   0.0000271  -0.0000201  -0.0001144   0.0001136  -0.0000810  -0.0002485
   82  -0.0000285   0.0000461   0.0000461  -0.0000101   0.0000655   0.0001063
   83   0.0000507  -0.0001447  -0.0000058  -0.0000097  -0.0001285  -0.0000967
   84   0.0000124  -0.0000172  -0.0000484   0.0000016  -0.0000451  -0.0000914
   85   0.0000309  -0.0000520   0.0000190   0.0000245  -0.0000211  -0.0000062
   86  -0.0000224   0.0000345  -0.0000545  -0.0000222  -0.0000224  -0.0000747
   87   0.0000382  -0.0000803   0.0000224   0.0000210  -0.0000426  -0.0000245
   88   0.0000104  -0.0000183   0.0000042   0.0000105  -0.0000077  -0.0000044
   89   0.0000201   0.0000200   0.0000501   0.0000421   0.0000731   0.0000936
   90   0.0000016   0.0000156  -0.0000266  -0.0000003  -0.0000107  -0.0000405
   91   0.0000302  -0.0000363   0.0000080   0.0000234  -0.0000152  -0.0000141
   92   0.0000037   0.0000120   0.0000125   0.0000131   0.0000255   0.0000292
   93  -0.0000061   0.0000117   0.0000177   0.0000073   0.0000232   0.0000305
   94  -0.0000170   0.0000238   0.0000262  -0.0000086   0.0000365   0.0000640
   95   0.0000030  -0.0000062   0.0000047  -0.0000001  -0.0000020   0.0000046
   96  -0.0000221   0.0000309   0.0000205  -0.0000135   0.0000358   0.0000586
   97  -0.0000288   0.0000498  -0.0000222  -0.0000185   0.0000168  -0.0000033
   98  -0.0000129   0.0000208  -0.0000110  -0.0000071   0.0000062  -0.0000048
   99   0.0000183  -0.0000291   0.0000065   0.0000101  -0.0000139  -0.0000070
  100  -0.0000156   0.0000131   0.0000086  -0.0000171   0.0000090   0.0000270
  101  -0.0000018  -0.0000125  -0.0000022  -0.0000111  -0.0000179  -0.0000086
  102  -0.0000002   0.0000015  -0.0000049  -0.0000008  -0.0000009  -0.0000060
  103   0.0000064  -0.0000090  -0.0000007   0.0000059  -0.0000052  -0.0000075
  104  -0.0000135   0.0000230  -0.0000129  -0.0000067   0.0000068  -0.0000069
  105   0.0000113  -0.0000182   0.0000034   0.0000057  -0.0000107  -0.0000079
  106   0.0001594  -0.0001807  -0.0000050   0.0001102  -0.0001064  -0.0001492
  107  -0.0000404   0.0000379  -0.0000024  -0.0000335   0.0000142   0.0000327
  108  -0.0000030  -0.0000071  -0.0000306  -0.0000080  -0.0000315  -0.0000608
  109  -0.0000264   0.0000484  -0.0000107  -0.0000134   0.0000257   0.0000178
  110  -0.0000117   0.0000268  -0.0000126  -0.0000027   0.0000120  -0.0000035
  111   0.0000010  -0.0000047   0.0000050  -0.0000010  -0.0000007   0.0000076
  112  -0.0001863   0.0001945   0.0000124  -0.0001335   0.0001142   0.0001763
  113   0.0000734  -0.0000483   0.0000040   0.0000642  -0.0000090  -0.0000401
  114  -0.0000302   0.0000348   0.0000557  -0.0000239   0.0000584   0.0001227
  115   0.0001007  -0.0001174  -0.0000055   0.0000661  -0.0000742  -0.0000968
  116  -0.0000415   0.0000109   0.0000120  -0.0000475  -0.0000046   0.0000386
  117   0.0000599  -0.0000548  -0.0000523   0.0000518  -0.0000596  -0.0001353
  118  -0.0000305   0.0000359  -0.0000059  -0.0000195   0.0000174   0.0000170
  119   0.0000088  -0.0000059   0.0000017   0.0000085   0.0000003  -0.0000025
  120   0.0000057  -0.0000068   0.0000078   0.0000030   0.0000010   0.0000085
  121  -0.0000683   0.0000869  -0.0000147  -0.0000401   0.0000467   0.0000398
  122   0.0000470  -0.0000165  -0.0000130   0.0000514   0.0000005  -0.0000456
  123  -0.0000212   0.0000130   0.0000273  -0.0000234   0.0000193   0.0000597
  124   0.0000413  -0.0000538   0.0000066   0.0000240  -0.0000312  -0.0000283
  125  -0.0000188   0.0000128   0.0000002  -0.0000170   0.0000033   0.0000125
  126  -0.0000018   0.0000053  -0.0000098   0.0000023  -0.0000009  -0.0000130
  127  -0.0000630   0.0000474   0.0000274  -0.0000451   0.0000413   0.0000847
  128  -0.0000110  -0.0000225   0.0000206  -0.0000197  -0.0000116   0.0000162
  129  -0.0000662   0.0000990  -0.0000175  -0.0000301   0.0000580   0.0000540
  130   0.0000381  -0.0000721   0.0000106   0.0000189  -0.0000439  -0.0000353
  131  -0.0000290   0.0000704  -0.0000201  -0.0000140   0.0000341   0.0000189
  132   0.0000124  -0.0000306   0.0000026   0.0000039  -0.0000215  -0.0000186
  133   0.0000091  -0.0000124  -0.0000082   0.0000046  -0.0000147  -0.0000196
  134  -0.0000042   0.0000030   0.0000149  -0.0000005   0.0000121   0.0000277
  135  -0.0000013   0.0000052   0.0000326   0.0000000   0.0000284   0.0000541
  136   0.0000209  -0.0000236   0.0000038   0.0000171  -0.0000095  -0.0000122
  137   0.0000142  -0.0000114   0.0000113   0.0000140   0.0000061   0.0000104
  138  -0.0000042   0.0000138   0.0000073   0.0000016   0.0000169   0.0000202
  139  -0.0000074   0.0000120  -0.0000047  -0.0000038   0.0000052   0.0000006
  140  -0.0000083   0.0000123  -0.0000065  -0.0000039   0.0000038  -0.0000031
  141   0.0000043  -0.0000079   0.0000042   0.0000010  -0.0000031   0.0000026
  142  -0.0000064   0.0000073   0.0000024  -0.0000060   0.0000050   0.0000106
  143   0.0000034  -0.0000085   0.0000016  -0.0000006  -0.0000070  -0.0000034
  144   0.0000076  -0.0000094  -0.0000051   0.0000061  -0.0000088  -0.0000160
  145   0.0000060  -0.0000058   0.0000013   0.0000048  -0.0000019  -0.0000026
  146  -0.0000035   0.0000050  -0.0000093  -0.0000010  -0.0000033  -0.0000134
  147   0.0000008  -0.0000030  -0.0000002  -0.0000002  -0.0000029  -0.0000025
  148   0.0000100  -0.0000104   0.0000052   0.0000071  -0.0000017   0.0000013
  149  -0.0000026   0.0000056   0.0000083  -0.0000016   0.0000104   0.0000186
  150  -0.0000027   0.0000068   0.0000029  -0.0000004   0.0000075   0.0000088
  151  -0.0000213   0.0000225  -0.0000053  -0.0000148   0.0000085   0.0000081
  152   0.0000064  -0.0000074   0.0000007   0.0000046  -0.0000034  -0.0000040
  153  -0.0000030   0.0000035   0.0000033  -0.0000024   0.0000043   0.0000088
           43          44          45          46          47          48
    1   0.0000301  -0.0002217  -0.0002488  -0.0252948  -0.0130921   0.0005650
    2  -0.0001577  -0.0001925  -0.0000565  -0.0402307  -0.0144379  -0.0075060
    3  -0.0000393   0.0000213   0.0000355   0.0214212   0.0057539   0.0051944
    4   0.0000151   0.0004885   0.0005661  -0.0712716  -0.0268451   0.0077192
    5   0.0001893  -0.0000356  -0.0002423  -0.0101931  -0.1314102   0.0531162
    6   0.0002668   0.0001483  -0.0001433   0.0007406   0.0524669  -0.1164941
    7  -0.0000494  -0.0000531  -0.0000619   0.0039264  -0.0003195   0.0059615
    8   0.0000111   0.0000608   0.0000800   0.0027835   0.0020688   0.0283768
    9  -0.0000516   0.0000289   0.0000847  -0.0015200  -0.0011633  -0.0167873
   10  -0.0000521   0.0000582   0.0000816  -0.0036706  -0.0000649  -0.0011297
   11   0.0001365   0.0001378   0.0000162  -0.0008312   0.0002568   0.0003365
   12   0.0000221  -0.0000726  -0.0000577  -0.0045038   0.0001984  -0.0010192
   13  -0.0000079   0.0000130   0.0000195  -0.0003235  -0.0000315   0.0000515
   14  -0.0000392  -0.0000173   0.0000141  -0.0006375   0.0000310  -0.0000798
   15   0.0000098   0.0000063   0.0000255   0.0003833   0.0000151   0.0001516
   16   0.0000077   0.0000019  -0.0000004   0.0000432  -0.0001972   0.0001212
   17  -0.0000181  -0.0000148  -0.0000147   0.0000829   0.0000017   0.0001561
   18  -0.0000141   0.0000014  -0.0000038   0.0002523   0.0001177   0.0007060
   19   0.0007606   0.0000853  -0.0006616  -0.0056453   0.0090372   0.0039001
   20  -0.0008769  -0.0000968   0.0008106   0.0278130  -0.0278632  -0.0195257
   21  -0.0003617   0.0000967   0.0005200  -0.0049729   0.0032305   0.0059457
   22   0.0040047   0.0007385  -0.0015435   0.0040736   0.0025207  -0.0028926
   23   0.0013051   0.0027423  -0.0004124   0.0030819   0.0003070  -0.0006999
   24  -0.0001790  -0.0017002  -0.0072081  -0.0007463   0.0011149   0.0004451
   25  -0.0000183   0.0002008   0.0009253  -0.0004773   0.0000808   0.0003962
   26   0.0001359  -0.0001320  -0.0013530  -0.0000608  -0.0002211   0.0002289
   27  -0.0001547  -0.0000897  -0.0003278  -0.0000482  -0.0000076  -0.0001401
   28  -0.0000003   0.0000151   0.0000223   0.0001063  -0.0002116  -0.0002532
   29  -0.0000246  -0.0000038   0.0000124  -0.0017898   0.0001719  -0.0002668
   30   0.0000089   0.0000048   0.0000116   0.0011956   0.0002241   0.0007419
   31  -0.0000055  -0.0000145  -0.0000058  -0.0007816   0.0001075  -0.0002126
   32   0.0000010  -0.0000062  -0.0000025   0.0000448  -0.0000509  -0.0000515
   33  -0.0000008   0.0000050  -0.0000030  -0.0001243  -0.0000548  -0.0001091
   34   0.0029276   0.0078820   0.0315411  -0.0009497   0.0006818  -0.0001304
   35   0.0035202  -0.0092518  -0.0506613   0.0004591  -0.0007998   0.0006108
   36   0.0062216  -0.0118687  -0.0130308   0.0001815  -0.0000829   0.0007742
   37  -0.0051631  -0.0015791  -0.0026551   0.0005776  -0.0004854   0.0000489
   38  -0.0017389  -0.0024249   0.0060256  -0.0005660   0.0005847  -0.0002134
   39  -0.0032725   0.0069921   0.0058658   0.0001582  -0.0001859  -0.0001997
   40  -0.1524355   0.2091017   0.0159316   0.0001818  -0.0002945   0.0000395
   41   0.2139636  -0.3476007  -0.0298611  -0.0005124   0.0002547  -0.0002043
   42   0.0413732  -0.0687292  -0.0544619  -0.0002732   0.0002459  -0.0005622
   43   0.1501122  -0.2165979  -0.0435809   0.0000374   0.0000502  -0.0000081
   44  -0.2165979   0.3560421   0.0750836   0.0000467  -0.0000142  -0.0000000
   45  -0.0435809   0.0750836   0.0681919   0.0000502  -0.0000198   0.0000307
   46   0.0000374   0.0000467   0.0000502   0.4696025   0.0085324   0.0260048
   47   0.0000502  -0.0000142  -0.0000198   0.0085324   0.5056178   0.0029937
   48  -0.0000081  -0.0000000   0.0000307   0.0260048   0.0029937   0.5779546
   49   0.0000069   0.0000071   0.0000078  -0.0656279  -0.0094721  -0.0638354
   50   0.0000019  -0.0000009  -0.0000096  -0.0090850  -0.0520204  -0.0215915
   51   0.0000026   0.0000078   0.0000080  -0.0618334  -0.0182965  -0.2664866
   52  -0.0000331  -0.0001046  -0.0001076  -0.1205724   0.0291294   0.0476350
   53  -0.0000842   0.0000621   0.0001298   0.0677025  -0.1517795  -0.0480390
   54  -0.0000079   0.0000191   0.0000065   0.0480433  -0.0250491  -0.1019697
   55   0.0000216   0.0000321   0.0000227   0.0063766   0.0283713  -0.0079986
   56   0.0000052  -0.0000174  -0.0000225  -0.0083407  -0.0296517   0.0092483
   57   0.0000026  -0.0000020   0.0000108  -0.0049326  -0.0199508   0.0035506
   58  -0.0000203   0.0000633   0.0001171  -0.1546981  -0.0075240  -0.0239623
   59   0.0000360  -0.0000414  -0.0001844  -0.0323834  -0.0788621  -0.0085524
   60  -0.0002465  -0.0001196   0.0002305  -0.0194337  -0.0059159  -0.0884298
   61   0.0000399   0.0000159  -0.0000603  -0.0094417  -0.0100368  -0.0316068
   62  -0.0000485  -0.0000285   0.0001071  -0.0012511  -0.0015603  -0.0087755
   63  -0.0000154   0.0000307   0.0000521  -0.0014080  -0.0029397  -0.0028428
   64  -0.0001176  -0.0001251  -0.0000213  -0.0113648  -0.0372316   0.0244166
   65  -0.0000295   0.0001199   0.0001817  -0.0086521  -0.0296435   0.0172120
   66   0.0000534   0.0000004  -0.0000510   0.0026386   0.0066522  -0.0046964
   67   0.0000380   0.0000476   0.0000171   0.0017598   0.0010010   0.0040784
   68   0.0000134  -0.0000377  -0.0000734   0.0002698   0.0019397   0.0016674
   69  -0.0000077   0.0000091   0.0000383   0.0001623  -0.0015040   0.0025345
   70   0.0002333   0.0003052  -0.0003954  -0.0204036   0.0200420   0.0096587
   71   0.0001933   0.0005250   0.0005700   0.0049049   0.0122967   0.0026063
   72   0.0000307   0.0001063  -0.0004132  -0.0013543   0.0040959   0.0022196
   73  -0.0000627  -0.0000085  -0.0000009   0.0009665  -0.0002154   0.0003697
   74   0.0001018   0.0000419  -0.0003299  -0.0013032  -0.0002261  -0.0003952
   75  -0.0001219  -0.0000833   0.0004609  -0.0009107  -0.0010185  -0.0009637
   76  -0.0003263  -0.0003407   0.0001668   0.0034900   0.0064815   0.0010966
   77   0.0000018   0.0002546   0.0002300   0.0003277  -0.0043043  -0.0010050
   78   0.0001364   0.0001568   0.0000925   0.0003899  -0.0012983   0.0007408
   79   0.0000562  -0.0000500  -0.0000947  -0.0003532  -0.0003696  -0.0002125
   80  -0.0000493  -0.0000750  -0.0000248  -0.0002919  -0.0008186   0.0003539
   81  -0.0000609  -0.0000510   0.0000368   0.0004100   0.0004786  -0.0003105
   82  -0.0000110  -0.0000144  -0.0000160  -0.0000704   0.0001780   0.0001038
   83   0.0000389   0.0000373   0.0000127   0.0000692  -0.0001259  -0.0001431
   84   0.0000076   0.0000062   0.0000091   0.0002553  -0.0000372   0.0002192
   85  -0.0000054   0.0000062   0.0000069   0.0000693  -0.0001101  -0.0000729
   86   0.0000122  -0.0000031   0.0000069  -0.0000171   0.0000652   0.0000637
   87  -0.0000002   0.0000085   0.0000068  -0.0001023  -0.0000661  -0.0000567
   88  -0.0000015   0.0000049   0.0000044   0.0000067  -0.0000036   0.0000105
   89  -0.0000409  -0.0000141  -0.0000029   0.0000726  -0.0000872  -0.0000279
   90  -0.0000005  -0.0000002   0.0000101   0.0000249  -0.0000432  -0.0000231
   91  -0.0000101   0.0000041   0.0000075   0.0000462  -0.0000621  -0.0000216
   92  -0.0000133  -0.0000043  -0.0000007  -0.0000201   0.0000594   0.0000559
   93  -0.0000074  -0.0000041   0.0000027  -0.0001011   0.0000448  -0.0000161
   94  -0.0000026  -0.0000061  -0.0000127  -0.0000611   0.0000395  -0.0000256
   95   0.0000010   0.0000022  -0.0000001   0.0000065  -0.0000120  -0.0000250
   96   0.0000003  -0.0000074  -0.0000142  -0.0000281   0.0000074  -0.0000313
   97   0.0000045  -0.0000066  -0.0000035   0.0000105   0.0000468   0.0000568
   98   0.0000022  -0.0000027  -0.0000008   0.0000288  -0.0000127   0.0000143
   99  -0.0000025   0.0000052   0.0000035   0.0000014  -0.0000034  -0.0000105
  100   0.0000085  -0.0000011  -0.0000092  -0.0000253   0.0000225  -0.0000460
  101   0.0000120   0.0000057  -0.0000008  -0.0001174   0.0001030  -0.0000147
  102  -0.0000000  -0.0000006  -0.0000013   0.0000526  -0.0000381   0.0000301
  103  -0.0000021   0.0000006   0.0000024   0.0000024  -0.0000134  -0.0000073
  104   0.0000016  -0.0000033  -0.0000003   0.0000199   0.0000035   0.0000357
  105  -0.0000009   0.0000022   0.0000025  -0.0000442   0.0000424   0.0000125
  106  -0.0000476   0.0000148   0.0000468   0.0001119  -0.0001239   0.0000673
  107   0.0000215   0.0000045  -0.0000118   0.0000031   0.0000632   0.0000125
  108   0.0000109   0.0000056   0.0000099   0.0000032   0.0000504   0.0000845
  109   0.0000017  -0.0000054  -0.0000048   0.0001022  -0.0000744  -0.0000410
  110  -0.0000025  -0.0000043   0.0000003   0.0000765  -0.0000708  -0.0000199
  111   0.0000015   0.0000017  -0.0000014  -0.0000205   0.0000141  -0.0000153
  112   0.0000637  -0.0000135  -0.0000577  -0.0001784   0.0001351  -0.0000715
  113  -0.0000427  -0.0000070   0.0000191   0.0002310  -0.0002913  -0.0000746
  114   0.0000042  -0.0000089  -0.0000269  -0.0000436  -0.0000156  -0.0001012
  115  -0.0000275   0.0000119   0.0000301  -0.0000451   0.0000852   0.0000800
  116   0.0000355   0.0000108  -0.0000148  -0.0001960   0.0002463   0.0000581
  117  -0.0000228   0.0000051   0.0000343   0.0001188  -0.0000853   0.0000782
  118   0.0000088  -0.0000030  -0.0000068   0.0000013  -0.0000045  -0.0000092
  119  -0.0000057  -0.0000011   0.0000020   0.0000286  -0.0000359  -0.0000106
  120  -0.0000021   0.0000002  -0.0000007  -0.0000163   0.0000130  -0.0000080
  121   0.0000156  -0.0000096  -0.0000159   0.0001001  -0.0001334  -0.0000481
  122  -0.0000368  -0.0000104   0.0000171   0.0002074  -0.0002518  -0.0000593
  123   0.0000122   0.0000006  -0.0000151  -0.0000749   0.0000612  -0.0000307
  124  -0.0000085   0.0000064   0.0000102  -0.0000867   0.0001254   0.0000570
  125   0.0000110   0.0000019  -0.0000052  -0.0000415   0.0000563   0.0000189
  126  -0.0000016  -0.0000010   0.0000025   0.0000248  -0.0000206   0.0000068
  127   0.0000186  -0.0000064  -0.0000242  -0.0000398   0.0001757   0.0000199
  128   0.0000147   0.0000033  -0.0000068  -0.0004038   0.0003349   0.0000427
  129   0.0000060  -0.0000108  -0.0000168   0.0000251  -0.0001212  -0.0001267
  130  -0.0000012   0.0000078   0.0000081  -0.0002189   0.0000929   0.0001206
  131  -0.0000000  -0.0000065  -0.0000034   0.0000833   0.0001000   0.0000531
  132   0.0000032   0.0000042   0.0000030  -0.0000797   0.0001808   0.0001301
  133   0.0000009   0.0000028   0.0000032  -0.0000056  -0.0000027   0.0000176
  134  -0.0000010  -0.0000021  -0.0000049  -0.0000075   0.0000466   0.0000336
  135  -0.0000064  -0.0000057  -0.0000083   0.0000336  -0.0000613  -0.0000777
  136  -0.0000087   0.0000016   0.0000058   0.0000134  -0.0000177  -0.0000058
  137  -0.0000100  -0.0000015   0.0000009   0.0000445  -0.0000425  -0.0000070
  138  -0.0000049  -0.0000044  -0.0000020   0.0000078  -0.0000229  -0.0000320
  139   0.0000009  -0.0000017  -0.0000009   0.0000154  -0.0000100   0.0000071
  140   0.0000014  -0.0000015  -0.0000003   0.0000125  -0.0000134  -0.0000012
  141   0.0000003   0.0000017  -0.0000002  -0.0000071   0.0000034  -0.0000074
  142   0.0000027  -0.0000003  -0.0000030  -0.0000164   0.0000174  -0.0000046
  143   0.0000024   0.0000030   0.0000014  -0.0000157   0.0000095  -0.0000108
  144  -0.0000018   0.0000016   0.0000043   0.0000086  -0.0000069   0.0000095
  145  -0.0000029  -0.0000001   0.0000016   0.0000007  -0.0000043  -0.0000052
  146   0.0000012  -0.0000003   0.0000024  -0.0000000   0.0000103   0.0000197
  147   0.0000009   0.0000008   0.0000006  -0.0000140   0.0000181   0.0000064
  148  -0.0000043   0.0000004   0.0000013   0.0000057  -0.0000115  -0.0000091
  149  -0.0000015  -0.0000022  -0.0000043   0.0000134  -0.0000222  -0.0000183
  150  -0.0000016  -0.0000023  -0.0000018   0.0000119  -0.0000183  -0.0000111
  151   0.0000080  -0.0000012  -0.0000046  -0.0000042   0.0000088   0.0000065
  152  -0.0000022   0.0000006   0.0000016   0.0000013  -0.0000003   0.0000036
  153   0.0000006  -0.0000005  -0.0000021  -0.0000064   0.0000038  -0.0000077
           49          50          51          52          53          54
    1   0.0008432   0.0013610  -0.0007131   0.0024047  -0.0004732  -0.0002902
    2   0.0006651   0.0019703  -0.0011800  -0.0006311  -0.0011692  -0.0000681
    3   0.0002066  -0.0018242   0.0020258  -0.0005037   0.0002381   0.0012606
    4   0.0029345   0.0075293  -0.0054730  -0.0004465   0.0265094  -0.0067509
    5  -0.0007731   0.0007622  -0.0008087   0.0033828  -0.0303029   0.0049911
    6   0.0073974   0.0310719  -0.0210796  -0.0020931  -0.0196843   0.0070722
    7  -0.0001692  -0.0011848   0.0007400  -0.0001318  -0.0001512  -0.0005097
    8  -0.0009107  -0.0043228   0.0023166  -0.0004455   0.0023814  -0.0013019
    9   0.0007424   0.0017699  -0.0006173  -0.0002095  -0.0001271   0.0022361
   10  -0.0000994  -0.0001678   0.0003194   0.0002634   0.0007077  -0.0000046
   11  -0.0000304  -0.0000573   0.0000953   0.0000644   0.0014871   0.0000340
   12   0.0002635   0.0003531   0.0001436   0.0002097  -0.0008034  -0.0003748
   13   0.0000228   0.0000456  -0.0000213  -0.0000006   0.0000444  -0.0000173
   14   0.0000516   0.0000763  -0.0000307  -0.0001696  -0.0000268  -0.0000142
   15  -0.0000392  -0.0000441   0.0000385   0.0000126   0.0000834   0.0000365
   16  -0.0000931  -0.0000476  -0.0001220  -0.0000696   0.0000115  -0.0000272
   17  -0.0000611  -0.0000468  -0.0001856   0.0000321  -0.0001240  -0.0001003
   18  -0.0001455  -0.0003289   0.0002730   0.0000414   0.0001865   0.0001061
   19   0.0002149  -0.0009634  -0.0004323   0.0036967   0.0027947  -0.0015048
   20   0.0000159   0.0019023   0.0000290  -0.0028513  -0.0122946   0.0048606
   21  -0.0005852  -0.0011612   0.0026017  -0.0000787   0.0034194   0.0010064
   22  -0.0006653  -0.0000068   0.0003673  -0.0015001  -0.0039698   0.0007550
   23  -0.0000372  -0.0000606   0.0001779  -0.0015960   0.0000991   0.0002795
   24  -0.0001822   0.0001261  -0.0000393   0.0004094  -0.0009671  -0.0003583
   25  -0.0000055  -0.0001368   0.0001494   0.0001788   0.0003823  -0.0000222
   26  -0.0000623  -0.0000071  -0.0001285   0.0001171   0.0000917  -0.0001212
   27   0.0001837  -0.0000921   0.0001016  -0.0000869   0.0002046   0.0001256
   28   0.0000080   0.0000384   0.0000085  -0.0001426   0.0002185   0.0000499
   29   0.0000336   0.0000212   0.0000257   0.0002215  -0.0000796  -0.0001065
   30  -0.0000416  -0.0001350   0.0000216   0.0000056   0.0000067   0.0000156
   31   0.0000217   0.0000280  -0.0000084   0.0000830  -0.0001457  -0.0000453
   32   0.0000037   0.0000080   0.0000056  -0.0001032   0.0000032   0.0000073
   33  -0.0000159   0.0000046   0.0000112   0.0000082   0.0000218   0.0000407
   34   0.0000660  -0.0000292  -0.0000077   0.0008484  -0.0007562  -0.0002074
   35  -0.0000581   0.0000756  -0.0000505  -0.0008348   0.0015115   0.0000485
   36  -0.0002672   0.0001281  -0.0002761  -0.0001138   0.0002643  -0.0003552
   37  -0.0000279   0.0000246   0.0000331  -0.0005065   0.0005421   0.0001568
   38   0.0000528  -0.0000233  -0.0000348   0.0006510  -0.0009093  -0.0001399
   39   0.0000680  -0.0000462   0.0001306  -0.0001565   0.0001666   0.0002122
   40  -0.0000266   0.0000116  -0.0000168  -0.0001101   0.0003259   0.0000268
   41   0.0000455  -0.0000573   0.0000610   0.0005126  -0.0004254   0.0000166
   42   0.0001192  -0.0000886   0.0002023   0.0002384  -0.0003826   0.0002332
   43   0.0000069   0.0000019   0.0000026  -0.0000331  -0.0000842  -0.0000079
   44   0.0000071  -0.0000009   0.0000078  -0.0001046   0.0000621   0.0000191
   45   0.0000078  -0.0000096   0.0000080  -0.0001076   0.0001298   0.0000065
   46  -0.0656279  -0.0090850  -0.0618334  -0.1205724   0.0677025   0.0480433
   47  -0.0094721  -0.0520204  -0.0182965   0.0291294  -0.1517795  -0.0250491
   48  -0.0638354  -0.0215915  -0.2664866   0.0476350  -0.0480390  -0.1019697
   49   0.0727797   0.0041665   0.0611890   0.0016188   0.0111139   0.0256030
   50   0.0041665   0.0611444   0.0310326   0.0045179  -0.0111179  -0.0301521
   51   0.0611890   0.0310326   0.2957520   0.0070211  -0.0141612  -0.0120412
   52   0.0016188   0.0045179   0.0070211   0.2390399   0.0561878  -0.1439526
   53   0.0111139  -0.0111179  -0.0141612   0.0561878   0.6078153  -0.0667280
   54   0.0256030  -0.0301521  -0.0120412  -0.1439526  -0.0667280   0.1630065
   55   0.0001081  -0.0002302   0.0007566  -0.0865641  -0.1672833   0.0735264
   56  -0.0007441   0.0005974   0.0005163  -0.1254883  -0.4039312   0.1162688
   57   0.0002790  -0.0011405  -0.0005290   0.0702964   0.1458092  -0.0652043
   58  -0.0102482  -0.0053517  -0.0007209  -0.0364472   0.0098731   0.0042616
   59  -0.0035851   0.0002345   0.0025305   0.0400261  -0.0081765  -0.0036494
   60  -0.0330011  -0.0073685  -0.0042163   0.0206095  -0.0011176  -0.0005621
   61  -0.0051982  -0.0010143   0.0001343   0.0041676  -0.0000897   0.0013582
   62  -0.0014145   0.0000854   0.0002778   0.0008112   0.0005346   0.0012780
   63   0.0001725  -0.0002629   0.0006847   0.0009272   0.0009388   0.0017521
   64   0.0030255   0.0010540   0.0005316   0.0028150  -0.0040848   0.0004551
   65   0.0020835   0.0010874  -0.0007458   0.0002462   0.0050710  -0.0009308
   66   0.0005673  -0.0007918   0.0031446   0.0005436   0.0005400   0.0018214
   67  -0.0001230  -0.0003351  -0.0012776  -0.0009316   0.0001156  -0.0010209
   68  -0.0006574  -0.0002042  -0.0009775   0.0006129  -0.0007908  -0.0004273
   69   0.0011013   0.0003402  -0.0001640  -0.0000395  -0.0004495  -0.0000256
   70   0.0010910   0.0001618  -0.0003373  -0.0032416  -0.0016835  -0.0003627
   71  -0.0010889  -0.0005788  -0.0011705  -0.0079203   0.0020879   0.0007955
   72  -0.0010657  -0.0001117  -0.0009190  -0.0007452   0.0002800   0.0011777
   73  -0.0000449   0.0000026  -0.0002991  -0.0002969  -0.0000080  -0.0004331
   74   0.0003226   0.0003331   0.0003796   0.0007134  -0.0000631   0.0006042
   75   0.0005964   0.0001494   0.0008876   0.0003591   0.0001566   0.0005443
   76  -0.0004319  -0.0002914  -0.0000711  -0.0054229   0.0022114   0.0011017
   77   0.0003855   0.0001954   0.0002884   0.0022636   0.0005087  -0.0003371
   78   0.0009337   0.0002638   0.0004608   0.0002830  -0.0001150   0.0004037
   79   0.0000738   0.0000295   0.0000251   0.0008470   0.0000715  -0.0001997
   80  -0.0000064   0.0000363  -0.0000043   0.0004351  -0.0003985  -0.0001433
   81  -0.0002571  -0.0000807  -0.0001141  -0.0004207   0.0000912  -0.0001113
   82  -0.0000382  -0.0000675   0.0000516   0.0001058  -0.0000994   0.0000369
   83  -0.0000604  -0.0000229   0.0000742   0.0000312   0.0001122   0.0001162
   84   0.0000539   0.0000377  -0.0000968  -0.0000503   0.0000270  -0.0001080
   85  -0.0000185  -0.0000326   0.0000311  -0.0000549   0.0001011   0.0000229
   86  -0.0000206   0.0000120  -0.0000219   0.0000572  -0.0000490  -0.0000315
   87  -0.0000312  -0.0000108   0.0000344   0.0000546   0.0000672   0.0000436
   88   0.0000054   0.0000009  -0.0000047   0.0000000  -0.0000018  -0.0000102
   89   0.0000154  -0.0000068   0.0000105  -0.0001082   0.0000869   0.0000094
   90  -0.0000125   0.0000057   0.0000094  -0.0000170   0.0000304   0.0000216
   91  -0.0000025   0.0000004   0.0000039  -0.0000264   0.0000749   0.0000083
   92   0.0000141  -0.0000002  -0.0000190   0.0000304  -0.0000439  -0.0000300
   93  -0.0000230  -0.0000369   0.0000392   0.0000476  -0.0000187   0.0000342
   94  -0.0000042  -0.0000112   0.0000151   0.0000094  -0.0000420   0.0000173
   95  -0.0000066   0.0000002   0.0000090  -0.0000041   0.0000069   0.0000200
   96  -0.0000000  -0.0000009   0.0000099  -0.0000254  -0.0000212   0.0000165
   97   0.0000147   0.0000087  -0.0000216  -0.0000030  -0.0000496  -0.0000319
   98   0.0000060   0.0000006  -0.0000054  -0.0000357   0.0000108  -0.0000169
   99  -0.0000036  -0.0000005   0.0000024   0.0000180   0.0000099   0.0000104
  100  -0.0000141   0.0000049   0.0000200   0.0000364  -0.0000490   0.0000676
  101  -0.0000197   0.0000026   0.0000137   0.0001390  -0.0000848   0.0000587
  102   0.0000161   0.0000007  -0.0000181  -0.0000614   0.0000557  -0.0000527
  103  -0.0000029  -0.0000012   0.0000033   0.0000036   0.0000304   0.0000024
  104   0.0000117   0.0000013  -0.0000131  -0.0000202  -0.0000104  -0.0000302
  105  -0.0000059  -0.0000026  -0.0000002   0.0000700  -0.0000277   0.0000070
  106  -0.0000086  -0.0000021  -0.0000204   0.0000963   0.0003122  -0.0000308
  107   0.0000119   0.0000082  -0.0000127  -0.0000286  -0.0002326  -0.0000280
  108   0.0000079  -0.0000021  -0.0000127   0.0000629  -0.0000191  -0.0000182
  109   0.0000010   0.0000060   0.0000075  -0.0001179   0.0000046   0.0000128
  110   0.0000007   0.0000039   0.0000049  -0.0000866   0.0000585   0.0000058
  111  -0.0000025   0.0000006   0.0000036   0.0000123  -0.0000260   0.0000112
  112   0.0000105   0.0000088   0.0000192  -0.0001110  -0.0003004   0.0000329
  113  -0.0000180   0.0000071   0.0000248  -0.0001708   0.0003963   0.0000557
  114  -0.0000141   0.0000073   0.0000397  -0.0000231  -0.0000438   0.0001152
  115  -0.0000039  -0.0000129  -0.0000237   0.0002123   0.0000037  -0.0000472
  116   0.0000058   0.0000038  -0.0000083   0.0001888  -0.0003677   0.0000244
  117   0.0000092  -0.0000091  -0.0000337  -0.0000255   0.0002026  -0.0001087
  118   0.0000031   0.0000010   0.0000010  -0.0000468  -0.0000150  -0.0000054
  119  -0.0000012  -0.0000010   0.0000024  -0.0000260   0.0000494  -0.0000008
  120  -0.0000032   0.0000002   0.0000038   0.0000232  -0.0000204   0.0000147
  121   0.0000095   0.0000054   0.0000065  -0.0002357   0.0001101  -0.0000267
  122  -0.0000085  -0.0000036   0.0000106  -0.0001773   0.0003764  -0.0000143
  123  -0.0000056   0.0000069   0.0000153   0.0000417  -0.0001212   0.0000599
  124  -0.0000003  -0.0000068  -0.0000133   0.0001821  -0.0001204  -0.0000069
  125   0.0000062  -0.0000004  -0.0000052   0.0000189  -0.0001036  -0.0000115
  126   0.0000044  -0.0000042  -0.0000064  -0.0000352   0.0000350  -0.0000359
  127  -0.0000217  -0.0000220   0.0000133   0.0001342  -0.0002318   0.0000396
  128  -0.0000209  -0.0000255   0.0000004   0.0004124  -0.0001689   0.0000523
  129   0.0000152   0.0000219  -0.0000123  -0.0002771  -0.0000253  -0.0000771
  130   0.0000077  -0.0000158  -0.0000163   0.0002896   0.0001569  -0.0000251
  131   0.0000195  -0.0000022  -0.0000211   0.0000666  -0.0001148  -0.0000245
  132   0.0000397  -0.0000217  -0.0000495   0.0001000  -0.0001018  -0.0001844
  133   0.0000108   0.0000061  -0.0000200  -0.0000048   0.0000227  -0.0000459
  134   0.0000164  -0.0000104  -0.0000155  -0.0000105  -0.0000466  -0.0000882
  135  -0.0000280  -0.0000014   0.0000480  -0.0000073   0.0000312   0.0001461
  136  -0.0000057  -0.0000002   0.0000030   0.0000127   0.0000324   0.0000103
  137   0.0000033  -0.0000010   0.0000009  -0.0000378   0.0000421  -0.0000042
  138  -0.0000072  -0.0000012   0.0000143  -0.0000142   0.0000056   0.0000353
  139   0.0000048   0.0000004  -0.0000037  -0.0000253   0.0000054  -0.0000129
  140   0.0000011   0.0000003  -0.0000008  -0.0000237   0.0000174  -0.0000056
  141  -0.0000019   0.0000011   0.0000026   0.0000099  -0.0000044   0.0000083
  142  -0.0000001   0.0000010   0.0000016   0.0000095  -0.0000308   0.0000073
  143  -0.0000043   0.0000028   0.0000043   0.0000199  -0.0000143   0.0000181
  144   0.0000004  -0.0000014  -0.0000032   0.0000039   0.0000175  -0.0000091
  145  -0.0000024  -0.0000002   0.0000023   0.0000077   0.0000097   0.0000055
  146   0.0000031  -0.0000010  -0.0000061   0.0000038  -0.0000091  -0.0000148
  147  -0.0000005  -0.0000002  -0.0000012   0.0000196  -0.0000215   0.0000006
  148  -0.0000025  -0.0000005   0.0000029   0.0000018   0.0000145   0.0000068
  149  -0.0000011   0.0000007   0.0000051  -0.0000251   0.0000215   0.0000090
  150  -0.0000012   0.0000007   0.0000037  -0.0000188   0.0000174   0.0000082
  151   0.0000043   0.0000008  -0.0000027  -0.0000214  -0.0000215  -0.0000088
  152   0.0000003  -0.0000009  -0.0000011   0.0000059   0.0000031  -0.0000029
  153  -0.0000011   0.0000006   0.0000025  -0.0000009  -0.0000103   0.0000063
           55          56          57          58          59          60
    1   0.0000166   0.0003389  -0.0003147   0.0027860  -0.0007246   0.0006873
    2  -0.0007257   0.0005680   0.0001230   0.0045508  -0.0041153   0.0024369
    3   0.0000033  -0.0000150   0.0001202  -0.0018693   0.0027389  -0.0018504
    4  -0.0039151   0.0027133   0.0012992  -0.0035308  -0.0292202   0.0173982
    5   0.0015802  -0.0018017   0.0001197  -0.0188672  -0.0083061   0.0038579
    6   0.0026155  -0.0040876  -0.0015687   0.0034408  -0.0014430   0.0021900
    7  -0.0000082   0.0000035   0.0000008   0.0003565   0.0005809   0.0000905
    8  -0.0001237   0.0003255  -0.0002248   0.0015150   0.0008318   0.0005159
    9  -0.0001062   0.0000658   0.0002319  -0.0010418  -0.0006523  -0.0006616
   10   0.0002336  -0.0001936  -0.0000099   0.0002802  -0.0006722   0.0007398
   11   0.0001736  -0.0001736  -0.0000636  -0.0004489  -0.0001557   0.0005010
   12  -0.0001563   0.0001619   0.0000129   0.0010461  -0.0004154   0.0008937
   13  -0.0000347   0.0000295   0.0000050   0.0001158  -0.0000450   0.0000109
   14  -0.0000743   0.0000675   0.0000104   0.0003396  -0.0001601   0.0000936
   15   0.0000469  -0.0000271   0.0000030  -0.0001141   0.0000245  -0.0000479
   16  -0.0000091   0.0000047   0.0000214   0.0000108   0.0000003  -0.0000208
   17  -0.0000005   0.0000105  -0.0000049   0.0000378   0.0000279  -0.0001249
   18   0.0000004   0.0000031  -0.0000026  -0.0000897   0.0000891   0.0000316
   19  -0.0011754   0.0003016   0.0002576  -0.0042405   0.0034007  -0.0003076
   20   0.0027775  -0.0011872  -0.0006573   0.0035541   0.0022535  -0.0034921
   21  -0.0002875   0.0006191   0.0005586   0.0004578  -0.0009938   0.0005444
   22   0.0013375  -0.0004438  -0.0000533   0.0132434   0.0090833  -0.0127532
   23   0.0001426  -0.0002946   0.0002107  -0.0031658  -0.0312805   0.0169883
   24   0.0000175  -0.0000131   0.0000207  -0.0049498  -0.0006686   0.0047810
   25  -0.0000927   0.0000707   0.0000221  -0.0001384   0.0001483  -0.0003024
   26  -0.0000369   0.0000098   0.0000179  -0.0003466   0.0015859   0.0016183
   27  -0.0000456  -0.0000057  -0.0000299   0.0002206  -0.0013231  -0.0003381
   28   0.0000474  -0.0000188  -0.0000030  -0.0001163  -0.0000672   0.0000371
   29   0.0000046   0.0000040  -0.0000029   0.0003505  -0.0002678   0.0002004
   30  -0.0000108   0.0000097  -0.0000072  -0.0001864   0.0001802  -0.0002073
   31  -0.0000130   0.0000190   0.0000033   0.0002232  -0.0000797   0.0000765
   32   0.0000075   0.0000130   0.0000067   0.0000391   0.0000293   0.0000139
   33  -0.0000070  -0.0000111  -0.0000149   0.0000026  -0.0000220   0.0000251
   34  -0.0002580   0.0001883   0.0000310  -0.0039972   0.0001841   0.0032533
   35   0.0001073  -0.0001762   0.0000425  -0.0008035  -0.0019174   0.0016068
   36   0.0000799   0.0000338   0.0001069   0.0023406   0.0005140  -0.0043520
   37   0.0001338  -0.0001130  -0.0000236   0.0022625  -0.0004055  -0.0016462
   38  -0.0001232   0.0001306  -0.0000020  -0.0013756   0.0006338   0.0007682
   39   0.0000199  -0.0000464  -0.0000563   0.0002748  -0.0000106   0.0004283
   40   0.0000030  -0.0000460   0.0000032   0.0005944  -0.0002410  -0.0000912
   41  -0.0001306   0.0001015  -0.0000356  -0.0006918   0.0007286  -0.0008111
   42  -0.0000658   0.0000356  -0.0000808  -0.0006973   0.0005289   0.0008927
   43   0.0000216   0.0000052   0.0000026  -0.0000203   0.0000360  -0.0002465
   44   0.0000321  -0.0000174  -0.0000020   0.0000633  -0.0000414  -0.0001196
   45   0.0000227  -0.0000225   0.0000108   0.0001171  -0.0001844   0.0002305
   46   0.0063766  -0.0083407  -0.0049326  -0.1546981  -0.0323834  -0.0194337
   47   0.0283713  -0.0296517  -0.0199508  -0.0075240  -0.0788621  -0.0059159
   48  -0.0079986   0.0092483   0.0035506  -0.0239623  -0.0085524  -0.0884298
   49   0.0001081  -0.0007441   0.0002790  -0.0102482  -0.0035851  -0.0330011
   50  -0.0002302   0.0005974  -0.0011405  -0.0053517   0.0002345  -0.0073685
   51   0.0007566   0.0005163  -0.0005290  -0.0007209   0.0025305  -0.0042163
   52  -0.0865641  -0.1254883   0.0702964  -0.0364472   0.0400261   0.0206095
   53  -0.1672833  -0.4039312   0.1458092   0.0098731  -0.0081765  -0.0011176
   54   0.0735264   0.1162688  -0.0652043   0.0042616  -0.0036494  -0.0005621
   55   0.0826657   0.1331063  -0.0668158  -0.0005058   0.0050031  -0.0012433
   56   0.1331063   0.4338855  -0.1238782  -0.0008662   0.0018762   0.0010532
   57  -0.0668158  -0.1238782   0.0634704   0.0014569  -0.0015135   0.0027227
   58  -0.0005058  -0.0008662   0.0014569   0.4727506   0.0020522   0.0313235
   59   0.0050031   0.0018762  -0.0015135   0.0020522   0.4672297   0.0472141
   60  -0.0012433   0.0010532   0.0027227   0.0313235   0.0472141   0.6112295
   61  -0.0006964   0.0005032  -0.0006793  -0.0596393  -0.0118825  -0.0490497
   62   0.0000560   0.0000185   0.0003692  -0.0131340  -0.0650057  -0.0715682
   63  -0.0002846   0.0001081  -0.0004742  -0.0457291  -0.0617419  -0.2760090
   64   0.0025070  -0.0003405  -0.0026813  -0.0658102  -0.0242221  -0.0016470
   65  -0.0021846  -0.0000044   0.0013232  -0.0312066  -0.1599751   0.0214467
   66  -0.0009845  -0.0000971  -0.0015343   0.0137276   0.0650482  -0.1196168
   67  -0.0000888   0.0002547   0.0014836   0.0002804   0.0001720   0.0105553
   68  -0.0000453   0.0002148  -0.0007673   0.0064773   0.0026637   0.0389122
   69   0.0007582  -0.0000960  -0.0008003  -0.0044906  -0.0051804  -0.0241978
   70  -0.0000284  -0.0001538  -0.0001081  -0.1037778   0.0496287   0.0179654
   71   0.0000174  -0.0010758   0.0005696   0.0264307  -0.1224260  -0.0265130
   72   0.0002268   0.0002306  -0.0003485   0.0182615  -0.0350547  -0.0974739
   73   0.0000879  -0.0000244   0.0001317   0.0029509   0.0044948   0.0213297
   74  -0.0000823   0.0000825  -0.0001976   0.0012833  -0.0057714  -0.0264790
   75  -0.0000603   0.0000271  -0.0001393   0.0007084   0.0002751  -0.0109629
   76   0.0002717  -0.0009122   0.0002676  -0.0511582  -0.0089040  -0.0068786
   77  -0.0005115   0.0003232  -0.0000351   0.0237153   0.0052104   0.0070587
   78  -0.0000398  -0.0000275  -0.0001985   0.0070597   0.0021077   0.0027611
   79  -0.0004277   0.0001769   0.0000988  -0.0015566  -0.0024257   0.0025513
   80   0.0002144   0.0001170  -0.0000947   0.0035084   0.0031562  -0.0007654
   81   0.0000145  -0.0000582   0.0001648  -0.0008263   0.0001609   0.0022058
   82  -0.0000181  -0.0000002  -0.0000177   0.0000616   0.0000412  -0.0000187
   83  -0.0000069  -0.0000383  -0.0000310  -0.0001229  -0.0000047   0.0000450
   84   0.0000298   0.0000050   0.0000230  -0.0000456   0.0000086  -0.0000539
   85   0.0000148  -0.0000124   0.0000094  -0.0000495  -0.0000251   0.0000290
   86  -0.0000038   0.0000012   0.0000029   0.0000010   0.0000147  -0.0000032
   87  -0.0000021  -0.0000224  -0.0000090  -0.0000625  -0.0000364   0.0000309
   88  -0.0000033   0.0000048   0.0000043  -0.0000019  -0.0000030  -0.0000034
   89   0.0000199   0.0000033   0.0000099   0.0000171  -0.0000236   0.0000012
   90  -0.0000008  -0.0000022  -0.0000028  -0.0000124  -0.0000036   0.0000050
   91   0.0000128  -0.0000128  -0.0000011  -0.0000393  -0.0000251   0.0000119
   92  -0.0000100   0.0000089   0.0000016   0.0000263  -0.0000014  -0.0000143
   93  -0.0000186  -0.0000015  -0.0000081   0.0000208  -0.0000079   0.0000156
   94  -0.0000090   0.0000073  -0.0000045   0.0000388   0.0000159  -0.0000025
   95  -0.0000035  -0.0000018  -0.0000067  -0.0000032   0.0000057   0.0000013
   96   0.0000003   0.0000094  -0.0000025   0.0000372   0.0000202  -0.0000069
   97   0.0000008   0.0000134   0.0000076   0.0000329   0.0000210  -0.0000204
   98   0.0000142   0.0000044   0.0000094   0.0000078   0.0000060  -0.0000042
   99  -0.0000040  -0.0000073  -0.0000059  -0.0000173  -0.0000088   0.0000048
  100  -0.0000305   0.0000066  -0.0000186   0.0000160   0.0000246  -0.0000078
  101  -0.0000431  -0.0000106  -0.0000357   0.0000056   0.0000079  -0.0000016
  102   0.0000402  -0.0000035   0.0000141  -0.0000047  -0.0000067   0.0000002
  103   0.0000086  -0.0000090   0.0000009  -0.0000124  -0.0000104   0.0000082
  104   0.0000036   0.0000102   0.0000109   0.0000129   0.0000055  -0.0000079
  105  -0.0000187  -0.0000065  -0.0000069  -0.0000099  -0.0000128   0.0000012
  106   0.0000727  -0.0001141  -0.0000268  -0.0002085  -0.0001668   0.0000566
  107  -0.0000979   0.0000817   0.0000359   0.0000815   0.0000737  -0.0000400
  108   0.0000037   0.0000032   0.0000111  -0.0000112  -0.0000032  -0.0000214
  109  -0.0000025   0.0000244   0.0000138   0.0000236   0.0000340  -0.0000030
  110   0.0000221  -0.0000001   0.0000073  -0.0000012   0.0000062   0.0000065
  111  -0.0000121   0.0000022  -0.0000048   0.0000047   0.0000045   0.0000006
  112  -0.0000477   0.0001200   0.0000072   0.0002411   0.0002005  -0.0000789
  113   0.0001189  -0.0000846  -0.0000156  -0.0001277  -0.0000905   0.0000528
  114  -0.0000353   0.0000247  -0.0000412   0.0000575   0.0000597  -0.0000322
  115  -0.0000300  -0.0000554  -0.0000064  -0.0001087  -0.0001060   0.0000378
  116  -0.0001515   0.0000890  -0.0000240   0.0000964   0.0001030  -0.0000707
  117   0.0000903  -0.0000671   0.0000411  -0.0001088  -0.0001109   0.0000588
  118   0.0000097   0.0000143   0.0000092   0.0000324   0.0000258  -0.0000063
  119   0.0000184  -0.0000102   0.0000034  -0.0000145  -0.0000125   0.0000089
  120  -0.0000162   0.0000020  -0.0000075   0.0000001   0.0000010  -0.0000016
  121   0.0000915   0.0000200   0.0000334   0.0000578   0.0000572  -0.0000051
  122   0.0001498  -0.0000955   0.0000221  -0.0001051  -0.0001093   0.0000736
  123  -0.0000590   0.0000346  -0.0000298   0.0000489   0.0000559  -0.0000340
  124  -0.0000774  -0.0000028  -0.0000129  -0.0000298  -0.0000386  -0.0000005
  125  -0.0000362   0.0000378   0.0000062   0.0000363   0.0000384  -0.0000210
  126   0.0000289  -0.0000074   0.0000224  -0.0000057  -0.0000117   0.0000133
  127  -0.0000791   0.0000265  -0.0000048   0.0000450   0.0000725  -0.0000232
  128  -0.0000238  -0.0000450  -0.0000567   0.0000332  -0.0000273  -0.0000168
  129   0.0000103   0.0000467   0.0000479   0.0000864   0.0000614   0.0000518
  130   0.0000783  -0.0000542  -0.0000283  -0.0000545  -0.0000577   0.0000111
  131  -0.0000390   0.0000126   0.0000058   0.0000432   0.0000127  -0.0000194
  132   0.0000198  -0.0000089   0.0000049  -0.0000010  -0.0000357  -0.0000305
  133   0.0000170  -0.0000087  -0.0000033  -0.0000116  -0.0000100   0.0000048
  134   0.0000069   0.0000098   0.0000192   0.0000184   0.0000063  -0.0000064
  135  -0.0000214   0.0000014  -0.0000206   0.0000005   0.0000168  -0.0000142
  136  -0.0000001  -0.0000116  -0.0000044  -0.0000270  -0.0000220   0.0000103
  137   0.0000101  -0.0000017   0.0000047  -0.0000133  -0.0000125   0.0000045
  138  -0.0000095   0.0000037  -0.0000033   0.0000069   0.0000056   0.0000005
  139   0.0000079   0.0000049   0.0000063   0.0000066   0.0000038  -0.0000012
  140   0.0000129  -0.0000015   0.0000047   0.0000032  -0.0000002   0.0000021
  141  -0.0000045  -0.0000012  -0.0000051  -0.0000018   0.0000011   0.0000002
  142  -0.0000120   0.0000074  -0.0000030   0.0000122   0.0000104  -0.0000052
  143  -0.0000112  -0.0000004  -0.0000114  -0.0000012   0.0000065  -0.0000030
  144   0.0000057  -0.0000055   0.0000033  -0.0000126  -0.0000105   0.0000049
  145  -0.0000010  -0.0000058  -0.0000025  -0.0000076  -0.0000072   0.0000038
  146  -0.0000002   0.0000032   0.0000060   0.0000009  -0.0000020  -0.0000006
  147  -0.0000105   0.0000030  -0.0000017   0.0000014   0.0000014  -0.0000022
  148   0.0000000  -0.0000046  -0.0000026  -0.0000094  -0.0000062   0.0000041
  149   0.0000092  -0.0000026  -0.0000010   0.0000036   0.0000023   0.0000004
  150   0.0000057  -0.0000011  -0.0000014   0.0000012   0.0000008   0.0000006
  151   0.0000034   0.0000119   0.0000061   0.0000224   0.0000188  -0.0000087
  152  -0.0000007  -0.0000012   0.0000007  -0.0000067  -0.0000050   0.0000020
  153  -0.0000044   0.0000029  -0.0000017   0.0000057   0.0000051  -0.0000019
           61          62          63          64          65          66
    1  -0.0000865   0.0001318   0.0000708  -0.0017253  -0.0030691   0.0013665
    2  -0.0000640   0.0000694   0.0000057  -0.0042209  -0.0027050   0.0017238
    3   0.0006326   0.0003138   0.0003898   0.0020788   0.0017015  -0.0003256
    4   0.0006324   0.0000160  -0.0002632  -0.0082356  -0.0018021   0.0003751
    5   0.0010368   0.0000871   0.0004381   0.0072997   0.0044937  -0.0021231
    6  -0.0018610  -0.0015788  -0.0005443  -0.0016664  -0.0031887   0.0013087
    7  -0.0002156   0.0000001   0.0001069   0.0000625   0.0000683  -0.0000422
    8  -0.0005102  -0.0001283  -0.0002778  -0.0006607  -0.0003263  -0.0003725
    9   0.0007894   0.0004361   0.0005041   0.0003748   0.0004488   0.0005393
   10   0.0000335   0.0000073  -0.0000603   0.0000374   0.0002898  -0.0002380
   11   0.0000177  -0.0000375  -0.0000866   0.0007326   0.0006239  -0.0005187
   12   0.0000428  -0.0000177  -0.0000391  -0.0011733  -0.0011399   0.0005110
   13  -0.0000014  -0.0000062  -0.0000012  -0.0001056  -0.0000460   0.0000353
   14  -0.0000118   0.0000006  -0.0000005  -0.0003455  -0.0001458   0.0001093
   15   0.0000045  -0.0000008   0.0000010   0.0001158   0.0001326  -0.0000687
   16  -0.0000352  -0.0000238  -0.0000115  -0.0000193   0.0000183  -0.0000180
   17  -0.0000466  -0.0000092  -0.0000051  -0.0000151  -0.0000460   0.0000301
   18   0.0000540   0.0000296   0.0000016   0.0000962   0.0000753  -0.0000390
   19  -0.0001043  -0.0001397   0.0000697   0.0037941  -0.0017010   0.0000527
   20  -0.0002359  -0.0004916  -0.0001351  -0.0017797   0.0015423   0.0004888
   21   0.0002331   0.0006870   0.0001268  -0.0006617  -0.0002943   0.0001854
   22   0.0002369  -0.0004656   0.0000647  -0.0050320   0.0100339  -0.0004058
   23  -0.0011066   0.0015056   0.0004158   0.0023837  -0.0041514  -0.0001568
   24   0.0003207  -0.0019318  -0.0002374   0.0007492  -0.0047287   0.0013567
   25  -0.0000451  -0.0000078  -0.0001214   0.0000746  -0.0002336  -0.0000681
   26   0.0002498  -0.0004267  -0.0003398   0.0001837  -0.0002485  -0.0005777
   27  -0.0004106   0.0008072   0.0006423   0.0001998   0.0002884   0.0005938
   28   0.0000081  -0.0000022  -0.0000067   0.0000591   0.0001296  -0.0000568
   29  -0.0000114   0.0000036  -0.0000156  -0.0002897  -0.0002239   0.0001023
   30   0.0000068   0.0000062   0.0000159   0.0001866   0.0001438  -0.0000631
   31  -0.0000080   0.0000027  -0.0000050  -0.0001874  -0.0001688   0.0000870
   32  -0.0000001  -0.0000011   0.0000007  -0.0000538  -0.0000166   0.0000169
   33   0.0000037   0.0000022   0.0000012  -0.0000026  -0.0000129   0.0000067
   34  -0.0000140   0.0001398  -0.0000315   0.0011324  -0.0043826   0.0010659
   35  -0.0001029   0.0000730  -0.0002159  -0.0000875   0.0017067  -0.0007436
   36   0.0002756  -0.0004275  -0.0000097  -0.0006666   0.0033471  -0.0005152
   37  -0.0000993   0.0000868   0.0001141  -0.0005155   0.0024025  -0.0004324
   38   0.0000441  -0.0000460  -0.0000453   0.0004378  -0.0021163   0.0004889
   39  -0.0001220   0.0002340   0.0001244  -0.0000764   0.0000583   0.0000474
   40  -0.0000129  -0.0000377  -0.0000327   0.0000620   0.0007425  -0.0003520
   41   0.0001447  -0.0000751   0.0001213   0.0002533  -0.0009243   0.0004847
   42  -0.0001336   0.0003274   0.0002141   0.0001696  -0.0014174   0.0006395
   43   0.0000399  -0.0000485  -0.0000154  -0.0001176  -0.0000295   0.0000534
   44   0.0000159  -0.0000285   0.0000307  -0.0001251   0.0001199   0.0000004
   45  -0.0000603   0.0001071   0.0000521  -0.0000213   0.0001817  -0.0000510
   46  -0.0094417  -0.0012511  -0.0014080  -0.0113648  -0.0086521   0.0026386
   47  -0.0100368  -0.0015603  -0.0029397  -0.0372316  -0.0296435   0.0066522
   48  -0.0316068  -0.0087755  -0.0028428   0.0244166   0.0172120  -0.0046964
   49  -0.0051982  -0.0014145   0.0001725   0.0030255   0.0020835   0.0005673
   50  -0.0010143   0.0000854  -0.0002629   0.0010540   0.0010874  -0.0007918
   51   0.0001343   0.0002778   0.0006847   0.0005316  -0.0007458   0.0031446
   52   0.0041676   0.0008112   0.0009272   0.0028150   0.0002462   0.0005436
   53  -0.0000897   0.0005346   0.0009388  -0.0040848   0.0050710   0.0005400
   54   0.0013582   0.0012780   0.0017521   0.0004551  -0.0009308   0.0018214
   55  -0.0006964   0.0000560  -0.0002846   0.0025070  -0.0021846  -0.0009845
   56   0.0005032   0.0000185   0.0001081  -0.0003405  -0.0000044  -0.0000971
   57  -0.0006793   0.0003692  -0.0004742  -0.0026813   0.0013232  -0.0015343
   58  -0.0596393  -0.0131340  -0.0457291  -0.0658102  -0.0312066   0.0137276
   59  -0.0118825  -0.0650057  -0.0617419  -0.0242221  -0.1599751   0.0650482
   60  -0.0490497  -0.0715682  -0.2760090  -0.0016470   0.0214467  -0.1196168
   61   0.0651321   0.0149130   0.0484553   0.0024320  -0.0001729   0.0093479
   62   0.0149130   0.0804335   0.0605593   0.0039388  -0.0010898   0.0381335
   63   0.0484553   0.0605593   0.3074458  -0.0016453   0.0049410  -0.0240617
   64   0.0024320   0.0039388  -0.0016453   0.0949636   0.0750370   0.0770471
   65  -0.0001729  -0.0010898   0.0049410   0.0750370   0.2835953  -0.0057681
   66   0.0093479   0.0381335  -0.0240617   0.0770471  -0.0057681   0.6063084
   67   0.0004121  -0.0013746   0.0011286  -0.0291944  -0.0255761  -0.1020956
   68  -0.0013691  -0.0046412   0.0030922  -0.0320564  -0.0571829  -0.1042705
   69   0.0013373   0.0046057  -0.0003080  -0.0864940  -0.0596833  -0.4684558
   70   0.0025522  -0.0039969  -0.0021085   0.0021878  -0.0094616  -0.0002524
   71   0.0083652  -0.0083351  -0.0052152   0.0135644  -0.0454106   0.0018318
   72   0.0200752  -0.0255075  -0.0093502  -0.0096355   0.0273026  -0.0002268
   73  -0.0021504   0.0031023   0.0005855   0.0005292  -0.0017394  -0.0006257
   74   0.0025947  -0.0028507  -0.0008814  -0.0010414   0.0033631   0.0001312
   75   0.0008580  -0.0005642   0.0005509  -0.0004136   0.0001158   0.0033102
   76   0.0023485  -0.0017194  -0.0002267   0.0049931  -0.0005569  -0.0008657
   77  -0.0011854   0.0018956   0.0015673   0.0037447   0.0028380  -0.0002528
   78  -0.0005806   0.0023396   0.0020014  -0.0013251  -0.0003819   0.0020271
   79  -0.0002634   0.0003973   0.0002541   0.0036027   0.0000503  -0.0005128
   80  -0.0000511   0.0000157  -0.0000588  -0.0021273  -0.0002337  -0.0001041
   81   0.0005760  -0.0001418  -0.0006317   0.0016844  -0.0004579  -0.0021335
   82   0.0000099   0.0000111   0.0000056  -0.0000278  -0.0000766   0.0000430
   83   0.0000223   0.0000036   0.0000017   0.0001171   0.0000574  -0.0000395
   84  -0.0000199  -0.0000077  -0.0000050   0.0000380   0.0000745  -0.0000444
   85   0.0000101   0.0000044   0.0000005   0.0000305   0.0000583  -0.0000287
   86  -0.0000024  -0.0000015  -0.0000041   0.0000128  -0.0000169  -0.0000024
   87   0.0000076   0.0000030  -0.0000025   0.0000610   0.0000395  -0.0000294
   88  -0.0000011   0.0000002   0.0000003   0.0000038   0.0000030  -0.0000023
   89   0.0000006   0.0000023   0.0000031  -0.0000357   0.0000420  -0.0000034
   90   0.0000040  -0.0000001   0.0000001   0.0000066   0.0000176  -0.0000058
   91   0.0000031   0.0000009  -0.0000008   0.0000305   0.0000512  -0.0000266
   92  -0.0000048   0.0000005   0.0000004  -0.0000118  -0.0000130   0.0000075
   93   0.0000061   0.0000023   0.0000004  -0.0000138  -0.0000233   0.0000089
   94   0.0000014   0.0000024   0.0000029  -0.0000336  -0.0000455   0.0000291
   95   0.0000022   0.0000004   0.0000013   0.0000042  -0.0000041   0.0000038
   96   0.0000017   0.0000013   0.0000026  -0.0000424  -0.0000399   0.0000308
   97  -0.0000059  -0.0000017  -0.0000009  -0.0000301  -0.0000275   0.0000157
   98  -0.0000020  -0.0000007  -0.0000005  -0.0000162   0.0000015   0.0000012
   99   0.0000012   0.0000007   0.0000010   0.0000235   0.0000128  -0.0000084
  100   0.0000069   0.0000016   0.0000032  -0.0000119  -0.0000431   0.0000297
  101   0.0000051   0.0000002   0.0000018   0.0000232  -0.0000472   0.0000178
  102  -0.0000055  -0.0000013  -0.0000012  -0.0000089   0.0000271  -0.0000128
  103   0.0000017   0.0000001  -0.0000005   0.0000105   0.0000182  -0.0000107
  104  -0.0000042  -0.0000012  -0.0000016  -0.0000168  -0.0000026   0.0000016
  105   0.0000006   0.0000008  -0.0000004   0.0000241   0.0000022  -0.0000065
  106  -0.0000013  -0.0000041  -0.0000072   0.0002227   0.0002840  -0.0001715
  107  -0.0000077   0.0000003   0.0000015  -0.0000707  -0.0001260   0.0000667
  108  -0.0000020  -0.0000004  -0.0000025   0.0000179   0.0000079  -0.0000117
  109   0.0000013  -0.0000004   0.0000017  -0.0000467  -0.0000162   0.0000205
  110   0.0000017  -0.0000011   0.0000001  -0.0000210   0.0000210  -0.0000041
  111   0.0000008   0.0000005   0.0000008   0.0000010  -0.0000147   0.0000070
  112   0.0000004   0.0000031   0.0000083  -0.0002584  -0.0003405   0.0002075
  113   0.0000114  -0.0000029  -0.0000004   0.0000719   0.0002250  -0.0001013
  114   0.0000108   0.0000031   0.0000094  -0.0000630  -0.0000966   0.0000782
  115  -0.0000067  -0.0000012  -0.0000057   0.0001599   0.0001269  -0.0001013
  116  -0.0000051   0.0000011   0.0000039  -0.0000321  -0.0002207   0.0001051
  117  -0.0000073  -0.0000031  -0.0000102   0.0000919   0.0001986  -0.0001271
  118  -0.0000003  -0.0000000   0.0000002  -0.0000436  -0.0000341   0.0000226
  119   0.0000009   0.0000001  -0.0000005   0.0000063   0.0000290  -0.0000138
  120   0.0000010   0.0000004   0.0000009   0.0000077  -0.0000085   0.0000040
  121   0.0000011  -0.0000014   0.0000004  -0.0001165  -0.0000298   0.0000383
  122   0.0000055  -0.0000014  -0.0000042   0.0000409   0.0002345  -0.0001131
  123   0.0000032   0.0000014   0.0000057  -0.0000303  -0.0001054   0.0000646
  124  -0.0000033   0.0000012  -0.0000010   0.0000761   0.0000091  -0.0000239
  125  -0.0000033   0.0000006   0.0000006  -0.0000214  -0.0000693   0.0000333
  126  -0.0000021  -0.0000003  -0.0000024  -0.0000051   0.0000269  -0.0000176
  127   0.0000028   0.0000030   0.0000023  -0.0000244  -0.0001218   0.0000557
  128  -0.0000017   0.0000038  -0.0000004   0.0000500  -0.0000824   0.0000204
  129  -0.0000083  -0.0000053  -0.0000033  -0.0001299  -0.0000727   0.0000397
  130  -0.0000008   0.0000016  -0.0000054   0.0000764   0.0000492  -0.0000422
  131  -0.0000069  -0.0000008   0.0000011  -0.0000369  -0.0000348   0.0000210
  132  -0.0000142  -0.0000006  -0.0000016   0.0000425  -0.0000051  -0.0000142
  133  -0.0000049  -0.0000035  -0.0000025   0.0000135   0.0000130  -0.0000125
  134  -0.0000070   0.0000004  -0.0000017  -0.0000101  -0.0000212   0.0000043
  135   0.0000152   0.0000042   0.0000060  -0.0000134  -0.0000061   0.0000247
  136   0.0000023   0.0000012  -0.0000007   0.0000271   0.0000320  -0.0000200
  137   0.0000005   0.0000009   0.0000004   0.0000049   0.0000273  -0.0000114
  138   0.0000037   0.0000003   0.0000015  -0.0000114  -0.0000037   0.0000076
  139  -0.0000011   0.0000000  -0.0000002  -0.0000115  -0.0000016   0.0000022
  140   0.0000000  -0.0000003  -0.0000006  -0.0000113   0.0000050  -0.0000011
  141   0.0000008   0.0000006   0.0000009   0.0000051  -0.0000043   0.0000026
  142   0.0000003   0.0000002   0.0000010  -0.0000090  -0.0000220   0.0000130
  143   0.0000019   0.0000002   0.0000013   0.0000071  -0.0000134   0.0000076
  144  -0.0000005  -0.0000003  -0.0000010   0.0000117   0.0000185  -0.0000127
  145   0.0000006   0.0000002   0.0000000   0.0000097   0.0000109  -0.0000065
  146  -0.0000020  -0.0000006  -0.0000014  -0.0000004   0.0000022  -0.0000043
  147  -0.0000004   0.0000001  -0.0000001   0.0000040  -0.0000076   0.0000020
  148   0.0000010   0.0000001   0.0000004   0.0000106   0.0000115  -0.0000059
  149   0.0000014   0.0000002   0.0000011  -0.0000104   0.0000022   0.0000042
  150   0.0000012   0.0000001   0.0000004  -0.0000069   0.0000034   0.0000018
  151  -0.0000011  -0.0000001  -0.0000001  -0.0000282  -0.0000275   0.0000169
  152  -0.0000003   0.0000003  -0.0000003   0.0000085   0.0000070  -0.0000052
  153   0.0000006   0.0000004   0.0000006  -0.0000050  -0.0000101   0.0000064
           67          68          69          70          71          72
    1  -0.0000363   0.0003295  -0.0004432   0.0011848   0.0012615  -0.0012358
    2   0.0003922   0.0000909  -0.0005187   0.0015996  -0.0011389  -0.0000302
    3  -0.0002306  -0.0001444   0.0002468  -0.0007587   0.0001275   0.0000197
    4   0.0003399  -0.0004954  -0.0004918  -0.0009954  -0.0025463   0.0029262
    5  -0.0016555  -0.0002232   0.0008234  -0.0051199   0.0071666  -0.0019933
    6  -0.0004332   0.0001028   0.0001666   0.0023576   0.0005163  -0.0005256
    7   0.0000172   0.0000214  -0.0000742  -0.0001794  -0.0000447  -0.0001938
    8   0.0003554   0.0001388  -0.0002610   0.0004275  -0.0005431   0.0003974
    9  -0.0002254  -0.0002251   0.0001169   0.0001128  -0.0001161  -0.0000625
   10  -0.0000639  -0.0000999   0.0000648  -0.0002310  -0.0002331   0.0001814
   11  -0.0002078  -0.0001076   0.0001554  -0.0006509  -0.0001223   0.0002408
   12   0.0000902   0.0001100  -0.0001965   0.0004391   0.0001723  -0.0003531
   13   0.0000148   0.0000013  -0.0000055   0.0000681  -0.0001008   0.0000699
   14   0.0000670   0.0000074  -0.0000472   0.0002284  -0.0001177   0.0000316
   15  -0.0000078  -0.0000127   0.0000235  -0.0000458   0.0000099   0.0000286
   16   0.0000162   0.0000054  -0.0000014   0.0000085  -0.0000220   0.0000049
   17   0.0000188   0.0000166  -0.0000105   0.0000588   0.0000182  -0.0000081
   18  -0.0000223  -0.0000101   0.0000066  -0.0000624  -0.0000181   0.0000334
   19  -0.0011222   0.0004211   0.0001128  -0.0310608  -0.0076123  -0.0073896
   20   0.0006152  -0.0000013   0.0000199  -0.0320014  -0.0038916  -0.0073216
   21   0.0001277  -0.0001411  -0.0001315   0.0131105  -0.0009899   0.0065498
   22   0.0010462  -0.0005224   0.0006586  -0.0674338  -0.0025020   0.0125289
   23   0.0004415  -0.0006576  -0.0005342   0.0005269  -0.1410964   0.0391127
   24   0.0003288  -0.0002741  -0.0000293   0.0154720   0.0445682  -0.1170120
   25  -0.0001289   0.0001170  -0.0000260   0.0031071   0.0017006   0.0087185
   26  -0.0002079   0.0002722  -0.0001848   0.0022959   0.0028635   0.0286812
   27   0.0000689  -0.0003307   0.0000445  -0.0020428  -0.0014297  -0.0183187
   28  -0.0000036  -0.0000214   0.0000216  -0.0000271  -0.0000346   0.0000343
   29   0.0000264   0.0000119  -0.0000317   0.0001659  -0.0000605   0.0000285
   30  -0.0000094  -0.0000024   0.0000270  -0.0000399   0.0000202   0.0000532
   31   0.0000240   0.0000164  -0.0000319   0.0000858  -0.0000032  -0.0000333
   32   0.0000192   0.0000034  -0.0000112   0.0000246  -0.0000107  -0.0000114
   33  -0.0000092  -0.0000017  -0.0000026  -0.0000088  -0.0000056  -0.0000144
   34  -0.0001186   0.0002405  -0.0003944   0.0178936  -0.0034447  -0.0103462
   35   0.0001506  -0.0003974   0.0002765   0.0077193  -0.0291670  -0.0001545
   36  -0.0001003   0.0000731   0.0004631  -0.0134010   0.0153850   0.0115395
   37   0.0000980  -0.0002166   0.0002312  -0.0094091   0.0022341   0.0037493
   38  -0.0001161   0.0002541  -0.0002208   0.0052065  -0.0012375  -0.0023147
   39   0.0000874  -0.0001079  -0.0000577  -0.0003453  -0.0012474  -0.0002928
   40  -0.0000807  -0.0000298   0.0000921  -0.0026709   0.0005355   0.0016646
   41  -0.0001098   0.0001480  -0.0001162   0.0014035   0.0001888  -0.0011682
   42   0.0000827  -0.0000200  -0.0002592   0.0026102   0.0004206  -0.0042020
   43   0.0000380   0.0000134  -0.0000077   0.0002333   0.0001933   0.0000307
   44   0.0000476  -0.0000377   0.0000091   0.0003052   0.0005250   0.0001063
   45   0.0000171  -0.0000734   0.0000383  -0.0003954   0.0005700  -0.0004132
   46   0.0017598   0.0002698   0.0001623  -0.0204036   0.0049049  -0.0013543
   47   0.0010010   0.0019397  -0.0015040   0.0200420   0.0122967   0.0040959
   48   0.0040784   0.0016674   0.0025345   0.0096587   0.0026063   0.0022196
   49  -0.0001230  -0.0006574   0.0011013   0.0010910  -0.0010889  -0.0010657
   50  -0.0003351  -0.0002042   0.0003402   0.0001618  -0.0005788  -0.0001117
   51  -0.0012776  -0.0009775  -0.0001640  -0.0003373  -0.0011705  -0.0009190
   52  -0.0009316   0.0006129  -0.0000395  -0.0032416  -0.0079203  -0.0007452
   53   0.0001156  -0.0007908  -0.0004495  -0.0016835   0.0020879   0.0002800
   54  -0.0010209  -0.0004273  -0.0000256  -0.0003627   0.0007955   0.0011777
   55  -0.0000888  -0.0000453   0.0007582  -0.0000284   0.0000174   0.0002268
   56   0.0002547   0.0002148  -0.0000960  -0.0001538  -0.0010758   0.0002306
   57   0.0014836  -0.0007673  -0.0008003  -0.0001081   0.0005696  -0.0003485
   58   0.0002804   0.0064773  -0.0044906  -0.1037778   0.0264307   0.0182615
   59   0.0001720   0.0026637  -0.0051804   0.0496287  -0.1224260  -0.0350547
   60   0.0105553   0.0389122  -0.0241978   0.0179654  -0.0265130  -0.0974739
   61   0.0004121  -0.0013691   0.0013373   0.0025522   0.0083652   0.0200752
   62  -0.0013746  -0.0046412   0.0046057  -0.0039969  -0.0083351  -0.0255075
   63   0.0011286   0.0030922  -0.0003080  -0.0021085  -0.0052152  -0.0093502
   64  -0.0291944  -0.0320564  -0.0864940   0.0021878   0.0135644  -0.0096355
   65  -0.0255761  -0.0571829  -0.0596833  -0.0094616  -0.0454106   0.0273026
   66  -0.1020956  -0.1042705  -0.4684558  -0.0002524   0.0018318  -0.0002268
   67   0.0287152   0.0257688   0.0898924   0.0004425  -0.0005721  -0.0020794
   68   0.0257688   0.0578597   0.0624523   0.0010958   0.0018583   0.0034912
   69   0.0898924   0.0624523   0.4884665  -0.0006297  -0.0006338   0.0029613
   70   0.0004425   0.0010958  -0.0006297   0.4725753   0.0147736   0.0081615
   71  -0.0005721   0.0018583  -0.0006338   0.0147736   0.4899158   0.0117573
   72  -0.0020794   0.0034912   0.0029613   0.0081615   0.0117573   0.5868144
   73   0.0001692   0.0001941  -0.0007520  -0.0466165  -0.0008552  -0.0101336
   74   0.0004641  -0.0010440   0.0008213  -0.0024856  -0.0603902  -0.0455441
   75   0.0003767  -0.0015585  -0.0000945  -0.0110215  -0.0414908  -0.2822809
   76  -0.0009781  -0.0004603   0.0000632  -0.2007762  -0.0050692  -0.0472730
   77   0.0001676  -0.0003707  -0.0003981  -0.0484176  -0.0944430   0.0007122
   78   0.0007601  -0.0008116  -0.0002388  -0.0336879   0.0103319  -0.0817742
   79  -0.0004779   0.0003796  -0.0006056  -0.0145597  -0.0420190   0.0149310
   80   0.0001003   0.0001828   0.0003682  -0.0016673  -0.0069029   0.0027695
   81  -0.0015693   0.0002593  -0.0001343  -0.0042784  -0.0108388   0.0021568
   82  -0.0000063   0.0000112  -0.0000155   0.0000189   0.0000214  -0.0000334
   83  -0.0000492  -0.0000133   0.0000145  -0.0000763   0.0000079  -0.0000071
   84   0.0000163  -0.0000039   0.0000142   0.0000016  -0.0000110   0.0000400
   85  -0.0000051  -0.0000169   0.0000107  -0.0000325  -0.0000149   0.0000018
   86  -0.0000018   0.0000082   0.0000073   0.0000179   0.0000215   0.0000233
   87  -0.0000215  -0.0000096   0.0000153  -0.0000422   0.0000029   0.0000134
   88  -0.0000007   0.0000002   0.0000017  -0.0000027  -0.0000046   0.0000026
   89   0.0000176  -0.0000132  -0.0000024  -0.0000104  -0.0000391  -0.0000113
   90  -0.0000016  -0.0000015   0.0000026  -0.0000046  -0.0000047   0.0000111
   91  -0.0000053  -0.0000109   0.0000096  -0.0000268  -0.0000141   0.0000073
   92   0.0000047   0.0000039  -0.0000023   0.0000075  -0.0000017   0.0000015
   93  -0.0000044   0.0000007  -0.0000009  -0.0000014   0.0000037  -0.0000069
   94   0.0000028   0.0000059  -0.0000117   0.0000155   0.0000047  -0.0000227
   95  -0.0000048   0.0000003  -0.0000015  -0.0000039  -0.0000009  -0.0000067
   96   0.0000093   0.0000071  -0.0000135   0.0000222   0.0000008  -0.0000176
   97   0.0000124   0.0000077  -0.0000056   0.0000279   0.0000062   0.0000025
   98   0.0000098  -0.0000003  -0.0000014   0.0000118  -0.0000013   0.0000024
   99  -0.0000100  -0.0000027   0.0000028  -0.0000155  -0.0000016  -0.0000018
  100  -0.0000072   0.0000100  -0.0000097   0.0000118   0.0000081  -0.0000142
  101  -0.0000247   0.0000115  -0.0000028  -0.0000028   0.0000222  -0.0000083
  102   0.0000141  -0.0000059   0.0000009   0.0000036  -0.0000081   0.0000045
  103  -0.0000022  -0.0000055   0.0000042  -0.0000079  -0.0000023   0.0000024
  104   0.0000111   0.0000012  -0.0000001   0.0000129  -0.0000004   0.0000060
  105  -0.0000106  -0.0000007   0.0000054  -0.0000111   0.0000067   0.0000020
  106  -0.0000479  -0.0000614   0.0000635  -0.0001619  -0.0000373   0.0000560
  107   0.0000135   0.0000337  -0.0000213   0.0000676   0.0000138  -0.0000049
  108   0.0000036   0.0000009   0.0000092   0.0000066   0.0000051   0.0000277
  109   0.0000169   0.0000046  -0.0000105   0.0000244  -0.0000091  -0.0000074
  110   0.0000129  -0.0000051  -0.0000015   0.0000040  -0.0000120   0.0000014
  111  -0.0000049   0.0000032  -0.0000022   0.0000005   0.0000031  -0.0000051
  112   0.0000573   0.0000773  -0.0000768   0.0001940   0.0000472  -0.0000650
  113   0.0000018  -0.0000522   0.0000274  -0.0000912  -0.0000597   0.0000234
  114   0.0000036   0.0000250  -0.0000300   0.0000343  -0.0000003  -0.0000370
  115  -0.0000491  -0.0000309   0.0000420  -0.0001073   0.0000029   0.0000248
  116  -0.0000222   0.0000600  -0.0000255   0.0000626   0.0000487  -0.0000215
  117   0.0000005  -0.0000517   0.0000433  -0.0000704  -0.0000211   0.0000463
  118   0.0000147   0.0000067  -0.0000094   0.0000305   0.0000031  -0.0000054
  119   0.0000022  -0.0000079   0.0000037  -0.0000105  -0.0000072   0.0000025
  120  -0.0000069   0.0000026  -0.0000007  -0.0000058   0.0000012  -0.0000039
  121   0.0000518   0.0000046  -0.0000218   0.0000687  -0.0000131  -0.0000058
  122   0.0000204  -0.0000636   0.0000287  -0.0000687  -0.0000493   0.0000236
  123  -0.0000095   0.0000296  -0.0000208   0.0000288   0.0000126  -0.0000220
  124  -0.0000339  -0.0000012   0.0000152  -0.0000404   0.0000144   0.0000045
  125  -0.0000004   0.0000184  -0.0000082   0.0000256   0.0000122  -0.0000045
  126   0.0000093  -0.0000100   0.0000043  -0.0000007  -0.0000027   0.0000049
  127  -0.0000067   0.0000260  -0.0000176   0.0000183   0.0000603  -0.0000469
  128  -0.0000360   0.0000115   0.0000053  -0.0000032   0.0000683  -0.0000256
  129   0.0000349   0.0000096  -0.0000284   0.0000580  -0.0000063  -0.0000359
  130  -0.0000164  -0.0000142   0.0000198  -0.0000377   0.0000171   0.0000163
  131   0.0000105   0.0000079  -0.0000091   0.0000318   0.0000105  -0.0000072
  132  -0.0000144  -0.0000005   0.0000090  -0.0000012   0.0000229   0.0000109
  133  -0.0000025  -0.0000021   0.0000036  -0.0000080   0.0000007   0.0000051
  134   0.0000043   0.0000024  -0.0000024   0.0000072   0.0000076  -0.0000061
  135  -0.0000011   0.0000026  -0.0000080   0.0000017  -0.0000121  -0.0000106
  136  -0.0000060  -0.0000082   0.0000077  -0.0000218  -0.0000053   0.0000056
  137   0.0000042  -0.0000067   0.0000021  -0.0000115  -0.0000114  -0.0000003
  138   0.0000014   0.0000006  -0.0000025   0.0000007  -0.0000043  -0.0000042
  139   0.0000063   0.0000004  -0.0000014   0.0000072  -0.0000013   0.0000000
  140   0.0000069  -0.0000022  -0.0000005   0.0000069  -0.0000014   0.0000019
  141  -0.0000043   0.0000016  -0.0000012  -0.0000027   0.0000007  -0.0000029
  142  -0.0000006   0.0000058  -0.0000047   0.0000071   0.0000032  -0.0000054
  143  -0.0000087   0.0000050  -0.0000024  -0.0000019   0.0000023  -0.0000028
  144  -0.0000006  -0.0000045   0.0000050  -0.0000079  -0.0000017   0.0000059
  145  -0.0000040  -0.0000029   0.0000027  -0.0000078  -0.0000012   0.0000002
  146   0.0000026  -0.0000004   0.0000028   0.0000036   0.0000019   0.0000062
  147  -0.0000031   0.0000022   0.0000005  -0.0000000   0.0000031   0.0000007
  148  -0.0000039  -0.0000028   0.0000019  -0.0000106  -0.0000031  -0.0000008
  149   0.0000041  -0.0000012  -0.0000035   0.0000018  -0.0000041  -0.0000050
  150   0.0000033  -0.0000011  -0.0000013   0.0000013  -0.0000033  -0.0000017
  151   0.0000103   0.0000063  -0.0000062   0.0000229   0.0000041  -0.0000017
  152  -0.0000019  -0.0000016   0.0000024  -0.0000061  -0.0000008   0.0000015
  153  -0.0000004   0.0000021  -0.0000026   0.0000031   0.0000009  -0.0000036
           73          74          75          76          77          78
    1  -0.0000475  -0.0001305   0.0001583  -0.0017202  -0.0013317   0.0003866
    2  -0.0001401   0.0000672   0.0000134  -0.0013390   0.0006920   0.0000245
    3  -0.0000107  -0.0000549   0.0001491   0.0006131   0.0000427   0.0001459
    4  -0.0002712   0.0002437  -0.0001379   0.0029586   0.0039237  -0.0009536
    5   0.0004903  -0.0004501   0.0003533   0.0011158  -0.0048784   0.0005688
    6   0.0003850   0.0000382  -0.0002126  -0.0014743  -0.0011848  -0.0001749
    7  -0.0000045   0.0000697  -0.0001599  -0.0001658  -0.0002172  -0.0000025
    8  -0.0000019  -0.0000817  -0.0000362  -0.0000346   0.0004951  -0.0000889
    9  -0.0001934  -0.0000433   0.0002117   0.0002977   0.0002324   0.0001135
   10  -0.0000123   0.0000109   0.0000178   0.0005428   0.0003585  -0.0000682
   11   0.0000244   0.0000518  -0.0000250   0.0008456   0.0001195  -0.0000968
   12  -0.0000013   0.0000243  -0.0000533  -0.0007717  -0.0003537   0.0000320
   13   0.0000026   0.0000115  -0.0000148   0.0000027   0.0000700  -0.0000167
   14  -0.0000073   0.0000028  -0.0000056  -0.0001011   0.0001389  -0.0000102
   15   0.0000046   0.0000065  -0.0000036   0.0000672   0.0000262  -0.0000110
   16   0.0000017   0.0000016  -0.0000058  -0.0000125   0.0000167  -0.0000034
   17  -0.0000006  -0.0000162   0.0000087  -0.0000527  -0.0000135   0.0000119
   18  -0.0000064  -0.0000099   0.0000239   0.0000996   0.0000372   0.0000168
   19   0.0011168   0.0012822   0.0006123  -0.0016673  -0.0105653   0.0040692
   20   0.0002442   0.0015619  -0.0007074  -0.0039746  -0.0066932   0.0037276
   21   0.0000096  -0.0018675   0.0024379   0.0025475   0.0054276  -0.0002152
   22   0.0013257   0.0010927  -0.0014316  -0.0218457  -0.0339967   0.0135115
   23   0.0010470   0.0029661  -0.0015274  -0.0081036  -0.0023981   0.0009381
   24   0.0071888   0.0299381  -0.0196302  -0.0039171  -0.0109218   0.0062601
   25  -0.0004928  -0.0017710   0.0007963   0.0009410   0.0006569  -0.0003793
   26  -0.0013578  -0.0042311   0.0023645   0.0012988   0.0013536  -0.0016787
   27   0.0003752   0.0025594  -0.0004623   0.0002787  -0.0003950   0.0019634
   28   0.0000015   0.0000065  -0.0000052   0.0000783   0.0000589  -0.0000226
   29  -0.0000088  -0.0000001  -0.0000013  -0.0000456   0.0000777  -0.0000151
   30   0.0000041  -0.0000056  -0.0000026   0.0000537   0.0000018  -0.0000067
   31  -0.0000048  -0.0000010  -0.0000014  -0.0001146  -0.0000179   0.0000083
   32  -0.0000008   0.0000009  -0.0000028  -0.0000578  -0.0000037   0.0000018
   33  -0.0000021   0.0000010   0.0000059   0.0000181   0.0000035   0.0000059
   34   0.0001536   0.0000533   0.0003139  -0.0026004   0.0009282  -0.0002499
   35   0.0000170   0.0021355  -0.0012449   0.0025446   0.0023623  -0.0006005
   36  -0.0013223   0.0025978  -0.0026459   0.0003435  -0.0016755  -0.0025613
   37   0.0002079  -0.0001082   0.0000741   0.0018559  -0.0004986   0.0007392
   38  -0.0000276  -0.0000988   0.0000658  -0.0015128  -0.0008001   0.0000236
   39   0.0002867  -0.0008876   0.0010253   0.0004467   0.0002949   0.0010522
   40  -0.0001696   0.0003690   0.0002088   0.0012944  -0.0004313  -0.0006061
   41   0.0000628  -0.0016890  -0.0008781  -0.0005905  -0.0008652  -0.0000705
   42   0.0003556  -0.0008883   0.0013970  -0.0007944  -0.0000578   0.0016208
   43  -0.0000627   0.0001018  -0.0001219  -0.0003263   0.0000018   0.0001364
   44  -0.0000085   0.0000419  -0.0000833  -0.0003407   0.0002546   0.0001568
   45  -0.0000009  -0.0003299   0.0004609   0.0001668   0.0002300   0.0000925
   46   0.0009665  -0.0013032  -0.0009107   0.0034900   0.0003277   0.0003899
   47  -0.0002154  -0.0002261  -0.0010185   0.0064815  -0.0043043  -0.0012983
   48   0.0003697  -0.0003952  -0.0009637   0.0010966  -0.0010050   0.0007408
   49  -0.0000449   0.0003226   0.0005964  -0.0004319   0.0003855   0.0009337
   50   0.0000026   0.0003331   0.0001494  -0.0002914   0.0001954   0.0002638
   51  -0.0002991   0.0003796   0.0008876  -0.0000711   0.0002884   0.0004608
   52  -0.0002969   0.0007134   0.0003591  -0.0054229   0.0022636   0.0002830
   53  -0.0000080  -0.0000631   0.0001566   0.0022114   0.0005087  -0.0001150
   54  -0.0004331   0.0006042   0.0005443   0.0011017  -0.0003371   0.0004037
   55   0.0000879  -0.0000823  -0.0000603   0.0002717  -0.0005115  -0.0000398
   56  -0.0000244   0.0000825   0.0000271  -0.0009122   0.0003232  -0.0000275
   57   0.0001317  -0.0001976  -0.0001393   0.0002676  -0.0000351  -0.0001985
   58   0.0029509   0.0012833   0.0007084  -0.0511582   0.0237153   0.0070597
   59   0.0044948  -0.0057714   0.0002751  -0.0089040   0.0052104   0.0021077
   60   0.0213297  -0.0264790  -0.0109629  -0.0068786   0.0070587   0.0027611
   61  -0.0021504   0.0025947   0.0008580   0.0023485  -0.0011854  -0.0005806
   62   0.0031023  -0.0028507  -0.0005642  -0.0017194   0.0018956   0.0023396
   63   0.0005855  -0.0008814   0.0005509  -0.0002267   0.0015673   0.0020014
   64   0.0005292  -0.0010414  -0.0004136   0.0049931   0.0037447  -0.0013251
   65  -0.0017394   0.0033631   0.0001158  -0.0005569   0.0028380  -0.0003819
   66  -0.0006257   0.0001312   0.0033102  -0.0008657  -0.0002528   0.0020271
   67   0.0001692   0.0004641   0.0003767  -0.0009781   0.0001676   0.0007601
   68   0.0001941  -0.0010440  -0.0015585  -0.0004603  -0.0003707  -0.0008116
   69  -0.0007520   0.0008213  -0.0000945   0.0000632  -0.0003981  -0.0002388
   70  -0.0466165  -0.0024856  -0.0110215  -0.2007762  -0.0484176  -0.0336879
   71  -0.0008552  -0.0603902  -0.0414908  -0.0050692  -0.0944430   0.0103319
   72  -0.0101336  -0.0455441  -0.2822809  -0.0472730   0.0007122  -0.0817742
   73   0.0641267   0.0043509   0.0213472  -0.0218474  -0.0105845  -0.0375473
   74   0.0043509   0.0650214   0.0489648  -0.0058992   0.0013822  -0.0075585
   75   0.0213472   0.0489648   0.3078283  -0.0115114  -0.0039466  -0.0011497
   76  -0.0218474  -0.0058992  -0.0115114   0.3428342   0.1311086   0.0379248
   77  -0.0105845   0.0013822  -0.0039466   0.1311086   0.5349950  -0.1587292
   78  -0.0375473  -0.0075585  -0.0011497   0.0379248  -0.1587292   0.1297479
   79   0.0003862  -0.0001379  -0.0006518  -0.0525088  -0.0598716   0.0092412
   80   0.0009521  -0.0000954   0.0005882  -0.1056737  -0.4380566   0.1509783
   81  -0.0010443  -0.0009236  -0.0002297   0.0283896   0.1633565  -0.0631148
   82  -0.0000035  -0.0000055   0.0000097  -0.0000442  -0.0000318   0.0000223
   83  -0.0000030   0.0000083   0.0000096   0.0001131  -0.0000006  -0.0000001
   84   0.0000075   0.0000017  -0.0000144   0.0000196   0.0000213  -0.0000241
   85  -0.0000029   0.0000002   0.0000055   0.0000501   0.0000251  -0.0000001
   86   0.0000049   0.0000009  -0.0000111  -0.0000185  -0.0000183  -0.0000154
   87  -0.0000003   0.0000003   0.0000026   0.0000702   0.0000136  -0.0000043
   88  -0.0000008   0.0000000   0.0000007   0.0000094   0.0000050  -0.0000019
   89  -0.0000032  -0.0000041   0.0000074   0.0000035   0.0000434   0.0000128
   90  -0.0000000   0.0000019  -0.0000020   0.0000075   0.0000087  -0.0000041
   91  -0.0000003   0.0000009   0.0000017   0.0000460   0.0000239  -0.0000028
   92   0.0000010  -0.0000026  -0.0000006  -0.0000068   0.0000024   0.0000003
   93  -0.0000035  -0.0000022   0.0000053  -0.0000035  -0.0000051   0.0000053
   94  -0.0000022  -0.0000026   0.0000051  -0.0000341  -0.0000143   0.0000129
   95  -0.0000010   0.0000005   0.0000023   0.0000036  -0.0000005   0.0000033
   96  -0.0000017  -0.0000017   0.0000033  -0.0000452  -0.0000117   0.0000122
   97   0.0000017  -0.0000004  -0.0000051  -0.0000453  -0.0000132  -0.0000022
   98  -0.0000001   0.0000000  -0.0000024  -0.0000204  -0.0000006  -0.0000016
   99  -0.0000002   0.0000008   0.0000023   0.0000292   0.0000056  -0.0000000
  100  -0.0000013  -0.0000002   0.0000038  -0.0000246  -0.0000176   0.0000100
  101  -0.0000003   0.0000012   0.0000035   0.0000098  -0.0000253   0.0000043
  102   0.0000020   0.0000003  -0.0000033  -0.0000041   0.0000104  -0.0000025
  103   0.0000000   0.0000003   0.0000001   0.0000137   0.0000064  -0.0000015
  104   0.0000007  -0.0000006  -0.0000037  -0.0000222  -0.0000017  -0.0000038
  105   0.0000002  -0.0000003   0.0000009   0.0000236  -0.0000018  -0.0000017
  106   0.0000071   0.0000046   0.0000006   0.0002880   0.0001128  -0.0000283
  107  -0.0000016  -0.0000015  -0.0000027  -0.0000940  -0.0000398   0.0000037
  108   0.0000028   0.0000015  -0.0000069   0.0000054   0.0000003  -0.0000124
  109  -0.0000013   0.0000002  -0.0000015  -0.0000527  -0.0000028   0.0000036
  110  -0.0000002   0.0000006  -0.0000019  -0.0000192   0.0000097  -0.0000007
  111  -0.0000002  -0.0000002   0.0000015   0.0000005  -0.0000055   0.0000018
  112  -0.0000078  -0.0000050  -0.0000005  -0.0003433  -0.0001376   0.0000367
  113   0.0000012   0.0000035   0.0000031   0.0001278   0.0001011  -0.0000043
  114  -0.0000044  -0.0000017   0.0000117  -0.0000745  -0.0000243   0.0000322
  115   0.0000052   0.0000018   0.0000014   0.0001957   0.0000430  -0.0000213
  116  -0.0000013  -0.0000003   0.0000030  -0.0000841  -0.0000883   0.0000100
  117   0.0000046   0.0000015  -0.0000109   0.0001290   0.0000665  -0.0000350
  118  -0.0000011  -0.0000008  -0.0000018  -0.0000545  -0.0000149   0.0000023
  119   0.0000001   0.0000000   0.0000002   0.0000144   0.0000123  -0.0000012
  120  -0.0000003  -0.0000000   0.0000021   0.0000086  -0.0000015   0.0000026
  121  -0.0000024  -0.0000014  -0.0000055  -0.0001314  -0.0000111   0.0000057
  122   0.0000018   0.0000009  -0.0000026   0.0000953   0.0000924  -0.0000114
  123  -0.0000019  -0.0000003   0.0000061  -0.0000495  -0.0000346   0.0000174
  124   0.0000019  -0.0000001   0.0000026   0.0000826   0.0000014  -0.0000053
  125  -0.0000002  -0.0000007  -0.0000006  -0.0000380  -0.0000270   0.0000015
  126   0.0000004  -0.0000005  -0.0000027  -0.0000001   0.0000068  -0.0000057
  127  -0.0000020  -0.0000048   0.0000044  -0.0000900  -0.0000888   0.0000198
  128  -0.0000004  -0.0000043   0.0000061   0.0000172  -0.0000661   0.0000054
  129  -0.0000040   0.0000003  -0.0000056  -0.0001312  -0.0000330   0.0000007
  130   0.0000042   0.0000009   0.0000007   0.0000836   0.0000077  -0.0000079
  131  -0.0000001  -0.0000018  -0.0000029  -0.0000478  -0.0000153   0.0000038
  132   0.0000028  -0.0000003  -0.0000035   0.0000334  -0.0000144  -0.0000054
  133   0.0000019   0.0000007  -0.0000024   0.0000152   0.0000041  -0.0000035
  134  -0.0000003  -0.0000027   0.0000006  -0.0000114  -0.0000098   0.0000019
  135  -0.0000033  -0.0000005   0.0000080  -0.0000115   0.0000080   0.0000158
  136  -0.0000003   0.0000001   0.0000013   0.0000367   0.0000143  -0.0000029
  137  -0.0000001  -0.0000000   0.0000013   0.0000177   0.0000157   0.0000004
  138  -0.0000014  -0.0000006   0.0000025  -0.0000097   0.0000026   0.0000049
  139   0.0000002  -0.0000002  -0.0000014  -0.0000132  -0.0000004  -0.0000006
  140  -0.0000003  -0.0000002  -0.0000015  -0.0000124   0.0000008  -0.0000012
  141  -0.0000002   0.0000001   0.0000012   0.0000056  -0.0000011   0.0000018
  142  -0.0000002  -0.0000001   0.0000009  -0.0000124  -0.0000077   0.0000030
  143  -0.0000002   0.0000010   0.0000014   0.0000052  -0.0000049   0.0000016
  144   0.0000005   0.0000001  -0.0000012   0.0000145   0.0000062  -0.0000037
  145  -0.0000000   0.0000000   0.0000007   0.0000124   0.0000045  -0.0000002
  146   0.0000004  -0.0000002  -0.0000023  -0.0000028  -0.0000011  -0.0000044
  147   0.0000001  -0.0000000  -0.0000000   0.0000021  -0.0000035  -0.0000007
  148   0.0000000   0.0000001   0.0000013   0.0000157   0.0000059   0.0000007
  149  -0.0000005  -0.0000002   0.0000015  -0.0000078   0.0000028   0.0000046
  150  -0.0000003  -0.0000002   0.0000005  -0.0000057   0.0000029   0.0000020
  151  -0.0000005  -0.0000004  -0.0000019  -0.0000380  -0.0000121   0.0000008
  152   0.0000002  -0.0000000   0.0000001   0.0000106   0.0000031  -0.0000013
  153  -0.0000005  -0.0000000   0.0000009  -0.0000061  -0.0000033   0.0000020
           79          80          81          82          83          84
    1   0.0001404   0.0000824  -0.0000650   0.0009278   0.0010723   0.0003332
    2   0.0005373  -0.0000742  -0.0001340  -0.0000034   0.0008097   0.0010233
    3  -0.0001368   0.0000142  -0.0000241  -0.0003623  -0.0001980  -0.0011429
    4   0.0007280  -0.0005628   0.0000252   0.0004184  -0.0012151   0.0001161
    5  -0.0014992   0.0001942   0.0003542   0.0000410   0.0000002   0.0004519
    6  -0.0001795   0.0001343   0.0001394  -0.0007939  -0.0001263  -0.0002755
    7  -0.0000390  -0.0000071  -0.0000084  -0.0000451   0.0001643  -0.0001808
    8   0.0001381  -0.0000107   0.0000035   0.0000237  -0.0000464  -0.0000758
    9   0.0000381  -0.0000189  -0.0000348   0.0003098   0.0001897  -0.0001670
   10  -0.0000483  -0.0000360   0.0000165  -0.0108414  -0.0035226  -0.0106723
   11  -0.0001691   0.0000034   0.0000601  -0.0074073  -0.0015969  -0.0034771
   12   0.0000989   0.0000060  -0.0000072  -0.0358318  -0.0041389  -0.0056413
   13   0.0000182   0.0000009  -0.0000040   0.0016899   0.0010953   0.0013239
   14   0.0000657  -0.0000148  -0.0000134  -0.0006837   0.0000734   0.0000196
   15  -0.0000127  -0.0000044   0.0000033  -0.0003176   0.0011880   0.0005627
   16   0.0000080  -0.0000036  -0.0000015  -0.0062675   0.0003558   0.0014502
   17   0.0000095   0.0000033  -0.0000046  -0.0013781   0.0004815   0.0002082
   18  -0.0000125  -0.0000007  -0.0000051  -0.0009625  -0.0001836   0.0014204
   19  -0.0024283   0.0007867  -0.0003341  -0.0001800   0.0004285   0.0002249
   20  -0.0017862   0.0001170  -0.0000660   0.0000419  -0.0002696  -0.0000046
   21   0.0011915   0.0002726   0.0004675   0.0002324  -0.0000554  -0.0001536
   22  -0.0056650  -0.0009071   0.0001312   0.0001598  -0.0000857  -0.0000817
   23   0.0012833   0.0003571   0.0005402   0.0000190  -0.0000495  -0.0000420
   24  -0.0034659  -0.0017060  -0.0007281  -0.0000330  -0.0000357  -0.0000148
   25   0.0001320   0.0001271  -0.0000894   0.0000095   0.0000071  -0.0000106
   26   0.0002184   0.0001424  -0.0001706   0.0000011   0.0000036  -0.0000004
   27   0.0001294  -0.0000187   0.0002502   0.0000091   0.0000035  -0.0000056
   28  -0.0000071  -0.0000057   0.0000067  -0.0839152  -0.0022222  -0.0121000
   29   0.0000344  -0.0000050  -0.0000037  -0.0016251  -0.0845038  -0.0147311
   30  -0.0000101   0.0000045   0.0000025  -0.0112920  -0.0170319  -0.1547969
   31   0.0000238   0.0000003  -0.0000054   0.0021793   0.0055311  -0.0045527
   32   0.0000125  -0.0000004  -0.0000025   0.0023226   0.0057798  -0.0052634
   33  -0.0000044  -0.0000009  -0.0000015   0.0098676   0.0233961  -0.0235212
   34  -0.0003817   0.0003500  -0.0000558   0.0000538  -0.0000800  -0.0000163
   35  -0.0002350   0.0000050   0.0003277  -0.0001072   0.0002638   0.0000703
   36  -0.0003695   0.0004625   0.0000947  -0.0001293   0.0001035   0.0001282
   37   0.0001470  -0.0002100   0.0000271  -0.0000285   0.0000507   0.0000124
   38   0.0001615   0.0001782  -0.0000201   0.0000461  -0.0001447  -0.0000172
   39   0.0001334  -0.0002368  -0.0001144   0.0000461  -0.0000058  -0.0000484
   40  -0.0000215   0.0001354   0.0001136  -0.0000101  -0.0000097   0.0000016
   41   0.0001106   0.0001595  -0.0000810   0.0000655  -0.0001285  -0.0000451
   42   0.0001477  -0.0001866  -0.0002485   0.0001063  -0.0000967  -0.0000914
   43   0.0000562  -0.0000493  -0.0000609  -0.0000110   0.0000389   0.0000076
   44  -0.0000500  -0.0000750  -0.0000510  -0.0000144   0.0000373   0.0000062
   45  -0.0000947  -0.0000248   0.0000368  -0.0000160   0.0000127   0.0000091
   46  -0.0003532  -0.0002919   0.0004100  -0.0000704   0.0000692   0.0002553
   47  -0.0003696  -0.0008186   0.0004786   0.0001780  -0.0001259  -0.0000372
   48  -0.0002125   0.0003539  -0.0003105   0.0001038  -0.0001431   0.0002192
   49   0.0000738  -0.0000064  -0.0002571  -0.0000382  -0.0000604   0.0000539
   50   0.0000295   0.0000363  -0.0000807  -0.0000675  -0.0000229   0.0000377
   51   0.0000251  -0.0000043  -0.0001141   0.0000516   0.0000742  -0.0000968
   52   0.0008470   0.0004351  -0.0004207   0.0001058   0.0000312  -0.0000503
   53   0.0000715  -0.0003985   0.0000912  -0.0000994   0.0001122   0.0000270
   54  -0.0001997  -0.0001433  -0.0001113   0.0000369   0.0001162  -0.0001080
   55  -0.0004277   0.0002144   0.0000145  -0.0000181  -0.0000069   0.0000298
   56   0.0001769   0.0001170  -0.0000582  -0.0000002  -0.0000383   0.0000050
   57   0.0000988  -0.0000947   0.0001648  -0.0000177  -0.0000310   0.0000230
   58  -0.0015566   0.0035084  -0.0008263   0.0000616  -0.0001229  -0.0000456
   59  -0.0024257   0.0031562   0.0001609   0.0000412  -0.0000047   0.0000086
   60   0.0025513  -0.0007654   0.0022058  -0.0000187   0.0000450  -0.0000539
   61  -0.0002634  -0.0000511   0.0005760   0.0000099   0.0000223  -0.0000199
   62   0.0003973   0.0000157  -0.0001418   0.0000111   0.0000036  -0.0000077
   63   0.0002541  -0.0000588  -0.0006317   0.0000056   0.0000017  -0.0000050
   64   0.0036027  -0.0021273   0.0016844  -0.0000278   0.0001171   0.0000380
   65   0.0000503  -0.0002337  -0.0004579  -0.0000766   0.0000574   0.0000745
   66  -0.0005128  -0.0001041  -0.0021335   0.0000430  -0.0000395  -0.0000444
   67  -0.0004779   0.0001003  -0.0015693  -0.0000063  -0.0000492   0.0000163
   68   0.0003796   0.0001828   0.0002593   0.0000112  -0.0000133  -0.0000039
   69  -0.0006056   0.0003682  -0.0001343  -0.0000155   0.0000145   0.0000142
   70  -0.0145597  -0.0016673  -0.0042784   0.0000189  -0.0000763   0.0000016
   71  -0.0420190  -0.0069029  -0.0108388   0.0000214   0.0000079  -0.0000110
   72   0.0149310   0.0027695   0.0021568  -0.0000334  -0.0000071   0.0000400
   73   0.0003862   0.0009521  -0.0010443  -0.0000035  -0.0000030   0.0000075
   74  -0.0001379  -0.0000954  -0.0009236  -0.0000055   0.0000083   0.0000017
   75  -0.0006518   0.0005882  -0.0002297   0.0000097   0.0000096  -0.0000144
   76  -0.0525088  -0.1056737   0.0283896  -0.0000442   0.0001131   0.0000196
   77  -0.0598716  -0.4380566   0.1633565  -0.0000318  -0.0000006   0.0000213
   78   0.0092412   0.1509783  -0.0631148   0.0000223  -0.0000001  -0.0000241
   79   0.0725910   0.1048992  -0.0223719   0.0000020  -0.0000270   0.0000015
   80   0.1048992   0.4420199  -0.1525829   0.0000025  -0.0000000   0.0000000
   81  -0.0223719  -0.1525829   0.0624228  -0.0000070   0.0000029   0.0000073
   82   0.0000020   0.0000025  -0.0000070   0.4824950  -0.0237160  -0.0455749
   83  -0.0000270  -0.0000000   0.0000029  -0.0237160   0.5889885  -0.0302688
   84   0.0000015   0.0000000   0.0000073  -0.0455749  -0.0302688   0.4721913
   85  -0.0000069  -0.0000047   0.0000021  -0.0870149  -0.0689702   0.0634763
   86   0.0000016   0.0000055   0.0000057  -0.0687094  -0.1710232   0.1067801
   87  -0.0000138  -0.0000012   0.0000034   0.0623973   0.1054622  -0.1405155
   88  -0.0000006   0.0000006   0.0000015  -0.0946927   0.0962961   0.0231879
   89   0.0000064  -0.0000101  -0.0000061   0.0971109  -0.2430250  -0.0459822
   90  -0.0000003  -0.0000008   0.0000007   0.0229779  -0.0448228  -0.0578213
   91  -0.0000070  -0.0000040   0.0000016  -0.1646541  -0.0086465  -0.0145003
   92   0.0000014   0.0000005   0.0000001  -0.0071480  -0.0795660  -0.0009004
   93  -0.0000004   0.0000001  -0.0000006  -0.0146590  -0.0008944  -0.0827763
   94   0.0000047   0.0000006  -0.0000048  -0.0056914  -0.0058013  -0.0335497
   95  -0.0000013   0.0000001  -0.0000012  -0.0011663  -0.0010744  -0.0016736
   96   0.0000089   0.0000003  -0.0000062  -0.0004455  -0.0003154  -0.0048218
   97   0.0000088   0.0000022  -0.0000005  -0.0147278  -0.0254354   0.0176678
   98   0.0000056  -0.0000002  -0.0000002  -0.0001843  -0.0005424   0.0002903
   99  -0.0000069  -0.0000006   0.0000009  -0.0021625  -0.0050887   0.0028049
  100   0.0000024   0.0000027  -0.0000044  -0.0247669   0.0337127   0.0104144
  101  -0.0000089   0.0000047   0.0000000   0.0085730  -0.0009808   0.0011874
  102   0.0000039  -0.0000024  -0.0000008  -0.0009795   0.0052692   0.0034188
  103  -0.0000019  -0.0000014   0.0000012   0.0008848   0.0007930  -0.0005462
  104   0.0000059   0.0000005   0.0000006  -0.0015408   0.0008559   0.0006453
  105  -0.0000067   0.0000009   0.0000021  -0.0003108   0.0004182   0.0002591
  106  -0.0000528  -0.0000203   0.0000154   0.0006656  -0.0001740   0.0015289
  107   0.0000188   0.0000129  -0.0000029   0.0002020   0.0008460   0.0000349
  108   0.0000012   0.0000031   0.0000050   0.0013067   0.0001007   0.0006296
  109   0.0000129  -0.0000000  -0.0000036  -0.0000978   0.0001962  -0.0000536
  110   0.0000070  -0.0000029  -0.0000009  -0.0001386   0.0002289   0.0000293
  111  -0.0000018   0.0000014  -0.0000000   0.0000653  -0.0002730  -0.0001067
  112   0.0000644   0.0000252  -0.0000211   0.0002946  -0.0007216  -0.0009539
  113  -0.0000134  -0.0000235  -0.0000004  -0.0007446   0.0003772   0.0003813
  114   0.0000138   0.0000029  -0.0000168  -0.0009173   0.0002219  -0.0004325
  115  -0.0000460  -0.0000074   0.0000153  -0.0007094   0.0023142   0.0009009
  116   0.0000032   0.0000237  -0.0000033   0.0000342   0.0006022  -0.0000045
  117  -0.0000190  -0.0000136   0.0000176  -0.0000444   0.0004245   0.0009511
  118   0.0000122   0.0000024  -0.0000020  -0.0000011  -0.0000706  -0.0001282
  119  -0.0000011  -0.0000029   0.0000005   0.0000927  -0.0004883  -0.0000923
  120  -0.0000035   0.0000005  -0.0000005   0.0000493  -0.0004546  -0.0002196
  121   0.0000362   0.0000004  -0.0000076   0.0000332  -0.0001883  -0.0000553
  122  -0.0000049  -0.0000248   0.0000040  -0.0001528  -0.0003163  -0.0000569
  123   0.0000046   0.0000081  -0.0000087  -0.0000212   0.0001165  -0.0002005
  124  -0.0000241   0.0000011   0.0000061   0.0000352   0.0000122   0.0000244
  125   0.0000044   0.0000077  -0.0000007   0.0000234   0.0000317  -0.0000485
  126   0.0000022  -0.0000021   0.0000028  -0.0000162   0.0000130   0.0000558
  127   0.0000009   0.0000113  -0.0000016   0.0043660  -0.0041511   0.0016265
  128  -0.0000191   0.0000087   0.0000041   0.0025155  -0.0075306  -0.0077612
  129   0.0000238   0.0000027  -0.0000013   0.0158933  -0.0280790  -0.0112679
  130  -0.0000184  -0.0000020   0.0000057   0.0003079  -0.0006706  -0.0004472
  131   0.0000077  -0.0000000  -0.0000030  -0.0005976   0.0008620   0.0010385
  132  -0.0000130   0.0000028   0.0000047  -0.0005990  -0.0001805   0.0010018
  133  -0.0000029  -0.0000012   0.0000015  -0.0018421   0.0031762   0.0003341
  134   0.0000007   0.0000012   0.0000002   0.0033025  -0.0038507   0.0001811
  135   0.0000053  -0.0000020  -0.0000083   0.0012461  -0.0017706   0.0015552
  136  -0.0000074  -0.0000025   0.0000028   0.0009923   0.0004236   0.0006116
  137  -0.0000016  -0.0000028  -0.0000007   0.0008489  -0.0054741  -0.0018957
  138   0.0000029  -0.0000013  -0.0000021   0.0009277  -0.0027395  -0.0011137
  139   0.0000036   0.0000001  -0.0000006  -0.0000515   0.0000746  -0.0002296
  140   0.0000039  -0.0000007   0.0000002   0.0001059   0.0002422  -0.0000503
  141  -0.0000021   0.0000004  -0.0000007   0.0000290  -0.0001863   0.0000666
  142   0.0000012   0.0000017  -0.0000016   0.0001630  -0.0001359  -0.0000771
  143  -0.0000029   0.0000015  -0.0000005   0.0001088   0.0000473  -0.0003247
  144  -0.0000022  -0.0000009   0.0000021   0.0000623  -0.0004478  -0.0002289
  145  -0.0000026  -0.0000012   0.0000006  -0.0000153  -0.0000113  -0.0000055
  146   0.0000009   0.0000007   0.0000020  -0.0000142  -0.0000301   0.0000079
  147  -0.0000015   0.0000011   0.0000006  -0.0000193   0.0000509   0.0000431
  148  -0.0000034  -0.0000012   0.0000001  -0.0001184   0.0000012   0.0001590
  149   0.0000027  -0.0000016  -0.0000026  -0.0000573   0.0000919   0.0001548
  150   0.0000021  -0.0000011  -0.0000013  -0.0001710   0.0001978   0.0001659
  151   0.0000085   0.0000025  -0.0000013   0.0000163   0.0000763   0.0000265
  152  -0.0000023  -0.0000002   0.0000009  -0.0000735   0.0000345   0.0000894
  153   0.0000006   0.0000005  -0.0000008  -0.0000477   0.0001818   0.0001421
           85          86          87          88          89          90
    1  -0.0009725  -0.0009262  -0.0001330  -0.0001546  -0.0005083   0.0001010
    2  -0.0005107  -0.0002469  -0.0004325   0.0001608   0.0000707   0.0002671
    3  -0.0004288  -0.0011091   0.0010781   0.0000983   0.0000315  -0.0000961
    4  -0.0003447   0.0001006  -0.0007825  -0.0000558   0.0001945  -0.0001560
    5  -0.0001440   0.0000996  -0.0003554  -0.0000369  -0.0001451  -0.0000837
    6  -0.0000601  -0.0000614   0.0005492  -0.0000246  -0.0002053  -0.0000032
    7   0.0000695  -0.0000891   0.0002883   0.0000028  -0.0000238   0.0000124
    8   0.0000080  -0.0000333   0.0000915   0.0000002   0.0000062  -0.0000096
    9   0.0000301  -0.0000801   0.0000859  -0.0000108   0.0000116   0.0000182
   10   0.0004235  -0.0006566   0.0017403   0.0010388   0.0010103   0.0014695
   11   0.0007556  -0.0001559   0.0017055  -0.0011478  -0.0004944  -0.0007614
   12  -0.0003078   0.0010386  -0.0002352  -0.0002446   0.0003306   0.0012248
   13  -0.0000057  -0.0000537  -0.0001313  -0.0001928  -0.0008964  -0.0010246
   14  -0.0000187  -0.0000286  -0.0001303   0.0003789   0.0004000   0.0005923
   15   0.0000006   0.0000625  -0.0000005  -0.0001434  -0.0001637   0.0000926
   16   0.0001146   0.0001755   0.0000560   0.0000994  -0.0002072   0.0001680
   17  -0.0000444   0.0000124  -0.0001643   0.0000719   0.0003397   0.0004550
   18   0.0002151   0.0000480   0.0002186   0.0000910   0.0000617   0.0001380
   19   0.0001876   0.0000251   0.0003259   0.0000421  -0.0000528   0.0000475
   20  -0.0000211  -0.0000254  -0.0001363   0.0000156   0.0001657   0.0000168
   21   0.0000318  -0.0000664  -0.0000144   0.0000046   0.0000844  -0.0000219
   22  -0.0000942   0.0000578  -0.0000679  -0.0000401  -0.0000894  -0.0000286
   23  -0.0000244  -0.0000171  -0.0000417   0.0000027   0.0000111  -0.0000100
   24  -0.0000156  -0.0000037  -0.0000438  -0.0000017   0.0000057  -0.0000030
   25   0.0000174  -0.0000121   0.0000105   0.0000055   0.0000172   0.0000023
   26   0.0000088  -0.0000078   0.0000119   0.0000029   0.0000060  -0.0000017
   27   0.0000081  -0.0000104   0.0000033   0.0000028   0.0000132  -0.0000015
   28   0.0026307   0.0043783   0.0110016   0.0018668   0.0028077   0.0136827
   29   0.0051432   0.0058415   0.0231141  -0.0059135  -0.0072215  -0.0291109
   30  -0.0043020  -0.0045547  -0.0227414  -0.0007776  -0.0007117  -0.0083055
   31   0.0002255  -0.0003665  -0.0015900   0.0000638  -0.0000739   0.0005638
   32  -0.0005454   0.0007812  -0.0019842   0.0001880   0.0009723   0.0004825
   33  -0.0018310  -0.0020460  -0.0056843   0.0004222  -0.0003029   0.0011738
   34  -0.0000521   0.0000370  -0.0000604  -0.0000227  -0.0000229  -0.0000025
   35   0.0000801  -0.0000112   0.0001300   0.0000238  -0.0000775  -0.0000048
   36  -0.0000189   0.0001250  -0.0000011  -0.0000042  -0.0001432   0.0000607
   37   0.0000309  -0.0000224   0.0000382   0.0000104   0.0000201   0.0000016
   38  -0.0000520   0.0000345  -0.0000803  -0.0000183   0.0000200   0.0000156
   39   0.0000190  -0.0000545   0.0000224   0.0000042   0.0000501  -0.0000266
   40   0.0000245  -0.0000222   0.0000210   0.0000105   0.0000421  -0.0000003
   41  -0.0000211  -0.0000224  -0.0000426  -0.0000077   0.0000731  -0.0000107
   42  -0.0000062  -0.0000747  -0.0000245  -0.0000044   0.0000936  -0.0000405
   43  -0.0000054   0.0000122  -0.0000002  -0.0000015  -0.0000409  -0.0000005
   44   0.0000062  -0.0000031   0.0000085   0.0000049  -0.0000141  -0.0000002
   45   0.0000069   0.0000069   0.0000068   0.0000044  -0.0000029   0.0000101
   46   0.0000693  -0.0000171  -0.0001023   0.0000067   0.0000726   0.0000249
   47  -0.0001101   0.0000652  -0.0000661  -0.0000036  -0.0000872  -0.0000432
   48  -0.0000729   0.0000637  -0.0000567   0.0000105  -0.0000279  -0.0000231
   49  -0.0000185  -0.0000206  -0.0000312   0.0000054   0.0000154  -0.0000125
   50  -0.0000326   0.0000120  -0.0000108   0.0000009  -0.0000068   0.0000057
   51   0.0000311  -0.0000219   0.0000344  -0.0000047   0.0000105   0.0000094
   52  -0.0000549   0.0000572   0.0000546   0.0000000  -0.0001082  -0.0000170
   53   0.0001011  -0.0000490   0.0000672  -0.0000018   0.0000869   0.0000304
   54   0.0000229  -0.0000315   0.0000436  -0.0000102   0.0000094   0.0000216
   55   0.0000148  -0.0000038  -0.0000021  -0.0000033   0.0000199  -0.0000008
   56  -0.0000124   0.0000012  -0.0000224   0.0000048   0.0000033  -0.0000022
   57   0.0000094   0.0000029  -0.0000090   0.0000043   0.0000099  -0.0000028
   58  -0.0000495   0.0000010  -0.0000625  -0.0000019   0.0000171  -0.0000124
   59  -0.0000251   0.0000147  -0.0000364  -0.0000030  -0.0000236  -0.0000036
   60   0.0000290  -0.0000032   0.0000309  -0.0000034   0.0000012   0.0000050
   61   0.0000101  -0.0000024   0.0000076  -0.0000011   0.0000006   0.0000040
   62   0.0000044  -0.0000015   0.0000030   0.0000002   0.0000023  -0.0000001
   63   0.0000005  -0.0000041  -0.0000025   0.0000003   0.0000031   0.0000001
   64   0.0000305   0.0000128   0.0000610   0.0000038  -0.0000357   0.0000066
   65   0.0000583  -0.0000169   0.0000395   0.0000030   0.0000420   0.0000176
   66  -0.0000287  -0.0000024  -0.0000294  -0.0000023  -0.0000034  -0.0000058
   67  -0.0000051  -0.0000018  -0.0000215  -0.0000007   0.0000176  -0.0000016
   68  -0.0000169   0.0000082  -0.0000096   0.0000002  -0.0000132  -0.0000015
   69   0.0000107   0.0000073   0.0000153   0.0000017  -0.0000024   0.0000026
   70  -0.0000325   0.0000179  -0.0000422  -0.0000027  -0.0000104  -0.0000046
   71  -0.0000149   0.0000215   0.0000029  -0.0000046  -0.0000391  -0.0000047
   72   0.0000018   0.0000233   0.0000134   0.0000026  -0.0000113   0.0000111
   73  -0.0000029   0.0000049  -0.0000003  -0.0000008  -0.0000032  -0.0000000
   74   0.0000002   0.0000009   0.0000003   0.0000000  -0.0000041   0.0000019
   75   0.0000055  -0.0000111   0.0000026   0.0000007   0.0000074  -0.0000020
   76   0.0000501  -0.0000185   0.0000702   0.0000094   0.0000035   0.0000075
   77   0.0000251  -0.0000183   0.0000136   0.0000050   0.0000434   0.0000087
   78  -0.0000001  -0.0000154  -0.0000043  -0.0000019   0.0000128  -0.0000041
   79  -0.0000069   0.0000016  -0.0000138  -0.0000006   0.0000064  -0.0000003
   80  -0.0000047   0.0000055  -0.0000012   0.0000006  -0.0000101  -0.0000008
   81   0.0000021   0.0000057   0.0000034   0.0000015  -0.0000061   0.0000007
   82  -0.0870149  -0.0687094   0.0623973  -0.0946927   0.0971109   0.0229779
   83  -0.0689702  -0.1710232   0.1054622   0.0962961  -0.2430250  -0.0448228
   84   0.0634763   0.1067801  -0.1405155   0.0231879  -0.0459822  -0.0578213
   85   0.0989667   0.0779665  -0.0647765   0.0058883   0.0099265  -0.0095617
   86   0.0779665   0.1832494  -0.1164950  -0.0110313  -0.0198149   0.0170765
   87  -0.0647765  -0.1164950   0.1554976  -0.0033610  -0.0046562   0.0042548
   88   0.0058883  -0.0110313  -0.0033610   0.1055980  -0.1063807  -0.0229910
   89   0.0099265  -0.0198149  -0.0046562  -0.1063807   0.2618727   0.0515356
   90  -0.0095617   0.0170765   0.0042548  -0.0229910   0.0515356   0.0640720
   91  -0.0168642  -0.0013674  -0.0035497  -0.0148242  -0.0027522  -0.0018813
   92  -0.0230880  -0.0020805  -0.0049640   0.0289020   0.0033977   0.0058589
   93   0.0189126   0.0003165   0.0039797   0.0066691   0.0013325   0.0008246
   94   0.0014959  -0.0003079   0.0004272   0.0008873   0.0006496   0.0001416
   95  -0.0000151   0.0001388  -0.0003496   0.0000132   0.0000531   0.0004323
   96  -0.0001871  -0.0003267   0.0008430  -0.0004672   0.0003928   0.0000382
   97  -0.0060242  -0.0002022  -0.0019367   0.0011692   0.0005253   0.0002862
   98   0.0001979   0.0010736  -0.0000597  -0.0003432   0.0007676  -0.0002716
   99  -0.0012350  -0.0005373   0.0008212   0.0007047  -0.0000065   0.0001525
  100   0.0011474   0.0008717   0.0002142  -0.0065308  -0.0002338  -0.0015727
  101  -0.0020062   0.0005628  -0.0000389  -0.0023325   0.0004816  -0.0000559
  102   0.0005635  -0.0002734  -0.0001752  -0.0019358   0.0001439   0.0000235
  103   0.0000761  -0.0000577   0.0001932   0.0001995  -0.0000911  -0.0000030
  104   0.0009959   0.0007943  -0.0000482  -0.0001368   0.0005069  -0.0004575
  105  -0.0002480   0.0001151   0.0001202  -0.0002501  -0.0000627  -0.0000586
  106  -0.0001874   0.0001171  -0.0002317  -0.0000733  -0.0005760  -0.0011959
  107  -0.0000790   0.0000069   0.0000355  -0.0002581   0.0001214   0.0000904
  108   0.0000310  -0.0001465  -0.0001186  -0.0006734   0.0001334  -0.0002785
  109   0.0000589  -0.0000335  -0.0001970   0.0000070   0.0000496   0.0000988
  110   0.0000794  -0.0000999  -0.0000487  -0.0000355   0.0000151   0.0000561
  111  -0.0002400   0.0000096   0.0000706   0.0001388  -0.0000346   0.0000109
  112  -0.0000219  -0.0001258   0.0002210   0.0001358   0.0002646   0.0003488
  113   0.0001127   0.0000591  -0.0001451   0.0000782  -0.0001186  -0.0000297
  114   0.0000549   0.0000055   0.0001128   0.0002515   0.0000607   0.0003199
  115  -0.0000135   0.0000300   0.0000037  -0.0008254  -0.0001409  -0.0002609
  116   0.0000079  -0.0000510   0.0000480  -0.0003116   0.0001515   0.0000279
  117   0.0000184   0.0000543  -0.0001745  -0.0002576  -0.0000865  -0.0002382
  118   0.0000018  -0.0000127   0.0000125   0.0000247   0.0000262   0.0000398
  119  -0.0000115   0.0000153  -0.0000053   0.0001981  -0.0000225   0.0000485
  120  -0.0000147   0.0000055   0.0000164   0.0001893  -0.0000013   0.0000718
  121   0.0000680  -0.0000267  -0.0000260   0.0000493   0.0000703   0.0000338
  122   0.0000491   0.0000664  -0.0000503   0.0002400  -0.0001277  -0.0000163
  123  -0.0000149  -0.0000320   0.0000646  -0.0000090   0.0000584   0.0000836
  124  -0.0000158   0.0000142   0.0000058  -0.0000094  -0.0000290  -0.0000294
  125   0.0000200  -0.0000194   0.0000125  -0.0000256   0.0000370   0.0000192
  126   0.0000017   0.0000040  -0.0000117  -0.0000135  -0.0000075  -0.0000162
  127  -0.0000064   0.0001964   0.0000308  -0.0002168  -0.0007956  -0.0021090
  128  -0.0001261   0.0008827   0.0010753  -0.0003512   0.0013114   0.0000851
  129   0.0003674   0.0001202   0.0012458  -0.0014638  -0.0017253  -0.0056439
  130   0.0000344  -0.0000864   0.0003246  -0.0001049  -0.0001390  -0.0000799
  131  -0.0001159  -0.0001720  -0.0010226   0.0002166   0.0003764  -0.0000856
  132  -0.0000847   0.0000492   0.0003116   0.0000551   0.0001974   0.0000541
  133  -0.0000549  -0.0000990  -0.0002985   0.0004443   0.0004875   0.0010072
  134   0.0000867   0.0000264  -0.0002310  -0.0002273  -0.0003732  -0.0015078
  135   0.0000029   0.0001444   0.0003197  -0.0002408  -0.0002766  -0.0006385
  136  -0.0000605   0.0001100  -0.0000401   0.0002222  -0.0002803  -0.0000630
  137   0.0002704   0.0002249  -0.0002594   0.0018632   0.0003109   0.0001669
  138  -0.0003139  -0.0001000   0.0000858   0.0009702  -0.0001651   0.0005164
  139   0.0003047   0.0001111  -0.0000646  -0.0000043   0.0001144  -0.0000712
  140   0.0000733  -0.0000991   0.0000483  -0.0000915  -0.0000192   0.0000007
  141  -0.0001179  -0.0000136  -0.0000100   0.0000402  -0.0000157   0.0000140
  142  -0.0000071  -0.0000155   0.0000296  -0.0000044   0.0000158   0.0000469
  143  -0.0000200  -0.0000155   0.0000333   0.0000141  -0.0000145   0.0000200
  144  -0.0000060   0.0000107   0.0000030   0.0001838  -0.0000202   0.0000341
  145  -0.0000304  -0.0000033   0.0000013   0.0000109  -0.0000122   0.0000086
  146   0.0000527   0.0000222   0.0000009   0.0000087   0.0000005  -0.0000060
  147  -0.0000206   0.0000027   0.0000004  -0.0000256   0.0000037  -0.0000066
  148  -0.0000099  -0.0000027  -0.0000117   0.0000281  -0.0000096   0.0000066
  149  -0.0000130  -0.0000153  -0.0000109  -0.0000384   0.0000139  -0.0000038
  150   0.0000489   0.0000103   0.0000003  -0.0000399   0.0000087   0.0000035
  151   0.0000150  -0.0000042  -0.0000016  -0.0000652   0.0000279  -0.0000073
  152   0.0000137   0.0000071  -0.0000049   0.0000060  -0.0000078  -0.0000058
  153  -0.0000093  -0.0000135  -0.0000028  -0.0000774   0.0000174  -0.0000045
           91          92          93          94          95          96
    1   0.0003340  -0.0003641   0.0002705  -0.0002410   0.0000621  -0.0003558
    2   0.0003116   0.0000428  -0.0000100  -0.0002354   0.0000196  -0.0001865
    3  -0.0000776  -0.0004268   0.0008001   0.0002029   0.0000631   0.0000582
    4  -0.0003461   0.0002486  -0.0000238   0.0003156   0.0000094   0.0003190
    5  -0.0001057   0.0000016  -0.0001646   0.0000101   0.0000171   0.0000116
    6  -0.0000115  -0.0002132   0.0000648  -0.0000104  -0.0000242   0.0000018
    7   0.0000297  -0.0001224   0.0001340   0.0000007   0.0000052  -0.0000151
    8  -0.0000044  -0.0000326   0.0000705   0.0000185  -0.0000013   0.0000055
    9   0.0000157  -0.0000046   0.0001135   0.0000231   0.0000091   0.0000027
   10   0.0006356   0.0003462   0.0006453   0.0004116   0.0000076   0.0004055
   11   0.0000341  -0.0008124  -0.0011599  -0.0002800   0.0002948  -0.0000809
   12   0.0002589  -0.0005946  -0.0073625  -0.0022382  -0.0001713  -0.0005236
   13  -0.0000506  -0.0003104   0.0000954   0.0000627  -0.0000374  -0.0000202
   14   0.0000081   0.0002927   0.0001523   0.0000330  -0.0000044   0.0000056
   15   0.0000527  -0.0000776   0.0000311   0.0000154   0.0000037   0.0000207
   16   0.0002140  -0.0003662  -0.0019976  -0.0007139  -0.0000021  -0.0001500
   17   0.0002042   0.0002343  -0.0004048  -0.0001786  -0.0000255  -0.0000464
   18   0.0003979  -0.0000452  -0.0003357  -0.0001687   0.0000191  -0.0000262
   19   0.0001741  -0.0000593  -0.0000500  -0.0001667  -0.0000028  -0.0001707
   20  -0.0000073   0.0000702   0.0000020   0.0000261  -0.0000049   0.0000375
   21  -0.0000212   0.0000282   0.0000962   0.0000725   0.0000106   0.0000517
   22  -0.0000905  -0.0000063   0.0000221   0.0000683   0.0000000   0.0000668
   23  -0.0000219   0.0000131   0.0000120   0.0000224   0.0000019   0.0000203
   24  -0.0000150   0.0000009  -0.0000039   0.0000056  -0.0000021   0.0000088
   25   0.0000057   0.0000024   0.0000117  -0.0000006   0.0000007  -0.0000033
   26   0.0000058   0.0000012   0.0000030  -0.0000015  -0.0000003  -0.0000024
   27   0.0000041   0.0000031   0.0000058   0.0000022   0.0000010   0.0000009
   28  -0.0077403  -0.0072546  -0.0325403  -0.0065992  -0.0002131  -0.0015168
   29  -0.0023415  -0.0004211  -0.0021263   0.0002307   0.0004611   0.0003237
   30  -0.0073255  -0.0008116  -0.0053436   0.0012769   0.0001830   0.0015628
   31   0.0009465   0.0007437  -0.0001513   0.0000602  -0.0000735   0.0001287
   32   0.0002253   0.0001688   0.0000779   0.0002410   0.0000517   0.0000222
   33   0.0012071   0.0007356   0.0014052   0.0001358  -0.0004046   0.0003203
   34  -0.0000437  -0.0000052   0.0000059   0.0000269  -0.0000037   0.0000346
   35   0.0000591  -0.0000373  -0.0000337  -0.0000628   0.0000062  -0.0000679
   36  -0.0000006  -0.0000425  -0.0000502  -0.0000785  -0.0000079  -0.0000671
   37   0.0000302   0.0000037  -0.0000061  -0.0000170   0.0000030  -0.0000221
   38  -0.0000363   0.0000120   0.0000117   0.0000238  -0.0000062   0.0000309
   39   0.0000080   0.0000125   0.0000177   0.0000262   0.0000047   0.0000205
   40   0.0000234   0.0000131   0.0000073  -0.0000086  -0.0000001  -0.0000135
   41  -0.0000152   0.0000255   0.0000232   0.0000365  -0.0000020   0.0000358
   42  -0.0000141   0.0000292   0.0000305   0.0000640   0.0000046   0.0000586
   43  -0.0000101  -0.0000133  -0.0000074  -0.0000026   0.0000010   0.0000003
   44   0.0000041  -0.0000043  -0.0000041  -0.0000061   0.0000022  -0.0000074
   45   0.0000075  -0.0000007   0.0000027  -0.0000127  -0.0000001  -0.0000142
   46   0.0000462  -0.0000201  -0.0001011  -0.0000611   0.0000065  -0.0000281
   47  -0.0000621   0.0000594   0.0000448   0.0000395  -0.0000120   0.0000074
   48  -0.0000216   0.0000559  -0.0000161  -0.0000256  -0.0000250  -0.0000313
   49  -0.0000025   0.0000141  -0.0000230  -0.0000042  -0.0000066  -0.0000000
   50   0.0000004  -0.0000002  -0.0000369  -0.0000112   0.0000002  -0.0000009
   51   0.0000039  -0.0000190   0.0000392   0.0000151   0.0000090   0.0000099
   52  -0.0000264   0.0000304   0.0000476   0.0000094  -0.0000041  -0.0000254
   53   0.0000749  -0.0000439  -0.0000187  -0.0000420   0.0000069  -0.0000212
   54   0.0000083  -0.0000300   0.0000342   0.0000173   0.0000200   0.0000165
   55   0.0000128  -0.0000100  -0.0000186  -0.0000090  -0.0000035   0.0000003
   56  -0.0000128   0.0000089  -0.0000015   0.0000073  -0.0000018   0.0000094
   57  -0.0000011   0.0000016  -0.0000081  -0.0000045  -0.0000067  -0.0000025
   58  -0.0000393   0.0000263   0.0000208   0.0000388  -0.0000032   0.0000372
   59  -0.0000251  -0.0000014  -0.0000079   0.0000159   0.0000057   0.0000202
   60   0.0000119  -0.0000143   0.0000156  -0.0000025   0.0000013  -0.0000069
   61   0.0000031  -0.0000048   0.0000061   0.0000014   0.0000022   0.0000017
   62   0.0000009   0.0000005   0.0000023   0.0000024   0.0000004   0.0000013
   63  -0.0000008   0.0000004   0.0000004   0.0000029   0.0000013   0.0000026
   64   0.0000305  -0.0000118  -0.0000138  -0.0000336   0.0000042  -0.0000424
   65   0.0000512  -0.0000130  -0.0000233  -0.0000455  -0.0000041  -0.0000399
   66  -0.0000266   0.0000075   0.0000089   0.0000291   0.0000038   0.0000308
   67  -0.0000053   0.0000047  -0.0000044   0.0000028  -0.0000048   0.0000093
   68  -0.0000109   0.0000039   0.0000007   0.0000059   0.0000003   0.0000071
   69   0.0000096  -0.0000023  -0.0000009  -0.0000117  -0.0000015  -0.0000135
   70  -0.0000268   0.0000075  -0.0000014   0.0000155  -0.0000039   0.0000222
   71  -0.0000141  -0.0000017   0.0000037   0.0000047  -0.0000009   0.0000008
   72   0.0000073   0.0000015  -0.0000069  -0.0000227  -0.0000067  -0.0000176
   73  -0.0000003   0.0000010  -0.0000035  -0.0000022  -0.0000010  -0.0000017
   74   0.0000009  -0.0000026  -0.0000022  -0.0000026   0.0000005  -0.0000017
   75   0.0000017  -0.0000006   0.0000053   0.0000051   0.0000023   0.0000033
   76   0.0000460  -0.0000068  -0.0000035  -0.0000341   0.0000036  -0.0000452
   77   0.0000239   0.0000024  -0.0000051  -0.0000143  -0.0000005  -0.0000117
   78  -0.0000028   0.0000003   0.0000053   0.0000129   0.0000033   0.0000122
   79  -0.0000070   0.0000014  -0.0000004   0.0000047  -0.0000013   0.0000089
   80  -0.0000040   0.0000005   0.0000001   0.0000006   0.0000001   0.0000003
   81   0.0000016   0.0000001  -0.0000006  -0.0000048  -0.0000012  -0.0000062
   82  -0.1646541  -0.0071480  -0.0146590  -0.0056914  -0.0011663  -0.0004455
   83  -0.0086465  -0.0795660  -0.0008944  -0.0058013  -0.0010744  -0.0003154
   84  -0.0145003  -0.0009004  -0.0827763  -0.0335497  -0.0016736  -0.0048218
   85  -0.0168642  -0.0230880   0.0189126   0.0014959  -0.0000151  -0.0001871
   86  -0.0013674  -0.0020805   0.0003165  -0.0003079   0.0001388  -0.0003267
   87  -0.0035497  -0.0049640   0.0039797   0.0004272  -0.0003496   0.0008430
   88  -0.0148242   0.0289020   0.0066691   0.0008873   0.0000132  -0.0004672
   89  -0.0027522   0.0033977   0.0013325   0.0006496   0.0000531   0.0003928
   90  -0.0018813   0.0058589   0.0008246   0.0001416   0.0004323   0.0000382
   91   0.4330306   0.0453217  -0.0097283  -0.0498377  -0.0057299  -0.0346550
   92   0.0453217   0.5166768  -0.0112284  -0.0056411  -0.0539455  -0.0377663
   93  -0.0097283  -0.0112284   0.5945570  -0.0332284  -0.0366044  -0.2931086
   94  -0.0498377  -0.0056411  -0.0332284   0.0576698   0.0051729   0.0381438
   95  -0.0057299  -0.0539455  -0.0366044   0.0051729   0.0571989   0.0430668
   96  -0.0346550  -0.0377663  -0.2931086   0.0381438   0.0430668   0.3174810
   97  -0.0841923  -0.0744437   0.0471259   0.0015552   0.0039537  -0.0019219
   98  -0.0744749  -0.1937459   0.0938520   0.0023874   0.0039476  -0.0016910
   99   0.0484570   0.0942635  -0.1112156   0.0126267   0.0246750  -0.0156324
  100  -0.0922104   0.0317424   0.0100472   0.0017735  -0.0046268   0.0001391
  101   0.0352844  -0.1599489  -0.0273690   0.0008266  -0.0040796  -0.0009999
  102   0.0120609  -0.0309780  -0.0921586   0.0159597  -0.0298921  -0.0083153
  103   0.0036765   0.0106853  -0.0059716   0.0002307  -0.0004747  -0.0000227
  104  -0.0095384  -0.0258559   0.0139220  -0.0003792   0.0007050  -0.0004140
  105  -0.0044869  -0.0098114   0.0059900  -0.0006720   0.0004481   0.0005210
  106   0.0023647   0.0029536   0.0138672  -0.0012189   0.0025625   0.0006492
  107  -0.0023189  -0.0097680  -0.0301839   0.0022735  -0.0041152  -0.0012409
  108   0.0054466  -0.0105073  -0.0105431  -0.0004077   0.0020567   0.0016827
  109   0.0003991  -0.0002807   0.0005719  -0.0001096   0.0001454   0.0000528
  110   0.0000027   0.0005046  -0.0008825   0.0000979   0.0003961  -0.0000833
  111  -0.0001439   0.0025512   0.0004185  -0.0003764  -0.0003179   0.0004804
  112   0.0022187  -0.0007039   0.0036493  -0.0006175   0.0012892   0.0006470
  113  -0.0021809   0.0012560  -0.0056460   0.0013003  -0.0012889  -0.0009231
  114  -0.0033756   0.0008598  -0.0064168   0.0010772  -0.0019695  -0.0003964
  115  -0.0075672  -0.0026257  -0.0036363   0.0006670  -0.0009672  -0.0005453
  116  -0.0004686  -0.0001639  -0.0002593   0.0000094   0.0001067   0.0001498
  117  -0.0012907   0.0005083  -0.0035749   0.0005526  -0.0007980  -0.0007096
  118   0.0002212  -0.0000240   0.0001780  -0.0000282   0.0000849   0.0000790
  119   0.0011557   0.0006582   0.0003506  -0.0000302   0.0000104  -0.0000303
  120   0.0010903   0.0005880   0.0005361  -0.0000413   0.0000723   0.0000106
  121   0.0010172   0.0003494  -0.0003530  -0.0000962   0.0000732   0.0001437
  122   0.0003122   0.0004654  -0.0000214   0.0000756  -0.0001842  -0.0001967
  123  -0.0000161  -0.0004437   0.0007062  -0.0001612   0.0002698   0.0002548
  124  -0.0000387   0.0000072  -0.0000180   0.0000210  -0.0000355  -0.0000530
  125   0.0001725  -0.0000572   0.0000519  -0.0000445   0.0000642   0.0000703
  126  -0.0001066  -0.0000221  -0.0001120   0.0000106  -0.0000261  -0.0000104
  127   0.0002616  -0.0008628  -0.0002878  -0.0001294   0.0002660   0.0002986
  128  -0.0002495  -0.0002549   0.0008031   0.0003262   0.0001510   0.0000975
  129   0.0004827   0.0007090   0.0018479   0.0003619   0.0001846   0.0001798
  130  -0.0000808  -0.0000411   0.0000009   0.0000737  -0.0000254  -0.0000141
  131   0.0002006  -0.0000738  -0.0002291  -0.0000627   0.0000034  -0.0000395
  132  -0.0000882  -0.0002515  -0.0001028  -0.0000058  -0.0000001  -0.0000204
  133  -0.0003127   0.0003183   0.0000120   0.0001251  -0.0001456  -0.0000827
  134   0.0002933   0.0002305   0.0002824  -0.0000733   0.0000148   0.0000317
  135  -0.0000213   0.0002636   0.0000225  -0.0000164  -0.0000687  -0.0000797
  136  -0.0094996   0.0035799   0.0006725   0.0007466  -0.0005820  -0.0005557
  137   0.0270371   0.0013811   0.0064175  -0.0008985   0.0011005   0.0001109
  138   0.0117458   0.0022235   0.0013568   0.0001165   0.0004692  -0.0001391
  139   0.0019285  -0.0012752   0.0003687  -0.0001011   0.0001263   0.0000454
  140  -0.0001028   0.0010148  -0.0007131   0.0000754  -0.0000297  -0.0000729
  141  -0.0001965   0.0003762  -0.0000748   0.0000747   0.0000202  -0.0000498
  142   0.0007896  -0.0004528  -0.0000513   0.0000711   0.0000808   0.0001063
[truncated: 380,378 more chars]
