# Supplementary material for: An in silico investigation of menthol metabolism
Source: PLoS One. 2019 Sep 27;14(9):e0216577. doi: 10.1371/journal.pone.0216577 (PMC6764827; doi:10.1371/journal.pone.0216577)
Supplement: S2 File — (ZIP) [file pone.0216577.s002.zip › B3LYP/g-series/oOeye-5A-SS.out]

Q-Chem Developer Version!
                  Welcome to Q-Chem
     A Quantum Leap Into The Future Of Chemistry


 Q-Chem 5.1, Q-Chem, Inc., Pleasanton, CA (2018)

 Yihan Shao,  Zhengting Gan,  E. Epifanovsky,  A. T. B. Gilbert,  M. Wormit,  
 J. Kussmann,  A. W. Lange,  A. Behn,  Jia Deng,  Xintian Feng,  D. Ghosh,  
 M. Goldey,  P. R. Horn,  L. D. Jacobson,  I. Kaliman,  T. Kus,  A. Landau,  
 Jie Liu,  E. I. Proynov,  R. M. Richard,  R. P. Steele,  E. J. Sundstrom,  
 H. L. Woodcock III,  P. M. Zimmerman,  D. Zuev,  B. Albrecht,  E. Alguire,  
 S. A. Baeppler,  D. Barton,  Z. Benda,  Y. A. Bernard,  E. J. Berquist,  
 K. B. Bravaya,  H. Burton,  D. Casanova,  Chun-Min Chang,  Yunqing Chen,  
 A. Chien,  K. D. Closser,  M. P. Coons,  S. Coriani,  S. Dasgupta,  
 A. L. Dempwolff,  M. Diedenhofen,  Hainam Do,  R. G. Edgar,  Po-Tung Fang,  
 S. Faraji,  S. Fatehi,  Qingguo Feng,  K. D. Fenk,  J. Fosso-Tande,  
 Qinghui Ge,  A. Ghysels,  G. Gidofalvi,  J. Gomes,  J. Gonthier,  A. Gunina,  
 D. Hait,  M. W. D. Hanson-Heine,  P. H. P. Harbach,  A. W. Hauser,  
 J. E. Herr,  E. G. Hohenstein,  Z. C. Holden,  Kerwin Hui,  B. C. Huynh,  
 T.-C. Jagau,  Hyunjun Ji,  B. Kaduk,  K. Khistyaev,  Jaehoon Kim,  
 P. Klunzinger,  K. Koh,  D. Kosenkov,  L. Koulias,  T. Kowalczyk,  
 C. M. Krauter,  A. Kunitsa,  Ka Un Lao,  A. Laurent,  K. V. Lawler,  
 Joonho Lee,  D. Lefrancois,  S. Lehtola,  D. S. Levine,  Yi-Pei Li,  
 You-Sheng Lin,  Fenglai Liu,  E. Livshits,  A. Luenser,  P. Manohar,  
 E. Mansoor,  S. F. Manzer,  Shan-Ping Mao,  Yuezhi Mao,  N. Mardirossian,  
 A. V. Marenich,  T. Markovich,  L. A. Martinez-Martinez,  S. A. Maurer,  
 N. J. Mayhall,  S. C. McKenzie,  J.-M. Mewes,  A. F. Morrison,  
 J. W. Mullinax,  K. Nanda,  T. S. Nguyen-Beck,  R. Olivares-Amaya,  
 J. A. Parkhill,  T. M. Perrine,  F. Plasser,  P. Pokhilko,  S. Prager,  
 A. Prociuk,  E. Ramos,  D. R. Rehn,  F. Rob,  M. Schneider,  N. Sergueev,  
 S. M. Sharada,  S. Sharma,  D. W. Small,  T. Stauch,  T. Stein,  
 Yu-Chuan Su,  A. J. W. Thom,  A. Tkatchenko,  T. Tsuchimochi,  N. M. Tubman,  
 L. Vogt,  M. L. Vidal,  O. Vydrov,  M. A. Watson,  J. Wenzel,  
 M. de Wergifosse,  T. A. Wesolowski,  A. White,  J. Witte,  A. Yamada,  
 Jun Yang,  K. Yao,  S. Yeganeh,  S. R. Yost,  Zhi-Qiang You,  A. Zech,  
 Igor Ying Zhang,  Xing Zhang,  Yan Zhao,  Ying Zhu,  B. R. Brooks,  
 G. K. L. Chan,  C. J. Cramer,  M. S. Gordon,  W. J. Hehre,  A. Klamt,  
 M. W. Schmidt,  C. D. Sherrill,  D. G. Truhlar,  A. Aspuru-Guzik,  R. Baer,  
 A. T. Bell,  N. A. Besley,  Jeng-Da Chai,  A. E. DePrince, III,  
 R. A. DiStasio Jr.,  A. Dreuw,  B. D. Dunietz,  T. R. Furlani,  
 Chao-Ping Hsu,  Yousung Jung,  Jing Kong,  D. S. Lambrecht,  WanZhen Liang,  
 C. Ochsenfeld,  V. A. Rassolov,  L. V. Slipchenko,  J. E. Subotnik,  
 T. Van Voorhis,  J. M. Herbert,  A. I. Krylov,  P. M. W. Gill,  M. Head-Gordon

 Contributors to earlier versions of Q-Chem not listed above: 
 R. D. Adamson,  B. Austin,  J. Baker,  G. J. O. Beran,  K. Brandhorst,  
 S. T. Brown,  E. F. C. Byrd,  A. K. Chakraborty,  C.-L. Cheng,  
 Siu Hung Chien,  D. M. Chipman,  D. L. Crittenden,  H. Dachsel,  
 R. J. Doerksen,  A. D. Dutoi,  L. Fusti-Molnar,  W. A. Goddard III,  
 A. Golubeva-Zadorozhnaya,  S. R. Gwaltney,  G. Hawkins,  A. Heyden,  
 S. Hirata,  G. Kedziora,  F. J. Keil,  C. Kelley,  Jihan Kim,  R. A. King,  
 R. Z. Khaliullin,  P. P. Korambath,  W. Kurlancheek,  A. M. Lee,  M. S. Lee,  
 S. V. Levchenko,  Ching Yeh Lin,  D. Liotard,  R. C. Lochan,  I. Lotan,  
 P. E. Maslen,  N. Nair,  D. P. O'Neill,  D. Neuhauser,  E. Neuscamman,  
 C. M. Oana,  R. Olson,  B. Peters,  R. Peverati,  P. A. Pieniazek,  
 Y. M. Rhee,  J. Ritchie,  M. A. Rohrdanz,  E. Rosta,  N. J. Russ,  
 H. F. Schaefer III,  N. E. Schultz,  N. Shenvi,  A. C. Simmonett,  A. Sodt,  
 D. Stuck,  K. S. Thanthiriwatte,  V. Vanovschi,  Tao Wang,  A. Warshel,  
 C. F. Williams,  Q. Wu,  X. Xu,  W. Zhang

 Please cite Q-Chem as follows:
 Y. Shao et al., Mol. Phys. 113, 184-215 (2015)
 DOI: 10.1080/00268976.2014.952696

 Q-Chem 5.1.2 for Intel X86 EM64T Linux

 Parts of Q-Chem use Armadillo 8.300.2 (Tropical Shenanigans).
 http://arma.sourceforge.net/

 Q-Chem begins on Sun Mar 31 23:26:26 2019  

Host: 
0

     Scratch files written to /scratch/taweetham/qchem5694//
Input Ideriv = 2
Curr. Ideriv = -1
Max.  Ideriv = 2

Checking the input file for inconsistencies... 	...done.

--------------------------------------------------------------
User input:
--------------------------------------------------------------
$molecule
0 1
  C    3.9671206    0.5933563   -0.0545714
  H    3.4410495    0.5895410   -1.0232777
  C    3.7265495   -0.7774516    0.5835742
  H    4.1617090   -0.7858547    1.5996028
  O    4.4903217   -1.6663199   -0.2524315
  C    2.2538050   -1.1233845    0.6833260
  H    1.8100382   -1.1689901   -0.3183903
  H    2.1069503   -2.1078888    1.1528494
  C    1.5656171   -0.0228900    1.5356277
  H    1.9714688   -0.0899120    2.5598407
  C    0.0685763   -0.2817540    1.6852301
  H   -0.1080003   -1.2759824    2.1288118
  H   -0.3907497    0.4727396    2.3350846
  O   -0.5507937   -0.2383657    0.3868036
  C    1.8612271    1.4091533    1.0095153
  H    1.4249431    2.1421087    1.7024422
  H    1.3503262    1.5415103    0.0466059
  C    3.3660980    1.6975590    0.8193700
  H    3.5055322    2.6906891    0.3665006
  H    3.8718917    1.7212338    1.7971900
  C    5.4762690    0.5405158   -0.3416015
  C    5.9704056    1.4265578   -1.4942236
  C    5.7027081   -0.9814335   -0.5779998
  O    6.7719321   -1.3983184    0.2523156
  H    5.9206360   -1.2292591   -1.6269293
  H    6.0229424    0.7986560    0.5737588
  H    5.4549927    1.1796437   -2.4301252
  H    7.0443625    1.3044058   -1.6607458
  H    5.7925734    2.4866944   -1.2797337
  H    6.8873707   -2.3500476    0.1269617
  O   -2.6845507    0.3541158    0.9383778
  C   -4.0571158   -0.0009509    1.0006992
  H   -4.1885585   -0.9417870    1.5419938
  C   -1.8537036   -0.6618287    0.3477841
  H   -1.9750614   -1.5966866    0.9167015
  C   -4.7659743    1.0705443    1.8246756
  O   -5.2213254    0.8875236    2.9166558
  O   -4.8111362    2.2573692    1.1902947
  H   -5.2558264    2.8862323    1.7772620
  C   -4.6200978   -0.1390406   -0.4184100
  H   -4.5455346    0.8361398   -0.9132221
  O   -5.9743451   -0.5347457   -0.3229222
  H   -6.2637532   -0.8279318   -1.1926500
  C   -3.7783682   -1.1689633   -1.1701853
  H   -3.9496589   -2.1513123   -0.7282122
  O   -4.2269866   -1.3100082   -2.5235999
  H   -4.0857074   -0.4791443   -2.9888861
  C   -2.2801826   -0.8729701   -1.1055645
  H   -2.0686953    0.0606641   -1.6406093
  O   -1.5236050   -1.9462584   -1.6401343
  H   -1.9504667   -2.2229639   -2.4583850
$end

$rem
   job_type 	optimization
   basis 	6-311++g**
   method 	b3lyp
   scf_guess sad
$end

--------------------------------------------------------------
 ----------------------------------------------------------------
             Standard Nuclear Orientation (Angstroms)
    I     Atom           X                Y                Z
 ----------------------------------------------------------------
    1      C       4.0004155698    -0.4500982145     0.6562348787
    2      H       3.5120121114     0.3167901269     1.2795338343
    3      C       3.7630129914    -0.0499640844    -0.8024464619
    4      H       4.1590213952    -0.8414416735    -1.4646315483
    5      O       4.5758471058     1.1283079467    -0.9551425062
    6      C       2.2947333366     0.1575523631    -1.1181807399
    7      H       1.8906564385     0.9730564360    -0.5065277690
    8      H       2.1497006493     0.4352412799    -2.1732265341
    9      C       1.5525612543    -1.1720873783    -0.8142931347
   10      H       1.9201467737    -1.9310137095    -1.5264248149
   11      C       0.0563594007    -1.0575699823    -1.0949858219
   12      H      -0.1171796501    -0.7525148834    -2.1405764282
   13      H      -0.4424989187    -2.0198949636    -0.9287846018
   14      O      -0.5135709217    -0.0643721652    -0.2231196388
   15      C       1.8394373271    -1.6996496238     0.6189925097
   16      H       1.3623801375    -2.6821398667     0.7408300912
   17      H       1.3632476164    -1.0251551170     1.3428938410
   18      C       3.3444245748    -1.8023742758     0.9482804362
   19      H       3.4812335427    -2.0980415314     1.9993295147
   20      H       3.8118237868    -2.5881238359     0.3345579248
   21      C       5.5202038926    -0.2599650533     0.7858501735
   22      C       6.0403232323     0.0342317231     2.2003123469
   23      C       5.7858890159     0.8874699144    -0.2321345534
   24      O       6.8306428471     0.4734500927    -1.0944185348
   25      H       6.0487371187     1.8408914718     0.2485539137
   26      H       6.0261529345    -1.1499177912     0.3916771921
   27      H       5.5661679614     0.9314066423     2.6159838261
   28      H       7.1220955469     0.1948330012     2.2034850696
   29      H       5.8332642182    -0.8023587227     2.8776326625
   30      H       6.9697870597     1.1748655871    -1.7451745053
   31      O      -2.6782968687    -0.7768618173    -0.1026728404
   32      C      -4.0448746211    -0.5390357952    -0.4023314828
   33      H      -4.1781308009    -0.3449894379    -1.4700572885
   34      C      -1.8053109070     0.2920194576    -0.5108877104
   35      H      -1.9296689480     0.4606419193    -1.5918389396
   36      C      -4.8060338703    -1.8275058687    -0.1023299638
   37      O      -5.2991254618    -2.5276426666    -0.9389488166
   38      O      -4.8505664007    -2.1005007856     1.2154419041
   39      H      -5.3298843819    -2.9347049285     1.3254714672
   40      C      -4.5502222200     0.6606141645     0.4072067792
   41      H      -4.4762587668     0.4113306531     1.4719896848
   42      O      -5.8989576845     0.8983112790     0.0549300070
   43      H      -6.1489291239     1.7649153649     0.3905685350
   44      C      -3.6599115961     1.8614999782     0.0915553190
   45      H      -3.8283453845     2.1599476643    -0.9439394035
   46      O      -4.0534593359     3.0078826309     0.8556300552
   47      H      -3.9110899913     2.8256946876     1.7901483287
   48      C      -2.1715122479     1.5589847285     0.2633104306
   49      H      -1.9583816698     1.3613900205     1.3207622373
   50      O      -1.3737265778     2.6248410564    -0.2241427712
   51      H      -1.7633240674     3.4472347208     0.0923908123
 ----------------------------------------------------------------
 Molecular Point Group                 C1    NOp =  1
 Largest Abelian Subgroup              C1    NOp =  1
 Nuclear Repulsion Energy =  2390.1048427419 hartrees
 There are       97 alpha and       97 beta electrons
 Requested basis set is 6-311++G(d,p)
 There are 280 shells and 732 basis functions

 Total QAlloc Memory Limit   2000 MB
 Mega-Array Size       188 MB
 MEM_STATIC part       192 MB
 A cutoff of  1.0D-11 yielded  26471 shell pairs
 There are    174786 function pairs (    185107 Cartesian)

 -------------------------------------------------------
 OpenMP Integral Computing Module                       
 Release: version 1.0, May 2013, Q-Chem Inc. Pittsburgh 
 -------------------------------------------------------
 Integral Job Info:
 Integral job number is                      11
 Integral operator is                         1
 short-range coefficients                     0
 long-range coefficients              100000000
 Omega coefficients                           0
 if combine SR and LR in K                    0
 Integral screening is                        0
 Integral computing path is                   2
 max size of driver memory is            800000
 size of driver memory is                593474
 size of scratch memory is              2361544
 max col of scratch BK array               1296
 max len of scratch array in speh3          155
 max len of scratch index in speh4           18
 max int batch size is                      520
 min int batch size is                       52
 fixed nKL is                                52
 max L of basis functions is                  2
 order of int derivative is                   0
 number of shells is                        280
 number of basis is                         757
 number of cartesian basis is               757
 number of contracted shell pairs         26471
 number of primitive shell pairs          56492
 maxK2 (contraction) of shell pair           36
 max number of K2 of shell pair               1
 max number of CS2 of shell pair           5305
 max number of PS2 of shell pair           8526
 mem total for path MDJ                  784076
 -------------------------------------------------------
 Smallest overlap matrix eigenvalue = 8.10E-07

 Q-Chem warning in module stvman/mkSTV.C, line 306:

 Overlap eigenvalue is smaller than square root of threshold
 Use THRESH >= 12 to get rid of this warning

 Linear dependence detected in AO basis
 Tighter screening thresholds may be required for diffuse basis sets
 Use S2THRESH > 14 and THRESH = 14 in case of SCF convergence issues
 Number of orthogonalized atomic orbitals = 731
 Maximum deviation from orthogonality = 1.791E-10

 Scale SEOQF with 1.000000e-02/1.000000e-01/1.000000e-01

 Standard Electronic Orientation quadrupole field applied
 Nucleus-field energy     =     0.0000000240 hartrees
 Guess from superposition of atomic densities
 Warning:  Energy on first SCF cycle will be non-variational
 SAD guess density has 194.000000 electrons

 -----------------------------------------------------------------------
  General SCF calculation program by
  Eric Jon Sundstrom, Paul Horn, Yuezhi Mao, Dmitri Zuev, Alec White,
  David Stuck, Shaama M.S., Shane Yost, Joonho Lee, David Small,
  Daniel Levine, Susi Lehtola, Hugh Burton, Evgeny Epifanovsky
 -----------------------------------------------------------------------
 Exchange:     0.2000 Hartree-Fock + 0.0800 Slater + 0.7200 B88
 Correlation:  0.1900 VWN1RPA + 0.8100 LYP
 Using SG-1 standard quadrature grid
 using 4 threads for integral computing
 -------------------------------------------------------
 OpenMP Integral computing Module                
 Release: version 2.0, May 2017, Q-Chem Inc. Pleasanton 
 -------------------------------------------------------
 -------------------------------------------------------
 OpenMP BLAS3 based DFT computing Module                
 Release: version 1.0, May 2013, Q-Chem Inc. Pittsburgh 
 -------------------------------------------------------
 A restricted SCF calculation will be
 performed using DIIS
 SCF converges when DIIS error is below 1.0e-08
 ---------------------------------------
  Cycle       Energy         DIIS error
 ---------------------------------------
    1   -1307.9018090990      2.33e-02  
    2   -1302.2530155081      3.02e-03  
    3   -1301.7037129017      4.53e-03  
    4   -1302.7181873859      8.17e-04  
    5   -1302.7473946095      3.34e-04  
    6   -1302.7522254761      1.03e-04  
    7   -1302.7527505077      2.73e-05  
    8   -1302.7527875744      7.69e-06  
    9   -1302.7527904213      1.98e-06  
   10   -1302.7527905949      6.92e-07  
   11   -1302.7527906185      1.96e-07  
   12   -1302.7527906205      6.36e-08  
   13   -1302.7527906205      1.64e-08  
   14   -1302.7527906207      6.37e-09  Convergence criterion met
 ---------------------------------------
 SCF time:   CPU 2252.27s  wall 585.00s 
 SCF   energy in the final basis set =    -1302.7527906207
 Total energy in the final basis set =    -1302.7527906207

 --------------------------------------------------------------

                    Orbital Energies (a.u.)
 --------------------------------------------------------------

 Alpha MOs
 -- Occupied --
-19.188 -19.166 -19.156 -19.148 -19.148 -19.143 -19.133 -19.129
-19.124 -10.323 -10.294 -10.267 -10.260 -10.253 -10.252 -10.248
-10.228 -10.215 -10.186 -10.179 -10.173 -10.173 -10.171 -10.166
-10.166  -1.134  -1.101  -1.076  -1.065  -1.055  -1.044  -1.042
 -1.039  -1.005  -0.844  -0.811  -0.809  -0.792  -0.754  -0.743
 -0.709  -0.684  -0.673  -0.658  -0.636  -0.625  -0.623  -0.594
 -0.576  -0.569  -0.564  -0.559  -0.545  -0.522  -0.518  -0.515
 -0.509  -0.502  -0.495  -0.491  -0.488  -0.477  -0.466  -0.463
 -0.452  -0.444  -0.437  -0.435  -0.429  -0.422  -0.416  -0.412
 -0.397  -0.396  -0.393  -0.382  -0.376  -0.372  -0.368  -0.362
 -0.360  -0.353  -0.346  -0.345  -0.340  -0.333  -0.326  -0.323
 -0.319  -0.316  -0.306  -0.299  -0.295  -0.293  -0.292  -0.283
 -0.267
 -- Virtual --
 -0.033  -0.023  -0.012  -0.007  -0.005  -0.001   0.001   0.004
  0.013   0.017   0.020   0.024   0.032   0.034   0.037   0.038
  0.046   0.047   0.049   0.053   0.057   0.060   0.065   0.066
  0.071   0.073   0.078   0.080   0.082   0.087   0.089   0.091
  0.093   0.093   0.098   0.101   0.102   0.103   0.107   0.108
  0.112   0.114   0.114   0.117   0.121   0.122   0.123   0.127
  0.128   0.130   0.131   0.133   0.136   0.138   0.139   0.141
  0.144   0.145   0.147   0.149   0.150   0.151   0.155   0.157
  0.159   0.160   0.160   0.165   0.169   0.172   0.172   0.174
  0.176   0.180   0.183   0.184   0.186   0.187   0.190   0.191
  0.194   0.199   0.201   0.202   0.204   0.206   0.206   0.211
  0.214   0.218   0.219   0.224   0.224   0.228   0.232   0.233
  0.235   0.237   0.238   0.244   0.246   0.249   0.251   0.255
  0.256   0.258   0.261   0.264   0.267   0.272   0.275   0.279
  0.281   0.282   0.288   0.288   0.290   0.294   0.296   0.300
  0.302   0.306   0.306   0.308   0.312   0.313   0.318   0.321
  0.322   0.323   0.325   0.327   0.332   0.334   0.335   0.338
  0.341   0.345   0.346   0.351   0.352   0.353   0.354   0.357
  0.360   0.361   0.366   0.367   0.372   0.373   0.376   0.379
  0.381   0.383   0.385   0.387   0.390   0.395   0.400   0.406
  0.408   0.413   0.414   0.421   0.425   0.427   0.431   0.438
  0.440   0.444   0.450   0.455   0.460   0.464   0.476   0.480
  0.489   0.497   0.498   0.502   0.507   0.516   0.523   0.533
  0.545   0.551   0.554   0.562   0.565   0.571   0.575   0.578
  0.586   0.587   0.595   0.599   0.607   0.618   0.619   0.626
  0.628   0.629   0.638   0.644   0.646   0.655   0.659   0.663
  0.671   0.675   0.678   0.681   0.685   0.689   0.697   0.705
  0.713   0.715   0.723   0.728   0.731   0.739   0.742   0.745
  0.747   0.750   0.753   0.760   0.761   0.768   0.770   0.777
  0.781   0.783   0.788   0.789   0.795   0.798   0.802   0.807
  0.810   0.814   0.822   0.833   0.833   0.839   0.849   0.854
  0.874   0.893   0.914   0.923   0.939   0.943   0.956   0.961
  0.986   0.989   0.999   1.009   1.019   1.032   1.039   1.050
  1.059   1.063   1.079   1.085   1.088   1.102   1.109   1.126
  1.135   1.141   1.144   1.148   1.154   1.160   1.169   1.170
  1.180   1.183   1.190   1.197   1.201   1.209   1.217   1.220
  1.227   1.236   1.251   1.253   1.258   1.266   1.268   1.273
  1.280   1.300   1.308   1.309   1.313   1.330   1.342   1.353
  1.358   1.365   1.370   1.386   1.396   1.405   1.414   1.420
  1.435   1.442   1.451   1.459   1.466   1.470   1.475   1.479
  1.494   1.505   1.517   1.521   1.525   1.534   1.543   1.550
  1.551   1.558   1.563   1.569   1.577   1.585   1.587   1.591
  1.594   1.602   1.607   1.612   1.618   1.624   1.628   1.632
  1.636   1.639   1.641   1.645   1.652   1.654   1.658   1.661
  1.666   1.671   1.674   1.682   1.692   1.699   1.705   1.711
  1.719   1.732   1.734   1.750   1.757   1.763   1.769   1.773
  1.775   1.790   1.791   1.801   1.810   1.812   1.823   1.828
  1.835   1.843   1.849   1.859   1.862   1.868   1.877   1.881
  1.883   1.894   1.912   1.919   1.939   1.949   1.964   1.971
  1.976   1.981   1.985   2.006   2.010   2.026   2.028   2.033
  2.048   2.058   2.061   2.063   2.079   2.090   2.092   2.101
  2.106   2.115   2.126   2.133   2.143   2.154   2.155   2.166
  2.171   2.182   2.189   2.201   2.213   2.228   2.232   2.245
  2.251   2.267   2.286   2.294   2.305   2.317   2.327   2.339
  2.353   2.363   2.370   2.376   2.390   2.408   2.430   2.442
  2.476   2.486   2.498   2.507   2.522   2.530   2.538   2.544
  2.548   2.562   2.569   2.571   2.580   2.592   2.599   2.607
  2.614   2.636   2.639   2.643   2.652   2.658   2.677   2.680
  2.699   2.704   2.714   2.724   2.736   2.743   2.759   2.781
  2.790   2.803   2.807   2.820   2.824   2.829   2.830   2.849
  2.865   2.875   2.881   2.884   2.885   2.895   2.909   2.917
  2.930   2.931   2.937   2.956   2.963   2.972   2.979   2.980
  2.994   3.005   3.012   3.035   3.041   3.045   3.064   3.067
  3.077   3.087   3.093   3.103   3.117   3.122   3.129   3.133
  3.139   3.151   3.154   3.164   3.175   3.181   3.207   3.209
  3.216   3.233   3.237   3.250   3.264   3.268   3.282   3.290
  3.297   3.314   3.332   3.344   3.350   3.372   3.384   3.398
  3.411   3.419   3.460   3.485   3.519   3.570   3.584   3.626
  3.688   3.766   3.782   3.803   3.804   3.807   3.815   3.834
  3.855   3.866   3.903   3.909   3.910   3.928   3.943   3.955
  3.972   3.998   4.005   4.023   4.048   4.072   4.092   4.108
  4.135   4.140   4.158   4.177   4.186   4.235   4.261   4.277
  4.302   4.309   4.316   4.340   4.357   4.445   4.986   5.076
  5.093   5.096   5.104   5.110   5.144   5.170   5.179   5.192
  5.371   5.376   5.385   5.417   5.430   5.447   5.466   5.478
  5.597   5.598   5.625   5.650   5.664   5.700   5.760   5.821
  5.850  23.756  23.761  23.776  23.802  23.818  23.820  23.831
 23.845  23.874  23.878  23.882  23.906  23.936  23.941  23.973
 23.981  49.868  49.903  49.936  49.948  49.954  49.964  49.997
 50.006  50.020
 --------------------------------------------------------------

          Ground-State Mulliken Net Atomic Charges

     Atom                 Charge (a.u.)
  ----------------------------------------
      1 C                     0.306251
      2 H                     0.191786
      3 C                    -0.571456
      4 H                     0.189817
      5 O                    -0.025563
      6 C                    -0.568417
      7 H                     0.242149
      8 H                     0.181204
      9 C                    -0.109620
     10 H                     0.188134
     11 C                    -0.352127
     12 H                     0.107554
     13 H                     0.225469
     14 O                     0.090941
     15 C                    -0.257504
     16 H                     0.169827
     17 H                     0.159506
     18 C                    -0.598290
     19 H                     0.181973
     20 H                     0.147436
     21 C                     0.388676
     22 C                    -0.814740
     23 C                    -0.336289
     24 O                    -0.199419
     25 H                     0.200845
     26 H                     0.260463
     27 H                     0.139886
     28 H                     0.169675
     29 H                     0.138225
     30 H                     0.264874
     31 O                     0.012465
     32 C                    -0.366146
     33 H                     0.274288
     34 C                     0.060904
     35 H                     0.222089
     36 C                     0.022029
     37 O                    -0.204121
     38 O                    -0.125616
     39 H                     0.291594
     40 C                    -0.257649
     41 H                     0.280526
     42 O                    -0.150319
     43 H                     0.262093
     44 C                    -0.613301
     45 H                     0.300107
     46 O                    -0.215274
     47 H                     0.271150
     48 C                    -0.525099
     49 H                     0.241935
     50 O                    -0.142629
     51 H                     0.249710
  ----------------------------------------
  Sum of atomic charges =     0.000000

 -----------------------------------------------------------------
                    Cartesian Multipole Moments
 -----------------------------------------------------------------
    Charge (ESU x 10^10)
                 0.0000
    Dipole Moment (Debye)
         X      -0.6120      Y       0.9326      Z       3.0541
       Tot       3.2514
    Quadrupole Moments (Debye-Ang)
        XX    -166.2062     XY      -6.9340     YY    -148.0994
        XZ     -11.5123     YZ      -0.1714     ZZ    -144.4640
    Octopole Moments (Debye-Ang^2)
       XXX     -40.6518    XXY      82.4905    XYY     -13.4584
       YYY       5.4757    XXZ     103.9851    XYZ      12.0089
       YYZ      32.0273    XZZ     -19.5031    YZZ      18.6210
       ZZZ      -0.4476
    Hexadecapole Moments (Debye-Ang^3)
      XXXX  -16409.5275   XXXY     203.4042   XXYY   -2755.6193
      XYYY     115.6390   YYYY   -2004.9762   XXXZ    -552.0331
      XXYZ    -233.2889   XYYZ    -196.0570   YYYZ     -46.3982
      XXZZ   -2600.0564   XYZZ     -17.0136   YYZZ    -471.9909
      XZZZ    -158.3178   YZZZ       8.1775   ZZZZ    -936.7462
 -----------------------------------------------------------------
 Calculating analytic gradient of the SCF energy
 Gradient of SCF Energy
            1           2           3           4           5           6
    1   0.0020932  -0.0001102  -0.0013879  -0.0000825  -0.0014606   0.0006273
    2  -0.0001421   0.0015532   0.0005610  -0.0018481   0.0035621   0.0002143
    3   0.0011050   0.0008512  -0.0005735  -0.0015017  -0.0027479   0.0003737
            7           8           9          10          11          12
    1  -0.0002598  -0.0008624  -0.0014710   0.0003889   0.0003326  -0.0010710
    2   0.0019837   0.0009490   0.0000254  -0.0018563   0.0002054   0.0004604
    3   0.0009758  -0.0032134  -0.0003128  -0.0015940   0.0000847  -0.0025037
           13          14          15          16          17          18
    1   0.0000000  -0.0020928   0.0019206  -0.0005467  -0.0004792  -0.0009202
    2  -0.0012981   0.0018807  -0.0004363  -0.0021878   0.0014105  -0.0002291
    3  -0.0001098  -0.0006979   0.0003219   0.0001210   0.0016357  -0.0001826
           19          20          21          22          23          24
    1   0.0007814   0.0003103  -0.0007610   0.0021270   0.0003068  -0.0000688
    2  -0.0010764  -0.0018984  -0.0014463   0.0007592  -0.0003722  -0.0030501
    3   0.0034110  -0.0013176  -0.0000928   0.0019099  -0.0004567   0.0014299
           25          26          27          28          29          30
    1   0.0004283  -0.0000991  -0.0002025   0.0000592   0.0001928   0.0003218
    2   0.0020183  -0.0012072   0.0011109   0.0001219  -0.0012896   0.0021811
    3   0.0013837  -0.0002313   0.0001623   0.0008064   0.0010004  -0.0018270
           31          32          33          34          35          36
    1  -0.0021259   0.0006943   0.0013681   0.0017390   0.0018566  -0.0030613
    2   0.0012336   0.0004113  -0.0005128   0.0006798  -0.0003538  -0.0032919
    3  -0.0011180  -0.0010816   0.0018908  -0.0003066   0.0018030  -0.0029483
           37          38          39          40          41          42
    1   0.0036897  -0.0009313   0.0002737  -0.0022851  -0.0013958   0.0013537
    2   0.0049202  -0.0010524   0.0004274  -0.0002499   0.0004914   0.0012226
    3   0.0067161  -0.0031760   0.0002558   0.0011949  -0.0017670   0.0020262
           43          44          45          46          47          48
    1   0.0007460   0.0009872   0.0014164   0.0002293  -0.0006972  -0.0014834
    2  -0.0018932  -0.0001034  -0.0005547  -0.0024404   0.0009028  -0.0001463
    3  -0.0006395  -0.0006940   0.0022570   0.0023409  -0.0028677   0.0008728
           49          50          51
    1  -0.0013954   0.0007976   0.0002093
    2   0.0003265   0.0007262  -0.0014021
    3  -0.0024494  -0.0003498  -0.0001691
 Max gradient component =       6.716E-03
 RMS gradient           =       1.573E-03
 Gradient time:  CPU 486.15 s  wall 122.52 s
 Geometry Optimization Parameters
   NAtoms,    NIC,     NZ,  NCons,   NDum,   NFix, NCnnct, MaxDiis
       51     420       0       0       0       0       0       0


** GEOMETRY OPTIMIZATION IN DELOCALIZED INTERNAL COORDINATES **
   Searching for a Minimum

   Optimization Cycle:   1

                       Coordinates (Angstroms)
     ATOM                X               Y               Z
      1  C         4.0004155698   -0.4500982145    0.6562348787
      2  H         3.5120121114    0.3167901269    1.2795338343
      3  C         3.7630129914   -0.0499640844   -0.8024464619
      4  H         4.1590213952   -0.8414416735   -1.4646315483
      5  O         4.5758471058    1.1283079467   -0.9551425062
      6  C         2.2947333366    0.1575523631   -1.1181807399
      7  H         1.8906564385    0.9730564360   -0.5065277690
      8  H         2.1497006493    0.4352412799   -2.1732265341
      9  C         1.5525612543   -1.1720873783   -0.8142931347
     10  H         1.9201467737   -1.9310137095   -1.5264248149
     11  C         0.0563594007   -1.0575699823   -1.0949858219
     12  H        -0.1171796501   -0.7525148834   -2.1405764282
     13  H        -0.4424989187   -2.0198949636   -0.9287846018
     14  O        -0.5135709217   -0.0643721652   -0.2231196388
     15  C         1.8394373271   -1.6996496238    0.6189925097
     16  H         1.3623801375   -2.6821398667    0.7408300912
     17  H         1.3632476164   -1.0251551170    1.3428938410
     18  C         3.3444245748   -1.8023742758    0.9482804362
     19  H         3.4812335427   -2.0980415314    1.9993295147
     20  H         3.8118237868   -2.5881238359    0.3345579248
     21  C         5.5202038926   -0.2599650533    0.7858501735
     22  C         6.0403232323    0.0342317231    2.2003123469
     23  C         5.7858890159    0.8874699144   -0.2321345534
     24  O         6.8306428471    0.4734500927   -1.0944185348
     25  H         6.0487371187    1.8408914718    0.2485539137
     26  H         6.0261529345   -1.1499177912    0.3916771921
     27  H         5.5661679614    0.9314066423    2.6159838261
     28  H         7.1220955469    0.1948330012    2.2034850696
     29  H         5.8332642182   -0.8023587227    2.8776326625
     30  H         6.9697870597    1.1748655871   -1.7451745053
     31  O        -2.6782968687   -0.7768618173   -0.1026728404
     32  C        -4.0448746211   -0.5390357952   -0.4023314828
     33  H        -4.1781308009   -0.3449894379   -1.4700572885
     34  C        -1.8053109070    0.2920194576   -0.5108877104
     35  H        -1.9296689480    0.4606419193   -1.5918389396
     36  C        -4.8060338703   -1.8275058687   -0.1023299638
     37  O        -5.2991254618   -2.5276426666   -0.9389488166
     38  O        -4.8505664007   -2.1005007856    1.2154419041
     39  H        -5.3298843819   -2.9347049285    1.3254714672
     40  C        -4.5502222200    0.6606141645    0.4072067792
     41  H        -4.4762587668    0.4113306531    1.4719896848
     42  O        -5.8989576845    0.8983112790    0.0549300070
     43  H        -6.1489291239    1.7649153649    0.3905685350
     44  C        -3.6599115961    1.8614999782    0.0915553190
     45  H        -3.8283453845    2.1599476643   -0.9439394035
     46  O        -4.0534593359    3.0078826309    0.8556300552
     47  H        -3.9110899913    2.8256946876    1.7901483287
     48  C        -2.1715122479    1.5589847285    0.2633104306
     49  H        -1.9583816698    1.3613900205    1.3207622373
     50  O        -1.3737265778    2.6248410564   -0.2241427712
     51  H        -1.7633240674    3.4472347208    0.0923908123
   Point Group: c1    Number of degrees of freedom:   147


   Energy is  -1302.752790621


 Attempting to Generate Delocalized Internal Coordinates

147 Hessian modes will be used to form the next step
  Hessian Eigenvalues:
     0.004452    0.004482    0.004941    0.005659    0.005703    0.006275
     0.007766    0.007942    0.009738    0.009911    0.010455    0.011308
     0.013292    0.013463    0.013780    0.014962    0.017973    0.019541
     0.019741    0.022724    0.029573    0.029945    0.030970    0.031760
     0.035946    0.038499    0.040450    0.042153    0.043940    0.046588
     0.046623    0.047716    0.048951    0.049162    0.049221    0.049585
     0.051056    0.051504    0.052444    0.054709    0.055229    0.055249
     0.055628    0.056999    0.057106    0.057647    0.058670    0.059678
     0.062208    0.062897    0.063135    0.066128    0.068481    0.068923
     0.074065    0.075910    0.077089    0.079641    0.083777    0.084276
     0.086449    0.090581    0.092374    0.111751    0.112590    0.113284
     0.115741    0.117396    0.136893    0.137012    0.142664    0.144579
     0.160000    0.160000    0.160000    0.160000    0.160000    0.160000
     0.160000    0.160000    0.163559    0.166780    0.169661    0.171315
     0.176357    0.188221    0.191339    0.194163    0.197670    0.202753
     0.219673    0.220054    0.249990    0.250000    0.250000    0.260489
     0.265741    0.271171    0.274813    0.275257    0.277502    0.286851
     0.287431    0.288440    0.289207    0.293435    0.297392    0.297700
     0.300904    0.330998    0.332730    0.333612    0.334245    0.335558
     0.335641    0.336185    0.336399    0.337242    0.337973    0.338977
     0.340179    0.340537    0.340599    0.340611    0.340654    0.341128
     0.341202    0.343961    0.344265    0.347285    0.372275    0.382639
     0.388122    0.396898    0.405912    0.408713    0.427953    0.429927
     0.433610    0.508703    0.537105    0.540226    0.547297    0.548973
     0.549683    0.557752    1.062482

 Minimum Search - Taking Simple RFO Step
 Searching for Lamda that Minimizes Along All modes
 Value Taken    Lamda =  -0.00131066
 Step Taken.  Stepsize is  0.103349

                             Maximum     Tolerance    Cnvgd?
         Gradient           0.006977      0.000300      NO
         Displacement       0.027198      0.001200      NO
         Energy change     *********      0.000001      NO


 New Cartesian Coordinates Obtained by Inverse Iteration

 Displacement from previous Coordinates is:  0.394285
 ----------------------------------------------------------------
             Standard Nuclear Orientation (Angstroms)
    I     Atom           X                Y                Z
 ----------------------------------------------------------------
    1      C       3.9946540360    -0.4435980530     0.6550038204
    2      H       3.5089191508     0.3318050362     1.2652269024
    3      C       3.7723545940    -0.0620056234    -0.8027007853
    4      H       4.1701705170    -0.8600525024    -1.4499131180
    5      O       4.5949008519     1.1048880465    -0.9629365458
    6      C       2.3081099779     0.1526833620    -1.1230492687
    7      H       1.9060072686     0.9734458508    -0.5230826291
    8      H       2.1724247970     0.4185285148    -2.1767847815
    9      C       1.5529632992    -1.1611422916    -0.8078821982
   10      H       1.9211121515    -1.9286693104    -1.5043668961
   11      C       0.0604670106    -1.0419942530    -1.0953931287
   12      H      -0.1002674487    -0.7400312856    -2.1394988107
   13      H      -0.4462717496    -1.9980236983    -0.9282299033
   14      O      -0.5135067843    -0.0465002374    -0.2322789807
   15      C       1.8225622146    -1.6671520879     0.6278370295
   16      H       1.3328529276    -2.6378414986     0.7624267516
   17      H       1.3498271536    -0.9777731764     1.3346949561
   18      C       3.3241928648    -1.7800849073     0.9596742558
   19      H       3.4515249328    -2.0609151396     2.0100105777
   20      H       3.7892558758    -2.5740876528     0.3612194412
   21      C       5.5155353473    -0.2681845107     0.7833418476
   22      C       6.0286930293     0.0282374228     2.1911195268
   23      C       5.7987860501     0.8661746202    -0.2369354587
   24      O       6.8472594805     0.4444929256    -1.0895287049
   25      H       6.0624980804     1.8192461714     0.2351501637
   26      H       6.0176197618    -1.1617848613     0.3969343679
   27      H       5.5618665287     0.9299655765     2.6008518966
   28      H       7.1120926261     0.1765677117     2.1924035668
   29      H       5.8089264201    -0.8006702289     2.8699975861
   30      H       6.9925569067     1.1382658449    -1.7429827331
   31      O      -2.6702465344    -0.7750761143    -0.1158594646
   32      C      -4.0410078090    -0.5424036351    -0.4101153479
   33      H      -4.1908840652    -0.3372031776    -1.4768675100
   34      C      -1.8091450586     0.3036856390    -0.5221008103
   35      H      -1.9501666131     0.4748463906    -1.6038671142
   36      C      -4.7896707473    -1.8416289383    -0.1192540229
   37      O      -5.2932085976    -2.5345799929    -0.9621005771
   38      O      -4.8120176787    -2.1272582952     1.1989927131
   39      H      -5.2852154029    -2.9659737289     1.3052997190
   40      C      -4.5445128335     0.6493596740     0.4153740452
   41      H      -4.4472242672     0.3907725824     1.4791228520
   42      O      -5.9013386950     0.8790222540     0.0770842342
   43      H      -6.1578295971     1.7426072949     0.4213210616
   44      C      -3.6708928650     1.8632962835     0.1009001717
   45      H      -3.8611743459     2.1693335962    -0.9326089300
   46      O      -4.0585582606     3.0023379078     0.8821435008
   47      H      -3.8946692269     2.8096648400     1.8140753003
   48      C      -2.1766463320     1.5685229307     0.2593503898
   49      H      -1.9446125818     1.3704133620     1.3170663512
   50      O      -1.3974790570     2.6459113447    -0.2319674598
   51      H      -1.7905698809     3.4660407561     0.0900191164
 ----------------------------------------------------------------
 Molecular Point Group                 C1    NOp =  1
 Largest Abelian Subgroup              C1    NOp =  1
 Nuclear Repulsion Energy =  2391.3142312411 hartrees
 There are       97 alpha and       97 beta electrons
 Applying Cartesian multipole field
    Component          Value
    ---------          -----
     (2,0,0)        1.00000E-12
     (0,2,0)        2.00000E-11
     (0,0,2)       -3.00000E-11
 Nucleus-field energy     =     0.0000000239 hartrees
 Requested basis set is 6-311++G(d,p)
 There are 280 shells and 732 basis functions
 A cutoff of  1.0D-11 yielded  26481 shell pairs
 There are    174809 function pairs (    185139 Cartesian)
 Smallest overlap matrix eigenvalue = 7.97E-07

 Q-Chem warning in module stvman/mkSTV.C, line 306:

 Overlap eigenvalue is smaller than square root of threshold
 Use THRESH >= 12 to get rid of this warning

 Linear dependence detected in AO basis
 Tighter screening thresholds may be required for diffuse basis sets
 Use S2THRESH > 14 and THRESH = 14 in case of SCF convergence issues
 Number of orthogonalized atomic orbitals = 731
 Maximum deviation from orthogonality = 2.247E-10
 Guess MOs from SCF MO coefficient file

 -----------------------------------------------------------------------
  General SCF calculation program by
  Eric Jon Sundstrom, Paul Horn, Yuezhi Mao, Dmitri Zuev, Alec White,
  David Stuck, Shaama M.S., Shane Yost, Joonho Lee, David Small,
  Daniel Levine, Susi Lehtola, Hugh Burton, Evgeny Epifanovsky
 -----------------------------------------------------------------------
 Exchange:     0.2000 Hartree-Fock + 0.0800 Slater + 0.7200 B88
 Correlation:  0.1900 VWN1RPA + 0.8100 LYP
 Using SG-1 standard quadrature grid
 using 4 threads for integral computing
 -------------------------------------------------------
 OpenMP Integral computing Module                
 Release: version 2.0, May 2017, Q-Chem Inc. Pleasanton 
 -------------------------------------------------------
 -------------------------------------------------------
 OpenMP BLAS3 based DFT computing Module                
 Release: version 1.0, May 2013, Q-Chem Inc. Pittsburgh 
 -------------------------------------------------------
 A restricted SCF calculation will be
 performed using DIIS
 SCF converges when DIIS error is below 1.0e-08
 ---------------------------------------
  Cycle       Energy         DIIS error
 ---------------------------------------
    1   -1302.7508927771      1.70e-04  
    2   -1302.7533250321      3.73e-05  
    3   -1302.7532571746      5.52e-05  
    4   -1302.7534041572      7.69e-06  
    5   -1302.7534062414      4.16e-06  
    6   -1302.7534070083      1.42e-06  
    7   -1302.7534071056      3.75e-07  
    8   -1302.7534071124      1.27e-07  
    9   -1302.7534071129      3.20e-08  
   10   -1302.7534071131      1.26e-08  
   11   -1302.7534071130      3.75e-09  Convergence criterion met
 ---------------------------------------
 SCF time:   CPU 1862.76s  wall 485.00s 
 SCF   energy in the final basis set =    -1302.7534071130
 Total energy in the final basis set =    -1302.7534071130

 --------------------------------------------------------------

                    Orbital Energies (a.u.)
 --------------------------------------------------------------

 Alpha MOs
 -- Occupied --
-19.189 -19.166 -19.157 -19.149 -19.149 -19.143 -19.134 -19.128
-19.123 -10.325 -10.295 -10.266 -10.261 -10.254 -10.253 -10.249
-10.227 -10.214 -10.185 -10.177 -10.172 -10.171 -10.169 -10.165
-10.164  -1.133  -1.101  -1.075  -1.067  -1.054  -1.044  -1.041
 -1.039  -1.006  -0.846  -0.811  -0.810  -0.793  -0.756  -0.744
 -0.709  -0.684  -0.673  -0.658  -0.636  -0.625  -0.624  -0.595
 -0.577  -0.569  -0.563  -0.558  -0.544  -0.522  -0.519  -0.516
 -0.509  -0.502  -0.495  -0.491  -0.488  -0.478  -0.467  -0.463
 -0.452  -0.444  -0.437  -0.436  -0.429  -0.423  -0.416  -0.412
 -0.397  -0.396  -0.394  -0.382  -0.376  -0.372  -0.368  -0.362
 -0.360  -0.354  -0.346  -0.345  -0.340  -0.333  -0.327  -0.323
 -0.320  -0.317  -0.306  -0.299  -0.295  -0.293  -0.292  -0.284
 -0.267
 -- Virtual --
 -0.034  -0.024  -0.012  -0.007  -0.005  -0.001   0.001   0.004
  0.013   0.017   0.020   0.024   0.032   0.034   0.037   0.038
  0.046   0.047   0.049   0.053   0.057   0.060   0.064   0.066
  0.071   0.072   0.078   0.080   0.082   0.087   0.089   0.091
  0.093   0.093   0.098   0.101   0.102   0.103   0.107   0.108
  0.112   0.114   0.114   0.117   0.121   0.122   0.124   0.126
  0.128   0.130   0.131   0.133   0.136   0.138   0.139   0.141
  0.144   0.145   0.147   0.149   0.150   0.152   0.155   0.157
  0.159   0.160   0.160   0.165   0.170   0.172   0.173   0.174
  0.176   0.180   0.183   0.185   0.186   0.188   0.190   0.191
  0.194   0.199   0.201   0.202   0.204   0.206   0.207   0.211
  0.214   0.218   0.219   0.223   0.225   0.228   0.232   0.233
  0.236   0.237   0.238   0.244   0.246   0.248   0.251   0.255
  0.256   0.259   0.261   0.264   0.267   0.272   0.275   0.279
  0.281   0.282   0.288   0.289   0.290   0.294   0.297   0.300
  0.302   0.306   0.307   0.308   0.311   0.313   0.318   0.322
  0.322   0.324   0.325   0.328   0.332   0.333   0.335   0.339
  0.342   0.345   0.346   0.352   0.353   0.353   0.354   0.357
  0.361   0.362   0.366   0.367   0.373   0.374   0.375   0.379
  0.381   0.383   0.386   0.388   0.390   0.395   0.401   0.406
  0.408   0.413   0.414   0.421   0.425   0.427   0.431   0.438
  0.440   0.444   0.450   0.456   0.461   0.464   0.475   0.481
  0.489   0.496   0.498   0.502   0.507   0.516   0.524   0.533
  0.545   0.551   0.553   0.562   0.565   0.571   0.575   0.578
  0.586   0.587   0.595   0.599   0.607   0.619   0.619   0.625
  0.629   0.629   0.638   0.643   0.646   0.655   0.660   0.664
  0.672   0.676   0.678   0.682   0.686   0.691   0.697   0.706
  0.713   0.716   0.725   0.729   0.732   0.739   0.742   0.746
  0.748   0.751   0.754   0.760   0.762   0.768   0.772   0.779
  0.782   0.784   0.789   0.790   0.796   0.799   0.802   0.808
  0.811   0.814   0.823   0.834   0.834   0.840   0.850   0.854
  0.874   0.893   0.913   0.924   0.941   0.943   0.957   0.962
  0.986   0.990   0.999   1.009   1.020   1.032   1.039   1.052
  1.058   1.062   1.080   1.085   1.088   1.103   1.109   1.127
  1.135   1.140   1.146   1.149   1.154   1.160   1.169   1.170
  1.180   1.183   1.190   1.197   1.201   1.208   1.218   1.220
  1.229   1.237   1.251   1.253   1.259   1.266   1.269   1.274
  1.281   1.300   1.308   1.310   1.315   1.329   1.342   1.353
  1.358   1.366   1.370   1.386   1.398   1.405   1.415   1.421
  1.436   1.442   1.451   1.460   1.466   1.469   1.475   1.479
  1.495   1.504   1.518   1.520   1.527   1.534   1.543   1.550
  1.551   1.558   1.565   1.570   1.579   1.586   1.587   1.592
  1.596   1.604   1.607   1.612   1.620   1.624   1.628   1.634
  1.638   1.639   1.643   1.648   1.652   1.655   1.660   1.661
  1.668   1.672   1.676   1.685   1.695   1.700   1.706   1.714
  1.718   1.734   1.737   1.752   1.758   1.762   1.769   1.776
  1.777   1.791   1.792   1.805   1.812   1.815   1.825   1.829
  1.837   1.844   1.852   1.859   1.865   1.871   1.879   1.884
  1.885   1.892   1.911   1.923   1.938   1.949   1.965   1.974
  1.977   1.983   1.987   2.008   2.009   2.028   2.029   2.035
  2.048   2.056   2.062   2.063   2.078   2.093   2.094   2.101
  2.110   2.116   2.127   2.132   2.146   2.154   2.156   2.165
  2.172   2.183   2.189   2.201   2.214   2.232   2.234   2.248
  2.256   2.269   2.286   2.298   2.303   2.320   2.331   2.338
  2.354   2.363   2.373   2.381   2.396   2.412   2.437   2.450
  2.481   2.492   2.503   2.508   2.525   2.535   2.537   2.541
  2.552   2.566   2.569   2.574   2.581   2.596   2.599   2.610
  2.619   2.633   2.643   2.646   2.651   2.660   2.677   2.684
  2.699   2.709   2.719   2.730   2.739   2.746   2.763   2.785
  2.790   2.801   2.812   2.820   2.826   2.830   2.834   2.852
  2.866   2.876   2.883   2.886   2.888   2.897   2.909   2.914
  2.928   2.934   2.941   2.956   2.964   2.975   2.979   2.982
  2.995   3.008   3.012   3.038   3.040   3.045   3.063   3.070
  3.079   3.088   3.093   3.102   3.120   3.122   3.130   3.136
  3.138   3.149   3.154   3.162   3.173   3.183   3.205   3.211
  3.217   3.239   3.240   3.252   3.267   3.272   3.282   3.289
  3.294   3.315   3.330   3.349   3.352   3.368   3.388   3.398
  3.414   3.418   3.467   3.485   3.529   3.564   3.593   3.616
  3.683   3.776   3.779   3.802   3.809   3.816   3.826   3.845
  3.862   3.872   3.902   3.906   3.915   3.924   3.935   3.966
  3.975   3.994   4.008   4.030   4.045   4.077   4.090   4.117
  4.144   4.148   4.158   4.174   4.180   4.241   4.264   4.281
  4.307   4.316   4.325   4.343   4.365   4.459   4.985   5.074
  5.092   5.096   5.103   5.109   5.143   5.170   5.180   5.189
  5.369   5.378   5.386   5.414   5.426   5.447   5.463   5.483
  5.595   5.605   5.617   5.646   5.662   5.697   5.769   5.818
  5.845  23.750  23.768  23.771  23.795  23.810  23.815  23.839
 23.856  23.873  23.884  23.887  23.914  23.947  23.954  23.985
 23.987  49.866  49.902  49.936  49.947  49.955  49.963  49.998
 50.007  50.015
 --------------------------------------------------------------

          Ground-State Mulliken Net Atomic Charges

     Atom                 Charge (a.u.)
  ----------------------------------------
      1 C                     0.298681
      2 H                     0.191658
      3 C                    -0.565704
      4 H                     0.190095
      5 O                    -0.028116
      6 C                    -0.561664
      7 H                     0.241268
      8 H                     0.181257
      9 C                    -0.121218
     10 H                     0.186828
     11 C                    -0.360846
     12 H                     0.108630
     13 H                     0.225456
     14 O                     0.091978
     15 C                    -0.251805
     16 H                     0.170096
     17 H                     0.159424
     18 C                    -0.590415
     19 H                     0.181713
     20 H                     0.146939
     21 C                     0.378075
     22 C                    -0.812535
     23 C                    -0.326697
     24 O                    -0.201079
     25 H                     0.200453
     26 H                     0.260670
     27 H                     0.138995
     28 H                     0.168828
     29 H                     0.137731
     30 H                     0.265009
     31 O                     0.017371
     32 C                    -0.385222
     33 H                     0.274356
     34 C                     0.068641
     35 H                     0.222642
     36 C                     0.020643
     37 O                    -0.203010
     38 O                    -0.122352
     39 H                     0.291443
     40 C                    -0.229711
     41 H                     0.281422
     42 O                    -0.150972
     43 H                     0.262062
     44 C                    -0.633777
     45 H                     0.301102
     46 O                    -0.212668
     47 H                     0.271824
     48 C                    -0.528052
     49 H                     0.242985
     50 O                    -0.143240
     51 H                     0.250809
  ----------------------------------------
  Sum of atomic charges =     0.000000

 -----------------------------------------------------------------
                    Cartesian Multipole Moments
 -----------------------------------------------------------------
    Charge (ESU x 10^10)
                 0.0000
    Dipole Moment (Debye)
         X      -0.6129      Y       0.9134      Z       3.0629
       Tot       3.2544
    Quadrupole Moments (Debye-Ang)
        XX    -166.6775     XY      -6.7962     YY    -148.1578
        XZ     -11.5559     YZ      -0.2932     ZZ    -144.5317
    Octopole Moments (Debye-Ang^2)
       XXX     -38.5115    XXY      83.4857    XYY     -13.9059
       YYY       4.9911    XXZ     101.4018    XYZ      12.7799
       YYZ      32.2794    XZZ     -19.4699    YZZ      18.9578
       ZZZ       0.3876
    Hexadecapole Moments (Debye-Ang^3)
      XXXX  -16425.8656   XXXY     204.2186   XXYY   -2759.6314
      XYYY     121.4862   YYYY   -1995.6275   XXXZ    -554.4731
      XXYZ    -236.9421   XYYZ    -193.1506   YYYZ     -52.2448
      XXZZ   -2602.4540   XYZZ     -17.9101   YYZZ    -473.4631
      XZZZ    -158.6630   YZZZ       5.3018   ZZZZ    -938.2438
 -----------------------------------------------------------------
 Calculating analytic gradient of the SCF energy
 Gradient of SCF Energy
            1           2           3           4           5           6
    1   0.0001542  -0.0003173  -0.0001510   0.0001155  -0.0002643   0.0002839
    2   0.0003073  -0.0000085  -0.0006918  -0.0000563   0.0003035   0.0001549
    3   0.0006140  -0.0000561  -0.0002801   0.0000724   0.0002479   0.0006201
            7           8           9          10          11          12
    1  -0.0001090   0.0000567  -0.0001816   0.0001914   0.0004840  -0.0000342
    2  -0.0000692  -0.0000724   0.0000457   0.0000701   0.0001530  -0.0000871
    3  -0.0001167   0.0000110  -0.0002407   0.0000136   0.0002760  -0.0000368
           13          14          15          16          17          18
    1  -0.0001498  -0.0006446  -0.0000968  -0.0000316  -0.0001104  -0.0001713
    2   0.0000365  -0.0004438  -0.0000121  -0.0000377   0.0000978   0.0000982
    3   0.0001090   0.0001656   0.0003691  -0.0002198  -0.0001478  -0.0005797
           19          20          21          22          23          24
    1  -0.0000592   0.0001625  -0.0004329  -0.0001196   0.0013318  -0.0000955
    2   0.0000891   0.0000431  -0.0006082   0.0002773   0.0001285  -0.0002315
    3  -0.0000565  -0.0000271  -0.0006083   0.0001544   0.0002857   0.0001331
           25          26          27          28          29          30
    1  -0.0001859   0.0001508  -0.0000596  -0.0000824  -0.0000253  -0.0000307
    2   0.0000293   0.0001904   0.0000246  -0.0000464  -0.0001183   0.0001718
    3   0.0000268   0.0000925  -0.0001558  -0.0001900  -0.0001974  -0.0001392
           31          32          33          34          35          36
    1  -0.0002570   0.0006424  -0.0002872   0.0006895  -0.0003725  -0.0002137
    2  -0.0000719   0.0000808  -0.0000531   0.0003356  -0.0000857  -0.0013192
    3  -0.0000476  -0.0000476   0.0001211  -0.0000621  -0.0000131  -0.0003183
           37          38          39          40          41          42
    1   0.0001844  -0.0000254   0.0000979  -0.0003548   0.0001391   0.0003563
    2   0.0006106   0.0003020   0.0002064  -0.0002481   0.0000827   0.0002344
    3   0.0001168   0.0001255  -0.0001266  -0.0000578  -0.0000648   0.0001229
           43          44          45          46          47          48
    1  -0.0001236   0.0001900  -0.0001231   0.0001830  -0.0000744  -0.0002670
    2  -0.0000473   0.0004623  -0.0000486  -0.0003105   0.0001510  -0.0006572
    3  -0.0001309  -0.0000514  -0.0001038   0.0002087  -0.0001662   0.0003456
           49          50          51
    1   0.0001061  -0.0002337   0.0001661
    2   0.0000838   0.0003291   0.0002249
    3  -0.0000244   0.0000618  -0.0000268
 Max gradient component =       1.332E-03
 RMS gradient           =       2.882E-04
 Gradient time:  CPU 484.90 s  wall 122.25 s
 Geometry Optimization Parameters
   NAtoms,    NIC,     NZ,  NCons,   NDum,   NFix, NCnnct, MaxDiis
       51     420       0       0       0       0       0       0

 Cartesian Hessian Update
 Hessian Updated using BFGS Update


** GEOMETRY OPTIMIZATION IN DELOCALIZED INTERNAL COORDINATES **
   Searching for a Minimum

   Optimization Cycle:   2

                       Coordinates (Angstroms)
     ATOM                X               Y               Z
      1  C         3.9946540360   -0.4435980530    0.6550038204
      2  H         3.5089191508    0.3318050362    1.2652269024
      3  C         3.7723545940   -0.0620056234   -0.8027007853
      4  H         4.1701705170   -0.8600525024   -1.4499131180
      5  O         4.5949008519    1.1048880465   -0.9629365458
      6  C         2.3081099779    0.1526833620   -1.1230492687
      7  H         1.9060072686    0.9734458508   -0.5230826291
      8  H         2.1724247970    0.4185285148   -2.1767847815
      9  C         1.5529632992   -1.1611422916   -0.8078821982
     10  H         1.9211121515   -1.9286693104   -1.5043668961
     11  C         0.0604670106   -1.0419942530   -1.0953931287
     12  H        -0.1002674487   -0.7400312856   -2.1394988107
     13  H        -0.4462717496   -1.9980236983   -0.9282299033
     14  O        -0.5135067843   -0.0465002374   -0.2322789807
     15  C         1.8225622146   -1.6671520879    0.6278370295
     16  H         1.3328529276   -2.6378414986    0.7624267516
     17  H         1.3498271536   -0.9777731764    1.3346949561
     18  C         3.3241928648   -1.7800849073    0.9596742558
     19  H         3.4515249328   -2.0609151396    2.0100105777
     20  H         3.7892558758   -2.5740876528    0.3612194412
     21  C         5.5155353473   -0.2681845107    0.7833418476
     22  C         6.0286930293    0.0282374228    2.1911195268
     23  C         5.7987860501    0.8661746202   -0.2369354587
     24  O         6.8472594805    0.4444929256   -1.0895287049
     25  H         6.0624980804    1.8192461714    0.2351501637
     26  H         6.0176197618   -1.1617848613    0.3969343679
     27  H         5.5618665287    0.9299655765    2.6008518966
     28  H         7.1120926261    0.1765677117    2.1924035668
     29  H         5.8089264201   -0.8006702289    2.8699975861
     30  H         6.9925569067    1.1382658449   -1.7429827331
     31  O        -2.6702465344   -0.7750761143   -0.1158594646
     32  C        -4.0410078090   -0.5424036351   -0.4101153479
     33  H        -4.1908840652   -0.3372031776   -1.4768675100
     34  C        -1.8091450586    0.3036856390   -0.5221008103
     35  H        -1.9501666131    0.4748463906   -1.6038671142
     36  C        -4.7896707473   -1.8416289383   -0.1192540229
     37  O        -5.2932085976   -2.5345799929   -0.9621005771
     38  O        -4.8120176787   -2.1272582952    1.1989927131
     39  H        -5.2852154029   -2.9659737289    1.3052997190
     40  C        -4.5445128335    0.6493596740    0.4153740452
     41  H        -4.4472242672    0.3907725824    1.4791228520
     42  O        -5.9013386950    0.8790222540    0.0770842342
     43  H        -6.1578295971    1.7426072949    0.4213210616
     44  C        -3.6708928650    1.8632962835    0.1009001717
     45  H        -3.8611743459    2.1693335962   -0.9326089300
     46  O        -4.0585582606    3.0023379078    0.8821435008
     47  H        -3.8946692269    2.8096648400    1.8140753003
     48  C        -2.1766463320    1.5685229307    0.2593503898
     49  H        -1.9446125818    1.3704133620    1.3170663512
     50  O        -1.3974790570    2.6459113447   -0.2319674598
     51  H        -1.7905698809    3.4660407561    0.0900191164
   Point Group: c1    Number of degrees of freedom:   147


   Energy is  -1302.753407113

 Hessian Updated using BFGS Update

141 Hessian modes will be used to form the next step
  Hessian Eigenvalues:
     0.004442    0.004482    0.004941    0.005643    0.005698    0.006275
     0.007767    0.007909    0.009741    0.009931    0.010422    0.011310
     0.013290    0.013465    0.013781    0.014958    0.017973    0.019475
     0.019755    0.022724    0.029572    0.029947    0.030999    0.031776
     0.035972    0.038756    0.040452    0.042127    0.044019    0.046601
     0.046665    0.047706    0.048945    0.049192    0.049215    0.049730
     0.051053    0.051843    0.052446    0.054734    0.055228    0.055247
     0.055610    0.057035    0.057154    0.057654    0.058663    0.059753
     0.062265    0.063070    0.063228    0.066327    0.068700    0.068922
     0.074162    0.075940    0.077185    0.079734    0.083785    0.084509
     0.086519    0.090547    0.092432    0.111727    0.112569    0.113263
     0.115665    0.117396    0.136962    0.137190    0.142890    0.144591
     0.159295    0.161029    0.163617    0.166781    0.169735    0.171614
     0.179058    0.188000    0.191922    0.196780    0.198840    0.202761
     0.219861    0.220929    0.249868    0.250000    0.251626    0.260522
     0.265616    0.271131    0.275255    0.275490    0.280042    0.286528
     0.287759    0.288326    0.292146    0.294793    0.297580    0.298449
     0.301418    0.329584    0.331927    0.333111    0.333964    0.335108
     0.335682    0.336031    0.336406    0.337095    0.337807    0.338784
     0.340046    0.340321    0.340582    0.340613    0.340829    0.341043
     0.341274    0.343983    0.344039    0.347524    0.370256    0.382648
     0.386886    0.396818    0.405529    0.408018    0.428014    0.430000
     0.432884    0.507431    0.536753    0.539083    0.547418    0.547715
     0.549603    0.557328    1.052125

 Minimum Search - Taking Simple RFO Step
 Searching for Lamda that Minimizes Along All modes
 Value Taken    Lamda =  -0.00005270
 Step Taken.  Stepsize is  0.050142

                             Maximum     Tolerance    Cnvgd?
         Gradient           0.000828      0.000300      NO
         Displacement       0.011009      0.001200      NO
         Energy change     -0.000616      0.000001      NO


 New Cartesian Coordinates Obtained by Inverse Iteration

 Displacement from previous Coordinates is:  0.149632
 ----------------------------------------------------------------
             Standard Nuclear Orientation (Angstroms)
    I     Atom           X                Y                Z
 ----------------------------------------------------------------
    1      C       3.9936824896    -0.4420457584     0.6547207148
    2      H       3.5121739894     0.3379679280     1.2619688560
    3      C       3.7729144955    -0.0656405272    -0.8050047103
    4      H       4.1682317875    -0.8675874462    -1.4485918991
    5      O       4.5992893453     1.0969889322    -0.9713771923
    6      C       2.3096177220     0.1512301476    -1.1287659456
    7      H       1.9101455508     0.9758331356    -0.5323098901
    8      H       2.1752593796     0.4130007457    -2.1835460714
    9      C       1.5510004544    -1.1588526560    -0.8069866479
   10      H       1.9170326496    -1.9313686092    -1.4988257322
   11      C       0.0595109608    -1.0367184094    -1.0994673017
   12      H      -0.0970962737    -0.7347980633    -2.1440422733
   13      H      -0.4490966071    -1.9917683512    -0.9333733551
   14      O      -0.5137664465    -0.0388540323    -0.2387428000
   15      C       1.8176285700    -1.6574080957     0.6323580030
   16      H       1.3238581370    -2.6248325465     0.7742101596
   17      H       1.3479932364    -0.9621669878     1.3353007850
   18      C       3.3183219951    -1.7743871432     0.9675013986
   19      H       3.4436313736    -2.0497872251     2.0194293353
   20      H       3.7798822627    -2.5740349132     0.3742238110
   21      C       5.5148631571    -0.2700438224     0.7846141278
   22      C       6.0297899227     0.0261569072     2.1923037446
   23      C       5.7995630703     0.8602150577    -0.2398037384
   24      O       6.8516631296     0.4356666966    -1.0865451951
   25      H       6.0634430907     1.8147072901     0.2290403919
   26      H       6.0129070253    -1.1666845826     0.3996818869
   27      H       5.5676472793     0.9304659889     2.6015286192
   28      H       7.1139888963     0.1694187324     2.1945628421
   29      H       5.8060514409    -0.7996978059     2.8735595117
   30      H       7.0008276358     1.1271946482    -1.7410693787
   31      O      -2.6701165704    -0.7719863892    -0.1206657139
   32      C      -4.0421871556    -0.5398872771    -0.4113706866
   33      H      -4.1927870502    -0.3300218157    -1.4773733574
   34      C      -1.8109669538     0.3082848073    -0.5270834298
   35      H      -1.9512680651     0.4804305303    -1.6088322874
   36      C      -4.7886275067    -1.8410416623    -0.1242778054
   37      O      -5.2894973739    -2.5341834175    -0.9691302144
   38      O      -4.7936754712    -2.1428021215     1.1907108951
   39      H      -5.2590582509    -2.9866713066     1.2928664148
   40      C      -4.5445079207     0.6478187351     0.4201411008
   41      H      -4.4421816598     0.3854642161     1.4827060107
   42      O      -5.9039638410     0.8747251590     0.0892725206
   43      H      -6.1602540946     1.7359283715     0.4399086196
   44      C      -3.6747226723     1.8641129711     0.1045189848
   45      H      -3.8697485282     2.1725180500    -0.9273736430
   46      O      -4.0614682255     3.0009061693     0.8899030106
   47      H      -3.8928324886     2.8051806949     1.8206609082
   48      C      -2.1786825927     1.5722706939     0.2556120911
   49      H      -1.9427327292     1.3734845848     1.3125208612
   50      O      -1.4025564845     2.6501839639    -0.2380543869
   51      H      -1.7981066628     3.4685965465     0.0851250168
 ----------------------------------------------------------------
 Molecular Point Group                 C1    NOp =  1
 Largest Abelian Subgroup              C1    NOp =  1
 Nuclear Repulsion Energy =  2391.1284569553 hartrees
 There are       97 alpha and       97 beta electrons
 Applying Cartesian multipole field
    Component          Value
    ---------          -----
     (2,0,0)        1.00000E-12
     (0,2,0)        2.00000E-11
     (0,0,2)       -3.00000E-11
 Nucleus-field energy     =     0.0000000238 hartrees
 Requested basis set is 6-311++G(d,p)
 There are 280 shells and 732 basis functions
 A cutoff of  1.0D-11 yielded  26482 shell pairs
 There are    174820 function pairs (    185153 Cartesian)
 Smallest overlap matrix eigenvalue = 8.03E-07

 Q-Chem warning in module stvman/mkSTV.C, line 306:

 Overlap eigenvalue is smaller than square root of threshold
 Use THRESH >= 12 to get rid of this warning

 Linear dependence detected in AO basis
 Tighter screening thresholds may be required for diffuse basis sets
 Use S2THRESH > 14 and THRESH = 14 in case of SCF convergence issues
 Number of orthogonalized atomic orbitals = 731
 Maximum deviation from orthogonality = 3.138E-10
 Guess MOs from SCF MO coefficient file

 -----------------------------------------------------------------------
  General SCF calculation program by
  Eric Jon Sundstrom, Paul Horn, Yuezhi Mao, Dmitri Zuev, Alec White,
  David Stuck, Shaama M.S., Shane Yost, Joonho Lee, David Small,
  Daniel Levine, Susi Lehtola, Hugh Burton, Evgeny Epifanovsky
 -----------------------------------------------------------------------
 Exchange:     0.2000 Hartree-Fock + 0.0800 Slater + 0.7200 B88
 Correlation:  0.1900 VWN1RPA + 0.8100 LYP
 Using SG-1 standard quadrature grid
 using 4 threads for integral computing
 -------------------------------------------------------
 OpenMP Integral computing Module                
 Release: version 2.0, May 2017, Q-Chem Inc. Pleasanton 
 -------------------------------------------------------
 -------------------------------------------------------
 OpenMP BLAS3 based DFT computing Module                
 Release: version 1.0, May 2013, Q-Chem Inc. Pittsburgh 
 -------------------------------------------------------
 A restricted SCF calculation will be
 performed using DIIS
 SCF converges when DIIS error is below 1.0e-08
 ---------------------------------------
  Cycle       Energy         DIIS error
 ---------------------------------------
    1   -1302.7529571503      6.83e-05  
    2   -1302.7534132096      1.09e-05  
    3   -1302.7534112866      1.50e-05  
    4   -1302.7534214374      2.27e-06  
    5   -1302.7534215961      1.42e-06  
    6   -1302.7534216880      4.58e-07  
    7   -1302.7534216980      1.49e-07  
    8   -1302.7534216991      3.84e-08  
    9   -1302.7534216990      1.86e-08  
   10   -1302.7534216990      5.31e-09  Convergence criterion met
 ---------------------------------------
 SCF time:   CPU 1700.40s  wall 443.00s 
 SCF   energy in the final basis set =    -1302.7534216990
 Total energy in the final basis set =    -1302.7534216990

 --------------------------------------------------------------

                    Orbital Energies (a.u.)
 --------------------------------------------------------------

 Alpha MOs
 -- Occupied --
-19.189 -19.167 -19.157 -19.149 -19.149 -19.143 -19.134 -19.128
-19.123 -10.325 -10.295 -10.266 -10.262 -10.254 -10.253 -10.249
-10.227 -10.214 -10.185 -10.177 -10.172 -10.171 -10.169 -10.165
-10.164  -1.133  -1.101  -1.075  -1.067  -1.054  -1.043  -1.041
 -1.039  -1.006  -0.846  -0.811  -0.810  -0.793  -0.755  -0.744
 -0.709  -0.684  -0.673  -0.658  -0.636  -0.626  -0.624  -0.595
 -0.577  -0.569  -0.563  -0.558  -0.544  -0.522  -0.519  -0.516
 -0.509  -0.502  -0.496  -0.491  -0.488  -0.478  -0.467  -0.463
 -0.451  -0.444  -0.437  -0.436  -0.429  -0.423  -0.416  -0.412
 -0.397  -0.397  -0.394  -0.382  -0.376  -0.372  -0.368  -0.362
 -0.360  -0.354  -0.346  -0.345  -0.340  -0.333  -0.327  -0.323
 -0.320  -0.317  -0.306  -0.298  -0.295  -0.293  -0.292  -0.284
 -0.267
 -- Virtual --
 -0.034  -0.024  -0.012  -0.007  -0.005  -0.001   0.001   0.004
  0.013   0.017   0.020   0.024   0.032   0.034   0.037   0.038
  0.046   0.047   0.049   0.053   0.057   0.060   0.064   0.066
  0.071   0.072   0.078   0.080   0.082   0.087   0.089   0.091
  0.093   0.093   0.098   0.101   0.102   0.103   0.107   0.108
  0.112   0.114   0.114   0.117   0.121   0.122   0.124   0.126
  0.128   0.130   0.131   0.133   0.136   0.137   0.139   0.141
  0.144   0.145   0.147   0.149   0.150   0.152   0.155   0.157
  0.159   0.160   0.160   0.165   0.170   0.172   0.173   0.174
  0.176   0.180   0.183   0.185   0.185   0.187   0.190   0.191
  0.194   0.199   0.201   0.202   0.204   0.206   0.207   0.211
  0.214   0.219   0.219   0.223   0.224   0.228   0.232   0.234
  0.236   0.237   0.237   0.244   0.246   0.248   0.251   0.255
  0.256   0.259   0.261   0.264   0.267   0.272   0.275   0.279
  0.281   0.282   0.288   0.289   0.290   0.294   0.297   0.300
  0.303   0.306   0.307   0.308   0.311   0.313   0.318   0.322
  0.322   0.323   0.325   0.328   0.332   0.333   0.335   0.338
  0.342   0.345   0.346   0.352   0.353   0.353   0.354   0.356
  0.361   0.362   0.366   0.367   0.373   0.374   0.376   0.379
  0.381   0.383   0.385   0.388   0.390   0.395   0.401   0.406
  0.408   0.413   0.414   0.421   0.425   0.426   0.431   0.438
  0.440   0.444   0.450   0.455   0.461   0.464   0.475   0.481
  0.489   0.496   0.498   0.502   0.507   0.516   0.524   0.533
  0.545   0.551   0.552   0.562   0.565   0.571   0.575   0.578
  0.585   0.587   0.595   0.599   0.607   0.619   0.619   0.625
  0.628   0.629   0.638   0.643   0.645   0.655   0.661   0.664
  0.672   0.675   0.678   0.682   0.686   0.690   0.697   0.706
  0.713   0.716   0.726   0.729   0.732   0.740   0.742   0.746
  0.748   0.751   0.755   0.760   0.762   0.768   0.772   0.779
  0.782   0.784   0.789   0.790   0.796   0.798   0.802   0.808
  0.811   0.814   0.822   0.833   0.834   0.840   0.850   0.854
  0.874   0.894   0.913   0.924   0.941   0.943   0.957   0.962
  0.985   0.990   0.999   1.009   1.020   1.033   1.039   1.052
  1.058   1.063   1.080   1.085   1.087   1.102   1.109   1.127
  1.135   1.140   1.146   1.150   1.154   1.160   1.169   1.169
  1.180   1.183   1.190   1.197   1.201   1.208   1.218   1.220
  1.229   1.237   1.251   1.252   1.259   1.266   1.268   1.274
  1.280   1.299   1.308   1.310   1.314   1.328   1.341   1.353
  1.358   1.366   1.370   1.387   1.397   1.405   1.415   1.422
  1.436   1.442   1.451   1.459   1.466   1.469   1.475   1.478
  1.495   1.504   1.518   1.520   1.527   1.534   1.543   1.550
  1.551   1.558   1.565   1.570   1.579   1.585   1.587   1.592
  1.596   1.604   1.607   1.612   1.620   1.624   1.628   1.633
  1.638   1.639   1.643   1.648   1.652   1.655   1.660   1.661
  1.667   1.672   1.676   1.685   1.695   1.700   1.706   1.713
  1.718   1.734   1.737   1.752   1.758   1.763   1.769   1.776
  1.777   1.791   1.791   1.805   1.811   1.814   1.825   1.829
  1.836   1.844   1.852   1.859   1.864   1.871   1.879   1.884
  1.885   1.892   1.911   1.922   1.937   1.949   1.965   1.974
  1.977   1.983   1.986   2.008   2.008   2.028   2.029   2.035
  2.048   2.055   2.062   2.063   2.078   2.093   2.094   2.101
  2.110   2.116   2.127   2.132   2.146   2.154   2.155   2.164
  2.172   2.184   2.189   2.201   2.214   2.232   2.234   2.248
  2.256   2.269   2.286   2.298   2.303   2.320   2.332   2.338
  2.354   2.363   2.373   2.381   2.396   2.412   2.437   2.450
  2.482   2.492   2.503   2.507   2.525   2.535   2.537   2.541
  2.552   2.566   2.569   2.574   2.581   2.596   2.599   2.610
  2.619   2.633   2.643   2.646   2.652   2.660   2.677   2.684
  2.699   2.709   2.719   2.730   2.739   2.746   2.764   2.785
  2.790   2.801   2.811   2.820   2.826   2.830   2.833   2.852
  2.865   2.875   2.883   2.886   2.888   2.897   2.909   2.914
  2.928   2.934   2.940   2.956   2.964   2.975   2.979   2.981
  2.996   3.008   3.012   3.038   3.040   3.045   3.063   3.071
  3.079   3.087   3.092   3.101   3.120   3.122   3.129   3.136
  3.138   3.149   3.154   3.162   3.173   3.183   3.205   3.210
  3.217   3.238   3.240   3.252   3.267   3.272   3.281   3.289
  3.294   3.315   3.330   3.348   3.352   3.367   3.388   3.398
  3.414   3.417   3.467   3.485   3.529   3.564   3.593   3.616
  3.683   3.776   3.779   3.802   3.808   3.816   3.826   3.845
  3.862   3.872   3.901   3.905   3.915   3.924   3.935   3.965
  3.974   3.994   4.008   4.030   4.045   4.076   4.090   4.117
  4.144   4.148   4.158   4.173   4.180   4.240   4.264   4.281
  4.306   4.316   4.326   4.343   4.365   4.458   4.985   5.074
  5.092   5.095   5.104   5.108   5.143   5.170   5.180   5.188
  5.369   5.378   5.386   5.414   5.425   5.446   5.464   5.483
  5.595   5.606   5.616   5.644   5.661   5.696   5.770   5.817
  5.846  23.750  23.768  23.771  23.795  23.810  23.815  23.839
 23.855  23.872  23.884  23.887  23.915  23.946  23.953  23.985
 23.986  49.867  49.902  49.936  49.947  49.955  49.962  49.998
 50.007  50.015
 --------------------------------------------------------------

          Ground-State Mulliken Net Atomic Charges

     Atom                 Charge (a.u.)
  ----------------------------------------
      1 C                     0.296554
      2 H                     0.191415
      3 C                    -0.561209
      4 H                     0.190041
      5 O                    -0.028008
      6 C                    -0.562937
      7 H                     0.240761
      8 H                     0.181282
      9 C                    -0.118854
     10 H                     0.186466
     11 C                    -0.365008
     12 H                     0.109055
     13 H                     0.225623
     14 O                     0.092587
     15 C                    -0.250827
     16 H                     0.170620
     17 H                     0.159164
     18 C                    -0.592395
     19 H                     0.181823
     20 H                     0.146954
     21 C                     0.379014
     22 C                    -0.814476
     23 C                    -0.326240
     24 O                    -0.201506
     25 H                     0.200001
     26 H                     0.260207
     27 H                     0.138984
     28 H                     0.169130
     29 H                     0.138072
     30 H                     0.264937
     31 O                     0.018041
     32 C                    -0.383587
     33 H                     0.274225
     34 C                     0.065624
     35 H                     0.222708
     36 C                     0.017090
     37 O                    -0.202682
     38 O                    -0.121842
     39 H                     0.291278
     40 C                    -0.226895
     41 H                     0.280734
     42 O                    -0.151284
     43 H                     0.262026
     44 C                    -0.634085
     45 H                     0.301056
     46 O                    -0.211904
     47 H                     0.271712
     48 C                    -0.524719
     49 H                     0.243345
     50 O                    -0.143138
     51 H                     0.251068
  ----------------------------------------
  Sum of atomic charges =     0.000000

 -----------------------------------------------------------------
                    Cartesian Multipole Moments
 -----------------------------------------------------------------
    Charge (ESU x 10^10)
                 0.0000
    Dipole Moment (Debye)
         X      -0.6082      Y       0.9091      Z       3.0749
       Tot       3.2637
    Quadrupole Moments (Debye-Ang)
        XX    -166.8934     XY      -6.7450     YY    -148.1241
        XZ     -11.4832     YZ      -0.3101     ZZ    -144.5381
    Octopole Moments (Debye-Ang^2)
       XXX     -37.2293    XXY      83.9658    XYY     -14.1546
       YYY       4.2311    XXZ     101.2168    XYZ      12.7253
       YYZ      32.4163    XZZ     -19.2212    YZZ      19.0308
       ZZZ       0.8855
    Hexadecapole Moments (Debye-Ang^3)
      XXXX  -16435.9168   XXXY     205.6192   XXYY   -2760.8547
      XYYY     126.3543   YYYY   -1991.7486   XXXZ    -552.9139
      XXYZ    -235.9167   XYYZ    -192.4154   YYYZ     -53.8736
      XXZZ   -2602.9319   XYZZ     -18.6329   YYZZ    -474.5183
      XZZZ    -158.2299   YZZZ       5.0646   ZZZZ    -941.3926
 -----------------------------------------------------------------
 Calculating analytic gradient of the SCF energy
 Gradient of SCF Energy
            1           2           3           4           5           6
    1   0.0001824   0.0000229  -0.0001262   0.0000180  -0.0001762   0.0000531
    2   0.0001137  -0.0001251  -0.0001405   0.0001528   0.0002258   0.0000699
    3   0.0000950  -0.0000403  -0.0000769   0.0000828  -0.0001356   0.0000176
            7           8           9          10          11          12
    1   0.0000471  -0.0000142  -0.0000616  -0.0000121   0.0001970  -0.0000255
    2  -0.0000918  -0.0000195   0.0000575   0.0001195   0.0001081  -0.0000466
    3  -0.0000775   0.0000789  -0.0001367   0.0000221  -0.0001259   0.0000735
           13          14          15          16          17          18
    1   0.0000096  -0.0002456   0.0000190   0.0000432   0.0000455  -0.0001131
    2   0.0000267  -0.0001459  -0.0000819   0.0000700  -0.0000461  -0.0000707
    3   0.0000358   0.0000379   0.0001626  -0.0000332  -0.0000707   0.0000067
           19          20          21          22          23          24
    1  -0.0000071  -0.0000233  -0.0001378  -0.0000162   0.0003067  -0.0001051
    2   0.0000001   0.0000825  -0.0001944   0.0000601  -0.0001601   0.0001434
    3  -0.0000945   0.0000398  -0.0001591   0.0002439   0.0000553   0.0001241
           25          26          27          28          29          30
    1  -0.0000236  -0.0000281   0.0000050   0.0000003   0.0000117  -0.0000435
    2  -0.0000869   0.0000504  -0.0000824  -0.0000215   0.0000300  -0.0000392
    3  -0.0001066   0.0000891  -0.0000628  -0.0000150  -0.0000402   0.0000382
           31          32          33          34          35          36
    1  -0.0001894   0.0007861  -0.0001006   0.0005302  -0.0001175  -0.0018227
    2   0.0000119  -0.0002876   0.0000483   0.0001783  -0.0000069   0.0009528
    3  -0.0000066  -0.0000222  -0.0000965   0.0000245  -0.0000540   0.0001189
           37          38          39          40          41          42
    1   0.0006731   0.0004976  -0.0000124  -0.0002494   0.0000412   0.0000965
    2  -0.0003875  -0.0004463  -0.0000343  -0.0000412   0.0000005  -0.0000427
    3  -0.0000684  -0.0000404   0.0000496  -0.0000205   0.0000360   0.0000039
           43          44          45          46          47          48
    1  -0.0000149   0.0001137  -0.0000410  -0.0000025  -0.0000164  -0.0001069
    2   0.0000337   0.0001679   0.0000234  -0.0000600  -0.0000330  -0.0000870
    3  -0.0000207   0.0000690  -0.0000620  -0.0001074   0.0000576   0.0000955
           49          50          51
    1   0.0000545   0.0000921  -0.0000137
    2   0.0000105   0.0000722  -0.0000309
    3   0.0000341  -0.0000498   0.0000310
 Max gradient component =       1.823E-03
 RMS gradient           =       2.218E-04
 Gradient time:  CPU 484.34 s  wall 122.07 s
 Geometry Optimization Parameters
   NAtoms,    NIC,     NZ,  NCons,   NDum,   NFix, NCnnct, MaxDiis
       51     420       0       0       0       0       0       0

 Cartesian Hessian Update
 Hessian Updated using BFGS Update


** GEOMETRY OPTIMIZATION IN DELOCALIZED INTERNAL COORDINATES **
   Searching for a Minimum

   Optimization Cycle:   3

                       Coordinates (Angstroms)
     ATOM                X               Y               Z
      1  C         3.9936824896   -0.4420457584    0.6547207148
      2  H         3.5121739894    0.3379679280    1.2619688560
      3  C         3.7729144955   -0.0656405272   -0.8050047103
      4  H         4.1682317875   -0.8675874462   -1.4485918991
      5  O         4.5992893453    1.0969889322   -0.9713771923
      6  C         2.3096177220    0.1512301476   -1.1287659456
      7  H         1.9101455508    0.9758331356   -0.5323098901
      8  H         2.1752593796    0.4130007457   -2.1835460714
      9  C         1.5510004544   -1.1588526560   -0.8069866479
     10  H         1.9170326496   -1.9313686092   -1.4988257322
     11  C         0.0595109608   -1.0367184094   -1.0994673017
     12  H        -0.0970962737   -0.7347980633   -2.1440422733
     13  H        -0.4490966071   -1.9917683512   -0.9333733551
     14  O        -0.5137664465   -0.0388540323   -0.2387428000
     15  C         1.8176285700   -1.6574080957    0.6323580030
     16  H         1.3238581370   -2.6248325465    0.7742101596
     17  H         1.3479932364   -0.9621669878    1.3353007850
     18  C         3.3183219951   -1.7743871432    0.9675013986
     19  H         3.4436313736   -2.0497872251    2.0194293353
     20  H         3.7798822627   -2.5740349132    0.3742238110
     21  C         5.5148631571   -0.2700438224    0.7846141278
     22  C         6.0297899227    0.0261569072    2.1923037446
     23  C         5.7995630703    0.8602150577   -0.2398037384
     24  O         6.8516631296    0.4356666966   -1.0865451951
     25  H         6.0634430907    1.8147072901    0.2290403919
     26  H         6.0129070253   -1.1666845826    0.3996818869
     27  H         5.5676472793    0.9304659889    2.6015286192
     28  H         7.1139888963    0.1694187324    2.1945628421
     29  H         5.8060514409   -0.7996978059    2.8735595117
     30  H         7.0008276358    1.1271946482   -1.7410693787
     31  O        -2.6701165704   -0.7719863892   -0.1206657139
     32  C        -4.0421871556   -0.5398872771   -0.4113706866
     33  H        -4.1927870502   -0.3300218157   -1.4773733574
     34  C        -1.8109669538    0.3082848073   -0.5270834298
     35  H        -1.9512680651    0.4804305303   -1.6088322874
     36  C        -4.7886275067   -1.8410416623   -0.1242778054
     37  O        -5.2894973739   -2.5341834175   -0.9691302144
     38  O        -4.7936754712   -2.1428021215    1.1907108951
     39  H        -5.2590582509   -2.9866713066    1.2928664148
     40  C        -4.5445079207    0.6478187351    0.4201411008
     41  H        -4.4421816598    0.3854642161    1.4827060107
     42  O        -5.9039638410    0.8747251590    0.0892725206
     43  H        -6.1602540946    1.7359283715    0.4399086196
     44  C        -3.6747226723    1.8641129711    0.1045189848
     45  H        -3.8697485282    2.1725180500   -0.9273736430
     46  O        -4.0614682255    3.0009061693    0.8899030106
     47  H        -3.8928324886    2.8051806949    1.8206609082
     48  C        -2.1786825927    1.5722706939    0.2556120911
     49  H        -1.9427327292    1.3734845848    1.3125208612
     50  O        -1.4025564845    2.6501839639   -0.2380543869
     51  H        -1.7981066628    3.4685965465    0.0851250168
   Point Group: c1    Number of degrees of freedom:   147


   Energy is  -1302.753421699

 Hessian Updated using BFGS Update

142 Hessian modes will be used to form the next step
  Hessian Eigenvalues:
     0.003979    0.004481    0.004836    0.005407    0.005696    0.006274
     0.007462    0.007767    0.009645    0.010020    0.011308    0.013184
     0.013417    0.013705    0.014925    0.017864    0.018167    0.019637
     0.022540    0.022793    0.029508    0.029977    0.031321    0.031828
     0.036164    0.039559    0.040414    0.042067    0.044450    0.046569
     0.046677    0.047610    0.048344    0.049050    0.049215    0.049432
     0.051059    0.051631    0.052393    0.054733    0.055230    0.055249
     0.055628    0.057040    0.057366    0.057745    0.058669    0.059612
     0.062215    0.062843    0.063146    0.065863    0.068526    0.069043
     0.074074    0.075857    0.077049    0.079716    0.083588    0.084361
     0.086459    0.091043    0.092309    0.111625    0.112342    0.113271
     0.115740    0.117270    0.136901    0.137203    0.141540    0.144437
     0.156573    0.159976    0.161365    0.163611    0.166934    0.169844
     0.171920    0.175681    0.188226    0.192075    0.195992    0.198452
     0.202885    0.219905    0.220171    0.248734    0.249993    0.251927
     0.260482    0.265767    0.270077    0.275058    0.275261    0.280238
     0.286859    0.287407    0.288173    0.292143    0.293332    0.297320
     0.299735    0.301279    0.331055    0.332209    0.333196    0.334259
     0.335021    0.335632    0.335961    0.336319    0.337318    0.337858
     0.338835    0.339928    0.340193    0.340568    0.340621    0.340773
     0.341062    0.341121    0.343947    0.344245    0.347215    0.367793
     0.383658    0.386304    0.396817    0.404868    0.407622    0.426372
     0.430666    0.432782    0.506141    0.536932    0.539301    0.547378
     0.547908    0.549587    0.557800    1.050591

 Minimum Search - Taking Simple RFO Step
 Searching for Lamda that Minimizes Along All modes
 Value Taken    Lamda =  -0.00005958
 Step Taken.  Stepsize is  0.069518

                             Maximum     Tolerance    Cnvgd?
         Gradient           0.000578      0.000300      NO
         Displacement       0.026239      0.001200      NO
         Energy change     -0.000015      0.000001      NO


 New Cartesian Coordinates Obtained by Inverse Iteration

 Displacement from previous Coordinates is:  0.151289
 ----------------------------------------------------------------
             Standard Nuclear Orientation (Angstroms)
    I     Atom           X                Y                Z
 ----------------------------------------------------------------
    1      C       3.9945989794    -0.4394563143     0.6541763933
    2      H       3.5174502723     0.3458487753     1.2578947101
    3      C       3.7757157808    -0.0691995245    -0.8078585906
    4      H       4.1684751407    -0.8757160815    -1.4473239914
    5      O       4.6057141376     1.0892927159    -0.9805581384
    6      C       2.3133013597     0.1495189502    -1.1355675311
    7      H       1.9162913841     0.9784169026    -0.5430812278
    8      H       2.1806031732     0.4067262445    -2.1916974344
    9      C       1.5510454763    -1.1567253578    -0.8065842793
   10      H       1.9149991379    -1.9350175815    -1.4930546860
   11      C       0.0605575617    -1.0314185448    -1.1048098749
   12      H      -0.0911818135    -0.7297888552    -2.1501761677
   13      H      -0.4502129382    -1.9853892464    -0.9398820540
   14      O      -0.5121261759    -0.0304562970    -0.2473098379
   15      C       1.8144137419    -1.6467084740     0.6367937305
   16      H       1.3165681837    -2.6108514227     0.7864713186
   17      H       1.3476143937    -0.9451560829     1.3353302168
   18      C       3.3142601421    -1.7674511409     0.9758251111
   19      H       3.4373050410    -2.0366092210     2.0297237951
   20      H       3.7723512154    -2.5733475215     0.3884111533
   21      C       5.5162804523    -0.2707735933     0.7853856124
   22      C       6.0337924661     0.0233669569     2.1930419247
   23      C       5.8018165653     0.8564490803    -0.2421371521
   24      O       6.8592422512     0.4308209135    -1.0820708341
   25      H       6.0638745156     1.8125416939     0.2246529627
   26      H       6.0101414138    -1.1699853521     0.4003960400
   27      H       5.5766728902     0.9297499814     2.6035006957
   28      H       7.1187648150     0.1615690969     2.1960053852
   29      H       5.8065204034    -0.8004403647     2.8757239026
   30      H       7.0127860999     1.1209978830    -1.7366881960
   31      O      -2.6668999807    -0.7710570921    -0.1269172769
   32      C      -4.0406033591    -0.5408738159    -0.4134469596
   33      H      -4.1919763239    -0.3258568760    -1.4784082942
   34      C      -1.8115533025     0.3119082289    -0.5336163160
   35      H      -1.9510519058     0.4850695327    -1.6152355657
   36      C      -4.7825475545    -1.8449734670    -0.1308094447
   37      O      -5.3009559230    -2.5262612860    -0.9752178464
   38      O      -4.7987941712    -2.1459328308     1.1842962046
   39      H      -5.2737651844    -2.9849461826     1.2842811857
   40      C      -4.5427777846     0.6411900596     0.4254775606
   41      H      -4.4343076760     0.3742047376     1.4864036707
   42      O      -5.9055271106     0.8635985210     0.1037448794
   43      H      -6.1625047505     1.7213044541     0.4625648290
   44      C      -3.6789989986     1.8612079980     0.1089362030
   45      H      -3.8800510433     2.1725704738    -0.9207428652
   46      O      -4.0654109797     2.9945814276     0.8999404322
   47      H      -3.8900640882     2.7956120812     1.8290027175
   48      C      -2.1807316658     1.5743630680     0.2508081349
   49      H      -1.9400089795     1.3747640590     1.3065726440
   50      O      -1.4096276195     2.6540562255    -0.2453361115
   51      H      -1.8084602430     3.4701432034     0.0795062282
 ----------------------------------------------------------------
 Molecular Point Group                 C1    NOp =  1
 Largest Abelian Subgroup              C1    NOp =  1
 Nuclear Repulsion Energy =  2390.7441960566 hartrees
 There are       97 alpha and       97 beta electrons
 Applying Cartesian multipole field
    Component          Value
    ---------          -----
     (2,0,0)        1.00000E-12
     (0,2,0)        2.00000E-11
     (0,0,2)       -3.00000E-11
 Nucleus-field energy     =     0.0000000236 hartrees
 Requested basis set is 6-311++G(d,p)
 There are 280 shells and 732 basis functions
 A cutoff of  1.0D-11 yielded  26483 shell pairs
 There are    174858 function pairs (    185198 Cartesian)
 Smallest overlap matrix eigenvalue = 8.10E-07

 Q-Chem warning in module stvman/mkSTV.C, line 306:

 Overlap eigenvalue is smaller than square root of threshold
 Use THRESH >= 12 to get rid of this warning

 Linear dependence detected in AO basis
 Tighter screening thresholds may be required for diffuse basis sets
 Use S2THRESH > 14 and THRESH = 14 in case of SCF convergence issues
 Number of orthogonalized atomic orbitals = 731
 Maximum deviation from orthogonality = 2.275E-10
 Guess MOs from SCF MO coefficient file

 -----------------------------------------------------------------------
  General SCF calculation program by
  Eric Jon Sundstrom, Paul Horn, Yuezhi Mao, Dmitri Zuev, Alec White,
  David Stuck, Shaama M.S., Shane Yost, Joonho Lee, David Small,
  Daniel Levine, Susi Lehtola, Hugh Burton, Evgeny Epifanovsky
 -----------------------------------------------------------------------
 Exchange:     0.2000 Hartree-Fock + 0.0800 Slater + 0.7200 B88
 Correlation:  0.1900 VWN1RPA + 0.8100 LYP
 Using SG-1 standard quadrature grid
 using 4 threads for integral computing
 -------------------------------------------------------
 OpenMP Integral computing Module                
 Release: version 2.0, May 2017, Q-Chem Inc. Pleasanton 
 -------------------------------------------------------
 -------------------------------------------------------
 OpenMP BLAS3 based DFT computing Module                
 Release: version 1.0, May 2013, Q-Chem Inc. Pittsburgh 
 -------------------------------------------------------
 A restricted SCF calculation will be
 performed using DIIS
 SCF converges when DIIS error is below 1.0e-08
 ---------------------------------------
  Cycle       Energy         DIIS error
 ---------------------------------------
    1   -1302.7527496962      8.31e-05  
    2   -1302.7533931256      1.47e-05  
    3   -1302.7533892747      1.93e-05  
    4   -1302.7534058753      3.05e-06  
    5   -1302.7534062449      1.24e-06  
    6   -1302.7534063084      6.01e-07  
    7   -1302.7534063239      1.70e-07  
    8   -1302.7534063256      4.36e-08  
    9   -1302.7534063254      1.83e-08  
   10   -1302.7534063255      5.85e-09  Convergence criterion met
 ---------------------------------------
 SCF time:   CPU 1695.60s  wall 442.00s 
 SCF   energy in the final basis set =    -1302.7534063255
 Total energy in the final basis set =    -1302.7534063255

 --------------------------------------------------------------

                    Orbital Energies (a.u.)
 --------------------------------------------------------------

 Alpha MOs
 -- Occupied --
-19.189 -19.167 -19.157 -19.149 -19.148 -19.143 -19.134 -19.128
-19.124 -10.325 -10.295 -10.266 -10.262 -10.254 -10.253 -10.249
-10.227 -10.214 -10.185 -10.177 -10.172 -10.171 -10.169 -10.165
-10.165  -1.133  -1.101  -1.075  -1.067  -1.054  -1.043  -1.041
 -1.039  -1.006  -0.846  -0.811  -0.810  -0.793  -0.755  -0.745
 -0.709  -0.684  -0.673  -0.658  -0.636  -0.626  -0.624  -0.595
 -0.577  -0.569  -0.563  -0.559  -0.544  -0.522  -0.519  -0.516
 -0.509  -0.502  -0.496  -0.491  -0.488  -0.478  -0.467  -0.463
 -0.451  -0.444  -0.437  -0.436  -0.429  -0.423  -0.417  -0.412
 -0.397  -0.397  -0.394  -0.383  -0.376  -0.372  -0.368  -0.362
 -0.360  -0.354  -0.346  -0.345  -0.341  -0.333  -0.327  -0.323
 -0.320  -0.317  -0.306  -0.298  -0.295  -0.293  -0.292  -0.284
 -0.267
 -- Virtual --
 -0.034  -0.024  -0.012  -0.007  -0.005  -0.001   0.001   0.004
  0.013   0.017   0.020   0.024   0.032   0.034   0.037   0.038
  0.046   0.047   0.049   0.053   0.057   0.060   0.064   0.066
  0.071   0.072   0.078   0.080   0.082   0.087   0.089   0.091
  0.092   0.093   0.098   0.101   0.102   0.103   0.107   0.108
  0.112   0.114   0.114   0.117   0.121   0.122   0.124   0.126
  0.128   0.130   0.132   0.133   0.136   0.137   0.139   0.141
  0.144   0.145   0.147   0.149   0.150   0.152   0.155   0.157
  0.159   0.160   0.160   0.165   0.170   0.172   0.173   0.174
  0.176   0.180   0.183   0.185   0.185   0.187   0.190   0.191
  0.194   0.199   0.201   0.201   0.204   0.206   0.207   0.211
  0.214   0.219   0.219   0.224   0.225   0.229   0.232   0.234
  0.236   0.237   0.237   0.244   0.246   0.248   0.251   0.255
  0.256   0.259   0.261   0.264   0.266   0.272   0.275   0.279
  0.281   0.282   0.288   0.289   0.290   0.295   0.298   0.300
  0.302   0.306   0.307   0.308   0.311   0.313   0.318   0.321
  0.322   0.323   0.325   0.328   0.332   0.333   0.335   0.338
  0.342   0.345   0.347   0.352   0.352   0.353   0.354   0.356
  0.361   0.362   0.366   0.367   0.372   0.374   0.376   0.380
  0.381   0.383   0.385   0.388   0.390   0.395   0.401   0.406
  0.408   0.413   0.413   0.421   0.425   0.426   0.431   0.438
  0.440   0.444   0.450   0.455   0.461   0.464   0.475   0.481
  0.488   0.496   0.498   0.502   0.506   0.516   0.524   0.532
  0.545   0.551   0.552   0.562   0.565   0.571   0.575   0.578
  0.585   0.587   0.594   0.599   0.606   0.618   0.619   0.625
  0.628   0.629   0.638   0.643   0.645   0.655   0.660   0.664
  0.672   0.676   0.678   0.682   0.685   0.690   0.697   0.706
  0.713   0.716   0.725   0.729   0.732   0.739   0.742   0.746
  0.748   0.751   0.755   0.760   0.762   0.768   0.772   0.779
  0.782   0.783   0.789   0.790   0.796   0.799   0.802   0.808
  0.811   0.815   0.822   0.833   0.834   0.839   0.850   0.854
  0.874   0.894   0.913   0.924   0.942   0.943   0.956   0.962
  0.985   0.989   0.999   1.010   1.020   1.033   1.039   1.052
  1.057   1.062   1.080   1.085   1.087   1.103   1.109   1.126
  1.136   1.139   1.147   1.150   1.154   1.160   1.168   1.169
  1.180   1.182   1.190   1.196   1.202   1.208   1.218   1.219
  1.229   1.237   1.252   1.253   1.259   1.266   1.268   1.273
  1.280   1.299   1.308   1.310   1.314   1.329   1.342   1.353
  1.357   1.366   1.370   1.385   1.397   1.404   1.415   1.421
  1.435   1.443   1.451   1.459   1.466   1.469   1.474   1.478
  1.495   1.504   1.518   1.520   1.527   1.534   1.543   1.549
  1.551   1.558   1.565   1.570   1.579   1.585   1.587   1.592
  1.596   1.604   1.607   1.612   1.620   1.624   1.628   1.633
  1.637   1.639   1.643   1.647   1.652   1.655   1.660   1.661
  1.667   1.672   1.675   1.686   1.695   1.701   1.706   1.713
  1.717   1.734   1.737   1.752   1.757   1.762   1.769   1.776
  1.777   1.791   1.791   1.805   1.811   1.813   1.825   1.829
  1.836   1.844   1.851   1.859   1.864   1.870   1.878   1.884
  1.885   1.892   1.911   1.922   1.938   1.949   1.966   1.973
  1.977   1.983   1.986   2.008   2.008   2.028   2.029   2.035
  2.047   2.055   2.061   2.063   2.077   2.093   2.094   2.101
  2.110   2.116   2.127   2.132   2.146   2.154   2.155   2.165
  2.172   2.184   2.189   2.201   2.214   2.231   2.234   2.248
  2.255   2.269   2.285   2.297   2.304   2.320   2.331   2.337
  2.354   2.363   2.373   2.381   2.396   2.412   2.437   2.449
  2.482   2.492   2.502   2.508   2.525   2.535   2.537   2.541
  2.551   2.566   2.569   2.574   2.581   2.596   2.599   2.610
  2.619   2.633   2.643   2.646   2.652   2.659   2.678   2.684
  2.699   2.708   2.719   2.729   2.738   2.746   2.764   2.785
  2.790   2.800   2.810   2.820   2.826   2.829   2.833   2.852
  2.865   2.875   2.883   2.885   2.888   2.897   2.909   2.914
  2.928   2.933   2.939   2.956   2.963   2.974   2.979   2.981
  2.996   3.008   3.012   3.037   3.039   3.044   3.063   3.071
  3.079   3.087   3.092   3.101   3.119   3.122   3.129   3.136
  3.138   3.149   3.153   3.162   3.172   3.183   3.205   3.210
  3.216   3.237   3.239   3.251   3.266   3.272   3.280   3.289
  3.294   3.315   3.330   3.348   3.353   3.368   3.388   3.398
  3.414   3.416   3.467   3.485   3.529   3.564   3.594   3.616
  3.682   3.776   3.779   3.801   3.808   3.815   3.825   3.845
  3.862   3.873   3.901   3.905   3.914   3.923   3.935   3.965
  3.974   3.995   4.008   4.028   4.046   4.076   4.090   4.117
  4.144   4.148   4.158   4.173   4.181   4.240   4.263   4.282
  4.305   4.316   4.326   4.343   4.365   4.457   4.985   5.075
  5.092   5.095   5.104   5.108   5.143   5.170   5.179   5.189
  5.369   5.378   5.386   5.414   5.426   5.446   5.465   5.483
  5.594   5.607   5.615   5.645   5.660   5.696   5.771   5.818
  5.844  23.750  23.768  23.771  23.795  23.810  23.815  23.838
 23.854  23.872  23.884  23.886  23.915  23.945  23.953  23.984
 23.986  49.866  49.901  49.936  49.947  49.955  49.962  49.998
 50.007  50.014
 --------------------------------------------------------------

          Ground-State Mulliken Net Atomic Charges

     Atom                 Charge (a.u.)
  ----------------------------------------
      1 C                     0.293733
      2 H                     0.191192
      3 C                    -0.556698
      4 H                     0.189926
      5 O                    -0.027896
      6 C                    -0.563344
      7 H                     0.240322
      8 H                     0.181316
      9 C                    -0.115094
     10 H                     0.186098
     11 C                    -0.370142
     12 H                     0.109472
     13 H                     0.225662
     14 O                     0.093217
     15 C                    -0.250335
     16 H                     0.171178
     17 H                     0.158844
     18 C                    -0.594321
     19 H                     0.181921
     20 H                     0.147020
     21 C                     0.378638
     22 C                    -0.816535
     23 C                    -0.324690
     24 O                    -0.202091
     25 H                     0.199461
     26 H                     0.259653
     27 H                     0.138913
     28 H                     0.169489
     29 H                     0.138476
     30 H                     0.264787
     31 O                     0.017655
     32 C                    -0.381081
     33 H                     0.273612
     34 C                     0.061267
     35 H                     0.223041
     36 C                     0.015853
     37 O                    -0.203075
     38 O                    -0.122992
     39 H                     0.291445
     40 C                    -0.220331
     41 H                     0.281112
     42 O                    -0.150954
     43 H                     0.261807
     44 C                    -0.638687
     45 H                     0.300936
     46 O                    -0.210952
     47 H                     0.271721
     48 C                    -0.520120
     49 H                     0.243300
     50 O                    -0.143119
     51 H                     0.251389
  ----------------------------------------
  Sum of atomic charges =     0.000000

 -----------------------------------------------------------------
                    Cartesian Multipole Moments
 -----------------------------------------------------------------
    Charge (ESU x 10^10)
                 0.0000
    Dipole Moment (Debye)
         X      -0.6052      Y       0.8987      Z       3.0918
       Tot       3.2761
    Quadrupole Moments (Debye-Ang)
        XX    -167.1183     XY      -6.6246     YY    -148.1299
        XZ     -11.4703     YZ      -0.2954     ZZ    -144.5336
    Octopole Moments (Debye-Ang^2)
       XXX     -36.5670    XXY      83.9178    XYY     -14.2130
       YYY       3.9786    XXZ     101.9313    XYZ      12.8050
       YYZ      32.2425    XZZ     -19.2285    YZZ      19.0775
       ZZZ       1.5208
    Hexadecapole Moments (Debye-Ang^3)
      XXXX  -16461.3147   XXXY     209.4387   XXYY   -2762.8327
      XYYY     127.3982   YYYY   -1984.7725   XXXZ    -557.2285
      XXYZ    -236.9663   XYYZ    -190.7816   YYYZ     -54.4033
      XXZZ   -2605.5328   XYZZ     -19.8511   YYZZ    -475.0606
      XZZZ    -157.2255   YZZZ       4.7682   ZZZZ    -945.1229
 -----------------------------------------------------------------
 Calculating analytic gradient of the SCF energy
 Gradient of SCF Energy
            1           2           3           4           5           6
    1   0.0001377   0.0003365  -0.0000705  -0.0000884  -0.0000296  -0.0001826
    2  -0.0000997  -0.0001484   0.0004593   0.0002366   0.0000977  -0.0000658
    3  -0.0004528   0.0000217   0.0001291   0.0000237  -0.0004405  -0.0005726
            7           8           9          10          11          12
    1   0.0001713  -0.0000878   0.0000564  -0.0001989  -0.0001593  -0.0000281
    2  -0.0000163   0.0000649   0.0000409   0.0000667  -0.0000046   0.0000364
    3   0.0000303   0.0000493   0.0000276  -0.0000136  -0.0004815   0.0001088
           13          14          15          16          17          18
    1   0.0001611   0.0000616   0.0001626   0.0000772   0.0001581  -0.0000246
    2  -0.0000243   0.0002262  -0.0001253   0.0001035  -0.0001391  -0.0002034
    3  -0.0000618  -0.0001177  -0.0001290   0.0001646   0.0000708   0.0005672
           19          20          21          22          23          24
    1   0.0000665  -0.0001863   0.0002079   0.0001235  -0.0007826  -0.0000706
    2  -0.0001100   0.0000391   0.0002680  -0.0001640  -0.0003168   0.0003714
    3  -0.0000212   0.0000572   0.0002980   0.0002433  -0.0001748   0.0000716
           25          26          27          28          29          30
    1   0.0001559  -0.0001782   0.0000601   0.0000822   0.0000407  -0.0000359
    2  -0.0001157  -0.0001286  -0.0001325   0.0000080   0.0001298  -0.0001940
    3  -0.0001379   0.0000451   0.0000768   0.0001829   0.0001529   0.0001630
           31          32          33          34          35          36
    1  -0.0005200  -0.0007316   0.0001377   0.0001751   0.0002438   0.0025890
    2  -0.0003111   0.0006517   0.0001330   0.0000863   0.0000726  -0.0005601
    3   0.0001008   0.0002561  -0.0002115  -0.0000188  -0.0000270  -0.0001335
           37          38          39          40          41          42
    1  -0.0010444  -0.0008074  -0.0000976   0.0002128  -0.0000915  -0.0002052
    2   0.0000171   0.0002034  -0.0002524   0.0003258  -0.0000984  -0.0003652
    3   0.0000284  -0.0000505   0.0001462  -0.0001389   0.0001540  -0.0000662
           43          44          45          46          47          48
    1   0.0000981  -0.0000573   0.0000898  -0.0001646   0.0000345   0.0000543
    2   0.0000746  -0.0001928   0.0000480   0.0002353  -0.0001848   0.0004934
    3   0.0000854   0.0002645   0.0000443  -0.0003134   0.0002120  -0.0001800
           49          50          51
    1  -0.0000578   0.0003899  -0.0001837
    2  -0.0000628  -0.0001937  -0.0002797
    3   0.0000321  -0.0001411   0.0000768
 Max gradient component =       2.589E-03
 RMS gradient           =       3.200E-04
 Gradient time:  CPU 484.96 s  wall 122.26 s
 Geometry Optimization Parameters
   NAtoms,    NIC,     NZ,  NCons,   NDum,   NFix, NCnnct, MaxDiis
       51     420       0       0       0       0       0       0

 Cartesian Hessian Update
 Hessian Updated using BFGS Update


** GEOMETRY OPTIMIZATION IN DELOCALIZED INTERNAL COORDINATES **
   Searching for a Minimum

   Optimization Cycle:   4

                       Coordinates (Angstroms)
     ATOM                X               Y               Z
      1  C         3.9945989794   -0.4394563143    0.6541763933
      2  H         3.5174502723    0.3458487753    1.2578947101
      3  C         3.7757157808   -0.0691995245   -0.8078585906
      4  H         4.1684751407   -0.8757160815   -1.4473239914
      5  O         4.6057141376    1.0892927159   -0.9805581384
      6  C         2.3133013597    0.1495189502   -1.1355675311
      7  H         1.9162913841    0.9784169026   -0.5430812278
      8  H         2.1806031732    0.4067262445   -2.1916974344
      9  C         1.5510454763   -1.1567253578   -0.8065842793
     10  H         1.9149991379   -1.9350175815   -1.4930546860
     11  C         0.0605575617   -1.0314185448   -1.1048098749
     12  H        -0.0911818135   -0.7297888552   -2.1501761677
     13  H        -0.4502129382   -1.9853892464   -0.9398820540
     14  O        -0.5121261759   -0.0304562970   -0.2473098379
     15  C         1.8144137419   -1.6467084740    0.6367937305
     16  H         1.3165681837   -2.6108514227    0.7864713186
     17  H         1.3476143937   -0.9451560829    1.3353302168
     18  C         3.3142601421   -1.7674511409    0.9758251111
     19  H         3.4373050410   -2.0366092210    2.0297237951
     20  H         3.7723512154   -2.5733475215    0.3884111533
     21  C         5.5162804523   -0.2707735933    0.7853856124
     22  C         6.0337924661    0.0233669569    2.1930419247
     23  C         5.8018165653    0.8564490803   -0.2421371521
     24  O         6.8592422512    0.4308209135   -1.0820708341
     25  H         6.0638745156    1.8125416939    0.2246529627
     26  H         6.0101414138   -1.1699853521    0.4003960400
     27  H         5.5766728902    0.9297499814    2.6035006957
     28  H         7.1187648150    0.1615690969    2.1960053852
     29  H         5.8065204034   -0.8004403647    2.8757239026
     30  H         7.0127860999    1.1209978830   -1.7366881960
     31  O        -2.6668999807   -0.7710570921   -0.1269172769
     32  C        -4.0406033591   -0.5408738159   -0.4134469596
     33  H        -4.1919763239   -0.3258568760   -1.4784082942
     34  C        -1.8115533025    0.3119082289   -0.5336163160
     35  H        -1.9510519058    0.4850695327   -1.6152355657
     36  C        -4.7825475545   -1.8449734670   -0.1308094447
     37  O        -5.3009559230   -2.5262612860   -0.9752178464
     38  O        -4.7987941712   -2.1459328308    1.1842962046
     39  H        -5.2737651844   -2.9849461826    1.2842811857
     40  C        -4.5427777846    0.6411900596    0.4254775606
     41  H        -4.4343076760    0.3742047376    1.4864036707
     42  O        -5.9055271106    0.8635985210    0.1037448794
     43  H        -6.1625047505    1.7213044541    0.4625648290
     44  C        -3.6789989986    1.8612079980    0.1089362030
     45  H        -3.8800510433    2.1725704738   -0.9207428652
     46  O        -4.0654109797    2.9945814276    0.8999404322
     47  H        -3.8900640882    2.7956120812    1.8290027175
     48  C        -2.1807316658    1.5743630680    0.2508081349
     49  H        -1.9400089795    1.3747640590    1.3065726440
     50  O        -1.4096276195    2.6540562255   -0.2453361115
     51  H        -1.8084602430    3.4701432034    0.0795062282
   Point Group: c1    Number of degrees of freedom:   147


   Energy is  -1302.753406325

 Hessian Updated using BFGS Update

143 Hessian modes will be used to form the next step
  Hessian Eigenvalues:
     0.004114    0.004483    0.004818    0.005560    0.005695    0.006275
     0.007703    0.007778    0.009677    0.010117    0.011308    0.013269
     0.013396    0.013730    0.014945    0.017976    0.018789    0.019788
     0.022724    0.029439    0.029837    0.031048    0.031732    0.036008
     0.038639    0.040407    0.042030    0.044012    0.046223    0.046597
     0.046687    0.047687    0.048774    0.049117    0.049217    0.050391
     0.051056    0.051640    0.052377    0.054715    0.055241    0.055248
     0.055630    0.057115    0.057245    0.057686    0.058670    0.059689
     0.062221    0.062937    0.063104    0.065949    0.068563    0.069001
     0.074082    0.075884    0.077103    0.079766    0.083809    0.084430
     0.086504    0.090825    0.092442    0.111656    0.112444    0.113457
     0.115691    0.117451    0.136943    0.137306    0.142818    0.144438
     0.157739    0.159912    0.160017    0.161688    0.163701    0.166748
     0.169833    0.171991    0.178814    0.188455    0.193734    0.196026
     0.199089    0.202917    0.219899    0.221415    0.249397    0.250097
     0.252196    0.260450    0.265641    0.269603    0.275238    0.275302
     0.281424    0.286510    0.287525    0.288230    0.293072    0.295071
     0.297227    0.300623    0.301799    0.329776    0.331862    0.333122
     0.334088    0.335054    0.335677    0.336081    0.336367    0.337185
     0.337851    0.338819    0.339799    0.340095    0.340472    0.340601
     0.340672    0.341070    0.341242    0.343990    0.344217    0.347338
     0.367721    0.383595    0.385714    0.396827    0.404743    0.408096
     0.426659    0.430151    0.432764    0.505764    0.537349    0.539363
     0.547418    0.548081    0.549594    0.557394    1.051637

 Minimum Search - Taking Simple RFO Step
 Searching for Lamda that Minimizes Along All modes
 Value Taken    Lamda =  -0.00006346
 Step Taken.  Stepsize is  0.036580

                             Maximum     Tolerance    Cnvgd?
         Gradient           0.000873      0.000300      NO
         Displacement       0.012739      0.001200      NO
         Energy change      0.000015      0.000001      NO


 New Cartesian Coordinates Obtained by Inverse Iteration

 Displacement from previous Coordinates is:  0.079753
 ----------------------------------------------------------------
             Standard Nuclear Orientation (Angstroms)
    I     Atom           X                Y                Z
 ----------------------------------------------------------------
    1      C       3.9939305228    -0.4406329469     0.6547251601
    2      H       3.5141014410     0.3427363753     1.2593744226
    3      C       3.7748410032    -0.0685417314    -0.8061776557
    4      H       4.1688857198    -0.8736215443    -1.4471124871
    5      O       4.6028447210     1.0924651026    -0.9753079757
    6      C       2.3118515426     0.1495173342    -1.1315891542
    7      H       1.9133098325     0.9766858484    -0.5375983399
    8      H       2.1788230885     0.4085631417    -2.1873344526
    9      C       1.5507037237    -1.1583705676    -0.8061412591
   10      H       1.9158172728    -1.9344015021    -1.4948112267
   11      C       0.0595150884    -1.0340241259    -1.1009467404
   12      H      -0.0944714441    -0.7333709239    -2.1464361044
   13      H      -0.4511523704    -1.9878911124    -0.9343422661
   14      O      -0.5129987728    -0.0331534074    -0.2431677334
   15      C       1.8153532255    -1.6520793183     0.6350534316
   16      H       1.3196453282    -2.6181872558     0.7802578337
   17      H       1.3464070126    -0.9535272310     1.3354055400
   18      C       3.3159396931    -1.7706485045     0.9717628620
   19      H       3.4399450849    -2.0424421902     2.0249274709
   20      H       3.7762488623    -2.5735805852     0.3816435815
   21      C       5.5157774121    -0.2708823068     0.7839081598
   22      C       6.0328563176     0.0224531493     2.1910989268
   23      C       5.8011259287     0.8593886428    -0.2400622888
   24      O       6.8569649404     0.4361080393    -1.0834063697
   25      H       6.0618681161     1.8146007137     0.2296447895
   26      H       6.0119209721    -1.1679793123     0.3970624622
   27      H       5.5731784320     0.9271237027     2.6027508953
   28      H       7.1173390698     0.1636021894     2.1925188630
   29      H       5.8083247752    -0.8039839554     2.8715720152
   30      H       7.0086145890     1.1282875943    -1.7367274845
   31      O      -2.6676497913    -0.7709595628    -0.1237215401
   32      C      -4.0407514297    -0.5407931727    -0.4125892367
   33      H      -4.1919329720    -0.3293472369    -1.4780104422
   34      C      -1.8115657442     0.3110138679    -0.5306262141
   35      H      -1.9519442025     0.4829945562    -1.6122781166
   36      C      -4.7844182912    -1.8431297084    -0.1270105990
   37      O      -5.2938171767    -2.5307257045    -0.9713786278
   38      O      -4.7940009579    -2.1431052873     1.1882276819
   39      H      -5.2640655537    -2.9844402226     1.2895981388
   40      C      -4.5438916271     0.6441495281     0.4221336762
   41      H      -4.4385792802     0.3799478094     1.4838511348
   42      O      -5.9049056482     0.8687882635     0.0954445923
   43      H      -6.1621423602     1.7280517278     0.4500749933
   44      C      -3.6778924987     1.8626638422     0.1060712110
   45      H      -3.8762706099     2.1724243605    -0.9246298905
   46      O      -4.0645742519     2.9974604966     0.8946965655
   47      H      -3.8910820045     2.8010510995     1.8243918065
   48      C      -2.1807993810     1.5741900412     0.2526919505
   49      H      -1.9424270011     1.3753639783     1.3090137993
   50      O      -1.4084804180     2.6540785916    -0.2420601562
   51      H      -1.8053025062     3.4715901581     0.0819013630
 ----------------------------------------------------------------
 Molecular Point Group                 C1    NOp =  1
 Largest Abelian Subgroup              C1    NOp =  1
 Nuclear Repulsion Energy =  2390.9940066439 hartrees
 There are       97 alpha and       97 beta electrons
 Applying Cartesian multipole field
    Component          Value
    ---------          -----
     (2,0,0)        1.00000E-12
     (0,2,0)        2.00000E-11
     (0,0,2)       -3.00000E-11
 Nucleus-field energy     =     0.0000000238 hartrees
 Requested basis set is 6-311++G(d,p)
 There are 280 shells and 732 basis functions
 A cutoff of  1.0D-11 yielded  26485 shell pairs
 There are    174860 function pairs (    185201 Cartesian)
 Smallest overlap matrix eigenvalue = 8.06E-07

 Q-Chem warning in module stvman/mkSTV.C, line 306:

 Overlap eigenvalue is smaller than square root of threshold
 Use THRESH >= 12 to get rid of this warning

 Linear dependence detected in AO basis
 Tighter screening thresholds may be required for diffuse basis sets
 Use S2THRESH > 14 and THRESH = 14 in case of SCF convergence issues
 Number of orthogonalized atomic orbitals = 731
 Maximum deviation from orthogonality = 1.884E-10
 Guess MOs from SCF MO coefficient file

 -----------------------------------------------------------------------
  General SCF calculation program by
  Eric Jon Sundstrom, Paul Horn, Yuezhi Mao, Dmitri Zuev, Alec White,
  David Stuck, Shaama M.S., Shane Yost, Joonho Lee, David Small,
  Daniel Levine, Susi Lehtola, Hugh Burton, Evgeny Epifanovsky
 -----------------------------------------------------------------------
 Exchange:     0.2000 Hartree-Fock + 0.0800 Slater + 0.7200 B88
 Correlation:  0.1900 VWN1RPA + 0.8100 LYP
 Using SG-1 standard quadrature grid
 using 4 threads for integral computing
 -------------------------------------------------------
 OpenMP Integral computing Module                
 Release: version 2.0, May 2017, Q-Chem Inc. Pleasanton 
 -------------------------------------------------------
 -------------------------------------------------------
 OpenMP BLAS3 based DFT computing Module                
 Release: version 1.0, May 2013, Q-Chem Inc. Pittsburgh 
 -------------------------------------------------------
 A restricted SCF calculation will be
 performed using DIIS
 SCF converges when DIIS error is below 1.0e-08
 ---------------------------------------
  Cycle       Energy         DIIS error
 ---------------------------------------
    1   -1302.7532654164      4.29e-05  
    2   -1302.7534346746      7.63e-06  
    3   -1302.7534337093      9.90e-06  
    4   -1302.7534380878      1.56e-06  
    5   -1302.7534381939      4.36e-07  
    6   -1302.7534382021      2.39e-07  
    7   -1302.7534382043      9.22e-08  
    8   -1302.7534382048      1.97e-08  
    9   -1302.7534382051      8.09e-09  Convergence criterion met
 ---------------------------------------
 SCF time:   CPU 1527.80s  wall 398.00s 
 SCF   energy in the final basis set =    -1302.7534382051
 Total energy in the final basis set =    -1302.7534382051

 --------------------------------------------------------------

                    Orbital Energies (a.u.)
 --------------------------------------------------------------

 Alpha MOs
 -- Occupied --
-19.189 -19.167 -19.157 -19.149 -19.148 -19.143 -19.134 -19.128
-19.123 -10.325 -10.295 -10.266 -10.262 -10.254 -10.253 -10.249
-10.227 -10.214 -10.185 -10.177 -10.172 -10.171 -10.169 -10.165
-10.164  -1.133  -1.101  -1.075  -1.067  -1.054  -1.043  -1.041
 -1.039  -1.006  -0.846  -0.811  -0.810  -0.793  -0.755  -0.744
 -0.709  -0.684  -0.673  -0.658  -0.636  -0.626  -0.624  -0.595
 -0.577  -0.569  -0.563  -0.559  -0.544  -0.522  -0.519  -0.516
 -0.509  -0.502  -0.496  -0.491  -0.488  -0.478  -0.467  -0.463
 -0.451  -0.444  -0.437  -0.436  -0.429  -0.423  -0.417  -0.412
 -0.397  -0.397  -0.394  -0.383  -0.376  -0.372  -0.368  -0.362
 -0.360  -0.354  -0.346  -0.345  -0.341  -0.333  -0.327  -0.323
 -0.320  -0.317  -0.306  -0.299  -0.295  -0.293  -0.292  -0.284
 -0.267
 -- Virtual --
 -0.034  -0.024  -0.012  -0.007  -0.005  -0.001   0.001   0.004
  0.013   0.017   0.020   0.024   0.032   0.034   0.037   0.038
  0.046   0.047   0.049   0.053   0.057   0.060   0.064   0.066
  0.071   0.072   0.078   0.080   0.082   0.087   0.089   0.091
  0.093   0.093   0.098   0.101   0.102   0.103   0.107   0.108
  0.112   0.114   0.114   0.117   0.121   0.122   0.124   0.126
  0.128   0.130   0.132   0.133   0.136   0.137   0.139   0.141
  0.144   0.145   0.147   0.149   0.150   0.152   0.155   0.157
  0.159   0.160   0.160   0.165   0.170   0.172   0.173   0.174
  0.176   0.180   0.183   0.185   0.185   0.187   0.190   0.191
  0.194   0.199   0.201   0.201   0.204   0.206   0.207   0.211
  0.214   0.219   0.219   0.223   0.224   0.229   0.232   0.234
  0.236   0.237   0.237   0.244   0.246   0.248   0.251   0.255
  0.256   0.259   0.261   0.264   0.267   0.272   0.275   0.279
  0.281   0.282   0.288   0.289   0.290   0.294   0.297   0.300
  0.303   0.306   0.307   0.308   0.311   0.313   0.318   0.321
  0.322   0.323   0.325   0.328   0.332   0.333   0.335   0.338
  0.342   0.345   0.347   0.352   0.352   0.353   0.354   0.356
  0.361   0.362   0.366   0.367   0.373   0.374   0.376   0.379
  0.381   0.383   0.385   0.388   0.390   0.395   0.401   0.406
  0.408   0.413   0.414   0.421   0.425   0.426   0.431   0.438
  0.440   0.444   0.450   0.455   0.461   0.464   0.475   0.481
  0.488   0.496   0.498   0.502   0.507   0.516   0.524   0.532
  0.545   0.551   0.552   0.562   0.565   0.571   0.575   0.578
  0.585   0.587   0.594   0.599   0.607   0.619   0.619   0.625
  0.628   0.629   0.638   0.643   0.645   0.655   0.661   0.664
  0.672   0.676   0.678   0.682   0.686   0.690   0.697   0.706
  0.713   0.716   0.725   0.729   0.732   0.739   0.742   0.746
  0.748   0.751   0.755   0.760   0.762   0.768   0.772   0.779
  0.782   0.783   0.789   0.790   0.796   0.798   0.802   0.808
  0.811   0.814   0.822   0.833   0.834   0.840   0.850   0.854
  0.874   0.894   0.913   0.924   0.942   0.943   0.957   0.962
  0.985   0.990   0.999   1.010   1.020   1.033   1.039   1.052
  1.057   1.062   1.080   1.085   1.087   1.102   1.109   1.127
  1.136   1.139   1.147   1.150   1.154   1.160   1.169   1.169
  1.180   1.183   1.190   1.196   1.201   1.208   1.218   1.220
  1.229   1.237   1.252   1.253   1.259   1.266   1.268   1.274
  1.280   1.299   1.308   1.310   1.314   1.328   1.342   1.353
  1.358   1.366   1.370   1.386   1.397   1.404   1.415   1.422
  1.435   1.443   1.451   1.459   1.466   1.469   1.475   1.478
  1.495   1.504   1.518   1.520   1.527   1.534   1.543   1.550
  1.551   1.558   1.565   1.570   1.579   1.585   1.587   1.592
  1.596   1.604   1.607   1.612   1.620   1.624   1.628   1.633
  1.638   1.639   1.642   1.648   1.652   1.655   1.660   1.661
  1.667   1.672   1.675   1.685   1.695   1.701   1.706   1.713
  1.717   1.734   1.737   1.752   1.758   1.762   1.769   1.776
  1.777   1.791   1.791   1.805   1.811   1.814   1.825   1.829
  1.836   1.844   1.851   1.859   1.864   1.871   1.879   1.884
  1.885   1.892   1.911   1.922   1.938   1.949   1.966   1.974
  1.977   1.983   1.986   2.008   2.008   2.028   2.029   2.035
  2.048   2.055   2.062   2.063   2.078   2.093   2.094   2.101
  2.110   2.116   2.127   2.132   2.146   2.154   2.155   2.165
  2.172   2.184   2.189   2.201   2.214   2.231   2.234   2.248
  2.256   2.269   2.285   2.297   2.304   2.320   2.331   2.338
  2.354   2.363   2.373   2.381   2.396   2.412   2.437   2.449
  2.481   2.492   2.503   2.508   2.525   2.535   2.537   2.541
  2.551   2.566   2.569   2.574   2.581   2.596   2.599   2.610
  2.619   2.633   2.643   2.646   2.652   2.660   2.677   2.684
  2.699   2.708   2.719   2.730   2.738   2.746   2.764   2.785
  2.790   2.801   2.811   2.820   2.826   2.829   2.833   2.852
  2.865   2.875   2.883   2.885   2.888   2.897   2.909   2.914
  2.928   2.934   2.940   2.956   2.964   2.975   2.979   2.981
  2.996   3.008   3.012   3.037   3.039   3.045   3.063   3.071
  3.079   3.087   3.092   3.101   3.119   3.122   3.129   3.136
  3.138   3.149   3.154   3.162   3.173   3.183   3.205   3.210
  3.217   3.238   3.239   3.251   3.266   3.272   3.281   3.289
  3.294   3.315   3.330   3.348   3.352   3.367   3.388   3.398
  3.414   3.417   3.467   3.485   3.529   3.564   3.593   3.616
  3.683   3.776   3.779   3.801   3.808   3.816   3.825   3.845
  3.862   3.872   3.901   3.905   3.915   3.924   3.935   3.965
  3.974   3.995   4.008   4.029   4.045   4.076   4.090   4.117
  4.144   4.148   4.158   4.173   4.181   4.240   4.264   4.281
  4.306   4.316   4.326   4.343   4.365   4.458   4.985   5.074
  5.092   5.095   5.104   5.108   5.143   5.170   5.179   5.189
  5.369   5.378   5.386   5.414   5.426   5.446   5.464   5.483
  5.595   5.606   5.616   5.645   5.661   5.696   5.770   5.817
  5.845  23.750  23.768  23.771  23.795  23.810  23.815  23.838
 23.855  23.873  23.884  23.887  23.914  23.946  23.953  23.985
 23.986  49.866  49.902  49.936  49.947  49.955  49.962  49.999
 50.007  50.015
 --------------------------------------------------------------

          Ground-State Mulliken Net Atomic Charges

     Atom                 Charge (a.u.)
  ----------------------------------------
      1 C                     0.293782
      2 H                     0.191444
      3 C                    -0.559833
      4 H                     0.189944
      5 O                    -0.028087
      6 C                    -0.560956
      7 H                     0.240672
      8 H                     0.181272
      9 C                    -0.116577
     10 H                     0.186384
     11 C                    -0.367812
     12 H                     0.109345
     13 H                     0.225656
     14 O                     0.092651
     15 C                    -0.251461
     16 H                     0.170766
     17 H                     0.158923
     18 C                    -0.592239
     19 H                     0.181787
     20 H                     0.147058
     21 C                     0.376585
     22 C                    -0.814915
     23 C                    -0.323879
     24 O                    -0.201940
     25 H                     0.199733
     26 H                     0.259978
     27 H                     0.138807
     28 H                     0.169270
     29 H                     0.138209
     30 H                     0.264786
     31 O                     0.018065
     32 C                    -0.383742
     33 H                     0.274009
     34 C                     0.063991
     35 H                     0.222879
     36 C                     0.017206
     37 O                    -0.202775
     38 O                    -0.122051
     39 H                     0.291301
     40 C                    -0.222466
     41 H                     0.280938
     42 O                    -0.151316
     43 H                     0.261994
     44 C                    -0.637044
     45 H                     0.300983
     46 O                    -0.211636
     47 H                     0.271775
     48 C                    -0.522725
     49 H                     0.243272
     50 O                    -0.143330
     51 H                     0.251320
  ----------------------------------------
  Sum of atomic charges =     0.000000

 -----------------------------------------------------------------
                    Cartesian Multipole Moments
 -----------------------------------------------------------------
    Charge (ESU x 10^10)
                 0.0000
    Dipole Moment (Debye)
         X      -0.6111      Y       0.9018      Z       3.0851
       Tot       3.2718
    Quadrupole Moments (Debye-Ang)
        XX    -167.0017     XY      -6.6691     YY    -148.1051
        XZ     -11.4742     YZ      -0.2941     ZZ    -144.5608
    Octopole Moments (Debye-Ang^2)
       XXX     -37.1222    XXY      83.9457    XYY     -14.0592
       YYY       4.2132    XXZ     101.4708    XYZ      12.7914
       YYZ      32.3211    XZZ     -19.4084    YZZ      19.0261
       ZZZ       1.1835
    Hexadecapole Moments (Debye-Ang^3)
      XXXX  -16450.0754   XXXY     208.2988   XXYY   -2761.6239
      XYYY     127.1513   YYYY   -1988.4910   XXXZ    -555.0637
      XXYZ    -236.3146   XYYZ    -191.7688   YYYZ     -53.7485
      XXZZ   -2604.9382   XYZZ     -18.8532   YYZZ    -474.6675
      XZZZ    -157.8446   YZZZ       5.2513   ZZZZ    -942.7197
 -----------------------------------------------------------------
 Calculating analytic gradient of the SCF energy
 Gradient of SCF Energy
            1           2           3           4           5           6
    1  -0.0000149  -0.0000069  -0.0000223  -0.0000003  -0.0000108  -0.0000009
    2   0.0000578  -0.0000000  -0.0000290  -0.0000090   0.0000365  -0.0000238
    3  -0.0000236   0.0000210  -0.0000211   0.0000069   0.0000550  -0.0000056
            7           8           9          10          11          12
    1   0.0000077   0.0000010  -0.0000037   0.0000029   0.0000194  -0.0000082
    2   0.0000277   0.0000129   0.0000032  -0.0000101   0.0000191   0.0000159
    3   0.0000187   0.0000021  -0.0000101  -0.0000101  -0.0000463   0.0000107
           13          14          15          16          17          18
    1   0.0000065  -0.0001686   0.0000182  -0.0000107  -0.0000068  -0.0000274
    2  -0.0000147  -0.0000046  -0.0000165  -0.0000018  -0.0000012  -0.0000290
    3  -0.0000116  -0.0000164  -0.0000242  -0.0000050   0.0000037  -0.0000005
           19          20          21          22          23          24
    1   0.0000125  -0.0000001   0.0000067  -0.0000056   0.0000899  -0.0000098
    2  -0.0000115  -0.0000172  -0.0000408   0.0000085   0.0000645  -0.0000114
    3   0.0000013  -0.0000139  -0.0000999   0.0000205   0.0000512   0.0000015
           25          26          27          28          29          30
    1   0.0000032   0.0000187  -0.0000017   0.0000015  -0.0000091  -0.0000119
    2   0.0000077   0.0000003  -0.0000150  -0.0000150  -0.0000145  -0.0000112
    3   0.0000284   0.0000208   0.0000212   0.0000153   0.0000079   0.0000028
           31          32          33          34          35          36
    1  -0.0001232   0.0000456  -0.0000096   0.0001837   0.0000092   0.0001215
    2  -0.0001177   0.0000692   0.0000080   0.0001067  -0.0000088  -0.0000426
    3  -0.0000019   0.0000625  -0.0000200  -0.0000139   0.0000098  -0.0000051
           37          38          39          40          41          42
    1  -0.0000438  -0.0000277   0.0000032   0.0000062  -0.0000151   0.0000023
    2   0.0000001   0.0000378   0.0000009  -0.0000147  -0.0000105  -0.0000137
    3  -0.0000495   0.0000137  -0.0000482  -0.0000346   0.0000162   0.0000218
           43          44          45          46          47          48
    1  -0.0000025  -0.0000127   0.0000176   0.0000134  -0.0000122  -0.0000351
    2   0.0000115   0.0000149  -0.0000049  -0.0000037  -0.0000177  -0.0000167
    3  -0.0000072   0.0000206   0.0000058  -0.0000167   0.0000346  -0.0000009
           49          50          51
    1  -0.0000158   0.0000370  -0.0000104
    2  -0.0000035   0.0000158   0.0000118
    3  -0.0000036   0.0000021   0.0000137
 Max gradient component =       1.837E-04
 RMS gradient           =       3.633E-05
 Gradient time:  CPU 486.56 s  wall 122.61 s
 Geometry Optimization Parameters
   NAtoms,    NIC,     NZ,  NCons,   NDum,   NFix, NCnnct, MaxDiis
       51     420       0       0       0       0       0       0

 Cartesian Hessian Update
 Hessian Updated using BFGS Update


** GEOMETRY OPTIMIZATION IN DELOCALIZED INTERNAL COORDINATES **
   Searching for a Minimum

   Optimization Cycle:   5

                       Coordinates (Angstroms)
     ATOM                X               Y               Z
      1  C         3.9939305228   -0.4406329469    0.6547251601
      2  H         3.5141014410    0.3427363753    1.2593744226
      3  C         3.7748410032   -0.0685417314   -0.8061776557
      4  H         4.1688857198   -0.8736215443   -1.4471124871
      5  O         4.6028447210    1.0924651026   -0.9753079757
      6  C         2.3118515426    0.1495173342   -1.1315891542
      7  H         1.9133098325    0.9766858484   -0.5375983399
      8  H         2.1788230885    0.4085631417   -2.1873344526
      9  C         1.5507037237   -1.1583705676   -0.8061412591
     10  H         1.9158172728   -1.9344015021   -1.4948112267
     11  C         0.0595150884   -1.0340241259   -1.1009467404
     12  H        -0.0944714441   -0.7333709239   -2.1464361044
     13  H        -0.4511523704   -1.9878911124   -0.9343422661
     14  O        -0.5129987728   -0.0331534074   -0.2431677334
     15  C         1.8153532255   -1.6520793183    0.6350534316
     16  H         1.3196453282   -2.6181872558    0.7802578337
     17  H         1.3464070126   -0.9535272310    1.3354055400
     18  C         3.3159396931   -1.7706485045    0.9717628620
     19  H         3.4399450849   -2.0424421902    2.0249274709
     20  H         3.7762488623   -2.5735805852    0.3816435815
     21  C         5.5157774121   -0.2708823068    0.7839081598
     22  C         6.0328563176    0.0224531493    2.1910989268
     23  C         5.8011259287    0.8593886428   -0.2400622888
     24  O         6.8569649404    0.4361080393   -1.0834063697
     25  H         6.0618681161    1.8146007137    0.2296447895
     26  H         6.0119209721   -1.1679793123    0.3970624622
     27  H         5.5731784320    0.9271237027    2.6027508953
     28  H         7.1173390698    0.1636021894    2.1925188630
     29  H         5.8083247752   -0.8039839554    2.8715720152
     30  H         7.0086145890    1.1282875943   -1.7367274845
     31  O        -2.6676497913   -0.7709595628   -0.1237215401
     32  C        -4.0407514297   -0.5407931727   -0.4125892367
     33  H        -4.1919329720   -0.3293472369   -1.4780104422
     34  C        -1.8115657442    0.3110138679   -0.5306262141
     35  H        -1.9519442025    0.4829945562   -1.6122781166
     36  C        -4.7844182912   -1.8431297084   -0.1270105990
     37  O        -5.2938171767   -2.5307257045   -0.9713786278
     38  O        -4.7940009579   -2.1431052873    1.1882276819
     39  H        -5.2640655537   -2.9844402226    1.2895981388
     40  C        -4.5438916271    0.6441495281    0.4221336762
     41  H        -4.4385792802    0.3799478094    1.4838511348
     42  O        -5.9049056482    0.8687882635    0.0954445923
     43  H        -6.1621423602    1.7280517278    0.4500749933
     44  C        -3.6778924987    1.8626638422    0.1060712110
     45  H        -3.8762706099    2.1724243605   -0.9246298905
     46  O        -4.0645742519    2.9974604966    0.8946965655
     47  H        -3.8910820045    2.8010510995    1.8243918065
     48  C        -2.1807993810    1.5741900412    0.2526919505
     49  H        -1.9424270011    1.3753639783    1.3090137993
     50  O        -1.4084804180    2.6540785916   -0.2420601562
     51  H        -1.8053025062    3.4715901581    0.0819013630
   Point Group: c1    Number of degrees of freedom:   147


   Energy is  -1302.753438205

 Hessian Updated using BFGS Update

144 Hessian modes will be used to form the next step
  Hessian Eigenvalues:
     0.004155    0.004481    0.004819    0.005572    0.005692    0.006275
     0.007719    0.007773    0.009696    0.010132    0.011294    0.013269
     0.013393    0.013735    0.014949    0.017981    0.018861    0.019811
     0.022722    0.029428    0.029816    0.031080    0.031738    0.035986
     0.038654    0.040411    0.042037    0.043957    0.045201    0.046569
     0.046681    0.047639    0.048644    0.049158    0.049221    0.049897
     0.051063    0.051627    0.052397    0.054757    0.055239    0.055261
     0.055615    0.057173    0.057318    0.057727    0.058671    0.059685
     0.062383    0.062945    0.063281    0.065929    0.068659    0.069140
     0.074074    0.075863    0.077118    0.079753    0.083742    0.084471
     0.086450    0.090988    0.092396    0.111647    0.112453    0.113429
     0.115700    0.117489    0.136928    0.137204    0.142544    0.144440
     0.157581    0.159936    0.159989    0.160000    0.162105    0.163575
     0.166840    0.169762    0.171864    0.178378    0.188209    0.193967
     0.196061    0.199502    0.203014    0.219911    0.222064    0.249564
     0.249956    0.252561    0.260458    0.265641    0.269655    0.275215
     0.275259    0.282032    0.286669    0.287464    0.288234    0.293042
     0.294684    0.297295    0.300614    0.301851    0.330135    0.331900
     0.333109    0.334257    0.335032    0.335666    0.336118    0.336357
     0.337260    0.337860    0.338855    0.339800    0.340110    0.340491
     0.340617    0.340698    0.341036    0.341162    0.343997    0.344121
     0.347329    0.368101    0.382097    0.385662    0.396813    0.404628
     0.407655    0.426763    0.430380    0.432761    0.505489    0.537361
     0.539195    0.547463    0.547927    0.549594    0.557429    1.051097

 Minimum Search - Taking Simple RFO Step
 Searching for Lamda that Minimizes Along All modes
 Value Taken    Lamda =   0.00000000
 Step Taken.  Stepsize is  0.009538

                             Maximum     Tolerance    Cnvgd?
         Gradient           0.000121      0.000300     YES
         Displacement       0.002486      0.001200      NO
         Energy change     -0.000032      0.000001      NO


 New Cartesian Coordinates Obtained by Inverse Iteration

 Displacement from previous Coordinates is:  0.022661
 ----------------------------------------------------------------
             Standard Nuclear Orientation (Angstroms)
    I     Atom           X                Y                Z
 ----------------------------------------------------------------
    1      C       3.9936434685    -0.4403917627     0.6546419690
    2      H       3.5141551831     0.3438954974     1.2583302711
    3      C       3.7749764529    -0.0697624484    -0.8067360110
    4      H       4.1685938051    -0.8757590932    -1.4467677143
    5      O       4.6035707914     1.0904998228    -0.9774389101
    6      C       2.3121671801     0.1487998355    -1.1325413460
    7      H       1.9138866298     0.9767009507    -0.5394509018
    8      H       2.1794250503     0.4068223280    -2.1885635445
    9      C       1.5503535832    -1.1583312939    -0.8058345461
   10      H       1.9151109109    -1.9351726366    -1.4937420247
   11      C       0.0593001747    -1.0334187262    -1.1009069878
   12      H      -0.0943215593    -0.7334643153    -2.1466676038
   13      H      -0.4519566554    -1.9868244128    -0.9336522181
   14      O      -0.5127004206    -0.0317005099    -0.2438503951
   15      C       1.8145159889    -1.6507532859     0.6358595464
   16      H       1.3184598215    -2.6165588516     0.7818333431
   17      H       1.3456894580    -0.9513997069     1.3354647842
   18      C       3.3149781072    -1.7696412884     0.9730160600
   19      H       3.4385166813    -2.0403471818     2.0264944005
   20      H       3.7750556968    -2.5734022432     0.3838873589
   21      C       5.5154835494    -0.2712279066     0.7837722390
   22      C       6.0330456357     0.0222456036     2.1906625550
   23      C       5.8010545204     0.8584997987    -0.2406995243
   24      O       6.8584937504     0.4358302905    -1.0823624496
   25      H       6.0605981926     1.8141458136     0.2287436565
   26      H       6.0110612923    -1.1686647723     0.3969680704
   27      H       5.5736725046     0.9270977104     2.6022567302
   28      H       7.1175452272     0.1632395458     2.1916376568
   29      H       5.8086383088    -0.8040170628     2.8713780438
   30      H       7.0110857062     1.1283271266    -1.7351318344
   31      O      -2.6671665865    -0.7703028507    -0.1243350888
   32      C      -4.0404810834    -0.5406466211    -0.4131260487
   33      H      -4.1917042383    -0.3286531907    -1.4784102280
   34      C      -1.8116211715     0.3119694536    -0.5310455682
   35      H      -1.9522830839     0.4842774913    -1.6126311925
   36      C      -4.7838447299    -1.8433048728    -0.1281052613
   37      O      -5.2938535413    -2.5301894938    -0.9726746029
   38      O      -4.7915519753    -2.1450170706     1.1867539774
   39      H      -5.2613096643    -2.9865640260     1.2879087353
   40      C      -4.5438114099     0.6437497540     0.4223179058
   41      H      -4.4381022275     0.3789528746     1.4838223390
   42      O      -5.9049787495     0.8681304128     0.0960010584
   43      H      -6.1625183364     1.7268702046     0.4516679055
   44      C      -3.6783187920     1.8627517956     0.1067717949
   45      H      -3.8772862550     2.1731552352    -0.9236312535
   46      O      -4.0651007398     2.9969530620     0.8962528725
   47      H      -3.8904371582     2.8003016442     1.8256610904
   48      C      -2.1810386564     1.5747649628     0.2527671292
   49      H      -1.9421245095     1.3756388934     1.3089363019
   50      O      -1.4093567993     2.6550726080    -0.2418933946
   51      H      -1.8061919058     3.4723036470     0.0827278207
 ----------------------------------------------------------------
 Molecular Point Group                 C1    NOp =  1
 Largest Abelian Subgroup              C1    NOp =  1
 Nuclear Repulsion Energy =  2391.0004754627 hartrees
 There are       97 alpha and       97 beta electrons
 Applying Cartesian multipole field
    Component          Value
    ---------          -----
     (2,0,0)        1.00000E-12
     (0,2,0)        2.00000E-11
     (0,0,2)       -3.00000E-11
 Nucleus-field energy     =     0.0000000237 hartrees
 Requested basis set is 6-311++G(d,p)
 There are 280 shells and 732 basis functions
 A cutoff of  1.0D-11 yielded  26485 shell pairs
 There are    174860 function pairs (    185201 Cartesian)
 Smallest overlap matrix eigenvalue = 8.06E-07

 Q-Chem warning in module stvman/mkSTV.C, line 306:

 Overlap eigenvalue is smaller than square root of threshold
 Use THRESH >= 12 to get rid of this warning

 Linear dependence detected in AO basis
 Tighter screening thresholds may be required for diffuse basis sets
 Use S2THRESH > 14 and THRESH = 14 in case of SCF convergence issues
 Number of orthogonalized atomic orbitals = 731
 Maximum deviation from orthogonality = 1.415E-10
 Guess MOs from SCF MO coefficient file

 -----------------------------------------------------------------------
  General SCF calculation program by
  Eric Jon Sundstrom, Paul Horn, Yuezhi Mao, Dmitri Zuev, Alec White,
  David Stuck, Shaama M.S., Shane Yost, Joonho Lee, David Small,
  Daniel Levine, Susi Lehtola, Hugh Burton, Evgeny Epifanovsky
 -----------------------------------------------------------------------
 Exchange:     0.2000 Hartree-Fock + 0.0800 Slater + 0.7200 B88
 Correlation:  0.1900 VWN1RPA + 0.8100 LYP
 Using SG-1 standard quadrature grid
 using 4 threads for integral computing
 -------------------------------------------------------
 OpenMP Integral computing Module                
 Release: version 2.0, May 2017, Q-Chem Inc. Pleasanton 
 -------------------------------------------------------
 -------------------------------------------------------
 OpenMP BLAS3 based DFT computing Module                
 Release: version 1.0, May 2013, Q-Chem Inc. Pittsburgh 
 -------------------------------------------------------
 A restricted SCF calculation will be
 performed using DIIS
 SCF converges when DIIS error is below 1.0e-08
 ---------------------------------------
  Cycle       Energy         DIIS error
 ---------------------------------------
    1   -1302.7534267679      1.12e-05  
    2   -1302.7534386289      1.90e-06  
    3   -1302.7534385150      2.72e-06  
    4   -1302.7534388477      3.66e-07  
    5   -1302.7534388531      1.67e-07  
    6   -1302.7534388542      4.67e-08  
    7   -1302.7534388545      2.47e-08  
    8   -1302.7534388545      6.86e-09  Convergence criterion met
 ---------------------------------------
 SCF time:   CPU 1356.35s  wall 354.00s 
 SCF   energy in the final basis set =    -1302.7534388545
 Total energy in the final basis set =    -1302.7534388545

 --------------------------------------------------------------

                    Orbital Energies (a.u.)
 --------------------------------------------------------------

 Alpha MOs
 -- Occupied --
-19.189 -19.167 -19.157 -19.149 -19.148 -19.143 -19.134 -19.128
-19.123 -10.325 -10.295 -10.266 -10.262 -10.254 -10.253 -10.249
-10.227 -10.214 -10.185 -10.177 -10.172 -10.171 -10.169 -10.165
-10.164  -1.133  -1.101  -1.075  -1.067  -1.054  -1.043  -1.041
 -1.039  -1.006  -0.846  -0.811  -0.810  -0.793  -0.755  -0.744
 -0.709  -0.684  -0.673  -0.658  -0.636  -0.626  -0.624  -0.595
 -0.577  -0.569  -0.563  -0.559  -0.544  -0.522  -0.519  -0.516
 -0.509  -0.502  -0.496  -0.491  -0.488  -0.478  -0.467  -0.463
 -0.451  -0.444  -0.437  -0.436  -0.429  -0.423  -0.417  -0.412
 -0.397  -0.397  -0.394  -0.383  -0.376  -0.372  -0.368  -0.362
 -0.360  -0.354  -0.346  -0.345  -0.341  -0.333  -0.327  -0.323
 -0.320  -0.317  -0.306  -0.299  -0.295  -0.293  -0.292  -0.284
 -0.267
 -- Virtual --
 -0.034  -0.024  -0.012  -0.007  -0.005  -0.001   0.001   0.004
  0.013   0.017   0.020   0.024   0.032   0.034   0.037   0.038
  0.046   0.047   0.049   0.053   0.057   0.060   0.064   0.066
  0.071   0.072   0.078   0.080   0.082   0.087   0.089   0.091
  0.092   0.093   0.098   0.101   0.102   0.103   0.107   0.108
  0.112   0.114   0.114   0.117   0.121   0.122   0.124   0.126
  0.128   0.130   0.132   0.133   0.136   0.138   0.139   0.141
  0.144   0.145   0.147   0.149   0.150   0.152   0.155   0.157
  0.159   0.160   0.160   0.165   0.170   0.172   0.173   0.174
  0.176   0.180   0.183   0.185   0.185   0.187   0.190   0.191
  0.194   0.199   0.201   0.201   0.204   0.206   0.207   0.211
  0.214   0.219   0.219   0.223   0.224   0.229   0.232   0.234
  0.236   0.237   0.237   0.244   0.246   0.248   0.251   0.255
  0.256   0.259   0.261   0.264   0.266   0.272   0.275   0.279
  0.281   0.282   0.288   0.289   0.290   0.294   0.297   0.300
  0.303   0.306   0.307   0.308   0.311   0.313   0.318   0.321
  0.322   0.323   0.325   0.328   0.332   0.333   0.335   0.338
  0.342   0.345   0.347   0.352   0.352   0.353   0.354   0.356
  0.361   0.362   0.366   0.367   0.373   0.374   0.376   0.379
  0.381   0.383   0.385   0.388   0.390   0.395   0.401   0.406
  0.408   0.413   0.414   0.421   0.425   0.426   0.431   0.438
  0.440   0.444   0.450   0.455   0.461   0.464   0.475   0.481
  0.488   0.496   0.498   0.502   0.507   0.516   0.524   0.532
  0.545   0.551   0.552   0.562   0.565   0.571   0.575   0.578
  0.585   0.587   0.594   0.599   0.606   0.619   0.619   0.625
  0.628   0.629   0.638   0.643   0.645   0.655   0.661   0.664
  0.672   0.676   0.678   0.682   0.685   0.690   0.697   0.706
  0.713   0.716   0.726   0.729   0.732   0.739   0.742   0.746
  0.748   0.751   0.755   0.760   0.762   0.768   0.772   0.779
  0.782   0.783   0.789   0.790   0.796   0.799   0.802   0.808
  0.811   0.814   0.822   0.833   0.834   0.840   0.850   0.854
  0.874   0.894   0.913   0.924   0.942   0.943   0.957   0.962
  0.985   0.990   0.999   1.010   1.020   1.033   1.039   1.052
  1.057   1.062   1.080   1.085   1.087   1.102   1.109   1.127
  1.136   1.139   1.147   1.150   1.154   1.160   1.169   1.169
  1.180   1.183   1.190   1.196   1.201   1.208   1.218   1.220
  1.230   1.237   1.252   1.253   1.259   1.266   1.268   1.274
  1.280   1.299   1.308   1.309   1.314   1.328   1.342   1.353
  1.358   1.366   1.370   1.386   1.397   1.404   1.415   1.422
  1.435   1.443   1.451   1.459   1.466   1.469   1.474   1.478
  1.495   1.504   1.518   1.520   1.527   1.534   1.543   1.550
  1.551   1.558   1.565   1.570   1.579   1.585   1.587   1.592
  1.596   1.604   1.607   1.612   1.620   1.624   1.628   1.633
  1.637   1.639   1.642   1.648   1.652   1.655   1.660   1.661
  1.667   1.672   1.675   1.685   1.695   1.701   1.706   1.713
  1.717   1.734   1.737   1.752   1.758   1.762   1.769   1.776
  1.777   1.791   1.791   1.805   1.811   1.814   1.825   1.829
  1.836   1.843   1.851   1.859   1.864   1.871   1.879   1.884
  1.885   1.892   1.911   1.922   1.938   1.949   1.966   1.974
  1.977   1.983   1.986   2.008   2.008   2.028   2.029   2.035
  2.048   2.055   2.062   2.063   2.078   2.093   2.094   2.101
  2.110   2.116   2.127   2.132   2.146   2.154   2.155   2.165
  2.172   2.184   2.189   2.201   2.214   2.231   2.234   2.248
  2.256   2.269   2.285   2.297   2.304   2.320   2.331   2.338
  2.354   2.363   2.373   2.381   2.396   2.412   2.437   2.449
  2.481   2.492   2.503   2.508   2.525   2.535   2.537   2.541
  2.551   2.566   2.569   2.574   2.581   2.596   2.599   2.610
  2.619   2.633   2.643   2.646   2.652   2.660   2.677   2.684
  2.699   2.708   2.719   2.730   2.738   2.746   2.764   2.785
  2.790   2.801   2.811   2.820   2.826   2.829   2.833   2.852
  2.865   2.876   2.883   2.885   2.888   2.897   2.909   2.914
  2.928   2.934   2.940   2.956   2.964   2.975   2.979   2.981
  2.996   3.008   3.012   3.037   3.039   3.045   3.063   3.071
  3.079   3.087   3.092   3.101   3.119   3.122   3.129   3.136
  3.138   3.149   3.154   3.162   3.173   3.183   3.205   3.210
  3.217   3.238   3.239   3.251   3.267   3.272   3.281   3.289
  3.294   3.315   3.330   3.348   3.352   3.367   3.388   3.398
  3.414   3.417   3.467   3.485   3.530   3.564   3.594   3.616
  3.683   3.776   3.779   3.802   3.808   3.816   3.826   3.845
  3.862   3.872   3.901   3.905   3.915   3.924   3.935   3.965
  3.974   3.995   4.008   4.029   4.045   4.076   4.090   4.117
  4.144   4.148   4.158   4.173   4.181   4.240   4.264   4.281
  4.306   4.316   4.326   4.343   4.365   4.458   4.985   5.074
  5.092   5.095   5.104   5.108   5.143   5.170   5.179   5.188
  5.369   5.378   5.386   5.414   5.426   5.446   5.464   5.483
  5.595   5.606   5.616   5.645   5.661   5.696   5.770   5.817
  5.845  23.750  23.768  23.771  23.795  23.810  23.815  23.838
 23.855  23.873  23.884  23.887  23.914  23.946  23.953  23.985
 23.986  49.866  49.902  49.936  49.947  49.955  49.962  49.999
 50.007  50.015
 --------------------------------------------------------------

          Ground-State Mulliken Net Atomic Charges

     Atom                 Charge (a.u.)
  ----------------------------------------
      1 C                     0.293089
      2 H                     0.191407
      3 C                    -0.559151
      4 H                     0.189947
      5 O                    -0.028070
      6 C                    -0.560258
      7 H                     0.240568
      8 H                     0.181294
      9 C                    -0.116622
     10 H                     0.186370
     11 C                    -0.368319
     12 H                     0.109453
     13 H                     0.225666
     14 O                     0.092705
     15 C                    -0.251385
     16 H                     0.170753
     17 H                     0.158844
     18 C                    -0.592396
     19 H                     0.181808
     20 H                     0.147054
     21 C                     0.376148
     22 C                    -0.814848
     23 C                    -0.323647
     24 O                    -0.202057
     25 H                     0.199559
     26 H                     0.259872
     27 H                     0.138745
     28 H                     0.169326
     29 H                     0.138233
     30 H                     0.264756
     31 O                     0.018250
     32 C                    -0.384233
     33 H                     0.274018
     34 C                     0.063681
     35 H                     0.222896
     36 C                     0.016987
     37 O                    -0.202657
     38 O                    -0.122046
     39 H                     0.291318
     40 C                    -0.221461
     41 H                     0.280865
     42 O                    -0.151383
     43 H                     0.262017
     44 C                    -0.637083
     45 H                     0.300994
     46 O                    -0.211578
     47 H                     0.271753
     48 C                    -0.522502
     49 H                     0.243286
     50 O                    -0.143323
     51 H                     0.251356
  ----------------------------------------
  Sum of atomic charges =     0.000000

 -----------------------------------------------------------------
                    Cartesian Multipole Moments
 -----------------------------------------------------------------
    Charge (ESU x 10^10)
                 0.0000
    Dipole Moment (Debye)
         X      -0.6127      Y       0.8998      Z       3.0900
       Tot       3.2761
    Quadrupole Moments (Debye-Ang)
        XX    -167.0322     XY      -6.6448     YY    -148.0887
        XZ     -11.4679     YZ      -0.2924     ZZ    -144.5728
    Octopole Moments (Debye-Ang^2)
       XXX     -37.0783    XXY      83.9797    XYY     -14.0633
       YYY       4.1431    XXZ     101.5040    XYZ      12.7960
       YYZ      32.3343    XZZ     -19.4480    YZZ      19.0326
       ZZZ       1.2953
    Hexadecapole Moments (Debye-Ang^3)
      XXXX  -16451.2484   XXXY     209.0686   XXYY   -2761.3998
      XYYY     127.9269   YYYY   -1987.7785   XXXZ    -555.3810
      XXYZ    -236.4265   XYYZ    -191.6819   YYYZ     -53.9707
      XXZZ   -2605.3444   XYZZ     -18.9377   YYZZ    -474.7656
      XZZZ    -157.7032   YZZZ       5.1449   ZZZZ    -943.0534
 -----------------------------------------------------------------
 Calculating analytic gradient of the SCF energy
 Gradient of SCF Energy
            1           2           3           4           5           6
    1  -0.0000194   0.0000027   0.0000125   0.0000069  -0.0000026  -0.0000052
    2   0.0000032  -0.0000120  -0.0000107   0.0000160   0.0000568   0.0000005
    3  -0.0000108   0.0000091   0.0000157   0.0000025   0.0000137  -0.0000062
            7           8           9          10          11          12
    1   0.0000018   0.0000023   0.0000114  -0.0000023   0.0000123   0.0000036
    2   0.0000057   0.0000117   0.0000110   0.0000062   0.0000265   0.0000105
    3   0.0000072   0.0000077   0.0000036  -0.0000090  -0.0000317   0.0000017
           13          14          15          16          17          18
    1   0.0000020  -0.0000583   0.0000026  -0.0000017  -0.0000039  -0.0000017
    2   0.0000039  -0.0000138   0.0000010  -0.0000015  -0.0000064  -0.0000152
    3  -0.0000063   0.0000064  -0.0000195  -0.0000066  -0.0000000   0.0000022
           19          20          21          22          23          24
    1  -0.0000001  -0.0000023   0.0000262  -0.0000163  -0.0000347   0.0000275
    2  -0.0000099  -0.0000025  -0.0000269  -0.0000108  -0.0000166   0.0000087
    3  -0.0000101  -0.0000083  -0.0000048   0.0000071   0.0000007   0.0000169
           25          26          27          28          29          30
    1   0.0000006   0.0000033  -0.0000012   0.0000006  -0.0000063  -0.0000128
    2  -0.0000093   0.0000039  -0.0000144  -0.0000136  -0.0000138   0.0000029
    3  -0.0000032   0.0000147   0.0000146   0.0000137   0.0000068   0.0000042
           31          32          33          34          35          36
    1  -0.0000480   0.0000094  -0.0000050   0.0001090  -0.0000103   0.0000155
    2  -0.0000483   0.0000193   0.0000157   0.0000607  -0.0000025   0.0000466
    3  -0.0000052   0.0000132  -0.0000135  -0.0000104   0.0000018  -0.0000045
           37          38          39          40          41          42
    1  -0.0000052  -0.0000067  -0.0000041   0.0000262  -0.0000035  -0.0000119
    2  -0.0000268  -0.0000150  -0.0000137  -0.0000009  -0.0000080  -0.0000097
    3  -0.0000348  -0.0000105  -0.0000198  -0.0000163  -0.0000008   0.0000045
           43          44          45          46          47          48
    1   0.0000027  -0.0000160  -0.0000018   0.0000122  -0.0000052  -0.0000118
    2   0.0000061   0.0000016   0.0000058   0.0000063  -0.0000136  -0.0000049
    3  -0.0000068   0.0000173   0.0000056  -0.0000055   0.0000174   0.0000041
           49          50          51
    1   0.0000021   0.0000131  -0.0000083
    2  -0.0000068  -0.0000063   0.0000032
    3   0.0000053   0.0000124   0.0000143
 Max gradient component =       1.090E-04
 RMS gradient           =       1.790E-05
 Gradient time:  CPU 484.98 s  wall 122.25 s
 Geometry Optimization Parameters
   NAtoms,    NIC,     NZ,  NCons,   NDum,   NFix, NCnnct, MaxDiis
       51     420       0       0       0       0       0       0

 Cartesian Hessian Update
 Hessian Updated using BFGS Update


** GEOMETRY OPTIMIZATION IN DELOCALIZED INTERNAL COORDINATES **
   Searching for a Minimum

   Optimization Cycle:   6

                       Coordinates (Angstroms)
     ATOM                X               Y               Z
      1  C         3.9936434685   -0.4403917627    0.6546419690
      2  H         3.5141551831    0.3438954974    1.2583302711
      3  C         3.7749764529   -0.0697624484   -0.8067360110
      4  H         4.1685938051   -0.8757590932   -1.4467677143
      5  O         4.6035707914    1.0904998228   -0.9774389101
      6  C         2.3121671801    0.1487998355   -1.1325413460
      7  H         1.9138866298    0.9767009507   -0.5394509018
      8  H         2.1794250503    0.4068223280   -2.1885635445
      9  C         1.5503535832   -1.1583312939   -0.8058345461
     10  H         1.9151109109   -1.9351726366   -1.4937420247
     11  C         0.0593001747   -1.0334187262   -1.1009069878
     12  H        -0.0943215593   -0.7334643153   -2.1466676038
     13  H        -0.4519566554   -1.9868244128   -0.9336522181
     14  O        -0.5127004206   -0.0317005099   -0.2438503951
     15  C         1.8145159889   -1.6507532859    0.6358595464
     16  H         1.3184598215   -2.6165588516    0.7818333431
     17  H         1.3456894580   -0.9513997069    1.3354647842
     18  C         3.3149781072   -1.7696412884    0.9730160600
     19  H         3.4385166813   -2.0403471818    2.0264944005
     20  H         3.7750556968   -2.5734022432    0.3838873589
     21  C         5.5154835494   -0.2712279066    0.7837722390
     22  C         6.0330456357    0.0222456036    2.1906625550
     23  C         5.8010545204    0.8584997987   -0.2406995243
     24  O         6.8584937504    0.4358302905   -1.0823624496
     25  H         6.0605981926    1.8141458136    0.2287436565
     26  H         6.0110612923   -1.1686647723    0.3969680704
     27  H         5.5736725046    0.9270977104    2.6022567302
     28  H         7.1175452272    0.1632395458    2.1916376568
     29  H         5.8086383088   -0.8040170628    2.8713780438
     30  H         7.0110857062    1.1283271266   -1.7351318344
     31  O        -2.6671665865   -0.7703028507   -0.1243350888
     32  C        -4.0404810834   -0.5406466211   -0.4131260487
     33  H        -4.1917042383   -0.3286531907   -1.4784102280
     34  C        -1.8116211715    0.3119694536   -0.5310455682
     35  H        -1.9522830839    0.4842774913   -1.6126311925
     36  C        -4.7838447299   -1.8433048728   -0.1281052613
     37  O        -5.2938535413   -2.5301894938   -0.9726746029
     38  O        -4.7915519753   -2.1450170706    1.1867539774
     39  H        -5.2613096643   -2.9865640260    1.2879087353
     40  C        -4.5438114099    0.6437497540    0.4223179058
     41  H        -4.4381022275    0.3789528746    1.4838223390
     42  O        -5.9049787495    0.8681304128    0.0960010584
     43  H        -6.1625183364    1.7268702046    0.4516679055
     44  C        -3.6783187920    1.8627517956    0.1067717949
     45  H        -3.8772862550    2.1731552352   -0.9236312535
     46  O        -4.0651007398    2.9969530620    0.8962528725
     47  H        -3.8904371582    2.8003016442    1.8256610904
     48  C        -2.1810386564    1.5747649628    0.2527671292
     49  H        -1.9421245095    1.3756388934    1.3089363019
     50  O        -1.4093567993    2.6550726080   -0.2418933946
     51  H        -1.8061919058    3.4723036470    0.0827278207
   Point Group: c1    Number of degrees of freedom:   147


   Energy is  -1302.753438854

 Hessian Updated using BFGS Update

145 Hessian modes will be used to form the next step
  Hessian Eigenvalues:
     0.002772    0.004452    0.004648    0.005580    0.005607    0.006275
     0.007672    0.007762    0.009213    0.010131    0.011145    0.012654
     0.013270    0.013710    0.014919    0.017975    0.018084    0.019848
     0.022711    0.029568    0.029751    0.031201    0.031751    0.035985
     0.038653    0.040344    0.042045    0.044183    0.046327    0.046637
     0.046717    0.047681    0.049051    0.049160    0.049301    0.050787
     0.051393    0.051696    0.052581    0.054750    0.055182    0.055352
     0.055593    0.057130    0.057388    0.057910    0.058688    0.059740
     0.062592    0.062846    0.064354    0.065983    0.068809    0.069878
     0.074081    0.075887    0.077119    0.079740    0.083903    0.084505
     0.086781    0.092219    0.092967    0.111589    0.112463    0.113365
     0.117009    0.117468    0.136963    0.137566    0.141878    0.144448
     0.157538    0.159706    0.159940    0.160000    0.160312    0.162751
     0.163775    0.166856    0.170030    0.171567    0.179211    0.187033
     0.195338    0.196467    0.201752    0.206189    0.220036    0.224303
     0.249380    0.249763    0.255912    0.261935    0.265642    0.270190
     0.275150    0.275274    0.282829    0.287048    0.288039    0.289628
     0.293189    0.295387    0.297909    0.300614    0.304167    0.330970
     0.332144    0.333027    0.334782    0.335050    0.335648    0.336090
     0.336389    0.337855    0.338291    0.338836    0.339711    0.340200
     0.340447    0.340673    0.340717    0.341123    0.341910    0.343942
     0.344051    0.347326    0.368115    0.377510    0.386979    0.397765
     0.404702    0.408671    0.428241    0.430298    0.432726    0.499416
     0.537651    0.539402    0.547195    0.547900    0.549596    0.558189
     1.049292

 Minimum Search - Taking Simple RFO Step
 Searching for Lamda that Minimizes Along All modes
 Value Taken    Lamda =   0.00000000
 Step Taken.  Stepsize is  0.011783

                             Maximum     Tolerance    Cnvgd?
         Gradient           0.000033      0.000300     YES
         Displacement       0.003144      0.001200      NO
         Energy change     -0.000001      0.000001     YES

 Final energy is   -1302.7534388544723     


 ******************************
 **  OPTIMIZATION CONVERGED  **
 ******************************

                       Coordinates (Angstroms)
     ATOM                X               Y               Z
      1  C         3.9936434685   -0.4403917627    0.6546419690
      2  H         3.5141551831    0.3438954974    1.2583302711
      3  C         3.7749764529   -0.0697624484   -0.8067360110
      4  H         4.1685938051   -0.8757590932   -1.4467677143
      5  O         4.6035707914    1.0904998228   -0.9774389101
      6  C         2.3121671801    0.1487998355   -1.1325413460
      7  H         1.9138866298    0.9767009507   -0.5394509018
      8  H         2.1794250503    0.4068223280   -2.1885635445
      9  C         1.5503535832   -1.1583312939   -0.8058345461
     10  H         1.9151109109   -1.9351726366   -1.4937420247
     11  C         0.0593001747   -1.0334187262   -1.1009069878
     12  H        -0.0943215593   -0.7334643153   -2.1466676038
     13  H        -0.4519566554   -1.9868244128   -0.9336522181
     14  O        -0.5127004206   -0.0317005099   -0.2438503951
     15  C         1.8145159889   -1.6507532859    0.6358595464
     16  H         1.3184598215   -2.6165588516    0.7818333431
     17  H         1.3456894580   -0.9513997069    1.3354647842
     18  C         3.3149781072   -1.7696412884    0.9730160600
     19  H         3.4385166813   -2.0403471818    2.0264944005
     20  H         3.7750556968   -2.5734022432    0.3838873589
     21  C         5.5154835494   -0.2712279066    0.7837722390
     22  C         6.0330456357    0.0222456036    2.1906625550
     23  C         5.8010545204    0.8584997987   -0.2406995243
     24  O         6.8584937504    0.4358302905   -1.0823624496
     25  H         6.0605981926    1.8141458136    0.2287436565
     26  H         6.0110612923   -1.1686647723    0.3969680704
     27  H         5.5736725046    0.9270977104    2.6022567302
     28  H         7.1175452272    0.1632395458    2.1916376568
     29  H         5.8086383088   -0.8040170628    2.8713780438
     30  H         7.0110857062    1.1283271266   -1.7351318344
     31  O        -2.6671665865   -0.7703028507   -0.1243350888
     32  C        -4.0404810834   -0.5406466211   -0.4131260487
     33  H        -4.1917042383   -0.3286531907   -1.4784102280
     34  C        -1.8116211715    0.3119694536   -0.5310455682
     35  H        -1.9522830839    0.4842774913   -1.6126311925
     36  C        -4.7838447299   -1.8433048728   -0.1281052613
     37  O        -5.2938535413   -2.5301894938   -0.9726746029
     38  O        -4.7915519753   -2.1450170706    1.1867539774
     39  H        -5.2613096643   -2.9865640260    1.2879087353
     40  C        -4.5438114099    0.6437497540    0.4223179058
     41  H        -4.4381022275    0.3789528746    1.4838223390
     42  O        -5.9049787495    0.8681304128    0.0960010584
     43  H        -6.1625183364    1.7268702046    0.4516679055
     44  C        -3.6783187920    1.8627517956    0.1067717949
     45  H        -3.8772862550    2.1731552352   -0.9236312535
     46  O        -4.0651007398    2.9969530620    0.8962528725
     47  H        -3.8904371582    2.8003016442    1.8256610904
     48  C        -2.1810386564    1.5747649628    0.2527671292
     49  H        -1.9421245095    1.3756388934    1.3089363019
     50  O        -1.4093567993    2.6550726080   -0.2418933946
     51  H        -1.8061919058    3.4723036470    0.0827278207

Z-matrix Print:
$molecule
0 1
O 
C  1 1.373967
H  2 1.104221 1 111.358409
C  1 1.437070 2 115.213017 3 -46.515794 0
H  4 1.094687 1 109.273441 2 -67.098003 0
H  4 1.098721 1 108.765378 2 51.227231 0
O  2 1.438292 1 108.362146 3 119.358580 0
C  7 1.422018 2 113.297797 1 -178.169818 0
H  8 1.096649 7 111.202747 2 55.811367 0
C  4 1.525094 1 109.320485 2 171.440951 0
H  10 1.099885 4 105.133607 1 -179.965366 0
C  8 1.526678 7 107.128895 2 171.461724 0
O  12 1.202172 8 124.259292 7 -111.877307 0
O  12 1.349053 8 112.059754 7 67.484772 0
H  14 0.969075 12 107.380885 8 -178.870011 0
C  2 1.531497 1 109.105217 3 -121.599617 0
H  16 1.101011 2 106.826988 1 -52.894850 0
O  16 1.416773 2 108.581632 1 66.613597 0
H  18 0.964740 16 107.721795 2 165.193826 0
C  16 1.531698 2 110.001274 1 -171.932030 0
H  20 1.094381 16 108.711016 2 -69.349844 0
O  20 1.435024 16 111.078044 2 176.599225 0
H  22 0.965908 20 108.645420 16 -61.509301 0
C  20 1.527944 16 112.583428 2 50.928771 0
H  24 1.099129 20 109.704745 16 65.472884 0
O  24 1.417606 20 111.720276 16 -171.431346 0
H  26 0.964500 24 108.205719 20 -47.294041 0
C  10 1.546203 4 111.932739 1 63.567851 0
H  28 1.094688 10 108.618568 4 -57.938251 0
H  28 1.095518 10 109.125839 4 57.794686 0
C  28 1.542464 10 113.237871 4 -179.217894 0
H  31 1.094696 28 109.827651 10 175.311413 0
H  31 1.097623 28 110.295697 10 -67.306863 0
C  31 1.526058 28 108.655044 10 53.147284 0
H  34 1.099752 31 108.225712 28 59.322599 0
C  34 1.523419 31 110.377716 28 -57.329217 0
H  36 1.101910 34 109.144789 31 -57.847246 0
O  36 1.435938 34 103.167096 31 -172.971615 0
C  38 1.424983 36 106.971799 34 39.104939 0
H  39 1.095901 38 106.171843 36 -140.522325 0
O  39 1.416059 38 111.643235 36 99.891758 0
H  41 0.963817 39 107.837541 38 59.650556 0
C  36 1.514506 34 112.340438 31 63.172099 0
H  43 1.093528 36 110.143128 34 61.473412 0
H  43 1.095162 36 111.008455 34 -179.599898 0
C  34 1.536648 31 121.251101 28 -175.361164 0
H  46 1.095722 34 109.153239 31 41.070371 0
C  46 1.527527 34 115.728405 31 -82.589511 0
H  48 1.093627 46 111.197643 34 -178.003971 0
H  48 1.093820 46 111.010501 34 62.394568 0
H  48 1.095076 46 111.271795 34 -57.553890 0
$end


 --------------------------------------------------------------

                    Orbital Energies (a.u.)
 --------------------------------------------------------------

 Alpha MOs
 -- Occupied --
-19.189 -19.167 -19.157 -19.149 -19.148 -19.143 -19.134 -19.128
-19.123 -10.325 -10.295 -10.266 -10.262 -10.254 -10.253 -10.249
-10.227 -10.214 -10.185 -10.177 -10.172 -10.171 -10.169 -10.165
-10.164  -1.133  -1.101  -1.075  -1.067  -1.054  -1.043  -1.041
 -1.039  -1.006  -0.846  -0.811  -0.810  -0.793  -0.755  -0.744
 -0.709  -0.684  -0.673  -0.658  -0.636  -0.626  -0.624  -0.595
 -0.577  -0.569  -0.563  -0.559  -0.544  -0.522  -0.519  -0.516
 -0.509  -0.502  -0.496  -0.491  -0.488  -0.478  -0.467  -0.463
 -0.451  -0.444  -0.437  -0.436  -0.429  -0.423  -0.417  -0.412
 -0.397  -0.397  -0.394  -0.383  -0.376  -0.372  -0.368  -0.362
 -0.360  -0.354  -0.346  -0.345  -0.341  -0.333  -0.327  -0.323
 -0.320  -0.317  -0.306  -0.299  -0.295  -0.293  -0.292  -0.284
 -0.267
 -- Virtual --
 -0.034  -0.024  -0.012  -0.007  -0.005  -0.001   0.001   0.004
  0.013   0.017   0.020   0.024   0.032   0.034   0.037   0.038
  0.046   0.047   0.049   0.053   0.057   0.060   0.064   0.066
  0.071   0.072   0.078   0.080   0.082   0.087   0.089   0.091
  0.092   0.093   0.098   0.101   0.102   0.103   0.107   0.108
  0.112   0.114   0.114   0.117   0.121   0.122   0.124   0.126
  0.128   0.130   0.132   0.133   0.136   0.138   0.139   0.141
  0.144   0.145   0.147   0.149   0.150   0.152   0.155   0.157
  0.159   0.160   0.160   0.165   0.170   0.172   0.173   0.174
  0.176   0.180   0.183   0.185   0.185   0.187   0.190   0.191
  0.194   0.199   0.201   0.201   0.204   0.206   0.207   0.211
  0.214   0.219   0.219   0.223   0.224   0.229   0.232   0.234
  0.236   0.237   0.237   0.244   0.246   0.248   0.251   0.255
  0.256   0.259   0.261   0.264   0.266   0.272   0.275   0.279
  0.281   0.282   0.288   0.289   0.290   0.294   0.297   0.300
  0.303   0.306   0.307   0.308   0.311   0.313   0.318   0.321
  0.322   0.323   0.325   0.328   0.332   0.333   0.335   0.338
  0.342   0.345   0.347   0.352   0.352   0.353   0.354   0.356
  0.361   0.362   0.366   0.367   0.373   0.374   0.376   0.379
  0.381   0.383   0.385   0.388   0.390   0.395   0.401   0.406
  0.408   0.413   0.414   0.421   0.425   0.426   0.431   0.438
  0.440   0.444   0.450   0.455   0.461   0.464   0.475   0.481
  0.488   0.496   0.498   0.502   0.507   0.516   0.524   0.532
  0.545   0.551   0.552   0.562   0.565   0.571   0.575   0.578
  0.585   0.587   0.594   0.599   0.606   0.619   0.619   0.625
  0.628   0.629   0.638   0.643   0.645   0.655   0.661   0.664
  0.672   0.676   0.678   0.682   0.685   0.690   0.697   0.706
  0.713   0.716   0.726   0.729   0.732   0.739   0.742   0.746
  0.748   0.751   0.755   0.760   0.762   0.768   0.772   0.779
  0.782   0.783   0.789   0.790   0.796   0.799   0.802   0.808
  0.811   0.814   0.822   0.833   0.834   0.840   0.850   0.854
  0.874   0.894   0.913   0.924   0.942   0.943   0.957   0.962
  0.985   0.990   0.999   1.010   1.020   1.033   1.039   1.052
  1.057   1.062   1.080   1.085   1.087   1.102   1.109   1.127
  1.136   1.139   1.147   1.150   1.154   1.160   1.169   1.169
  1.180   1.183   1.190   1.196   1.201   1.208   1.218   1.220
  1.230   1.237   1.252   1.253   1.259   1.266   1.268   1.274
  1.280   1.299   1.308   1.309   1.314   1.328   1.342   1.353
  1.358   1.366   1.370   1.386   1.397   1.404   1.415   1.422
  1.435   1.443   1.451   1.459   1.466   1.469   1.474   1.478
  1.495   1.504   1.518   1.520   1.527   1.534   1.543   1.550
  1.551   1.558   1.565   1.570   1.579   1.585   1.587   1.592
  1.596   1.604   1.607   1.612   1.620   1.624   1.628   1.633
  1.637   1.639   1.642   1.648   1.652   1.655   1.660   1.661
  1.667   1.672   1.675   1.685   1.695   1.701   1.706   1.713
  1.717   1.734   1.737   1.752   1.758   1.762   1.769   1.776
  1.777   1.791   1.791   1.805   1.811   1.814   1.825   1.829
  1.836   1.843   1.851   1.859   1.864   1.871   1.879   1.884
  1.885   1.892   1.911   1.922   1.938   1.949   1.966   1.974
  1.977   1.983   1.986   2.008   2.008   2.028   2.029   2.035
  2.048   2.055   2.062   2.063   2.078   2.093   2.094   2.101
  2.110   2.116   2.127   2.132   2.146   2.154   2.155   2.165
  2.172   2.184   2.189   2.201   2.214   2.231   2.234   2.248
  2.256   2.269   2.285   2.297   2.304   2.320   2.331   2.338
  2.354   2.363   2.373   2.381   2.396   2.412   2.437   2.449
  2.481   2.492   2.503   2.508   2.525   2.535   2.537   2.541
  2.551   2.566   2.569   2.574   2.581   2.596   2.599   2.610
  2.619   2.633   2.643   2.646   2.652   2.660   2.677   2.684
  2.699   2.708   2.719   2.730   2.738   2.746   2.764   2.785
  2.790   2.801   2.811   2.820   2.826   2.829   2.833   2.852
  2.865   2.876   2.883   2.885   2.888   2.897   2.909   2.914
  2.928   2.934   2.940   2.956   2.964   2.975   2.979   2.981
  2.996   3.008   3.012   3.037   3.039   3.045   3.063   3.071
  3.079   3.087   3.092   3.101   3.119   3.122   3.129   3.136
  3.138   3.149   3.154   3.162   3.173   3.183   3.205   3.210
  3.217   3.238   3.239   3.251   3.267   3.272   3.281   3.289
  3.294   3.315   3.330   3.348   3.352   3.367   3.388   3.398
  3.414   3.417   3.467   3.485   3.530   3.564   3.594   3.616
  3.683   3.776   3.779   3.802   3.808   3.816   3.826   3.845
  3.862   3.872   3.901   3.905   3.915   3.924   3.935   3.965
  3.974   3.995   4.008   4.029   4.045   4.076   4.090   4.117
  4.144   4.148   4.158   4.173   4.181   4.240   4.264   4.281
  4.306   4.316   4.326   4.343   4.365   4.458   4.985   5.074
  5.092   5.095   5.104   5.108   5.143   5.170   5.179   5.188
  5.369   5.378   5.386   5.414   5.426   5.446   5.464   5.483
  5.595   5.606   5.616   5.645   5.661   5.696   5.770   5.817
  5.845  23.750  23.768  23.771  23.795  23.810  23.815  23.838
 23.855  23.873  23.884  23.887  23.914  23.946  23.953  23.985
 23.986  49.866  49.902  49.936  49.947  49.955  49.962  49.999
 50.007  50.015
 --------------------------------------------------------------

          Ground-State Mulliken Net Atomic Charges

     Atom                 Charge (a.u.)
  ----------------------------------------
      1 C                     0.293089
      2 H                     0.191407
      3 C                    -0.559151
      4 H                     0.189947
      5 O                    -0.028070
      6 C                    -0.560258
      7 H                     0.240568
      8 H                     0.181294
      9 C                    -0.116622
     10 H                     0.186370
     11 C                    -0.368319
     12 H                     0.109453
     13 H                     0.225666
     14 O                     0.092705
     15 C                    -0.251385
     16 H                     0.170753
     17 H                     0.158844
     18 C                    -0.592396
     19 H                     0.181808
     20 H                     0.147054
     21 C                     0.376148
     22 C                    -0.814848
     23 C                    -0.323647
     24 O                    -0.202057
     25 H                     0.199559
     26 H                     0.259872
     27 H                     0.138745
     28 H                     0.169326
     29 H                     0.138233
     30 H                     0.264756
     31 O                     0.018250
     32 C                    -0.384233
     33 H                     0.274018
     34 C                     0.063681
     35 H                     0.222896
     36 C                     0.016987
     37 O                    -0.202657
     38 O                    -0.122046
     39 H                     0.291318
     40 C                    -0.221461
     41 H                     0.280865
     42 O                    -0.151383
     43 H                     0.262017
     44 C                    -0.637083
     45 H                     0.300994
     46 O                    -0.211578
     47 H                     0.271753
     48 C                    -0.522502
     49 H                     0.243286
     50 O                    -0.143323
     51 H                     0.251356
  ----------------------------------------
  Sum of atomic charges =     0.000000

 -----------------------------------------------------------------
                    Cartesian Multipole Moments
 -----------------------------------------------------------------
    Charge (ESU x 10^10)
                 0.0000
    Dipole Moment (Debye)
         X      -0.6127      Y       0.8998      Z       3.0900
       Tot       3.2761
    Quadrupole Moments (Debye-Ang)
        XX    -167.0322     XY      -6.6448     YY    -148.0887
        XZ     -11.4679     YZ      -0.2924     ZZ    -144.5728
    Octopole Moments (Debye-Ang^2)
       XXX     -37.0783    XXY      83.9797    XYY     -14.0633
       YYY       4.1431    XXZ     101.5040    XYZ      12.7960
       YYZ      32.3343    XZZ     -19.4480    YZZ      19.0326
       ZZZ       1.2953
    Hexadecapole Moments (Debye-Ang^3)
      XXXX  -16451.2484   XXXY     209.0686   XXYY   -2761.3998
      XYYY     127.9269   YYYY   -1987.7785   XXXZ    -555.3810
      XXYZ    -236.4265   XYYZ    -191.6819   YYYZ     -53.9707
      XXZZ   -2605.3444   XYZZ     -18.9377   YYZZ    -474.7656
      XZZZ    -157.7032   YZZZ       5.1449   ZZZZ    -943.0534
 -----------------------------------------------------------------
Archival summary:
1\1\garfield\OPT\ProcedureUnspecified\BasisUnspecified\91626\taweetha\MonApr100:24:052019MonApr100:24:052019\0\\#,OPT,ProcedureUnspecified,BasisUnspecified,\\0,1\O\C,1,1.37397\H,2,1.10422,1,111.358\C,1,1.43707,2,115.213,3,-46.5158,0\H,4,1.09469,1,109.273,2,-67.098,0\H,4,1.09872,1,108.765,2,51.2272,0\O,2,1.43829,1,108.362,3,119.359,0\C,7,1.42202,2,113.298,1,-178.17,0\H,8,1.09665,7,111.203,2,55.8114,0\C,4,1.52509,1,109.32,2,171.441,0\H,10,1.09989,4,105.134,1,-179.965,0\C,8,1.52668,7,107.129,2,171.462,0\O,12,1.20217,8,124.259,7,-111.877,0\O,12,1.34905,8,112.06,7,67.4848,0\H,14,0.969075,12,107.381,8,-178.87,0\C,2,1.5315,1,109.105,3,-121.6,0\H,16,1.10101,2,106.827,1,-52.8948,0\O,16,1.41677,2,108.582,1,66.6136,0\H,18,0.96474,16,107.722,2,165.194,0\C,16,1.5317,2,110.001,1,-171.932,0\H,20,1.09438,16,108.711,2,-69.3498,0\O,20,1.43502,16,111.078,2,176.599,0\H,22,0.965908,20,108.645,16,-61.5093,0\C,20,1.52794,16,112.583,2,50.9288,0\H,24,1.09913,20,109.705,16,65.4729,0\O,24,1.41761,20,111.72,16,-171.431,0\H,26,0.9645,24,108.206,20,-47.294,0\C,10,1.5462,4,111.933,1,63.5679,0\H,28,1.09469,10,108.619,4,-57.9383,0\H,28,1.09552,10,109.126,4,57.7947,0\C,28,1.54246,10,113.238,4,-179.218,0\H,31,1.0947,28,109.828,10,175.311,0\H,31,1.09762,28,110.296,10,-67.3069,0\C,31,1.52606,28,108.655,10,53.1473,0\H,34,1.09975,31,108.226,28,59.3226,0\C,34,1.52342,31,110.378,28,-57.3292,0\H,36,1.10191,34,109.145,31,-57.8472,0\O,36,1.43594,34,103.167,31,-172.972,0\C,38,1.42498,36,106.972,34,39.1049,0\H,39,1.0959,38,106.172,36,-140.522,0\O,39,1.41606,38,111.643,36,99.8918,0\H,41,0.963817,39,107.838,38,59.6506,0\C,36,1.51451,34,112.34,31,63.1721,0\H,43,1.09353,36,110.143,34,61.4734,0\H,43,1.09516,36,111.008,34,-179.6,0\C,34,1.53665,31,121.251,28,-175.361,0\H,46,1.09572,34,109.153,31,41.0704,0\C,46,1.52753,34,115.728,31,-82.5895,0\H,48,1.09363,46,111.198,34,-178.004,0\H,48,1.09382,46,111.011,34,62.3946,0\H,48,1.09508,46,111.272,34,-57.5539,0\\\@

 Total job time:  3459.61s(wall), 13327.41s(cpu) 
 Mon Apr  1 00:24:05 2019

        *************************************************************
        *                                                           *
        *  Thank you very much for using Q-Chem.  Have a nice day.  *
        *                                                           *
        *************************************************************


 
User input: 2 of 3 
 
Q-Chem Developer Version!
                  Welcome to Q-Chem
     A Quantum Leap Into The Future Of Chemistry


 Q-Chem 5.1, Q-Chem, Inc., Pleasanton, CA (2018)

 Yihan Shao,  Zhengting Gan,  E. Epifanovsky,  A. T. B. Gilbert,  M. Wormit,  
 J. Kussmann,  A. W. Lange,  A. Behn,  Jia Deng,  Xintian Feng,  D. Ghosh,  
 M. Goldey,  P. R. Horn,  L. D. Jacobson,  I. Kaliman,  T. Kus,  A. Landau,  
 Jie Liu,  E. I. Proynov,  R. M. Richard,  R. P. Steele,  E. J. Sundstrom,  
 H. L. Woodcock III,  P. M. Zimmerman,  D. Zuev,  B. Albrecht,  E. Alguire,  
 S. A. Baeppler,  D. Barton,  Z. Benda,  Y. A. Bernard,  E. J. Berquist,  
 K. B. Bravaya,  H. Burton,  D. Casanova,  Chun-Min Chang,  Yunqing Chen,  
 A. Chien,  K. D. Closser,  M. P. Coons,  S. Coriani,  S. Dasgupta,  
 A. L. Dempwolff,  M. Diedenhofen,  Hainam Do,  R. G. Edgar,  Po-Tung Fang,  
 S. Faraji,  S. Fatehi,  Qingguo Feng,  K. D. Fenk,  J. Fosso-Tande,  
 Qinghui Ge,  A. Ghysels,  G. Gidofalvi,  J. Gomes,  J. Gonthier,  A. Gunina,  
 D. Hait,  M. W. D. Hanson-Heine,  P. H. P. Harbach,  A. W. Hauser,  
 J. E. Herr,  E. G. Hohenstein,  Z. C. Holden,  Kerwin Hui,  B. C. Huynh,  
 T.-C. Jagau,  Hyunjun Ji,  B. Kaduk,  K. Khistyaev,  Jaehoon Kim,  
 P. Klunzinger,  K. Koh,  D. Kosenkov,  L. Koulias,  T. Kowalczyk,  
 C. M. Krauter,  A. Kunitsa,  Ka Un Lao,  A. Laurent,  K. V. Lawler,  
 Joonho Lee,  D. Lefrancois,  S. Lehtola,  D. S. Levine,  Yi-Pei Li,  
 You-Sheng Lin,  Fenglai Liu,  E. Livshits,  A. Luenser,  P. Manohar,  
 E. Mansoor,  S. F. Manzer,  Shan-Ping Mao,  Yuezhi Mao,  N. Mardirossian,  
 A. V. Marenich,  T. Markovich,  L. A. Martinez-Martinez,  S. A. Maurer,  
 N. J. Mayhall,  S. C. McKenzie,  J.-M. Mewes,  A. F. Morrison,  
 J. W. Mullinax,  K. Nanda,  T. S. Nguyen-Beck,  R. Olivares-Amaya,  
 J. A. Parkhill,  T. M. Perrine,  F. Plasser,  P. Pokhilko,  S. Prager,  
 A. Prociuk,  E. Ramos,  D. R. Rehn,  F. Rob,  M. Schneider,  N. Sergueev,  
 S. M. Sharada,  S. Sharma,  D. W. Small,  T. Stauch,  T. Stein,  
 Yu-Chuan Su,  A. J. W. Thom,  A. Tkatchenko,  T. Tsuchimochi,  N. M. Tubman,  
 L. Vogt,  M. L. Vidal,  O. Vydrov,  M. A. Watson,  J. Wenzel,  
 M. de Wergifosse,  T. A. Wesolowski,  A. White,  J. Witte,  A. Yamada,  
 Jun Yang,  K. Yao,  S. Yeganeh,  S. R. Yost,  Zhi-Qiang You,  A. Zech,  
 Igor Ying Zhang,  Xing Zhang,  Yan Zhao,  Ying Zhu,  B. R. Brooks,  
 G. K. L. Chan,  C. J. Cramer,  M. S. Gordon,  W. J. Hehre,  A. Klamt,  
 M. W. Schmidt,  C. D. Sherrill,  D. G. Truhlar,  A. Aspuru-Guzik,  R. Baer,  
 A. T. Bell,  N. A. Besley,  Jeng-Da Chai,  A. E. DePrince, III,  
 R. A. DiStasio Jr.,  A. Dreuw,  B. D. Dunietz,  T. R. Furlani,  
 Chao-Ping Hsu,  Yousung Jung,  Jing Kong,  D. S. Lambrecht,  WanZhen Liang,  
 C. Ochsenfeld,  V. A. Rassolov,  L. V. Slipchenko,  J. E. Subotnik,  
 T. Van Voorhis,  J. M. Herbert,  A. I. Krylov,  P. M. W. Gill,  M. Head-Gordon

 Contributors to earlier versions of Q-Chem not listed above: 
 R. D. Adamson,  B. Austin,  J. Baker,  G. J. O. Beran,  K. Brandhorst,  
 S. T. Brown,  E. F. C. Byrd,  A. K. Chakraborty,  C.-L. Cheng,  
 Siu Hung Chien,  D. M. Chipman,  D. L. Crittenden,  H. Dachsel,  
 R. J. Doerksen,  A. D. Dutoi,  L. Fusti-Molnar,  W. A. Goddard III,  
 A. Golubeva-Zadorozhnaya,  S. R. Gwaltney,  G. Hawkins,  A. Heyden,  
 S. Hirata,  G. Kedziora,  F. J. Keil,  C. Kelley,  Jihan Kim,  R. A. King,  
 R. Z. Khaliullin,  P. P. Korambath,  W. Kurlancheek,  A. M. Lee,  M. S. Lee,  
 S. V. Levchenko,  Ching Yeh Lin,  D. Liotard,  R. C. Lochan,  I. Lotan,  
 P. E. Maslen,  N. Nair,  D. P. O'Neill,  D. Neuhauser,  E. Neuscamman,  
 C. M. Oana,  R. Olson,  B. Peters,  R. Peverati,  P. A. Pieniazek,  
 Y. M. Rhee,  J. Ritchie,  M. A. Rohrdanz,  E. Rosta,  N. J. Russ,  
 H. F. Schaefer III,  N. E. Schultz,  N. Shenvi,  A. C. Simmonett,  A. Sodt,  
 D. Stuck,  K. S. Thanthiriwatte,  V. Vanovschi,  Tao Wang,  A. Warshel,  
 C. F. Williams,  Q. Wu,  X. Xu,  W. Zhang

 Please cite Q-Chem as follows:
 Y. Shao et al., Mol. Phys. 113, 184-215 (2015)
 DOI: 10.1080/00268976.2014.952696

 Q-Chem 5.1.2 for Intel X86 EM64T Linux

 Parts of Q-Chem use Armadillo 8.300.2 (Tropical Shenanigans).
 http://arma.sourceforge.net/

 Q-Chem begins on Mon Apr  1 00:24:05 2019  

Host: 
0

     Scratch files written to /scratch/taweetham/qchem5694//
The previous job contains 0 fragments, simply inherited here
Input Ideriv = 2
Curr. Ideriv = -1
Max.  Ideriv = 2

Checking the input file for inconsistencies... 	...done.

--------------------------------------------------------------
User input:
--------------------------------------------------------------

$molecule
read
$end

$rem
   job_type 	frequency
   basis 	6-311++g**
   mem_total	32000
   method 	b3lyp
$end

--------------------------------------------------------------
 ----------------------------------------------------------------
             Standard Nuclear Orientation (Angstroms)
    I     Atom           X                Y                Z
 ----------------------------------------------------------------
    1      C       3.9917743943    -0.4296031065     0.6617688226
    2      H       3.5114551004     0.3590366242     1.2590927207
    3      C       3.7731480567    -0.0707836129    -0.8025597089
    4      H       4.1676243321    -0.8814954816    -1.4360741340
    5      O       4.6007763386     1.0888072618    -0.9822734417
    6      C       2.3102303273     0.1439100749    -1.1304436733
    7      H       1.9110834716     0.9761488044    -0.5440441396
    8      H       2.1775260982     0.3934208632    -2.1885140479
    9      C       1.5494716558    -1.1612476950    -0.7935482613
   10      H       1.9150744665    -1.9432105954    -1.4751754953
   11      C       0.0583835425    -1.0399812197    -1.0899632455
   12      H      -0.0952392603    -0.7484765264    -2.1381104680
   13      H      -0.4520862287    -1.9924731718    -0.9152640716
   14      O      -0.5146998016    -0.0319855528    -0.2410284511
   15      C       1.8137040665    -1.6419727089     0.6520753915
   16      H       1.3184510054    -2.6070199405     0.8055964246
   17      H       1.3440965165    -0.9374928053     1.3459904061
   18      C       3.3141852093    -1.7568723489     0.9905275344
   19      H       3.4376975373    -2.0190943530     2.0461526569
   20      H       3.7751071221    -2.5648864095     0.4079127771
   21      C       5.5134348385    -0.2580937999     0.7899184191
   22      C       6.0303926502     0.0469958106     2.1945580619
   23      C       5.7982783450     0.8637092315    -0.2434256653
   24      O       6.8562932095     0.4352887657    -1.0814496321
   25      H       6.0568751342     1.8232794825     0.2184744945
   26      H       6.0098880773    -1.1581428247     0.4103744472
   27      H       5.5701314149     0.9546882705     2.5988410906
   28      H       7.1147690569     0.1889373532     2.1946748002
   29      H       5.8065343969    -0.7740290316     2.8817610230
   30      H       7.0084454072     1.1227114860    -1.7396621776
   31      O      -2.6685530208    -0.7714910740    -0.1161698077
   32      C      -4.0419948338    -0.5453318634    -0.4071070988
   33      H      -4.1931377908    -0.3419383275    -1.4740780055
   34      C      -1.8138473539     0.3082612075    -0.5312576846
   35      H      -1.9543905479     0.4718503332    -1.6142117486
   36      C      -4.7842971052    -1.8463319403    -0.1119274612
   37      O      -5.2934993622    -2.5403470659    -0.9511371548
   38      O      -4.7920684588    -2.1375974225     1.2052849342
   39      H      -5.2611198914    -2.9787231038     1.3130076872
   40      C      -4.5465612914     0.6452242599     0.4187812711
   41      H      -4.4408854732     0.3889593061     1.4823809962
   42      O      -5.9078420574     0.8658205813     0.0903641121
   43      H      -6.1662158901     1.7271337250     0.4391365394
   44      C      -3.6820498410     1.8624346848     0.0937712239
   45      H      -3.8810312433     2.1644705709    -0.9391128518
   46      O      -4.0700129518     3.0025337109     0.8741249869
   47      H      -3.8954091932     2.8134228600     1.8051080135
   48      C      -2.1845563293     1.5769204681     0.2424106272
   49      H      -1.9457313340     1.3863978422     1.3001857607
   50      O      -1.4136906566     2.6539365484    -0.2606291406
   51      H      -1.8113161846     3.4733743769     0.0573947437
 ----------------------------------------------------------------
 Molecular Point Group                 C1    NOp =  1
 Largest Abelian Subgroup              C1    NOp =  1
 Nuclear Repulsion Energy =  2391.0004754627 hartrees
 There are       97 alpha and       97 beta electrons
 Requested basis set is 6-311++G(d,p)
 There are 280 shells and 732 basis functions

 Total QAlloc Memory Limit  32000 MB
 Mega-Array Size       188 MB
 MEM_STATIC part       192 MB
 A cutoff of  1.0D-11 yielded  26485 shell pairs
 There are    174860 function pairs (    185201 Cartesian)

 -------------------------------------------------------
 OpenMP Integral Computing Module                       
 Release: version 1.0, May 2013, Q-Chem Inc. Pittsburgh 
 -------------------------------------------------------
 Integral Job Info:
 Integral job number is                      11
 Integral operator is                         1
 short-range coefficients                     0
 long-range coefficients              100000000
 Omega coefficients                           0
 if combine SR and LR in K                    0
 Integral screening is                        0
 Integral computing path is                   2
 max size of driver memory is            800000
 size of driver memory is                593474
 size of scratch memory is              2361544
 max col of scratch BK array               1296
 max len of scratch array in speh3          155
 max len of scratch index in speh4           18
 max int batch size is                      520
 min int batch size is                       52
 fixed nKL is                                52
 max L of basis functions is                  2
 order of int derivative is                   0
 number of shells is                        280
 number of basis is                         757
 number of cartesian basis is               757
 number of contracted shell pairs         26485
 number of primitive shell pairs          56537
 maxK2 (contraction) of shell pair           36
 max number of K2 of shell pair               1
 max number of CS2 of shell pair           5298
 max number of PS2 of shell pair           8532
 mem total for path MDJ                  784492
 -------------------------------------------------------
 Smallest overlap matrix eigenvalue = 8.06E-07

 Q-Chem warning in module stvman/mkSTV.C, line 306:

 Overlap eigenvalue is smaller than square root of threshold
 Use THRESH >= 12 to get rid of this warning

 Linear dependence detected in AO basis
 Tighter screening thresholds may be required for diffuse basis sets
 Use S2THRESH > 14 and THRESH = 14 in case of SCF convergence issues
 Number of orthogonalized atomic orbitals = 731
 Maximum deviation from orthogonality = 1.621E-10
 Guess from superposition of atomic densities
 Warning:  Energy on first SCF cycle will be non-variational
 SAD guess density has 194.000000 electrons

 -----------------------------------------------------------------------
  General SCF calculation program by
  Eric Jon Sundstrom, Paul Horn, Yuezhi Mao, Dmitri Zuev, Alec White,
  David Stuck, Shaama M.S., Shane Yost, Joonho Lee, David Small,
  Daniel Levine, Susi Lehtola, Hugh Burton, Evgeny Epifanovsky
 -----------------------------------------------------------------------
 Exchange:     0.2000 Hartree-Fock + 0.0800 Slater + 0.7200 B88
 Correlation:  0.1900 VWN1RPA + 0.8100 LYP
 Using SG-1 standard quadrature grid
 using 4 threads for integral computing
 -------------------------------------------------------
 OpenMP Integral computing Module                
 Release: version 2.0, May 2017, Q-Chem Inc. Pleasanton 
 -------------------------------------------------------
 -------------------------------------------------------
 OpenMP BLAS3 based DFT computing Module                
 Release: version 1.0, May 2013, Q-Chem Inc. Pittsburgh 
 -------------------------------------------------------
 A restricted SCF calculation will be
 performed using DIIS
 SCF converges when DIIS error is below 1.0e-08
 ---------------------------------------
  Cycle       Energy         DIIS error
 ---------------------------------------
    1   -1307.9405423445      2.34e-02  
    2   -1302.2501991937      3.03e-03  
    3   -1301.6914777808      4.55e-03  
    4   -1302.7171200952      8.37e-04  
    5   -1302.7479371236      3.38e-04  
    6   -1302.7528649444      1.05e-04  
    7   -1302.7534130313      2.77e-05  
    8   -1302.7534510150      7.84e-06  
    9   -1302.7534539775      2.01e-06  
   10   -1302.7534541559      7.04e-07  
   11   -1302.7534541801      1.97e-07  
   12   -1302.7534541822      6.44e-08  
   13   -1302.7534541823      1.68e-08  
   14   -1302.7534541823      6.52e-09  Convergence criterion met
 ---------------------------------------
 SCF time:   CPU 2256.70s  wall 587.00s 
 SCF   energy in the final basis set =    -1302.7534541823
 Total energy in the final basis set =    -1302.7534541823

 --------------------------------------------------------------

                    Orbital Energies (a.u.)
 --------------------------------------------------------------

 Alpha MOs
 -- Occupied --
-19.189 -19.167 -19.157 -19.149 -19.148 -19.143 -19.134 -19.128
-19.123 -10.325 -10.295 -10.266 -10.262 -10.254 -10.253 -10.249
-10.227 -10.214 -10.185 -10.177 -10.172 -10.171 -10.169 -10.165
-10.164  -1.133  -1.101  -1.075  -1.067  -1.054  -1.043  -1.041
 -1.039  -1.006  -0.846  -0.811  -0.810  -0.793  -0.755  -0.744
 -0.709  -0.684  -0.673  -0.658  -0.636  -0.626  -0.624  -0.595
 -0.577  -0.569  -0.563  -0.559  -0.544  -0.522  -0.519  -0.516
 -0.509  -0.502  -0.496  -0.491  -0.488  -0.478  -0.467  -0.463
 -0.451  -0.444  -0.437  -0.436  -0.429  -0.423  -0.417  -0.412
 -0.397  -0.397  -0.394  -0.383  -0.376  -0.372  -0.368  -0.362
 -0.360  -0.354  -0.346  -0.345  -0.341  -0.333  -0.327  -0.323
 -0.320  -0.317  -0.306  -0.299  -0.295  -0.293  -0.292  -0.284
 -0.267
 -- Virtual --
 -0.034  -0.024  -0.012  -0.007  -0.005  -0.001   0.001   0.004
  0.013   0.017   0.020   0.024   0.032   0.034   0.037   0.038
  0.046   0.047   0.049   0.053   0.057   0.060   0.064   0.066
  0.071   0.072   0.078   0.080   0.082   0.087   0.089   0.091
  0.092   0.093   0.098   0.101   0.102   0.103   0.107   0.108
  0.112   0.114   0.114   0.117   0.121   0.122   0.124   0.126
  0.128   0.130   0.132   0.133   0.136   0.138   0.139   0.141
  0.144   0.145   0.147   0.149   0.150   0.152   0.155   0.157
  0.159   0.160   0.160   0.165   0.170   0.172   0.173   0.174
  0.176   0.180   0.183   0.185   0.185   0.187   0.190   0.191
  0.194   0.199   0.201   0.201   0.204   0.206   0.207   0.211
  0.214   0.219   0.219   0.223   0.224   0.229   0.232   0.234
  0.236   0.237   0.237   0.244   0.246   0.248   0.251   0.255
  0.256   0.259   0.261   0.264   0.266   0.272   0.275   0.279
  0.281   0.282   0.288   0.289   0.290   0.294   0.297   0.300
  0.303   0.306   0.307   0.308   0.311   0.313   0.318   0.321
  0.322   0.323   0.325   0.328   0.332   0.333   0.335   0.338
  0.342   0.345   0.347   0.352   0.352   0.353   0.354   0.356
  0.361   0.362   0.366   0.367   0.373   0.374   0.376   0.379
  0.381   0.383   0.385   0.388   0.390   0.395   0.401   0.406
  0.408   0.413   0.414   0.421   0.425   0.426   0.431   0.438
  0.440   0.444   0.450   0.455   0.461   0.464   0.475   0.481
  0.488   0.496   0.498   0.502   0.507   0.516   0.524   0.532
  0.545   0.551   0.552   0.562   0.565   0.571   0.575   0.578
  0.585   0.587   0.594   0.599   0.606   0.619   0.619   0.625
  0.628   0.629   0.638   0.643   0.645   0.655   0.661   0.664
  0.672   0.676   0.678   0.682   0.685   0.690   0.697   0.706
  0.713   0.716   0.726   0.729   0.732   0.739   0.742   0.746
  0.748   0.751   0.755   0.760   0.762   0.768   0.772   0.779
  0.782   0.783   0.789   0.790   0.796   0.799   0.802   0.808
  0.811   0.814   0.822   0.833   0.834   0.840   0.850   0.854
  0.874   0.894   0.913   0.924   0.942   0.943   0.957   0.962
  0.985   0.990   0.999   1.010   1.020   1.033   1.039   1.052
  1.057   1.062   1.080   1.085   1.087   1.102   1.109   1.127
  1.136   1.139   1.147   1.150   1.154   1.160   1.169   1.169
  1.180   1.183   1.190   1.196   1.201   1.208   1.218   1.220
  1.230   1.237   1.252   1.253   1.259   1.266   1.268   1.274
  1.280   1.299   1.308   1.309   1.314   1.328   1.342   1.353
  1.358   1.366   1.370   1.386   1.397   1.404   1.415   1.422
  1.435   1.443   1.451   1.459   1.466   1.469   1.474   1.478
  1.495   1.504   1.518   1.520   1.527   1.534   1.543   1.550
  1.551   1.558   1.565   1.570   1.579   1.585   1.587   1.592
  1.596   1.604   1.607   1.612   1.620   1.624   1.628   1.633
  1.637   1.639   1.642   1.648   1.652   1.655   1.660   1.661
  1.667   1.672   1.675   1.685   1.695   1.701   1.706   1.713
  1.717   1.734   1.737   1.752   1.758   1.762   1.769   1.776
  1.777   1.791   1.791   1.805   1.811   1.814   1.825   1.829
  1.836   1.843   1.851   1.859   1.864   1.871   1.879   1.884
  1.885   1.892   1.911   1.922   1.938   1.949   1.966   1.974
  1.977   1.983   1.986   2.008   2.008   2.028   2.029   2.035
  2.048   2.055   2.062   2.063   2.078   2.093   2.094   2.101
  2.110   2.116   2.127   2.132   2.146   2.154   2.155   2.165
  2.172   2.184   2.189   2.201   2.214   2.231   2.234   2.248
  2.256   2.269   2.285   2.297   2.304   2.320   2.331   2.338
  2.354   2.363   2.373   2.381   2.396   2.412   2.437   2.449
  2.481   2.492   2.503   2.508   2.525   2.535   2.537   2.541
  2.551   2.566   2.569   2.574   2.581   2.596   2.599   2.610
  2.619   2.633   2.643   2.646   2.652   2.660   2.677   2.684
  2.699   2.708   2.719   2.730   2.738   2.746   2.764   2.785
  2.790   2.801   2.811   2.820   2.826   2.829   2.833   2.852
  2.865   2.876   2.883   2.885   2.888   2.897   2.909   2.914
  2.928   2.934   2.940   2.956   2.964   2.975   2.979   2.981
  2.996   3.008   3.012   3.037   3.039   3.045   3.063   3.071
  3.079   3.087   3.092   3.101   3.119   3.122   3.129   3.136
  3.138   3.149   3.154   3.162   3.173   3.183   3.205   3.210
  3.217   3.238   3.239   3.251   3.267   3.272   3.281   3.289
  3.294   3.315   3.330   3.348   3.352   3.367   3.388   3.398
  3.414   3.417   3.467   3.485   3.530   3.564   3.594   3.616
  3.683   3.776   3.779   3.802   3.808   3.816   3.826   3.845
  3.862   3.872   3.901   3.905   3.915   3.924   3.935   3.965
  3.974   3.995   4.008   4.029   4.045   4.076   4.090   4.117
  4.144   4.148   4.158   4.173   4.181   4.240   4.264   4.281
  4.306   4.316   4.326   4.343   4.365   4.458   4.985   5.074
  5.092   5.095   5.104   5.108   5.143   5.170   5.179   5.188
  5.369   5.378   5.386   5.414   5.426   5.446   5.464   5.483
  5.595   5.606   5.616   5.645   5.661   5.696   5.770   5.817
  5.845  23.750  23.768  23.771  23.795  23.810  23.815  23.838
 23.855  23.873  23.884  23.887  23.914  23.946  23.953  23.985
 23.986  49.866  49.902  49.936  49.947  49.955  49.962  49.999
 50.007  50.015
 --------------------------------------------------------------

          Ground-State Mulliken Net Atomic Charges

     Atom                 Charge (a.u.)
  ----------------------------------------
      1 C                     0.293010
      2 H                     0.191483
      3 C                    -0.559359
      4 H                     0.189970
      5 O                    -0.028039
      6 C                    -0.560235
      7 H                     0.240590
      8 H                     0.181295
      9 C                    -0.116622
     10 H                     0.186365
     11 C                    -0.368237
     12 H                     0.109436
     13 H                     0.225668
     14 O                     0.092650
     15 C                    -0.251265
     16 H                     0.170736
     17 H                     0.158817
     18 C                    -0.592475
     19 H                     0.181814
     20 H                     0.147066
     21 C                     0.376507
     22 C                    -0.814866
     23 C                    -0.323888
     24 O                    -0.202018
     25 H                     0.199561
     26 H                     0.259825
     27 H                     0.138744
     28 H                     0.169323
     29 H                     0.138229
     30 H                     0.264755
     31 O                     0.018277
     32 C                    -0.384399
     33 H                     0.274010
     34 C                     0.064172
     35 H                     0.222900
     36 C                     0.016950
     37 O                    -0.202650
     38 O                    -0.122026
     39 H                     0.291317
     40 C                    -0.221363
     41 H                     0.280850
     42 O                    -0.151346
     43 H                     0.262017
     44 C                    -0.637084
     45 H                     0.301004
     46 O                    -0.211561
     47 H                     0.271753
     48 C                    -0.523005
     49 H                     0.243308
     50 O                    -0.143306
     51 H                     0.251341
  ----------------------------------------
  Sum of atomic charges =     0.000000

 -----------------------------------------------------------------
                    Cartesian Multipole Moments
 -----------------------------------------------------------------
    Charge (ESU x 10^10)
                 0.0000
    Dipole Moment (Debye)
         X      -0.6143      Y       0.9238      Z       3.0826
       Tot       3.2761
    Quadrupole Moments (Debye-Ang)
        XX    -167.0126     XY      -6.7554     YY    -148.1010
        XZ     -11.4281     YZ      -0.2670     ZZ    -144.5571
    Octopole Moments (Debye-Ang^2)
       XXX     -36.3253    XXY      84.4483    XYY     -13.4439
       YYY       3.9488    XXZ     100.4111    XYZ      12.7852
       YYZ      32.2161    XZZ     -19.3778    YZZ      18.2099
       ZZZ      -0.3316
    Hexadecapole Moments (Debye-Ang^3)
      XXXX  -16451.1040   XXXY     197.1064   XXYY   -2764.5016
      XYYY     117.7696   YYYY   -1988.9650   XXXZ    -559.2204
      XXYZ    -234.8622   XYYZ    -193.9352   YYYZ     -49.7370
      XXZZ   -2601.1369   XYZZ     -19.1131   YYZZ    -473.7048
      XZZZ    -159.0948   YZZZ       8.9527   ZZZZ    -943.4269
 -----------------------------------------------------------------
 Calculating MO derivatives via CPSCF
 D1JvT checksum  = 32143464 352863.6116160421
 D1KAT checksum  = 99022824 24354.6050241080
   1         3         153      0.237080    0.015150
   2         3         153      0.028535    0.001784
   3         3         153      0.001904    0.000137
   4       118          38      0.000072    0.000009
   5       156           0      0.000000    0.000000    Roots Converged
 Time for AOints: 13807.4 s (CPU) 3497.8 s (wall)
 ------------------------------------------------------------------------------
                     AOints        : Timing summary (seconds)
 ------------------------------------------------------------------------------
     job step          cpu (% of tot)      sys (% of tot)     wall (% of tot)
 ------------------------------------------------------------------------------
  cpscf_lag         0.2853E+05 (23.3)   0.4910E-03 ( 8.7)   0.7226E+04 (23.1)
  iterzp            0.8023E+05 (65.4)   0.4863E-02 (85.8)   0.2051E+05 (65.5)
  make_fx           0.0000E+00 ( 0.0)   0.0000E+00 ( 0.0)   0.0000E+00 ( 0.0)
  AOints            0.1381E+05 (11.3)   0.1760E-03 ( 3.1)   0.3498E+04 (11.2)
 ------------------------------------------------------------------------------
   Grand Totals     0.1226E+06          0.5671E-02          0.3131E+05
 ------------------------------------------------------------------------------
 Calculating analytic Hessian of the SCF energy
 Polarizability Matrix (a.u.)
            1           2           3
    1-261.2314035 -10.3285105  -4.0001799
    2 -10.3285105-206.0725181  -0.2403164
    3  -4.0001799  -0.2403164-194.9048656

 Direct stationary perturbation theory relativistic correction:

 rels  =       0.410314266319
 relv  =      -2.343429279447
 rel2e =       1.246218882969
 E_rel =      -0.686896130160

 Hessian of the SCF Energy
            1           2           3           4           5           6
    1   0.5076027  -0.0041543  -0.0480662  -0.0927553   0.0745429   0.0576926
    2  -0.0041543   0.5458830   0.0333643   0.0753914  -0.1704478  -0.0918628
    3  -0.0480662   0.0333643   0.5011368   0.0582555  -0.0944798  -0.1182712
    4  -0.0927553   0.0753914   0.0582555   0.1074154  -0.0801017  -0.0623878
    5   0.0745429  -0.1704478  -0.0944798  -0.0801017   0.1893075   0.1031493
    6   0.0576926  -0.0918628  -0.1182712  -0.0623878   0.1031493   0.1323138
    7  -0.0752347   0.0091458  -0.0112615   0.0018120  -0.0031862   0.0138060
    8   0.0122624  -0.0702040   0.0144502  -0.0035571   0.0024716  -0.0252703
    9  -0.0178861   0.0029224  -0.1694104  -0.0040134   0.0033256  -0.0248202
   10   0.0017402  -0.0020165  -0.0028369   0.0003327  -0.0000672  -0.0006654
   11  -0.0020961   0.0057096   0.0039742   0.0001950   0.0002191   0.0020605
   12   0.0129347  -0.0224410  -0.0226462  -0.0013869   0.0012146  -0.0055293
   13  -0.0126430  -0.0206865   0.0078963   0.0005084   0.0007712  -0.0018316
   14  -0.0139410  -0.0305186   0.0162647  -0.0006322   0.0016291   0.0002391
   15   0.0125792   0.0383514  -0.0137907   0.0004064   0.0005721   0.0033691
   16  -0.0062905   0.0031483  -0.0089779   0.0006322   0.0001381   0.0019538
   17   0.0099384  -0.0003804   0.0007003  -0.0008078   0.0006272  -0.0012177
   18  -0.0345516   0.0059929  -0.0095752  -0.0006413   0.0000665   0.0017787
   19   0.0011037   0.0001164   0.0020775   0.0001517  -0.0003454  -0.0011235
   20  -0.0002282  -0.0000689  -0.0006323   0.0001744   0.0003280   0.0005626
   21  -0.0004607   0.0009531   0.0010877  -0.0002429  -0.0000557   0.0002938
   22  -0.0063499   0.0002877   0.0010084   0.0000582  -0.0001939   0.0001673
   23   0.0004851   0.0003639  -0.0007281  -0.0000635   0.0001663   0.0004420
   24  -0.0015845   0.0002923   0.0014681   0.0000665   0.0000299   0.0005342
   25   0.0023365   0.0006843  -0.0006662  -0.0000611  -0.0003231  -0.0002736
   26  -0.0003343   0.0006619  -0.0009414  -0.0000475  -0.0000682   0.0000740
   27   0.0005601  -0.0006421   0.0004164  -0.0000866   0.0000830  -0.0001618
   28  -0.0001693  -0.0001394   0.0000082  -0.0000528   0.0001347   0.0001670
   29  -0.0002037   0.0000290   0.0000426   0.0000992  -0.0000056   0.0002293
   30  -0.0001874   0.0000727  -0.0000162   0.0001489   0.0001853   0.0000460
   31  -0.0000046  -0.0000805  -0.0001560  -0.0000126   0.0000571   0.0000301
   32  -0.0001707   0.0000479   0.0003018   0.0000022  -0.0000629  -0.0001667
   33   0.0002050   0.0007754  -0.0000926  -0.0000339  -0.0001449  -0.0000286
   34   0.0003175   0.0003233  -0.0000998   0.0000027  -0.0000267  -0.0000031
   35   0.0000961  -0.0000920  -0.0000358  -0.0000038   0.0000128   0.0000010
   36   0.0001530   0.0000373  -0.0000045   0.0000033   0.0000049   0.0000114
   37   0.0001485  -0.0001511   0.0002188   0.0000051  -0.0000012  -0.0000243
   38   0.0000758  -0.0000712   0.0000300   0.0000002   0.0000205   0.0000132
   39   0.0001341  -0.0000671  -0.0000124  -0.0000006  -0.0000038  -0.0000014
   40  -0.0001019   0.0001247   0.0002001   0.0000570  -0.0000338   0.0000085
   41   0.0001263  -0.0003192  -0.0000849  -0.0000145   0.0000711   0.0000711
   42   0.0001623  -0.0000482  -0.0001309   0.0000207   0.0000729   0.0000503
   43  -0.0241930  -0.0080295  -0.0024721   0.0008689   0.0017819  -0.0001596
   44  -0.0336422  -0.0002050  -0.0067139  -0.0009282   0.0009780  -0.0006044
   45   0.0064661  -0.0019213   0.0030078  -0.0002979  -0.0003932   0.0003391
   46  -0.0063478   0.0025586  -0.0020119   0.0002062   0.0000858  -0.0002411
   47   0.0003946   0.0005454  -0.0000920   0.0000865   0.0004522   0.0000919
   48  -0.0018152   0.0002281  -0.0001087   0.0000268   0.0004883  -0.0000270
   49   0.0013372   0.0020301   0.0007862   0.0002274  -0.0009029  -0.0003048
   50  -0.0007029   0.0005181   0.0003135  -0.0000284   0.0006941  -0.0001072
   51   0.0002481   0.0000941  -0.0000882   0.0000654   0.0000090   0.0000281
   52  -0.0953651  -0.0385696   0.0089177   0.0040475   0.0104749  -0.0035424
   53  -0.0347041  -0.1614461   0.0219837  -0.0102944  -0.0252846   0.0070071
   54   0.0065431   0.0176915  -0.0864230  -0.0070181  -0.0164666   0.0050606
   55   0.0011518  -0.0021696   0.0159992   0.0003013   0.0004762  -0.0006235
   56   0.0035134  -0.0067070   0.0303318   0.0006427   0.0009132  -0.0004825
   57   0.0003668   0.0011621  -0.0057942   0.0000161   0.0005385   0.0005613
   58   0.0051579  -0.0118385  -0.0088850  -0.0007309  -0.0028824   0.0009817
   59   0.0113762  -0.0248405  -0.0161361  -0.0026556  -0.0044562   0.0019703
   60  -0.0031209   0.0044052   0.0029077   0.0002469   0.0013027   0.0006341
   61  -0.1604974   0.0001150  -0.0033145  -0.0187078   0.0003434  -0.0028081
   62  -0.0028379  -0.0808374  -0.0016226   0.0235336   0.0004587   0.0028031
   63  -0.0039165  -0.0007582  -0.0756553   0.0166038  -0.0001298   0.0022147
   64  -0.0121303  -0.0056786  -0.0334227   0.0017902  -0.0006367  -0.0004526
   65  -0.0010876  -0.0011762  -0.0053976   0.0013288   0.0006376   0.0009848
   66  -0.0059996  -0.0004652  -0.0005422   0.0013109   0.0001316   0.0006488
   67  -0.0127363  -0.0239797   0.0168162  -0.0008246   0.0001332   0.0006375
   68  -0.0186456  -0.0088171   0.0019440   0.0015214  -0.0000175  -0.0004499
   69   0.0183083   0.0077183   0.0021820  -0.0005385   0.0000470  -0.0000868
   70  -0.0008745  -0.0018324   0.0009596   0.0001495   0.0000564  -0.0000669
   71   0.0003764  -0.0017657   0.0024604  -0.0003680   0.0001984   0.0002432
   72  -0.0010784   0.0025927  -0.0037597   0.0001040  -0.0001078   0.0001112
   73   0.0000152   0.0004913  -0.0005594  -0.0002318  -0.0000500   0.0002476
   74   0.0001473  -0.0014005   0.0000219  -0.0004485   0.0001586   0.0000773
   75  -0.0002609   0.0009905  -0.0005251   0.0003068   0.0000250  -0.0000003
   76  -0.0185831   0.0264480   0.0116872  -0.0056346  -0.0004795  -0.0013345
   77  -0.0019717   0.0042612   0.0016658  -0.0015467   0.0008214   0.0000783
   78   0.0004991   0.0010928  -0.0000553  -0.0000287  -0.0000510   0.0004511
   79   0.0014779  -0.0012722  -0.0001912   0.0000271   0.0002633   0.0000746
   80   0.0008074   0.0000032   0.0001649  -0.0009382   0.0001324  -0.0001332
   81   0.0018781  -0.0000910   0.0010247  -0.0009040   0.0003928   0.0003836
   82   0.0011273  -0.0003234  -0.0024619   0.0004634  -0.0001582   0.0000812
   83   0.0005399   0.0002846  -0.0015197  -0.0003503   0.0001880   0.0001027
   84   0.0000821  -0.0010203  -0.0062358   0.0001091   0.0001690   0.0000611
   85   0.0002570   0.0003392   0.0002711  -0.0000212   0.0001665   0.0000132
   86  -0.0001160   0.0000843   0.0004192   0.0000381  -0.0001204   0.0001446
   87   0.0005122   0.0002218   0.0011011  -0.0002468   0.0000087  -0.0000031
   88   0.0003874  -0.0002127   0.0003111   0.0000172  -0.0000074   0.0000152
   89   0.0001725   0.0008895  -0.0000476  -0.0002482  -0.0000443  -0.0000768
   90  -0.0004197   0.0004044  -0.0011130   0.0001338  -0.0000112   0.0000088
   91  -0.0001105   0.0000407   0.0000544   0.0000445   0.0000197   0.0000451
   92  -0.0000024  -0.0000697  -0.0000084   0.0000064   0.0000258   0.0000373
   93   0.0000397  -0.0000083  -0.0000323  -0.0000060   0.0000167   0.0000018
   94   0.0000629  -0.0000577  -0.0000162  -0.0000166  -0.0000061  -0.0000131
   95  -0.0000096   0.0000114   0.0000104   0.0000054  -0.0000029   0.0000021
   96  -0.0000040   0.0000071   0.0000055  -0.0000031  -0.0000082  -0.0000091
   97  -0.0000041   0.0000050  -0.0000002   0.0000015   0.0000013   0.0000013
   98   0.0000033  -0.0000020  -0.0000004  -0.0000010  -0.0000016  -0.0000015
   99  -0.0000003   0.0000022  -0.0000015   0.0000005   0.0000022   0.0000011
  100   0.0002036  -0.0001148  -0.0001122  -0.0000916  -0.0000268  -0.0000782
  101  -0.0000434   0.0000967   0.0000216   0.0000238  -0.0000082  -0.0000105
  102  -0.0000638  -0.0000138   0.0000042   0.0000061  -0.0000052   0.0000097
  103   0.0000124   0.0000159  -0.0000125   0.0000103   0.0000086   0.0000094
  104   0.0000007  -0.0000023   0.0000037  -0.0000016  -0.0000001  -0.0000013
  105   0.0000139   0.0000003  -0.0000171   0.0000052   0.0000128   0.0000076
  106   0.0000225   0.0000004   0.0000058  -0.0000055  -0.0000163  -0.0000168
  107   0.0000250   0.0000287   0.0000008  -0.0000124  -0.0000274  -0.0000323
  108  -0.0000265  -0.0000160   0.0000114   0.0000060  -0.0000241  -0.0000031
  109  -0.0000132   0.0000021  -0.0000019   0.0000039   0.0000102   0.0000110
  110  -0.0000111  -0.0000167  -0.0000047   0.0000062   0.0000233   0.0000212
  111   0.0000101   0.0000015  -0.0000060  -0.0000015   0.0000159   0.0000072
  112  -0.0000172   0.0000148  -0.0000008   0.0000045   0.0000035   0.0000051
  113  -0.0000103  -0.0000227  -0.0000017   0.0000045   0.0000068   0.0000117
  114   0.0000281   0.0000102  -0.0000054  -0.0000071   0.0000109  -0.0000044
  115   0.0000084  -0.0000152  -0.0000010  -0.0000016   0.0000006  -0.0000003
  116   0.0000017   0.0000067   0.0000019  -0.0000005  -0.0000041  -0.0000029
  117  -0.0000094   0.0000012  -0.0000017   0.0000021  -0.0000010   0.0000020
  118   0.0000106   0.0000004   0.0000039  -0.0000055  -0.0000103  -0.0000111
  119  -0.0000071   0.0000242   0.0000090   0.0000015  -0.0000033  -0.0000079
  120  -0.0000158   0.0000108   0.0000066   0.0000024  -0.0000090  -0.0000004
  121  -0.0000013   0.0000002   0.0000023  -0.0000001  -0.0000009  -0.0000001
  122  -0.0000006   0.0000019   0.0000006  -0.0000002  -0.0000009   0.0000001
  123   0.0000045  -0.0000035  -0.0000040  -0.0000002   0.0000041   0.0000019
  124  -0.0000223  -0.0000084  -0.0000070   0.0000095   0.0000185   0.0000243
  125   0.0000166  -0.0000292  -0.0000115  -0.0000049   0.0000039   0.0000044
  126   0.0000113  -0.0000056  -0.0000037  -0.0000018   0.0000055   0.0000004
  127   0.0000012   0.0000092   0.0000051  -0.0000010  -0.0000061  -0.0000074
  128  -0.0000026   0.0000064   0.0000029   0.0000011  -0.0000009  -0.0000015
  129  -0.0000045   0.0000001  -0.0000004   0.0000012  -0.0000010   0.0000011
  130   0.0000165  -0.0000073  -0.0000036  -0.0000107  -0.0000085  -0.0000102
  131  -0.0000237   0.0000109   0.0000059   0.0000077   0.0000002   0.0000098
  132  -0.0000085   0.0000030  -0.0000029   0.0000071   0.0000053   0.0000018
  133   0.0000072  -0.0000046  -0.0000067   0.0000011   0.0000045   0.0000011
  134  -0.0000015  -0.0000003   0.0000014   0.0000001  -0.0000013  -0.0000009
  135   0.0000039  -0.0000022  -0.0000018  -0.0000005   0.0000020   0.0000002
  136  -0.0000115  -0.0000207  -0.0000098   0.0000077   0.0000152   0.0000249
  137   0.0000426  -0.0000538  -0.0000276  -0.0000149   0.0000101   0.0000036
  138   0.0000327  -0.0000233  -0.0000152  -0.0000101   0.0000053  -0.0000033
  139  -0.0000092   0.0000253   0.0000165  -0.0000006  -0.0000132  -0.0000127
  140  -0.0000106   0.0000142   0.0000066   0.0000046  -0.0000025  -0.0000014
  141  -0.0000109   0.0000053   0.0000021   0.0000037  -0.0000021   0.0000039
  142  -0.0000257   0.0001161   0.0000565   0.0000046  -0.0000316  -0.0000451
  143  -0.0000239   0.0001164   0.0000419   0.0000147  -0.0000113  -0.0000438
  144  -0.0000541   0.0000219   0.0000418  -0.0000033  -0.0000371  -0.0000007
  145  -0.0000165   0.0000202   0.0000187  -0.0000026  -0.0000117  -0.0000084
  146  -0.0000070   0.0000044   0.0000019   0.0000011  -0.0000004   0.0000011
  147   0.0000216  -0.0000114  -0.0000194   0.0000021   0.0000137   0.0000032
  148   0.0000355  -0.0001355  -0.0000587  -0.0000017   0.0000321   0.0000690
  149   0.0000528  -0.0001028  -0.0000569  -0.0000276   0.0000090   0.0000328
  150   0.0000769  -0.0000601  -0.0000611  -0.0000029   0.0000342   0.0000193
  151  -0.0000328   0.0000449   0.0000385   0.0000083  -0.0000120  -0.0000212
  152  -0.0000070  -0.0000069   0.0000019   0.0000069   0.0000073   0.0000059
  153  -0.0000232   0.0000351   0.0000186   0.0000028  -0.0000137  -0.0000103
            7           8           9          10          11          12
    1  -0.0752347   0.0122624  -0.0178861   0.0017402  -0.0020961   0.0129347
    2   0.0091458  -0.0702040   0.0029224  -0.0020165   0.0057096  -0.0224410
    3  -0.0112615   0.0144502  -0.1694104  -0.0028369   0.0039742  -0.0226462
    4   0.0018120  -0.0035571  -0.0040134   0.0003327   0.0001950  -0.0013869
    5  -0.0031862   0.0024716   0.0033256  -0.0000672   0.0002191   0.0012146
    6   0.0138060  -0.0252703  -0.0248202  -0.0006654   0.0020605  -0.0055293
    7   0.5421046  -0.0478732   0.0175417  -0.0854142   0.0670278   0.0517905
    8  -0.0478732   0.4993770   0.0577089   0.0677754  -0.1609513  -0.0968517
    9   0.0175417   0.0577089   0.5060501   0.0519545  -0.0962652  -0.1326379
   10  -0.0854142   0.0677754   0.0519545   0.0952559  -0.0643145  -0.0545398
   11   0.0670278  -0.1609513  -0.0962652  -0.0643145   0.1926474   0.1065423
   12   0.0517905  -0.0968517  -0.1326379  -0.0545398   0.1065423   0.1424198
   13  -0.0916334  -0.0442013   0.0120738   0.0029578  -0.0079923  -0.0038118
   14  -0.0213861  -0.1582690   0.0328079  -0.0241185  -0.0364661   0.0045984
   15  -0.0084336   0.0186766  -0.0700768  -0.0106714  -0.0138454   0.0079809
   16  -0.1843713   0.0280913  -0.0245466  -0.0144573   0.0046263  -0.0046396
   17   0.0372390  -0.0843033   0.0091470   0.0234082  -0.0044642   0.0056388
   18  -0.0266025   0.0044017  -0.0873673   0.0186260  -0.0052614   0.0050629
   19  -0.0151059   0.0275847   0.0183863  -0.0055597   0.0008297  -0.0019804
   20   0.0015996  -0.0046586  -0.0021205   0.0004192   0.0005533   0.0003182
   21  -0.0021326   0.0056058   0.0028661  -0.0014823   0.0004138   0.0006922
   22  -0.0030629   0.0076362  -0.0351676   0.0013133  -0.0002115   0.0006699
   23   0.0007796  -0.0023850   0.0045648  -0.0002044  -0.0000371   0.0003012
   24  -0.0001839   0.0009734  -0.0069042  -0.0004767   0.0002197   0.0008415
   25  -0.0217336  -0.0314804   0.0082263   0.0010951  -0.0008555   0.0001956
   26  -0.0101818   0.0015468  -0.0031414   0.0020835   0.0000435  -0.0001919
   27   0.0002592  -0.0060739   0.0025502   0.0005791  -0.0002384   0.0000035
   28   0.0009760  -0.0014282  -0.0009586  -0.0002538  -0.0000752   0.0004244
   29   0.0021984  -0.0006175  -0.0007903  -0.0012681   0.0006743   0.0004165
   30   0.0003249  -0.0004773  -0.0000963  -0.0001661   0.0002284   0.0003130
   31  -0.0006925  -0.0028683   0.0003235  -0.0000291   0.0003558   0.0002784
   32   0.0012657  -0.0065676   0.0014821   0.0002127   0.0002030   0.0002545
   33   0.0009555   0.0011327  -0.0011573  -0.0002129   0.0001971   0.0000307
   34  -0.0000516   0.0003333   0.0001198   0.0000295  -0.0000139  -0.0000269
   35  -0.0000503  -0.0000885   0.0000667   0.0000120   0.0000009   0.0000032
   36  -0.0001184   0.0000259   0.0003143   0.0000011   0.0000002  -0.0000177
   37   0.0007317  -0.0018777   0.0006967  -0.0000668   0.0000738   0.0000465
   38   0.0001537   0.0001279   0.0000055  -0.0000256   0.0000027  -0.0000033
   39  -0.0001972  -0.0001502   0.0003975   0.0000178  -0.0000136  -0.0000046
   40   0.0016206   0.0016914   0.0007252  -0.0002129  -0.0002744  -0.0002611
   41  -0.0008283   0.0002466   0.0002385  -0.0003082   0.0002340   0.0000493
   42  -0.0004694  -0.0000847   0.0000552  -0.0000226   0.0000782   0.0000289
   43   0.0010612  -0.0000418   0.0012919  -0.0001014   0.0001235  -0.0000127
   44   0.0004541   0.0009133   0.0001768  -0.0001902   0.0001741   0.0002717
   45   0.0013312   0.0000523   0.0002698  -0.0000752   0.0000017  -0.0000732
   46  -0.0000085   0.0003394  -0.0006267  -0.0000065   0.0000114   0.0001315
   47   0.0006527   0.0001420  -0.0000632  -0.0000569   0.0000058   0.0000287
   48  -0.0011078  -0.0000614  -0.0003708   0.0000998  -0.0000406   0.0000204
   49  -0.0002046   0.0000490  -0.0000138   0.0000658  -0.0000449  -0.0002308
   50  -0.0001096   0.0000063   0.0001545   0.0000366  -0.0000996  -0.0000220
   51  -0.0002479  -0.0000048  -0.0001273  -0.0001848   0.0000249   0.0000604
   52   0.0023428   0.0012298   0.0055822   0.0000459  -0.0000508   0.0000390
   53  -0.0049343  -0.0136579   0.0098278   0.0000433   0.0005565  -0.0020798
   54   0.0144456   0.0296180  -0.0056317   0.0006304   0.0006651   0.0006854
   55  -0.0012281  -0.0022145  -0.0008775  -0.0000720   0.0000086  -0.0003825
   56  -0.0025081  -0.0036234  -0.0027485  -0.0001215   0.0003164   0.0003383
   57   0.0003552   0.0006575   0.0018544   0.0000061  -0.0000123   0.0004388
   58   0.0002085   0.0003131  -0.0002455   0.0002671   0.0001115   0.0000501
   59   0.0005649  -0.0000933  -0.0025076  -0.0000796   0.0007857   0.0011585
   60  -0.0003526   0.0010149   0.0006887   0.0000314  -0.0001263   0.0004871
   61  -0.0157982   0.0088038  -0.0188371   0.0004876  -0.0002827   0.0016009
   62   0.0004611   0.0011911  -0.0018914  -0.0004832   0.0002959  -0.0003483
   63  -0.0337079   0.0060053  -0.0134872  -0.0009124  -0.0000564   0.0013203
   64  -0.0074141  -0.0021129   0.0004933   0.0000995  -0.0001109  -0.0002505
   65  -0.0020427  -0.0025560   0.0007297  -0.0000218   0.0003067   0.0002080
   66   0.0015268   0.0007568  -0.0005272   0.0000343   0.0001121  -0.0000295
   67  -0.0495636  -0.0303993  -0.0106954   0.0024925   0.0056881   0.0004462
   68  -0.0280849   0.0073263  -0.0148028  -0.0012374  -0.0026249  -0.0005137
   69  -0.0156109  -0.0154782  -0.0005472  -0.0004669   0.0009218   0.0000789
   70   0.0032823   0.0120690   0.0001566  -0.0001521  -0.0015861  -0.0003680
   71  -0.0001711  -0.0050989  -0.0003599   0.0003516   0.0013970   0.0005422
   72  -0.0000371  -0.0008908   0.0004441   0.0010129   0.0013078  -0.0000107
   73  -0.0007731   0.0015839  -0.0053627  -0.0004922  -0.0010017   0.0000437
   74   0.0005466   0.0004426   0.0010089   0.0002184   0.0002676  -0.0000046
   75  -0.0003089   0.0026608  -0.0035139  -0.0002078  -0.0003842   0.0001016
   76   0.0007792   0.0009309   0.0015781   0.0005933  -0.0003573  -0.0008811
   77  -0.0002815  -0.0008191  -0.0005457   0.0001879   0.0003898   0.0003182
   78   0.0000765   0.0010125   0.0008639  -0.0000056  -0.0003660   0.0000904
   79   0.0001380   0.0001287  -0.0003152  -0.0000918   0.0000592   0.0000626
   80  -0.0000704   0.0003935   0.0001318   0.0000173  -0.0000600   0.0002155
   81  -0.0000320  -0.0001578   0.0001899  -0.0000032   0.0001186   0.0002359
   82  -0.0008612  -0.0006912   0.0005294   0.0000158   0.0000298  -0.0001082
   83  -0.0005349   0.0002397   0.0002054   0.0000063  -0.0000596   0.0000622
   84  -0.0022955  -0.0006801   0.0005370   0.0000431  -0.0000338  -0.0000089
   85   0.0003218   0.0002850  -0.0000238   0.0000009  -0.0000139   0.0000506
   86   0.0002065  -0.0001714   0.0001316  -0.0000049   0.0000478  -0.0000387
   87   0.0009116   0.0009345  -0.0001832  -0.0000286  -0.0000982   0.0000201
   88  -0.0013851  -0.0020302  -0.0000418  -0.0000025   0.0001777   0.0001025
   89  -0.0003515  -0.0005237   0.0004610  -0.0000980  -0.0000841   0.0000349
   90   0.0000064   0.0005224  -0.0000693  -0.0000538  -0.0001750   0.0000131
   91   0.0009424   0.0003351   0.0002713  -0.0001847   0.0000136  -0.0000478
   92   0.0001931   0.0001608   0.0000359  -0.0000876   0.0000343  -0.0000035
   93  -0.0001755   0.0000036  -0.0000370   0.0000078   0.0000011   0.0000058
   94  -0.0004051  -0.0000593  -0.0000274   0.0000303   0.0000023   0.0000077
   95   0.0000981   0.0000729   0.0000284  -0.0000194  -0.0000072  -0.0000093
   96  -0.0000781  -0.0000225  -0.0000283   0.0000257  -0.0000077   0.0000024
   97   0.0000235   0.0000020   0.0000050  -0.0000040  -0.0000001  -0.0000004
   98  -0.0000187  -0.0000065  -0.0000016   0.0000046  -0.0000014   0.0000000
   99   0.0000114   0.0000060  -0.0000017  -0.0000019   0.0000010   0.0000001
  100  -0.0017859  -0.0007596  -0.0004873   0.0003266  -0.0000464   0.0000883
  101   0.0002049   0.0000594   0.0001610  -0.0000959  -0.0000121  -0.0000288
  102  -0.0000102  -0.0000429  -0.0001696  -0.0000333   0.0000556   0.0000294
  103   0.0000714   0.0000546   0.0000373  -0.0000168  -0.0000018  -0.0000060
  104   0.0000192  -0.0000134  -0.0000109   0.0000095  -0.0000053   0.0000015
  105   0.0000322   0.0000311   0.0000266  -0.0000078  -0.0000046  -0.0000032
  106  -0.0001936  -0.0000311  -0.0000108   0.0000304  -0.0000126  -0.0000023
  107  -0.0003270  -0.0000821  -0.0000730   0.0000749  -0.0000240   0.0000027
  108   0.0000908  -0.0000030   0.0001023  -0.0000011  -0.0000131  -0.0000148
  109   0.0001436   0.0000406   0.0000078  -0.0000211   0.0000062  -0.0000004
  110   0.0001836   0.0000438   0.0000220  -0.0000463   0.0000187   0.0000028
  111   0.0000104   0.0000140  -0.0000350  -0.0000137   0.0000109   0.0000063
  112   0.0001020   0.0000337  -0.0000010  -0.0000104   0.0000004  -0.0000021
  113   0.0001140   0.0000147   0.0000472  -0.0000253   0.0000080  -0.0000017
  114  -0.0001308  -0.0000183  -0.0000775   0.0000136   0.0000044   0.0000107
  115  -0.0000453  -0.0000224   0.0000083   0.0000008   0.0000027   0.0000019
  116  -0.0000197   0.0000025  -0.0000074   0.0000054  -0.0000028  -0.0000014
  117   0.0000426   0.0000096   0.0000144  -0.0000038  -0.0000008  -0.0000022
  118  -0.0001581  -0.0000703  -0.0000108   0.0000217   0.0000002   0.0000021
  119   0.0000245   0.0000061  -0.0000040   0.0000099  -0.0000102  -0.0000027
  120   0.0000492  -0.0000001   0.0000338  -0.0000058  -0.0000017  -0.0000065
  121   0.0000068   0.0000007   0.0000040  -0.0000011  -0.0000001  -0.0000003
  122  -0.0000039  -0.0000026  -0.0000019   0.0000001   0.0000005   0.0000001
  123   0.0000015   0.0000042  -0.0000076  -0.0000017   0.0000014   0.0000017
  124   0.0002811   0.0000957   0.0000293  -0.0000477   0.0000112  -0.0000030
  125  -0.0000891  -0.0000270  -0.0000070  -0.0000011   0.0000095   0.0000061
  126  -0.0000250  -0.0000005  -0.0000159   0.0000021   0.0000014   0.0000028
  127  -0.0000521  -0.0000212  -0.0000031   0.0000116  -0.0000047  -0.0000008
  128   0.0000149   0.0000093  -0.0000015   0.0000011  -0.0000027  -0.0000016
  129   0.0000135   0.0000038   0.0000073  -0.0000030   0.0000002  -0.0000005
  130  -0.0002073  -0.0000824  -0.0000320   0.0000230   0.0000030   0.0000078
  131   0.0001398   0.0000588   0.0000141  -0.0000275   0.0000042  -0.0000059
  132   0.0000562   0.0000352  -0.0000120  -0.0000030  -0.0000056   0.0000002
  133  -0.0000001   0.0000096  -0.0000010   0.0000005  -0.0000011   0.0000008
  134   0.0000034   0.0000016   0.0000017   0.0000004  -0.0000011  -0.0000006
  135  -0.0000063  -0.0000005  -0.0000036   0.0000015  -0.0000001   0.0000010
  136   0.0002313   0.0000794   0.0000383  -0.0000434   0.0000128  -0.0000029
  137  -0.0002432  -0.0001007  -0.0000322   0.0000087   0.0000198   0.0000171
  138  -0.0001668  -0.0000622  -0.0000292   0.0000168   0.0000063   0.0000101
  139  -0.0000514  -0.0000224  -0.0000001   0.0000164  -0.0000092  -0.0000039
  140   0.0000506   0.0000275   0.0000051  -0.0000021  -0.0000051  -0.0000039
  141   0.0000606   0.0000195   0.0000150  -0.0000089   0.0000002  -0.0000033
  142   0.0001039  -0.0000281   0.0000145   0.0000918  -0.0000599  -0.0000195
  143   0.0001276   0.0000408  -0.0000364   0.0000745  -0.0000630  -0.0000138
  144   0.0000635  -0.0000125   0.0000840  -0.0000287   0.0000114  -0.0000193
  145  -0.0000086  -0.0000148   0.0000067   0.0000022  -0.0000003  -0.0000025
  146   0.0000009   0.0000083   0.0000033  -0.0000056   0.0000034  -0.0000009
  147  -0.0000178   0.0000140  -0.0000124   0.0000050  -0.0000035   0.0000037
  148   0.0001057   0.0000576   0.0000692  -0.0001075   0.0000639   0.0000095
  149  -0.0002810  -0.0001891  -0.0000140  -0.0000125   0.0000541   0.0000278
  150  -0.0000335   0.0000210  -0.0000149   0.0000044  -0.0000004   0.0000130
  151   0.0000533   0.0000708   0.0000135   0.0000007  -0.0000169  -0.0000129
  152   0.0001075   0.0000793   0.0000109  -0.0000217  -0.0000019  -0.0000042
  153  -0.0000189  -0.0000284   0.0000089   0.0000116  -0.0000054  -0.0000053
           13          14          15          16          17          18
    1  -0.0126430  -0.0139410   0.0125792  -0.0062905   0.0099384  -0.0345516
    2  -0.0206865  -0.0305186   0.0383514   0.0031483  -0.0003804   0.0059929
    3   0.0078963   0.0162647  -0.0137907  -0.0089779   0.0007003  -0.0095752
    4   0.0005084  -0.0006322   0.0004064   0.0006322  -0.0008078  -0.0006413
    5   0.0007712   0.0016291   0.0005721   0.0001381   0.0006272   0.0000665
    6  -0.0018316   0.0002391   0.0033691   0.0019538  -0.0012177   0.0017787
    7  -0.0916334  -0.0213861  -0.0084336  -0.1843713   0.0372390  -0.0266025
    8  -0.0442013  -0.1582690   0.0186766   0.0280913  -0.0843033   0.0044017
    9   0.0120738   0.0328079  -0.0700768  -0.0245466   0.0091470  -0.0873673
   10   0.0029578  -0.0241185  -0.0106714  -0.0144573   0.0234082   0.0186260
   11  -0.0079923  -0.0364661  -0.0138454   0.0046263  -0.0044642  -0.0052614
   12  -0.0038118   0.0045984   0.0079809  -0.0046396   0.0056388   0.0050629
   13   0.3242272   0.0645132   0.0737132  -0.0201209  -0.0373683   0.0083911
   14   0.0645132   0.3041952  -0.0784437  -0.0041438   0.0031347   0.0000103
   15   0.0737132  -0.0784437   0.1921466  -0.0045334  -0.0113485   0.0030041
   16  -0.0201209  -0.0041438  -0.0045334   0.4697818  -0.0603190   0.0063404
   17  -0.0373683   0.0031347  -0.0113485  -0.0603190   0.5106418   0.0264115
   18   0.0083911   0.0000103   0.0030041   0.0063404   0.0264115   0.5974113
   19   0.0031596  -0.0010469   0.0001430  -0.0800606   0.0716777   0.0504635
   20   0.0002472   0.0014041   0.0004068   0.0716168  -0.1947841  -0.1052185
   21   0.0006174   0.0001504   0.0000503   0.0504514  -0.1067901  -0.1282060
   22   0.0024223   0.0001537   0.0013852  -0.0517302   0.0071795  -0.0269914
   23   0.0004053   0.0005930  -0.0004883   0.0076105  -0.0591728   0.0504889
   24  -0.0002521  -0.0005532   0.0007100  -0.0283515   0.0518555  -0.2877994
   25  -0.0067572   0.0011188  -0.0030029  -0.0957923  -0.0295446   0.0072041
   26   0.0050839   0.0013452   0.0012847  -0.0293232  -0.1377984   0.0123633
   27  -0.0036662  -0.0006285  -0.0010490   0.0048594   0.0113732  -0.0821910
   28  -0.0001245   0.0002916   0.0001543   0.0050969  -0.0123484  -0.0099360
   29  -0.0002187   0.0006687   0.0004304   0.0082618  -0.0241021  -0.0165436
   30  -0.0000790   0.0002245   0.0000416  -0.0020829   0.0056310   0.0040778
   31   0.0007057   0.0010296  -0.0000200  -0.0240590  -0.0059131  -0.0015289
   32  -0.0037876  -0.0002874  -0.0012253  -0.0326334   0.0038460  -0.0059292
   33   0.0006517   0.0000620   0.0005105   0.0052206  -0.0011019   0.0011044
   34   0.0001393  -0.0001131   0.0002325   0.0019933   0.0008476  -0.0009767
   35   0.0001479   0.0000921  -0.0000272  -0.0002859   0.0002535  -0.0010142
   36  -0.0000255  -0.0000661   0.0001064   0.0011543   0.0000043   0.0001155
   37  -0.0013041  -0.0000121  -0.0005486  -0.0058229   0.0028059  -0.0021581
   38   0.0000894   0.0000588  -0.0000335   0.0008977   0.0009144   0.0005982
   39  -0.0000038   0.0000361  -0.0000159  -0.0006547   0.0003741   0.0001091
   40  -0.0018792  -0.0010252  -0.0005854   0.0009986  -0.0001601  -0.0008688
   41   0.0010057   0.0006147   0.0002027  -0.0010205  -0.0011074   0.0004145
   42   0.0002254   0.0000717   0.0002319   0.0000954  -0.0005151   0.0002397
   43   0.0004304   0.0008750  -0.0008956   0.0035195  -0.0042314   0.0162911
   44   0.0007925   0.0004332  -0.0000985   0.0027552  -0.0108446   0.0297492
   45  -0.0008776  -0.0001698  -0.0005166   0.0026396   0.0079174  -0.0079914
   46   0.0000857  -0.0001180   0.0002812  -0.0000652   0.0004789  -0.0012686
   47  -0.0003194  -0.0000684  -0.0000991   0.0008211   0.0011201   0.0022878
   48   0.0003299  -0.0000535   0.0003501  -0.0018015   0.0003727  -0.0057129
   49   0.0000232  -0.0001274   0.0000573   0.0000072   0.0001881   0.0004560
   50   0.0001348   0.0000591  -0.0000357  -0.0002340   0.0009874   0.0000678
   51   0.0001983   0.0001194   0.0001251  -0.0000350  -0.0012190   0.0010544
   52   0.0025331   0.0025479  -0.0028563   0.0002321   0.0003528   0.0003914
   53  -0.0000698   0.0007122   0.0004859   0.0008565  -0.0000521  -0.0008267
   54   0.0043221   0.0068466  -0.0057501  -0.0001946  -0.0008925   0.0017464
   55  -0.0006550  -0.0014557   0.0010037  -0.0001746  -0.0003425   0.0002881
   56  -0.0016245  -0.0017124   0.0018141  -0.0003093   0.0001411  -0.0002142
   57   0.0006575   0.0007568  -0.0002083   0.0002428  -0.0001227   0.0001694
   58  -0.0001712   0.0001025   0.0000545  -0.0000983  -0.0000632  -0.0001886
   59  -0.0002836   0.0008975   0.0007072   0.0000596   0.0000414   0.0002803
   60  -0.0000916  -0.0000276  -0.0002223  -0.0000807   0.0002335  -0.0000671
   61  -0.0080239   0.0123984  -0.0191941   0.0000739  -0.0002583  -0.0006436
   62   0.0071441  -0.0032305   0.0129858   0.0002482  -0.0010128   0.0010576
   63  -0.0158985   0.0169820  -0.0186518   0.0008886   0.0023214  -0.0056302
   64   0.0016958  -0.0005864   0.0015491   0.0005459   0.0005139  -0.0017709
   65   0.0037916  -0.0029536   0.0046394   0.0001810   0.0005451   0.0000377
   66  -0.0004474   0.0003177  -0.0011025  -0.0000511  -0.0003248   0.0005036
   67  -0.1110650  -0.0080921  -0.0292251   0.0006243   0.0000378  -0.0010050
   68   0.0097168  -0.0982736   0.0181037  -0.0010683  -0.0060916   0.0016296
   69  -0.0600150   0.0111804  -0.1116626   0.0021364   0.0022610  -0.0023629
   70  -0.0647027   0.0152746   0.0092375  -0.0008088  -0.0026034   0.0007862
   71   0.0207765   0.0078193   0.0030793   0.0002910   0.0013420  -0.0003879
   72  -0.0005823   0.0052603   0.0227817  -0.0000302   0.0006431   0.0002807
   73  -0.0238812  -0.0230397  -0.0182849   0.0000167  -0.0012996   0.0001617
   74   0.0009811   0.0084894   0.0026732   0.0001672   0.0000800  -0.0001257
   75  -0.0186528  -0.0167453  -0.0056295  -0.0001440  -0.0010130   0.0003330
   76  -0.0002728   0.0000204  -0.0004178  -0.0001958  -0.0002180  -0.0003278
   77   0.0002998  -0.0003942   0.0026180  -0.0000774   0.0003017   0.0002439
   78  -0.0005143   0.0000427  -0.0025664  -0.0000418  -0.0000164   0.0000217
   79  -0.0001858  -0.0003434   0.0000926  -0.0000196  -0.0000140   0.0000941
   80  -0.0004139   0.0002246  -0.0002936   0.0000018   0.0000114  -0.0000865
   81   0.0002004   0.0004729   0.0002468   0.0000038   0.0001244   0.0000183
   82   0.0005809   0.0003950   0.0000051   0.0000977   0.0001402  -0.0002701
   83  -0.0001864  -0.0001225  -0.0000927   0.0000253   0.0000276  -0.0001890
   84   0.0008395   0.0002604   0.0003423   0.0001845   0.0002395  -0.0006189
   85  -0.0004292   0.0003726  -0.0004119  -0.0000353  -0.0000182   0.0000348
   86   0.0000581   0.0007043  -0.0002521  -0.0000079  -0.0000094   0.0000270
   87  -0.0013977   0.0007868  -0.0016602  -0.0000261  -0.0001124   0.0000815
   88   0.0034675   0.0007260  -0.0020042   0.0000647   0.0003364  -0.0001623
   89   0.0015372  -0.0006545  -0.0007042   0.0000455   0.0001565  -0.0000470
   90  -0.0022804  -0.0009451   0.0007804  -0.0000392  -0.0001834   0.0001495
   91  -0.0011831  -0.0003687  -0.0003109  -0.0005064   0.0001372  -0.0005962
   92  -0.0002158   0.0000350  -0.0000873   0.0002466  -0.0002931  -0.0001029
   93   0.0001929   0.0000330   0.0001119   0.0001496  -0.0000902  -0.0000100
   94   0.0005422   0.0001817   0.0001176   0.0002953  -0.0001716   0.0001543
   95  -0.0001091  -0.0000550  -0.0000282   0.0000310  -0.0000063  -0.0000481
   96   0.0001126   0.0000299   0.0000065   0.0000651  -0.0000072   0.0000974
   97  -0.0000321  -0.0000123  -0.0000039  -0.0000167   0.0000127  -0.0000214
   98   0.0000242   0.0000071   0.0000025   0.0000013   0.0000004   0.0000107
   99  -0.0000176  -0.0000091   0.0000042  -0.0000127   0.0000021  -0.0000115
  100   0.0020760   0.0007305   0.0005266   0.0006655   0.0003457   0.0012621
  101  -0.0002089  -0.0002101   0.0000155  -0.0007655   0.0002092  -0.0003050
  102   0.0001332   0.0001329  -0.0000353  -0.0002332  -0.0002912   0.0005100
  103  -0.0001035  -0.0000618   0.0000037   0.0000348  -0.0000025  -0.0001441
  104  -0.0000280  -0.0000094  -0.0000074  -0.0000246   0.0000468   0.0000176
  105  -0.0000674  -0.0000499   0.0000205   0.0000275   0.0000184  -0.0001410
  106   0.0002724   0.0000506   0.0000564   0.0000888  -0.0000287   0.0000801
  107   0.0004297   0.0000518   0.0001294   0.0001002   0.0000125   0.0001876
  108  -0.0000960   0.0000132  -0.0001384  -0.0000924   0.0000346  -0.0000471
  109  -0.0002019  -0.0000509  -0.0000363  -0.0000559   0.0000163  -0.0000617
  110  -0.0002485  -0.0000290  -0.0000535  -0.0000447  -0.0000135  -0.0001048
  111  -0.0000247  -0.0000144   0.0000471   0.0000276  -0.0000208  -0.0000193
  112  -0.0001436  -0.0000497  -0.0000239  -0.0000396   0.0000219  -0.0000263
  113  -0.0001459   0.0000047  -0.0000735  -0.0000459  -0.0000035  -0.0000689
  114   0.0001601   0.0000087   0.0001192   0.0000809  -0.0000224   0.0000592
  115   0.0000688   0.0000369   0.0000029   0.0000169  -0.0000144   0.0000038
  116   0.0000257  -0.0000066   0.0000130   0.0000079   0.0000008   0.0000130
  117  -0.0000576  -0.0000105  -0.0000268  -0.0000222   0.0000079  -0.0000173
  118   0.0002226   0.0000711   0.0000395   0.0000161  -0.0000068   0.0000651
  119  -0.0000261  -0.0000459   0.0000083  -0.0000572   0.0000627   0.0000105
  120  -0.0000584  -0.0000132  -0.0000352  -0.0000494   0.0000323  -0.0000358
  121  -0.0000082  -0.0000001  -0.0000047  -0.0000021   0.0000019  -0.0000044
  122   0.0000052   0.0000027   0.0000010   0.0000041  -0.0000024   0.0000004
  123  -0.0000061  -0.0000042   0.0000099   0.0000053  -0.0000061  -0.0000058
  124  -0.0003983  -0.0000923  -0.0000869  -0.0000845  -0.0000015  -0.0001360
  125   0.0001111   0.0000746   0.0000134   0.0000806  -0.0000671   0.0000264
  126   0.0000314   0.0000004   0.0000297   0.0000227  -0.0000097   0.0000015
  127   0.0000803   0.0000085   0.0000182  -0.0000009   0.0000166   0.0000234
  128  -0.0000169  -0.0000187   0.0000011  -0.0000108   0.0000101  -0.0000012
  129  -0.0000205   0.0000021  -0.0000159  -0.0000021  -0.0000030  -0.0000023
  130   0.0002692   0.0000988   0.0000632   0.0000420  -0.0000352   0.0000885
  131  -0.0001868  -0.0000559  -0.0000488  -0.0000638  -0.0000215  -0.0000570
  132  -0.0000736  -0.0000384  -0.0000251  -0.0000257   0.0000089   0.0000446
  133  -0.0000013  -0.0000115   0.0000098   0.0000037  -0.0000005  -0.0000097
  134  -0.0000022  -0.0000026  -0.0000028  -0.0000038   0.0000030   0.0000042
  135   0.0000062  -0.0000012   0.0000087   0.0000026  -0.0000005  -0.0000025
  136  -0.0003249  -0.0000546  -0.0000830  -0.0000219  -0.0000313  -0.0001360
  137   0.0002966   0.0001654   0.0000731   0.0001098  -0.0000892   0.0000644
  138   0.0002122   0.0000777   0.0000737   0.0000565  -0.0000303   0.0000412
  139   0.0000884  -0.0000025   0.0000144  -0.0000077   0.0000338   0.0000359
  140  -0.0000612  -0.0000395  -0.0000170  -0.0000242   0.0000146  -0.0000066
  141  -0.0000807  -0.0000191  -0.0000304  -0.0000170   0.0000002  -0.0000285
  142  -0.0001223  -0.0001816  -0.0000263  -0.0000279   0.0003727   0.0000357
  143  -0.0000898  -0.0002653   0.0000432  -0.0001780   0.0003280   0.0001159
  144  -0.0000788   0.0000593  -0.0001078   0.0000122   0.0000133  -0.0000984
  145   0.0000176   0.0000162  -0.0000134  -0.0000269   0.0000248   0.0000218
  146  -0.0000071   0.0000086  -0.0000097   0.0000209  -0.0000213  -0.0000165
  147   0.0000147  -0.0000264   0.0000385   0.0000168  -0.0000069  -0.0000178
  148  -0.0002176   0.0001442  -0.0000622   0.0001164  -0.0003490  -0.0002855
  149   0.0002271   0.0003324   0.0000011   0.0002213  -0.0001798   0.0000264
  150   0.0000066  -0.0000371   0.0001016   0.0000599  -0.0000688  -0.0001030
  151   0.0000117  -0.0000900  -0.0000104  -0.0000706   0.0000240   0.0000133
  152  -0.0001170  -0.0000688  -0.0000173  -0.0000261  -0.0000389  -0.0000519
  153   0.0000223   0.0000082  -0.0000322  -0.0000124   0.0000471   0.0000471
           19          20          21          22          23          24
    1   0.0011037  -0.0002282  -0.0004607  -0.0063499   0.0004851  -0.0015845
    2   0.0001164  -0.0000689   0.0009531   0.0002877   0.0003639   0.0002923
    3   0.0020775  -0.0006323   0.0010877   0.0010084  -0.0007281   0.0014681
    4   0.0001517   0.0001744  -0.0002429   0.0000582  -0.0000635   0.0000665
    5  -0.0003454   0.0003280  -0.0000557  -0.0001939   0.0001663   0.0000299
    6  -0.0011235   0.0005626   0.0002938   0.0001673   0.0004420   0.0005342
    7  -0.0151059   0.0015996  -0.0021326  -0.0030629   0.0007796  -0.0001839
    8   0.0275847  -0.0046586   0.0056058   0.0076362  -0.0023850   0.0009734
    9   0.0183863  -0.0021205   0.0028661  -0.0351676   0.0045648  -0.0069042
   10  -0.0055597   0.0004192  -0.0014823   0.0013133  -0.0002044  -0.0004767
   11   0.0008297   0.0005533   0.0004138  -0.0002115  -0.0000371   0.0002197
   12  -0.0019804   0.0003182   0.0006922   0.0006699   0.0003012   0.0008415
   13   0.0031596   0.0002472   0.0006174   0.0024223   0.0004053  -0.0002521
   14  -0.0010469   0.0014041   0.0001504   0.0001537   0.0005930  -0.0005532
   15   0.0001430   0.0004068   0.0000503   0.0013852  -0.0004883   0.0007100
   16  -0.0800606   0.0716168   0.0504514  -0.0517302   0.0076105  -0.0283515
   17   0.0716777  -0.1947841  -0.1067901   0.0071795  -0.0591728   0.0518555
   18   0.0504635  -0.1052185  -0.1282060  -0.0269914   0.0504889  -0.2877994
   19   0.0900390  -0.0785593  -0.0555732   0.0013851  -0.0037108  -0.0022679
   20  -0.0785593   0.2138618   0.1160447  -0.0030203   0.0062720   0.0039383
   21  -0.0555732   0.1160447   0.1352143   0.0110837  -0.0234140  -0.0166146
   22   0.0013851  -0.0030203   0.0110837   0.0559667  -0.0063582   0.0323609
   23  -0.0037108   0.0062720  -0.0234140  -0.0063582   0.0639321  -0.0591724
   24  -0.0022679   0.0039383  -0.0166146   0.0323609  -0.0591724   0.3110707
   25   0.0062572   0.0085622  -0.0036307   0.0011115   0.0029542  -0.0003809
   26  -0.0138907  -0.0220484   0.0052967  -0.0026797  -0.0076308   0.0007818
   27  -0.0102220  -0.0148300   0.0033142   0.0167690   0.0275197  -0.0060223
   28  -0.0016793  -0.0026311   0.0006532   0.0005605   0.0007840  -0.0000099
   29  -0.0034413  -0.0037059   0.0016305   0.0005113   0.0007682   0.0004464
   30   0.0008869   0.0013623   0.0007111  -0.0005333  -0.0001763   0.0007484
   31   0.0008997   0.0015389   0.0003447   0.0010909   0.0013049  -0.0007342
   32  -0.0003962  -0.0006888  -0.0012038  -0.0000968   0.0011144  -0.0003835
   33  -0.0007909  -0.0006575  -0.0001042   0.0018858   0.0006426  -0.0002717
   34  -0.0000604  -0.0001017   0.0000449  -0.0001241  -0.0006953   0.0010773
   35   0.0001263   0.0000888  -0.0000378  -0.0000762   0.0001342   0.0001430
   36   0.0000794   0.0001083   0.0000078  -0.0003876  -0.0004708   0.0005714
   37   0.0001558   0.0000112  -0.0001342   0.0001875   0.0002723   0.0000956
   38   0.0002661   0.0001702   0.0000214   0.0000689   0.0000122  -0.0000555
   39   0.0001552   0.0001131  -0.0000031  -0.0002352  -0.0003162   0.0003886
   40  -0.0012686   0.0009164   0.0008657  -0.0001003   0.0002072   0.0003490
   41   0.0003319   0.0010458   0.0006865   0.0001492  -0.0002161  -0.0001419
   42   0.0003502   0.0003206   0.0000350  -0.0003923  -0.0001301   0.0002379
   43   0.0003916   0.0006238  -0.0004828  -0.0017846  -0.0033229   0.0008376
   44   0.0008021   0.0008420   0.0004625  -0.0032320  -0.0041017   0.0012435
   45  -0.0004711  -0.0011347   0.0008854   0.0000055  -0.0007641   0.0016459
   46  -0.0001009  -0.0002379   0.0000260   0.0004221   0.0002002  -0.0001947
   47   0.0001502   0.0004042  -0.0001633  -0.0005731  -0.0005067   0.0002669
   48  -0.0000893   0.0000904   0.0000597   0.0009971   0.0015721  -0.0004528
   49   0.0000429  -0.0001039   0.0001953  -0.0000309  -0.0001078  -0.0000289
   50   0.0000235  -0.0000360  -0.0000145   0.0001223   0.0000439  -0.0001652
   51   0.0003021   0.0007861   0.0001103  -0.0003294   0.0001837   0.0003384
   52  -0.0000639  -0.0001601  -0.0001269  -0.0002911  -0.0002771  -0.0000290
   53   0.0000256  -0.0001360   0.0002066  -0.0003003   0.0002403  -0.0002262
   54  -0.0000340   0.0002622  -0.0000573  -0.0000178  -0.0002423  -0.0000429
   55   0.0000692   0.0000630   0.0000024   0.0001294   0.0000775  -0.0000072
   56   0.0000390  -0.0000096   0.0000009   0.0001476   0.0000110   0.0000777
   57  -0.0000093   0.0000482  -0.0000181  -0.0000603  -0.0000194  -0.0000806
   58  -0.0000580  -0.0001080   0.0000553   0.0000608   0.0000799  -0.0000299
   59  -0.0001979   0.0001574  -0.0000491   0.0000763  -0.0000274   0.0000682
   60  -0.0000082  -0.0000596  -0.0001616   0.0000200  -0.0000244  -0.0000008
   61   0.0001382  -0.0000465  -0.0001750   0.0000556  -0.0002248   0.0002868
   62  -0.0002254   0.0002732   0.0001265   0.0003356   0.0003529   0.0003358
   63  -0.0000800   0.0001591  -0.0000128  -0.0019131   0.0002374  -0.0003277
   64  -0.0000025   0.0000481   0.0000606  -0.0007041   0.0001119  -0.0001975
   65  -0.0000907  -0.0000160  -0.0000084  -0.0000621  -0.0000071  -0.0000630
   66   0.0000035   0.0000077  -0.0000102   0.0002150  -0.0000184   0.0001220
   67  -0.0003297  -0.0000946   0.0002013  -0.0002961  -0.0001080  -0.0001235
   68   0.0002721   0.0001943   0.0001349   0.0004089   0.0000114   0.0000393
   69  -0.0000010  -0.0000943   0.0000956  -0.0005826   0.0000262  -0.0002881
   70   0.0003941  -0.0000283  -0.0000330   0.0000833   0.0000665  -0.0001187
   71  -0.0002690  -0.0000398   0.0000221  -0.0001088  -0.0000579  -0.0000376
   72  -0.0002362   0.0000247  -0.0000086   0.0002235  -0.0000794   0.0002027
   73  -0.0000151   0.0000670   0.0000371   0.0000287   0.0000107  -0.0000285
   74  -0.0000176   0.0000061   0.0000124  -0.0000544   0.0000135  -0.0000371
   75  -0.0000048   0.0000421   0.0000241   0.0000840  -0.0000120   0.0000162
   76   0.0002564  -0.0001726  -0.0000434  -0.0000813  -0.0001055  -0.0001209
   77  -0.0001226  -0.0000346  -0.0000553   0.0000438  -0.0000410  -0.0000133
   78  -0.0000200  -0.0000102  -0.0000823   0.0000149  -0.0000013   0.0000066
   79  -0.0000281   0.0000138  -0.0000087   0.0000365   0.0000021   0.0000253
   80  -0.0000212   0.0000208  -0.0000122  -0.0000221   0.0000075  -0.0000034
   81  -0.0000630   0.0000045  -0.0000131  -0.0000009  -0.0000012  -0.0000121
   82  -0.0000028  -0.0000093   0.0000165  -0.0001273   0.0000169  -0.0000495
   83  -0.0000024   0.0000063   0.0000031  -0.0000652   0.0000127  -0.0000228
   84  -0.0000028   0.0000068   0.0000133  -0.0002529   0.0000295  -0.0000872
   85   0.0000007   0.0000033  -0.0000092   0.0000229  -0.0000152   0.0000266
   86  -0.0000065  -0.0000034   0.0000058   0.0000231   0.0000012   0.0000086
   87   0.0000093   0.0000035  -0.0000132   0.0000190  -0.0000085   0.0000169
   88  -0.0000193  -0.0000196   0.0000061  -0.0000904  -0.0000118  -0.0000303
   89   0.0000148  -0.0000062  -0.0000132  -0.0000323   0.0000198  -0.0000083
   90   0.0000171   0.0000068  -0.0000166  -0.0000343   0.0000118  -0.0000418
   91   0.0003301   0.0004371   0.0001362   0.0000486   0.0000887   0.0000097
   92   0.0001435   0.0001276   0.0001321   0.0000377   0.0000092  -0.0000724
   93  -0.0000184   0.0000172  -0.0000308  -0.0000543  -0.0000127   0.0000949
   94  -0.0000571  -0.0000144  -0.0000049  -0.0000361  -0.0000239   0.0000160
   95   0.0000390   0.0000603   0.0000140  -0.0000020   0.0000116   0.0000071
   96  -0.0000384  -0.0000491  -0.0000137   0.0000059  -0.0000025  -0.0000261
   97   0.0000069   0.0000073   0.0000005  -0.0000013   0.0000004   0.0000065
   98  -0.0000082  -0.0000077  -0.0000054  -0.0000010   0.0000016   0.0000001
   99   0.0000025   0.0000040  -0.0000001  -0.0000020  -0.0000015   0.0000065
  100  -0.0005907  -0.0008157  -0.0003372  -0.0001516  -0.0002314  -0.0000026
  101   0.0001164   0.0004861  -0.0000730  -0.0000851   0.0000966   0.0002273
  102   0.0000641   0.0000992   0.0000357   0.0001350  -0.0000010  -0.0002452
  103   0.0000683   0.0001050  -0.0000338  -0.0000445   0.0000079   0.0000812
  104  -0.0000243  -0.0000319  -0.0000232   0.0000112   0.0000177  -0.0000103
  105   0.0000336   0.0000610  -0.0000426  -0.0000385   0.0000230   0.0000885
  106  -0.0000433  -0.0000276  -0.0000226  -0.0000148  -0.0000027   0.0000094
  107  -0.0001190  -0.0001192  -0.0000695  -0.0000311  -0.0000241   0.0000329
  108   0.0000138  -0.0000070   0.0000136   0.0000245   0.0000463  -0.0000662
  109   0.0000311   0.0000244   0.0000141   0.0000089   0.0000045  -0.0000014
  110   0.0000677   0.0000696   0.0000410   0.0000152   0.0000053  -0.0000085
  111   0.0000137   0.0000250   0.0000076  -0.0000078  -0.0000181   0.0000295
  112   0.0000158   0.0000127   0.0000039   0.0000034  -0.0000002   0.0000014
  113   0.0000435   0.0000343   0.0000282   0.0000180   0.0000176  -0.0000306
  114  -0.0000300  -0.0000143  -0.0000201  -0.0000208  -0.0000330   0.0000500
  115  -0.0000007  -0.0000001   0.0000038   0.0000014   0.0000021  -0.0000068
  116  -0.0000077  -0.0000065  -0.0000052  -0.0000031  -0.0000030   0.0000057
  117   0.0000071   0.0000027   0.0000034   0.0000033   0.0000057  -0.0000076
  118  -0.0000348  -0.0000327  -0.0000054  -0.0000079  -0.0000080  -0.0000002
  119  -0.0000193   0.0000093  -0.0000248  -0.0000027   0.0000057   0.0000147
  120   0.0000131   0.0000058   0.0000103   0.0000060   0.0000066  -0.0000096
  121   0.0000041  -0.0000000   0.0000028   0.0000020   0.0000007  -0.0000034
  122  -0.0000009  -0.0000021   0.0000008  -0.0000006  -0.0000025  -0.0000002
  123   0.0000010   0.0000031  -0.0000024  -0.0000027  -0.0000015   0.0000075
  124   0.0000777   0.0000484   0.0000404   0.0000171   0.0000128  -0.0000118
  125  -0.0000019  -0.0000131   0.0000160  -0.0000023  -0.0000082  -0.0000115
  126  -0.0000068  -0.0000026  -0.0000039  -0.0000036  -0.0000039   0.0000145
  127  -0.0000171  -0.0000075  -0.0000140  -0.0000037  -0.0000013   0.0000057
  128   0.0000005  -0.0000000  -0.0000041   0.0000007   0.0000008   0.0000032
  129   0.0000054   0.0000021   0.0000046   0.0000018   0.0000008  -0.0000080
  130  -0.0000573  -0.0000438  -0.0000077  -0.0000119  -0.0000199   0.0000001
  131   0.0000485   0.0000100   0.0000382   0.0000100   0.0000049  -0.0000161
  132   0.0000156   0.0000211  -0.0000262   0.0000043   0.0000097  -0.0000104
  133   0.0000011   0.0000075  -0.0000128  -0.0000053   0.0000054   0.0000152
  134  -0.0000017  -0.0000003  -0.0000004   0.0000031   0.0000016  -0.0000032
  135  -0.0000052  -0.0000006  -0.0000022  -0.0000026   0.0000011   0.0000060
  136   0.0000738   0.0000379   0.0000496   0.0000162   0.0000122  -0.0000158
  137  -0.0000393  -0.0000319   0.0000062  -0.0000114  -0.0000212  -0.0000002
  138  -0.0000396  -0.0000210  -0.0000149  -0.0000137  -0.0000079   0.0000226
  139  -0.0000161  -0.0000115  -0.0000165  -0.0000035  -0.0000041   0.0000004
  140   0.0000110   0.0000071  -0.0000006   0.0000019   0.0000024  -0.0000013
  141   0.0000183   0.0000085   0.0000105   0.0000042   0.0000030  -0.0000080
  142  -0.0001995  -0.0000814  -0.0001004  -0.0000110   0.0000047   0.0000390
  143  -0.0000959   0.0001009  -0.0001941  -0.0000075   0.0000491   0.0000840
  144   0.0000935  -0.0000597   0.0001200   0.0000253  -0.0000276  -0.0000826
  145  -0.0000069  -0.0000164   0.0000381   0.0000127  -0.0000132  -0.0000291
  146   0.0000139  -0.0000069   0.0000234  -0.0000033  -0.0000121  -0.0000053
  147  -0.0000079   0.0000221  -0.0000455  -0.0000219   0.0000104   0.0000469
  148   0.0002639  -0.0000466   0.0001227   0.0000022   0.0000044  -0.0000221
  149  -0.0001347  -0.0000968   0.0001249  -0.0000153  -0.0000495  -0.0000512
  150  -0.0000101   0.0000288  -0.0001461  -0.0000528   0.0000666   0.0001441
  151   0.0000607   0.0000341   0.0000168   0.0000170  -0.0000030  -0.0000171
  152   0.0000529   0.0000188   0.0000152   0.0000103   0.0000100  -0.0000010
  153  -0.0000216  -0.0000058   0.0000037  -0.0000003  -0.0000161  -0.0000210
           25          26          27          28          29          30
    1   0.0023365  -0.0003343   0.0005601  -0.0001693  -0.0002037  -0.0001874
    2   0.0006843   0.0006619  -0.0006421  -0.0001394   0.0000290   0.0000727
    3  -0.0006662  -0.0009414   0.0004164   0.0000082   0.0000426  -0.0000162
    4  -0.0000611  -0.0000475  -0.0000866  -0.0000528   0.0000992   0.0001489
    5  -0.0003231  -0.0000682   0.0000830   0.0001347  -0.0000056   0.0001853
    6  -0.0002736   0.0000740  -0.0001618   0.0001670   0.0002293   0.0000460
    7  -0.0217336  -0.0101818   0.0002592   0.0009760   0.0021984   0.0003249
    8  -0.0314804   0.0015468  -0.0060739  -0.0014282  -0.0006175  -0.0004773
    9   0.0082263  -0.0031414   0.0025502  -0.0009586  -0.0007903  -0.0000963
   10   0.0010951   0.0020835   0.0005791  -0.0002538  -0.0012681  -0.0001661
   11  -0.0008555   0.0000435  -0.0002384  -0.0000752   0.0006743   0.0002284
   12   0.0001956  -0.0001919   0.0000035   0.0004244   0.0004165   0.0003130
   13  -0.0067572   0.0050839  -0.0036662  -0.0001245  -0.0002187  -0.0000790
   14   0.0011188   0.0013452  -0.0006285   0.0002916   0.0006687   0.0002245
   15  -0.0030029   0.0012847  -0.0010490   0.0001543   0.0004304   0.0000416
   16  -0.0957923  -0.0293232   0.0048594   0.0050969   0.0082618  -0.0020829
   17  -0.0295446  -0.1377984   0.0113732  -0.0123484  -0.0241021   0.0056310
   18   0.0072041   0.0123633  -0.0821910  -0.0099360  -0.0165436   0.0040778
   19   0.0062572  -0.0138907  -0.0102220  -0.0016793  -0.0034413   0.0008869
   20   0.0085622  -0.0220484  -0.0148300  -0.0026311  -0.0037059   0.0013623
   21  -0.0036307   0.0052967   0.0033142   0.0006532   0.0016305   0.0007111
   22   0.0011115  -0.0026797   0.0167690   0.0005605   0.0005113  -0.0005333
   23   0.0029542  -0.0076308   0.0275197   0.0007840   0.0007682  -0.0001763
   24  -0.0003809   0.0007818  -0.0060223  -0.0000099   0.0004464   0.0007484
   25   0.4975509  -0.0260137  -0.0152817  -0.0773605   0.0590711   0.0497184
   26  -0.0260137   0.5051293   0.0613666   0.0573921  -0.1680625  -0.1072554
   27  -0.0152817   0.0613666   0.4955881   0.0489166  -0.1066096  -0.1378351
   28  -0.0773605   0.0573921   0.0489166   0.0868292  -0.0631087  -0.0550019
   29   0.0590711  -0.1680625  -0.1066096  -0.0631087   0.1884516   0.1139434
   30   0.0497184  -0.1072554  -0.1378351  -0.0550019   0.1139434   0.1553060
   31  -0.1775977  -0.0049305  -0.0311090  -0.0098352   0.0010545  -0.0014579
   32   0.0025185  -0.0747577   0.0057594   0.0235618  -0.0045288   0.0032834
   33  -0.0254799   0.0032151  -0.0849013   0.0215016  -0.0029887   0.0017341
   34  -0.0054019   0.0093695  -0.0314615   0.0010949  -0.0000541   0.0004987
   35  -0.0006091  -0.0013974   0.0028967   0.0002663  -0.0000278   0.0001562
   36  -0.0016654   0.0030637  -0.0056153  -0.0005628   0.0003696   0.0004764
   37  -0.0152660  -0.0279406   0.0066393   0.0008540   0.0003232   0.0004717
   38   0.0011061   0.0039397   0.0003712  -0.0008455   0.0005433   0.0001193
   39  -0.0042677  -0.0059268   0.0014012   0.0005331   0.0002127   0.0001712
   40  -0.0198836   0.0338128   0.0272693  -0.0088896   0.0007823  -0.0020760
   41   0.0104156  -0.0084898  -0.0065377   0.0012716   0.0010884   0.0008979
   42   0.0037972   0.0022931   0.0037830  -0.0022964   0.0009030   0.0009712
   43  -0.0802624   0.0022277  -0.0074264   0.0017146  -0.0034692   0.0110239
   44   0.0025733  -0.0855699   0.0208329  -0.0041491   0.0068320  -0.0212875
   45  -0.0073378   0.0198219  -0.1525710  -0.0040450   0.0070222  -0.0244756
   46   0.0012647   0.0046309   0.0000571   0.0000431  -0.0001964   0.0003159
   47  -0.0039248  -0.0091726   0.0004447  -0.0000003   0.0009305   0.0002767
   48   0.0136179   0.0288026  -0.0053616   0.0005901  -0.0004423   0.0011023
   49   0.0022470  -0.0041213  -0.0038949   0.0003383   0.0005639  -0.0015217
   50  -0.0053593   0.0064213   0.0063451   0.0003248   0.0004585   0.0024622
   51   0.0116788  -0.0207150  -0.0238025  -0.0013498   0.0024359  -0.0055042
   52  -0.0060296   0.0029492  -0.0075048   0.0007373  -0.0003604   0.0010975
   53   0.0100201  -0.0008957   0.0019703  -0.0006911   0.0002801  -0.0008480
   54  -0.0327233   0.0029298  -0.0076364  -0.0003456  -0.0001132   0.0014752
   55  -0.0066251  -0.0003262   0.0009523   0.0000545  -0.0002535   0.0001230
   56   0.0002980   0.0005107  -0.0002900   0.0000302   0.0000316   0.0003841
   57  -0.0018733  -0.0004313   0.0014507   0.0001148  -0.0000499   0.0003816
   58   0.0013694   0.0000887   0.0016546   0.0003416  -0.0001559  -0.0010821
   59  -0.0001006  -0.0002481  -0.0003152   0.0001321  -0.0000171   0.0006083
   60   0.0000068   0.0006009   0.0010577   0.0000813  -0.0002450   0.0000198
   61   0.0001554   0.0000333  -0.0001178  -0.0000231  -0.0000145  -0.0000104
   62  -0.0001301  -0.0002303   0.0004271  -0.0000002  -0.0000244  -0.0000649
   63   0.0005250   0.0005068  -0.0002180  -0.0000279  -0.0000989  -0.0000024
   64   0.0001913   0.0001445   0.0000624  -0.0000060  -0.0000305  -0.0000180
   65   0.0001906  -0.0000507  -0.0000307   0.0000042  -0.0000032  -0.0000048
   66  -0.0001201  -0.0000718  -0.0000358  -0.0000034   0.0000049   0.0000081
   67   0.0002933  -0.0008999   0.0005969   0.0000364   0.0000936  -0.0000606
   68  -0.0018333   0.0009703  -0.0005708   0.0000343   0.0000603  -0.0000243
   69   0.0008015  -0.0004178   0.0011667   0.0000076  -0.0000177  -0.0000966
   70  -0.0006046   0.0007934  -0.0005337  -0.0000115  -0.0001133  -0.0000107
   71   0.0002996  -0.0002737   0.0002382   0.0000227   0.0000589   0.0000119
   72   0.0001861  -0.0001947  -0.0001701   0.0000045   0.0000832   0.0000508
   73  -0.0004100   0.0003005  -0.0001103   0.0000164   0.0000371   0.0000042
   74   0.0000360  -0.0000305   0.0000553   0.0000040  -0.0000045   0.0000061
   75  -0.0003192   0.0002659  -0.0001721   0.0000105   0.0000246   0.0000025
   76   0.0000872   0.0001027   0.0000165  -0.0000330  -0.0000331  -0.0000379
   77   0.0000661  -0.0000571  -0.0000196   0.0000065   0.0000183   0.0000071
   78  -0.0000555   0.0000098   0.0000216   0.0000046  -0.0000088   0.0000024
   79  -0.0000121  -0.0000005  -0.0000174   0.0000022   0.0000028   0.0000042
   80  -0.0000343   0.0000151   0.0000046   0.0000019   0.0000047   0.0000147
   81   0.0000256  -0.0000152   0.0000083   0.0000059   0.0000088   0.0000021
   82   0.0000365   0.0000399   0.0000465   0.0000021  -0.0000109  -0.0000108
   83  -0.0000299   0.0000367   0.0000124   0.0000031  -0.0000055  -0.0000018
   84   0.0001240   0.0000660   0.0000310  -0.0000031  -0.0000129  -0.0000051
   85   0.0000624   0.0000131  -0.0000482  -0.0000034   0.0000029   0.0000098
   86  -0.0000233  -0.0000410   0.0000263  -0.0000006   0.0000035  -0.0000059
   87   0.0000871   0.0000880  -0.0000778  -0.0000033   0.0000003  -0.0000004
   88   0.0000646  -0.0001868   0.0000997  -0.0000049  -0.0000037  -0.0000053
   89   0.0000290  -0.0000504   0.0000483  -0.0000036  -0.0000208  -0.0000063
   90  -0.0000774   0.0000485  -0.0000557   0.0000017  -0.0000184  -0.0000013
   91   0.0004190  -0.0001360   0.0004552  -0.0005245   0.0002627  -0.0000215
   92   0.0001163   0.0009609  -0.0000234  -0.0003203   0.0000569   0.0000018
   93  -0.0001794   0.0002903   0.0002816  -0.0000397   0.0000136   0.0000136
   94  -0.0002774   0.0002907  -0.0000126   0.0001135  -0.0000391  -0.0000372
   95   0.0000276   0.0002119   0.0001133  -0.0000911   0.0000336  -0.0000139
   96  -0.0000082   0.0000535  -0.0001424   0.0000869  -0.0000442  -0.0000012
   97   0.0000015  -0.0000163   0.0000385  -0.0000182   0.0000062   0.0000025
   98  -0.0000003  -0.0000169  -0.0000142   0.0000207  -0.0000074  -0.0000028
   99  -0.0000069  -0.0000174   0.0000216  -0.0000054   0.0000041   0.0000032
  100  -0.0003546   0.0004599   0.0001479   0.0009909  -0.0003798  -0.0000819
  101   0.0002140  -0.0047261  -0.0024038   0.0012695   0.0001935   0.0002162
  102   0.0014949  -0.0039773  -0.0043312   0.0016528  -0.0002899   0.0004618
  103  -0.0000183  -0.0001202   0.0001923  -0.0001378   0.0000260   0.0000310
  104   0.0000400   0.0000811  -0.0002004   0.0000399  -0.0000188  -0.0000064
  105  -0.0001010   0.0000266   0.0006275  -0.0001530   0.0000161  -0.0000291
  106  -0.0000929   0.0000733  -0.0000032   0.0000764  -0.0000384  -0.0000224
  107  -0.0001646  -0.0001492  -0.0001319   0.0002533  -0.0000953  -0.0000254
  108   0.0001306  -0.0000396   0.0000865   0.0000149  -0.0000164  -0.0000562
  109   0.0000511  -0.0000133   0.0000145  -0.0000524   0.0000264   0.0000112
  110   0.0000740   0.0000847   0.0000626  -0.0001567   0.0000620   0.0000301
  111  -0.0000380   0.0000440   0.0000025  -0.0000551   0.0000274   0.0000280
  112   0.0000236  -0.0000208  -0.0000051  -0.0000250   0.0000118   0.0000092
  113   0.0000835   0.0000454   0.0000558  -0.0000812   0.0000271   0.0000002
  114  -0.0001182   0.0000067  -0.0000633   0.0000321  -0.0000046   0.0000284
  115   0.0000007   0.0000232   0.0000125  -0.0000064  -0.0000008  -0.0000010
  116  -0.0000168  -0.0000018  -0.0000072   0.0000147  -0.0000054  -0.0000045
  117   0.0000223  -0.0000126   0.0000128  -0.0000048   0.0000022  -0.0000039
  118  -0.0000286  -0.0001553  -0.0000511   0.0000866  -0.0000212  -0.0000054
  119   0.0000336  -0.0000714  -0.0000282   0.0000109  -0.0000123   0.0000056
  120   0.0000348  -0.0000400   0.0000545  -0.0000304   0.0000100  -0.0000158
  121   0.0000019   0.0000078   0.0000040  -0.0000044   0.0000006  -0.0000026
  122  -0.0000062  -0.0000004   0.0000060   0.0000004   0.0000010  -0.0000013
  123  -0.0000057   0.0000025  -0.0000028  -0.0000022   0.0000025   0.0000060
  124   0.0000824   0.0000381   0.0000656  -0.0001175   0.0000525   0.0000153
  125  -0.0000553   0.0000823   0.0000031   0.0000099   0.0000001  -0.0000021
  126  -0.0000263   0.0000215  -0.0000072   0.0000064  -0.0000008   0.0000067
  127  -0.0000065  -0.0000355  -0.0000132   0.0000244  -0.0000113  -0.0000038
  128   0.0000049  -0.0000068  -0.0000057   0.0000016  -0.0000012   0.0000008
  129   0.0000082   0.0000022   0.0000025  -0.0000048   0.0000018  -0.0000017
  130  -0.0001068  -0.0003237  -0.0002115   0.0002194  -0.0000362   0.0000105
  131   0.0000806  -0.0002632  -0.0001997   0.0000889   0.0000258   0.0000273
  132   0.0000596  -0.0002171  -0.0002452   0.0000888  -0.0000131   0.0000295
  133   0.0000069   0.0000089   0.0000076  -0.0000074   0.0000002   0.0000034
  134   0.0000034   0.0000032  -0.0000065  -0.0000029  -0.0000010  -0.0000023
  135  -0.0000088   0.0000156   0.0000172  -0.0000051  -0.0000006   0.0000008
  136   0.0000542   0.0002997   0.0002335  -0.0002031   0.0000502  -0.0000117
  137  -0.0001150  -0.0001954  -0.0001600   0.0001542  -0.0000101   0.0000205
  138  -0.0000594  -0.0001035  -0.0000813   0.0000912  -0.0000144   0.0000116
  139  -0.0000043  -0.0000291  -0.0000134   0.0000264  -0.0000180  -0.0000089
  140   0.0000206   0.0000089   0.0000027  -0.0000134   0.0000012   0.0000008
  141   0.0000222   0.0000299   0.0000319  -0.0000325   0.0000100  -0.0000039
  142  -0.0000173   0.0017080   0.0013682  -0.0007765  -0.0000424  -0.0001685
  143   0.0002219   0.0002691  -0.0001454  -0.0001421  -0.0000555   0.0000423
  144  -0.0002862   0.0002713   0.0007691  -0.0002347   0.0000453  -0.0001180
  145   0.0000132  -0.0000319  -0.0000540   0.0000241  -0.0000035  -0.0000140
  146  -0.0000446   0.0000166   0.0001305  -0.0000271   0.0000066  -0.0000064
  147   0.0000042  -0.0000276   0.0000243  -0.0000082  -0.0000055   0.0000101
  148  -0.0001203  -0.0002134  -0.0000263   0.0000709   0.0000971   0.0000182
  149  -0.0002241  -0.0000879  -0.0000296   0.0001485   0.0000121  -0.0000138
  150   0.0000222   0.0000917   0.0000337  -0.0000368  -0.0000029   0.0000360
  151   0.0000461  -0.0000036  -0.0000069  -0.0000106  -0.0000089  -0.0000080
  152   0.0000251   0.0000078  -0.0000057  -0.0000220   0.0000111   0.0000106
  153   0.0000002   0.0000028  -0.0000079   0.0000037  -0.0000057  -0.0000139
           31          32          33          34          35          36
    1  -0.0000046  -0.0001707   0.0002050   0.0003175   0.0000961   0.0001530
    2  -0.0000805   0.0000479   0.0007754   0.0003233  -0.0000920   0.0000373
    3  -0.0001560   0.0003018  -0.0000926  -0.0000998  -0.0000358  -0.0000045
    4  -0.0000126   0.0000022  -0.0000339   0.0000027  -0.0000038   0.0000033
    5   0.0000571  -0.0000629  -0.0001449  -0.0000267   0.0000128   0.0000049
    6   0.0000301  -0.0001667  -0.0000286  -0.0000031   0.0000010   0.0000114
    7  -0.0006925   0.0012657   0.0009555  -0.0000516  -0.0000503  -0.0001184
    8  -0.0028683  -0.0065676   0.0011327   0.0003333  -0.0000885   0.0000259
    9   0.0003235   0.0014821  -0.0011573   0.0001198   0.0000667   0.0003143
   10  -0.0000291   0.0002127  -0.0002129   0.0000295   0.0000120   0.0000011
   11   0.0003558   0.0002030   0.0001971  -0.0000139   0.0000009   0.0000002
   12   0.0002784   0.0002545   0.0000307  -0.0000269   0.0000032  -0.0000177
   13   0.0007057  -0.0037876   0.0006517   0.0001393   0.0001479  -0.0000255
   14   0.0010296  -0.0002874   0.0000620  -0.0001131   0.0000921  -0.0000661
   15  -0.0000200  -0.0012253   0.0005105   0.0002325  -0.0000272   0.0001064
   16  -0.0240590  -0.0326334   0.0052206   0.0019933  -0.0002859   0.0011543
   17  -0.0059131   0.0038460  -0.0011019   0.0008476   0.0002535   0.0000043
   18  -0.0015289  -0.0059292   0.0011044  -0.0009767  -0.0010142   0.0001155
   19   0.0008997  -0.0003962  -0.0007909  -0.0000604   0.0001263   0.0000794
   20   0.0015389  -0.0006888  -0.0006575  -0.0001017   0.0000888   0.0001083
   21   0.0003447  -0.0012038  -0.0001042   0.0000449  -0.0000378   0.0000078
   22   0.0010909  -0.0000968   0.0018858  -0.0001241  -0.0000762  -0.0003876
   23   0.0013049   0.0011144   0.0006426  -0.0006953   0.0001342  -0.0004708
   24  -0.0007342  -0.0003835  -0.0002717   0.0010773   0.0001430   0.0005714
   25  -0.1775977   0.0025185  -0.0254799  -0.0054019  -0.0006091  -0.0016654
   26  -0.0049305  -0.0747577   0.0032151   0.0093695  -0.0013974   0.0030637
   27  -0.0311090   0.0057594  -0.0849013  -0.0314615   0.0028967  -0.0056153
   28  -0.0098352   0.0235618   0.0215016   0.0010949   0.0002663  -0.0005628
   29   0.0010545  -0.0045288  -0.0029887  -0.0000541  -0.0000278   0.0003696
   30  -0.0014579   0.0032834   0.0017341   0.0004987   0.0001562   0.0004764
   31   0.4948902   0.0546996   0.0295166  -0.0556654   0.0087534  -0.0328653
   32   0.0546996   0.5284158  -0.0670218   0.0081418  -0.0741340   0.0697178
   33   0.0295166  -0.0670218   0.5373738  -0.0348996   0.0748950  -0.2617518
   34  -0.0556654   0.0081418  -0.0348996   0.0596061  -0.0149636   0.0328173
   35   0.0087534  -0.0741340   0.0748950  -0.0149636   0.0787973  -0.0680959
   36  -0.0328653   0.0697178  -0.2617518   0.0328173  -0.0680959   0.2953944
   37  -0.1080249  -0.1071523   0.0210901   0.0036701   0.0048833  -0.0018370
   38  -0.1028918  -0.2324439   0.0432024  -0.0053347  -0.0062167   0.0035691
   39   0.0230863   0.0480603  -0.0612145   0.0141632   0.0260033  -0.0045815
   40  -0.0829658   0.0298862   0.0212476  -0.0024424   0.0045772   0.0069912
   41   0.0100741  -0.1236619  -0.0648122   0.0034999  -0.0006838  -0.0095656
   42  -0.0046800  -0.0528244  -0.1232171   0.0161792  -0.0332281  -0.0280057
   43  -0.0086215   0.0099799  -0.0353005  -0.0062843   0.0012872  -0.0012894
   44   0.0038382  -0.0018459   0.0038022  -0.0005689   0.0004898   0.0000936
   45  -0.0104374   0.0039499  -0.0072639   0.0010385  -0.0001709   0.0014484
   46   0.0009099   0.0010233  -0.0001372   0.0000845  -0.0000536   0.0000868
   47  -0.0008990  -0.0004645  -0.0003976   0.0001837   0.0003752  -0.0000355
   48   0.0012823   0.0007015   0.0013156   0.0001973  -0.0004447   0.0001195
   49   0.0004995  -0.0006116  -0.0001714   0.0000977   0.0000347   0.0002036
   50   0.0006248  -0.0000318  -0.0009374  -0.0001709   0.0000150  -0.0000676
   51   0.0020253  -0.0015533  -0.0001926   0.0000195   0.0001717   0.0002341
   52   0.0005715  -0.0000503   0.0005910   0.0002760  -0.0002441   0.0003989
   53  -0.0004100  -0.0009697   0.0009446   0.0004748   0.0002230   0.0001000
   54   0.0009159   0.0017094  -0.0071281  -0.0019435   0.0003899  -0.0004017
   55   0.0004985   0.0004590  -0.0021658  -0.0007056   0.0001724  -0.0001952
   56  -0.0000518   0.0002707   0.0002225   0.0000134  -0.0000277  -0.0000198
   57   0.0004576   0.0001868  -0.0005584  -0.0001812   0.0000500  -0.0000425
   58  -0.0001556  -0.0001427   0.0002779  -0.0000231   0.0000160  -0.0000442
   59   0.0001308   0.0000595   0.0001971   0.0000342  -0.0000281   0.0000154
   60  -0.0000487  -0.0000640   0.0001823   0.0000496  -0.0000336   0.0000222
   61  -0.0001181   0.0000631   0.0000839   0.0000414  -0.0000298   0.0000207
   62   0.0000708  -0.0000884  -0.0001512  -0.0000990   0.0000796  -0.0000628
   63   0.0000460  -0.0000634   0.0000290   0.0001239  -0.0000261   0.0000804
   64   0.0000901  -0.0000651  -0.0000455   0.0000051   0.0000166   0.0000120
   65  -0.0000269   0.0000591   0.0000580   0.0000104  -0.0000109   0.0000007
   66  -0.0000725   0.0000577   0.0000170  -0.0000017  -0.0000153  -0.0000018
   67  -0.0007126   0.0006855  -0.0001180  -0.0000876  -0.0001060  -0.0000196
   68  -0.0001485  -0.0006804   0.0002944   0.0000655  -0.0000041   0.0000106
   69  -0.0001029   0.0005371  -0.0001097  -0.0001558   0.0000507  -0.0000890
   70   0.0004390  -0.0006757   0.0000411   0.0000186   0.0000895  -0.0000148
   71   0.0000297   0.0001389  -0.0000861  -0.0000289   0.0000019  -0.0000056
   72  -0.0001445   0.0001216  -0.0000124   0.0000631  -0.0000666   0.0000577
   73   0.0000715  -0.0002479   0.0000512   0.0000136   0.0000191   0.0000023
   74   0.0000698  -0.0000446  -0.0000398  -0.0000088   0.0000127  -0.0000026
   75   0.0000224  -0.0001842   0.0000547   0.0000243  -0.0000006   0.0000094
   76  -0.0000243   0.0000045   0.0000264   0.0000165  -0.0000064   0.0000054
   77  -0.0000059   0.0000340   0.0000017   0.0000006  -0.0000067   0.0000038
   78   0.0000210  -0.0000204  -0.0000237  -0.0000102   0.0000074  -0.0000027
   79  -0.0000255   0.0000114   0.0000084   0.0000054  -0.0000060   0.0000035
   80   0.0000333  -0.0000318  -0.0000313  -0.0000036   0.0000046   0.0000030
   81   0.0000121  -0.0000035  -0.0000044  -0.0000026   0.0000018  -0.0000009
   82   0.0000752  -0.0000354  -0.0000259  -0.0000130   0.0000167  -0.0000081
   83   0.0000308  -0.0000199  -0.0000262  -0.0000083   0.0000061   0.0000000
   84   0.0000428  -0.0000350  -0.0000046   0.0000071   0.0000083   0.0000037
   85  -0.0000435   0.0000018   0.0000375   0.0000203  -0.0000122   0.0000104
   86  -0.0000149   0.0000226  -0.0000037  -0.0000087  -0.0000010  -0.0000046
   87  -0.0000106  -0.0000463   0.0000562   0.0000332  -0.0000063   0.0000126
   88  -0.0001099   0.0001373   0.0000059  -0.0000156  -0.0000155  -0.0000077
   89  -0.0000489   0.0000597   0.0000136  -0.0000034  -0.0000017  -0.0000033
   90   0.0000079  -0.0000276   0.0000394  -0.0000048   0.0000074  -0.0000105
   91   0.0038054  -0.0064240  -0.0052330  -0.0004493   0.0002909   0.0010204
   92   0.0030476  -0.0031087  -0.0029460  -0.0000406  -0.0000293   0.0002458
   93   0.0001366  -0.0003279   0.0002795  -0.0007040   0.0003500   0.0000572
   94  -0.0005977  -0.0009013   0.0008448  -0.0001195   0.0001798  -0.0000476
   95   0.0006856  -0.0012986  -0.0007622  -0.0000754   0.0001352   0.0001254
   96  -0.0005288   0.0004526   0.0013274   0.0000696   0.0001265  -0.0002572
   97   0.0002118  -0.0000502  -0.0003077  -0.0000467  -0.0000094   0.0000872
   98  -0.0001238   0.0001733   0.0002058   0.0000108   0.0000349  -0.0000446
   99   0.0000692   0.0000774  -0.0001908  -0.0000113  -0.0000374   0.0000475
  100  -0.0355584   0.0247420   0.0114823   0.0040408  -0.0041613  -0.0061010
  101   0.0318541  -0.0111372   0.0071270  -0.0012553   0.0020416   0.0016785
  102   0.0229496  -0.0025657   0.0030867   0.0050547  -0.0034315  -0.0004926
  103   0.0027600  -0.0040660  -0.0060983   0.0001969  -0.0002948   0.0019334
  104  -0.0003615   0.0001553   0.0032201  -0.0000106   0.0001407  -0.0004543
  105   0.0024260  -0.0025219   0.0017217  -0.0011790   0.0012044   0.0010054
  106  -0.0004517   0.0002693   0.0005284  -0.0000122   0.0000229  -0.0000740
  107  -0.0014820   0.0025003   0.0018477   0.0000484  -0.0001548  -0.0002375
  108   0.0000506  -0.0000672   0.0002068   0.0000397   0.0002332  -0.0001825
  109   0.0003339  -0.0003122  -0.0004041  -0.0000013   0.0000169   0.0000523
  110   0.0008108  -0.0013823  -0.0011030  -0.0000358   0.0000446   0.0001713
  111   0.0002436  -0.0003676  -0.0004884  -0.0000431  -0.0000903   0.0001499
  112   0.0002462  -0.0001101  -0.0002377  -0.0000045  -0.0000256   0.0000452
  113   0.0004202  -0.0008291  -0.0004861   0.0000141   0.0000974   0.0000171
  114  -0.0003178   0.0004070   0.0001539  -0.0000273  -0.0001507   0.0000764
  115  -0.0000460  -0.0001454   0.0000063   0.0000083   0.0000216  -0.0000133
  116  -0.0000728   0.0001214   0.0000839  -0.0000006  -0.0000147  -0.0000035
  117   0.0000815  -0.0000027  -0.0000520  -0.0000018   0.0000133  -0.0000017
  118  -0.0002949   0.0006245   0.0004864   0.0000108  -0.0000601  -0.0000683
  119   0.0002140  -0.0000430  -0.0001290   0.0000189   0.0000116   0.0000194
  120   0.0002035  -0.0001962  -0.0003570   0.0000038   0.0000032   0.0000363
  121  -0.0000095  -0.0000280  -0.0000005   0.0000022   0.0000024  -0.0000073
  122  -0.0000150   0.0000485  -0.0000181  -0.0000006  -0.0000162   0.0000064
  123   0.0000172   0.0000288  -0.0000525  -0.0000063  -0.0000118   0.0000230
  124   0.0006189  -0.0007746  -0.0008233  -0.0000201   0.0000463   0.0001091
  125  -0.0003306   0.0000180   0.0002966  -0.0000115  -0.0000037  -0.0000387
  126  -0.0000762   0.0000760   0.0000367  -0.0000048  -0.0000130   0.0000148
  127  -0.0000598   0.0001647   0.0001076   0.0000081  -0.0000098  -0.0000125
  128   0.0000316   0.0000200   0.0000030   0.0000037   0.0000018   0.0000011
  129   0.0000185  -0.0000553  -0.0000083  -0.0000008   0.0000058  -0.0000051
  130   0.0002020   0.0004387   0.0010359   0.0000178  -0.0000427  -0.0000914
  131   0.0006589  -0.0000834   0.0004357   0.0000053   0.0000216  -0.0000902
  132   0.0007875  -0.0004955   0.0009460  -0.0000259   0.0001262   0.0000297
  133   0.0000356  -0.0000195   0.0000413  -0.0000403   0.0000393   0.0000564
  134  -0.0000012  -0.0000433   0.0000204   0.0000255  -0.0000028  -0.0000260
  135  -0.0000645   0.0000838  -0.0000333  -0.0000123   0.0000047   0.0000016
  136   0.0001076  -0.0007259  -0.0012994  -0.0000222   0.0000153   0.0001036
  137  -0.0003077   0.0004813   0.0010732  -0.0000114  -0.0000400  -0.0000797
  138  -0.0002800   0.0004899   0.0005603  -0.0000165  -0.0000329  -0.0000458
  139  -0.0000833   0.0002113   0.0001113   0.0000181  -0.0000189  -0.0000234
  140   0.0000966  -0.0000758  -0.0000971  -0.0000054   0.0000138   0.0000105
  141   0.0000771  -0.0001406  -0.0002072  -0.0000020   0.0000107   0.0000084
  142  -0.0036978   0.0007914  -0.0045660   0.0000139  -0.0000934   0.0002580
  143  -0.0001337   0.0003602  -0.0003976   0.0001955   0.0000338  -0.0001171
  144  -0.0011297  -0.0002669  -0.0011383   0.0001036  -0.0002052   0.0006782
  145  -0.0001233   0.0000080   0.0002706  -0.0000839   0.0000647  -0.0001651
  146   0.0001562  -0.0000244  -0.0003222   0.0000338  -0.0000732   0.0002945
  147   0.0003294  -0.0000863   0.0001330  -0.0001391   0.0001551   0.0002908
  148   0.0003305  -0.0001502   0.0001844  -0.0000660  -0.0000332   0.0000349
  149  -0.0007688   0.0013582   0.0008750   0.0000028  -0.0001219  -0.0002053
  150  -0.0000400   0.0000520  -0.0003465  -0.0000407   0.0000855   0.0001083
  151   0.0002266  -0.0001306  -0.0001452  -0.0000082  -0.0000033   0.0000011
  152   0.0002156  -0.0001721  -0.0001832  -0.0000060   0.0000123  -0.0000008
  153   0.0000022   0.0000559   0.0000111   0.0000215   0.0000049  -0.0000024
           37          38          39          40          41          42
    1   0.0001485   0.0000758   0.0001341  -0.0001019   0.0001263   0.0001623
    2  -0.0001511  -0.0000712  -0.0000671   0.0001247  -0.0003192  -0.0000482
    3   0.0002188   0.0000300  -0.0000124   0.0002001  -0.0000849  -0.0001309
    4   0.0000051   0.0000002  -0.0000006   0.0000570  -0.0000145   0.0000207
    5  -0.0000012   0.0000205  -0.0000038  -0.0000338   0.0000711   0.0000729
    6  -0.0000243   0.0000132  -0.0000014   0.0000085   0.0000711   0.0000503
    7   0.0007317   0.0001537  -0.0001972   0.0016206  -0.0008283  -0.0004694
    8  -0.0018777   0.0001279  -0.0001502   0.0016914   0.0002466  -0.0000847
    9   0.0006967   0.0000055   0.0003975   0.0007252   0.0002385   0.0000552
   10  -0.0000668  -0.0000256   0.0000178  -0.0002129  -0.0003082  -0.0000226
   11   0.0000738   0.0000027  -0.0000136  -0.0002744   0.0002340   0.0000782
   12   0.0000465  -0.0000033  -0.0000046  -0.0002611   0.0000493   0.0000289
   13  -0.0013041   0.0000894  -0.0000038  -0.0018792   0.0010057   0.0002254
   14  -0.0000121   0.0000588   0.0000361  -0.0010252   0.0006147   0.0000717
   15  -0.0005486  -0.0000335  -0.0000159  -0.0005854   0.0002027   0.0002319
   16  -0.0058229   0.0008977  -0.0006547   0.0009986  -0.0010205   0.0000954
   17   0.0028059   0.0009144   0.0003741  -0.0001601  -0.0011074  -0.0005151
   18  -0.0021581   0.0005982   0.0001091  -0.0008688   0.0004145   0.0002397
   19   0.0001558   0.0002661   0.0001552  -0.0012686   0.0003319   0.0003502
   20   0.0000112   0.0001702   0.0001131   0.0009164   0.0010458   0.0003206
   21  -0.0001342   0.0000214  -0.0000031   0.0008657   0.0006865   0.0000350
   22   0.0001875   0.0000689  -0.0002352  -0.0001003   0.0001492  -0.0003923
   23   0.0002723   0.0000122  -0.0003162   0.0002072  -0.0002161  -0.0001301
   24   0.0000956  -0.0000555   0.0003886   0.0003490  -0.0001419   0.0002379
   25  -0.0152660   0.0011061  -0.0042677  -0.0198836   0.0104156   0.0037972
   26  -0.0279406   0.0039397  -0.0059268   0.0338128  -0.0084898   0.0022931
   27   0.0066393   0.0003712   0.0014012   0.0272693  -0.0065377   0.0037830
   28   0.0008540  -0.0008455   0.0005331  -0.0088896   0.0012716  -0.0022964
   29   0.0003232   0.0005433   0.0002127   0.0007823   0.0010884   0.0009030
   30   0.0004717   0.0001193   0.0001712  -0.0020760   0.0008979   0.0009712
   31  -0.1080249  -0.1028918   0.0230863  -0.0829658   0.0100741  -0.0046800
   32  -0.1071523  -0.2324439   0.0480603   0.0298862  -0.1236619  -0.0528244
   33   0.0210901   0.0432024  -0.0612145   0.0212476  -0.0648122  -0.1232171
   34   0.0036701  -0.0053347   0.0141632  -0.0024424   0.0034999   0.0161792
   35   0.0048833  -0.0062167   0.0260033   0.0045772  -0.0006838  -0.0332281
   36  -0.0018370   0.0035691  -0.0045815   0.0069912  -0.0095656  -0.0280057
   37   0.1167083   0.1090627  -0.0263952   0.0055319   0.0186082   0.0013816
   38   0.1090627   0.2620714  -0.0383998   0.0021827  -0.0314847  -0.0082017
   39  -0.0263952  -0.0383998   0.0629253  -0.0045007  -0.0287815   0.0001903
   40   0.0055319   0.0021827  -0.0045007   0.4365279  -0.1214733   0.0283492
   41   0.0186082  -0.0314847  -0.0287815  -0.1214733   0.2602435   0.1023014
   42   0.0013816  -0.0082017   0.0001903   0.0283492   0.1023014   0.2402688
   43   0.0014468   0.0006552  -0.0002852   0.0009210   0.0000562  -0.0003289
   44  -0.0011155   0.0001825  -0.0012878  -0.0012121   0.0008150   0.0002901
   45   0.0012173  -0.0000423   0.0004852   0.0004337  -0.0008496  -0.0011627
   46  -0.0003363  -0.0004073  -0.0002222  -0.0001476  -0.0001588   0.0000703
   47   0.0008247   0.0005821   0.0000701   0.0005079   0.0001055  -0.0000144
   48  -0.0009841  -0.0007234   0.0000946   0.0001063  -0.0002375  -0.0001296
   49  -0.0000380  -0.0000070  -0.0000012  -0.0009395   0.0004698  -0.0005172
   50   0.0000317  -0.0000412  -0.0001023   0.0008255  -0.0002932   0.0010357
   51  -0.0001364   0.0001179  -0.0000134  -0.0002018   0.0003965   0.0010582
   52  -0.0000619  -0.0000194   0.0000424   0.0003388  -0.0002922  -0.0001179
   53   0.0003002   0.0003084   0.0001142   0.0003279   0.0000444   0.0003935
   54   0.0001304  -0.0001281   0.0000348   0.0002676  -0.0000705   0.0008411
   55   0.0000627  -0.0000311   0.0000140  -0.0002534   0.0001984   0.0002026
   56   0.0000387  -0.0000030  -0.0000036  -0.0000353   0.0000121  -0.0000660
   57  -0.0000139  -0.0000084   0.0000183  -0.0003990   0.0001833   0.0000591
   58  -0.0000032  -0.0000176   0.0000141  -0.0001321   0.0000304  -0.0003150
   59  -0.0000122  -0.0000064  -0.0000085  -0.0001149   0.0000783   0.0000357
   60   0.0000087   0.0000040  -0.0000062   0.0000701  -0.0000055  -0.0000407
   61  -0.0000015  -0.0000224   0.0000031   0.0001646  -0.0000980  -0.0000029
   62   0.0000865   0.0000411   0.0000320  -0.0000718   0.0001405  -0.0000217
   63  -0.0001231  -0.0000388   0.0000191  -0.0000246  -0.0000485   0.0000994
   64  -0.0000255  -0.0000024   0.0000158  -0.0001429   0.0000683   0.0000268
   65   0.0000074  -0.0000070  -0.0000064   0.0000337  -0.0000436  -0.0000241
   66   0.0000137  -0.0000020  -0.0000105   0.0001297  -0.0000609  -0.0000203
   67   0.0004101   0.0000720  -0.0000782   0.0015201  -0.0004297  -0.0001196
   68  -0.0002727  -0.0000024  -0.0000425  -0.0000571   0.0000001   0.0000208
   69   0.0002843   0.0000025   0.0000102   0.0002168  -0.0000584  -0.0002019
   70  -0.0002772  -0.0000107   0.0000527  -0.0009808   0.0003545   0.0000513
   71   0.0000837   0.0000123   0.0000023  -0.0000058   0.0000491   0.0000035
   72   0.0000376   0.0000032  -0.0000250   0.0003306  -0.0001169   0.0000869
   73  -0.0000913   0.0000026   0.0000026  -0.0002191   0.0001050   0.0000264
   74  -0.0000025   0.0000106   0.0000075  -0.0001211   0.0000675   0.0000127
   75  -0.0000726  -0.0000010  -0.0000032  -0.0000938   0.0000445   0.0000260
   76  -0.0000150  -0.0000069   0.0000008   0.0000050  -0.0000309  -0.0000113
   77   0.0000117  -0.0000001  -0.0000026   0.0000183  -0.0000033   0.0000023
   78  -0.0000005   0.0000023   0.0000017  -0.0000372   0.0000266   0.0000052
   79   0.0000000  -0.0000003  -0.0000031   0.0000492  -0.0000247   0.0000036
   80  -0.0000031   0.0000035   0.0000033  -0.0000457   0.0000371   0.0000245
   81   0.0000031   0.0000021   0.0000017  -0.0000165   0.0000153   0.0000018
   82  -0.0000103  -0.0000005   0.0000103  -0.0001480   0.0000603  -0.0000042
   83  -0.0000064   0.0000001   0.0000049  -0.0000511   0.0000246   0.0000060
   84  -0.0000127  -0.0000006   0.0000087  -0.0000782   0.0000331   0.0000140
   85  -0.0000044  -0.0000003  -0.0000057   0.0000671  -0.0000334   0.0000084
   86   0.0000117   0.0000015  -0.0000011   0.0000348  -0.0000054  -0.0000142
   87  -0.0000294  -0.0000036  -0.0000011  -0.0000108  -0.0000162   0.0000150
   88   0.0000589   0.0000077  -0.0000150   0.0002390  -0.0000808  -0.0000302
   89   0.0000152  -0.0000015  -0.0000050   0.0000900  -0.0000518  -0.0000195
   90  -0.0000180  -0.0000010  -0.0000009  -0.0000247  -0.0000020  -0.0000228
   91  -0.0012171   0.0009092   0.0009444  -0.0691088  -0.0249667   0.0081428
   92  -0.0001807   0.0024440   0.0002347  -0.0143966   0.0143145  -0.0032406
   93   0.0006322   0.0002702  -0.0005402  -0.0020928  -0.0086814   0.0091650
   94   0.0001777   0.0006632  -0.0001795   0.0014988  -0.0039949   0.0009960
   95  -0.0001468   0.0005446   0.0002326  -0.0082701  -0.0024209   0.0006719
   96  -0.0000645   0.0000475  -0.0001329   0.0045068   0.0011385   0.0002973
   97   0.0000163  -0.0000203  -0.0000657  -0.0005734  -0.0003000   0.0011957
   98   0.0000170  -0.0000365   0.0000355   0.0002864  -0.0002485  -0.0000570
   99   0.0000184  -0.0000351  -0.0000155   0.0000814  -0.0000719   0.0005058
  100   0.0028061  -0.0075859  -0.0030864  -0.2083121   0.0571364  -0.0384887
  101   0.0014445  -0.0015778  -0.0001152   0.0477296  -0.0965392  -0.0096025
  102  -0.0004768  -0.0009139   0.0003054  -0.0678343   0.0055964  -0.1062237
  103  -0.0001504   0.0004024   0.0005536  -0.0246559   0.0129275  -0.0368773
  104  -0.0000212   0.0000685  -0.0001187   0.0068171   0.0023954   0.0084522
  105  -0.0000372   0.0002182  -0.0001392  -0.0122435   0.0033887  -0.0075069
  106  -0.0000822   0.0000880   0.0000412   0.0001564  -0.0013426  -0.0000893
  107  -0.0000250  -0.0003822  -0.0001112   0.0071874  -0.0003580  -0.0007719
  108   0.0001167  -0.0000595   0.0003243  -0.0018399  -0.0002928  -0.0001126
  109   0.0000332   0.0000048   0.0000301  -0.0010946   0.0003370   0.0002096
  110  -0.0000105   0.0002139   0.0000099  -0.0037484   0.0004964   0.0006694
  111  -0.0000516   0.0001062  -0.0001136  -0.0006163   0.0001598   0.0004450
  112   0.0000227  -0.0000211  -0.0000401  -0.0005580   0.0001579   0.0000165
  113   0.0000238   0.0001024   0.0000952  -0.0020837   0.0005053  -0.0000696
  114  -0.0000578  -0.0000108  -0.0001896   0.0018364  -0.0000417   0.0003206
  115  -0.0000076   0.0000363   0.0000144   0.0000111   0.0001708  -0.0000277
  116  -0.0000151  -0.0000126  -0.0000085   0.0002459  -0.0001723  -0.0000298
  117   0.0000191  -0.0000159   0.0000231  -0.0002400   0.0000345   0.0000305
  118   0.0000660  -0.0002147  -0.0000624   0.0013689  -0.0014050  -0.0007891
  119   0.0001078  -0.0001266  -0.0000229  -0.0010459  -0.0012791  -0.0002556
  120   0.0000792  -0.0000474   0.0000182  -0.0012584  -0.0001243  -0.0000260
  121   0.0000039   0.0000059   0.0000042  -0.0000601   0.0001316  -0.0000112
  122  -0.0000121   0.0000028  -0.0000053   0.0001060   0.0000803   0.0000523
  123  -0.0000157   0.0000062  -0.0000042   0.0001551  -0.0000042   0.0001551
  124   0.0000057   0.0000774   0.0000701  -0.0018796   0.0011658   0.0006372
  125  -0.0000743   0.0001490  -0.0000067   0.0011542   0.0008349   0.0000486
  126  -0.0000204   0.0000224  -0.0000091   0.0004061   0.0000493   0.0001660
  127   0.0000203  -0.0000632  -0.0000176   0.0001775  -0.0005183  -0.0001569
  128   0.0000009  -0.0000194   0.0000018  -0.0000624  -0.0001166  -0.0000285
  129  -0.0000040   0.0000104   0.0000045  -0.0000702   0.0001169  -0.0000239
  130   0.0001170  -0.0003042  -0.0001273   0.0030079  -0.0039988  -0.0018104
  131   0.0000589  -0.0001721  -0.0000344   0.0011145  -0.0040366  -0.0029385
  132   0.0000148  -0.0001000  -0.0000503   0.0009911  -0.0026379  -0.0021842
  133  -0.0000022   0.0000116   0.0000060  -0.0000893   0.0000183   0.0006379
  134   0.0000074   0.0000003   0.0000024  -0.0001377   0.0000770  -0.0002939
  135   0.0000000   0.0000001   0.0000006   0.0000623  -0.0000233   0.0003942
  136  -0.0001160   0.0003329   0.0001404  -0.0022072   0.0042019   0.0023689
  137   0.0000375  -0.0000988  -0.0001208   0.0030379  -0.0021322  -0.0016238
  138   0.0000373  -0.0000957  -0.0000758   0.0015591  -0.0016462  -0.0004083
  139   0.0000166  -0.0000663  -0.0000142   0.0000234  -0.0003958  -0.0002638
  140   0.0000003  -0.0000009   0.0000108  -0.0003108   0.0000185   0.0001136
  141  -0.0000058   0.0000411   0.0000260  -0.0004902   0.0004753   0.0002651
  142  -0.0003186   0.0005410   0.0003735  -0.0284658   0.0379659   0.0231069
  143   0.0000179   0.0000404   0.0000101   0.0121921  -0.0113111  -0.0050767
  144   0.0000156   0.0000945   0.0001246   0.0001378   0.0074436   0.0058248
  145   0.0000312  -0.0000551  -0.0000408   0.0009698  -0.0006400   0.0000119
  146  -0.0000534   0.0000733   0.0000350  -0.0013512   0.0015795   0.0016783
  147  -0.0000320   0.0000361   0.0000381  -0.0008592   0.0010810   0.0021811
  148  -0.0000085   0.0001759   0.0000284   0.0024429   0.0006224  -0.0004951
  149  -0.0000467  -0.0000055  -0.0000751   0.0005642  -0.0008628  -0.0004130
  150  -0.0000177   0.0000119   0.0000378  -0.0002566  -0.0000285   0.0012742
  151  -0.0000365   0.0000648   0.0000476   0.0000149   0.0006946   0.0000433
  152  -0.0000350   0.0000682   0.0000359  -0.0003656   0.0006175   0.0000416
  153   0.0000027  -0.0000058   0.0000039  -0.0003167  -0.0001034   0.0000938
           43          44          45          46          47          48
    1  -0.0241930  -0.0336422   0.0064661  -0.0063478   0.0003946  -0.0018152
    2  -0.0080295  -0.0002050  -0.0019213   0.0025586   0.0005454   0.0002281
    3  -0.0024721  -0.0067139   0.0030078  -0.0020119  -0.0000920  -0.0001087
    4   0.0008689  -0.0009282  -0.0002979   0.0002062   0.0000865   0.0000268
    5   0.0017819   0.0009780  -0.0003932   0.0000858   0.0004522   0.0004883
    6  -0.0001596  -0.0006044   0.0003391  -0.0002411   0.0000919  -0.0000270
    7   0.0010612   0.0004541   0.0013312  -0.0000085   0.0006527  -0.0011078
    8  -0.0000418   0.0009133   0.0000523   0.0003394   0.0001420  -0.0000614
    9   0.0012919   0.0001768   0.0002698  -0.0006267  -0.0000632  -0.0003708
   10  -0.0001014  -0.0001902  -0.0000752  -0.0000065  -0.0000569   0.0000998
   11   0.0001235   0.0001741   0.0000017   0.0000114   0.0000058  -0.0000406
   12  -0.0000127   0.0002717  -0.0000732   0.0001315   0.0000287   0.0000204
   13   0.0004304   0.0007925  -0.0008776   0.0000857  -0.0003194   0.0003299
   14   0.0008750   0.0004332  -0.0001698  -0.0001180  -0.0000684  -0.0000535
   15  -0.0008956  -0.0000985  -0.0005166   0.0002812  -0.0000991   0.0003501
   16   0.0035195   0.0027552   0.0026396  -0.0000652   0.0008211  -0.0018015
   17  -0.0042314  -0.0108446   0.0079174   0.0004789   0.0011201   0.0003727
   18   0.0162911   0.0297492  -0.0079914  -0.0012686   0.0022878  -0.0057129
   19   0.0003916   0.0008021  -0.0004711  -0.0001009   0.0001502  -0.0000893
   20   0.0006238   0.0008420  -0.0011347  -0.0002379   0.0004042   0.0000904
   21  -0.0004828   0.0004625   0.0008854   0.0000260  -0.0001633   0.0000597
   22  -0.0017846  -0.0032320   0.0000055   0.0004221  -0.0005731   0.0009971
   23  -0.0033229  -0.0041017  -0.0007641   0.0002002  -0.0005067   0.0015721
   24   0.0008376   0.0012435   0.0016459  -0.0001947   0.0002669  -0.0004528
   25  -0.0802624   0.0025733  -0.0073378   0.0012647  -0.0039248   0.0136179
   26   0.0022277  -0.0855699   0.0198219   0.0046309  -0.0091726   0.0288026
   27  -0.0074264   0.0208329  -0.1525710   0.0000571   0.0004447  -0.0053616
   28   0.0017146  -0.0041491  -0.0040450   0.0000431  -0.0000003   0.0005901
   29  -0.0034692   0.0068320   0.0070222  -0.0001964   0.0009305  -0.0004423
   30   0.0110239  -0.0212875  -0.0244756   0.0003159   0.0002767   0.0011023
   31  -0.0086215   0.0038382  -0.0104374   0.0009099  -0.0008990   0.0012823
   32   0.0099799  -0.0018459   0.0039499   0.0010233  -0.0004645   0.0007015
   33  -0.0353005   0.0038022  -0.0072639  -0.0001372  -0.0003976   0.0013156
   34  -0.0062843  -0.0005689   0.0010385   0.0000845   0.0001837   0.0001973
   35   0.0012872   0.0004898  -0.0001709  -0.0000536   0.0003752  -0.0004447
   36  -0.0012894   0.0000936   0.0014484   0.0000868  -0.0000355   0.0001195
   37   0.0014468  -0.0011155   0.0012173  -0.0003363   0.0008247  -0.0009841
   38   0.0006552   0.0001825  -0.0000423  -0.0004073   0.0005821  -0.0007234
   39  -0.0002852  -0.0012878   0.0004852  -0.0002222   0.0000701   0.0000946
   40   0.0009210  -0.0012121   0.0004337  -0.0001476   0.0005079   0.0001063
   41   0.0000562   0.0008150  -0.0008496  -0.0001588   0.0001055  -0.0002375
   42  -0.0003289   0.0002901  -0.0011627   0.0000703  -0.0000144  -0.0001296
   43   0.4837173   0.0244072  -0.0448506  -0.0954505  -0.0990984   0.0148837
   44   0.0244072   0.5846103   0.0378470  -0.0982851  -0.2486645   0.0292252
   45  -0.0448506   0.0378470   0.4737248   0.0148999   0.0301517  -0.0529911
   46  -0.0954505  -0.0982851   0.0148999   0.1067231   0.1087971  -0.0138992
   47  -0.0990984  -0.2486645   0.0301517   0.1087971   0.2681298  -0.0343445
   48   0.0148837   0.0292252  -0.0529911  -0.0138992  -0.0343445   0.0580764
   49  -0.0927212   0.0685823   0.0694935   0.0064397  -0.0093642  -0.0099697
   50   0.0682886  -0.1569928  -0.1052985   0.0119905  -0.0189034  -0.0180480
   51   0.0687934  -0.1039305  -0.1489736  -0.0024392   0.0027005   0.0028972
   52  -0.1654618   0.0090495  -0.0165502  -0.0151664   0.0027748  -0.0024524
   53   0.0075785  -0.0802687   0.0011085  -0.0292341   0.0038360  -0.0068419
   54  -0.0171227   0.0010016  -0.0829770   0.0041059  -0.0009977   0.0004386
   55  -0.0041782   0.0082173  -0.0328318   0.0009954  -0.0006074   0.0001655
   56   0.0010611  -0.0012288   0.0018552   0.0001095   0.0001480  -0.0003690
   57  -0.0001595   0.0008404  -0.0057490  -0.0004259  -0.0004201  -0.0000268
   58  -0.0154783   0.0239317   0.0184764   0.0010975  -0.0005657   0.0002845
   59   0.0004233  -0.0008377  -0.0003384   0.0003054   0.0007198   0.0003486
   60  -0.0029278   0.0057451   0.0035238   0.0007671   0.0000339   0.0002110
   61   0.0008195  -0.0006420   0.0008022   0.0001330   0.0002498  -0.0000471
   62  -0.0009708  -0.0059290   0.0014116  -0.0019496   0.0002653  -0.0003029
   63   0.0009125   0.0025794  -0.0006059   0.0008789   0.0001797   0.0005389
   64   0.0000760  -0.0000633   0.0000415  -0.0000818  -0.0000200   0.0000354
   65  -0.0001349   0.0000893   0.0003349  -0.0000009  -0.0000072  -0.0000167
   66   0.0000922   0.0004422  -0.0002154   0.0001828   0.0000202   0.0000454
   67  -0.0006821  -0.0017970   0.0007342  -0.0004976   0.0002684  -0.0003204
   68   0.0000831   0.0005475  -0.0001393   0.0002036   0.0000348   0.0001177
   69  -0.0002048  -0.0013841   0.0007768  -0.0006180  -0.0000483  -0.0002402
   70   0.0000226  -0.0002221  -0.0001416  -0.0001756  -0.0001718   0.0000619
   71  -0.0000727  -0.0003589   0.0001160  -0.0001313   0.0000026  -0.0000747
   72   0.0000066   0.0006880  -0.0001405   0.0003370   0.0000883   0.0000932
   73  -0.0000016   0.0000294  -0.0000882   0.0000005  -0.0000296   0.0000318
   74  -0.0000417  -0.0001936   0.0000850  -0.0000919  -0.0000136  -0.0000287
   75   0.0000431   0.0001815  -0.0001370   0.0000830  -0.0000075   0.0000510
   76  -0.0000075   0.0000070  -0.0002341   0.0000372  -0.0000817  -0.0000512
   77  -0.0000958   0.0002858   0.0001601   0.0000870  -0.0000167  -0.0000037
   78   0.0000167   0.0001511   0.0000187   0.0000168  -0.0000040   0.0000110
   79  -0.0000116   0.0000129  -0.0000086   0.0000137   0.0000118   0.0000101
   80   0.0000399  -0.0000414  -0.0000478  -0.0000180  -0.0000000   0.0000043
   81  -0.0000347  -0.0000245   0.0000672  -0.0000196  -0.0000038  -0.0000098
   82   0.0000145  -0.0000761   0.0000259  -0.0000615  -0.0000249  -0.0000125
   83   0.0000567   0.0000209  -0.0000598  -0.0000111  -0.0000101   0.0000043
   84  -0.0000508  -0.0002267   0.0001235  -0.0000930  -0.0000176  -0.0000109
   85  -0.0000950   0.0000215   0.0001208   0.0000348   0.0000119   0.0000099
   86   0.0000102   0.0000740  -0.0000627   0.0000315   0.0000106   0.0000029
   87  -0.0001791  -0.0001905   0.0001872  -0.0000386  -0.0000104  -0.0000003
   88  -0.0000212  -0.0000633   0.0000427  -0.0000078   0.0000393  -0.0000354
   89   0.0000197   0.0000692  -0.0000015   0.0000261   0.0000059  -0.0000037
   90   0.0000290   0.0001236  -0.0000210   0.0000271  -0.0000052   0.0000089
   91  -0.0002118  -0.0004252   0.0001814   0.0000501   0.0000281   0.0000560
   92  -0.0000798  -0.0003157   0.0000087  -0.0000155   0.0001817  -0.0000039
   93   0.0002293   0.0000476  -0.0001463   0.0000072  -0.0000786  -0.0000301
   94   0.0001630   0.0000847  -0.0000644  -0.0000452   0.0001011  -0.0000271
   95  -0.0000099  -0.0000483   0.0000326  -0.0000052   0.0000164   0.0000090
   96  -0.0000284   0.0000350  -0.0000134  -0.0000046  -0.0000020  -0.0000028
   97   0.0000095  -0.0000054  -0.0000113   0.0000065  -0.0000194   0.0000012
   98   0.0000002   0.0000025   0.0000012  -0.0000031   0.0000064   0.0000023
   99   0.0000093  -0.0000017  -0.0000061   0.0000033  -0.0000143  -0.0000023
  100   0.0004470   0.0012357   0.0002415  -0.0000631  -0.0001790  -0.0001809
  101   0.0000458   0.0001248  -0.0004433   0.0000449  -0.0002001   0.0000721
  102  -0.0007476   0.0001435  -0.0002698  -0.0000268   0.0001968   0.0000133
  103  -0.0000325  -0.0001467  -0.0001863   0.0000031   0.0000227   0.0000126
  104  -0.0000477  -0.0000512   0.0000667  -0.0000009   0.0000104   0.0000086
  105   0.0003073  -0.0001795  -0.0001643  -0.0000089  -0.0000134   0.0000156
  106   0.0000502   0.0000640  -0.0000042  -0.0000221   0.0000308  -0.0000032
  107   0.0001269   0.0002894  -0.0000527  -0.0000280  -0.0000811  -0.0000059
  108  -0.0001303  -0.0001041   0.0001138  -0.0000103   0.0001427   0.0000768
  109  -0.0000263  -0.0000412   0.0000053   0.0000101  -0.0000239   0.0000022
  110  -0.0000546  -0.0001540   0.0000064   0.0000215   0.0000189  -0.0000127
  111   0.0000447   0.0000028  -0.0000459   0.0000076  -0.0000511  -0.0000335
  112  -0.0000074   0.0000223  -0.0000007   0.0000110  -0.0000491  -0.0000029
  113  -0.0000770  -0.0001452   0.0000376   0.0000086   0.0000756   0.0000200
  114   0.0001095   0.0000989  -0.0000781  -0.0000021  -0.0000905  -0.0000512
  115  -0.0000138  -0.0000484   0.0000055  -0.0000018   0.0000440   0.0000027
  116   0.0000153   0.0000385  -0.0000027  -0.0000056  -0.0000115  -0.0000015
  117  -0.0000158  -0.0000103   0.0000062   0.0000041   0.0000013   0.0000117
  118   0.0000205   0.0000750   0.0000073  -0.0000034   0.0000155  -0.0000042
  119  -0.0000165   0.0000144   0.0000073   0.0000049  -0.0000407   0.0000012
  120  -0.0000350   0.0000089   0.0000394   0.0000024   0.0000080   0.0000126
  121  -0.0000040   0.0000021   0.0000078  -0.0000005   0.0000031   0.0000003
  122   0.0000038   0.0000094   0.0000004  -0.0000003  -0.0000033  -0.0000018
  123   0.0000105  -0.0000086  -0.0000148   0.0000009  -0.0000077  -0.0000028
  124  -0.0000487  -0.0001125   0.0000094   0.0000111  -0.0000112   0.0000087
  125   0.0000268  -0.0000102  -0.0000154  -0.0000054   0.0000469  -0.0000058
  126   0.0000243  -0.0000012  -0.0000234  -0.0000020  -0.0000102  -0.0000059
  127   0.0000027   0.0000270   0.0000031  -0.0000006  -0.0000053  -0.0000007
  128  -0.0000017   0.0000025  -0.0000005  -0.0000005  -0.0000111  -0.0000001
  129  -0.0000076  -0.0000027   0.0000067   0.0000014   0.0000052   0.0000014
  130   0.0000674   0.0001278  -0.0000320  -0.0000033  -0.0000133  -0.0000138
  131  -0.0000366   0.0000086  -0.0000124   0.0000054  -0.0000294   0.0000021
  132  -0.0000184  -0.0000381  -0.0000612  -0.0000022  -0.0000047   0.0000055
  133   0.0000115  -0.0000205  -0.0000207  -0.0000009  -0.0000012   0.0000034
  134  -0.0000109   0.0000015   0.0000067  -0.0000009   0.0000028   0.0000006
  135   0.0000058  -0.0000024  -0.0000057   0.0000005  -0.0000030  -0.0000001
  136  -0.0000375  -0.0001265   0.0000334   0.0000044   0.0000308   0.0000103
  137   0.0000747   0.0000492  -0.0000610  -0.0000044   0.0000483  -0.0000149
  138   0.0000483   0.0000421  -0.0000407  -0.0000028   0.0000085  -0.0000070
  139  -0.0000047   0.0000500   0.0000183  -0.0000006  -0.0000162  -0.0000025
  140  -0.0000107  -0.0000097   0.0000021   0.0000001  -0.0000152   0.0000007
  141  -0.0000170  -0.0000149   0.0000123   0.0000018   0.0000002   0.0000031
  142  -0.0000633  -0.0000845   0.0002378   0.0000052  -0.0000628   0.0000169
  143  -0.0001802  -0.0001392   0.0000169   0.0000050  -0.0000949   0.0000399
  144   0.0000790   0.0001277   0.0002444   0.0000102   0.0000210  -0.0000166
  145  -0.0000441   0.0000575   0.0000590   0.0000055  -0.0000135  -0.0000125
  146   0.0000619  -0.0000117  -0.0000275  -0.0000003  -0.0000069  -0.0000073
  147   0.0000596  -0.0000665  -0.0001011  -0.0000049  -0.0000123   0.0000071
  148   0.0000923  -0.0000303  -0.0000389  -0.0000006   0.0001003  -0.0000094
  149   0.0001015   0.0001081  -0.0000062  -0.0000012   0.0000976  -0.0000263
  150   0.0000523  -0.0001004  -0.0001144  -0.0000106  -0.0000034   0.0000163
  151  -0.0000177   0.0000069   0.0000274  -0.0000020  -0.0000188  -0.0000016
  152  -0.0000015  -0.0000373  -0.0000067  -0.0000046   0.0000016   0.0000024
  153  -0.0000187   0.0000245   0.0000230   0.0000044  -0.0000094  -0.0000023
           49          50          51          52          53          54
    1   0.0013372  -0.0007029   0.0002481  -0.0953651  -0.0347041   0.0065431
    2   0.0020301   0.0005181   0.0000941  -0.0385696  -0.1614461   0.0176915
    3   0.0007862   0.0003135  -0.0000882   0.0089177   0.0219837  -0.0864230
    4   0.0002274  -0.0000284   0.0000654   0.0040475  -0.0102944  -0.0070181
    5  -0.0009029   0.0006941   0.0000090   0.0104749  -0.0252846  -0.0164666
    6  -0.0003048  -0.0001072   0.0000281  -0.0035424   0.0070071   0.0050606
    7  -0.0002046  -0.0001096  -0.0002479   0.0023428  -0.0049343   0.0144456
    8   0.0000490   0.0000063  -0.0000048   0.0012298  -0.0136579   0.0296180
    9  -0.0000138   0.0001545  -0.0001273   0.0055822   0.0098278  -0.0056317
   10   0.0000658   0.0000366  -0.0001848   0.0000459   0.0000433   0.0006304
   11  -0.0000449  -0.0000996   0.0000249  -0.0000508   0.0005565   0.0006651
   12  -0.0002308  -0.0000220   0.0000604   0.0000390  -0.0020798   0.0006854
   13   0.0000232   0.0001348   0.0001983   0.0025331  -0.0000698   0.0043221
   14  -0.0001274   0.0000591   0.0001194   0.0025479   0.0007122   0.0068466
   15   0.0000573  -0.0000357   0.0001251  -0.0028563   0.0004859  -0.0057501
   16   0.0000072  -0.0002340  -0.0000350   0.0002321   0.0008565  -0.0001946
   17   0.0001881   0.0009874  -0.0012190   0.0003528  -0.0000521  -0.0008925
   18   0.0004560   0.0000678   0.0010544   0.0003914  -0.0008267   0.0017464
   19   0.0000429   0.0000235   0.0003021  -0.0000639   0.0000256  -0.0000340
   20  -0.0001039  -0.0000360   0.0007861  -0.0001601  -0.0001360   0.0002622
   21   0.0001953  -0.0000145   0.0001103  -0.0001269   0.0002066  -0.0000573
   22  -0.0000309   0.0001223  -0.0003294  -0.0002911  -0.0003003  -0.0000178
   23  -0.0001078   0.0000439   0.0001837  -0.0002771   0.0002403  -0.0002423
   24  -0.0000289  -0.0001652   0.0003384  -0.0000290  -0.0002262  -0.0000429
   25   0.0022470  -0.0053593   0.0116788  -0.0060296   0.0100201  -0.0327233
   26  -0.0041213   0.0064213  -0.0207150   0.0029492  -0.0008957   0.0029298
   27  -0.0038949   0.0063451  -0.0238025  -0.0075048   0.0019703  -0.0076364
   28   0.0003383   0.0003248  -0.0013498   0.0007373  -0.0006911  -0.0003456
   29   0.0005639   0.0004585   0.0024359  -0.0003604   0.0002801  -0.0001132
   30  -0.0015217   0.0024622  -0.0055042   0.0010975  -0.0008480   0.0014752
   31   0.0004995   0.0006248   0.0020253   0.0005715  -0.0004100   0.0009159
   32  -0.0006116  -0.0000318  -0.0015533  -0.0000503  -0.0009697   0.0017094
   33  -0.0001714  -0.0009374  -0.0001926   0.0005910   0.0009446  -0.0071281
   34   0.0000977  -0.0001709   0.0000195   0.0002760   0.0004748  -0.0019435
   35   0.0000347   0.0000150   0.0001717  -0.0002441   0.0002230   0.0003899
   36   0.0002036  -0.0000676   0.0002341   0.0003989   0.0001000  -0.0004017
   37  -0.0000380   0.0000317  -0.0001364  -0.0000619   0.0003002   0.0001304
   38  -0.0000070  -0.0000412   0.0001179  -0.0000194   0.0003084  -0.0001281
   39  -0.0000012  -0.0001023  -0.0000134   0.0000424   0.0001142   0.0000348
   40  -0.0009395   0.0008255  -0.0002018   0.0003388   0.0003279   0.0002676
   41   0.0004698  -0.0002932   0.0003965  -0.0002922   0.0000444  -0.0000705
   42  -0.0005172   0.0010357   0.0010582  -0.0001179   0.0003935   0.0008411
   43  -0.0927212   0.0682886   0.0687934  -0.1654618   0.0075785  -0.0171227
   44   0.0685823  -0.1569928  -0.1039305   0.0090495  -0.0802687   0.0010016
   45   0.0694935  -0.1052985  -0.1489736  -0.0165502   0.0011085  -0.0829770
   46   0.0064397   0.0119905  -0.0024392  -0.0151664  -0.0292341   0.0041059
   47  -0.0093642  -0.0189034   0.0027005   0.0027748   0.0038360  -0.0009977
   48  -0.0099697  -0.0180480   0.0028972  -0.0024524  -0.0068419   0.0004386
   49   0.1043743  -0.0776926  -0.0721128  -0.0173888   0.0215425   0.0197885
   50  -0.0776926   0.1683059   0.1140094   0.0016066  -0.0023529  -0.0006951
   51  -0.0721128   0.1140094   0.1656837  -0.0041493   0.0054148   0.0049210
   52  -0.0173888   0.0016066  -0.0041493   0.4412179  -0.0437342  -0.0175768
   53   0.0215425  -0.0023529   0.0054148  -0.0437342   0.5151000   0.0055489
   54   0.0197885  -0.0006951   0.0049210  -0.0175768   0.0055489   0.5913848
   55   0.0014463   0.0003046   0.0004528  -0.0490350   0.0062720  -0.0251991
   56   0.0000352   0.0000445   0.0003294   0.0061788  -0.0614257   0.0547381
   57  -0.0001995   0.0002945   0.0008482  -0.0263458   0.0556702  -0.2870643
   58  -0.0058780   0.0003150  -0.0021548  -0.0884882   0.0751677   0.0546580
   59  -0.0001326   0.0010358   0.0000494   0.0749492  -0.1790959  -0.0966441
   60  -0.0015381   0.0005844   0.0007286   0.0555386  -0.0971823  -0.1225729
   61  -0.0000648  -0.0001126  -0.0000598  -0.0111413  -0.0032905  -0.0002409
   62  -0.0001682   0.0002106   0.0002618  -0.0270607   0.0024730  -0.0069350
   63  -0.0003716   0.0000821   0.0000636   0.0096612  -0.0023543   0.0009075
   64  -0.0000145   0.0000191   0.0000336   0.0003255   0.0005951  -0.0004235
   65  -0.0000169  -0.0000058  -0.0000463   0.0001073   0.0000671  -0.0007534
   66   0.0000075  -0.0000115   0.0000062   0.0006139  -0.0008052   0.0007742
   67  -0.0000269  -0.0000720  -0.0000300  -0.0058999   0.0027431  -0.0036445
   68  -0.0000827   0.0000209   0.0000454  -0.0000301  -0.0000428   0.0017921
   69   0.0000549   0.0000013  -0.0001010  -0.0031757   0.0011750  -0.0031840
   70   0.0000548   0.0000588   0.0000354  -0.0000637   0.0003742   0.0004227
   71  -0.0000073   0.0000028  -0.0000048  -0.0007833   0.0004861  -0.0006875
   72  -0.0000738  -0.0000106   0.0000250   0.0012343  -0.0011382   0.0005380
   73  -0.0000061   0.0000059   0.0000192   0.0000766  -0.0000060   0.0002707
   74  -0.0000243   0.0000144   0.0000021  -0.0006579   0.0001659  -0.0000029
   75   0.0000128  -0.0000023   0.0000161   0.0006955  -0.0001538   0.0000789
   76   0.0003001  -0.0001136  -0.0000550   0.0021855   0.0013585   0.0006342
   77  -0.0000985  -0.0001021  -0.0000682  -0.0002552   0.0009727   0.0007188
   78  -0.0000841   0.0000005  -0.0000132  -0.0001195  -0.0000978   0.0001073
   79  -0.0000248   0.0000034  -0.0000003  -0.0001380  -0.0001412   0.0000620
   80  -0.0000587   0.0000190   0.0000069  -0.0001957   0.0000338   0.0001005
   81  -0.0000244  -0.0000042  -0.0000029  -0.0000977   0.0000956   0.0000049
   82   0.0000159   0.0000034  -0.0000021   0.0000213   0.0002456  -0.0001202
   83  -0.0000097   0.0000033   0.0000082   0.0001573   0.0001800   0.0002498
   84  -0.0000125   0.0000160  -0.0000014  -0.0001406   0.0004072  -0.0003661
   85  -0.0000228   0.0000067  -0.0000107   0.0001255  -0.0001378  -0.0003297
   86   0.0000261  -0.0000201   0.0000076   0.0001216  -0.0000273   0.0002073
   87   0.0000314  -0.0000041  -0.0000050  -0.0001763   0.0000899  -0.0002998
   88  -0.0000029  -0.0000148  -0.0000130  -0.0002745   0.0001220  -0.0002243
   89   0.0000005  -0.0000076  -0.0000122   0.0001559  -0.0000557   0.0000429
   90  -0.0000084  -0.0000032  -0.0000038   0.0002094  -0.0001453   0.0001699
   91   0.0001733  -0.0000260   0.0003053   0.0001822   0.0000505  -0.0000339
   92   0.0000220  -0.0000351   0.0001532   0.0000185   0.0000847  -0.0000078
   93   0.0000446   0.0000737   0.0000077  -0.0000219  -0.0000310   0.0000968
   94  -0.0000923  -0.0000572  -0.0000760  -0.0000965   0.0000120   0.0000108
   95   0.0000167  -0.0000221   0.0000361   0.0000185   0.0000136  -0.0000099
   96  -0.0000147   0.0000026  -0.0000412  -0.0000157   0.0000005  -0.0000066
   97   0.0000178   0.0000132   0.0000131   0.0000059  -0.0000041   0.0000123
   98  -0.0000077  -0.0000078  -0.0000122  -0.0000054   0.0000017  -0.0000032
   99   0.0000082   0.0000111   0.0000042   0.0000037  -0.0000042   0.0000065
  100  -0.0003025  -0.0000847  -0.0008050  -0.0003628  -0.0002474  -0.0000745
  101   0.0001159   0.0000797   0.0002765   0.0000813  -0.0000584   0.0001708
  102  -0.0000827   0.0000129   0.0005264  -0.0000183   0.0002006   0.0000771
  103   0.0000560   0.0000736   0.0002951   0.0000236   0.0001118   0.0001470
  104  -0.0000038  -0.0000266  -0.0000791   0.0000076  -0.0000188  -0.0000687
  105   0.0000254   0.0000792   0.0000915   0.0000118  -0.0000037   0.0001158
  106  -0.0000449  -0.0000340  -0.0000562  -0.0000415   0.0000089  -0.0000005
  107  -0.0000775  -0.0000066  -0.0001333  -0.0000651  -0.0000442   0.0000286
  108  -0.0000238  -0.0001328  -0.0000208  -0.0000026   0.0000473  -0.0000459
  109   0.0000261   0.0000197   0.0000346   0.0000290  -0.0000053  -0.0000020
  110   0.0000497   0.0000345   0.0000838   0.0000392   0.0000144  -0.0000081
  111   0.0000212   0.0000594   0.0000322   0.0000099  -0.0000145   0.0000169
  112   0.0000224   0.0000226   0.0000210   0.0000238  -0.0000182   0.0000103
  113   0.0000216  -0.0000260   0.0000428   0.0000186   0.0000312  -0.0000203
  114  -0.0000038   0.0000785  -0.0000149  -0.0000145  -0.0000311   0.0000256
  115  -0.0000048  -0.0000115  -0.0000006  -0.0000103   0.0000171  -0.0000077
  116  -0.0000068  -0.0000039  -0.0000093  -0.0000053  -0.0000046   0.0000022
  117   0.0000064  -0.0000080   0.0000059   0.0000074  -0.0000002   0.0000046
  118  -0.0000316  -0.0000185  -0.0000443  -0.0000285  -0.0000070  -0.0000042
  119   0.0000122   0.0000224  -0.0000043   0.0000127  -0.0000046  -0.0000015
  120   0.0000004  -0.0000249   0.0000094   0.0000085  -0.0000017  -0.0000066
  121  -0.0000026  -0.0000048  -0.0000010  -0.0000002  -0.0000004  -0.0000042
  122  -0.0000015  -0.0000003  -0.0000004  -0.0000010  -0.0000028   0.0000013
  123   0.0000054   0.0000116   0.0000041   0.0000013   0.0000002   0.0000060
  124   0.0000489   0.0000194   0.0000721   0.0000491   0.0000055   0.0000021
  125  -0.0000209  -0.0000180  -0.0000104  -0.0000219   0.0000058   0.0000014
  126   0.0000002   0.0000159  -0.0000019  -0.0000038  -0.0000003   0.0000046
  127  -0.0000068  -0.0000019  -0.0000139  -0.0000075  -0.0000016  -0.0000010
  128   0.0000041   0.0000057   0.0000008   0.0000037  -0.0000002   0.0000000
  129   0.0000021  -0.0000054   0.0000025   0.0000021  -0.0000001  -0.0000001
  130  -0.0000481  -0.0000006  -0.0000644  -0.0000432  -0.0000261   0.0000144
  131   0.0000207   0.0000143   0.0000322   0.0000231  -0.0000069   0.0000096
  132   0.0000277   0.0000048   0.0000330   0.0000115   0.0000117   0.0000201
  133   0.0000101   0.0000031   0.0000087   0.0000031   0.0000037   0.0000070
  134  -0.0000037  -0.0000020  -0.0000026  -0.0000004   0.0000011  -0.0000024
  135   0.0000006   0.0000044  -0.0000019  -0.0000009  -0.0000002   0.0000006
  136   0.0000324  -0.0000128   0.0000618   0.0000353   0.0000149  -0.0000104
  137  -0.0000520  -0.0000175  -0.0000344  -0.0000514  -0.0000081   0.0000167
  138  -0.0000288   0.0000019  -0.0000290  -0.0000304  -0.0000067   0.0000073
  139  -0.0000065   0.0000011  -0.0000224  -0.0000058  -0.0000057  -0.0000057
  140   0.0000154   0.0000088   0.0000082   0.0000110   0.0000022   0.0000002
  141   0.0000107  -0.0000073   0.0000143   0.0000106   0.0000023   0.0000003
  142   0.0000638   0.0000155  -0.0001005   0.0000479   0.0000214  -0.0000923
  143   0.0001096   0.0000678   0.0000696   0.0000692   0.0000583  -0.0000336
  144  -0.0000645  -0.0000615  -0.0000669  -0.0000134  -0.0000518  -0.0000336
  145  -0.0000282   0.0000194  -0.0000332  -0.0000011  -0.0000126  -0.0000282
  146   0.0000321   0.0000110   0.0000091  -0.0000023  -0.0000038   0.0000320
  147   0.0000323   0.0000219   0.0000396   0.0000021   0.0000149   0.0000443
  148  -0.0000482  -0.0000546   0.0000495  -0.0000242  -0.0000241   0.0000381
  149  -0.0000984  -0.0000546  -0.0000692  -0.0000796  -0.0000376   0.0000066
  150   0.0000162   0.0000283   0.0000445   0.0000003   0.0000240   0.0000424
  151   0.0000120   0.0000030  -0.0000032   0.0000140   0.0000073  -0.0000162
  152   0.0000126   0.0000019   0.0000223   0.0000146   0.0000082   0.0000032
  153   0.0000097  -0.0000037  -0.0000079   0.0000012  -0.0000005  -0.0000092
           55          56          57          58          59          60
    1   0.0011518   0.0035134   0.0003668   0.0051579   0.0113762  -0.0031209
    2  -0.0021696  -0.0067070   0.0011621  -0.0118385  -0.0248405   0.0044052
    3   0.0159992   0.0303318  -0.0057942  -0.0088850  -0.0161361   0.0029077
    4   0.0003013   0.0006427   0.0000161  -0.0007309  -0.0026556   0.0002469
    5   0.0004762   0.0009132   0.0005385  -0.0028824  -0.0044562   0.0013027
    6  -0.0006235  -0.0004825   0.0005613   0.0009817   0.0019703   0.0006341
    7  -0.0012281  -0.0025081   0.0003552   0.0002085   0.0005649  -0.0003526
    8  -0.0022145  -0.0036234   0.0006575   0.0003131  -0.0000933   0.0010149
    9  -0.0008775  -0.0027485   0.0018544  -0.0002455  -0.0025076   0.0006887
   10  -0.0000720  -0.0001215   0.0000061   0.0002671  -0.0000796   0.0000314
   11   0.0000086   0.0003164  -0.0000123   0.0001115   0.0007857  -0.0001263
   12  -0.0003825   0.0003383   0.0004388   0.0000501   0.0011585   0.0004871
   13  -0.0006550  -0.0016245   0.0006575  -0.0001712  -0.0002836  -0.0000916
   14  -0.0014557  -0.0017124   0.0007568   0.0001025   0.0008975  -0.0000276
   15   0.0010037   0.0018141  -0.0002083   0.0000545   0.0007072  -0.0002223
   16  -0.0001746  -0.0003093   0.0002428  -0.0000983   0.0000596  -0.0000807
   17  -0.0003425   0.0001411  -0.0001227  -0.0000632   0.0000414   0.0002335
   18   0.0002881  -0.0002142   0.0001694  -0.0001886   0.0002803  -0.0000671
   19   0.0000692   0.0000390  -0.0000093  -0.0000580  -0.0001979  -0.0000082
   20   0.0000630  -0.0000096   0.0000482  -0.0001080   0.0001574  -0.0000596
   21   0.0000024   0.0000009  -0.0000181   0.0000553  -0.0000491  -0.0001616
   22   0.0001294   0.0001476  -0.0000603   0.0000608   0.0000763   0.0000200
   23   0.0000775   0.0000110  -0.0000194   0.0000799  -0.0000274  -0.0000244
   24  -0.0000072   0.0000777  -0.0000806  -0.0000299   0.0000682  -0.0000008
   25  -0.0066251   0.0002980  -0.0018733   0.0013694  -0.0001006   0.0000068
   26  -0.0003262   0.0005107  -0.0004313   0.0000887  -0.0002481   0.0006009
   27   0.0009523  -0.0002900   0.0014507   0.0016546  -0.0003152   0.0010577
   28   0.0000545   0.0000302   0.0001148   0.0003416   0.0001321   0.0000813
   29  -0.0002535   0.0000316  -0.0000499  -0.0001559  -0.0000171  -0.0002450
   30   0.0001230   0.0003841   0.0003816  -0.0010821   0.0006083   0.0000198
   31   0.0004985  -0.0000518   0.0004576  -0.0001556   0.0001308  -0.0000487
   32   0.0004590   0.0002707   0.0001868  -0.0001427   0.0000595  -0.0000640
   33  -0.0021658   0.0002225  -0.0005584   0.0002779   0.0001971   0.0001823
   34  -0.0007056   0.0000134  -0.0001812  -0.0000231   0.0000342   0.0000496
   35   0.0001724  -0.0000277   0.0000500   0.0000160  -0.0000281  -0.0000336
   36  -0.0001952  -0.0000198  -0.0000425  -0.0000442   0.0000154   0.0000222
   37   0.0000627   0.0000387  -0.0000139  -0.0000032  -0.0000122   0.0000087
   38  -0.0000311  -0.0000030  -0.0000084  -0.0000176  -0.0000064   0.0000040
   39   0.0000140  -0.0000036   0.0000183   0.0000141  -0.0000085  -0.0000062
   40  -0.0002534  -0.0000353  -0.0003990  -0.0001321  -0.0001149   0.0000701
   41   0.0001984   0.0000121   0.0001833   0.0000304   0.0000783  -0.0000055
   42   0.0002026  -0.0000660   0.0000591  -0.0003150   0.0000357  -0.0000407
   43  -0.0041782   0.0010611  -0.0001595  -0.0154783   0.0004233  -0.0029278
   44   0.0082173  -0.0012288   0.0008404   0.0239317  -0.0008377   0.0057451
   45  -0.0328318   0.0018552  -0.0057490   0.0184764  -0.0003384   0.0035238
   46   0.0009954   0.0001095  -0.0004259   0.0010975   0.0003054   0.0007671
   47  -0.0006074   0.0001480  -0.0004201  -0.0005657   0.0007198   0.0000339
   48   0.0001655  -0.0003690  -0.0000268   0.0002845   0.0003486   0.0002110
   49   0.0014463   0.0000352  -0.0001995  -0.0058780  -0.0001326  -0.0015381
   50   0.0003046   0.0000445   0.0002945   0.0003150   0.0010358   0.0005844
   51   0.0004528   0.0003294   0.0008482  -0.0021548   0.0000494   0.0007286
   52  -0.0490350   0.0061788  -0.0263458  -0.0884882   0.0749492   0.0555386
   53   0.0062720  -0.0614257   0.0556702   0.0751677  -0.1790959  -0.0971823
   54  -0.0251991   0.0547381  -0.2870643   0.0546580  -0.0966441  -0.1225729
   55   0.0560575  -0.0055622   0.0294877   0.0011695  -0.0035439   0.0130708
   56  -0.0055622   0.0660712  -0.0628017  -0.0029728   0.0056254  -0.0231265
   57   0.0294877  -0.0628017   0.3111700  -0.0015669   0.0032612  -0.0170115
   58   0.0011695  -0.0029728  -0.0015669   0.0994908  -0.0815781  -0.0612029
   59  -0.0035439   0.0056254   0.0032612  -0.0815781   0.1983750   0.1073884
   60   0.0130708  -0.0231265  -0.0170115  -0.0612029   0.1073884   0.1292743
   61   0.0007198   0.0006193  -0.0003884   0.0016112   0.0015327   0.0000767
   62   0.0005433   0.0009752   0.0000863  -0.0005369   0.0006120  -0.0001880
   63   0.0004286  -0.0001864  -0.0001441  -0.0007754  -0.0003448   0.0001901
   64   0.0000951  -0.0001061   0.0002826  -0.0001254  -0.0001515  -0.0001389
   65  -0.0002533  -0.0001689   0.0002908   0.0000361   0.0001029   0.0000879
   66   0.0001471   0.0002242  -0.0002205  -0.0001148   0.0000257  -0.0000635
   67   0.0007296   0.0012025  -0.0006476   0.0003121   0.0002830  -0.0000038
   68  -0.0001550  -0.0004194   0.0001737   0.0000760   0.0003008  -0.0000749
   69   0.0004557   0.0006167  -0.0004006   0.0001108  -0.0001461   0.0000475
   70  -0.0001530  -0.0002800   0.0002773  -0.0000363  -0.0001158  -0.0001191
   71   0.0000631   0.0001358  -0.0000357   0.0000279   0.0000540   0.0000247
   72  -0.0000714  -0.0000521  -0.0000002  -0.0000261   0.0002089   0.0000784
   73  -0.0000333  -0.0000917   0.0000744   0.0000013   0.0000514  -0.0000396
   74  -0.0000016  -0.0000344   0.0000530   0.0000624   0.0001224   0.0000102
   75  -0.0000509  -0.0000596   0.0000406  -0.0000516  -0.0000812  -0.0000137
   76  -0.0000634  -0.0001555   0.0000903   0.0001606  -0.0009329  -0.0003076
   77   0.0000542   0.0000168   0.0000130   0.0005420   0.0005193  -0.0002050
   78   0.0000424  -0.0000973  -0.0000854   0.0001530   0.0001174   0.0001180
   79  -0.0000071  -0.0000099  -0.0000124  -0.0000269   0.0000773   0.0000362
   80   0.0000603  -0.0000797  -0.0000859   0.0000741   0.0001401   0.0000655
   81  -0.0000169  -0.0000078   0.0000490   0.0000597   0.0001690   0.0000152
   82   0.0000395   0.0000487   0.0000345  -0.0000211  -0.0000687  -0.0000419
   83   0.0001508   0.0000841  -0.0000411   0.0000059   0.0000151  -0.0000618
   84  -0.0000723  -0.0001966   0.0001885  -0.0000087  -0.0000399   0.0000279
   85  -0.0005430  -0.0002319  -0.0002485  -0.0000137   0.0000140   0.0000724
   86  -0.0001897   0.0001064  -0.0001773  -0.0000078  -0.0000241  -0.0001262
   87  -0.0004288  -0.0001961   0.0001085   0.0000047  -0.0000420  -0.0000093
   88   0.0000618   0.0000938  -0.0000761   0.0000111  -0.0000034   0.0000145
   89   0.0000099   0.0000153  -0.0000292   0.0000115   0.0000012   0.0000135
   90  -0.0000158  -0.0000168  -0.0000022   0.0000022   0.0000205   0.0000024
   91  -0.0001638   0.0000152  -0.0001830  -0.0001351   0.0000250   0.0000717
   92  -0.0000404  -0.0000010  -0.0000534  -0.0000486   0.0000157   0.0000223
   93   0.0000681  -0.0000136   0.0000492  -0.0000108   0.0000052  -0.0000060
   94   0.0000679  -0.0000044   0.0000739   0.0000638  -0.0000136  -0.0000319
   95  -0.0000180   0.0000031  -0.0000176  -0.0000068  -0.0000014   0.0000039
   96   0.0000058   0.0000015   0.0000103   0.0000170  -0.0000067  -0.0000075
   97  -0.0000007  -0.0000004  -0.0000038  -0.0000082   0.0000020   0.0000022
   98   0.0000012  -0.0000004   0.0000022   0.0000063  -0.0000015  -0.0000015
   99   0.0000023  -0.0000010   0.0000009  -0.0000048   0.0000016   0.0000015
  100   0.0003135  -0.0000331   0.0003432   0.0003155  -0.0000447  -0.0001231
  101   0.0000106   0.0000164   0.0000087  -0.0000850   0.0000140   0.0000115
  102  -0.0000056   0.0000238   0.0000115  -0.0001020   0.0000138  -0.0000412
  103   0.0000018  -0.0000036  -0.0000162  -0.0000827   0.0000065  -0.0000029
  104  -0.0000192  -0.0000007  -0.0000076   0.0000163  -0.0000009   0.0000076
  105   0.0000214  -0.0000090   0.0000009  -0.0000388   0.0000033   0.0000064
  106   0.0000245   0.0000010   0.0000345   0.0000410  -0.0000150  -0.0000231
  107   0.0000684   0.0000013   0.0000799   0.0000693  -0.0000205  -0.0000419
  108  -0.0000756   0.0000128  -0.0000687   0.0000337  -0.0000178  -0.0000042
  109  -0.0000156  -0.0000011  -0.0000222  -0.0000255   0.0000095   0.0000158
  110  -0.0000260  -0.0000041  -0.0000363  -0.0000514   0.0000172   0.0000289
  111   0.0000249  -0.0000064   0.0000201  -0.0000263   0.0000118   0.0000082
  112  -0.0000070   0.0000014  -0.0000130  -0.0000174   0.0000056   0.0000087
  113  -0.0000408   0.0000008  -0.0000435  -0.0000177   0.0000039   0.0000142
  114   0.0000626  -0.0000089   0.0000617  -0.0000058   0.0000072  -0.0000053
  115  -0.0000033  -0.0000014  -0.0000004   0.0000039  -0.0000018  -0.0000020
  116   0.0000067   0.0000018   0.0000092   0.0000074  -0.0000021  -0.0000056
  117  -0.0000124   0.0000012  -0.0000152  -0.0000029   0.0000000   0.0000029
  118   0.0000158   0.0000022   0.0000243   0.0000276  -0.0000092  -0.0000150
  119  -0.0000021  -0.0000016   0.0000012  -0.0000047  -0.0000016   0.0000007
  120  -0.0000222   0.0000078  -0.0000180   0.0000034  -0.0000029  -0.0000022
  121  -0.0000022   0.0000010  -0.0000018   0.0000019  -0.0000001  -0.0000001
  122   0.0000021   0.0000008   0.0000017   0.0000007   0.0000000  -0.0000009
  123   0.0000050  -0.0000025   0.0000033  -0.0000051   0.0000023   0.0000022
  124  -0.0000345  -0.0000002  -0.0000494  -0.0000458   0.0000161   0.0000278
  125   0.0000110  -0.0000010   0.0000090   0.0000105   0.0000007  -0.0000032
  126   0.0000128  -0.0000046   0.0000125  -0.0000026   0.0000022   0.0000005
  127   0.0000047   0.0000006   0.0000096   0.0000089  -0.0000045  -0.0000066
  128   0.0000001  -0.0000001   0.0000006  -0.0000016  -0.0000005   0.0000000
  129  -0.0000047   0.0000019  -0.0000063  -0.0000005  -0.0000002   0.0000007
  130   0.0000397  -0.0000000   0.0000418   0.0000342  -0.0000055  -0.0000163
  131  -0.0000131   0.0000073  -0.0000176  -0.0000185   0.0000043   0.0000063
  132  -0.0000024  -0.0000004  -0.0000072  -0.0000204   0.0000039   0.0000041
  133   0.0000014  -0.0000024   0.0000015  -0.0000059   0.0000020   0.0000010
  134  -0.0000025   0.0000003  -0.0000015   0.0000015  -0.0000005  -0.0000005
  135   0.0000028  -0.0000014   0.0000026  -0.0000009   0.0000005   0.0000009
  136  -0.0000367  -0.0000002  -0.0000488  -0.0000318   0.0000124   0.0000229
  137   0.0000410  -0.0000062   0.0000382   0.0000243   0.0000038  -0.0000094
  138   0.0000297  -0.0000064   0.0000333   0.0000159   0.0000008  -0.0000075
  139   0.0000035   0.0000039   0.0000111   0.0000128  -0.0000084  -0.0000097
  140  -0.0000049   0.0000009  -0.0000060  -0.0000066  -0.0000011   0.0000016
  141  -0.0000116   0.0000028  -0.0000143  -0.0000055   0.0000004   0.0000023
  142  -0.0000573  -0.0000052  -0.0000322   0.0000122  -0.0000274   0.0000010
  143  -0.0000412  -0.0000133  -0.0000123  -0.0000482  -0.0000125   0.0000018
  144  -0.0000281   0.0000263  -0.0000311   0.0000547  -0.0000163  -0.0000088
  145  -0.0000047   0.0000062   0.0000003   0.0000153  -0.0000055  -0.0000030
  146   0.0000101   0.0000008   0.0000010  -0.0000066  -0.0000000   0.0000000
  147   0.0000155  -0.0000091   0.0000098  -0.0000218   0.0000052   0.0000016
  148   0.0000059   0.0000060  -0.0000261  -0.0000054   0.0000295   0.0000189
  149   0.0000404   0.0000066   0.0000231   0.0000499   0.0000113  -0.0000064
  150   0.0000189  -0.0000200   0.0000154  -0.0000288   0.0000172   0.0000093
  151  -0.0000079   0.0000032   0.0000009   0.0000015  -0.0000122  -0.0000049
  152  -0.0000077  -0.0000011  -0.0000102  -0.0000134   0.0000033   0.0000065
  153  -0.0000045   0.0000065  -0.0000026   0.0000066  -0.0000089  -0.0000053
           61          62          63          64          65          66
    1  -0.1604974  -0.0028379  -0.0039165  -0.0121303  -0.0010876  -0.0059996
    2   0.0001150  -0.0808374  -0.0007582  -0.0056786  -0.0011762  -0.0004652
    3  -0.0033145  -0.0016226  -0.0756553  -0.0334227  -0.0053976  -0.0005422
    4  -0.0187078   0.0235336   0.0166038   0.0017902   0.0013288   0.0013109
    5   0.0003434   0.0004587  -0.0001298  -0.0006367   0.0006376   0.0001316
    6  -0.0028081   0.0028031   0.0022147  -0.0004526   0.0009848   0.0006488
    7  -0.0157982   0.0004611  -0.0337079  -0.0074141  -0.0020427   0.0015268
    8   0.0088038   0.0011911   0.0060053  -0.0021129  -0.0025560   0.0007568
    9  -0.0188371  -0.0018914  -0.0134872   0.0004933   0.0007297  -0.0005272
   10   0.0004876  -0.0004832  -0.0009124   0.0000995  -0.0000218   0.0000343
   11  -0.0002827   0.0002959  -0.0000564  -0.0001109   0.0003067   0.0001121
   12   0.0016009  -0.0003483   0.0013203  -0.0002505   0.0002080  -0.0000295
   13  -0.0080239   0.0071441  -0.0158985   0.0016958   0.0037916  -0.0004474
   14   0.0123984  -0.0032305   0.0169820  -0.0005864  -0.0029536   0.0003177
   15  -0.0191941   0.0129858  -0.0186518   0.0015491   0.0046394  -0.0011025
   16   0.0000739   0.0002482   0.0008886   0.0005459   0.0001810  -0.0000511
   17  -0.0002583  -0.0010128   0.0023214   0.0005139   0.0005451  -0.0003248
   18  -0.0006436   0.0010576  -0.0056302  -0.0017709   0.0000377   0.0005036
   19   0.0001382  -0.0002254  -0.0000800  -0.0000025  -0.0000907   0.0000035
   20  -0.0000465   0.0002732   0.0001591   0.0000481  -0.0000160   0.0000077
   21  -0.0001750   0.0001265  -0.0000128   0.0000606  -0.0000084  -0.0000102
   22   0.0000556   0.0003356  -0.0019131  -0.0007041  -0.0000621   0.0002150
   23  -0.0002248   0.0003529   0.0002374   0.0001119  -0.0000071  -0.0000184
   24   0.0002868   0.0003358  -0.0003277  -0.0001975  -0.0000630   0.0001220
   25   0.0001554  -0.0001301   0.0005250   0.0001913   0.0001906  -0.0001201
   26   0.0000333  -0.0002303   0.0005068   0.0001445  -0.0000507  -0.0000718
   27  -0.0001178   0.0004271  -0.0002180   0.0000624  -0.0000307  -0.0000358
   28  -0.0000231  -0.0000002  -0.0000279  -0.0000060   0.0000042  -0.0000034
   29  -0.0000145  -0.0000244  -0.0000989  -0.0000305  -0.0000032   0.0000049
   30  -0.0000104  -0.0000649  -0.0000024  -0.0000180  -0.0000048   0.0000081
   31  -0.0001181   0.0000708   0.0000460   0.0000901  -0.0000269  -0.0000725
   32   0.0000631  -0.0000884  -0.0000634  -0.0000651   0.0000591   0.0000577
   33   0.0000839  -0.0001512   0.0000290  -0.0000455   0.0000580   0.0000170
   34   0.0000414  -0.0000990   0.0001239   0.0000051   0.0000104  -0.0000017
   35  -0.0000298   0.0000796  -0.0000261   0.0000166  -0.0000109  -0.0000153
   36   0.0000207  -0.0000628   0.0000804   0.0000120   0.0000007  -0.0000018
   37  -0.0000015   0.0000865  -0.0001231  -0.0000255   0.0000074   0.0000137
   38  -0.0000224   0.0000411  -0.0000388  -0.0000024  -0.0000070  -0.0000020
   39   0.0000031   0.0000320   0.0000191   0.0000158  -0.0000064  -0.0000105
   40   0.0001646  -0.0000718  -0.0000246  -0.0001429   0.0000337   0.0001297
   41  -0.0000980   0.0001405  -0.0000485   0.0000683  -0.0000436  -0.0000609
   42  -0.0000029  -0.0000217   0.0000994   0.0000268  -0.0000241  -0.0000203
   43   0.0008195  -0.0009708   0.0009125   0.0000760  -0.0001349   0.0000922
   44  -0.0006420  -0.0059290   0.0025794  -0.0000633   0.0000893   0.0004422
   45   0.0008022   0.0014116  -0.0006059   0.0000415   0.0003349  -0.0002154
   46   0.0001330  -0.0019496   0.0008789  -0.0000818  -0.0000009   0.0001828
   47   0.0002498   0.0002653   0.0001797  -0.0000200  -0.0000072   0.0000202
   48  -0.0000471  -0.0003029   0.0005389   0.0000354  -0.0000167   0.0000454
   49  -0.0000648  -0.0001682  -0.0003716  -0.0000145  -0.0000169   0.0000075
   50  -0.0001126   0.0002106   0.0000821   0.0000191  -0.0000058  -0.0000115
   51  -0.0000598   0.0002618   0.0000636   0.0000336  -0.0000463   0.0000062
   52  -0.0111413  -0.0270607   0.0096612   0.0003255   0.0001073   0.0006139
   53  -0.0032905   0.0024730  -0.0023543   0.0005951   0.0000671  -0.0008052
   54  -0.0002409  -0.0069350   0.0009075  -0.0004235  -0.0007534   0.0007742
   55   0.0007198   0.0005433   0.0004286   0.0000951  -0.0002533   0.0001471
   56   0.0006193   0.0009752  -0.0001864  -0.0001061  -0.0001689   0.0002242
   57  -0.0003884   0.0000863  -0.0001441   0.0002826   0.0002908  -0.0002205
   58   0.0016112  -0.0005369  -0.0007754  -0.0001254   0.0000361  -0.0001148
   59   0.0015327   0.0006120  -0.0003448  -0.0001515   0.0001029   0.0000257
   60   0.0000767  -0.0001880   0.0001901  -0.0001389   0.0000879  -0.0000635
   61   0.4840102  -0.0723416   0.0118369  -0.0878232  -0.0097514  -0.0323916
   62  -0.0723416   0.5240455   0.0466484  -0.0083004  -0.0840681  -0.0224728
   63   0.0118369   0.0466484   0.5028291  -0.0310298  -0.0235120  -0.1718587
   64  -0.0878232  -0.0083004  -0.0310298   0.5529930  -0.0066059  -0.0303450
   65  -0.0097514  -0.0840681  -0.0235120  -0.0066059   0.5573981  -0.0202432
   66  -0.0323916  -0.0224728  -0.1718587  -0.0303450  -0.0202432   0.4788037
   67  -0.0737892  -0.0120605   0.0049327   0.0023295   0.0090228  -0.0064160
   68  -0.0092868  -0.1270763   0.0190342   0.0057300   0.0082003  -0.0009729
   69   0.0036720   0.0345913  -0.0991855   0.0031300   0.0192622  -0.0237292
   70  -0.0100434  -0.0001056   0.0140817  -0.0016557  -0.0008898   0.0000148
   71  -0.0180755   0.0076082   0.0174428  -0.0013333  -0.0010859   0.0006703
   72   0.0262935  -0.0050367  -0.0215386   0.0017336   0.0015045  -0.0008134
   73   0.0025102  -0.0041244  -0.0019825   0.0004754   0.0001197  -0.0005183
   74  -0.0036598  -0.0150674  -0.0074151  -0.0002752   0.0007158  -0.0017801
   75   0.0033406   0.0173520   0.0081443   0.0002233   0.0009625   0.0015510
   76  -0.0992880   0.0975462   0.0373942   0.0057040  -0.0107789  -0.0052068
   77   0.0936846  -0.2190568  -0.0688533   0.0022527  -0.0047941  -0.0028427
   78   0.0377354  -0.0708292  -0.0761154   0.0130025  -0.0264557  -0.0130045
   79   0.0040648  -0.0100606  -0.0042306  -0.0947159   0.0914474   0.0394252
   80   0.0026532  -0.0060085  -0.0030342   0.0907044  -0.2234107  -0.0748075
   81   0.0133555  -0.0264089  -0.0136775   0.0383721  -0.0742759  -0.0787534
   82  -0.0096686  -0.0007162   0.0003977  -0.3026415  -0.0326195   0.0036790
   83  -0.0067157  -0.0018282   0.0002520  -0.0327956  -0.0517678   0.0002474
   84  -0.0319808  -0.0039897   0.0010019   0.0053941   0.0005789  -0.0463476
   85   0.0021022   0.0097945  -0.0071264  -0.0585002  -0.0413213   0.0338181
   86   0.0024266   0.0063240  -0.0056305  -0.0409529  -0.1961358   0.1217496
   87   0.0068554   0.0242977  -0.0192669   0.0333961   0.1207391  -0.1453144
   88  -0.0020210   0.0024346   0.0034075  -0.0005021  -0.0005711   0.0005300
   89   0.0018958  -0.0008658   0.0001050  -0.0003529   0.0001418   0.0001043
   90   0.0042666  -0.0021129  -0.0010839   0.0002126   0.0004313   0.0001339
   91   0.0000876  -0.0000469  -0.0000169  -0.0000760   0.0000052   0.0000648
   92   0.0000110   0.0000261  -0.0000279  -0.0000094  -0.0000195   0.0000099
   93  -0.0000100  -0.0000077   0.0000235   0.0000157  -0.0000053  -0.0000150
   94  -0.0000453   0.0000417  -0.0000065   0.0000342  -0.0000064  -0.0000276
   95   0.0000103  -0.0000054   0.0000001  -0.0000097   0.0000049   0.0000075
   96  -0.0000087   0.0000050  -0.0000033   0.0000049   0.0000024  -0.0000030
   97   0.0000031  -0.0000042   0.0000029  -0.0000022   0.0000004   0.0000020
   98  -0.0000025   0.0000027  -0.0000008   0.0000018  -0.0000004  -0.0000011
   99   0.0000013  -0.0000033   0.0000017  -0.0000006  -0.0000004  -0.0000002
  100  -0.0001626   0.0000853   0.0000306   0.0001477  -0.0000210  -0.0001271
  101   0.0000299  -0.0000554   0.0000378  -0.0000239   0.0000276   0.0000201
  102  -0.0000123   0.0000326  -0.0000322  -0.0000015   0.0000019   0.0000043
  103   0.0000130  -0.0000137   0.0000166  -0.0000076   0.0000004   0.0000074
  104   0.0000018   0.0000015  -0.0000044  -0.0000013  -0.0000023   0.0000003
  105   0.0000074  -0.0000100   0.0000169  -0.0000027  -0.0000022   0.0000018
  106  -0.0000190   0.0000130  -0.0000012   0.0000119   0.0000077  -0.0000097
  107  -0.0000291   0.0000017   0.0000177   0.0000216   0.0000153  -0.0000196
  108   0.0000030   0.0000296  -0.0000222  -0.0000106  -0.0000020   0.0000187
  109   0.0000146  -0.0000113   0.0000022  -0.0000091  -0.0000036   0.0000066
  110   0.0000174  -0.0000073  -0.0000067  -0.0000109  -0.0000105   0.0000081
  111   0.0000027  -0.0000139   0.0000079   0.0000016  -0.0000021  -0.0000061
  112   0.0000135  -0.0000132   0.0000069  -0.0000080   0.0000008   0.0000065
  113   0.0000077   0.0000106  -0.0000138  -0.0000077  -0.0000088   0.0000092
  114  -0.0000096  -0.0000163   0.0000156   0.0000125   0.0000043  -0.0000171
  115  -0.0000075   0.0000105  -0.0000072   0.0000041  -0.0000028  -0.0000024
  116  -0.0000015  -0.0000018   0.0000034   0.0000008   0.0000033  -0.0000015
  117   0.0000046   0.0000002  -0.0000005  -0.0000039  -0.0000017   0.0000047
  118  -0.0000173   0.0000106  -0.0000058   0.0000113   0.0000022  -0.0000083
  119   0.0000039  -0.0000120   0.0000052  -0.0000029   0.0000044   0.0000020
  120   0.0000052  -0.0000004  -0.0000036  -0.0000067   0.0000032   0.0000060
  121  -0.0000003   0.0000000  -0.0000016  -0.0000003   0.0000001   0.0000003
  122  -0.0000002   0.0000001   0.0000002   0.0000002   0.0000010  -0.0000000
  123   0.0000008  -0.0000014   0.0000026   0.0000008  -0.0000016  -0.0000012
  124   0.0000280  -0.0000129   0.0000017  -0.0000191  -0.0000068   0.0000146
  125  -0.0000105   0.0000156  -0.0000061   0.0000092  -0.0000076  -0.0000067
  126  -0.0000025  -0.0000018   0.0000037   0.0000033  -0.0000017  -0.0000040
  127  -0.0000050  -0.0000001   0.0000001   0.0000023   0.0000040  -0.0000018
  128   0.0000020  -0.0000034   0.0000020  -0.0000021   0.0000027   0.0000011
  129   0.0000022   0.0000013  -0.0000013  -0.0000018   0.0000004   0.0000021
  130  -0.0000217   0.0000105  -0.0000016   0.0000177  -0.0000008  -0.0000147
  131   0.0000141  -0.0000088   0.0000018  -0.0000128   0.0000084   0.0000108
  132   0.0000087  -0.0000036   0.0000043  -0.0000071   0.0000053   0.0000065
  133   0.0000014  -0.0000011   0.0000045   0.0000000  -0.0000017  -0.0000002
  134  -0.0000000   0.0000007  -0.0000004  -0.0000004   0.0000004   0.0000004
  135  -0.0000007  -0.0000009   0.0000013   0.0000011  -0.0000012  -0.0000012
  136   0.0000222  -0.0000017  -0.0000037  -0.0000155  -0.0000096   0.0000123
  137  -0.0000262   0.0000254  -0.0000060   0.0000269  -0.0000197  -0.0000211
  138  -0.0000176   0.0000101   0.0000009   0.0000180  -0.0000108  -0.0000152
  139  -0.0000050  -0.0000047  -0.0000002   0.0000011   0.0000111   0.0000000
  140   0.0000069  -0.0000066   0.0000023  -0.0000072   0.0000077   0.0000053
  141   0.0000070  -0.0000015  -0.0000009  -0.0000066   0.0000026   0.0000055
  142   0.0000155  -0.0000453   0.0000073  -0.0000171   0.0000239   0.0000134
  143   0.0000196  -0.0000528   0.0000255  -0.0000209   0.0000219   0.0000140
  144  -0.0000032   0.0000102  -0.0000292  -0.0000059   0.0000085   0.0000093
  145  -0.0000036  -0.0000031  -0.0000087   0.0000001   0.0000044   0.0000004
  146   0.0000000  -0.0000012  -0.0000001  -0.0000013   0.0000034   0.0000014
  147   0.0000019  -0.0000037   0.0000127   0.0000014  -0.0000039  -0.0000029
  148   0.0000072   0.0000411  -0.0000134   0.0000057  -0.0000311  -0.0000023
  149  -0.0000306   0.0000499  -0.0000155   0.0000361  -0.0000302  -0.0000256
  150   0.0000043   0.0000015   0.0000295   0.0000097  -0.0000222  -0.0000111
  151   0.0000016  -0.0000105  -0.0000054  -0.0000116   0.0000185   0.0000092
  152   0.0000094  -0.0000023   0.0000005  -0.0000102   0.0000030   0.0000071
  153  -0.0000016  -0.0000042  -0.0000033  -0.0000040   0.0000144   0.0000048
           67          68          69          70          71          72
    1  -0.0127363  -0.0186456   0.0183083  -0.0008745   0.0003764  -0.0010784
    2  -0.0239797  -0.0088171   0.0077183  -0.0018324  -0.0017657   0.0025927
    3   0.0168162   0.0019440   0.0021820   0.0009596   0.0024604  -0.0037597
    4  -0.0008246   0.0015214  -0.0005385   0.0001495  -0.0003680   0.0001040
    5   0.0001332  -0.0000175   0.0000470   0.0000564   0.0001984  -0.0001078
    6   0.0006375  -0.0004499  -0.0000868  -0.0000669   0.0002432   0.0001112
    7  -0.0495636  -0.0280849  -0.0156109   0.0032823  -0.0001711  -0.0000371
    8  -0.0303993   0.0073263  -0.0154782   0.0120690  -0.0050989  -0.0008908
    9  -0.0106954  -0.0148028  -0.0005472   0.0001566  -0.0003599   0.0004441
   10   0.0024925  -0.0012374  -0.0004669  -0.0001521   0.0003516   0.0010129
   11   0.0056881  -0.0026249   0.0009218  -0.0015861   0.0013970   0.0013078
   12   0.0004462  -0.0005137   0.0000789  -0.0003680   0.0005422  -0.0000107
   13  -0.1110650   0.0097168  -0.0600150  -0.0647027   0.0207765  -0.0005823
   14  -0.0080921  -0.0982736   0.0111804   0.0152746   0.0078193   0.0052603
   15  -0.0292251   0.0181037  -0.1116626   0.0092375   0.0030793   0.0227817
   16   0.0006243  -0.0010683   0.0021364  -0.0008088   0.0002910  -0.0000302
   17   0.0000378  -0.0060916   0.0022610  -0.0026034   0.0013420   0.0006431
   18  -0.0010050   0.0016296  -0.0023629   0.0007862  -0.0003879   0.0002807
   19  -0.0003297   0.0002721  -0.0000010   0.0003941  -0.0002690  -0.0002362
   20  -0.0000946   0.0001943  -0.0000943  -0.0000283  -0.0000398   0.0000247
   21   0.0002013   0.0001349   0.0000956  -0.0000330   0.0000221  -0.0000086
   22  -0.0002961   0.0004089  -0.0005826   0.0000833  -0.0001088   0.0002235
   23  -0.0001080   0.0000114   0.0000262   0.0000665  -0.0000579  -0.0000794
   24  -0.0001235   0.0000393  -0.0002881  -0.0001187  -0.0000376   0.0002027
   25   0.0002933  -0.0018333   0.0008015  -0.0006046   0.0002996   0.0001861
   26  -0.0008999   0.0009703  -0.0004178   0.0007934  -0.0002737  -0.0001947
   27   0.0005969  -0.0005708   0.0011667  -0.0005337   0.0002382  -0.0001701
   28   0.0000364   0.0000343   0.0000076  -0.0000115   0.0000227   0.0000045
   29   0.0000936   0.0000603  -0.0000177  -0.0001133   0.0000589   0.0000832
   30  -0.0000606  -0.0000243  -0.0000966  -0.0000107   0.0000119   0.0000508
   31  -0.0007126  -0.0001485  -0.0001029   0.0004390   0.0000297  -0.0001445
   32   0.0006855  -0.0006804   0.0005371  -0.0006757   0.0001389   0.0001216
   33  -0.0001180   0.0002944  -0.0001097   0.0000411  -0.0000861  -0.0000124
   34  -0.0000876   0.0000655  -0.0001558   0.0000186  -0.0000289   0.0000631
   35  -0.0001060  -0.0000041   0.0000507   0.0000895   0.0000019  -0.0000666
   36  -0.0000196   0.0000106  -0.0000890  -0.0000148  -0.0000056   0.0000577
   37   0.0004101  -0.0002727   0.0002843  -0.0002772   0.0000837   0.0000376
   38   0.0000720  -0.0000024   0.0000025  -0.0000107   0.0000123   0.0000032
   39  -0.0000782  -0.0000425   0.0000102   0.0000527   0.0000023  -0.0000250
   40   0.0015201  -0.0000571   0.0002168  -0.0009808  -0.0000058   0.0003306
   41  -0.0004297   0.0000001  -0.0000584   0.0003545   0.0000491  -0.0001169
   42  -0.0001196   0.0000208  -0.0002019   0.0000513   0.0000035   0.0000869
   43  -0.0006821   0.0000831  -0.0002048   0.0000226  -0.0000727   0.0000066
   44  -0.0017970   0.0005475  -0.0013841  -0.0002221  -0.0003589   0.0006880
   45   0.0007342  -0.0001393   0.0007768  -0.0001416   0.0001160  -0.0001405
   46  -0.0004976   0.0002036  -0.0006180  -0.0001756  -0.0001313   0.0003370
   47   0.0002684   0.0000348  -0.0000483  -0.0001718   0.0000026   0.0000883
   48  -0.0003204   0.0001177  -0.0002402   0.0000619  -0.0000747   0.0000932
   49  -0.0000269  -0.0000827   0.0000549   0.0000548  -0.0000073  -0.0000738
   50  -0.0000720   0.0000209   0.0000013   0.0000588   0.0000028  -0.0000106
   51  -0.0000300   0.0000454  -0.0001010   0.0000354  -0.0000048   0.0000250
   52  -0.0058999  -0.0000301  -0.0031757  -0.0000637  -0.0007833   0.0012343
   53   0.0027431  -0.0000428   0.0011750   0.0003742   0.0004861  -0.0011382
   54  -0.0036445   0.0017921  -0.0031840   0.0004227  -0.0006875   0.0005380
   55   0.0007296  -0.0001550   0.0004557  -0.0001530   0.0000631  -0.0000714
   56   0.0012025  -0.0004194   0.0006167  -0.0002800   0.0001358  -0.0000521
   57  -0.0006476   0.0001737  -0.0004006   0.0002773  -0.0000357  -0.0000002
   58   0.0003121   0.0000760   0.0001108  -0.0000363   0.0000279  -0.0000261
   59   0.0002830   0.0003008  -0.0001461  -0.0001158   0.0000540   0.0002089
   60  -0.0000038  -0.0000749   0.0000475  -0.0001191   0.0000247   0.0000784
   61  -0.0737892  -0.0092868   0.0036720  -0.0100434  -0.0180755   0.0262935
   62  -0.0120605  -0.1270763   0.0345913  -0.0001056   0.0076082  -0.0050367
   63   0.0049327   0.0190342  -0.0991855   0.0140817   0.0174428  -0.0215386
   64   0.0023295   0.0057300   0.0031300  -0.0016557  -0.0013333   0.0017336
   65   0.0090228   0.0082003   0.0192622  -0.0008898  -0.0010859   0.0015045
   66  -0.0064160  -0.0009729  -0.0237292   0.0000148   0.0006703  -0.0008134
   67   0.4203919   0.0872115  -0.0058335  -0.1090989   0.0145707   0.0623282
   68   0.0872115   0.6012944   0.0538124   0.0446778  -0.1105748  -0.0342532
   69  -0.0058335   0.0538124   0.4785480   0.0549206  -0.0077439  -0.1381479
   70  -0.1090989   0.0446778   0.0549206   0.2217068  -0.0216895  -0.1604489
   71   0.0145707  -0.1105748  -0.0077439  -0.0216895   0.3908786  -0.2132960
   72   0.0623282  -0.0342532  -0.1381479  -0.1604489  -0.2132960   0.3942694
   73  -0.0550538  -0.0560909  -0.0226535  -0.0040651   0.0281868   0.0229916
   74  -0.0581693  -0.2487845  -0.0851833   0.0069436  -0.0062012  -0.0105963
   75  -0.0210174  -0.0776777  -0.0897446   0.0102051  -0.0253927  -0.0141434
   76   0.0020100  -0.0072255  -0.0011738   0.0001171  -0.0008679   0.0000781
   77   0.0105034  -0.0246414  -0.0084418   0.0009557   0.0026764  -0.0015320
   78  -0.0084729   0.0183632   0.0063169  -0.0004088   0.0005254   0.0004064
   79   0.0002832   0.0005754   0.0005442   0.0001718  -0.0002305  -0.0000840
   80  -0.0002740   0.0001505   0.0009753  -0.0001071   0.0001452   0.0002328
   81   0.0003296  -0.0027564   0.0008180   0.0000242   0.0007580   0.0001953
   82  -0.0008679  -0.0009069   0.0005452   0.0007314   0.0002397  -0.0001981
   83   0.0005989   0.0005459   0.0003565   0.0001113  -0.0001372  -0.0001919
   84  -0.0017159  -0.0002526   0.0010398   0.0004463  -0.0001868   0.0002897
   85  -0.0003432  -0.0014036  -0.0015622   0.0003695   0.0003127  -0.0004440
   86  -0.0012645  -0.0004533  -0.0016390   0.0000913   0.0002270   0.0003306
   87  -0.0025952  -0.0043941  -0.0023706   0.0004723   0.0006438  -0.0008564
   88  -0.0088645  -0.0240785   0.0275395  -0.0343096  -0.0214859   0.0466808
   89   0.0043727   0.0088447  -0.0128940  -0.0513007  -0.2876385   0.2543954
   90   0.0052925   0.0213798  -0.0184813   0.0699034   0.2215200  -0.2402524
   91   0.0009176  -0.0000840   0.0000940  -0.0006055   0.0000301   0.0002256
   92   0.0002779  -0.0000534   0.0000323  -0.0001591   0.0000392   0.0000594
   93  -0.0001366   0.0000220  -0.0000721   0.0000779  -0.0000049   0.0000057
   94  -0.0004031   0.0000304  -0.0000199   0.0002757  -0.0000070  -0.0001118
   95   0.0000832   0.0000007   0.0000123  -0.0000547  -0.0000037   0.0000175
   96  -0.0000911   0.0000129   0.0000145   0.0000635  -0.0000080  -0.0000406
   97   0.0000231  -0.0000016  -0.0000019  -0.0000166   0.0000005   0.0000090
   98  -0.0000219   0.0000018   0.0000018   0.0000147  -0.0000017  -0.0000083
   99   0.0000136   0.0000003  -0.0000073  -0.0000112   0.0000001   0.0000094
  100  -0.0015755   0.0001073  -0.0001715   0.0010432  -0.0000278  -0.0003834
  101   0.0000236   0.0000547  -0.0000080  -0.0000547  -0.0000440   0.0000259
  102  -0.0000362   0.0000136   0.0000644   0.0000467   0.0000003  -0.0000685
  103   0.0000699   0.0000035  -0.0000161  -0.0000542  -0.0000038   0.0000322
  104   0.0000152  -0.0000036   0.0000029  -0.0000106   0.0000009   0.0000041
  105   0.0000422   0.0000027  -0.0000286  -0.0000379  -0.0000021   0.0000340
  106  -0.0002401   0.0000349   0.0000054   0.0001610  -0.0000200  -0.0000769
  107  -0.0003865   0.0000704  -0.0000301   0.0002452  -0.0000401  -0.0001003
  108   0.0000462  -0.0000240   0.0001258  -0.0000085  -0.0000012  -0.0000728
  109   0.0001776  -0.0000204  -0.0000073  -0.0001205   0.0000112   0.0000586
  110   0.0002340  -0.0000416  -0.0000070  -0.0001527   0.0000274   0.0000783
  111   0.0000403  -0.0000004  -0.0000576  -0.0000358   0.0000074   0.0000531
  112   0.0001184  -0.0000066  -0.0000023  -0.0000823   0.0000021   0.0000362
  113   0.0001304  -0.0000344   0.0000382  -0.0000757   0.0000174   0.0000148
  114  -0.0001158   0.0000284  -0.0000890   0.0000609  -0.0000058   0.0000265
  115  -0.0000542  -0.0000037   0.0000076   0.0000407   0.0000032  -0.0000199
  116  -0.0000257   0.0000094  -0.0000050   0.0000150  -0.0000056  -0.0000048
  117   0.0000443  -0.0000071   0.0000163  -0.0000274   0.0000015   0.0000017
  118  -0.0001962   0.0000136   0.0000055   0.0001328  -0.0000059  -0.0000600
  119  -0.0000054   0.0000118  -0.0000098  -0.0000052  -0.0000094   0.0000059
  120   0.0000309  -0.0000076   0.0000261  -0.0000165   0.0000001  -0.0000067
  121   0.0000073  -0.0000015   0.0000024  -0.0000043   0.0000006   0.0000009
  122  -0.0000034   0.0000010   0.0000009   0.0000027  -0.0000001  -0.0000014
  123   0.0000091  -0.0000000  -0.0000118  -0.0000085   0.0000011   0.0000106
  124   0.0003542  -0.0000364   0.0000072  -0.0002342   0.0000182   0.0000995
  125  -0.0000617  -0.0000115  -0.0000001   0.0000484   0.0000103  -0.0000195
  126  -0.0000197   0.0000049  -0.0000253   0.0000085   0.0000001   0.0000118
  127  -0.0000824   0.0000117   0.0000004   0.0000535  -0.0000070  -0.0000235
  128   0.0000072   0.0000065  -0.0000012  -0.0000067  -0.0000043   0.0000029
  129   0.0000186  -0.0000040   0.0000124  -0.0000094   0.0000013  -0.0000036
  130  -0.0002087   0.0000119  -0.0000142   0.0001392  -0.0000023  -0.0000533
  131   0.0001555   0.0000035   0.0000265  -0.0000996  -0.0000034   0.0000273
  132   0.0000570   0.0000137   0.0000176  -0.0000377  -0.0000086   0.0000015
  133  -0.0000022   0.0000034  -0.0000094  -0.0000012  -0.0000019   0.0000054
  134   0.0000002  -0.0000004   0.0000019   0.0000005  -0.0000004  -0.0000016
  135  -0.0000050   0.0000009  -0.0000076   0.0000014  -0.0000000   0.0000040
  136   0.0002977  -0.0000411   0.0000153  -0.0001915   0.0000215   0.0000782
  137  -0.0001858  -0.0000237  -0.0000382   0.0001282   0.0000227  -0.0000305
  138  -0.0001594  -0.0000002  -0.0000433   0.0001008   0.0000055  -0.0000173
  139  -0.0000991   0.0000199   0.0000088   0.0000648  -0.0000127  -0.0000344
  140   0.0000375   0.0000109   0.0000127  -0.0000246  -0.0000081   0.0000021
  141   0.0000648  -0.0000056   0.0000176  -0.0000396   0.0000010   0.0000074
  142  -0.0000447   0.0000364   0.0000107   0.0000049  -0.0000364  -0.0000122
  143  -0.0000976   0.0000778  -0.0000404   0.0000184  -0.0000583   0.0000033
  144   0.0000810  -0.0000431   0.0000869  -0.0000267   0.0000200  -0.0000294
  145  -0.0000176  -0.0000033   0.0000156   0.0000144   0.0000012  -0.0000141
  146   0.0000146  -0.0000013   0.0000085  -0.0000060   0.0000018  -0.0000013
  147  -0.0000192   0.0000119  -0.0000341   0.0000033  -0.0000058   0.0000162
  148   0.0003358  -0.0000894   0.0000130  -0.0001886   0.0000620   0.0000875
  149  -0.0000186  -0.0000936   0.0000063   0.0000495   0.0000671  -0.0000162
  150  -0.0000078   0.0000017  -0.0000950  -0.0000174  -0.0000009   0.0000604
  151  -0.0000699   0.0000465   0.0000249   0.0000413  -0.0000292  -0.0000347
  152   0.0000870   0.0000168   0.0000070  -0.0000577  -0.0000097   0.0000206
  153  -0.0000315   0.0000085   0.0000387   0.0000272  -0.0000060  -0.0000353
           73          74          75          76          77          78
    1   0.0000152   0.0001473  -0.0002609  -0.0185831  -0.0019717   0.0004991
    2   0.0004913  -0.0014005   0.0009905   0.0264480   0.0042612   0.0010928
    3  -0.0005594   0.0000219  -0.0005251   0.0116872   0.0016658  -0.0000553
    4  -0.0002318  -0.0004485   0.0003068  -0.0056346  -0.0015467  -0.0000287
    5  -0.0000500   0.0001586   0.0000250  -0.0004795   0.0008214  -0.0000510
    6   0.0002476   0.0000773  -0.0000003  -0.0013345   0.0000783   0.0004511
    7  -0.0007731   0.0005466  -0.0003089   0.0007792  -0.0002815   0.0000765
    8   0.0015839   0.0004426   0.0026608   0.0009309  -0.0008191   0.0010125
    9  -0.0053627   0.0010089  -0.0035139   0.0015781  -0.0005457   0.0008639
   10  -0.0004922   0.0002184  -0.0002078   0.0005933   0.0001879  -0.0000056
   11  -0.0010017   0.0002676  -0.0003842  -0.0003573   0.0003898  -0.0003660
   12   0.0000437  -0.0000046   0.0001016  -0.0008811   0.0003182   0.0000904
   13  -0.0238812   0.0009811  -0.0186528  -0.0002728   0.0002998  -0.0005143
   14  -0.0230397   0.0084894  -0.0167453   0.0000204  -0.0003942   0.0000427
   15  -0.0182849   0.0026732  -0.0056295  -0.0004178   0.0026180  -0.0025664
   16   0.0000167   0.0001672  -0.0001440  -0.0001958  -0.0000774  -0.0000418
   17  -0.0012996   0.0000800  -0.0010130  -0.0002180   0.0003017  -0.0000164
   18   0.0001617  -0.0001257   0.0003330  -0.0003278   0.0002439   0.0000217
   19  -0.0000151  -0.0000176  -0.0000048   0.0002564  -0.0001226  -0.0000200
   20   0.0000670   0.0000061   0.0000421  -0.0001726  -0.0000346  -0.0000102
   21   0.0000371   0.0000124   0.0000241  -0.0000434  -0.0000553  -0.0000823
   22   0.0000287  -0.0000544   0.0000840  -0.0000813   0.0000438   0.0000149
   23   0.0000107   0.0000135  -0.0000120  -0.0001055  -0.0000410  -0.0000013
   24  -0.0000285  -0.0000371   0.0000162  -0.0001209  -0.0000133   0.0000066
   25  -0.0004100   0.0000360  -0.0003192   0.0000872   0.0000661  -0.0000555
   26   0.0003005  -0.0000305   0.0002659   0.0001027  -0.0000571   0.0000098
   27  -0.0001103   0.0000553  -0.0001721   0.0000165  -0.0000196   0.0000216
   28   0.0000164   0.0000040   0.0000105  -0.0000330   0.0000065   0.0000046
   29   0.0000371  -0.0000045   0.0000246  -0.0000331   0.0000183  -0.0000088
   30   0.0000042   0.0000061   0.0000025  -0.0000379   0.0000071   0.0000024
   31   0.0000715   0.0000698   0.0000224  -0.0000243  -0.0000059   0.0000210
   32  -0.0002479  -0.0000446  -0.0001842   0.0000045   0.0000340  -0.0000204
   33   0.0000512  -0.0000398   0.0000547   0.0000264   0.0000017  -0.0000237
   34   0.0000136  -0.0000088   0.0000243   0.0000165   0.0000006  -0.0000102
   35   0.0000191   0.0000127  -0.0000006  -0.0000064  -0.0000067   0.0000074
   36   0.0000023  -0.0000026   0.0000094   0.0000054   0.0000038  -0.0000027
   37  -0.0000913  -0.0000025  -0.0000726  -0.0000150   0.0000117  -0.0000005
   38   0.0000026   0.0000106  -0.0000010  -0.0000069  -0.0000001   0.0000023
   39   0.0000026   0.0000075  -0.0000032   0.0000008  -0.0000026   0.0000017
   40  -0.0002191  -0.0001211  -0.0000938   0.0000050   0.0000183  -0.0000372
   41   0.0001050   0.0000675   0.0000445  -0.0000309  -0.0000033   0.0000266
   42   0.0000264   0.0000127   0.0000260  -0.0000113   0.0000023   0.0000052
   43  -0.0000016  -0.0000417   0.0000431  -0.0000075  -0.0000958   0.0000167
   44   0.0000294  -0.0001936   0.0001815   0.0000070   0.0002858   0.0001511
   45  -0.0000882   0.0000850  -0.0001370  -0.0002341   0.0001601   0.0000187
   46   0.0000005  -0.0000919   0.0000830   0.0000372   0.0000870   0.0000168
   47  -0.0000296  -0.0000136  -0.0000075  -0.0000817  -0.0000167  -0.0000040
   48   0.0000318  -0.0000287   0.0000510  -0.0000512  -0.0000037   0.0000110
   49  -0.0000061  -0.0000243   0.0000128   0.0003001  -0.0000985  -0.0000841
   50   0.0000059   0.0000144  -0.0000023  -0.0001136  -0.0001021   0.0000005
   51   0.0000192   0.0000021   0.0000161  -0.0000550  -0.0000682  -0.0000132
   52   0.0000766  -0.0006579   0.0006955   0.0021855  -0.0002552  -0.0001195
   53  -0.0000060   0.0001659  -0.0001538   0.0013585   0.0009727  -0.0000978
   54   0.0002707  -0.0000029   0.0000789   0.0006342   0.0007188   0.0001073
   55  -0.0000333  -0.0000016  -0.0000509  -0.0000634   0.0000542   0.0000424
   56  -0.0000917  -0.0000344  -0.0000596  -0.0001555   0.0000168  -0.0000973
   57   0.0000744   0.0000530   0.0000406   0.0000903   0.0000130  -0.0000854
   58   0.0000013   0.0000624  -0.0000516   0.0001606   0.0005420   0.0001530
   59   0.0000514   0.0001224  -0.0000812  -0.0009329   0.0005193   0.0001174
   60  -0.0000396   0.0000102  -0.0000137  -0.0003076  -0.0002050   0.0001180
   61   0.0025102  -0.0036598   0.0033406  -0.0992880   0.0936846   0.0377354
   62  -0.0041244  -0.0150674   0.0173520   0.0975462  -0.2190568  -0.0708292
   63  -0.0019825  -0.0074151   0.0081443   0.0373942  -0.0688533  -0.0761154
   64   0.0004754  -0.0002752   0.0002233   0.0057040   0.0022527   0.0130025
   65   0.0001197   0.0007158   0.0009625  -0.0107789  -0.0047941  -0.0264557
   66  -0.0005183  -0.0017801   0.0015510  -0.0052068  -0.0028427  -0.0130045
   67  -0.0550538  -0.0581693  -0.0210174   0.0020100   0.0105034  -0.0084729
   68  -0.0560909  -0.2487845  -0.0776777  -0.0072255  -0.0246414   0.0183632
   69  -0.0226535  -0.0851833  -0.0897446  -0.0011738  -0.0084418   0.0063169
   70  -0.0040651   0.0069436   0.0102051   0.0001171   0.0009557  -0.0004088
   71   0.0281868  -0.0062012  -0.0253927  -0.0008679   0.0026764   0.0005254
   72   0.0229916  -0.0105963  -0.0141434   0.0000781  -0.0015320   0.0004064
   73   0.0818172   0.0541801   0.0256063  -0.0003102  -0.0005091   0.0008258
   74   0.0541801   0.2616070   0.0980125  -0.0010187  -0.0017274   0.0013959
   75   0.0256063   0.0980125   0.1040971   0.0009840   0.0027184  -0.0017423
   76  -0.0003102  -0.0010187   0.0009840   0.1115813  -0.1028290  -0.0407160
   77  -0.0005091  -0.0017274   0.0027184  -0.1028290   0.2386192   0.0755698
   78   0.0008258   0.0013959  -0.0017423  -0.0407160   0.0755698   0.0883043
   79  -0.0000217  -0.0002046   0.0002538  -0.0001175  -0.0006319  -0.0022640
   80   0.0002593   0.0005281  -0.0003614  -0.0008514   0.0010776  -0.0012018
   81   0.0002530   0.0011925   0.0001565  -0.0028294  -0.0007747  -0.0053460
   82   0.0000082   0.0005555  -0.0001601   0.0005358  -0.0003362  -0.0002829
   83   0.0001985  -0.0002969   0.0000173  -0.0002617  -0.0000368   0.0002282
   84   0.0000531   0.0005460  -0.0001209   0.0006337  -0.0000315   0.0012605
   85  -0.0001059   0.0000894  -0.0000019   0.0002830  -0.0001350   0.0006786
   86   0.0001457   0.0005825  -0.0000654   0.0003810   0.0007170   0.0005499
   87   0.0000060   0.0000368   0.0001276   0.0006335  -0.0002885   0.0008775
   88   0.0005665   0.0007430  -0.0005865  -0.0000384   0.0001965  -0.0000402
   89   0.0007300   0.0005375  -0.0011429  -0.0002658   0.0010161   0.0000710
   90  -0.0011153  -0.0000041   0.0008974  -0.0000092  -0.0004375   0.0001487
   91  -0.0001134  -0.0000602  -0.0000465  -0.0000127   0.0000210  -0.0000159
   92  -0.0000127  -0.0000012  -0.0000041  -0.0000147   0.0000104   0.0000028
   93   0.0000185   0.0000105   0.0000110   0.0000005  -0.0000010   0.0000031
   94   0.0000514   0.0000295   0.0000196   0.0000032  -0.0000100   0.0000089
   95  -0.0000128  -0.0000083  -0.0000058   0.0000003   0.0000006  -0.0000035
   96   0.0000099   0.0000023   0.0000026   0.0000032  -0.0000037   0.0000006
   97  -0.0000030  -0.0000019  -0.0000008  -0.0000004   0.0000008  -0.0000007
   98   0.0000024   0.0000011   0.0000006   0.0000009  -0.0000009   0.0000006
   99  -0.0000015  -0.0000007  -0.0000001  -0.0000000   0.0000006   0.0000000
  100   0.0002111   0.0001167   0.0000876   0.0000200  -0.0000295   0.0000337
  101  -0.0000326  -0.0000270  -0.0000151   0.0000080  -0.0000067  -0.0000120
  102   0.0000120  -0.0000001   0.0000037  -0.0000012  -0.0000037  -0.0000006
  103  -0.0000114  -0.0000081  -0.0000023  -0.0000006   0.0000010  -0.0000028
  104  -0.0000019  -0.0000004  -0.0000013  -0.0000005   0.0000006   0.0000008
  105  -0.0000068  -0.0000038  -0.0000009  -0.0000018   0.0000015  -0.0000005
  106   0.0000207   0.0000089   0.0000055   0.0000057  -0.0000096   0.0000003
  107   0.0000335   0.0000109   0.0000120   0.0000129  -0.0000140  -0.0000007
  108  -0.0000085  -0.0000079  -0.0000125  -0.0000003  -0.0000048  -0.0000020
  109  -0.0000165  -0.0000080  -0.0000046  -0.0000032   0.0000065  -0.0000011
  110  -0.0000187  -0.0000044  -0.0000045  -0.0000084   0.0000104   0.0000015
  111  -0.0000013   0.0000024   0.0000042  -0.0000021   0.0000047   0.0000011
  112  -0.0000131  -0.0000086  -0.0000042  -0.0000007   0.0000035  -0.0000026
  113  -0.0000101  -0.0000025  -0.0000056  -0.0000056   0.0000041   0.0000014
  114   0.0000134   0.0000090   0.0000107   0.0000026   0.0000005   0.0000019
  115   0.0000069   0.0000057   0.0000019  -0.0000010  -0.0000013   0.0000024
  116   0.0000013  -0.0000007   0.0000006   0.0000017  -0.0000014  -0.0000013
  117  -0.0000048  -0.0000034  -0.0000026  -0.0000007   0.0000006  -0.0000007
  118   0.0000192   0.0000113   0.0000066   0.0000030  -0.0000063   0.0000025
  119  -0.0000055  -0.0000042  -0.0000022   0.0000028  -0.0000010  -0.0000017
  120  -0.0000060  -0.0000040  -0.0000038   0.0000002  -0.0000007  -0.0000025
  121  -0.0000005  -0.0000004  -0.0000003   0.0000002   0.0000002  -0.0000001
  122   0.0000004  -0.0000002   0.0000002   0.0000002  -0.0000002  -0.0000000
  123  -0.0000000   0.0000004   0.0000007  -0.0000007   0.0000009   0.0000005
  124  -0.0000323  -0.0000176  -0.0000112  -0.0000073   0.0000109  -0.0000031
  125   0.0000137   0.0000102   0.0000061  -0.0000023  -0.0000000   0.0000038
  126   0.0000032   0.0000028   0.0000023  -0.0000002   0.0000008   0.0000014
  127   0.0000052   0.0000024   0.0000014   0.0000024  -0.0000031  -0.0000001
  128  -0.0000027  -0.0000026  -0.0000014   0.0000006  -0.0000005  -0.0000010
  129  -0.0000018  -0.0000013  -0.0000010  -0.0000007   0.0000001  -0.0000008
  130   0.0000267   0.0000148   0.0000111   0.0000035  -0.0000045   0.0000041
  131  -0.0000182  -0.0000144  -0.0000088  -0.0000012   0.0000018  -0.0000050
  132  -0.0000098  -0.0000098  -0.0000049  -0.0000006  -0.0000009  -0.0000019
  133  -0.0000008  -0.0000000  -0.0000001  -0.0000006   0.0000000   0.0000002
  134  -0.0000003  -0.0000002  -0.0000003  -0.0000002  -0.0000003  -0.0000005
  135   0.0000007   0.0000007   0.0000005   0.0000000   0.0000003   0.0000007
  136  -0.0000246  -0.0000121  -0.0000090  -0.0000076   0.0000096  -0.0000014
  137   0.0000361   0.0000275   0.0000175  -0.0000024   0.0000013   0.0000102
  138   0.0000226   0.0000170   0.0000106   0.0000004  -0.0000008   0.0000065
  139   0.0000033   0.0000007   0.0000004   0.0000048  -0.0000045  -0.0000021
  140  -0.0000086  -0.0000073  -0.0000042   0.0000005  -0.0000011  -0.0000033
  141  -0.0000073  -0.0000055  -0.0000033  -0.0000008   0.0000007  -0.0000023
  142  -0.0000265  -0.0000182  -0.0000119   0.0000154  -0.0000070  -0.0000072
  143  -0.0000310  -0.0000237  -0.0000138   0.0000148  -0.0000091  -0.0000068
  144  -0.0000019   0.0000004  -0.0000031   0.0000036   0.0000018  -0.0000049
  145   0.0000014   0.0000008   0.0000002   0.0000034  -0.0000004  -0.0000008
  146  -0.0000002  -0.0000012   0.0000005   0.0000001   0.0000001  -0.0000012
  147   0.0000002   0.0000001   0.0000012  -0.0000016  -0.0000002   0.0000013
  148   0.0000029   0.0000087   0.0000024  -0.0000215   0.0000160   0.0000057
  149   0.0000493   0.0000362   0.0000248  -0.0000111   0.0000102   0.0000113
  150   0.0000049   0.0000058   0.0000032  -0.0000083   0.0000029   0.0000061
  151  -0.0000132  -0.0000109  -0.0000079   0.0000065  -0.0000076  -0.0000047
  152  -0.0000151  -0.0000106  -0.0000083  -0.0000027  -0.0000002  -0.0000023
  153  -0.0000013  -0.0000039  -0.0000005   0.0000041  -0.0000031  -0.0000037
           79          80          81          82          83          84
    1   0.0014779   0.0008074   0.0018781   0.0011273   0.0005399   0.0000821
    2  -0.0012722   0.0000032  -0.0000910  -0.0003234   0.0002846  -0.0010203
    3  -0.0001912   0.0001649   0.0010247  -0.0024619  -0.0015197  -0.0062358
    4   0.0000271  -0.0009382  -0.0009040   0.0004634  -0.0003503   0.0001091
    5   0.0002633   0.0001324   0.0003928  -0.0001582   0.0001880   0.0001690
    6   0.0000746  -0.0001332   0.0003836   0.0000812   0.0001027   0.0000611
    7   0.0001380  -0.0000704  -0.0000320  -0.0008612  -0.0005349  -0.0022955
    8   0.0001287   0.0003935  -0.0001578  -0.0006912   0.0002397  -0.0006801
    9  -0.0003152   0.0001318   0.0001899   0.0005294   0.0002054   0.0005370
   10  -0.0000918   0.0000173  -0.0000032   0.0000158   0.0000063   0.0000431
   11   0.0000592  -0.0000600   0.0001186   0.0000298  -0.0000596  -0.0000338
   12   0.0000626   0.0002155   0.0002359  -0.0001082   0.0000622  -0.0000089
   13  -0.0001858  -0.0004139   0.0002004   0.0005809  -0.0001864   0.0008395
   14  -0.0003434   0.0002246   0.0004729   0.0003950  -0.0001225   0.0002604
   15   0.0000926  -0.0002936   0.0002468   0.0000051  -0.0000927   0.0003423
   16  -0.0000196   0.0000018   0.0000038   0.0000977   0.0000253   0.0001845
   17  -0.0000140   0.0000114   0.0001244   0.0001402   0.0000276   0.0002395
   18   0.0000941  -0.0000865   0.0000183  -0.0002701  -0.0001890  -0.0006189
   19  -0.0000281  -0.0000212  -0.0000630  -0.0000028  -0.0000024  -0.0000028
   20   0.0000138   0.0000208   0.0000045  -0.0000093   0.0000063   0.0000068
   21  -0.0000087  -0.0000122  -0.0000131   0.0000165   0.0000031   0.0000133
   22   0.0000365  -0.0000221  -0.0000009  -0.0001273  -0.0000652  -0.0002529
   23   0.0000021   0.0000075  -0.0000012   0.0000169   0.0000127   0.0000295
   24   0.0000253  -0.0000034  -0.0000121  -0.0000495  -0.0000228  -0.0000872
   25  -0.0000121  -0.0000343   0.0000256   0.0000365  -0.0000299   0.0001240
   26  -0.0000005   0.0000151  -0.0000152   0.0000399   0.0000367   0.0000660
   27  -0.0000174   0.0000046   0.0000083   0.0000465   0.0000124   0.0000310
   28   0.0000022   0.0000019   0.0000059   0.0000021   0.0000031  -0.0000031
   29   0.0000028   0.0000047   0.0000088  -0.0000109  -0.0000055  -0.0000129
   30   0.0000042   0.0000147   0.0000021  -0.0000108  -0.0000018  -0.0000051
   31  -0.0000255   0.0000333   0.0000121   0.0000752   0.0000308   0.0000428
   32   0.0000114  -0.0000318  -0.0000035  -0.0000354  -0.0000199  -0.0000350
   33   0.0000084  -0.0000313  -0.0000044  -0.0000259  -0.0000262  -0.0000046
   34   0.0000054  -0.0000036  -0.0000026  -0.0000130  -0.0000083   0.0000071
   35  -0.0000060   0.0000046   0.0000018   0.0000167   0.0000061   0.0000083
   36   0.0000035   0.0000030  -0.0000009  -0.0000081   0.0000000   0.0000037
   37   0.0000000  -0.0000031   0.0000031  -0.0000103  -0.0000064  -0.0000127
   38  -0.0000003   0.0000035   0.0000021  -0.0000005   0.0000001  -0.0000006
   39  -0.0000031   0.0000033   0.0000017   0.0000103   0.0000049   0.0000087
   40   0.0000492  -0.0000457  -0.0000165  -0.0001480  -0.0000511  -0.0000782
   41  -0.0000247   0.0000371   0.0000153   0.0000603   0.0000246   0.0000331
   42   0.0000036   0.0000245   0.0000018  -0.0000042   0.0000060   0.0000140
   43  -0.0000116   0.0000399  -0.0000347   0.0000145   0.0000567  -0.0000508
   44   0.0000129  -0.0000414  -0.0000245  -0.0000761   0.0000209  -0.0002267
   45  -0.0000086  -0.0000478   0.0000672   0.0000259  -0.0000598   0.0001235
   46   0.0000137  -0.0000180  -0.0000196  -0.0000615  -0.0000111  -0.0000930
   47   0.0000118  -0.0000000  -0.0000038  -0.0000249  -0.0000101  -0.0000176
   48   0.0000101   0.0000043  -0.0000098  -0.0000125   0.0000043  -0.0000109
   49  -0.0000248  -0.0000587  -0.0000244   0.0000159  -0.0000097  -0.0000125
   50   0.0000034   0.0000190  -0.0000042   0.0000034   0.0000033   0.0000160
   51  -0.0000003   0.0000069  -0.0000029  -0.0000021   0.0000082  -0.0000014
   52  -0.0001380  -0.0001957  -0.0000977   0.0000213   0.0001573  -0.0001406
   53  -0.0001412   0.0000338   0.0000956   0.0002456   0.0001800   0.0004072
   54   0.0000620   0.0001005   0.0000049  -0.0001202   0.0002498  -0.0003661
   55  -0.0000071   0.0000603  -0.0000169   0.0000395   0.0001508  -0.0000723
   56  -0.0000099  -0.0000797  -0.0000078   0.0000487   0.0000841  -0.0001966
   57  -0.0000124  -0.0000859   0.0000490   0.0000345  -0.0000411   0.0001885
   58  -0.0000269   0.0000741   0.0000597  -0.0000211   0.0000059  -0.0000087
   59   0.0000773   0.0001401   0.0001690  -0.0000687   0.0000151  -0.0000399
   60   0.0000362   0.0000655   0.0000152  -0.0000419  -0.0000618   0.0000279
   61   0.0040648   0.0026532   0.0133555  -0.0096686  -0.0067157  -0.0319808
   62  -0.0100606  -0.0060085  -0.0264089  -0.0007162  -0.0018282  -0.0039897
   63  -0.0042306  -0.0030342  -0.0136775   0.0003977   0.0002520   0.0010019
   64  -0.0947159   0.0907044   0.0383721  -0.3026415  -0.0327956   0.0053941
   65   0.0914474  -0.2234107  -0.0742759  -0.0326195  -0.0517678   0.0005789
   66   0.0394252  -0.0748075  -0.0787534   0.0036790   0.0002474  -0.0463476
   67   0.0002832  -0.0002740   0.0003296  -0.0008679   0.0005989  -0.0017159
   68   0.0005754   0.0001505  -0.0027564  -0.0009069   0.0005459  -0.0002526
   69   0.0005442   0.0009753   0.0008180   0.0005452   0.0003565   0.0010398
   70   0.0001718  -0.0001071   0.0000242   0.0007314   0.0001113   0.0004463
   71  -0.0002305   0.0001452   0.0007580   0.0002397  -0.0001372  -0.0001868
   72  -0.0000840   0.0002328   0.0001953  -0.0001981  -0.0001919   0.0002897
   73  -0.0000217   0.0002593   0.0002530   0.0000082   0.0001985   0.0000531
   74  -0.0002046   0.0005281   0.0011925   0.0005555  -0.0002969   0.0005460
   75   0.0002538  -0.0003614   0.0001565  -0.0001601   0.0000173  -0.0001209
   76  -0.0001175  -0.0008514  -0.0028294   0.0005358  -0.0002617   0.0006337
   77  -0.0006319   0.0010776  -0.0007747  -0.0003362  -0.0000368  -0.0000315
   78  -0.0022640  -0.0012018  -0.0053460  -0.0002829   0.0002282   0.0012605
   79   0.0990311  -0.1007305  -0.0411721  -0.0125541   0.0274631   0.0109416
   80  -0.1007305   0.2421921   0.0845493  -0.0018059   0.0042912   0.0024848
   81  -0.0411721   0.0845493   0.0877665   0.0005138   0.0001689  -0.0011018
   82  -0.0125541  -0.0018059   0.0005138   0.3291007   0.0368378  -0.0025717
   83   0.0274631   0.0042912   0.0001689   0.0368378   0.0515852   0.0005114
   84   0.0109416   0.0024848  -0.0011018  -0.0025717   0.0005114   0.0505629
   85   0.0026702   0.0109305  -0.0098487  -0.0059417  -0.0252368   0.0203076
   86  -0.0064621  -0.0198465   0.0163451  -0.0007907  -0.0032474   0.0014047
   87  -0.0034120  -0.0088669   0.0077692   0.0006079  -0.0002768  -0.0005416
   88   0.0000362   0.0000032   0.0000229  -0.0000250   0.0000567   0.0000500
   89   0.0000472   0.0000462   0.0001076  -0.0000245  -0.0000116  -0.0000252
   90   0.0000799  -0.0000224  -0.0000364  -0.0001778   0.0000366  -0.0000627
   91   0.0000301  -0.0000110  -0.0000023  -0.0000915  -0.0000289  -0.0000404
   92   0.0000030   0.0000082   0.0000058  -0.0000203  -0.0000055  -0.0000073
   93  -0.0000018   0.0000102  -0.0000007   0.0000086   0.0000049   0.0000088
   94  -0.0000155   0.0000047   0.0000021   0.0000442   0.0000136   0.0000169
   95   0.0000036  -0.0000042  -0.0000009  -0.0000088  -0.0000031  -0.0000045
   96  -0.0000023  -0.0000032  -0.0000001   0.0000093   0.0000022   0.0000019
   97   0.0000010  -0.0000001  -0.0000001  -0.0000029  -0.0000008  -0.0000012
   98  -0.0000008  -0.0000001  -0.0000001   0.0000023   0.0000006   0.0000008
   99   0.0000008   0.0000011  -0.0000003  -0.0000021  -0.0000003  -0.0000002
  100  -0.0000551   0.0000311   0.0000088   0.0001593   0.0000516   0.0000786
  101   0.0000107  -0.0000161  -0.0000093  -0.0000140  -0.0000057  -0.0000100
  102  -0.0000030  -0.0000065   0.0000010   0.0000088   0.0000001  -0.0000016
  103   0.0000047  -0.0000010  -0.0000012  -0.0000107  -0.0000029  -0.0000040
  104   0.0000006   0.0000011   0.0000000  -0.0000017  -0.0000002  -0.0000004
  105   0.0000035   0.0000031  -0.0000011  -0.0000081  -0.0000009  -0.0000011
  106  -0.0000061  -0.0000057  -0.0000014   0.0000247   0.0000067   0.0000066
  107  -0.0000073  -0.0000075  -0.0000036   0.0000346   0.0000108   0.0000123
  108  -0.0000017  -0.0000174   0.0000025   0.0000027  -0.0000023  -0.0000083
  109   0.0000052   0.0000038   0.0000003  -0.0000190  -0.0000050  -0.0000047
  110   0.0000046   0.0000092   0.0000019  -0.0000223  -0.0000063  -0.0000058
  111   0.0000018   0.0000097  -0.0000005  -0.0000068  -0.0000004   0.0000019
  112   0.0000046  -0.0000002  -0.0000004  -0.0000139  -0.0000040  -0.0000037
  113   0.0000009   0.0000006   0.0000024  -0.0000092  -0.0000034  -0.0000052
  114  -0.0000012   0.0000107  -0.0000023   0.0000067   0.0000040   0.0000084
  115  -0.0000032   0.0000007   0.0000008   0.0000077   0.0000020   0.0000014
  116   0.0000002  -0.0000018  -0.0000005   0.0000019   0.0000007   0.0000007
  117   0.0000012  -0.0000019   0.0000004  -0.0000042  -0.0000015  -0.0000023
  118  -0.0000076  -0.0000031   0.0000002   0.0000220   0.0000050   0.0000052
  119   0.0000015  -0.0000011  -0.0000026  -0.0000025  -0.0000009  -0.0000009
  120   0.0000001  -0.0000068   0.0000009  -0.0000013  -0.0000016  -0.0000037
  121   0.0000000  -0.0000004   0.0000002  -0.0000004  -0.0000001  -0.0000006
  122  -0.0000000  -0.0000007   0.0000002   0.0000005   0.0000000  -0.0000000
  123   0.0000006   0.0000026  -0.0000002  -0.0000018   0.0000001   0.0000007
  124   0.0000117   0.0000042   0.0000013  -0.0000369  -0.0000089  -0.0000098
  125  -0.0000049   0.0000036   0.0000027   0.0000092   0.0000027   0.0000040
  126  -0.0000000   0.0000047  -0.0000008   0.0000006   0.0000013   0.0000021
  127  -0.0000022  -0.0000024  -0.0000009   0.0000083   0.0000017   0.0000014
  128   0.0000014  -0.0000009  -0.0000010  -0.0000017  -0.0000002  -0.0000006
  129   0.0000004  -0.0000019   0.0000007  -0.0000012  -0.0000009  -0.0000009
  130  -0.0000084   0.0000016   0.0000007   0.0000224   0.0000064   0.0000085
  131   0.0000077  -0.0000061  -0.0000002  -0.0000161  -0.0000044  -0.0000067
  132   0.0000050  -0.0000030  -0.0000014  -0.0000086  -0.0000019  -0.0000027
  133   0.0000007   0.0000017  -0.0000003  -0.0000011   0.0000004   0.0000005
  134  -0.0000003  -0.0000006  -0.0000001   0.0000003   0.0000000  -0.0000002
  135  -0.0000000   0.0000016  -0.0000003  -0.0000001   0.0000004   0.0000006
  136   0.0000092   0.0000037   0.0000028  -0.0000289  -0.0000069  -0.0000084
  137  -0.0000125   0.0000134   0.0000051   0.0000230   0.0000071   0.0000117
  138  -0.0000076   0.0000095   0.0000010   0.0000162   0.0000058   0.0000084
  139  -0.0000030  -0.0000065  -0.0000017   0.0000105   0.0000009   0.0000006
  140   0.0000034  -0.0000042  -0.0000014  -0.0000049  -0.0000018  -0.0000025
  141   0.0000027  -0.0000039   0.0000007  -0.0000059  -0.0000023  -0.0000033
  142   0.0000041  -0.0000139  -0.0000102  -0.0000032  -0.0000037  -0.0000068
  143   0.0000087  -0.0000070  -0.0000158  -0.0000082  -0.0000029  -0.0000053
  144  -0.0000055  -0.0000167   0.0000057   0.0000061  -0.0000039  -0.0000071
  145  -0.0000022  -0.0000037  -0.0000003   0.0000043  -0.0000006  -0.0000006
  146   0.0000001  -0.0000023   0.0000004  -0.0000003  -0.0000010  -0.0000008
  147   0.0000022   0.0000056  -0.0000013  -0.0000027   0.0000013   0.0000020
  148   0.0000031   0.0000136   0.0000148  -0.0000217  -0.0000021  -0.0000025
  149  -0.0000150   0.0000129   0.0000174   0.0000183   0.0000060   0.0000123
  150   0.0000036   0.0000187   0.0000007  -0.0000087   0.0000047   0.0000058
  151   0.0000017  -0.0000099  -0.0000073   0.0000044  -0.0000014  -0.0000039
  152   0.0000066  -0.0000003  -0.0000026  -0.0000109  -0.0000015  -0.0000039
  153  -0.0000010  -0.0000100  -0.0000012   0.0000055  -0.0000021  -0.0000017
           85          86          87          88          89          90
    1   0.0002570  -0.0001160   0.0005122   0.0003874   0.0001725  -0.0004197
    2   0.0003392   0.0000843   0.0002218  -0.0002127   0.0008895   0.0004044
    3   0.0002711   0.0004192   0.0011011   0.0003111  -0.0000476  -0.0011130
    4  -0.0000212   0.0000381  -0.0002468   0.0000172  -0.0002482   0.0001338
    5   0.0001665  -0.0001204   0.0000087  -0.0000074  -0.0000443  -0.0000112
    6   0.0000132   0.0001446  -0.0000031   0.0000152  -0.0000768   0.0000088
    7   0.0003218   0.0002065   0.0009116  -0.0013851  -0.0003515   0.0000064
    8   0.0002850  -0.0001714   0.0009345  -0.0020302  -0.0005237   0.0005224
    9  -0.0000238   0.0001316  -0.0001832  -0.0000418   0.0004610  -0.0000693
   10   0.0000009  -0.0000049  -0.0000286  -0.0000025  -0.0000980  -0.0000538
   11  -0.0000139   0.0000478  -0.0000982   0.0001777  -0.0000841  -0.0001750
   12   0.0000506  -0.0000387   0.0000201   0.0001025   0.0000349   0.0000131
   13  -0.0004292   0.0000581  -0.0013977   0.0034675   0.0015372  -0.0022804
   14   0.0003726   0.0007043   0.0007868   0.0007260  -0.0006545  -0.0009451
   15  -0.0004119  -0.0002521  -0.0016602  -0.0020042  -0.0007042   0.0007804
   16  -0.0000353  -0.0000079  -0.0000261   0.0000647   0.0000455  -0.0000392
   17  -0.0000182  -0.0000094  -0.0001124   0.0003364   0.0001565  -0.0001834
   18   0.0000348   0.0000270   0.0000815  -0.0001623  -0.0000470   0.0001495
   19   0.0000007  -0.0000065   0.0000093  -0.0000193   0.0000148   0.0000171
   20   0.0000033  -0.0000034   0.0000035  -0.0000196  -0.0000062   0.0000068
   21  -0.0000092   0.0000058  -0.0000132   0.0000061  -0.0000132  -0.0000166
   22   0.0000229   0.0000231   0.0000190  -0.0000904  -0.0000323  -0.0000343
   23  -0.0000152   0.0000012  -0.0000085  -0.0000118   0.0000198   0.0000118
   24   0.0000266   0.0000086   0.0000169  -0.0000303  -0.0000083  -0.0000418
   25   0.0000624  -0.0000233   0.0000871   0.0000646   0.0000290  -0.0000774
   26   0.0000131  -0.0000410   0.0000880  -0.0001868  -0.0000504   0.0000485
   27  -0.0000482   0.0000263  -0.0000778   0.0000997   0.0000483  -0.0000557
   28  -0.0000034  -0.0000006  -0.0000033  -0.0000049  -0.0000036   0.0000017
   29   0.0000029   0.0000035   0.0000003  -0.0000037  -0.0000208  -0.0000184
   30   0.0000098  -0.0000059  -0.0000004  -0.0000053  -0.0000063  -0.0000013
   31  -0.0000435  -0.0000149  -0.0000106  -0.0001099  -0.0000489   0.0000079
   32   0.0000018   0.0000226  -0.0000463   0.0001373   0.0000597  -0.0000276
   33   0.0000375  -0.0000037   0.0000562   0.0000059   0.0000136   0.0000394
   34   0.0000203  -0.0000087   0.0000332  -0.0000156  -0.0000034  -0.0000048
   35  -0.0000122  -0.0000010  -0.0000063  -0.0000155  -0.0000017   0.0000074
   36   0.0000104  -0.0000046   0.0000126  -0.0000077  -0.0000033  -0.0000105
   37  -0.0000044   0.0000117  -0.0000294   0.0000589   0.0000152  -0.0000180
   38  -0.0000003   0.0000015  -0.0000036   0.0000077  -0.0000015  -0.0000010
   39  -0.0000057  -0.0000011  -0.0000011  -0.0000150  -0.0000050  -0.0000009
   40   0.0000671   0.0000348  -0.0000108   0.0002390   0.0000900  -0.0000247
   41  -0.0000334  -0.0000054  -0.0000162  -0.0000808  -0.0000518  -0.0000020
   42   0.0000084  -0.0000142   0.0000150  -0.0000302  -0.0000195  -0.0000228
   43  -0.0000950   0.0000102  -0.0001791  -0.0000212   0.0000197   0.0000290
   44   0.0000215   0.0000740  -0.0001905  -0.0000633   0.0000692   0.0001236
   45   0.0001208  -0.0000627   0.0001872   0.0000427  -0.0000015  -0.0000210
   46   0.0000348   0.0000315  -0.0000386  -0.0000078   0.0000261   0.0000271
   47   0.0000119   0.0000106  -0.0000104   0.0000393   0.0000059  -0.0000052
   48   0.0000099   0.0000029  -0.0000003  -0.0000354  -0.0000037   0.0000089
   49  -0.0000228   0.0000261   0.0000314  -0.0000029   0.0000005  -0.0000084
   50   0.0000067  -0.0000201  -0.0000041  -0.0000148  -0.0000076  -0.0000032
   51  -0.0000107   0.0000076  -0.0000050  -0.0000130  -0.0000122  -0.0000038
   52   0.0001255   0.0001216  -0.0001763  -0.0002745   0.0001559   0.0002094
   53  -0.0001378  -0.0000273   0.0000899   0.0001220  -0.0000557  -0.0001453
   54  -0.0003297   0.0002073  -0.0002998  -0.0002243   0.0000429   0.0001699
   55  -0.0005430  -0.0001897  -0.0004288   0.0000618   0.0000099  -0.0000158
   56  -0.0002319   0.0001064  -0.0001961   0.0000938   0.0000153  -0.0000168
   57  -0.0002485  -0.0001773   0.0001085  -0.0000761  -0.0000292  -0.0000022
   58  -0.0000137  -0.0000078   0.0000047   0.0000111   0.0000115   0.0000022
   59   0.0000140  -0.0000241  -0.0000420  -0.0000034   0.0000012   0.0000205
   60   0.0000724  -0.0001262  -0.0000093   0.0000145   0.0000135   0.0000024
   61   0.0021022   0.0024266   0.0068554  -0.0020210   0.0018958   0.0042666
   62   0.0097945   0.0063240   0.0242977   0.0024346  -0.0008658  -0.0021129
   63  -0.0071264  -0.0056305  -0.0192669   0.0034075   0.0001050  -0.0010839
   64  -0.0585002  -0.0409529   0.0333961  -0.0005021  -0.0003529   0.0002126
   65  -0.0413213  -0.1961358   0.1207391  -0.0005711   0.0001418   0.0004313
   66   0.0338181   0.1217496  -0.1453144   0.0005300   0.0001043   0.0001339
   67  -0.0003432  -0.0012645  -0.0025952  -0.0088645   0.0043727   0.0052925
   68  -0.0014036  -0.0004533  -0.0043941  -0.0240785   0.0088447   0.0213798
   69  -0.0015622  -0.0016390  -0.0023706   0.0275395  -0.0128940  -0.0184813
   70   0.0003695   0.0000913   0.0004723  -0.0343096  -0.0513007   0.0699034
   71   0.0003127   0.0002270   0.0006438  -0.0214859  -0.2876385   0.2215200
   72  -0.0004440   0.0003306  -0.0008564   0.0466808   0.2543954  -0.2402524
   73  -0.0001059   0.0001457   0.0000060   0.0005665   0.0007300  -0.0011153
   74   0.0000894   0.0005825   0.0000368   0.0007430   0.0005375  -0.0000041
   75  -0.0000019  -0.0000654   0.0001276  -0.0005865  -0.0011429   0.0008974
   76   0.0002830   0.0003810   0.0006335  -0.0000384  -0.0002658  -0.0000092
   77  -0.0001350   0.0007170  -0.0002885   0.0001965   0.0010161  -0.0004375
   78   0.0006786   0.0005499   0.0008775  -0.0000402   0.0000710   0.0001487
   79   0.0026702  -0.0064621  -0.0034120   0.0000362   0.0000472   0.0000799
   80   0.0109305  -0.0198465  -0.0088669   0.0000032   0.0000462  -0.0000224
   81  -0.0098487   0.0163451   0.0077692   0.0000229   0.0001076  -0.0000364
   82  -0.0059417  -0.0007907   0.0006079  -0.0000250  -0.0000245  -0.0001778
   83  -0.0252368  -0.0032474  -0.0002768   0.0000567  -0.0000116   0.0000366
   84   0.0203076   0.0014047  -0.0005416   0.0000500  -0.0000252  -0.0000627
   85   0.0597059   0.0462118  -0.0352296   0.0000982  -0.0000331  -0.0001629
   86   0.0462118   0.2111834  -0.1332607   0.0000420   0.0000145  -0.0000775
   87  -0.0352296  -0.1332607   0.1603387   0.0002334  -0.0000310  -0.0001111
   88   0.0000982   0.0000420   0.0002334   0.0427356   0.0436285  -0.0757627
   89  -0.0000331   0.0000145  -0.0000310   0.0436285   0.2781854  -0.2403169
   90  -0.0001629  -0.0000775  -0.0001111  -0.0757627  -0.2403169   0.2590287
   91   0.0000434   0.0000204  -0.0000094   0.0001486   0.0000415  -0.0000182
   92   0.0000084   0.0000120  -0.0000119   0.0000431  -0.0000018  -0.0000077
   93  -0.0000023  -0.0000104   0.0000075  -0.0000258  -0.0000089  -0.0000075
   94  -0.0000226  -0.0000059  -0.0000005  -0.0000673  -0.0000202   0.0000082
   95   0.0000039   0.0000015   0.0000004   0.0000134   0.0000062  -0.0000008
   96  -0.0000048   0.0000008  -0.0000006  -0.0000124  -0.0000006   0.0000086
   97   0.0000017   0.0000002   0.0000002   0.0000033   0.0000009  -0.0000013
   98  -0.0000013  -0.0000001  -0.0000001  -0.0000033  -0.0000002   0.0000013
   99   0.0000013  -0.0000010   0.0000009   0.0000020   0.0000004  -0.0000017
  100  -0.0000746  -0.0000352   0.0000124  -0.0002519  -0.0000810   0.0000302
  101   0.0000080  -0.0000073   0.0000126   0.0000037   0.0000212   0.0000004
  102  -0.0000067   0.0000086  -0.0000093   0.0000037  -0.0000006   0.0000222
  103   0.0000060   0.0000005   0.0000027   0.0000101   0.0000046  -0.0000035
  104   0.0000011   0.0000003  -0.0000000   0.0000023   0.0000012  -0.0000007
  105   0.0000049  -0.0000028   0.0000035   0.0000043   0.0000023  -0.0000068
  106  -0.0000133  -0.0000033   0.0000025  -0.0000396  -0.0000041   0.0000090
  107  -0.0000174  -0.0000112   0.0000107  -0.0000613  -0.0000046   0.0000113
  108  -0.0000053   0.0000225  -0.0000141   0.0000138   0.0000099   0.0000209
  109   0.0000101   0.0000009  -0.0000005   0.0000295   0.0000043  -0.0000069
  110   0.0000123   0.0000025  -0.0000045   0.0000359  -0.0000000  -0.0000113
  111   0.0000053  -0.0000090   0.0000052   0.0000028  -0.0000042  -0.0000127
  112   0.0000074   0.0000010   0.0000009   0.0000205   0.0000052  -0.0000025
  113   0.0000039   0.0000092  -0.0000081   0.0000217   0.0000015   0.0000005
  114  -0.0000010  -0.0000176   0.0000110  -0.0000232  -0.0000085  -0.0000122
  115  -0.0000043   0.0000011  -0.0000024  -0.0000101  -0.0000039   0.0000011
  116  -0.0000012  -0.0000014   0.0000022  -0.0000040   0.0000007   0.0000004
  117   0.0000019   0.0000040  -0.0000020   0.0000084   0.0000026   0.0000020
  118  -0.0000116  -0.0000004  -0.0000006  -0.0000332  -0.0000079   0.0000058
  119   0.0000020  -0.0000034   0.0000035  -0.0000001   0.0000039   0.0000000
  120  -0.0000002   0.0000057  -0.0000024   0.0000054   0.0000025   0.0000026
  121   0.0000000   0.0000005  -0.0000002   0.0000013   0.0000001  -0.0000001
  122  -0.0000003   0.0000000   0.0000002  -0.0000006  -0.0000003   0.0000001
  123   0.0000013  -0.0000019   0.0000010   0.0000010  -0.0000003  -0.0000025
  124   0.0000182   0.0000051  -0.0000025   0.0000598   0.0000119  -0.0000089
  125  -0.0000048   0.0000022  -0.0000034  -0.0000111  -0.0000084   0.0000003
  126   0.0000004  -0.0000047   0.0000024  -0.0000046  -0.0000017  -0.0000048
  127  -0.0000041  -0.0000015   0.0000012  -0.0000143  -0.0000015   0.0000023
  128   0.0000008  -0.0000014   0.0000013   0.0000013   0.0000025   0.0000001
  129   0.0000004   0.0000025  -0.0000014   0.0000038   0.0000005   0.0000022
  130  -0.0000108  -0.0000031   0.0000007  -0.0000346  -0.0000115   0.0000032
  131   0.0000062   0.0000027  -0.0000005   0.0000271   0.0000111   0.0000020
  132   0.0000042   0.0000000   0.0000002   0.0000120   0.0000066   0.0000066
  133   0.0000009  -0.0000015   0.0000011  -0.0000010   0.0000005  -0.0000012
  134  -0.0000000   0.0000002  -0.0000002   0.0000001   0.0000007   0.0000003
  135   0.0000003  -0.0000013   0.0000007  -0.0000012  -0.0000003  -0.0000013
  136   0.0000133   0.0000079  -0.0000044   0.0000491   0.0000079  -0.0000079
  137  -0.0000107  -0.0000004  -0.0000035  -0.0000331  -0.0000219  -0.0000056
  138  -0.0000072  -0.0000051   0.0000016  -0.0000289  -0.0000121  -0.0000054
  139  -0.0000051  -0.0000022   0.0000016  -0.0000160  -0.0000002   0.0000051
  140   0.0000024  -0.0000006   0.0000011   0.0000069   0.0000055   0.0000029
  141   0.0000023   0.0000038  -0.0000011   0.0000112   0.0000035   0.0000012
  142   0.0000034  -0.0000067   0.0000090  -0.0000053   0.0000142   0.0000068
  143   0.0000090  -0.0000174   0.0000176  -0.0000136   0.0000205   0.0000057
  144  -0.0000069   0.0000170  -0.0000112   0.0000149  -0.0000014   0.0000045
  145  -0.0000026   0.0000016  -0.0000015  -0.0000017  -0.0000012   0.0000021
  146   0.0000002   0.0000013  -0.0000008   0.0000027  -0.0000007   0.0000008
  147   0.0000025  -0.0000052   0.0000041  -0.0000046   0.0000008  -0.0000036
  148   0.0000062   0.0000162  -0.0000139   0.0000497  -0.0000080  -0.0000188
  149  -0.0000121   0.0000160  -0.0000164  -0.0000033  -0.0000325  -0.0000078
  150   0.0000055  -0.0000093   0.0000084  -0.0000076   0.0000004  -0.0000163
  151  -0.0000015  -0.0000053   0.0000035  -0.0000108   0.0000091   0.0000102
  152   0.0000049  -0.0000025   0.0000016   0.0000130   0.0000104   0.0000003
  153  -0.0000024   0.0000026  -0.0000021  -0.0000018  -0.0000005   0.0000097
           91          92          93          94          95          96
    1  -0.0001105  -0.0000024   0.0000397   0.0000629  -0.0000096  -0.0000040
    2   0.0000407  -0.0000697  -0.0000083  -0.0000577   0.0000114   0.0000071
    3   0.0000544  -0.0000084  -0.0000323  -0.0000162   0.0000104   0.0000055
    4   0.0000445   0.0000064  -0.0000060  -0.0000166   0.0000054  -0.0000031
    5   0.0000197   0.0000258   0.0000167  -0.0000061  -0.0000029  -0.0000082
    6   0.0000451   0.0000373   0.0000018  -0.0000131   0.0000021  -0.0000091
    7   0.0009424   0.0001931  -0.0001755  -0.0004051   0.0000981  -0.0000781
    8   0.0003351   0.0001608   0.0000036  -0.0000593   0.0000729  -0.0000225
    9   0.0002713   0.0000359  -0.0000370  -0.0000274   0.0000284  -0.0000283
   10  -0.0001847  -0.0000876   0.0000078   0.0000303  -0.0000194   0.0000257
   11   0.0000136   0.0000343   0.0000011   0.0000023  -0.0000072  -0.0000077
   12  -0.0000478  -0.0000035   0.0000058   0.0000077  -0.0000093   0.0000024
   13  -0.0011831  -0.0002158   0.0001929   0.0005422  -0.0001091   0.0001126
   14  -0.0003687   0.0000350   0.0000330   0.0001817  -0.0000550   0.0000299
   15  -0.0003109  -0.0000873   0.0001119   0.0001176  -0.0000282   0.0000065
   16  -0.0005064   0.0002466   0.0001496   0.0002953   0.0000310   0.0000651
   17   0.0001372  -0.0002931  -0.0000902  -0.0001716  -0.0000063  -0.0000072
   18  -0.0005962  -0.0001029  -0.0000100   0.0001543  -0.0000481   0.0000974
   19   0.0003301   0.0001435  -0.0000184  -0.0000571   0.0000390  -0.0000384
   20   0.0004371   0.0001276   0.0000172  -0.0000144   0.0000603  -0.0000491
   21   0.0001362   0.0001321  -0.0000308  -0.0000049   0.0000140  -0.0000137
   22   0.0000486   0.0000377  -0.0000543  -0.0000361  -0.0000020   0.0000059
   23   0.0000887   0.0000092  -0.0000127  -0.0000239   0.0000116  -0.0000025
   24   0.0000097  -0.0000724   0.0000949   0.0000160   0.0000071  -0.0000261
   25   0.0004190   0.0001163  -0.0001794  -0.0002774   0.0000276  -0.0000082
   26  -0.0001360   0.0009609   0.0002903   0.0002907   0.0002119   0.0000535
   27   0.0004552  -0.0000234   0.0002816  -0.0000126   0.0001133  -0.0001424
   28  -0.0005245  -0.0003203  -0.0000397   0.0001135  -0.0000911   0.0000869
   29   0.0002627   0.0000569   0.0000136  -0.0000391   0.0000336  -0.0000442
   30  -0.0000215   0.0000018   0.0000136  -0.0000372  -0.0000139  -0.0000012
   31   0.0038054   0.0030476   0.0001366  -0.0005977   0.0006856  -0.0005288
   32  -0.0064240  -0.0031087  -0.0003279  -0.0009013  -0.0012986   0.0004526
   33  -0.0052330  -0.0029460   0.0002795   0.0008448  -0.0007622   0.0013274
   34  -0.0004493  -0.0000406  -0.0007040  -0.0001195  -0.0000754   0.0000696
   35   0.0002909  -0.0000293   0.0003500   0.0001798   0.0001352   0.0001265
   36   0.0010204   0.0002458   0.0000572  -0.0000476   0.0001254  -0.0002572
   37  -0.0012171  -0.0001807   0.0006322   0.0001777  -0.0001468  -0.0000645
   38   0.0009092   0.0024440   0.0002702   0.0006632   0.0005446   0.0000475
   39   0.0009444   0.0002347  -0.0005402  -0.0001795   0.0002326  -0.0001329
   40  -0.0691088  -0.0143966  -0.0020928   0.0014988  -0.0082701   0.0045068
   41  -0.0249667   0.0143145  -0.0086814  -0.0039949  -0.0024209   0.0011385
   42   0.0081428  -0.0032406   0.0091650   0.0009960   0.0006719   0.0002973
   43  -0.0002118  -0.0000798   0.0002293   0.0001630  -0.0000099  -0.0000284
   44  -0.0004252  -0.0003157   0.0000476   0.0000847  -0.0000483   0.0000350
   45   0.0001814   0.0000087  -0.0001463  -0.0000644   0.0000326  -0.0000134
   46   0.0000501  -0.0000155   0.0000072  -0.0000452  -0.0000052  -0.0000046
   47   0.0000281   0.0001817  -0.0000786   0.0001011   0.0000164  -0.0000020
   48   0.0000560  -0.0000039  -0.0000301  -0.0000271   0.0000090  -0.0000028
   49   0.0001733   0.0000220   0.0000446  -0.0000923   0.0000167  -0.0000147
   50  -0.0000260  -0.0000351   0.0000737  -0.0000572  -0.0000221   0.0000026
   51   0.0003053   0.0001532   0.0000077  -0.0000760   0.0000361  -0.0000412
   52   0.0001822   0.0000185  -0.0000219  -0.0000965   0.0000185  -0.0000157
   53   0.0000505   0.0000847  -0.0000310   0.0000120   0.0000136   0.0000005
   54  -0.0000339  -0.0000078   0.0000968   0.0000108  -0.0000099  -0.0000066
   55  -0.0001638  -0.0000404   0.0000681   0.0000679  -0.0000180   0.0000058
   56   0.0000152  -0.0000010  -0.0000136  -0.0000044   0.0000031   0.0000015
   57  -0.0001830  -0.0000534   0.0000492   0.0000739  -0.0000176   0.0000103
   58  -0.0001351  -0.0000486  -0.0000108   0.0000638  -0.0000068   0.0000170
   59   0.0000250   0.0000157   0.0000052  -0.0000136  -0.0000014  -0.0000067
   60   0.0000717   0.0000223  -0.0000060  -0.0000319   0.0000039  -0.0000075
   61   0.0000876   0.0000110  -0.0000100  -0.0000453   0.0000103  -0.0000087
   62  -0.0000469   0.0000261  -0.0000077   0.0000417  -0.0000054   0.0000050
   63  -0.0000169  -0.0000279   0.0000235  -0.0000065   0.0000001  -0.0000033
   64  -0.0000760  -0.0000094   0.0000157   0.0000342  -0.0000097   0.0000049
   65   0.0000052  -0.0000195  -0.0000053  -0.0000064   0.0000049   0.0000024
   66   0.0000648   0.0000099  -0.0000150  -0.0000276   0.0000075  -0.0000030
   67   0.0009176   0.0002779  -0.0001366  -0.0004031   0.0000832  -0.0000911
   68  -0.0000840  -0.0000534   0.0000220   0.0000304   0.0000007   0.0000129
   69   0.0000940   0.0000323  -0.0000721  -0.0000199   0.0000123   0.0000145
   70  -0.0006055  -0.0001591   0.0000779   0.0002757  -0.0000547   0.0000635
   71   0.0000301   0.0000392  -0.0000049  -0.0000070  -0.0000037  -0.0000080
   72   0.0002256   0.0000594   0.0000057  -0.0001118   0.0000175  -0.0000406
   73  -0.0001134  -0.0000127   0.0000185   0.0000514  -0.0000128   0.0000099
   74  -0.0000602  -0.0000012   0.0000105   0.0000295  -0.0000083   0.0000023
   75  -0.0000465  -0.0000041   0.0000110   0.0000196  -0.0000058   0.0000026
   76  -0.0000127  -0.0000147   0.0000005   0.0000032   0.0000003   0.0000032
   77   0.0000210   0.0000104  -0.0000010  -0.0000100   0.0000006  -0.0000037
   78  -0.0000159   0.0000028   0.0000031   0.0000089  -0.0000035   0.0000006
   79   0.0000301   0.0000030  -0.0000018  -0.0000155   0.0000036  -0.0000023
   80  -0.0000110   0.0000082   0.0000102   0.0000047  -0.0000042  -0.0000032
   81  -0.0000023   0.0000058  -0.0000007   0.0000021  -0.0000009  -0.0000001
   82  -0.0000915  -0.0000203   0.0000086   0.0000442  -0.0000088   0.0000093
   83  -0.0000289  -0.0000055   0.0000049   0.0000136  -0.0000031   0.0000022
   84  -0.0000404  -0.0000073   0.0000088   0.0000169  -0.0000045   0.0000019
   85   0.0000434   0.0000084  -0.0000023  -0.0000226   0.0000039  -0.0000048
   86   0.0000204   0.0000120  -0.0000104  -0.0000059   0.0000015   0.0000008
   87  -0.0000094  -0.0000119   0.0000075  -0.0000005   0.0000004  -0.0000006
   88   0.0001486   0.0000431  -0.0000258  -0.0000673   0.0000134  -0.0000124
   89   0.0000415  -0.0000018  -0.0000089  -0.0000202   0.0000062  -0.0000006
   90  -0.0000182  -0.0000077  -0.0000075   0.0000082  -0.0000008   0.0000086
   91   0.4213638   0.0327497   0.0208146  -0.1856284   0.0448307  -0.0351250
   92   0.0327497   0.2747581  -0.0781086   0.0047523  -0.0879438   0.0194842
   93   0.0208146  -0.0781086   0.1389859  -0.0191984   0.0238250  -0.0787971
   94  -0.1856284   0.0047523  -0.0191984   0.4347796   0.0370873   0.0154269
   95   0.0448307  -0.0879438   0.0238250   0.0370873   0.4887856  -0.0386237
   96  -0.0351250   0.0194842  -0.0787971   0.0154269  -0.0386237   0.6020304
   97  -0.0226930   0.0071507  -0.0365060  -0.0508511   0.0031276  -0.0220432
   98   0.0052164   0.0005737   0.0074913   0.0030180  -0.0612356   0.0404377
   99  -0.0112267   0.0020716  -0.0013407  -0.0200980   0.0469040  -0.2895301
  100  -0.0670492   0.0010982  -0.0014976  -0.0447564  -0.0234149   0.0054628
  101  -0.0368976  -0.1468497   0.0377342  -0.0055986   0.0075695  -0.0067424
  102   0.0216377   0.0407518  -0.0843591  -0.0045343  -0.0075774   0.0004206
  103  -0.0052113  -0.0126626   0.0212921   0.0043936  -0.0015810   0.0034986
  104  -0.0125487  -0.0149730   0.0321605   0.0042864  -0.0005216   0.0024406
  105   0.0070885   0.0105924  -0.0084147  -0.0019579  -0.0002033  -0.0002777
  106  -0.0357787  -0.0309768   0.0053188  -0.0923517  -0.0237950   0.0167381
  107   0.0032998   0.0144113  -0.0070726  -0.0414420  -0.1534534   0.0280565
  108  -0.0079338  -0.0089220  -0.0006448   0.0228657   0.0292269  -0.0823513
  109   0.0004743   0.0010200   0.0007455   0.0061078  -0.0281994  -0.0214326
  110  -0.0075560  -0.0078241   0.0027545  -0.0208566  -0.0161674  -0.0296343
  111   0.0007008  -0.0005279   0.0030045  -0.0071585  -0.0066232   0.0012289
  112   0.0005689  -0.0000677   0.0005859   0.0054667  -0.0103278   0.0180872
  113  -0.0029057  -0.0015819   0.0005578  -0.0028032  -0.0093994   0.0360243
  114   0.0025977   0.0022242   0.0009441  -0.0012950   0.0090095  -0.0169256
  115   0.0007247   0.0009389  -0.0002976   0.0041377  -0.0012183  -0.0001713
  116   0.0000034   0.0000019  -0.0001476  -0.0006265   0.0025037   0.0021820
  117  -0.0006182  -0.0008618   0.0004585  -0.0014132   0.0007935  -0.0071035
  118  -0.0329681   0.0302992   0.0137956  -0.0676014   0.0037334   0.0189617
  119   0.0064030  -0.0027587   0.0013332   0.0070177  -0.1356205  -0.0440832
  120  -0.0081439   0.0068054   0.0071161   0.0158140  -0.0389799  -0.1200117
  121   0.0013338  -0.0004594  -0.0002454   0.0013649  -0.0015914   0.0091894
  122  -0.0013781   0.0012694   0.0017463  -0.0005089   0.0037549  -0.0286320
  123   0.0003389   0.0006629   0.0026486  -0.0011057   0.0024301  -0.0211506
  124  -0.0027023   0.0041617   0.0030435  -0.0245772   0.0070703  -0.0047729
  125   0.0107087  -0.0053788  -0.0053352   0.0318429  -0.0005339   0.0108748
  126   0.0047786  -0.0036610  -0.0005184   0.0146509  -0.0003170   0.0070006
  127  -0.0024996   0.0015732   0.0012356  -0.0055579  -0.0014597  -0.0037357
  128  -0.0009199   0.0001749  -0.0002340   0.0005050   0.0002767   0.0015567
  129  -0.0004286   0.0000519   0.0004697   0.0001330  -0.0005125  -0.0007313
  130  -0.0042105  -0.0035994   0.0001014   0.0137590   0.0065584  -0.0045354
  131  -0.0033942   0.0019630   0.0008980  -0.0058905  -0.0309223  -0.0015003
  132  -0.0008284   0.0034689   0.0007884  -0.0118248  -0.0196834   0.0036744
  133  -0.0001230   0.0002167   0.0002901   0.0001058   0.0009913   0.0002279
  134   0.0001623  -0.0004528  -0.0006932   0.0003341   0.0014648   0.0020980
  135   0.0000707   0.0001290   0.0001000   0.0001527  -0.0003139  -0.0001272
  136   0.0035926   0.0019321  -0.0005116  -0.0042903  -0.0024235   0.0002453
  137   0.0017984   0.0017608   0.0003734  -0.0100838  -0.0051063   0.0042722
  138   0.0002405  -0.0003706   0.0001694  -0.0010106  -0.0002245   0.0015580
  139  -0.0010598  -0.0006818   0.0000666   0.0010127  -0.0003649   0.0003082
  140  -0.0004963  -0.0000757   0.0001390   0.0005923  -0.0006807   0.0002711
  141   0.0000689  -0.0000281  -0.0001203   0.0006766   0.0005411   0.0000323
  142  -0.0033681  -0.0270500  -0.0065160   0.0045419  -0.0026694  -0.0006861
  143  -0.0080323  -0.0302076  -0.0054756  -0.0021558  -0.0000776  -0.0012084
  144   0.0019976   0.0172127   0.0066390  -0.0029975   0.0004765   0.0003414
  145   0.0000510  -0.0001075  -0.0006401  -0.0006601   0.0000377  -0.0001581
  146   0.0007805   0.0016118   0.0010306  -0.0000534  -0.0000374  -0.0001368
  147  -0.0004598  -0.0003190   0.0025047   0.0003564  -0.0001741  -0.0000548
  148   0.0036680   0.0039727   0.0004002  -0.0018545   0.0014596   0.0003952
  149  -0.0017176  -0.0117211  -0.0041245   0.0038004   0.0003713   0.0010967
  150  -0.0012347  -0.0054893   0.0005408   0.0009226  -0.0001599  -0.0002885
  151  -0.0010135  -0.0027906  -0.0004273   0.0013327  -0.0000384   0.0000410
  152  -0.0003010  -0.0013709  -0.0007402   0.0005404  -0.0002671   0.0000108
  153   0.0001621   0.0004600   0.0005290   0.0000230  -0.0002333   0.0000179
           97          98          99         100         101         102
    1  -0.0000041   0.0000033  -0.0000003   0.0002036  -0.0000434  -0.0000638
    2   0.0000050  -0.0000020   0.0000022  -0.0001148   0.0000967  -0.0000138
    3  -0.0000002  -0.0000004  -0.0000015  -0.0001122   0.0000216   0.0000042
    4   0.0000015  -0.0000010   0.0000005  -0.0000916   0.0000238   0.0000061
    5   0.0000013  -0.0000016   0.0000022  -0.0000268  -0.0000082  -0.0000052
    6   0.0000013  -0.0000015   0.0000011  -0.0000782  -0.0000105   0.0000097
    7   0.0000235  -0.0000187   0.0000114  -0.0017859   0.0002049  -0.0000102
    8   0.0000020  -0.0000065   0.0000060  -0.0007596   0.0000594  -0.0000429
    9   0.0000050  -0.0000016  -0.0000017  -0.0004873   0.0001610  -0.0001696
   10  -0.0000040   0.0000046  -0.0000019   0.0003266  -0.0000959  -0.0000333
   11  -0.0000001  -0.0000014   0.0000010  -0.0000464  -0.0000121   0.0000556
   12  -0.0000004   0.0000000   0.0000001   0.0000883  -0.0000288   0.0000294
   13  -0.0000321   0.0000242  -0.0000176   0.0020760  -0.0002089   0.0001332
   14  -0.0000123   0.0000071  -0.0000091   0.0007305  -0.0002101   0.0001329
   15  -0.0000039   0.0000025   0.0000042   0.0005266   0.0000155  -0.0000353
   16  -0.0000167   0.0000013  -0.0000127   0.0006655  -0.0007655  -0.0002332
   17   0.0000127   0.0000004   0.0000021   0.0003457   0.0002092  -0.0002912
   18  -0.0000214   0.0000107  -0.0000115   0.0012621  -0.0003050   0.0005100
   19   0.0000069  -0.0000082   0.0000025  -0.0005907   0.0001164   0.0000641
   20   0.0000073  -0.0000077   0.0000040  -0.0008157   0.0004861   0.0000992
   21   0.0000005  -0.0000054  -0.0000001  -0.0003372  -0.0000730   0.0000357
   22  -0.0000013  -0.0000010  -0.0000020  -0.0001516  -0.0000851   0.0001350
   23   0.0000004   0.0000016  -0.0000015  -0.0002314   0.0000966  -0.0000010
   24   0.0000065   0.0000001   0.0000065  -0.0000026   0.0002273  -0.0002452
   25   0.0000015  -0.0000003  -0.0000069  -0.0003546   0.0002140   0.0014949
   26  -0.0000163  -0.0000169  -0.0000174   0.0004599  -0.0047261  -0.0039773
   27   0.0000385  -0.0000142   0.0000216   0.0001479  -0.0024038  -0.0043312
   28  -0.0000182   0.0000207  -0.0000054   0.0009909   0.0012695   0.0016528
   29   0.0000062  -0.0000074   0.0000041  -0.0003798   0.0001935  -0.0002899
   30   0.0000025  -0.0000028   0.0000032  -0.0000819   0.0002162   0.0004618
   31   0.0002118  -0.0001238   0.0000692  -0.0355584   0.0318541   0.0229496
   32  -0.0000502   0.0001733   0.0000774   0.0247420  -0.0111372  -0.0025657
   33  -0.0003077   0.0002058  -0.0001908   0.0114823   0.0071270   0.0030867
   34  -0.0000467   0.0000108  -0.0000113   0.0040408  -0.0012553   0.0050547
   35  -0.0000094   0.0000349  -0.0000374  -0.0041613   0.0020416  -0.0034315
   36   0.0000872  -0.0000446   0.0000475  -0.0061010   0.0016785  -0.0004926
   37   0.0000163   0.0000170   0.0000184   0.0028061   0.0014445  -0.0004768
   38  -0.0000203  -0.0000365  -0.0000351  -0.0075859  -0.0015778  -0.0009139
   39  -0.0000657   0.0000355  -0.0000155  -0.0030864  -0.0001152   0.0003054
   40  -0.0005734   0.0002864   0.0000814  -0.2083121   0.0477296  -0.0678343
   41  -0.0003000  -0.0002485  -0.0000719   0.0571364  -0.0965392   0.0055964
   42   0.0011957  -0.0000570   0.0005058  -0.0384887  -0.0096025  -0.1062237
   43   0.0000095   0.0000002   0.0000093   0.0004470   0.0000458  -0.0007476
   44  -0.0000054   0.0000025  -0.0000017   0.0012357   0.0001248   0.0001435
   45  -0.0000113   0.0000012  -0.0000061   0.0002415  -0.0004433  -0.0002698
   46   0.0000065  -0.0000031   0.0000033  -0.0000631   0.0000449  -0.0000268
   47  -0.0000194   0.0000064  -0.0000143  -0.0001790  -0.0002001   0.0001968
   48   0.0000012   0.0000023  -0.0000023  -0.0001809   0.0000721   0.0000133
   49   0.0000178  -0.0000077   0.0000082  -0.0003025   0.0001159  -0.0000827
   50   0.0000132  -0.0000078   0.0000111  -0.0000847   0.0000797   0.0000129
   51   0.0000131  -0.0000122   0.0000042  -0.0008050   0.0002765   0.0005264
   52   0.0000059  -0.0000054   0.0000037  -0.0003628   0.0000813  -0.0000183
   53  -0.0000041   0.0000017  -0.0000042  -0.0002474  -0.0000584   0.0002006
   54   0.0000123  -0.0000032   0.0000065  -0.0000745   0.0001708   0.0000771
   55  -0.0000007   0.0000012   0.0000023   0.0003135   0.0000106  -0.0000056
   56  -0.0000004  -0.0000004  -0.0000010  -0.0000331   0.0000164   0.0000238
   57  -0.0000038   0.0000022   0.0000009   0.0003432   0.0000087   0.0000115
   58  -0.0000082   0.0000063  -0.0000048   0.0003155  -0.0000850  -0.0001020
   59   0.0000020  -0.0000015   0.0000016  -0.0000447   0.0000140   0.0000138
   60   0.0000022  -0.0000015   0.0000015  -0.0001231   0.0000115  -0.0000412
   61   0.0000031  -0.0000025   0.0000013  -0.0001626   0.0000299  -0.0000123
   62  -0.0000042   0.0000027  -0.0000033   0.0000853  -0.0000554   0.0000326
   63   0.0000029  -0.0000008   0.0000017   0.0000306   0.0000378  -0.0000322
[truncated: 372,418 more chars]
