# Supplementary material for: An in silico investigation of menthol metabolism
Source: PLoS One. 2019 Sep 27;14(9):e0216577. doi: 10.1371/journal.pone.0216577 (PMC6764827; doi:10.1371/journal.pone.0216577)
Supplement: S2 File — (ZIP) [file pone.0216577.s002.zip › B3LYP/g-series/ooeYe-5A-SS.out]

Q-Chem Developer Version!
                  Welcome to Q-Chem
     A Quantum Leap Into The Future Of Chemistry


 Q-Chem 5.1, Q-Chem, Inc., Pleasanton, CA (2018)

 Yihan Shao,  Zhengting Gan,  E. Epifanovsky,  A. T. B. Gilbert,  M. Wormit,  
 J. Kussmann,  A. W. Lange,  A. Behn,  Jia Deng,  Xintian Feng,  D. Ghosh,  
 M. Goldey,  P. R. Horn,  L. D. Jacobson,  I. Kaliman,  T. Kus,  A. Landau,  
 Jie Liu,  E. I. Proynov,  R. M. Richard,  R. P. Steele,  E. J. Sundstrom,  
 H. L. Woodcock III,  P. M. Zimmerman,  D. Zuev,  B. Albrecht,  E. Alguire,  
 S. A. Baeppler,  D. Barton,  Z. Benda,  Y. A. Bernard,  E. J. Berquist,  
 K. B. Bravaya,  H. Burton,  D. Casanova,  Chun-Min Chang,  Yunqing Chen,  
 A. Chien,  K. D. Closser,  M. P. Coons,  S. Coriani,  S. Dasgupta,  
 A. L. Dempwolff,  M. Diedenhofen,  Hainam Do,  R. G. Edgar,  Po-Tung Fang,  
 S. Faraji,  S. Fatehi,  Qingguo Feng,  K. D. Fenk,  J. Fosso-Tande,  
 Qinghui Ge,  A. Ghysels,  G. Gidofalvi,  J. Gomes,  J. Gonthier,  A. Gunina,  
 D. Hait,  M. W. D. Hanson-Heine,  P. H. P. Harbach,  A. W. Hauser,  
 J. E. Herr,  E. G. Hohenstein,  Z. C. Holden,  Kerwin Hui,  B. C. Huynh,  
 T.-C. Jagau,  Hyunjun Ji,  B. Kaduk,  K. Khistyaev,  Jaehoon Kim,  
 P. Klunzinger,  K. Koh,  D. Kosenkov,  L. Koulias,  T. Kowalczyk,  
 C. M. Krauter,  A. Kunitsa,  Ka Un Lao,  A. Laurent,  K. V. Lawler,  
 Joonho Lee,  D. Lefrancois,  S. Lehtola,  D. S. Levine,  Yi-Pei Li,  
 You-Sheng Lin,  Fenglai Liu,  E. Livshits,  A. Luenser,  P. Manohar,  
 E. Mansoor,  S. F. Manzer,  Shan-Ping Mao,  Yuezhi Mao,  N. Mardirossian,  
 A. V. Marenich,  T. Markovich,  L. A. Martinez-Martinez,  S. A. Maurer,  
 N. J. Mayhall,  S. C. McKenzie,  J.-M. Mewes,  A. F. Morrison,  
 J. W. Mullinax,  K. Nanda,  T. S. Nguyen-Beck,  R. Olivares-Amaya,  
 J. A. Parkhill,  T. M. Perrine,  F. Plasser,  P. Pokhilko,  S. Prager,  
 A. Prociuk,  E. Ramos,  D. R. Rehn,  F. Rob,  M. Schneider,  N. Sergueev,  
 S. M. Sharada,  S. Sharma,  D. W. Small,  T. Stauch,  T. Stein,  
 Yu-Chuan Su,  A. J. W. Thom,  A. Tkatchenko,  T. Tsuchimochi,  N. M. Tubman,  
 L. Vogt,  M. L. Vidal,  O. Vydrov,  M. A. Watson,  J. Wenzel,  
 M. de Wergifosse,  T. A. Wesolowski,  A. White,  J. Witte,  A. Yamada,  
 Jun Yang,  K. Yao,  S. Yeganeh,  S. R. Yost,  Zhi-Qiang You,  A. Zech,  
 Igor Ying Zhang,  Xing Zhang,  Yan Zhao,  Ying Zhu,  B. R. Brooks,  
 G. K. L. Chan,  C. J. Cramer,  M. S. Gordon,  W. J. Hehre,  A. Klamt,  
 M. W. Schmidt,  C. D. Sherrill,  D. G. Truhlar,  A. Aspuru-Guzik,  R. Baer,  
 A. T. Bell,  N. A. Besley,  Jeng-Da Chai,  A. E. DePrince, III,  
 R. A. DiStasio Jr.,  A. Dreuw,  B. D. Dunietz,  T. R. Furlani,  
 Chao-Ping Hsu,  Yousung Jung,  Jing Kong,  D. S. Lambrecht,  WanZhen Liang,  
 C. Ochsenfeld,  V. A. Rassolov,  L. V. Slipchenko,  J. E. Subotnik,  
 T. Van Voorhis,  J. M. Herbert,  A. I. Krylov,  P. M. W. Gill,  M. Head-Gordon

 Contributors to earlier versions of Q-Chem not listed above: 
 R. D. Adamson,  B. Austin,  J. Baker,  G. J. O. Beran,  K. Brandhorst,  
 S. T. Brown,  E. F. C. Byrd,  A. K. Chakraborty,  C.-L. Cheng,  
 Siu Hung Chien,  D. M. Chipman,  D. L. Crittenden,  H. Dachsel,  
 R. J. Doerksen,  A. D. Dutoi,  L. Fusti-Molnar,  W. A. Goddard III,  
 A. Golubeva-Zadorozhnaya,  S. R. Gwaltney,  G. Hawkins,  A. Heyden,  
 S. Hirata,  G. Kedziora,  F. J. Keil,  C. Kelley,  Jihan Kim,  R. A. King,  
 R. Z. Khaliullin,  P. P. Korambath,  W. Kurlancheek,  A. M. Lee,  M. S. Lee,  
 S. V. Levchenko,  Ching Yeh Lin,  D. Liotard,  R. C. Lochan,  I. Lotan,  
 P. E. Maslen,  N. Nair,  D. P. O'Neill,  D. Neuhauser,  E. Neuscamman,  
 C. M. Oana,  R. Olson,  B. Peters,  R. Peverati,  P. A. Pieniazek,  
 Y. M. Rhee,  J. Ritchie,  M. A. Rohrdanz,  E. Rosta,  N. J. Russ,  
 H. F. Schaefer III,  N. E. Schultz,  N. Shenvi,  A. C. Simmonett,  A. Sodt,  
 D. Stuck,  K. S. Thanthiriwatte,  V. Vanovschi,  Tao Wang,  A. Warshel,  
 C. F. Williams,  Q. Wu,  X. Xu,  W. Zhang

 Please cite Q-Chem as follows:
 Y. Shao et al., Mol. Phys. 113, 184-215 (2015)
 DOI: 10.1080/00268976.2014.952696

 Q-Chem 5.1.2 for Intel X86 EM64T Linux

 Parts of Q-Chem use Armadillo 8.300.2 (Tropical Shenanigans).
 http://arma.sourceforge.net/

 Q-Chem begins on Fri Mar 29 20:51:09 2019  

Host: 
0

     Scratch files written to /scratch/taweetham/qchem2047//
Input Ideriv = 2
Curr. Ideriv = -1
Max.  Ideriv = 2

Checking the input file for inconsistencies... 	...done.

--------------------------------------------------------------
User input:
--------------------------------------------------------------
$molecule
0 1
  C   -0.6308534   -0.4023940   -0.0084915
  H   -0.3805139   -0.0382517   -1.0170653
  C   -0.1001583    0.5592139    1.0382587
  H   -0.1995479    0.1335228    2.0466318
  O   -0.9592196    1.7011961    1.0058695
  C    1.3650348    0.8514597    0.7718354
  H    1.4730786    1.3455488   -0.2018476
  H    1.7446078    1.5647626    1.5132270
  C    2.1709131   -0.4677015    0.8253897
  H    2.1550378   -0.8192158    1.8662891
  C    3.6371653   -0.2270694    0.4459478
  H    4.0811232    0.5315455    1.0992367
  H    4.2159936   -1.1509981    0.5457576
  O    3.7415064    0.2222708   -0.8972239
  C    1.5405677   -1.5878314   -0.0446386
  H    2.0422552   -2.5401362    0.1647829
  H    1.7146377   -1.3709348   -1.1064426
  C    0.0246370   -1.7573416    0.1679823
  H   -0.3720041   -2.4771178   -0.5560298
  H   -0.1692456   -2.1599051    1.1691596
  C   -2.1185262   -0.2098704    0.2062388
  C   -2.9910730   -0.8331199   -0.8686446
  C   -2.1502427    1.3341185    0.2751713
  O   -2.0963787    1.8618091   -1.0438900
  H   -2.4034296   -0.6208074    1.1845432
  H   -2.6934713   -0.5197377   -1.8743828
  H   -4.0392596   -0.5536914   -0.7212184
  H   -2.9249734   -1.9254202   -0.8300722
  H    4.6805939    0.4037358   -1.0709966
  H   -3.0393565    1.6880658    0.8079353
  O   -3.6877754    3.5575215   -0.8049674
  C   -4.0609078    4.8960287   -1.1533348
  H   -3.9583398    5.0369294   -2.2375386
  C   -2.3398054    3.2595704   -1.1732526
  H   -2.2348011    3.4461637   -2.2497010
  C   -5.5336075    5.0914027   -0.8291968
  O   -6.4254316    5.3110220   -1.6345895
  O   -5.8309100    4.9474483    0.4808818
  H   -6.8047651    5.0589493    0.5026533
  C   -3.2087009    5.9126000   -0.3899504
  H   -3.4019789    5.8616073    0.6884346
  O   -3.4971125    7.2524538   -0.8048234
  H   -2.7585979    7.8086245   -0.4845240
  C   -1.7232144    5.6421111   -0.6490276
  H   -1.4644698    5.9414354   -1.6725389
  O   -0.9297792    6.4992122    0.1975313
  H   -1.0589771    6.2178820    1.1223139
  C   -1.3416428    4.1761397   -0.4275411
  H   -1.3467832    3.9787483    0.6484138
  O   -0.0002930    3.9874061   -0.8974345
  H    0.5534086    4.6471653   -0.4415072
$end

$rem
   job_type 	optimization
   basis 	6-311++g**
   method 	b3lyp
   scf_guess sad
$end

--------------------------------------------------------------
 ----------------------------------------------------------------
             Standard Nuclear Orientation (Angstroms)
    I     Atom           X                Y                Z
 ----------------------------------------------------------------
    1      C      -2.6412414950     1.4118691216    -0.0041461499
    2      H      -2.4493467548     1.0018222298    -1.0079033642
    3      C      -2.4250500471     0.3385482576     1.0462140761
    4      H      -2.7651351213     0.6828278865     2.0329871976
    5      O      -1.0106193845     0.1636170612     1.1555013114
    6      C      -3.1984639998    -0.9118443735     0.6700107690
    7      H      -2.8188635538    -1.3106479212    -0.2790494597
    8      H      -3.0247880925    -1.6970897445     1.4155069665
    9      C      -4.7054281835    -0.5760754512     0.5761366571
   10      H      -5.0532496669    -0.3441069752     1.5922551202
   11      C      -5.5049887276    -1.7888089248     0.0844498305
   12      H      -5.3341847314    -2.6498216648     0.7393273967
   13      H      -6.5767694709    -1.5654058105     0.0793974573
   14      O      -5.1170297619    -2.1454755912    -1.2343301459
   15      C      -4.9846883956     0.6749993313    -0.2989640123
   16      H      -6.0348648658     0.9710876435    -0.1899078922
   17      H      -4.8403183263     0.4232838471    -1.3575332507
   18      C      -4.0827743255     1.8778311247     0.0353022424
   19      H      -4.2511049774     2.6794501447    -0.6917927994
   20      H      -4.3403854575     2.2741454226     1.0245318932
   21      C      -1.4994576113     2.3428415257     0.3507689721
   22      C      -1.2344577090     3.4275330987    -0.6780028317
   23      C      -0.3776512837     1.2915127338     0.5117586735
   24      O       0.0988153523     0.9161621806    -0.7740768214
   25      H      -1.6979669042     2.8109329813     1.3247315557
   26      H      -1.1118354812     3.0187034899    -1.6860239834
   27      H      -0.3264942157     3.9836867852    -0.4234339978
   28      H      -2.0671449443     4.1379250285    -0.7088606809
   29      H      -5.6166158715    -2.9427624977    -1.4787869682
   30      H       0.4345432412     1.6727832944     1.1399404413
   31      O       2.3873906693     0.8769352824    -0.2987324431
   32      C       3.6400737807     0.2232904164    -0.5347887275
   33      H       3.7815549505     0.0762833961    -1.6137896989
   34      C       1.2820907283     0.1231285995    -0.8002496339
   35      H       1.4538573488    -0.0575475212    -1.8690978401
   36      C       4.7623579268     1.1390335441    -0.0722158481
   37      O       5.6173330977     1.6459484065    -0.7823531891
   38      O       4.7297966395     1.4230413909     1.2482753065
   39      H       5.4789926736     2.0452606615     1.3616274513
   40      C       3.7030444333    -1.1129350117     0.2088280104
   41      H       3.6891676570    -0.9630349585     1.2952019138
   42      O       4.9050968710    -1.8269168823    -0.1007020984
   43      H       4.7617990328    -2.7515136574     0.1854934654
   44      C       2.5114162011    -1.9871683165    -0.1945250202
   45      H       2.6525742156    -2.3578917674    -1.2176368048
   46      O       2.4920448381    -3.1722476136     0.6276887557
   47      H       2.2845883805    -2.9049225026     1.5423256996
   48      C       1.1745362053    -1.2481643456    -0.0927885521
   49      H       0.9262208269    -1.1317747847     0.9662023253
   50      O       0.1625269960    -2.0707748037    -0.6884301051
   51      H       0.2070225855    -2.9375364320    -0.2451674414
 ----------------------------------------------------------------
 Molecular Point Group                 C1    NOp =  1
 Largest Abelian Subgroup              C1    NOp =  1
 Nuclear Repulsion Energy =  2500.3662407615 hartrees
 There are       97 alpha and       97 beta electrons
 Requested basis set is 6-311++G(d,p)
 There are 280 shells and 732 basis functions

 Total QAlloc Memory Limit   2000 MB
 Mega-Array Size       188 MB
 MEM_STATIC part       192 MB
 A cutoff of  1.0D-11 yielded  27642 shell pairs
 There are    184354 function pairs (    195345 Cartesian)

 -------------------------------------------------------
 OpenMP Integral Computing Module                       
 Release: version 1.0, May 2013, Q-Chem Inc. Pittsburgh 
 -------------------------------------------------------
 Integral Job Info:
 Integral job number is                      11
 Integral operator is                         1
 short-range coefficients                     0
 long-range coefficients              100000000
 Omega coefficients                           0
 if combine SR and LR in K                    0
 Integral screening is                        0
 Integral computing path is                   2
 max size of driver memory is            800000
 size of driver memory is                593474
 size of scratch memory is              2361544
 max col of scratch BK array               1296
 max len of scratch array in speh3          155
 max len of scratch index in speh4           18
 max int batch size is                      520
 min int batch size is                       52
 fixed nKL is                                52
 max L of basis functions is                  2
 order of int derivative is                   0
 number of shells is                        280
 number of basis is                         757
 number of cartesian basis is               757
 number of contracted shell pairs         27642
 number of primitive shell pairs          58975
 maxK2 (contraction) of shell pair           36
 max number of K2 of shell pair               1
 max number of CS2 of shell pair           5502
 max number of PS2 of shell pair           8904
 mem total for path MDJ                  806540
 -------------------------------------------------------
 Smallest overlap matrix eigenvalue = 7.00E-07

 Q-Chem warning in module stvman/mkSTV.C, line 306:

 Overlap eigenvalue is smaller than square root of threshold
 Use THRESH >= 12 to get rid of this warning

 Linear dependence detected in AO basis
 Tighter screening thresholds may be required for diffuse basis sets
 Use S2THRESH > 14 and THRESH = 14 in case of SCF convergence issues
 Number of orthogonalized atomic orbitals = 731
 Maximum deviation from orthogonality = 3.280E-10

 Scale SEOQF with 1.000000e-02/1.000000e-01/1.000000e-01

 Standard Electronic Orientation quadrupole field applied
 Nucleus-field energy     =     0.0000000379 hartrees
 Guess from superposition of atomic densities
 Warning:  Energy on first SCF cycle will be non-variational
 SAD guess density has 194.000000 electrons

 -----------------------------------------------------------------------
  General SCF calculation program by
  Eric Jon Sundstrom, Paul Horn, Yuezhi Mao, Dmitri Zuev, Alec White,
  David Stuck, Shaama M.S., Shane Yost, Joonho Lee, David Small,
  Daniel Levine, Susi Lehtola, Hugh Burton, Evgeny Epifanovsky
 -----------------------------------------------------------------------
 Exchange:     0.2000 Hartree-Fock + 0.0800 Slater + 0.7200 B88
 Correlation:  0.1900 VWN1RPA + 0.8100 LYP
 Using SG-1 standard quadrature grid
 using 6 threads for integral computing
 -------------------------------------------------------
 OpenMP Integral computing Module                
 Release: version 2.0, May 2017, Q-Chem Inc. Pleasanton 
 -------------------------------------------------------
 -------------------------------------------------------
 OpenMP BLAS3 based DFT computing Module                
 Release: version 1.0, May 2013, Q-Chem Inc. Pittsburgh 
 -------------------------------------------------------
 A restricted SCF calculation will be
 performed using DIIS
 SCF converges when DIIS error is below 1.0e-08
 ---------------------------------------
  Cycle       Energy         DIIS error
 ---------------------------------------
    1   -1307.8224914631      2.32e-02  
    2   -1302.2136026299      3.07e-03  
    3   -1301.5458216022      4.78e-03  
    4   -1302.6865303005      9.26e-04  
    5   -1302.7248441700      3.68e-04  
    6   -1302.7306470054      1.16e-04  
    7   -1302.7313158701      3.05e-05  
    8   -1302.7313619660      8.80e-06  
    9   -1302.7313656837      2.35e-06  
   10   -1302.7313659234      8.50e-07  
   11   -1302.7313659590      2.35e-07  
   12   -1302.7313659619      7.31e-08  
   13   -1302.7313659621      2.01e-08  
   14   -1302.7313659621      7.93e-09  Convergence criterion met
 ---------------------------------------
 SCF time:   CPU 2532.71s  wall 446.00s 
 SCF   energy in the final basis set =    -1302.7313659621
 Total energy in the final basis set =    -1302.7313659621

 --------------------------------------------------------------

                    Orbital Energies (a.u.)
 --------------------------------------------------------------

 Alpha MOs
 -- Occupied --
-19.188 -19.164 -19.162 -19.149 -19.143 -19.134 -19.131 -19.127
-19.125 -10.326 -10.298 -10.273 -10.268 -10.252 -10.249 -10.243
-10.220 -10.213 -10.181 -10.180 -10.169 -10.166 -10.166 -10.159
-10.159  -1.130  -1.099  -1.069  -1.060  -1.040  -1.030  -1.029
 -1.027  -1.015  -0.844  -0.812  -0.807  -0.789  -0.752  -0.742
 -0.704  -0.683  -0.675  -0.655  -0.632  -0.626  -0.615  -0.586
 -0.572  -0.565  -0.555  -0.547  -0.543  -0.524  -0.514  -0.513
 -0.511  -0.500  -0.490  -0.489  -0.481  -0.471  -0.463  -0.460
 -0.450  -0.445  -0.437  -0.434  -0.427  -0.423  -0.414  -0.410
 -0.401  -0.388  -0.386  -0.381  -0.377  -0.370  -0.366  -0.359
 -0.356  -0.354  -0.343  -0.341  -0.338  -0.331  -0.328  -0.321
 -0.315  -0.310  -0.304  -0.300  -0.292  -0.286  -0.279  -0.279
 -0.266
 -- Virtual --
 -0.036  -0.024  -0.016  -0.010  -0.005  -0.000   0.005   0.007
  0.012   0.018   0.020   0.026   0.032   0.035   0.039   0.043
  0.044   0.045   0.055   0.057   0.061   0.063   0.068   0.069
  0.071   0.075   0.080   0.080   0.082   0.087   0.088   0.092
  0.094   0.098   0.100   0.101   0.103   0.106   0.108   0.110
  0.112   0.115   0.117   0.121   0.122   0.125   0.127   0.127
  0.129   0.131   0.133   0.135   0.136   0.141   0.142   0.146
  0.148   0.150   0.150   0.153   0.154   0.157   0.159   0.160
  0.163   0.164   0.168   0.169   0.174   0.174   0.177   0.179
  0.181   0.183   0.185   0.186   0.188   0.191   0.192   0.195
  0.197   0.200   0.202   0.204   0.207   0.210   0.211   0.216
  0.220   0.222   0.224   0.228   0.231   0.231   0.236   0.238
  0.239   0.242   0.243   0.247   0.251   0.252   0.256   0.258
  0.261   0.265   0.267   0.269   0.273   0.276   0.277   0.280
  0.283   0.287   0.289   0.289   0.291   0.292   0.298   0.301
  0.305   0.305   0.306   0.311   0.311   0.315   0.320   0.323
  0.324   0.326   0.329   0.333   0.333   0.337   0.340   0.342
  0.345   0.347   0.349   0.351   0.353   0.356   0.359   0.359
  0.365   0.367   0.370   0.372   0.373   0.375   0.380   0.382
  0.387   0.392   0.399   0.403   0.405   0.406   0.409   0.416
  0.422   0.424   0.428   0.433   0.435   0.441   0.444   0.448
  0.456   0.462   0.467   0.471   0.473   0.486   0.491   0.496
  0.502   0.513   0.518   0.523   0.527   0.530   0.535   0.547
  0.549   0.561   0.562   0.565   0.569   0.575   0.580   0.586
  0.597   0.600   0.601   0.612   0.614   0.619   0.621   0.628
  0.635   0.636   0.645   0.651   0.653   0.656   0.662   0.664
  0.672   0.683   0.686   0.690   0.695   0.699   0.703   0.707
  0.714   0.722   0.729   0.742   0.744   0.747   0.753   0.755
  0.758   0.761   0.762   0.769   0.774   0.775   0.782   0.786
  0.788   0.795   0.798   0.802   0.805   0.809   0.814   0.820
  0.824   0.829   0.836   0.851   0.854   0.862   0.873   0.889
  0.898   0.920   0.924   0.946   0.958   0.962   0.966   0.980
  0.992   0.999   1.010   1.022   1.032   1.046   1.054   1.062
  1.066   1.072   1.088   1.098   1.101   1.112   1.120   1.129
  1.136   1.140   1.150   1.154   1.157   1.168   1.173   1.180
  1.183   1.193   1.193   1.205   1.210   1.212   1.218   1.229
  1.237   1.246   1.248   1.263   1.266   1.272   1.281   1.291
  1.299   1.302   1.311   1.323   1.337   1.346   1.350   1.361
  1.381   1.382   1.384   1.389   1.402   1.409   1.416   1.423
  1.437   1.441   1.455   1.458   1.468   1.485   1.491   1.493
  1.502   1.518   1.520   1.532   1.539   1.550   1.556   1.560
  1.566   1.571   1.574   1.581   1.585   1.591   1.594   1.600
  1.609   1.614   1.620   1.622   1.624   1.628   1.629   1.638
  1.641   1.642   1.647   1.651   1.656   1.661   1.666   1.674
  1.674   1.687   1.693   1.696   1.704   1.711   1.720   1.731
  1.733   1.736   1.747   1.758   1.763   1.770   1.775   1.777
  1.782   1.792   1.797   1.814   1.817   1.827   1.838   1.841
  1.845   1.851   1.857   1.865   1.873   1.884   1.898   1.901
  1.914   1.921   1.931   1.932   1.937   1.948   1.956   1.966
  1.992   2.006   2.010   2.016   2.022   2.027   2.037   2.040
  2.049   2.060   2.074   2.081   2.085   2.091   2.105   2.112
  2.117   2.132   2.137   2.142   2.150   2.155   2.162   2.168
  2.187   2.196   2.209   2.214   2.238   2.252   2.255   2.265
  2.270   2.286   2.289   2.301   2.310   2.328   2.331   2.351
  2.364   2.378   2.386   2.392   2.399   2.414   2.431   2.453
  2.468   2.502   2.508   2.521   2.527   2.537   2.545   2.557
  2.560   2.575   2.583   2.590   2.597   2.604   2.608   2.617
  2.621   2.636   2.655   2.659   2.668   2.672   2.682   2.695
  2.708   2.713   2.726   2.740   2.745   2.753   2.775   2.792
  2.807   2.813   2.817   2.821   2.822   2.839   2.849   2.868
  2.877   2.881   2.895   2.902   2.905   2.908   2.922   2.927
  2.935   2.943   2.955   2.959   2.974   2.981   2.986   3.001
  3.011   3.017   3.024   3.032   3.036   3.046   3.064   3.073
  3.078   3.094   3.099   3.101   3.114   3.120   3.129   3.139
  3.151   3.151   3.167   3.177   3.188   3.193   3.211   3.213
  3.224   3.240   3.261   3.262   3.272   3.279   3.286   3.295
  3.308   3.317   3.322   3.332   3.352   3.354   3.373   3.394
  3.404   3.431   3.467   3.474   3.547   3.558   3.606   3.619
  3.665   3.769   3.778   3.803   3.812   3.819   3.832   3.844
  3.866   3.889   3.892   3.893   3.920   3.938   3.969   3.977
  4.004   4.006   4.034   4.044   4.060   4.075   4.091   4.102
  4.142   4.156   4.163   4.170   4.187   4.253   4.272   4.279
  4.290   4.300   4.329   4.342   4.349   4.475   4.982   5.074
  5.077   5.104   5.131   5.132   5.169   5.182   5.214   5.240
  5.359   5.383   5.398   5.418   5.438   5.440   5.483   5.522
  5.553   5.593   5.607   5.636   5.652   5.666   5.713   5.810
  5.840  23.752  23.766  23.794  23.798  23.801  23.818  23.843
 23.857  23.857  23.896  23.905  23.918  23.946  23.971  23.998
 24.008  49.860  49.905  49.935  49.948  49.966  49.971  49.992
 50.010  50.051
 --------------------------------------------------------------

          Ground-State Mulliken Net Atomic Charges

     Atom                 Charge (a.u.)
  ----------------------------------------
      1 C                    -0.245725
      2 H                     0.252167
      3 C                    -0.532747
      4 H                     0.183585
      5 O                     0.086146
      6 C                    -0.445062
      7 H                     0.237624
      8 H                     0.161311
      9 C                     0.656836
     10 H                     0.178798
     11 C                    -0.657360
     12 H                     0.143818
     13 H                     0.156000
     14 O                    -0.262897
     15 C                    -0.648901
     16 H                     0.169721
     17 H                     0.197345
     18 C                    -0.362981
     19 H                     0.156803
     20 H                     0.155066
     21 C                     0.484350
     22 C                    -0.763605
     23 C                    -0.477550
     24 O                     0.181097
     25 H                     0.201791
     26 H                     0.170395
     27 H                     0.158222
     28 H                     0.141806
     29 H                     0.255498
     30 H                     0.238569
     31 O                     0.106547
     32 C                    -0.123103
     33 H                     0.277938
     34 C                    -0.603874
     35 H                     0.222580
     36 C                    -0.100703
     37 O                    -0.217074
     38 O                    -0.101005
     39 H                     0.286454
     40 C                    -0.204935
     41 H                     0.276315
     42 O                    -0.169701
     43 H                     0.264888
     44 C                    -0.689089
     45 H                     0.283468
     46 O                    -0.188499
     47 H                     0.277786
     48 C                    -0.212360
     49 H                     0.293490
     50 O                    -0.106519
     51 H                     0.257282
  ----------------------------------------
  Sum of atomic charges =     0.000000

 -----------------------------------------------------------------
                    Cartesian Multipole Moments
 -----------------------------------------------------------------
    Charge (ESU x 10^10)
                 0.0000
    Dipole Moment (Debye)
         X      -3.7562      Y      -1.4417      Z       3.6736
       Tot       5.4482
    Quadrupole Moments (Debye-Ang)
        XX    -152.3264     XY       1.8537     YY    -142.4428
        XZ       8.5580     YZ       0.8063     ZZ    -149.9888
    Octopole Moments (Debye-Ang^2)
       XXX    -193.5547    XXY     -64.6015    XYY     -20.4368
       YYY     -39.5291    XXZ      82.8696    XYZ      11.4860
       YYZ      18.0908    XZZ      27.2950    YZZ     -13.7472
       ZZZ       2.4386
    Hexadecapole Moments (Debye-Ang^3)
      XXXX  -11372.9332   XXXY     405.7115   XXYY   -2047.8734
      XYYY     208.4434   YYYY   -2734.1803   XXXZ     519.7000
      XXYZ     179.9787   XYYZ     140.5290   YYYZ      56.0932
      XXZZ   -1962.4617   XYZZ       7.1538   YYZZ    -541.1437
      XZZZ      48.8346   YZZZ      -0.3534   ZZZZ    -642.0732
 -----------------------------------------------------------------
 Calculating analytic gradient of the SCF energy
 Gradient of SCF Energy
            1           2           3           4           5           6
    1   0.0046078  -0.0009550   0.0102108   0.0038986  -0.0121569  -0.0056632
    2  -0.0017105   0.0014067   0.0118678  -0.0033022  -0.0110607   0.0076101
    3  -0.0083763  -0.0043618   0.0048950   0.0006776   0.0046104  -0.0010640
            7           8           9          10          11          12
    1   0.0017308   0.0028822  -0.0016239   0.0017650   0.0029325   0.0001196
    2  -0.0028659   0.0004151  -0.0008236   0.0022073  -0.0001417  -0.0009808
    3  -0.0009976  -0.0008191   0.0054139  -0.0000782  -0.0045148  -0.0055619
           13          14          15          16          17          18
    1   0.0025593   0.0007987   0.0015816   0.0000636   0.0004296   0.0039686
    2  -0.0025472   0.0085820  -0.0001003   0.0018967   0.0017647  -0.0004695
    3  -0.0044259   0.0106318   0.0028101   0.0000048  -0.0024699   0.0017706
           19          20          21          22          23          24
    1   0.0013378  -0.0012546  -0.0028252  -0.0044898   0.0060370  -0.0218089
    2  -0.0000416  -0.0013278  -0.0018530  -0.0059843  -0.0015839   0.0067715
    3  -0.0008146  -0.0008157   0.0145147   0.0020868  -0.0119042  -0.0066743
           25          26          27          28          29          30
    1  -0.0031840  -0.0008868   0.0004814  -0.0009814  -0.0064533  -0.0015933
    2   0.0030693   0.0005158  -0.0016632  -0.0002672  -0.0090945   0.0075092
    3  -0.0004562  -0.0027884   0.0021344  -0.0008032  -0.0008744   0.0019394
           31          32          33          34          35          36
    1  -0.0009251  -0.0053781  -0.0011811   0.0183873   0.0025359  -0.0188468
    2   0.0050271  -0.0010708   0.0019921   0.0000812   0.0005417  -0.0271769
    3  -0.0076444   0.0009738  -0.0019290   0.0121708   0.0003682   0.0098375
           37          38          39          40          41          42
    1   0.0200062  -0.0045637   0.0077334   0.0002850   0.0046913   0.0006376
    2   0.0173871  -0.0014081   0.0059663   0.0228422  -0.0073689   0.0013045
    3  -0.0065359   0.0018268  -0.0036716   0.0009425   0.0004911   0.0002061
           43          44          45          46          47          48
    1  -0.0018077   0.0006175  -0.0001827   0.0024793  -0.0024401   0.0005484
    2  -0.0121477  -0.0057408  -0.0019739  -0.0019376   0.0023862   0.0137811
    3   0.0030613  -0.0074960  -0.0025025  -0.0033374   0.0082800  -0.0021215
           49          50          51
    1  -0.0012058  -0.0026074  -0.0003118
    2  -0.0077506  -0.0031954  -0.0093374
    3  -0.0010297  -0.0006883   0.0051091
 Max gradient component =       2.718E-02
 RMS gradient           =       6.508E-03
 Gradient time:  CPU 539.95 s  wall 91.04 s
 Geometry Optimization Parameters
   NAtoms,    NIC,     NZ,  NCons,   NDum,   NFix, NCnnct, MaxDiis
       51     420       0       0       0       0       0       0


** GEOMETRY OPTIMIZATION IN DELOCALIZED INTERNAL COORDINATES **
   Searching for a Minimum

   Optimization Cycle:   1

                       Coordinates (Angstroms)
     ATOM                X               Y               Z
      1  C        -2.6412414950    1.4118691216   -0.0041461499
      2  H        -2.4493467548    1.0018222298   -1.0079033642
      3  C        -2.4250500471    0.3385482576    1.0462140761
      4  H        -2.7651351213    0.6828278865    2.0329871976
      5  O        -1.0106193845    0.1636170612    1.1555013114
      6  C        -3.1984639998   -0.9118443735    0.6700107690
      7  H        -2.8188635538   -1.3106479212   -0.2790494597
      8  H        -3.0247880925   -1.6970897445    1.4155069665
      9  C        -4.7054281835   -0.5760754512    0.5761366571
     10  H        -5.0532496669   -0.3441069752    1.5922551202
     11  C        -5.5049887276   -1.7888089248    0.0844498305
     12  H        -5.3341847314   -2.6498216648    0.7393273967
     13  H        -6.5767694709   -1.5654058105    0.0793974573
     14  O        -5.1170297619   -2.1454755912   -1.2343301459
     15  C        -4.9846883956    0.6749993313   -0.2989640123
     16  H        -6.0348648658    0.9710876435   -0.1899078922
     17  H        -4.8403183263    0.4232838471   -1.3575332507
     18  C        -4.0827743255    1.8778311247    0.0353022424
     19  H        -4.2511049774    2.6794501447   -0.6917927994
     20  H        -4.3403854575    2.2741454226    1.0245318932
     21  C        -1.4994576113    2.3428415257    0.3507689721
     22  C        -1.2344577090    3.4275330987   -0.6780028317
     23  C        -0.3776512837    1.2915127338    0.5117586735
     24  O         0.0988153523    0.9161621806   -0.7740768214
     25  H        -1.6979669042    2.8109329813    1.3247315557
     26  H        -1.1118354812    3.0187034899   -1.6860239834
     27  H        -0.3264942157    3.9836867852   -0.4234339978
     28  H        -2.0671449443    4.1379250285   -0.7088606809
     29  H        -5.6166158715   -2.9427624977   -1.4787869682
     30  H         0.4345432412    1.6727832944    1.1399404413
     31  O         2.3873906693    0.8769352824   -0.2987324431
     32  C         3.6400737807    0.2232904164   -0.5347887275
     33  H         3.7815549505    0.0762833961   -1.6137896989
     34  C         1.2820907283    0.1231285995   -0.8002496339
     35  H         1.4538573488   -0.0575475212   -1.8690978401
     36  C         4.7623579268    1.1390335441   -0.0722158481
     37  O         5.6173330977    1.6459484065   -0.7823531891
     38  O         4.7297966395    1.4230413909    1.2482753065
     39  H         5.4789926736    2.0452606615    1.3616274513
     40  C         3.7030444333   -1.1129350117    0.2088280104
     41  H         3.6891676570   -0.9630349585    1.2952019138
     42  O         4.9050968710   -1.8269168823   -0.1007020984
     43  H         4.7617990328   -2.7515136574    0.1854934654
     44  C         2.5114162011   -1.9871683165   -0.1945250202
     45  H         2.6525742156   -2.3578917674   -1.2176368048
     46  O         2.4920448381   -3.1722476136    0.6276887557
     47  H         2.2845883805   -2.9049225026    1.5423256996
     48  C         1.1745362053   -1.2481643456   -0.0927885521
     49  H         0.9262208269   -1.1317747847    0.9662023253
     50  O         0.1625269960   -2.0707748037   -0.6884301051
     51  H         0.2070225855   -2.9375364320   -0.2451674414
   Point Group: c1    Number of degrees of freedom:   147


   Energy is  -1302.731365962


 Attempting to Generate Delocalized Internal Coordinates

147 Hessian modes will be used to form the next step
  Hessian Eigenvalues:
     0.004741    0.004843    0.006460    0.006567    0.006762    0.007111
     0.007362    0.007381    0.010023    0.010034    0.010456    0.011181
     0.011418    0.012380    0.012773    0.012976    0.013998    0.019222
     0.019953    0.022117    0.029545    0.030860    0.031430    0.032954
     0.036357    0.040035    0.041159    0.042493    0.045994    0.046097
     0.047038    0.047338    0.047889    0.048219    0.049217    0.049991
     0.050260    0.050719    0.051018    0.052424    0.054989    0.055954
     0.056330    0.057138    0.057839    0.057850    0.058141    0.058514
     0.060438    0.062434    0.064729    0.067977    0.070605    0.073003
     0.074515    0.076918    0.078957    0.079344    0.081428    0.084836
     0.088126    0.088939    0.094581    0.106364    0.111948    0.114467
     0.115215    0.117098    0.137457    0.138312    0.143255    0.146202
     0.158310    0.160000    0.160000    0.160000    0.160000    0.160000
     0.160000    0.160000    0.160000    0.166592    0.168068    0.174134
     0.175612    0.183726    0.194085    0.194833    0.195169    0.202137
     0.220361    0.228514    0.249860    0.250000    0.250000    0.261619
     0.267844    0.271182    0.275988    0.279536    0.284240    0.285369
     0.289360    0.290980    0.291022    0.298714    0.301325    0.303134
     0.305335    0.335573    0.337876    0.338190    0.338275    0.338907
     0.339466    0.339561    0.339798    0.339932    0.340436    0.340606
     0.340660    0.340880    0.342095    0.342117    0.342228    0.342436
     0.342606    0.342678    0.342794    0.343631    0.368833    0.390638
     0.390923    0.392437    0.396415    0.404552    0.407090    0.417625
     0.422027    0.424336    0.512957    0.516913    0.523237    0.524590
     0.529467    0.547922    0.946898

 Minimum Search - Taking Simple RFO Step
 Searching for Lamda that Minimizes Along All modes
 Value Taken    Lamda =  -0.02183603
 Calculated Step too Large.  Step scaled by  0.662226
 Step Taken.  Stepsize is  0.300000

                             Maximum     Tolerance    Cnvgd?
         Gradient           0.015585      0.000300      NO
         Displacement       0.109553      0.001200      NO
         Energy change     *********      0.000001      NO


 New Cartesian Coordinates Obtained by Inverse Iteration

 Displacement from previous Coordinates is:  1.862754
 ----------------------------------------------------------------
             Standard Nuclear Orientation (Angstroms)
    I     Atom           X                Y                Z
 ----------------------------------------------------------------
    1      C      -2.6401578652     1.3990506901    -0.0335784294
    2      H      -2.4678368420     0.9507702985    -1.0208757302
    3      C      -2.4278405365     0.3360428580     1.0317976625
    4      H      -2.7592656053     0.7196001217     2.0087556920
    5      O      -1.0049021220     0.1582810892     1.1233944212
    6      C      -3.2222424832    -0.9185802041     0.7117795205
    7      H      -2.8730278268    -1.3468530838    -0.2332985585
    8      H      -3.0577370719    -1.6852416627     1.4789521923
    9      C      -4.7238576913    -0.5517383779     0.6420239186
   10      H      -5.0473957524    -0.2881309757     1.6586230574
   11      C      -5.5637734681    -1.7563622046     0.2194290111
   12      H      -5.3920105827    -2.5881449509     0.9146828016
   13      H      -6.6297475607    -1.4962791855     0.2515991977
   14      O      -5.2044742516    -2.1514983983    -1.1053783855
   15      C      -5.0052868105     0.6742103503    -0.2642623083
   16      H      -6.0510866330     0.9785726406    -0.1412154362
   17      H      -4.8891451716     0.3778855788    -1.3126646145
   18      C      -4.0824086881     1.8807470096     0.0138208203
   19      H      -4.2623253280     2.6613928139    -0.7326175720
   20      H      -4.3115049997     2.3133165579     0.9958365414
   21      C      -1.4605747051     2.3259298993     0.2668769643
   22      C      -1.1604162958     3.3888743989    -0.7853421303
   23      C      -0.3579738376     1.2613072882     0.4656012375
   24      O       0.1325378607     0.8824846411    -0.8143811939
   25      H      -1.6335440740     2.8145784440     1.2339671517
   26      H      -1.0480569898     2.9495918547    -1.7792774046
   27      H      -0.2385813950     3.9313332169    -0.5521963372
   28      H      -1.9720695531     4.1215256776    -0.8318936782
   29      H      -5.7137578470    -2.9389523076    -1.3334593711
   30      H       0.4664350274     1.6144097143     1.0900571477
   31      O       2.3615750723     0.8484183556    -0.2560669391
   32      C       3.6440592851     0.2553674949    -0.4578475472
   33      H       3.8527465375     0.1532050610    -1.5296390340
   34      C       1.3034645632     0.0995833717    -0.8526584697
   35      H       1.5073851438    -0.0307248375    -1.9232326730
   36      C       4.6904626330     1.2086893660     0.0959718950
   37      O       5.5577664283     1.7447740271    -0.5602380290
   38      O       4.5745598628     1.4045971572     1.4283129813
   39      H       5.2829680621     2.0345977363     1.6534434959
   40      C       3.7077077296    -1.1099693430     0.2286797120
   41      H       3.6180632716    -0.9846982872     1.3151287102
   42      O       4.9656851884    -1.7257892743    -0.0542980937
   43      H       4.8729605966    -2.6618548696     0.1833538028
   44      C       2.5602016290    -1.9916114947    -0.2738449499
   45      H       2.7630435715    -2.2969209346    -1.3050765104
   46      O       2.5339944727    -3.2283756562     0.4641050888
   47      H       2.2812996813    -3.0297983879     1.3787621955
   48      C       1.1986406459    -1.2910520418    -0.2069637610
   49      H       0.8969232447    -1.2033122452     0.8424100178
   50      O       0.2269778720    -2.0620842513    -0.9137707841
   51      H       0.2474689003    -2.9511474048    -0.5321135674
 ----------------------------------------------------------------
 Molecular Point Group                 C1    NOp =  1
 Largest Abelian Subgroup              C1    NOp =  1
 Nuclear Repulsion Energy =  2499.2957863386 hartrees
 There are       97 alpha and       97 beta electrons
 Applying Cartesian multipole field
    Component          Value
    ---------          -----
     (2,0,0)        1.00000E-12
     (0,2,0)        2.00000E-11
     (0,0,2)       -3.00000E-11
 Nucleus-field energy     =     0.0000000375 hartrees
 Requested basis set is 6-311++G(d,p)
 There are 280 shells and 732 basis functions
 A cutoff of  1.0D-11 yielded  27610 shell pairs
 There are    184414 function pairs (    195411 Cartesian)
 Smallest overlap matrix eigenvalue = 7.25E-07

 Q-Chem warning in module stvman/mkSTV.C, line 306:

 Overlap eigenvalue is smaller than square root of threshold
 Use THRESH >= 12 to get rid of this warning

 Linear dependence detected in AO basis
 Tighter screening thresholds may be required for diffuse basis sets
 Use S2THRESH > 14 and THRESH = 14 in case of SCF convergence issues
 Number of orthogonalized atomic orbitals = 731
 Maximum deviation from orthogonality = 2.183E-10
 Guess MOs from SCF MO coefficient file

 -----------------------------------------------------------------------
  General SCF calculation program by
  Eric Jon Sundstrom, Paul Horn, Yuezhi Mao, Dmitri Zuev, Alec White,
  David Stuck, Shaama M.S., Shane Yost, Joonho Lee, David Small,
  Daniel Levine, Susi Lehtola, Hugh Burton, Evgeny Epifanovsky
 -----------------------------------------------------------------------
 Exchange:     0.2000 Hartree-Fock + 0.0800 Slater + 0.7200 B88
 Correlation:  0.1900 VWN1RPA + 0.8100 LYP
 Using SG-1 standard quadrature grid
 using 6 threads for integral computing
 -------------------------------------------------------
 OpenMP Integral computing Module                
 Release: version 2.0, May 2017, Q-Chem Inc. Pleasanton 
 -------------------------------------------------------
 -------------------------------------------------------
 OpenMP BLAS3 based DFT computing Module                
 Release: version 1.0, May 2013, Q-Chem Inc. Pittsburgh 
 -------------------------------------------------------
 A restricted SCF calculation will be
 performed using DIIS
 SCF converges when DIIS error is below 1.0e-08
 ---------------------------------------
  Cycle       Energy         DIIS error
 ---------------------------------------
    1   -1302.6957667008      7.23e-04  
    2   -1302.7402124709      1.50e-04  
    3   -1302.7393975719      2.12e-04  
    4   -1302.7414293341      2.39e-05  
    5   -1302.7414553020      9.61e-06  
    6   -1302.7414601811      3.13e-06  
    7   -1302.7414605774      1.40e-06  
    8   -1302.7414606646      3.85e-07  
    9   -1302.7414606717      1.28e-07  
   10   -1302.7414606726      3.01e-08  
   11   -1302.7414606724      8.56e-09  Convergence criterion met
 ---------------------------------------
 SCF time:   CPU 2096.16s  wall 370.00s 
 SCF   energy in the final basis set =    -1302.7414606724
 Total energy in the final basis set =    -1302.7414606724

 --------------------------------------------------------------

                    Orbital Energies (a.u.)
 --------------------------------------------------------------

 Alpha MOs
 -- Occupied --
-19.188 -19.160 -19.159 -19.144 -19.143 -19.135 -19.131 -19.128
-19.125 -10.324 -10.293 -10.271 -10.262 -10.250 -10.248 -10.241
-10.221 -10.214 -10.181 -10.181 -10.170 -10.168 -10.166 -10.161
-10.158  -1.130  -1.100  -1.068  -1.058  -1.043  -1.035  -1.031
 -1.029  -1.014  -0.842  -0.811  -0.806  -0.788  -0.753  -0.742
 -0.704  -0.683  -0.676  -0.655  -0.633  -0.627  -0.615  -0.585
 -0.572  -0.566  -0.556  -0.549  -0.544  -0.525  -0.514  -0.512
 -0.510  -0.499  -0.489  -0.487  -0.478  -0.469  -0.462  -0.459
 -0.450  -0.444  -0.436  -0.433  -0.426  -0.422  -0.412  -0.410
 -0.400  -0.388  -0.385  -0.378  -0.378  -0.369  -0.366  -0.360
 -0.356  -0.354  -0.344  -0.341  -0.339  -0.331  -0.327  -0.321
 -0.316  -0.310  -0.303  -0.298  -0.291  -0.286  -0.282  -0.280
 -0.266
 -- Virtual --
 -0.032  -0.022  -0.015  -0.010  -0.005   0.000   0.005   0.007
  0.012   0.018   0.020   0.025   0.033   0.035   0.038   0.043
  0.045   0.045   0.055   0.057   0.060   0.063   0.069   0.070
  0.072   0.076   0.080   0.081   0.082   0.088   0.088   0.092
  0.094   0.098   0.100   0.102   0.105   0.107   0.108   0.110
  0.113   0.115   0.118   0.122   0.123   0.125   0.127   0.128
  0.130   0.131   0.133   0.135   0.137   0.142   0.144   0.146
  0.148   0.149   0.151   0.154   0.155   0.158   0.159   0.160
  0.163   0.166   0.168   0.170   0.173   0.174   0.177   0.180
  0.180   0.183   0.185   0.186   0.189   0.191   0.193   0.195
  0.198   0.200   0.203   0.203   0.209   0.210   0.214   0.218
  0.220   0.222   0.225   0.229   0.230   0.233   0.237   0.238
  0.240   0.243   0.243   0.247   0.251   0.253   0.257   0.258
  0.261   0.265   0.266   0.269   0.273   0.276   0.278   0.279
  0.283   0.287   0.289   0.291   0.292   0.293   0.298   0.298
  0.305   0.306   0.308   0.309   0.312   0.316   0.320   0.323
  0.325   0.328   0.329   0.332   0.333   0.337   0.338   0.343
  0.346   0.347   0.348   0.353   0.354   0.357   0.358   0.361
  0.365   0.366   0.371   0.373   0.373   0.376   0.380   0.381
  0.388   0.393   0.396   0.403   0.406   0.407   0.411   0.414
  0.419   0.427   0.428   0.434   0.437   0.440   0.443   0.451
  0.459   0.460   0.472   0.474   0.478   0.487   0.489   0.497
  0.504   0.513   0.520   0.523   0.527   0.531   0.534   0.548
  0.551   0.556   0.562   0.564   0.574   0.577   0.581   0.587
  0.595   0.600   0.601   0.613   0.614   0.618   0.625   0.629
  0.636   0.638   0.647   0.651   0.653   0.658   0.664   0.666
  0.673   0.684   0.687   0.693   0.696   0.697   0.704   0.707
  0.711   0.722   0.726   0.740   0.744   0.747   0.752   0.752
  0.758   0.760   0.764   0.768   0.775   0.776   0.783   0.786
  0.789   0.796   0.800   0.803   0.808   0.813   0.815   0.821
  0.827   0.829   0.840   0.853   0.856   0.862   0.874   0.887
  0.891   0.918   0.925   0.946   0.951   0.963   0.965   0.980
  0.993   0.999   1.010   1.022   1.033   1.052   1.053   1.060
  1.063   1.071   1.087   1.094   1.107   1.111   1.124   1.127
  1.138   1.141   1.155   1.157   1.159   1.165   1.173   1.179
  1.184   1.190   1.194   1.199   1.211   1.215   1.219   1.227
  1.239   1.248   1.250   1.261   1.267   1.275   1.287   1.294
  1.301   1.305   1.313   1.326   1.339   1.343   1.352   1.360
  1.377   1.387   1.392   1.393   1.401   1.412   1.417   1.426
  1.440   1.446   1.452   1.462   1.467   1.487   1.489   1.495
  1.503   1.515   1.524   1.533   1.541   1.549   1.556   1.560
  1.564   1.569   1.578   1.582   1.584   1.589   1.594   1.601
  1.608   1.614   1.619   1.621   1.623   1.628   1.630   1.639
  1.640   1.644   1.649   1.651   1.653   1.658   1.665   1.672
  1.676   1.684   1.695   1.705   1.706   1.713   1.721   1.732
  1.732   1.736   1.747   1.756   1.764   1.767   1.774   1.780
  1.782   1.796   1.798   1.810   1.815   1.826   1.839   1.842
  1.848   1.854   1.861   1.867   1.870   1.889   1.895   1.901
  1.907   1.922   1.928   1.930   1.937   1.946   1.957   1.966
  1.996   2.002   2.008   2.019   2.022   2.030   2.039   2.046
  2.048   2.056   2.075   2.080   2.091   2.097   2.109   2.111
  2.115   2.130   2.138   2.144   2.150   2.162   2.165   2.168
  2.190   2.198   2.210   2.215   2.233   2.250   2.255   2.261
  2.272   2.285   2.288   2.304   2.309   2.327   2.338   2.353
  2.364   2.380   2.387   2.394   2.398   2.412   2.431   2.448
  2.463   2.501   2.506   2.520   2.528   2.536   2.548   2.557
  2.561   2.579   2.583   2.588   2.594   2.603   2.609   2.616
  2.618   2.640   2.653   2.656   2.666   2.671   2.683   2.696
  2.705   2.711   2.723   2.738   2.743   2.757   2.771   2.793
  2.801   2.811   2.816   2.821   2.822   2.839   2.847   2.872
  2.876   2.886   2.896   2.900   2.904   2.910   2.924   2.925
  2.934   2.946   2.950   2.958   2.977   2.983   2.988   3.001
  3.011   3.015   3.025   3.031   3.032   3.050   3.066   3.077
  3.079   3.095   3.099   3.104   3.117   3.125   3.129   3.146
  3.149   3.153   3.168   3.178   3.189   3.197   3.211   3.216
  3.223   3.239   3.251   3.261   3.271   3.277   3.297   3.304
  3.313   3.324   3.328   3.333   3.350   3.364   3.371   3.400
  3.416   3.428   3.470   3.481   3.546   3.564   3.612   3.619
  3.673   3.776   3.779   3.805   3.812   3.818   3.830   3.837
  3.862   3.894   3.897   3.900   3.923   3.939   3.971   3.978
  4.005   4.009   4.034   4.037   4.060   4.073   4.094   4.103
  4.145   4.156   4.169   4.171   4.194   4.261   4.279   4.286
  4.295   4.314   4.328   4.338   4.344   4.459   4.984   5.073
  5.078   5.104   5.125   5.138   5.151   5.184   5.219   5.237
  5.368   5.390   5.398   5.422   5.432   5.444   5.488   5.515
  5.578   5.605   5.626   5.647   5.661   5.668   5.731   5.826
  5.845  23.758  23.777  23.803  23.805  23.808  23.821  23.844
 23.850  23.870  23.887  23.900  23.909  23.945  23.965  23.992
 24.007  49.866  49.908  49.936  49.950  49.966  49.976  49.998
 50.012  50.050
 --------------------------------------------------------------

          Ground-State Mulliken Net Atomic Charges

     Atom                 Charge (a.u.)
  ----------------------------------------
      1 C                    -0.160263
      2 H                     0.246318
      3 C                    -0.498573
      4 H                     0.185642
      5 O                     0.065287
      6 C                    -0.465454
      7 H                     0.227484
      8 H                     0.161370
      9 C                     0.627199
     10 H                     0.179359
     11 C                    -0.658267
     12 H                     0.144575
     13 H                     0.155789
     14 O                    -0.263980
     15 C                    -0.615044
     16 H                     0.167388
     17 H                     0.199265
     18 C                    -0.370504
     19 H                     0.159651
     20 H                     0.155593
     21 C                     0.452167
     22 C                    -0.773910
     23 C                    -0.489863
     24 O                     0.188154
     25 H                     0.196749
     26 H                     0.169762
     27 H                     0.159326
     28 H                     0.143038
     29 H                     0.256658
     30 H                     0.239198
     31 O                     0.106104
     32 C                    -0.202906
     33 H                     0.275710
     34 C                    -0.697115
     35 H                     0.224311
     36 C                    -0.028189
     37 O                    -0.211463
     38 O                    -0.106038
     39 H                     0.290644
     40 C                    -0.196778
     41 H                     0.280119
     42 O                    -0.167329
     43 H                     0.264512
     44 C                    -0.660350
     45 H                     0.284609
     46 O                    -0.180053
     47 H                     0.274794
     48 C                    -0.195128
     49 H                     0.310708
     50 O                    -0.110104
     51 H                     0.259829
  ----------------------------------------
  Sum of atomic charges =     0.000000

 -----------------------------------------------------------------
                    Cartesian Multipole Moments
 -----------------------------------------------------------------
    Charge (ESU x 10^10)
                 0.0000
    Dipole Moment (Debye)
         X      -3.8043      Y      -1.6183      Z       3.6479
       Tot       5.5135
    Quadrupole Moments (Debye-Ang)
        XX    -151.2927     XY       1.1704     YY    -142.1502
        XZ       7.5125     YZ       0.5897     ZZ    -149.3953
    Octopole Moments (Debye-Ang^2)
       XXX    -199.1380    XXY     -74.8370    XYY     -20.6425
       YYY     -41.0318    XXZ      80.4443    XYZ      14.2821
       YYZ      19.6801    XZZ      34.5546    YZZ     -10.0245
       ZZZ       0.4516
    Hexadecapole Moments (Debye-Ang^3)
      XXXX  -11359.2346   XXXY     331.2071   XXYY   -2061.0383
      XYYY     188.8064   YYYY   -2729.4932   XXXZ     444.4826
      XXYZ     168.7762   XYYZ     139.1478   YYYZ      39.2256
      XXZZ   -1919.9337   XYZZ      19.5804   YYZZ    -536.9188
      XZZZ      42.5926   YZZZ      -5.1523   ZZZZ    -656.4893
 -----------------------------------------------------------------
 Calculating analytic gradient of the SCF energy
 Gradient of SCF Energy
            1           2           3           4           5           6
    1   0.0020076  -0.0008726   0.0048141   0.0016082  -0.0075740  -0.0045596
    2  -0.0019747   0.0008672   0.0047176  -0.0014900  -0.0048219   0.0037569
    3  -0.0044485  -0.0012064   0.0019875   0.0002963   0.0038231  -0.0006834
            7           8           9          10          11          12
    1   0.0012221   0.0014345  -0.0010735   0.0005534   0.0012474   0.0001522
    2  -0.0019892  -0.0005380  -0.0015898   0.0008631  -0.0000172  -0.0002044
    3   0.0001224  -0.0005254   0.0028743  -0.0004859  -0.0015320  -0.0014967
           13          14          15          16          17          18
    1   0.0007411   0.0012260   0.0000140   0.0000537  -0.0001567   0.0019918
    2  -0.0005947   0.0036201  -0.0006925   0.0009062   0.0007837  -0.0000379
    3  -0.0012609   0.0025378   0.0009835  -0.0000147  -0.0012080   0.0012070
           19          20          21          22          23          24
    1   0.0006498  -0.0006000  -0.0007263  -0.0009145   0.0050325  -0.0099334
    2   0.0000687  -0.0006272  -0.0003922  -0.0019464  -0.0016195   0.0071911
    3  -0.0005063  -0.0002542   0.0083209   0.0007768  -0.0079239  -0.0026459
           25          26          27          28          29          30
    1  -0.0017539  -0.0005263   0.0003988  -0.0002759  -0.0024383  -0.0001649
    2   0.0010667   0.0004004   0.0000215  -0.0000975  -0.0033755   0.0038630
    3  -0.0008636  -0.0011995   0.0003835  -0.0005373  -0.0000653   0.0005555
           31          32          33          34          35          36
    1  -0.0025346  -0.0006109  -0.0005426   0.0113957   0.0006392  -0.0134906
    2   0.0030565  -0.0017640   0.0012193  -0.0053559  -0.0000147  -0.0111333
    3  -0.0029514   0.0000558  -0.0007748   0.0063137   0.0001978   0.0047351
           37          38          39          40          41          42
    1   0.0119257  -0.0024999   0.0037484  -0.0020298   0.0028561   0.0038616
    2   0.0078312  -0.0024400   0.0030758   0.0118158  -0.0040141   0.0004798
    3  -0.0048048   0.0023421  -0.0017010   0.0011475   0.0000305  -0.0002665
           43          44          45          46          47          48
    1  -0.0016934  -0.0000975  -0.0000031   0.0013947  -0.0015762   0.0000044
    2  -0.0046488  -0.0014313  -0.0014765  -0.0011561   0.0009563   0.0084222
    3   0.0010343  -0.0046389  -0.0002271  -0.0006579   0.0032442   0.0000386
           49          50          51
    1   0.0000593  -0.0030287   0.0006450
    2  -0.0044517  -0.0020387  -0.0030498
    3  -0.0004351  -0.0023468   0.0026539
 Max gradient component =       1.349E-02
 RMS gradient           =       3.477E-03
 Gradient time:  CPU 538.96 s  wall 90.88 s
 Geometry Optimization Parameters
   NAtoms,    NIC,     NZ,  NCons,   NDum,   NFix, NCnnct, MaxDiis
       51     420       0       0       0       0       0       0

 Cartesian Hessian Update
 Hessian Updated using BFGS Update


** GEOMETRY OPTIMIZATION IN DELOCALIZED INTERNAL COORDINATES **
   Searching for a Minimum

   Optimization Cycle:   2

                       Coordinates (Angstroms)
     ATOM                X               Y               Z
      1  C        -2.6401578652    1.3990506901   -0.0335784294
      2  H        -2.4678368420    0.9507702985   -1.0208757302
      3  C        -2.4278405365    0.3360428580    1.0317976625
      4  H        -2.7592656053    0.7196001217    2.0087556920
      5  O        -1.0049021220    0.1582810892    1.1233944212
      6  C        -3.2222424832   -0.9185802041    0.7117795205
      7  H        -2.8730278268   -1.3468530838   -0.2332985585
      8  H        -3.0577370719   -1.6852416627    1.4789521923
      9  C        -4.7238576913   -0.5517383779    0.6420239186
     10  H        -5.0473957524   -0.2881309757    1.6586230574
     11  C        -5.5637734681   -1.7563622046    0.2194290111
     12  H        -5.3920105827   -2.5881449509    0.9146828016
     13  H        -6.6297475607   -1.4962791855    0.2515991977
     14  O        -5.2044742516   -2.1514983983   -1.1053783855
     15  C        -5.0052868105    0.6742103503   -0.2642623083
     16  H        -6.0510866330    0.9785726406   -0.1412154362
     17  H        -4.8891451716    0.3778855788   -1.3126646145
     18  C        -4.0824086881    1.8807470096    0.0138208203
     19  H        -4.2623253280    2.6613928139   -0.7326175720
     20  H        -4.3115049997    2.3133165579    0.9958365414
     21  C        -1.4605747051    2.3259298993    0.2668769643
     22  C        -1.1604162958    3.3888743989   -0.7853421303
     23  C        -0.3579738376    1.2613072882    0.4656012375
     24  O         0.1325378607    0.8824846411   -0.8143811939
     25  H        -1.6335440740    2.8145784440    1.2339671517
     26  H        -1.0480569898    2.9495918547   -1.7792774046
     27  H        -0.2385813950    3.9313332169   -0.5521963372
     28  H        -1.9720695531    4.1215256776   -0.8318936782
     29  H        -5.7137578470   -2.9389523076   -1.3334593711
     30  H         0.4664350274    1.6144097143    1.0900571477
     31  O         2.3615750723    0.8484183556   -0.2560669391
     32  C         3.6440592851    0.2553674949   -0.4578475472
     33  H         3.8527465375    0.1532050610   -1.5296390340
     34  C         1.3034645632    0.0995833717   -0.8526584697
     35  H         1.5073851438   -0.0307248375   -1.9232326730
     36  C         4.6904626330    1.2086893660    0.0959718950
     37  O         5.5577664283    1.7447740271   -0.5602380290
     38  O         4.5745598628    1.4045971572    1.4283129813
     39  H         5.2829680621    2.0345977363    1.6534434959
     40  C         3.7077077296   -1.1099693430    0.2286797120
     41  H         3.6180632716   -0.9846982872    1.3151287102
     42  O         4.9656851884   -1.7257892743   -0.0542980937
     43  H         4.8729605966   -2.6618548696    0.1833538028
     44  C         2.5602016290   -1.9916114947   -0.2738449499
     45  H         2.7630435715   -2.2969209346   -1.3050765104
     46  O         2.5339944727   -3.2283756562    0.4641050888
     47  H         2.2812996813   -3.0297983879    1.3787621955
     48  C         1.1986406459   -1.2910520418   -0.2069637610
     49  H         0.8969232447   -1.2033122452    0.8424100178
     50  O         0.2269778720   -2.0620842513   -0.9137707841
     51  H         0.2474689003   -2.9511474048   -0.5321135674
   Point Group: c1    Number of degrees of freedom:   147


   Energy is  -1302.741460672

 Hessian Updated using BFGS Update

141 Hessian modes will be used to form the next step
  Hessian Eigenvalues:
     0.004741    0.004839    0.006460    0.006569    0.006762    0.007108
     0.007356    0.007467    0.010014    0.010423    0.010464    0.011187
     0.011417    0.012667    0.012976    0.013047    0.014046    0.019222
     0.019957    0.022121    0.029551    0.030955    0.031991    0.032950
     0.036357    0.040038    0.041216    0.042633    0.045981    0.046271
     0.047322    0.047683    0.047905    0.048347    0.049327    0.050131
     0.050258    0.050719    0.051155    0.052915    0.055010    0.055978
     0.056322    0.057114    0.057830    0.058040    0.058163    0.058767
     0.060470    0.062503    0.064665    0.067884    0.069201    0.073056
     0.074531    0.076920    0.078839    0.079310    0.081530    0.084774
     0.087568    0.088967    0.094667    0.106280    0.111933    0.114514
     0.115961    0.117461    0.137082    0.138316    0.143244    0.145313
     0.154686    0.159207    0.162959    0.166696    0.168037    0.175380
     0.176482    0.184126    0.192953    0.194887    0.200213    0.202475
     0.222139    0.228438    0.246702    0.249986    0.251114    0.261569
     0.268203    0.271209    0.276121    0.279488    0.284584    0.285320
     0.289442    0.290766    0.293577    0.299492    0.301482    0.303660
     0.309778    0.335870    0.337783    0.338178    0.338449    0.338879
     0.339319    0.339561    0.339805    0.339975    0.340466    0.340654
     0.340712    0.340880    0.341783    0.342118    0.342288    0.342440
     0.342583    0.342748    0.342938    0.343588    0.368101    0.386278
     0.390811    0.392394    0.397172    0.401474    0.406508    0.411845
     0.422059    0.426870    0.510625    0.516108    0.522432    0.524423
     0.529072    0.548288    0.926972

 Minimum Search - Taking Simple RFO Step
 Searching for Lamda that Minimizes Along All modes
 Value Taken    Lamda =  -0.00595321
 Calculated Step too Large.  Step scaled by  0.837694
 Step Taken.  Stepsize is  0.300000

                             Maximum     Tolerance    Cnvgd?
         Gradient           0.008389      0.000300      NO
         Displacement       0.073157      0.001200      NO
         Energy change     -0.010095      0.000001      NO


 New Cartesian Coordinates Obtained by Inverse Iteration

 Displacement from previous Coordinates is:  1.316677
 ----------------------------------------------------------------
             Standard Nuclear Orientation (Angstroms)
    I     Atom           X                Y                Z
 ----------------------------------------------------------------
    1      C      -2.6302920171     1.4004435910    -0.0562891762
    2      H      -2.4602415052     0.9330734783    -1.0342738266
    3      C      -2.4041143882     0.3412636937     1.0126055333
    4      H      -2.7337417068     0.7395903330     1.9857024256
    5      O      -0.9733307602     0.1751923009     1.0892480753
    6      C      -3.1916822426    -0.9221041786     0.7214802445
    7      H      -2.8673715712    -1.3518021304    -0.2297092445
    8      H      -3.0198282835    -1.6771103186     1.4978126022
    9      C      -4.6936090880    -0.5489471062     0.6814300638
   10      H      -4.9893710439    -0.2632591802     1.7014014766
   11      C      -5.5588775781    -1.7568887403     0.3252206941
   12      H      -5.3729978660    -2.5653321730     1.0458193760
   13      H      -6.6208651400    -1.4810060601     0.3890665915
   14      O      -5.2405529965    -2.1923946110    -1.0008537135
   15      C      -4.9955436026     0.6541836824    -0.2453083496
   16      H      -6.0429635180     0.9476705248    -0.1130103838
   17      H      -4.8916288389     0.3276893521    -1.2843176823
   18      C      -4.0788432833     1.8745739072    -0.0054053729
   19      H      -4.2781225431     2.6385276287    -0.7633102787
   20      H      -4.2949342437     2.3278172226     0.9708575921
   21      C      -1.4405342723     2.3345106351     0.2129351368
   22      C      -1.1336925403     3.3877360827    -0.8487123986
   23      C      -0.3387222020     1.2744843640     0.4361379719
   24      O       0.1647375483     0.8966315590    -0.8410676377
   25      H      -1.5992572794     2.8303523849     1.1790772961
   26      H      -1.0201528433     2.9331043356    -1.8339950238
   27      H      -0.2089696432     3.9257876873    -0.6209721788
   28      H      -1.9398360310     4.1257186546    -0.9008424227
   29      H      -5.7585706424    -2.9760098848    -1.2022955172
   30      H       0.4888487295     1.6064296695     1.0635172602
   31      O       2.3674070945     0.8329710994    -0.2332961963
   32      C       3.6543990564     0.2447390274    -0.3950681467
   33      H       3.9131661460     0.1529910447    -1.4559160108
   34      C       1.3204802848     0.1190069476    -0.8934565223
   35      H       1.5461127491     0.0256113966    -1.9636778055
   36      C       4.6726546632     1.2026007473     0.2117710437
   37      O       5.5265650248     1.7702834840    -0.4168949605
   38      O       4.4527230977     1.4175372033     1.5270651519
   39      H       5.1099557625     2.0660892139     1.8220183420
   40      C       3.6754816618    -1.1385195781     0.2619015191
   41      H       3.5121126123    -1.0157516747     1.3413163090
   42      O       4.9519841890    -1.7223368745     0.0266888863
   43      H       4.8851793406    -2.6600591395     0.2430597231
   44      C       2.5542043532    -1.9934989274    -0.3275144681
   45      H       2.8040591243    -2.2392881377    -1.3634263598
   46      O       2.4960777800    -3.2707306430     0.3307428969
   47      H       2.2233001572    -3.1303239365     1.2460480324
   48      C       1.1938644190    -1.2889312552    -0.2959255794
   49      H       0.8449209564    -1.2082967021     0.7407419493
   50      O       0.2455986074    -1.9974258298    -1.0825178115
   51      H       0.2207396040    -2.9065768357    -0.7644353977
 ----------------------------------------------------------------
 Molecular Point Group                 C1    NOp =  1
 Largest Abelian Subgroup              C1    NOp =  1
 Nuclear Repulsion Energy =  2501.8931261341 hartrees
 There are       97 alpha and       97 beta electrons
 Applying Cartesian multipole field
    Component          Value
    ---------          -----
     (2,0,0)        1.00000E-12
     (0,2,0)        2.00000E-11
     (0,0,2)       -3.00000E-11
 Nucleus-field energy     =     0.0000000373 hartrees
 Requested basis set is 6-311++G(d,p)
 There are 280 shells and 732 basis functions
 A cutoff of  1.0D-11 yielded  27641 shell pairs
 There are    184601 function pairs (    195622 Cartesian)
 Smallest overlap matrix eigenvalue = 7.21E-07

 Q-Chem warning in module stvman/mkSTV.C, line 306:

 Overlap eigenvalue is smaller than square root of threshold
 Use THRESH >= 12 to get rid of this warning

 Linear dependence detected in AO basis
 Tighter screening thresholds may be required for diffuse basis sets
 Use S2THRESH > 14 and THRESH = 14 in case of SCF convergence issues
 Number of orthogonalized atomic orbitals = 731
 Maximum deviation from orthogonality = 2.161E-10
 Guess MOs from SCF MO coefficient file

 -----------------------------------------------------------------------
  General SCF calculation program by
  Eric Jon Sundstrom, Paul Horn, Yuezhi Mao, Dmitri Zuev, Alec White,
  David Stuck, Shaama M.S., Shane Yost, Joonho Lee, David Small,
  Daniel Levine, Susi Lehtola, Hugh Burton, Evgeny Epifanovsky
 -----------------------------------------------------------------------
 Exchange:     0.2000 Hartree-Fock + 0.0800 Slater + 0.7200 B88
 Correlation:  0.1900 VWN1RPA + 0.8100 LYP
 Using SG-1 standard quadrature grid
 using 6 threads for integral computing
 -------------------------------------------------------
 OpenMP Integral computing Module                
 Release: version 2.0, May 2017, Q-Chem Inc. Pleasanton 
 -------------------------------------------------------
 -------------------------------------------------------
 OpenMP BLAS3 based DFT computing Module                
 Release: version 1.0, May 2013, Q-Chem Inc. Pittsburgh 
 -------------------------------------------------------
 A restricted SCF calculation will be
 performed using DIIS
 SCF converges when DIIS error is below 1.0e-08
 ---------------------------------------
  Cycle       Energy         DIIS error
 ---------------------------------------
    1   -1302.7190345085      5.34e-04  
    2   -1302.7434441287      1.06e-04  
    3   -1302.7428294171      1.65e-04  
    4   -1302.7440518391      2.49e-05  
    5   -1302.7440745397      1.39e-05  
    6   -1302.7440832574      3.42e-06  
    7   -1302.7440838546      7.58e-07  
    8   -1302.7440838858      2.58e-07  
    9   -1302.7440838893      9.95e-08  
   10   -1302.7440838899      3.71e-08  
   11   -1302.7440838899      9.59e-09  Convergence criterion met
 ---------------------------------------
 SCF time:   CPU 2097.23s  wall 371.00s 
 SCF   energy in the final basis set =    -1302.7440838899
 Total energy in the final basis set =    -1302.7440838899

 --------------------------------------------------------------

                    Orbital Energies (a.u.)
 --------------------------------------------------------------

 Alpha MOs
 -- Occupied --
-19.186 -19.158 -19.155 -19.143 -19.141 -19.134 -19.130 -19.128
-19.126 -10.321 -10.290 -10.270 -10.258 -10.248 -10.246 -10.237
-10.223 -10.216 -10.182 -10.181 -10.171 -10.169 -10.166 -10.163
-10.158  -1.129  -1.100  -1.068  -1.057  -1.044  -1.039  -1.032
 -1.029  -1.014  -0.843  -0.810  -0.804  -0.786  -0.754  -0.744
 -0.703  -0.683  -0.677  -0.654  -0.633  -0.628  -0.615  -0.584
 -0.572  -0.568  -0.556  -0.550  -0.545  -0.526  -0.513  -0.511
 -0.509  -0.498  -0.487  -0.486  -0.477  -0.468  -0.462  -0.459
 -0.450  -0.444  -0.435  -0.432  -0.426  -0.421  -0.411  -0.410
 -0.400  -0.388  -0.383  -0.379  -0.375  -0.369  -0.365  -0.360
 -0.357  -0.354  -0.345  -0.341  -0.339  -0.331  -0.326  -0.321
 -0.316  -0.310  -0.301  -0.297  -0.292  -0.284  -0.283  -0.279
 -0.265
 -- Virtual --
 -0.029  -0.020  -0.015  -0.010  -0.005   0.000   0.006   0.007
  0.013   0.018   0.021   0.025   0.034   0.035   0.039   0.044
  0.045   0.047   0.055   0.057   0.061   0.064   0.069   0.070
  0.072   0.076   0.080   0.081   0.082   0.088   0.089   0.094
  0.094   0.098   0.100   0.103   0.107   0.108   0.109   0.112
  0.113   0.116   0.119   0.122   0.123   0.125   0.127   0.128
  0.130   0.132   0.134   0.135   0.137   0.142   0.145   0.147
  0.149   0.150   0.151   0.155   0.156   0.158   0.159   0.161
  0.164   0.166   0.168   0.171   0.172   0.175   0.177   0.180
  0.181   0.183   0.186   0.187   0.188   0.191   0.193   0.195
  0.199   0.201   0.203   0.204   0.209   0.211   0.214   0.220
  0.221   0.223   0.225   0.229   0.230   0.233   0.237   0.239
  0.243   0.245   0.245   0.246   0.251   0.254   0.256   0.258
  0.263   0.265   0.267   0.271   0.274   0.275   0.278   0.279
  0.284   0.287   0.289   0.291   0.293   0.295   0.296   0.299
  0.305   0.305   0.308   0.309   0.313   0.317   0.321   0.323
  0.325   0.328   0.330   0.332   0.334   0.337   0.339   0.344
  0.347   0.348   0.349   0.353   0.355   0.358   0.359   0.363
  0.365   0.368   0.371   0.373   0.375   0.376   0.381   0.383
  0.388   0.393   0.394   0.402   0.405   0.410   0.413   0.415
  0.417   0.427   0.428   0.436   0.438   0.441   0.444   0.451
  0.459   0.460   0.474   0.478   0.481   0.486   0.495   0.498
  0.506   0.511   0.519   0.522   0.529   0.531   0.539   0.548
  0.549   0.556   0.561   0.566   0.576   0.580   0.583   0.589
  0.596   0.600   0.603   0.612   0.614   0.617   0.629   0.631
  0.639   0.640   0.648   0.652   0.655   0.661   0.666   0.669
  0.675   0.685   0.688   0.693   0.696   0.699   0.704   0.710
  0.711   0.722   0.725   0.738   0.744   0.748   0.750   0.752
  0.759   0.761   0.767   0.768   0.775   0.777   0.783   0.786
  0.792   0.796   0.801   0.804   0.809   0.814   0.817   0.821
  0.828   0.833   0.844   0.854   0.857   0.863   0.874   0.886
  0.890   0.918   0.927   0.944   0.948   0.956   0.967   0.989
  0.996   1.001   1.011   1.027   1.034   1.051   1.055   1.059
  1.064   1.072   1.089   1.095   1.108   1.113   1.124   1.128
  1.137   1.145   1.157   1.157   1.159   1.163   1.172   1.180
  1.184   1.189   1.197   1.199   1.209   1.216   1.221   1.227
  1.244   1.247   1.255   1.261   1.271   1.277   1.292   1.297
  1.301   1.304   1.319   1.328   1.339   1.341   1.355   1.359
  1.376   1.391   1.397   1.400   1.404   1.418   1.420   1.432
  1.450   1.451   1.453   1.464   1.471   1.489   1.491   1.498
  1.504   1.516   1.526   1.531   1.541   1.550   1.557   1.563
  1.563   1.570   1.580   1.581   1.587   1.588   1.593   1.603
  1.606   1.613   1.618   1.621   1.622   1.630   1.631   1.637
  1.640   1.646   1.649   1.651   1.654   1.655   1.666   1.673
  1.676   1.685   1.695   1.705   1.710   1.713   1.720   1.731
  1.732   1.735   1.748   1.755   1.765   1.767   1.774   1.780
  1.784   1.800   1.802   1.809   1.812   1.826   1.838   1.840
  1.850   1.856   1.864   1.866   1.872   1.890   1.893   1.901
  1.906   1.921   1.925   1.927   1.938   1.946   1.958   1.974
  1.998   2.001   2.006   2.019   2.021   2.031   2.045   2.048
  2.052   2.056   2.075   2.082   2.096   2.101   2.107   2.115
  2.116   2.130   2.139   2.145   2.152   2.165   2.169   2.174
  2.195   2.201   2.208   2.221   2.232   2.250   2.255   2.263
  2.277   2.284   2.291   2.307   2.316   2.328   2.344   2.356
  2.363   2.379   2.386   2.395   2.398   2.413   2.431   2.446
  2.462   2.500   2.506   2.522   2.529   2.534   2.550   2.557
  2.562   2.581   2.585   2.589   2.593   2.604   2.613   2.615
  2.618   2.644   2.653   2.654   2.662   2.670   2.678   2.700
  2.703   2.708   2.722   2.737   2.741   2.761   2.769   2.795
  2.798   2.809   2.815   2.821   2.824   2.841   2.848   2.869
  2.878   2.889   2.896   2.899   2.909   2.916   2.923   2.929
  2.936   2.948   2.949   2.959   2.979   2.986   2.990   3.002
  3.008   3.018   3.027   3.034   3.040   3.053   3.067   3.077
  3.085   3.095   3.103   3.108   3.122   3.127   3.137   3.149
  3.155   3.156   3.171   3.180   3.189   3.199   3.214   3.219
  3.224   3.239   3.246   3.257   3.272   3.282   3.308   3.309
  3.315   3.328   3.334   3.337   3.354   3.370   3.376   3.406
  3.418   3.433   3.473   3.486   3.546   3.576   3.621   3.624
  3.685   3.776   3.790   3.809   3.811   3.820   3.833   3.841
  3.862   3.898   3.903   3.906   3.926   3.940   3.969   3.982
  4.003   4.009   4.028   4.040   4.056   4.071   4.095   4.104
  4.147   4.158   4.172   4.178   4.197   4.263   4.280   4.284
  4.308   4.325   4.332   4.338   4.347   4.451   4.987   5.070
  5.080   5.102   5.122   5.144   5.148   5.188   5.223   5.237
  5.375   5.393   5.402   5.424   5.428   5.446   5.486   5.513
  5.602   5.620   5.639   5.659   5.667   5.677   5.744   5.837
  5.860  23.764  23.785  23.805  23.811  23.819  23.827  23.843
 23.847  23.881  23.883  23.897  23.906  23.947  23.963  23.989
 24.007  49.872  49.912  49.937  49.951  49.968  49.981  50.005
 50.019  50.050
 --------------------------------------------------------------

          Ground-State Mulliken Net Atomic Charges

     Atom                 Charge (a.u.)
  ----------------------------------------
      1 C                    -0.111878
      2 H                     0.245831
      3 C                    -0.475452
      4 H                     0.187781
      5 O                     0.058913
      6 C                    -0.485494
      7 H                     0.221830
      8 H                     0.161297
      9 C                     0.597513
     10 H                     0.177635
     11 C                    -0.651452
     12 H                     0.144845
     13 H                     0.155404
     14 O                    -0.264975
     15 C                    -0.588894
     16 H                     0.165451
     17 H                     0.200217
     18 C                    -0.392175
     19 H                     0.162196
     20 H                     0.156546
     21 C                     0.438438
     22 C                    -0.777677
     23 C                    -0.469504
     24 O                     0.190333
     25 H                     0.193826
     26 H                     0.169510
     27 H                     0.160003
     28 H                     0.142967
     29 H                     0.257425
     30 H                     0.240252
     31 O                     0.101483
     32 C                    -0.200806
     33 H                     0.276774
     34 C                    -0.792073
     35 H                     0.222175
     36 C                     0.000906
     37 O                    -0.207317
     38 O                    -0.115675
     39 H                     0.294179
     40 C                    -0.212605
     41 H                     0.276015
     42 O                    -0.167467
     43 H                     0.264789
     44 C                    -0.639720
     45 H                     0.283716
     46 O                    -0.178677
     47 H                     0.272676
     48 C                    -0.170048
     49 H                     0.329068
     50 O                    -0.110718
     51 H                     0.262613
  ----------------------------------------
  Sum of atomic charges =    -0.000000

 -----------------------------------------------------------------
                    Cartesian Multipole Moments
 -----------------------------------------------------------------
    Charge (ESU x 10^10)
                -0.0000
    Dipole Moment (Debye)
         X      -3.9617      Y      -1.6861      Z       3.7063
       Tot       5.6811
    Quadrupole Moments (Debye-Ang)
        XX    -150.9646     XY       0.9233     YY    -141.5716
        XZ       6.5801     YZ       0.2843     ZZ    -149.0365
    Octopole Moments (Debye-Ang^2)
       XXX    -201.1105    XXY     -79.2401    XYY     -20.8195
       YYY     -41.5485    XXZ      77.9206    XYZ      15.4589
       YYZ      21.7114    XZZ      38.4026    YZZ      -7.1979
       ZZZ       0.5129
    Hexadecapole Moments (Debye-Ang^3)
      XXXX  -11258.5174   XXXY     289.4721   XXYY   -2045.0307
      XYYY     181.2321   YYYY   -2735.8954   XXXZ     374.4481
      XXYZ     149.7610   XYYZ     139.7995   YYYZ      25.5055
      XXZZ   -1883.6676   XYZZ      26.9808   YYZZ    -536.9515
      XZZZ      38.0082   YZZZ      -6.8577   ZZZZ    -672.8465
 -----------------------------------------------------------------
 Calculating analytic gradient of the SCF energy
 Gradient of SCF Energy
            1           2           3           4           5           6
    1  -0.0000647  -0.0002229   0.0015819   0.0000328  -0.0002170  -0.0014847
    2  -0.0009447   0.0001472   0.0007048  -0.0002074  -0.0014060   0.0010753
    3  -0.0010775   0.0002674  -0.0000315   0.0000441   0.0013025  -0.0004499
            7           8           9          10          11          12
    1   0.0005063   0.0002975   0.0004889  -0.0001355   0.0002784   0.0000099
    2  -0.0006542  -0.0002521  -0.0003026   0.0000279   0.0000638  -0.0001458
    3   0.0003886   0.0000700   0.0005282  -0.0002426   0.0000463  -0.0000649
           13          14          15          16          17          18
    1  -0.0000832  -0.0002574  -0.0001942   0.0000904  -0.0003296   0.0001275
    2  -0.0000177  -0.0003216  -0.0003902   0.0002478   0.0000919   0.0006047
    3  -0.0001041  -0.0005300  -0.0002114   0.0002071   0.0000628   0.0001359
           19          20          21          22          23          24
    1  -0.0000592  -0.0001125   0.0000985   0.0003566   0.0016164  -0.0027729
    2   0.0000583  -0.0001538   0.0003323  -0.0001354  -0.0001997   0.0026739
    3  -0.0000811  -0.0000091   0.0018626  -0.0000283  -0.0036865   0.0008126
           25          26          27          28          29          30
    1  -0.0004549  -0.0001705  -0.0000148  -0.0000078   0.0002658  -0.0001969
    2  -0.0001666   0.0001092   0.0001110   0.0001620   0.0002485  -0.0001630
    3  -0.0004505  -0.0000712  -0.0001334  -0.0001400   0.0002489   0.0001723
           31          32          33          34          35          36
    1  -0.0027679   0.0006102  -0.0001210   0.0027914  -0.0002318   0.0041885
    2  -0.0006163   0.0025039   0.0002516  -0.0030816  -0.0003165  -0.0095730
    3  -0.0010333  -0.0006865   0.0001942   0.0025105  -0.0000275   0.0021858
           37          38          39          40          41          42
    1  -0.0015974  -0.0017786   0.0002666  -0.0019731   0.0008274   0.0021012
    2   0.0032400   0.0027256   0.0002263   0.0034025  -0.0011608  -0.0011519
    3  -0.0008865  -0.0002263  -0.0000873   0.0003835  -0.0002313  -0.0003413
           43          44          45          46          47          48
    1  -0.0004799   0.0004334  -0.0002172   0.0002864  -0.0001977  -0.0003119
    2   0.0001928   0.0004599  -0.0008327  -0.0003737  -0.0000363   0.0044212
    3  -0.0001258  -0.0014274   0.0005301   0.0011843  -0.0003258  -0.0001485
           49          50          51
    1  -0.0000732  -0.0006629  -0.0000646
    2  -0.0012376  -0.0005031   0.0002616
    3   0.0003113  -0.0008902   0.0003008
 Max gradient component =       9.573E-03
 RMS gradient           =       1.359E-03
 Gradient time:  CPU 539.76 s  wall 91.03 s
 Geometry Optimization Parameters
   NAtoms,    NIC,     NZ,  NCons,   NDum,   NFix, NCnnct, MaxDiis
       51     420       0       0       0       0       0       0

 Cartesian Hessian Update
 Hessian Updated using BFGS Update


** GEOMETRY OPTIMIZATION IN DELOCALIZED INTERNAL COORDINATES **
   Searching for a Minimum

   Optimization Cycle:   3

                       Coordinates (Angstroms)
     ATOM                X               Y               Z
      1  C        -2.6302920171    1.4004435910   -0.0562891762
      2  H        -2.4602415052    0.9330734783   -1.0342738266
      3  C        -2.4041143882    0.3412636937    1.0126055333
      4  H        -2.7337417068    0.7395903330    1.9857024256
      5  O        -0.9733307602    0.1751923009    1.0892480753
      6  C        -3.1916822426   -0.9221041786    0.7214802445
      7  H        -2.8673715712   -1.3518021304   -0.2297092445
      8  H        -3.0198282835   -1.6771103186    1.4978126022
      9  C        -4.6936090880   -0.5489471062    0.6814300638
     10  H        -4.9893710439   -0.2632591802    1.7014014766
     11  C        -5.5588775781   -1.7568887403    0.3252206941
     12  H        -5.3729978660   -2.5653321730    1.0458193760
     13  H        -6.6208651400   -1.4810060601    0.3890665915
     14  O        -5.2405529965   -2.1923946110   -1.0008537135
     15  C        -4.9955436026    0.6541836824   -0.2453083496
     16  H        -6.0429635180    0.9476705248   -0.1130103838
     17  H        -4.8916288389    0.3276893521   -1.2843176823
     18  C        -4.0788432833    1.8745739072   -0.0054053729
     19  H        -4.2781225431    2.6385276287   -0.7633102787
     20  H        -4.2949342437    2.3278172226    0.9708575921
     21  C        -1.4405342723    2.3345106351    0.2129351368
     22  C        -1.1336925403    3.3877360827   -0.8487123986
     23  C        -0.3387222020    1.2744843640    0.4361379719
     24  O         0.1647375483    0.8966315590   -0.8410676377
     25  H        -1.5992572794    2.8303523849    1.1790772961
     26  H        -1.0201528433    2.9331043356   -1.8339950238
     27  H        -0.2089696432    3.9257876873   -0.6209721788
     28  H        -1.9398360310    4.1257186546   -0.9008424227
     29  H        -5.7585706424   -2.9760098848   -1.2022955172
     30  H         0.4888487295    1.6064296695    1.0635172602
     31  O         2.3674070945    0.8329710994   -0.2332961963
     32  C         3.6543990564    0.2447390274   -0.3950681467
     33  H         3.9131661460    0.1529910447   -1.4559160108
     34  C         1.3204802848    0.1190069476   -0.8934565223
     35  H         1.5461127491    0.0256113966   -1.9636778055
     36  C         4.6726546632    1.2026007473    0.2117710437
     37  O         5.5265650248    1.7702834840   -0.4168949605
     38  O         4.4527230977    1.4175372033    1.5270651519
     39  H         5.1099557625    2.0660892139    1.8220183420
     40  C         3.6754816618   -1.1385195781    0.2619015191
     41  H         3.5121126123   -1.0157516747    1.3413163090
     42  O         4.9519841890   -1.7223368745    0.0266888863
     43  H         4.8851793406   -2.6600591395    0.2430597231
     44  C         2.5542043532   -1.9934989274   -0.3275144681
     45  H         2.8040591243   -2.2392881377   -1.3634263598
     46  O         2.4960777800   -3.2707306430    0.3307428969
     47  H         2.2233001572   -3.1303239365    1.2460480324
     48  C         1.1938644190   -1.2889312552   -0.2959255794
     49  H         0.8449209564   -1.2082967021    0.7407419493
     50  O         0.2455986074   -1.9974258298   -1.0825178115
     51  H         0.2207396040   -2.9065768357   -0.7644353977
   Point Group: c1    Number of degrees of freedom:   147


   Energy is  -1302.744083890

 Hessian Updated using BFGS Update

142 Hessian modes will be used to form the next step
  Hessian Eigenvalues:
     0.004740    0.004797    0.006454    0.006565    0.006761    0.007021
     0.007174    0.007464    0.009956    0.010454    0.011151    0.011376
     0.012531    0.012699    0.012970    0.013785    0.015461    0.019224
     0.020015    0.022133    0.029574    0.030947    0.031971    0.032953
     0.036359    0.040094    0.041215    0.042572    0.045890    0.046291
     0.047341    0.047674    0.047814    0.048478    0.049372    0.050131
     0.050357    0.050719    0.051094    0.052770    0.054983    0.056010
     0.056314    0.057061    0.057840    0.058036    0.058165    0.058759
     0.060389    0.062495    0.064785    0.067362    0.068534    0.073493
     0.074591    0.076919    0.078950    0.079392    0.081554    0.084772
     0.088041    0.089724    0.094600    0.106746    0.111967    0.114542
     0.116111    0.118870    0.136399    0.138317    0.143237    0.143505
     0.152582    0.159453    0.160162    0.162907    0.166695    0.167941
     0.175580    0.176916    0.184326    0.191943    0.195143    0.200145
     0.202046    0.221536    0.228597    0.239839    0.249989    0.252897
     0.261590    0.270213    0.271387    0.276317    0.279517    0.284496
     0.286141    0.288907    0.291196    0.294374    0.299892    0.301532
     0.303528    0.311146    0.335989    0.337744    0.338168    0.338435
     0.338974    0.339384    0.339561    0.339733    0.340058    0.340485
     0.340649    0.340756    0.340932    0.341994    0.342137    0.342319
     0.342437    0.342633    0.342745    0.343104    0.343716    0.365485
     0.382280    0.391106    0.392402    0.397134    0.400186    0.406083
     0.412352    0.423678    0.428798    0.511628    0.517175    0.523323
     0.524971    0.530352    0.548371    0.927519

 Minimum Search - Taking Simple RFO Step
 Searching for Lamda that Minimizes Along All modes
 Value Taken    Lamda =  -0.00269243
 Calculated Step too Large.  Step scaled by  0.708270
 Step Taken.  Stepsize is  0.300000

                             Maximum     Tolerance    Cnvgd?
         Gradient           0.002862      0.000300      NO
         Displacement       0.107655      0.001200      NO
         Energy change     -0.002623      0.000001      NO


 New Cartesian Coordinates Obtained by Inverse Iteration

 Displacement from previous Coordinates is:  0.854677
 ----------------------------------------------------------------
             Standard Nuclear Orientation (Angstroms)
    I     Atom           X                Y                Z
 ----------------------------------------------------------------
    1      C      -2.6451143773     1.3879383807    -0.0647900677
    2      H      -2.4751451028     0.9126317773    -1.0395041514
    3      C      -2.4345998512     0.3264450281     1.0054726145
    4      H      -2.7605032863     0.7331539713     1.9768460363
    5      O      -1.0035128500     0.1442200883     1.0815126242
    6      C      -3.2361999091    -0.9275484828     0.7193663883
    7      H      -2.9290003448    -1.3569494914    -0.2369450990
    8      H      -3.0743273943    -1.6826852458     1.4968797324
    9      C      -4.7319296754    -0.5267944166     0.6895174476
   10      H      -5.0103731815    -0.2215415557     1.7093077734
   11      C      -5.6290498999    -1.7215223194     0.3667814222
   12      H      -5.4532824599    -2.5199517569     1.1011967966
   13      H      -6.6836409101    -1.4198259250     0.4387700352
   14      O      -5.3362201547    -2.1889611515    -0.9543991933
   15      C      -5.0177465016     0.6672910399    -0.2520823497
   16      H      -6.0631293384     0.9710574517    -0.1279980231
   17      H      -4.9116002163     0.3241976807    -1.2851381166
   18      C      -4.0887990377     1.8794724342    -0.0224345655
   19      H      -4.2786622974     2.6385465305    -0.7871396144
   20      H      -4.3000883780     2.3453496744     0.9491486014
   21      C      -1.4426917731     2.3073161162     0.2015262366
   22      C      -1.1161577277     3.3527907450    -0.8603856522
   23      C      -0.3552092117     1.2363557914     0.4406463572
   24      O       0.1615750896     0.8584979690    -0.8349767711
   25      H      -1.5946278647     2.8080948041     1.1670889374
   26      H      -0.9994183752     2.8918205527    -1.8419314863
   27      H      -0.1861695930     3.8777383918    -0.6256408148
   28      H      -1.9122898780     4.1008535121    -0.9188174962
   29      H      -5.8753297238    -2.9611424629    -1.1401264210
   30      H       0.4706718693     1.5546009120     1.0759983957
   31      O       2.3638976128     0.8364295686    -0.2271887162
   32      C       3.6607115962     0.2742267236    -0.3831695581
   33      H       3.9291658844     0.1832969350    -1.4417367746
   34      C       1.3291564028     0.1113447281    -0.8996559229
   35      H       1.5584733712     0.0393171092    -1.9708008982
   36      C       4.6542169066     1.2631428599     0.2229546856
   37      O       5.5369208473     1.7927224264    -0.3919844064
   38      O       4.4890572545     1.3880865036     1.5569567745
   39      H       5.1640351516     2.0006117492     1.8815481004
   40      C       3.7007985679    -1.1110382587     0.2729466123
   41      H       3.5031766426    -0.9838569351     1.3471853827
   42      O       4.9949532179    -1.6543313848     0.0629569211
   43      H       4.9652933013    -2.5920409184     0.2817093487
   44      C       2.6128423674    -1.9824343273    -0.3478655030
   45      H       2.8829243638    -2.1891608257    -1.3876675237
   46      O       2.5803457369    -3.2783650122     0.2709933858
   47      H       2.3069005712    -3.1730188164     1.1897902964
   48      C       1.2367134867    -1.3115739905    -0.3208364940
   49      H       0.8749436799    -1.2396409368     0.7122631398
   50      O       0.3123418724    -2.0235291166    -1.1269906897
   51      H       0.3016288108    -2.9416207905    -0.8379840087
 ----------------------------------------------------------------
 Molecular Point Group                 C1    NOp =  1
 Largest Abelian Subgroup              C1    NOp =  1
 Nuclear Repulsion Energy =  2496.5689173487 hartrees
 There are       97 alpha and       97 beta electrons
 Applying Cartesian multipole field
    Component          Value
    ---------          -----
     (2,0,0)        1.00000E-12
     (0,2,0)        2.00000E-11
     (0,0,2)       -3.00000E-11
 Nucleus-field energy     =     0.0000000369 hartrees
 Requested basis set is 6-311++G(d,p)
 There are 280 shells and 732 basis functions
 A cutoff of  1.0D-11 yielded  27582 shell pairs
 There are    184206 function pairs (    195199 Cartesian)
 Smallest overlap matrix eigenvalue = 7.27E-07

 Q-Chem warning in module stvman/mkSTV.C, line 306:

 Overlap eigenvalue is smaller than square root of threshold
 Use THRESH >= 12 to get rid of this warning

 Linear dependence detected in AO basis
 Tighter screening thresholds may be required for diffuse basis sets
 Use S2THRESH > 14 and THRESH = 14 in case of SCF convergence issues
 Number of orthogonalized atomic orbitals = 731
 Maximum deviation from orthogonality = 4.214E-10
 Guess MOs from SCF MO coefficient file

 -----------------------------------------------------------------------
  General SCF calculation program by
  Eric Jon Sundstrom, Paul Horn, Yuezhi Mao, Dmitri Zuev, Alec White,
  David Stuck, Shaama M.S., Shane Yost, Joonho Lee, David Small,
  Daniel Levine, Susi Lehtola, Hugh Burton, Evgeny Epifanovsky
 -----------------------------------------------------------------------
 Exchange:     0.2000 Hartree-Fock + 0.0800 Slater + 0.7200 B88
 Correlation:  0.1900 VWN1RPA + 0.8100 LYP
 Using SG-1 standard quadrature grid
 using 6 threads for integral computing
 -------------------------------------------------------
 OpenMP Integral computing Module                
 Release: version 2.0, May 2017, Q-Chem Inc. Pleasanton 
 -------------------------------------------------------
 -------------------------------------------------------
 OpenMP BLAS3 based DFT computing Module                
 Release: version 1.0, May 2013, Q-Chem Inc. Pittsburgh 
 -------------------------------------------------------
 A restricted SCF calculation will be
 performed using DIIS
 SCF converges when DIIS error is below 1.0e-08
 ---------------------------------------
  Cycle       Energy         DIIS error
 ---------------------------------------
    1   -1302.7315223899      3.72e-04  
    2   -1302.7440125783      5.47e-05  
    3   -1302.7440131462      6.63e-05  
    4   -1302.7442171457      1.31e-05  
    5   -1302.7442240737      4.93e-06  
    6   -1302.7442252271      1.95e-06  
    7   -1302.7442253958      8.14e-07  
    8   -1302.7442254290      2.08e-07  
    9   -1302.7442254312      9.54e-08  
   10   -1302.7442254317      2.90e-08  
   11   -1302.7442254316      9.59e-09  Convergence criterion met
 ---------------------------------------
 SCF time:   CPU 2086.99s  wall 368.00s 
 SCF   energy in the final basis set =    -1302.7442254316
 Total energy in the final basis set =    -1302.7442254316

 --------------------------------------------------------------

                    Orbital Energies (a.u.)
 --------------------------------------------------------------

 Alpha MOs
 -- Occupied --
-19.185 -19.158 -19.153 -19.143 -19.140 -19.133 -19.130 -19.128
-19.126 -10.320 -10.289 -10.270 -10.257 -10.247 -10.245 -10.237
-10.223 -10.216 -10.182 -10.181 -10.171 -10.170 -10.166 -10.163
-10.158  -1.129  -1.099  -1.068  -1.056  -1.045  -1.040  -1.033
 -1.029  -1.014  -0.843  -0.809  -0.804  -0.785  -0.754  -0.744
 -0.703  -0.683  -0.678  -0.654  -0.633  -0.628  -0.615  -0.584
 -0.572  -0.568  -0.556  -0.550  -0.545  -0.526  -0.513  -0.511
 -0.509  -0.497  -0.487  -0.485  -0.477  -0.469  -0.463  -0.460
 -0.450  -0.444  -0.435  -0.431  -0.426  -0.421  -0.411  -0.409
 -0.400  -0.388  -0.382  -0.379  -0.373  -0.368  -0.364  -0.359
 -0.357  -0.353  -0.345  -0.341  -0.339  -0.332  -0.326  -0.321
 -0.316  -0.309  -0.301  -0.296  -0.293  -0.283  -0.283  -0.279
 -0.264
 -- Virtual --
 -0.029  -0.021  -0.016  -0.008  -0.005   0.000   0.006   0.007
  0.013   0.018   0.021   0.025   0.034   0.035   0.038   0.044
  0.045   0.047   0.055   0.057   0.061   0.064   0.069   0.071
  0.073   0.076   0.080   0.081   0.082   0.088   0.089   0.093
  0.094   0.099   0.100   0.103   0.106   0.108   0.109   0.112
  0.114   0.115   0.119   0.122   0.123   0.125   0.127   0.128
  0.130   0.132   0.134   0.136   0.137   0.142   0.145   0.147
  0.149   0.150   0.151   0.155   0.157   0.159   0.159   0.160
  0.164   0.165   0.169   0.172   0.172   0.174   0.177   0.179
  0.181   0.183   0.186   0.187   0.189   0.190   0.193   0.195
  0.198   0.200   0.203   0.204   0.209   0.211   0.214   0.219
  0.221   0.224   0.227   0.230   0.231   0.234   0.238   0.240
  0.242   0.245   0.246   0.247   0.250   0.255   0.256   0.258
  0.262   0.265   0.268   0.269   0.274   0.275   0.277   0.280
  0.285   0.286   0.289   0.292   0.294   0.295   0.297   0.300
  0.304   0.305   0.308   0.310   0.313   0.317   0.321   0.323
  0.325   0.327   0.331   0.332   0.334   0.336   0.338   0.345
  0.347   0.348   0.348   0.352   0.355   0.358   0.359   0.363
  0.366   0.369   0.371   0.372   0.375   0.378   0.382   0.383
  0.388   0.393   0.394   0.403   0.406   0.409   0.412   0.416
  0.417   0.427   0.428   0.435   0.439   0.443   0.445   0.451
  0.458   0.462   0.471   0.479   0.481   0.483   0.492   0.500
  0.506   0.510   0.518   0.522   0.529   0.531   0.537   0.547
  0.551   0.555   0.559   0.567   0.577   0.581   0.583   0.589
  0.596   0.599   0.604   0.611   0.614   0.618   0.628   0.631
  0.639   0.643   0.647   0.654   0.654   0.662   0.667   0.670
  0.676   0.685   0.689   0.693   0.696   0.699   0.706   0.709
  0.713   0.722   0.724   0.738   0.743   0.747   0.751   0.751
  0.756   0.760   0.766   0.768   0.775   0.779   0.782   0.788
  0.792   0.796   0.801   0.805   0.809   0.816   0.817   0.823
  0.826   0.832   0.848   0.854   0.858   0.866   0.874   0.883
  0.890   0.917   0.926   0.941   0.947   0.952   0.967   0.985
  0.999   1.001   1.009   1.026   1.033   1.054   1.056   1.056
  1.063   1.073   1.087   1.091   1.108   1.113   1.123   1.130
  1.136   1.147   1.156   1.157   1.161   1.165   1.174   1.176
  1.182   1.189   1.198   1.201   1.208   1.215   1.221   1.225
  1.241   1.248   1.254   1.258   1.272   1.279   1.289   1.296
  1.300   1.308   1.321   1.328   1.339   1.345   1.356   1.357
  1.377   1.391   1.396   1.398   1.402   1.417   1.420   1.431
  1.448   1.453   1.456   1.465   1.472   1.489   1.491   1.502
  1.505   1.513   1.526   1.532   1.542   1.548   1.556   1.562
  1.563   1.568   1.578   1.580   1.586   1.588   1.594   1.605
  1.606   1.612   1.618   1.620   1.621   1.630   1.632   1.637
  1.639   1.645   1.649   1.651   1.653   1.655   1.665   1.673
  1.674   1.686   1.696   1.705   1.712   1.714   1.721   1.730
  1.732   1.739   1.747   1.756   1.762   1.766   1.773   1.780
  1.787   1.799   1.801   1.807   1.812   1.824   1.836   1.839
  1.851   1.860   1.863   1.866   1.875   1.888   1.894   1.900
  1.905   1.921   1.925   1.926   1.942   1.944   1.959   1.966
  1.997   2.001   2.006   2.018   2.022   2.030   2.045   2.049
  2.051   2.056   2.074   2.081   2.095   2.102   2.106   2.115
  2.119   2.131   2.137   2.144   2.153   2.164   2.169   2.176
  2.195   2.202   2.208   2.221   2.231   2.249   2.254   2.264
  2.272   2.283   2.289   2.307   2.321   2.329   2.344   2.356
  2.363   2.377   2.383   2.394   2.397   2.414   2.432   2.446
  2.461   2.499   2.507   2.522   2.529   2.534   2.550   2.556
  2.562   2.581   2.585   2.588   2.593   2.604   2.614   2.616
  2.618   2.643   2.652   2.655   2.661   2.670   2.681   2.701
  2.703   2.708   2.723   2.735   2.741   2.761   2.767   2.793
  2.796   2.809   2.814   2.820   2.822   2.841   2.848   2.867
  2.879   2.890   2.893   2.902   2.907   2.918   2.924   2.931
  2.939   2.947   2.951   2.958   2.979   2.987   2.992   3.002
  3.006   3.016   3.025   3.035   3.042   3.055   3.067   3.076
  3.090   3.093   3.102   3.108   3.122   3.126   3.141   3.147
  3.155   3.159   3.170   3.181   3.188   3.200   3.215   3.217
  3.225   3.237   3.245   3.253   3.270   3.283   3.308   3.311
  3.315   3.326   3.335   3.338   3.353   3.370   3.384   3.404
  3.418   3.435   3.475   3.489   3.547   3.580   3.624   3.627
  3.688   3.777   3.792   3.809   3.812   3.821   3.835   3.843
  3.862   3.900   3.904   3.909   3.926   3.942   3.967   3.983
  4.002   4.008   4.027   4.039   4.052   4.070   4.095   4.104
  4.148   4.157   4.172   4.181   4.199   4.264   4.281   4.286
  4.310   4.323   4.335   4.339   4.351   4.450   4.989   5.069
  5.082   5.105   5.119   5.141   5.144   5.190   5.223   5.232
  5.377   5.389   5.404   5.421   5.426   5.447   5.482   5.509
  5.607   5.625   5.650   5.666   5.669   5.680   5.749   5.848
  5.859  23.764  23.787  23.804  23.811  23.822  23.830  23.842
 23.846  23.880  23.885  23.897  23.907  23.949  23.962  23.989
 24.007  49.873  49.913  49.936  49.951  49.967  49.984  50.007
 50.017  50.050
 --------------------------------------------------------------

          Ground-State Mulliken Net Atomic Charges

     Atom                 Charge (a.u.)
  ----------------------------------------
      1 C                    -0.087009
      2 H                     0.242980
      3 C                    -0.472413
      4 H                     0.187796
      5 O                     0.052553
      6 C                    -0.492846
      7 H                     0.218434
      8 H                     0.163077
      9 C                     0.579012
     10 H                     0.176017
     11 C                    -0.647459
     12 H                     0.144929
     13 H                     0.154062
     14 O                    -0.264901
     15 C                    -0.567193
     16 H                     0.165412
     17 H                     0.200424
     18 C                    -0.392324
     19 H                     0.163000
     20 H                     0.157061
     21 C                     0.419643
     22 C                    -0.779588
     23 C                    -0.479925
     24 O                     0.187997
     25 H                     0.192262
     26 H                     0.169355
     27 H                     0.159599
     28 H                     0.142825
     29 H                     0.257673
     30 H                     0.239393
     31 O                     0.091769
     32 C                    -0.334356
     33 H                     0.270809
     34 C                    -0.733858
     35 H                     0.223193
     36 C                     0.063074
     37 O                    -0.207264
     38 O                    -0.114231
     39 H                     0.295942
     40 C                    -0.144146
     41 H                     0.282083
     42 O                    -0.162435
     43 H                     0.263917
     44 C                    -0.663605
     45 H                     0.283581
     46 O                    -0.181459
     47 H                     0.273090
     48 C                    -0.167013
     49 H                     0.326811
     50 O                    -0.118249
     51 H                     0.262501
  ----------------------------------------
  Sum of atomic charges =    -0.000000

 -----------------------------------------------------------------
                    Cartesian Multipole Moments
 -----------------------------------------------------------------
    Charge (ESU x 10^10)
                -0.0000
    Dipole Moment (Debye)
         X      -3.9299      Y      -1.6841      Z       3.7653
       Tot       5.6972
    Quadrupole Moments (Debye-Ang)
        XX    -149.8233     XY       0.3766     YY    -141.6900
        XZ       6.6936     YZ      -0.0764     ZZ    -148.8564
    Octopole Moments (Debye-Ang^2)
       XXX    -203.0000    XXY     -82.7747    XYY     -20.6697
       YYY     -43.4928    XXZ      81.2844    XYZ      15.2301
       YYZ      22.6817    XZZ      40.2123    YZZ      -6.4785
       ZZZ       1.0729
    Hexadecapole Moments (Debye-Ang^3)
      XXXX  -11351.7450   XXXY     283.7072   XXYY   -2070.7917
      XYYY     170.3250   YYYY   -2709.8203   XXXZ     378.9549
      XXYZ     142.5221   XYYZ     140.9506   YYYZ      15.3514
      XXZZ   -1902.8643   XYZZ      26.4694   YYZZ    -533.8827
      XZZZ      44.4595   YZZZ      -6.8994   ZZZZ    -676.8387
 -----------------------------------------------------------------
 Calculating analytic gradient of the SCF energy
 Gradient of SCF Energy
            1           2           3           4           5           6
    1  -0.0007083   0.0000609  -0.0002363  -0.0004152   0.0011305   0.0003200
    2  -0.0000875  -0.0001290  -0.0006686   0.0002395   0.0004752  -0.0000467
    3   0.0001976   0.0003921  -0.0004577   0.0000332   0.0004525  -0.0003984
            7           8           9          10          11          12
    1   0.0000416  -0.0002312   0.0010542  -0.0003017  -0.0000958  -0.0001073
    2   0.0001244   0.0001161   0.0004743  -0.0002296   0.0000735  -0.0001818
    3   0.0001966   0.0003767  -0.0004203   0.0001230   0.0003781   0.0000792
           13          14          15          16          17          18
    1  -0.0002202  -0.0007887   0.0000760   0.0000834  -0.0001784  -0.0003634
    2  -0.0000616  -0.0011835  -0.0000117  -0.0000272  -0.0001217   0.0005604
    3   0.0000771  -0.0006774  -0.0005683   0.0003061   0.0004515  -0.0002770
           19          20          21          22          23          24
    1  -0.0002341   0.0000618   0.0004492   0.0003037  -0.0002461   0.0004469
    2  -0.0000242   0.0000029   0.0000781   0.0001060   0.0005749   0.0007454
    3   0.0001397   0.0000434  -0.0009976  -0.0001509  -0.0010041   0.0012557
           25          26          27          28          29          30
    1   0.0001665   0.0000085  -0.0001732   0.0000169   0.0008114  -0.0003451
    2  -0.0003973  -0.0000802  -0.0000805   0.0001502   0.0009302  -0.0011733
    3  -0.0000034   0.0002393  -0.0000693   0.0000703   0.0001671   0.0000185
           31          32          33          34          35          36
    1   0.0003282   0.0034595   0.0002519  -0.0009589  -0.0002781  -0.0046828
    2  -0.0008863  -0.0028724  -0.0001445  -0.0009169  -0.0001699   0.0124151
    3   0.0000310   0.0007111   0.0005705   0.0008153  -0.0000654  -0.0035779
           37          38          39          40          41          42
    1  -0.0005880   0.0035228  -0.0010559  -0.0024765  -0.0001680   0.0004386
    2  -0.0058541  -0.0020872  -0.0009294  -0.0006648   0.0001362  -0.0009884
    3   0.0026700  -0.0002028   0.0002483  -0.0013383   0.0000896  -0.0002570
           43          44          45          46          47          48
    1   0.0003021   0.0005486  -0.0000744  -0.0000366   0.0003117   0.0005088
    2   0.0012072   0.0001759  -0.0001802  -0.0001720  -0.0002364   0.0010984
    3  -0.0002731   0.0007939   0.0003019   0.0012789  -0.0011782  -0.0001148
           49          50          51
    1   0.0001157   0.0006717  -0.0005269
    2   0.0001439  -0.0000790   0.0008580
    3  -0.0002487   0.0003370  -0.0005645
 Max gradient component =       1.242E-02
 RMS gradient           =       1.426E-03
 Gradient time:  CPU 537.12 s  wall 90.55 s
 Geometry Optimization Parameters
   NAtoms,    NIC,     NZ,  NCons,   NDum,   NFix, NCnnct, MaxDiis
       51     420       0       0       0       0       0       0

 Cartesian Hessian Update
 Hessian Updated using BFGS Update


** GEOMETRY OPTIMIZATION IN DELOCALIZED INTERNAL COORDINATES **
   Searching for a Minimum

   Optimization Cycle:   4

                       Coordinates (Angstroms)
     ATOM                X               Y               Z
      1  C        -2.6451143773    1.3879383807   -0.0647900677
      2  H        -2.4751451028    0.9126317773   -1.0395041514
      3  C        -2.4345998512    0.3264450281    1.0054726145
      4  H        -2.7605032863    0.7331539713    1.9768460363
      5  O        -1.0035128500    0.1442200883    1.0815126242
      6  C        -3.2361999091   -0.9275484828    0.7193663883
      7  H        -2.9290003448   -1.3569494914   -0.2369450990
      8  H        -3.0743273943   -1.6826852458    1.4968797324
      9  C        -4.7319296754   -0.5267944166    0.6895174476
     10  H        -5.0103731815   -0.2215415557    1.7093077734
     11  C        -5.6290498999   -1.7215223194    0.3667814222
     12  H        -5.4532824599   -2.5199517569    1.1011967966
     13  H        -6.6836409101   -1.4198259250    0.4387700352
     14  O        -5.3362201547   -2.1889611515   -0.9543991933
     15  C        -5.0177465016    0.6672910399   -0.2520823497
     16  H        -6.0631293384    0.9710574517   -0.1279980231
     17  H        -4.9116002163    0.3241976807   -1.2851381166
     18  C        -4.0887990377    1.8794724342   -0.0224345655
     19  H        -4.2786622974    2.6385465305   -0.7871396144
     20  H        -4.3000883780    2.3453496744    0.9491486014
     21  C        -1.4426917731    2.3073161162    0.2015262366
     22  C        -1.1161577277    3.3527907450   -0.8603856522
     23  C        -0.3552092117    1.2363557914    0.4406463572
     24  O         0.1615750896    0.8584979690   -0.8349767711
     25  H        -1.5946278647    2.8080948041    1.1670889374
     26  H        -0.9994183752    2.8918205527   -1.8419314863
     27  H        -0.1861695930    3.8777383918   -0.6256408148
     28  H        -1.9122898780    4.1008535121   -0.9188174962
     29  H        -5.8753297238   -2.9611424629   -1.1401264210
     30  H         0.4706718693    1.5546009120    1.0759983957
     31  O         2.3638976128    0.8364295686   -0.2271887162
     32  C         3.6607115962    0.2742267236   -0.3831695581
     33  H         3.9291658844    0.1832969350   -1.4417367746
     34  C         1.3291564028    0.1113447281   -0.8996559229
     35  H         1.5584733712    0.0393171092   -1.9708008982
     36  C         4.6542169066    1.2631428599    0.2229546856
     37  O         5.5369208473    1.7927224264   -0.3919844064
     38  O         4.4890572545    1.3880865036    1.5569567745
     39  H         5.1640351516    2.0006117492    1.8815481004
     40  C         3.7007985679   -1.1110382587    0.2729466123
     41  H         3.5031766426   -0.9838569351    1.3471853827
     42  O         4.9949532179   -1.6543313848    0.0629569211
     43  H         4.9652933013   -2.5920409184    0.2817093487
     44  C         2.6128423674   -1.9824343273   -0.3478655030
     45  H         2.8829243638   -2.1891608257   -1.3876675237
     46  O         2.5803457369   -3.2783650122    0.2709933858
     47  H         2.3069005712   -3.1730188164    1.1897902964
     48  C         1.2367134867   -1.3115739905   -0.3208364940
     49  H         0.8749436799   -1.2396409368    0.7122631398
     50  O         0.3123418724   -2.0235291166   -1.1269906897
     51  H         0.3016288108   -2.9416207905   -0.8379840087
   Point Group: c1    Number of degrees of freedom:   147


   Energy is  -1302.744225432

 Hessian Updated using BFGS Update

143 Hessian modes will be used to form the next step
  Hessian Eigenvalues:
     0.004739    0.004793    0.006453    0.006568    0.006757    0.007100
     0.007163    0.007455    0.010008    0.010446    0.011130    0.011418
     0.012321    0.012772    0.012975    0.014090    0.019223    0.019983
     0.022128    0.029260    0.030942    0.031945    0.032945    0.036356
     0.040092    0.041196    0.042512    0.044160    0.046165    0.046473
     0.047343    0.047690    0.047887    0.048880    0.049719    0.050296
     0.050398    0.050719    0.051290    0.052757    0.054970    0.056015
     0.056329    0.057072    0.057936    0.058057    0.058165    0.058767
     0.060313    0.062534    0.064783    0.067803    0.068632    0.073425
     0.074603    0.076910    0.079057    0.079405    0.081547    0.084816
     0.088072    0.089660    0.094720    0.106675    0.112114    0.114491
     0.115964    0.118845    0.137288    0.138317    0.143257    0.145063
     0.155309    0.159474    0.160006    0.160152    0.162941    0.166685
     0.168162    0.175568    0.177616    0.184185    0.193119    0.195743
     0.201132    0.203059    0.221444    0.228685    0.241412    0.250066
     0.253208    0.261601    0.269503    0.271220    0.276278    0.279518
     0.284546    0.285851    0.288652    0.291123    0.294193    0.299865
     0.301519    0.303430    0.310781    0.335972    0.337781    0.338180
     0.338408    0.338962    0.339441    0.339561    0.339728    0.340071
     0.340440    0.340640    0.340694    0.340908    0.342026    0.342126
     0.342310    0.342432    0.342634    0.342745    0.343077    0.343776
     0.364982    0.381707    0.391153    0.392439    0.396744    0.400026
     0.405879    0.412352    0.422460    0.427681    0.512140    0.517143
     0.523354    0.524994    0.530246    0.548439    0.933542

 Minimum Search - Taking Simple RFO Step
 Searching for Lamda that Minimizes Along All modes
 Value Taken    Lamda =  -0.00113836
 Step Taken.  Stepsize is  0.173770

                             Maximum     Tolerance    Cnvgd?
         Gradient           0.002952      0.000300      NO
         Displacement       0.065576      0.001200      NO
         Energy change     -0.000142      0.000001      NO


 New Cartesian Coordinates Obtained by Inverse Iteration

 Displacement from previous Coordinates is:  0.750226
 ----------------------------------------------------------------
             Standard Nuclear Orientation (Angstroms)
    I     Atom           X                Y                Z
 ----------------------------------------------------------------
    1      C      -2.6443085762     1.3734148882    -0.0618852199
    2      H      -2.4836824138     0.9036005185    -1.0412228853
    3      C      -2.4490630631     0.3022804862     1.0012671123
    4      H      -2.7610993222     0.7072472366     1.9775376006
    5      O      -1.0215946443     0.0954092506     1.0688403834
    6      C      -3.2761134672    -0.9349589229     0.7103178528
    7      H      -2.9839686885    -1.3612990300    -0.2524452830
    8      H      -3.1219740350    -1.7011037327     1.4783936389
    9      C      -4.7640452996    -0.5050691224     0.6928401282
   10      H      -5.0273054480    -0.1907940068     1.7137440300
   11      C      -5.6869696934    -1.6808689609     0.3776307949
   12      H      -5.5238548735    -2.4802974409     1.1135135393
   13      H      -6.7341449032    -1.3563211631     0.4539385391
   14      O      -5.4103326163    -2.1573152689    -0.9431734671
   15      C      -5.0283532328     0.6927160660    -0.2500630094
   16      H      -6.0693678257     1.0137892669    -0.1322910663
   17      H      -4.9215168954     0.3496547497    -1.2836696300
   18      C      -4.0791307536     1.8876135723    -0.0152146361
   19      H      -4.2548393793     2.6528550509    -0.7772850279
   20      H      -4.2828436826     2.3531699358     0.9580758108
   21      C      -1.4297504692     2.2728751685     0.2094900201
   22      C      -1.0922210103     3.3202753957    -0.8469942658
   23      C      -0.3559583438     1.1856059872     0.4386942929
   24      O       0.1600873427     0.8139527820    -0.8408332977
   25      H      -1.5738559953     2.7715578189     1.1775982408
   26      H      -0.9815231620     2.8645830748    -1.8320220515
   27      H      -0.1562993469     3.8342097031    -0.6100019968
   28      H      -1.8806285535     4.0766568677    -0.9007576560
   29      H      -5.9696172545    -2.9176268465    -1.1243841952
   30      H       0.4720036249     1.4971569750     1.0761515493
   31      O       2.3602582083     0.8277924873    -0.2314255537
   32      C       3.6655398328     0.2839956268    -0.3824828901
   33      H       3.9366278740     0.1951942662    -1.4411763805
   34      C       1.3405190816     0.0847531957    -0.9088857012
   35      H       1.5737972213     0.0229985728    -1.9797763217
   36      C       4.6456872496     1.2850085515     0.2246201733
   37      O       5.4945282186     1.8651298342    -0.3972063215
   38      O       4.4423742457     1.4524087896     1.5490269505
   39      H       5.0862056750     2.1067614610     1.8584747723
   40      C       3.7258842647    -1.0973257080     0.2798149279
   41      H       3.5109785056    -0.9724741642     1.3509022163
   42      O       5.0309353383    -1.6213488000     0.0916394693
   43      H       5.0087956769    -2.5599743847     0.3130263672
   44      C       2.6613393662    -1.9865562081    -0.3578775130
   45      H       2.9443991686    -2.1781528354    -1.3975281710
   46      O       2.6489796934    -3.2871869103     0.2511202349
   47      H       2.3677909410    -3.1923373379     1.1699708423
   48      C       1.2717907587    -1.3452170795    -0.3353632026
   49      H       0.9054786679    -1.2852675732     0.6968457168
   50      O       0.3675135385    -2.0812149435    -1.1439914391
   51      H       0.3887737469    -2.9999398056    -0.8543442933
 ----------------------------------------------------------------
 Molecular Point Group                 C1    NOp =  1
 Largest Abelian Subgroup              C1    NOp =  1
 Nuclear Repulsion Energy =  2493.1378805923 hartrees
 There are       97 alpha and       97 beta electrons
 Applying Cartesian multipole field
    Component          Value
    ---------          -----
     (2,0,0)        1.00000E-12
     (0,2,0)        2.00000E-11
     (0,0,2)       -3.00000E-11
 Nucleus-field energy     =     0.0000000369 hartrees
 Requested basis set is 6-311++G(d,p)
 There are 280 shells and 732 basis functions
 A cutoff of  1.0D-11 yielded  27536 shell pairs
 There are    183836 function pairs (    194786 Cartesian)
 Smallest overlap matrix eigenvalue = 7.26E-07

 Q-Chem warning in module stvman/mkSTV.C, line 306:

 Overlap eigenvalue is smaller than square root of threshold
 Use THRESH >= 12 to get rid of this warning

 Linear dependence detected in AO basis
 Tighter screening thresholds may be required for diffuse basis sets
 Use S2THRESH > 14 and THRESH = 14 in case of SCF convergence issues
 Number of orthogonalized atomic orbitals = 731
 Maximum deviation from orthogonality = 3.720E-10
 Guess MOs from SCF MO coefficient file

 -----------------------------------------------------------------------
  General SCF calculation program by
  Eric Jon Sundstrom, Paul Horn, Yuezhi Mao, Dmitri Zuev, Alec White,
  David Stuck, Shaama M.S., Shane Yost, Joonho Lee, David Small,
  Daniel Levine, Susi Lehtola, Hugh Burton, Evgeny Epifanovsky
 -----------------------------------------------------------------------
 Exchange:     0.2000 Hartree-Fock + 0.0800 Slater + 0.7200 B88
 Correlation:  0.1900 VWN1RPA + 0.8100 LYP
 Using SG-1 standard quadrature grid
 using 6 threads for integral computing
 -------------------------------------------------------
 OpenMP Integral computing Module                
 Release: version 2.0, May 2017, Q-Chem Inc. Pleasanton 
 -------------------------------------------------------
 -------------------------------------------------------
 OpenMP BLAS3 based DFT computing Module                
 Release: version 1.0, May 2013, Q-Chem Inc. Pittsburgh 
 -------------------------------------------------------
 A restricted SCF calculation will be
 performed using DIIS
 SCF converges when DIIS error is below 1.0e-08
 ---------------------------------------
  Cycle       Energy         DIIS error
 ---------------------------------------
    1   -1302.7364070734      3.01e-04  
    2   -1302.7446179116      4.69e-05  
    3   -1302.7445936399      6.07e-05  
    4   -1302.7447618338      1.17e-05  
    5   -1302.7447670375      5.30e-06  
    6   -1302.7447683477      2.02e-06  
    7   -1302.7447685185      7.95e-07  
    8   -1302.7447685506      1.81e-07  
    9   -1302.7447685523      7.52e-08  
   10   -1302.7447685524      2.52e-08  
   11   -1302.7447685525      7.35e-09  Convergence criterion met
 ---------------------------------------
 SCF time:   CPU 2079.83s  wall 367.00s 
 SCF   energy in the final basis set =    -1302.7447685525
 Total energy in the final basis set =    -1302.7447685525

 --------------------------------------------------------------

                    Orbital Energies (a.u.)
 --------------------------------------------------------------

 Alpha MOs
 -- Occupied --
-19.186 -19.159 -19.154 -19.143 -19.140 -19.134 -19.130 -19.128
-19.126 -10.321 -10.290 -10.270 -10.258 -10.248 -10.246 -10.238
-10.223 -10.216 -10.181 -10.181 -10.171 -10.169 -10.166 -10.163
-10.158  -1.129  -1.099  -1.069  -1.056  -1.045  -1.040  -1.033
 -1.029  -1.014  -0.843  -0.809  -0.805  -0.786  -0.754  -0.744
 -0.703  -0.683  -0.678  -0.654  -0.633  -0.627  -0.615  -0.584
 -0.572  -0.568  -0.556  -0.550  -0.545  -0.526  -0.513  -0.512
 -0.509  -0.498  -0.487  -0.485  -0.477  -0.469  -0.463  -0.460
 -0.450  -0.444  -0.435  -0.431  -0.426  -0.421  -0.411  -0.410
 -0.400  -0.388  -0.382  -0.379  -0.374  -0.368  -0.365  -0.359
 -0.357  -0.353  -0.345  -0.341  -0.339  -0.332  -0.327  -0.321
 -0.317  -0.310  -0.301  -0.297  -0.292  -0.284  -0.283  -0.279
 -0.264
 -- Virtual --
 -0.029  -0.020  -0.016  -0.010  -0.005   0.000   0.006   0.007
  0.013   0.018   0.021   0.025   0.034   0.035   0.039   0.043
  0.045   0.047   0.055   0.057   0.061   0.064   0.069   0.071
  0.073   0.076   0.080   0.081   0.082   0.088   0.090   0.093
  0.094   0.098   0.100   0.103   0.106   0.108   0.109   0.112
  0.113   0.115   0.119   0.122   0.124   0.125   0.126   0.128
  0.129   0.132   0.134   0.136   0.137   0.142   0.144   0.146
  0.149   0.149   0.151   0.155   0.157   0.158   0.159   0.160
  0.164   0.165   0.168   0.171   0.172   0.174   0.177   0.178
  0.182   0.184   0.185   0.188   0.189   0.191   0.192   0.195
  0.199   0.200   0.203   0.205   0.209   0.210   0.214   0.219
  0.221   0.224   0.225   0.229   0.231   0.232   0.237   0.240
  0.242   0.244   0.245   0.247   0.250   0.254   0.255   0.259
  0.262   0.265   0.268   0.269   0.274   0.275   0.277   0.280
  0.284   0.285   0.289   0.292   0.293   0.294   0.296   0.299
  0.304   0.305   0.308   0.310   0.313   0.317   0.321   0.323
  0.325   0.327   0.330   0.331   0.334   0.335   0.338   0.345
  0.346   0.347   0.348   0.352   0.355   0.358   0.358   0.363
  0.366   0.369   0.370   0.371   0.375   0.377   0.381   0.383
  0.388   0.393   0.394   0.403   0.406   0.409   0.412   0.415
  0.417   0.426   0.428   0.433   0.439   0.442   0.445   0.450
  0.457   0.463   0.469   0.478   0.480   0.482   0.489   0.499
  0.505   0.508   0.517   0.522   0.529   0.531   0.537   0.546
  0.551   0.554   0.560   0.566   0.577   0.579   0.583   0.588
  0.595   0.599   0.602   0.611   0.613   0.618   0.628   0.631
  0.639   0.642   0.647   0.653   0.656   0.660   0.667   0.670
  0.676   0.685   0.688   0.693   0.695   0.700   0.704   0.709
  0.713   0.721   0.724   0.737   0.742   0.747   0.750   0.751
  0.758   0.760   0.765   0.768   0.775   0.779   0.782   0.787
  0.792   0.796   0.801   0.804   0.808   0.816   0.816   0.824
  0.826   0.831   0.849   0.854   0.859   0.866   0.872   0.881
  0.889   0.917   0.927   0.940   0.947   0.952   0.967   0.988
  0.997   1.001   1.008   1.029   1.034   1.052   1.055   1.057
  1.063   1.072   1.087   1.089   1.107   1.115   1.123   1.131
  1.138   1.145   1.154   1.156   1.160   1.165   1.172   1.177
  1.181   1.189   1.198   1.201   1.207   1.214   1.221   1.224
  1.242   1.246   1.255   1.255   1.272   1.279   1.288   1.296
  1.301   1.306   1.318   1.329   1.339   1.339   1.354   1.355
  1.376   1.392   1.394   1.398   1.405   1.416   1.419   1.429
  1.446   1.451   1.456   1.464   1.471   1.489   1.491   1.500
  1.503   1.513   1.526   1.532   1.541   1.547   1.555   1.560
  1.563   1.570   1.578   1.578   1.586   1.589   1.594   1.602
  1.606   1.611   1.616   1.618   1.622   1.628   1.632   1.636
  1.639   1.644   1.648   1.650   1.652   1.655   1.664   1.672
  1.673   1.686   1.695   1.704   1.711   1.714   1.719   1.728
  1.731   1.736   1.746   1.756   1.764   1.766   1.774   1.781
  1.787   1.798   1.800   1.806   1.811   1.823   1.836   1.839
  1.849   1.858   1.861   1.865   1.877   1.885   1.894   1.900
  1.905   1.921   1.926   1.926   1.938   1.943   1.961   1.970
  1.996   2.000   2.007   2.017   2.022   2.029   2.043   2.048
  2.050   2.056   2.073   2.080   2.094   2.099   2.105   2.114
  2.119   2.130   2.136   2.143   2.152   2.164   2.169   2.175
  2.193   2.200   2.208   2.219   2.229   2.248   2.254   2.265
  2.270   2.282   2.289   2.306   2.318   2.329   2.343   2.356
  2.363   2.376   2.380   2.393   2.396   2.414   2.432   2.447
  2.461   2.498   2.507   2.522   2.529   2.533   2.550   2.553
  2.561   2.580   2.585   2.588   2.593   2.603   2.613   2.615
  2.618   2.642   2.652   2.655   2.660   2.671   2.680   2.698
  2.704   2.707   2.722   2.735   2.741   2.761   2.765   2.792
  2.796   2.808   2.816   2.818   2.823   2.841   2.846   2.867
  2.877   2.890   2.892   2.900   2.908   2.917   2.926   2.930
  2.939   2.947   2.951   2.956   2.978   2.986   2.992   3.001
  3.006   3.015   3.023   3.035   3.043   3.055   3.066   3.075
  3.087   3.094   3.101   3.107   3.122   3.125   3.140   3.145
  3.155   3.158   3.169   3.180   3.187   3.199   3.214   3.218
  3.224   3.235   3.245   3.252   3.270   3.282   3.307   3.310
  3.314   3.326   3.336   3.337   3.350   3.367   3.377   3.403
  3.417   3.434   3.476   3.486   3.547   3.577   3.621   3.625
  3.687   3.778   3.790   3.809   3.811   3.820   3.835   3.842
  3.861   3.900   3.903   3.907   3.924   3.942   3.966   3.981
  4.002   4.007   4.028   4.038   4.052   4.070   4.094   4.103
  4.149   4.157   4.170   4.179   4.198   4.264   4.279   4.286
  4.306   4.322   4.333   4.335   4.349   4.451   4.988   5.068
  5.081   5.102   5.118   5.138   5.144   5.189   5.220   5.229
  5.377   5.387   5.403   5.422   5.426   5.446   5.481   5.506
  5.604   5.623   5.646   5.664   5.667   5.676   5.745   5.843
  5.859  23.762  23.785  23.803  23.810  23.820  23.829  23.842
 23.845  23.880  23.884  23.897  23.907  23.950  23.962  23.988
 24.007  49.873  49.912  49.936  49.950  49.965  49.982  50.006
 50.018  50.049
 --------------------------------------------------------------

          Ground-State Mulliken Net Atomic Charges

     Atom                 Charge (a.u.)
  ----------------------------------------
      1 C                    -0.076166
      2 H                     0.241201
      3 C                    -0.470004
      4 H                     0.187172
      5 O                     0.050002
      6 C                    -0.493954
      7 H                     0.218554
      8 H                     0.163940
      9 C                     0.569785
     10 H                     0.175436
     11 C                    -0.646132
     12 H                     0.144857
     13 H                     0.153051
     14 O                    -0.263819
     15 C                    -0.559251
     16 H                     0.166303
     17 H                     0.200079
     18 C                    -0.380465
     19 H                     0.162493
     20 H                     0.157116
     21 C                     0.402182
     22 C                    -0.782687
     23 C                    -0.499085
     24 O                     0.189973
     25 H                     0.191393
     26 H                     0.169468
     27 H                     0.159536
     28 H                     0.142969
     29 H                     0.257555
     30 H                     0.239629
     31 O                     0.087915
     32 C                    -0.304914
     33 H                     0.271971
     34 C                    -0.692569
     35 H                     0.223016
     36 C                     0.035683
     37 O                    -0.206963
     38 O                    -0.111796
     39 H                     0.294444
     40 C                    -0.157402
     41 H                     0.280666
     42 O                    -0.163391
     43 H                     0.263686
     44 C                    -0.642019
     45 H                     0.284226
     46 O                    -0.184541
     47 H                     0.273169
     48 C                    -0.191174
     49 H                     0.327109
     50 O                    -0.120275
     51 H                     0.262029
  ----------------------------------------
  Sum of atomic charges =    -0.000000

 -----------------------------------------------------------------
                    Cartesian Multipole Moments
 -----------------------------------------------------------------
    Charge (ESU x 10^10)
                -0.0000
    Dipole Moment (Debye)
         X      -3.8738      Y      -1.6714      Z       3.7741
       Tot       5.6608
    Quadrupole Moments (Debye-Ang)
        XX    -149.5152     XY      -0.1276     YY    -141.8823
        XZ       6.4021     YZ      -0.0499     ZZ    -148.9396
    Octopole Moments (Debye-Ang^2)
       XXX    -208.9623    XXY     -85.2296    XYY     -19.4583
       YYY     -42.4830    XXZ      79.4504    XYZ      15.6097
       YYZ      24.7022    XZZ      39.6141    YZZ      -5.7622
       ZZZ       1.0489
    Hexadecapole Moments (Debye-Ang^3)
      XXXX  -11406.3726   XXXY     282.0444   XXYY   -2089.8915
      XYYY     165.7732   YYYY   -2703.7768   XXXZ     365.0860
      XXYZ     140.7645   XYYZ     149.3130   YYYZ      11.0919
      XXZZ   -1923.8562   XYZZ      24.6077   YYZZ    -532.0193
      XZZZ      48.1955   YZZZ     -11.1478   ZZZZ    -676.9423
 -----------------------------------------------------------------
 Calculating analytic gradient of the SCF energy
 Gradient of SCF Energy
            1           2           3           4           5           6
    1  -0.0001379  -0.0001209  -0.0003423  -0.0000529  -0.0010981  -0.0002081
    2  -0.0000091   0.0000764  -0.0004213   0.0000046   0.0003874  -0.0000915
    3  -0.0001122   0.0000480   0.0000081   0.0000665   0.0010351  -0.0003054
            7           8           9          10          11          12
    1   0.0001582  -0.0001650   0.0004516  -0.0001196  -0.0000825  -0.0000426
    2   0.0000692   0.0000064   0.0000879  -0.0000873  -0.0000129   0.0000258
    3  -0.0000150   0.0001813   0.0000979   0.0001454   0.0000471   0.0000077
           13          14          15          16          17          18
    1  -0.0000307  -0.0000069   0.0000326   0.0000038   0.0000316   0.0000884
    2  -0.0000485  -0.0000146  -0.0000392  -0.0000291   0.0000279   0.0001324
    3   0.0000537  -0.0002505  -0.0003096   0.0001507   0.0000665   0.0000272
           19          20          21          22          23          24
    1  -0.0000391   0.0000094   0.0004347   0.0000014   0.0002379   0.0002343
    2  -0.0000694  -0.0000383  -0.0001905  -0.0001180  -0.0000792   0.0015903
    3   0.0000573   0.0000061  -0.0002622   0.0000445  -0.0009902   0.0003855
           25          26          27          28          29          30
    1   0.0000588  -0.0000124   0.0000111   0.0000235   0.0000615   0.0000959
    2  -0.0000657  -0.0000387   0.0000493  -0.0000001  -0.0000021   0.0000776
    3   0.0000229   0.0000059  -0.0000137   0.0000054   0.0000810   0.0000615
           31          32          33          34          35          36
    1  -0.0008070   0.0001284   0.0001014   0.0003767  -0.0000226   0.0006631
    2  -0.0000296  -0.0002551   0.0000201  -0.0007340  -0.0000125   0.0001689
    3  -0.0001031  -0.0001882   0.0000551   0.0003505  -0.0001072  -0.0000847
           37          38          39          40          41          42
    1  -0.0003538   0.0000735  -0.0002033  -0.0008921   0.0000632   0.0005155
    2  -0.0001286   0.0002629  -0.0001209   0.0001901  -0.0001644  -0.0002735
    3   0.0000712   0.0000911  -0.0000079  -0.0002544   0.0000578  -0.0002638
           43          44          45          46          47          48
    1   0.0000460  -0.0000530  -0.0000442   0.0002570   0.0000380   0.0004828
    2   0.0000847   0.0002158   0.0000073   0.0000195   0.0000264  -0.0000097
    3   0.0001824   0.0001008  -0.0000122   0.0001459  -0.0001363   0.0003995
           49          50          51
    1   0.0002984   0.0001163  -0.0002596
    2  -0.0002006  -0.0004105   0.0001640
    3  -0.0005092  -0.0001640   0.0000302
 Max gradient component =       1.590E-03
 RMS gradient           =       2.877E-04
 Gradient time:  CPU 534.83 s  wall 90.13 s
 Geometry Optimization Parameters
   NAtoms,    NIC,     NZ,  NCons,   NDum,   NFix, NCnnct, MaxDiis
       51     420       0       0       0       0       0       0

 Cartesian Hessian Update
 Hessian Updated using BFGS Update


** GEOMETRY OPTIMIZATION IN DELOCALIZED INTERNAL COORDINATES **
   Searching for a Minimum

   Optimization Cycle:   5

                       Coordinates (Angstroms)
     ATOM                X               Y               Z
      1  C        -2.6443085762    1.3734148882   -0.0618852199
      2  H        -2.4836824138    0.9036005185   -1.0412228853
      3  C        -2.4490630631    0.3022804862    1.0012671123
      4  H        -2.7610993222    0.7072472366    1.9775376006
      5  O        -1.0215946443    0.0954092506    1.0688403834
      6  C        -3.2761134672   -0.9349589229    0.7103178528
      7  H        -2.9839686885   -1.3612990300   -0.2524452830
      8  H        -3.1219740350   -1.7011037327    1.4783936389
      9  C        -4.7640452996   -0.5050691224    0.6928401282
     10  H        -5.0273054480   -0.1907940068    1.7137440300
     11  C        -5.6869696934   -1.6808689609    0.3776307949
     12  H        -5.5238548735   -2.4802974409    1.1135135393
     13  H        -6.7341449032   -1.3563211631    0.4539385391
     14  O        -5.4103326163   -2.1573152689   -0.9431734671
     15  C        -5.0283532328    0.6927160660   -0.2500630094
     16  H        -6.0693678257    1.0137892669   -0.1322910663
     17  H        -4.9215168954    0.3496547497   -1.2836696300
     18  C        -4.0791307536    1.8876135723   -0.0152146361
     19  H        -4.2548393793    2.6528550509   -0.7772850279
     20  H        -4.2828436826    2.3531699358    0.9580758108
     21  C        -1.4297504692    2.2728751685    0.2094900201
     22  C        -1.0922210103    3.3202753957   -0.8469942658
     23  C        -0.3559583438    1.1856059872    0.4386942929
     24  O         0.1600873427    0.8139527820   -0.8408332977
     25  H        -1.5738559953    2.7715578189    1.1775982408
     26  H        -0.9815231620    2.8645830748   -1.8320220515
     27  H        -0.1562993469    3.8342097031   -0.6100019968
     28  H        -1.8806285535    4.0766568677   -0.9007576560
     29  H        -5.9696172545   -2.9176268465   -1.1243841952
     30  H         0.4720036249    1.4971569750    1.0761515493
     31  O         2.3602582083    0.8277924873   -0.2314255537
     32  C         3.6655398328    0.2839956268   -0.3824828901
     33  H         3.9366278740    0.1951942662   -1.4411763805
     34  C         1.3405190816    0.0847531957   -0.9088857012
     35  H         1.5737972213    0.0229985728   -1.9797763217
     36  C         4.6456872496    1.2850085515    0.2246201733
     37  O         5.4945282186    1.8651298342   -0.3972063215
     38  O         4.4423742457    1.4524087896    1.5490269505
     39  H         5.0862056750    2.1067614610    1.8584747723
     40  C         3.7258842647   -1.0973257080    0.2798149279
     41  H         3.5109785056   -0.9724741642    1.3509022163
     42  O         5.0309353383   -1.6213488000    0.0916394693
     43  H         5.0087956769   -2.5599743847    0.3130263672
     44  C         2.6613393662   -1.9865562081   -0.3578775130
     45  H         2.9443991686   -2.1781528354   -1.3975281710
     46  O         2.6489796934   -3.2871869103    0.2511202349
     47  H         2.3677909410   -3.1923373379    1.1699708423
     48  C         1.2717907587   -1.3452170795   -0.3353632026
     49  H         0.9054786679   -1.2852675732    0.6968457168
     50  O         0.3675135385   -2.0812149435   -1.1439914391
     51  H         0.3887737469   -2.9999398056   -0.8543442933
   Point Group: c1    Number of degrees of freedom:   147


   Energy is  -1302.744768553

 Hessian Updated using BFGS Update

144 Hessian modes will be used to form the next step
  Hessian Eigenvalues:
     0.004727    0.004762    0.006440    0.006573    0.006757    0.007074
     0.007162    0.007452    0.010011    0.010405    0.011083    0.011419
     0.012619    0.012959    0.013180    0.014158    0.019223    0.019942
     0.022132    0.029257    0.030937    0.031912    0.032937    0.036358
     0.040069    0.041201    0.042538    0.045810    0.046233    0.047181
     0.047348    0.047564    0.048291    0.048360    0.049390    0.050304
     0.050594    0.050746    0.051175    0.052688    0.054970    0.056013
     0.056319    0.057061    0.057982    0.058127    0.058195    0.058758
     0.060314    0.062529    0.064833    0.067588    0.068688    0.073909
     0.074601    0.076904    0.079018    0.079342    0.081570    0.084789
     0.088253    0.089940    0.094613    0.107081    0.111851    0.114517
     0.116015    0.120254    0.136376    0.138318    0.143277    0.145561
     0.151695    0.159647    0.159969    0.160001    0.160294    0.163187
     0.166712    0.167940    0.175314    0.176799    0.184546    0.193460
     0.194932    0.199502    0.204702    0.221560    0.228895    0.239579
     0.250188    0.253515    0.261585    0.270792    0.271003    0.276373
     0.279544    0.284531    0.285487    0.288616    0.291050    0.294232
     0.299962    0.301703    0.303427    0.310913    0.335948    0.337787
     0.338165    0.338394    0.338896    0.339435    0.339569    0.339796
     0.340123    0.340433    0.340603    0.340669    0.340904    0.342070
     0.342225    0.342331    0.342425    0.342653    0.342755    0.343057
     0.344055    0.367470    0.382019    0.391172    0.392616    0.396332
     0.399881    0.405532    0.412408    0.424126    0.427452    0.511376
     0.517048    0.523051    0.524697    0.529959    0.548547    0.930461

 Minimum Search - Taking Simple RFO Step
 Searching for Lamda that Minimizes Along All modes
 Value Taken    Lamda =  -0.00017898
 Step Taken.  Stepsize is  0.083131

                             Maximum     Tolerance    Cnvgd?
         Gradient           0.002843      0.000300      NO
         Displacement       0.040413      0.001200      NO
         Energy change     -0.000543      0.000001      NO


 New Cartesian Coordinates Obtained by Inverse Iteration

 Displacement from previous Coordinates is:  0.808486
 ----------------------------------------------------------------
             Standard Nuclear Orientation (Angstroms)
    I     Atom           X                Y                Z
 ----------------------------------------------------------------
    1      C      -2.6323062602     1.3810744927    -0.0740981627
    2      H      -2.4731350533     0.9156516397    -1.0559650640
    3      C      -2.4095471300     0.3113601400     0.9849808702
    4      H      -2.7123148136     0.7109080491     1.9661809536
    5      O      -0.9793710808     0.1208046237     1.0322821337
    6      C      -3.2258901694    -0.9356078355     0.7043471116
    7      H      -2.9433906929    -1.3577629522    -0.2631694448
    8      H      -3.0499614150    -1.7013792752     1.4678959312
    9      C      -4.7193666907    -0.5238767713     0.7073402272
   10      H      -4.9706669556    -0.2064512870     1.7300022626
   11      C      -5.6327048636    -1.7115144806     0.4109131353
   12      H      -5.4513540558    -2.5046969540     1.1492656272
   13      H      -6.6821329426    -1.3974822610     0.4982706749
   14      O      -5.3676125738    -2.1926542940    -0.9102324880
   15      C      -5.0093533168     0.6662796153    -0.2373116591
   16      H      -6.0537213243     0.9737414091    -0.1129929725
   17      H      -4.9062387696     0.3213555092    -1.2709033255
   18      C      -4.0741393693     1.8742469232    -0.0138850509
   19      H      -4.2673105647     2.6360221208    -0.7754155496
   20      H      -4.2751324920     2.3386554858     0.9605189567
   21      C      -1.4302410317     2.2984065953     0.1891542984
   22      C      -1.1192140929     3.3548359797    -0.8667665257
   23      C      -0.3381263501     1.2253988251     0.4038675354
   24      O       0.1719373831     0.8591786124    -0.8795850565
   25      H      -1.5737009786     2.7921095842     1.1599433063
   26      H      -1.0103395588     2.9050285223    -1.8547523378
   27      H      -0.1894644213     3.8828091863    -0.6363201145
   28      H      -1.9202068472     4.0985533517    -0.9105305753
   29      H      -5.9230174645    -2.9585250029    -1.0811678645
   30      H       0.4911804974     1.5456225489     1.0352194697
   31      O       2.3645411901     0.8398359145    -0.2407059021
   32      C       3.6610968768     0.2692131733    -0.3630863645
   33      H       3.9520141799     0.1739526171    -1.4160863182
   34      C       1.3438553913     0.1173059039    -0.9403918862
   35      H       1.5915880780     0.0570119155    -2.0079510310
   36      C       4.6490052708     1.2484189448     0.2650791366
   37      O       5.5210601821     1.8145973148    -0.3386728373
   38      O       4.4238755714     1.4177527994     1.5856877900
   39      H       5.0763384300     2.0586830233     1.9064671452
   40      C       3.6794207067    -1.1117973466     0.3024284492
   41      H       3.4398036144    -0.9811849895     1.3674719427
   42      O       4.9772576193    -1.6623040595     0.1477627765
   43      H       4.9275235758    -2.6021309274     0.3607390530
   44      C       2.6135687145    -1.9801652262    -0.3624745699
   45      H       2.9182866767    -2.1766128064    -1.3951229170
   46      O       2.5584573454    -3.2807101268     0.2444786690
   47      H       2.2560967756    -3.1806291247     1.1564144384
   48      C       1.2366540419    -1.3122486605    -0.3718007851
   49      H       0.8472074563    -1.2467206529     0.6524735889
   50      O       0.3381251123    -2.0316373046    -1.2012826385
   51      H       0.3469918811    -2.9527051482    -0.9173403141
 ----------------------------------------------------------------
 Molecular Point Group                 C1    NOp =  1
 Largest Abelian Subgroup              C1    NOp =  1
 Nuclear Repulsion Energy =  2497.9703518097 hartrees
 There are       97 alpha and       97 beta electrons
 Applying Cartesian multipole field
    Component          Value
    ---------          -----
     (2,0,0)        1.00000E-12
     (0,2,0)        2.00000E-11
     (0,0,2)       -3.00000E-11
 Nucleus-field energy     =     0.0000000367 hartrees
 Requested basis set is 6-311++G(d,p)
 There are 280 shells and 732 basis functions
 A cutoff of  1.0D-11 yielded  27605 shell pairs
 There are    184286 function pairs (    195252 Cartesian)
 Smallest overlap matrix eigenvalue = 7.10E-07

 Q-Chem warning in module stvman/mkSTV.C, line 306:

 Overlap eigenvalue is smaller than square root of threshold
 Use THRESH >= 12 to get rid of this warning

 Linear dependence detected in AO basis
 Tighter screening thresholds may be required for diffuse basis sets
 Use S2THRESH > 14 and THRESH = 14 in case of SCF convergence issues
 Number of orthogonalized atomic orbitals = 731
 Maximum deviation from orthogonality = 7.540E-10
 Guess MOs from SCF MO coefficient file

 -----------------------------------------------------------------------
  General SCF calculation program by
  Eric Jon Sundstrom, Paul Horn, Yuezhi Mao, Dmitri Zuev, Alec White,
  David Stuck, Shaama M.S., Shane Yost, Joonho Lee, David Small,
  Daniel Levine, Susi Lehtola, Hugh Burton, Evgeny Epifanovsky
 -----------------------------------------------------------------------
 Exchange:     0.2000 Hartree-Fock + 0.0800 Slater + 0.7200 B88
 Correlation:  0.1900 VWN1RPA + 0.8100 LYP
 Using SG-1 standard quadrature grid
 using 6 threads for integral computing
 -------------------------------------------------------
 OpenMP Integral computing Module                
 Release: version 2.0, May 2017, Q-Chem Inc. Pleasanton 
 -------------------------------------------------------
 -------------------------------------------------------
 OpenMP BLAS3 based DFT computing Module                
 Release: version 1.0, May 2013, Q-Chem Inc. Pittsburgh 
 -------------------------------------------------------
 A restricted SCF calculation will be
 performed using DIIS
 SCF converges when DIIS error is below 1.0e-08
 ---------------------------------------
  Cycle       Energy         DIIS error
 ---------------------------------------
    1   -1302.7373084265      2.93e-04  
    2   -1302.7446841544      3.58e-05  
    3   -1302.7446452137      5.27e-05  
    4   -1302.7447702053      1.11e-05  
    5   -1302.7447739094      6.84e-06  
    6   -1302.7447761180      1.14e-06  
    7   -1302.7447761718      4.67e-07  
    8   -1302.7447761829      1.10e-07  
    9   -1302.7447761833      3.74e-08  
   10   -1302.7447761835      1.07e-08  
   11   -1302.7447761837      3.62e-09  Convergence criterion met
 ---------------------------------------
 SCF time:   CPU 2088.96s  wall 369.00s 
 SCF   energy in the final basis set =    -1302.7447761837
 Total energy in the final basis set =    -1302.7447761837

 --------------------------------------------------------------

                    Orbital Energies (a.u.)
 --------------------------------------------------------------

 Alpha MOs
 -- Occupied --
-19.185 -19.158 -19.154 -19.143 -19.140 -19.133 -19.130 -19.129
-19.126 -10.321 -10.289 -10.270 -10.258 -10.247 -10.245 -10.236
-10.223 -10.217 -10.182 -10.182 -10.171 -10.170 -10.167 -10.164
-10.158  -1.129  -1.100  -1.068  -1.057  -1.045  -1.039  -1.032
 -1.029  -1.015  -0.843  -0.809  -0.804  -0.785  -0.754  -0.744
 -0.703  -0.683  -0.677  -0.654  -0.633  -0.628  -0.615  -0.585
 -0.572  -0.568  -0.556  -0.549  -0.545  -0.526  -0.513  -0.512
 -0.509  -0.498  -0.487  -0.485  -0.477  -0.469  -0.463  -0.460
 -0.450  -0.444  -0.435  -0.431  -0.426  -0.421  -0.411  -0.410
 -0.400  -0.388  -0.382  -0.379  -0.374  -0.369  -0.364  -0.359
 -0.357  -0.353  -0.345  -0.341  -0.339  -0.332  -0.327  -0.321
 -0.317  -0.309  -0.300  -0.297  -0.293  -0.284  -0.283  -0.279
 -0.265
 -- Virtual --
 -0.029  -0.020  -0.016  -0.010  -0.005   0.000   0.006   0.007
  0.013   0.018   0.021   0.025   0.034   0.035   0.039   0.044
  0.045   0.048   0.054   0.057   0.061   0.064   0.069   0.071
  0.073   0.076   0.080   0.081   0.082   0.088   0.089   0.093
  0.094   0.098   0.100   0.103   0.106   0.109   0.109   0.112
  0.113   0.115   0.119   0.122   0.123   0.125   0.127   0.128
  0.129   0.132   0.133   0.135   0.137   0.142   0.145   0.146
  0.149   0.150   0.151   0.155   0.157   0.158   0.159   0.160
  0.164   0.165   0.169   0.171   0.172   0.174   0.177   0.179
  0.182   0.184   0.185   0.187   0.188   0.191   0.192   0.196
  0.198   0.200   0.203   0.205   0.209   0.211   0.214   0.219
  0.222   0.224   0.226   0.229   0.231   0.233   0.237   0.240
  0.243   0.245   0.246   0.246   0.250   0.254   0.255   0.259
  0.262   0.265   0.268   0.270   0.274   0.275   0.277   0.280
  0.284   0.285   0.289   0.292   0.292   0.295   0.297   0.300
  0.304   0.304   0.308   0.310   0.313   0.317   0.321   0.322
  0.325   0.327   0.330   0.332   0.334   0.336   0.339   0.344
  0.346   0.348   0.349   0.352   0.355   0.358   0.359   0.364
  0.366   0.368   0.370   0.372   0.374   0.377   0.382   0.385
  0.388   0.393   0.395   0.403   0.406   0.409   0.413   0.416
  0.417   0.427   0.428   0.433   0.439   0.443   0.444   0.449
  0.458   0.462   0.470   0.478   0.481   0.483   0.492   0.498
  0.506   0.509   0.518   0.522   0.529   0.530   0.538   0.547
  0.549   0.554   0.560   0.566   0.575   0.579   0.582   0.589
  0.597   0.599   0.603   0.612   0.614   0.617   0.628   0.631
  0.640   0.643   0.647   0.653   0.656   0.661   0.667   0.669
  0.675   0.685   0.689   0.693   0.695   0.699   0.705   0.710
  0.715   0.722   0.723   0.737   0.742   0.748   0.749   0.752
  0.759   0.760   0.766   0.767   0.775   0.777   0.782   0.787
  0.793   0.795   0.801   0.805   0.809   0.815   0.817   0.824
  0.825   0.832   0.848   0.854   0.860   0.866   0.874   0.882
  0.890   0.917   0.927   0.941   0.948   0.952   0.968   0.990
  0.998   1.000   1.008   1.029   1.034   1.052   1.055   1.057
  1.063   1.072   1.088   1.092   1.108   1.115   1.123   1.130
  1.135   1.146   1.156   1.157   1.161   1.164   1.173   1.178
  1.181   1.189   1.199   1.200   1.207   1.215   1.221   1.224
  1.242   1.247   1.254   1.258   1.270   1.277   1.289   1.296
  1.301   1.306   1.320   1.328   1.339   1.340   1.355   1.356
  1.375   1.391   1.394   1.400   1.404   1.415   1.420   1.430
  1.448   1.452   1.455   1.464   1.471   1.490   1.492   1.499
  1.504   1.514   1.525   1.530   1.541   1.547   1.555   1.562
  1.564   1.570   1.576   1.579   1.587   1.589   1.595   1.604
  1.605   1.611   1.617   1.620   1.621   1.628   1.632   1.637
  1.639   1.645   1.648   1.651   1.651   1.655   1.665   1.672
  1.674   1.686   1.695   1.704   1.712   1.713   1.720   1.728
  1.730   1.736   1.748   1.755   1.764   1.767   1.774   1.781
  1.787   1.800   1.801   1.807   1.811   1.824   1.837   1.838
  1.850   1.859   1.861   1.866   1.876   1.886   1.895   1.901
  1.906   1.920   1.925   1.926   1.938   1.944   1.962   1.971
  1.995   2.000   2.006   2.018   2.022   2.030   2.044   2.047
  2.050   2.057   2.073   2.079   2.093   2.099   2.104   2.115
  2.120   2.130   2.137   2.143   2.153   2.163   2.170   2.176
  2.194   2.201   2.208   2.220   2.231   2.251   2.254   2.265
  2.274   2.281   2.288   2.306   2.320   2.329   2.343   2.356
  2.363   2.376   2.381   2.394   2.395   2.414   2.432   2.447
  2.462   2.498   2.506   2.522   2.529   2.532   2.549   2.554
  2.561   2.580   2.585   2.588   2.593   2.604   2.613   2.615
  2.617   2.642   2.653   2.654   2.661   2.670   2.679   2.699
  2.705   2.709   2.722   2.735   2.742   2.761   2.766   2.793
  2.798   2.809   2.816   2.819   2.822   2.841   2.847   2.866
  2.878   2.890   2.893   2.901   2.910   2.917   2.925   2.930
  2.939   2.947   2.952   2.959   2.979   2.988   2.992   3.000
  3.006   3.017   3.023   3.036   3.044   3.055   3.066   3.075
  3.089   3.094   3.102   3.108   3.122   3.125   3.141   3.147
  3.155   3.158   3.170   3.180   3.187   3.199   3.215   3.220
  3.225   3.237   3.246   3.252   3.273   3.282   3.308   3.311
  3.315   3.326   3.337   3.338   3.353   3.368   3.376   3.405
  3.417   3.433   3.477   3.487   3.549   3.579   3.621   3.625
  3.687   3.777   3.790   3.810   3.811   3.820   3.834   3.842
  3.860   3.900   3.904   3.907   3.925   3.943   3.967   3.983
  4.001   4.009   4.027   4.039   4.052   4.071   4.095   4.104
  4.150   4.158   4.171   4.180   4.199   4.263   4.281   4.285
  4.305   4.320   4.332   4.336   4.348   4.451   4.988   5.068
  5.081   5.103   5.119   5.142   5.144   5.189   5.220   5.231
  5.378   5.392   5.403   5.422   5.426   5.447   5.483   5.509
  5.603   5.623   5.644   5.663   5.667   5.677   5.747   5.841
  5.856  23.764  23.786  23.804  23.811  23.820  23.830  23.842
 23.846  23.880  23.884  23.898  23.907  23.951  23.962  23.988
 24.006  49.872  49.913  49.936  49.950  49.966  49.982  50.008
 50.018  50.049
 --------------------------------------------------------------

          Ground-State Mulliken Net Atomic Charges

     Atom                 Charge (a.u.)
  ----------------------------------------
      1 C                    -0.083595
      2 H                     0.245054
      3 C                    -0.464577
      4 H                     0.188246
      5 O                     0.054456
      6 C                    -0.502030
      7 H                     0.219928
      8 H                     0.162928
      9 C                     0.570997
     10 H                     0.174781
     11 C                    -0.644744
     12 H                     0.144809
     13 H                     0.153316
     14 O                    -0.263343
     15 C                    -0.566962
     16 H                     0.166261
     17 H                     0.199886
     18 C                    -0.386600
     19 H                     0.162454
     20 H                     0.157293
     21 C                     0.408195
     22 C                    -0.784253
     23 C                    -0.471639
     24 O                     0.187237
     25 H                     0.191907
     26 H                     0.170093
     27 H                     0.159984
     28 H                     0.142990
     29 H                     0.257602
     30 H                     0.240970
     31 O                     0.091118
     32 C                    -0.266750
     33 H                     0.271803
     34 C                    -0.739995
     35 H                     0.223009
     36 C                     0.028240
     37 O                    -0.207935
     38 O                    -0.111147
     39 H                     0.294404
     40 C                    -0.172540
     41 H                     0.282574
     42 O                    -0.163589
     43 H                     0.264431
     44 C                    -0.655637
     45 H                     0.282245
     46 O                    -0.182497
     47 H                     0.273147
     48 C                    -0.188792
     49 H                     0.338285
     50 O                    -0.115339
     51 H                     0.263318
  ----------------------------------------
  Sum of atomic charges =    -0.000000

 -----------------------------------------------------------------
                    Cartesian Multipole Moments
 -----------------------------------------------------------------
    Charge (ESU x 10^10)
                -0.0000
    Dipole Moment (Debye)
         X      -4.0209      Y      -1.6476      Z       3.7715
       Tot       5.7538
    Quadrupole Moments (Debye-Ang)
        XX    -150.5224     XY       0.2187     YY    -141.7834
        XZ       5.7159     YZ      -0.1558     ZZ    -148.8144
    Octopole Moments (Debye-Ang^2)
       XXX    -210.9977    XXY     -83.4094    XYY     -20.6987
       YYY     -42.6356    XXZ      77.0091    XYZ      16.2124
       YYZ      24.0162    XZZ      40.5248    YZZ      -5.2313
       ZZZ       1.8601
    Hexadecapole Moments (Debye-Ang^3)
      XXXX  -11325.0326   XXXY     278.3337   XXYY   -2067.6676
      XYYY     163.5399   YYYY   -2710.9091   XXXZ     332.4788
      XXYZ     136.3985   XYYZ     139.1342   YYYZ      14.0847
      XXZZ   -1894.1862   XYZZ      25.8876   YYZZ    -535.1374
      XZZZ      37.3987   YZZZ      -6.7148   ZZZZ    -685.7230
 -----------------------------------------------------------------
 Calculating analytic gradient of the SCF energy
 Gradient of SCF Energy
            1           2           3           4           5           6
    1   0.0001026  -0.0000443   0.0004889   0.0001194   0.0008089  -0.0000962
    2   0.0000164   0.0000271   0.0000874  -0.0001464  -0.0002821  -0.0000081
    3  -0.0000337  -0.0000917  -0.0000978   0.0000119   0.0000381  -0.0000356
            7           8           9          10          11          12
    1   0.0000135   0.0000271   0.0001284   0.0000227  -0.0000232  -0.0000147
    2  -0.0000339   0.0000157   0.0000923   0.0000224  -0.0000348   0.0000047
    3   0.0000232  -0.0000401   0.0001239  -0.0000072  -0.0000213  -0.0000154
           13          14          15          16          17          18
    1   0.0000414   0.0001208  -0.0002630  -0.0000275   0.0000109   0.0000621
    2   0.0000138   0.0002713  -0.0001669  -0.0000102   0.0000246   0.0000433
    3  -0.0000281  -0.0000363   0.0000043   0.0000050  -0.0000335   0.0000056
           19          20          21          22          23          24
    1  -0.0000097  -0.0000252  -0.0000740  -0.0001314  -0.0000318  -0.0000069
    2   0.0000061  -0.0000046   0.0002940   0.0001054  -0.0003212  -0.0005760
    3  -0.0000297  -0.0000225   0.0001499  -0.0000105  -0.0006358   0.0005232
           25          26          27          28          29          30
    1  -0.0001138  -0.0000335   0.0000203  -0.0000138  -0.0001022   0.0001884
    2   0.0000565   0.0000130  -0.0000487  -0.0000202  -0.0002360  -0.0000371
    3   0.0000086  -0.0000145   0.0000266   0.0000233   0.0000313   0.0002105
           31          32          33          34          35          36
    1  -0.0005796   0.0000261  -0.0000823   0.0004741  -0.0000921   0.0000035
    2  -0.0000001   0.0000235   0.0000605   0.0003156  -0.0001808  -0.0009764
    3   0.0003426   0.0000342  -0.0000644  -0.0007050  -0.0001496   0.0004456
           37          38          39          40          41          42
    1   0.0003996  -0.0003788   0.0001709  -0.0002217   0.0001171   0.0001569
    2   0.0005707  -0.0000261   0.0001419   0.0005290  -0.0001854   0.0001277
    3  -0.0003692   0.0000690  -0.0000421   0.0001154   0.0000697  -0.0002785
           43          44          45          46          47          48
    1  -0.0000282   0.0002441  -0.0001387  -0.0000704  -0.0000224  -0.0010958
    2  -0.0001921   0.0001272   0.0000364   0.0000632   0.0000209   0.0006492
    3   0.0002215  -0.0001053  -0.0000490  -0.0001813   0.0002286  -0.0001431
           49          50          51
    1  -0.0003097   0.0003785  -0.0000956
    2  -0.0001238  -0.0000953  -0.0000538
    3   0.0005130  -0.0001810   0.0001972
 Max gradient component =       1.096E-03
 RMS gradient           =       2.442E-04
 Gradient time:  CPU 537.41 s  wall 90.69 s
 Geometry Optimization Parameters
   NAtoms,    NIC,     NZ,  NCons,   NDum,   NFix, NCnnct, MaxDiis
       51     420       0       0       0       0       0       0

 Cartesian Hessian Update
 Hessian Updated using BFGS Update


** GEOMETRY OPTIMIZATION IN DELOCALIZED INTERNAL COORDINATES **
   Searching for a Minimum

   Optimization Cycle:   6

                       Coordinates (Angstroms)
     ATOM                X               Y               Z
      1  C        -2.6323062602    1.3810744927   -0.0740981627
      2  H        -2.4731350533    0.9156516397   -1.0559650640
      3  C        -2.4095471300    0.3113601400    0.9849808702
      4  H        -2.7123148136    0.7109080491    1.9661809536
      5  O        -0.9793710808    0.1208046237    1.0322821337
      6  C        -3.2258901694   -0.9356078355    0.7043471116
      7  H        -2.9433906929   -1.3577629522   -0.2631694448
      8  H        -3.0499614150   -1.7013792752    1.4678959312
      9  C        -4.7193666907   -0.5238767713    0.7073402272
     10  H        -4.9706669556   -0.2064512870    1.7300022626
     11  C        -5.6327048636   -1.7115144806    0.4109131353
     12  H        -5.4513540558   -2.5046969540    1.1492656272
     13  H        -6.6821329426   -1.3974822610    0.4982706749
     14  O        -5.3676125738   -2.1926542940   -0.9102324880
     15  C        -5.0093533168    0.6662796153   -0.2373116591
     16  H        -6.0537213243    0.9737414091   -0.1129929725
     17  H        -4.9062387696    0.3213555092   -1.2709033255
     18  C        -4.0741393693    1.8742469232   -0.0138850509
     19  H        -4.2673105647    2.6360221208   -0.7754155496
     20  H        -4.2751324920    2.3386554858    0.9605189567
     21  C        -1.4302410317    2.2984065953    0.1891542984
     22  C        -1.1192140929    3.3548359797   -0.8667665257
     23  C        -0.3381263501    1.2253988251    0.4038675354
     24  O         0.1719373831    0.8591786124   -0.8795850565
     25  H        -1.5737009786    2.7921095842    1.1599433063
     26  H        -1.0103395588    2.9050285223   -1.8547523378
     27  H        -0.1894644213    3.8828091863   -0.6363201145
     28  H        -1.9202068472    4.0985533517   -0.9105305753
     29  H        -5.9230174645   -2.9585250029   -1.0811678645
     30  H         0.4911804974    1.5456225489    1.0352194697
     31  O         2.3645411901    0.8398359145   -0.2407059021
     32  C         3.6610968768    0.2692131733   -0.3630863645
     33  H         3.9520141799    0.1739526171   -1.4160863182
     34  C         1.3438553913    0.1173059039   -0.9403918862
     35  H         1.5915880780    0.0570119155   -2.0079510310
     36  C         4.6490052708    1.2484189448    0.2650791366
     37  O         5.5210601821    1.8145973148   -0.3386728373
     38  O         4.4238755714    1.4177527994    1.5856877900
     39  H         5.0763384300    2.0586830233    1.9064671452
     40  C         3.6794207067   -1.1117973466    0.3024284492
     41  H         3.4398036144   -0.9811849895    1.3674719427
     42  O         4.9772576193   -1.6623040595    0.1477627765
     43  H         4.9275235758   -2.6021309274    0.3607390530
     44  C         2.6135687145   -1.9801652262   -0.3624745699
     45  H         2.9182866767   -2.1766128064   -1.3951229170
     46  O         2.5584573454   -3.2807101268    0.2444786690
     47  H         2.2560967756   -3.1806291247    1.1564144384
     48  C         1.2366540419   -1.3122486605   -0.3718007851
     49  H         0.8472074563   -1.2467206529    0.6524735889
     50  O         0.3381251123   -2.0316373046   -1.2012826385
     51  H         0.3469918811   -2.9527051482   -0.9173403141
   Point Group: c1    Number of degrees of freedom:   147


   Energy is  -1302.744776184

 Hessian Updated using BFGS Update

145 Hessian modes will be used to form the next step
  Hessian Eigenvalues:
     0.004624    0.004746    0.006405    0.006643    0.006752    0.006979
     0.007147    0.007426    0.009975    0.010014    0.010807    0.011327
     0.012620    0.012947    0.013797    0.016675    0.019225    0.019850
     0.022127    0.030081    0.031072    0.031697    0.032874    0.036356
     0.040124    0.041238    0.042548    0.045863    0.046231    0.047345
     0.047397    0.047691    0.048184    0.049122    0.049535    0.050277
     0.050717    0.050979    0.052431    0.053761    0.054989    0.056016
     0.056346    0.057117    0.057986    0.058119    0.058177    0.058732
     0.060326    0.062792    0.064936    0.068254    0.068733    0.073966
     0.075172    0.076897    0.079040    0.079352    0.081617    0.084804
     0.088150    0.090280    0.094939    0.107411    0.111751    0.114408
     0.116034    0.121520    0.137553    0.138305    0.143258    0.144679
     0.155623    0.159765    0.159987    0.160001    0.160054    0.161007
     0.163803    0.166697    0.167688    0.175220    0.177779    0.184959
     0.193575    0.195398    0.201306    0.209922    0.221687    0.228949
     0.245186    0.250942    0.261528    0.268867    0.270708    0.275976
     0.279081    0.284349    0.285095    0.288281    0.290624    0.293276
     0.298672    0.301415    0.303348    0.310087    0.314973    0.335956
     0.337788    0.338121    0.338468    0.338910    0.339400    0.339509
     0.339863    0.340144    0.340457    0.340614    0.340692    0.340911
     0.342020    0.342092    0.342314    0.342438    0.342651    0.342754
     0.343083    0.347793    0.374640    0.381956    0.391174    0.392490
     0.395568    0.400801    0.405426    0.414593    0.426719    0.467688
     0.511840    0.517205    0.523348    0.524697    0.530244    0.548443
     0.932582

 Minimum Search - Taking Simple RFO Step
 Searching for Lamda that Minimizes Along All modes
 Value Taken    Lamda =  -0.00011333
 Step Taken.  Stepsize is  0.046662

                             Maximum     Tolerance    Cnvgd?
         Gradient           0.002903      0.000300      NO
         Displacement       0.023823      0.001200      NO
         Energy change     -0.000008      0.000001      NO


 New Cartesian Coordinates Obtained by Inverse Iteration

 Displacement from previous Coordinates is:  0.455923
 ----------------------------------------------------------------
             Standard Nuclear Orientation (Angstroms)
    I     Atom           X                Y                Z
 ----------------------------------------------------------------
    1      C      -2.6401579441     1.3738929725    -0.0712264208
    2      H      -2.4788595701     0.9063232599    -1.0516865121
    3      C      -2.4325397557     0.3027227840     0.9891161649
    4      H      -2.7365869388     0.7060779051     1.9684459936
    5      O      -1.0039810272     0.0995121309     1.0422300756
    6      C      -3.2583911420    -0.9372636923     0.7056859536
    7      H      -2.9755868199    -1.3624455989    -0.2603536256
    8      H      -3.0929909972    -1.7039329420     1.4706596278
    9      C      -4.7481768062    -0.5120075322     0.7011352275
   10      H      -5.0010990157    -0.1905322061     1.7221244206
   11      C      -5.6714464898    -1.6915975439     0.4033286207
   12      H      -5.5007370419    -2.4848761206     1.1441899762
   13      H      -6.7182151919    -1.3673293256     0.4857423089
   14      O      -5.4053072884    -2.1779747441    -0.9157230225
   15      C      -5.0222822375     0.6793553468    -0.2466421915
   16      H      -6.0646223904     0.9960098415    -0.1288107288
   17      H      -4.9163830907     0.3317771385    -1.2790139608
   18      C      -4.0780784653     1.8794265481    -0.0193607567
   19      H      -4.2606429355     2.6422485255    -0.7824288333
   20      H      -4.2801320703     2.3464436281     0.9536158682
   21      C      -1.4316971092     2.2810267581     0.1988632489
   22      C      -1.1047419346     3.3347625899    -0.8549880984
   23      C      -0.3492909373     1.1999028316     0.4207416929
   24      O       0.1679279281     0.8344829425    -0.8608289357
   25      H      -1.5764955182     2.7758818984     1.1688505717
   26      H      -0.9922633368     2.8836964313    -1.8419437707
   27      H      -0.1725152728     3.8553792826    -0.6180866795
   28      H      -1.8993723426     4.0849159191    -0.9046093126
   29      H      -5.9683177347    -2.9374948072    -1.0888109242
   30      H       0.4774265534     1.5136038627     1.0581965073
   31      O       2.3674977620     0.8367310006    -0.2345868982
   32      C       3.6682729926     0.2792429686    -0.3701396576
   33      H       3.9498273239     0.1867651766    -1.4258916452
   34      C       1.3470227304     0.1039047616    -0.9241887324
   35      H       1.5891485031     0.0458949761    -1.9930260216
   36      C       4.6520000494     1.2695046686     0.2473681200
   37      O       5.5118154032     1.8434693029    -0.3655867858
   38      O       4.4403975495     1.4347620540     1.5706344846
   39      H       5.0895818054     2.0812843323     1.8861817523
   40      C       3.7074905283    -1.1023678815     0.2941966251
   41      H       3.4747399947    -0.9738059680     1.3610257114
   42      O       5.0097219033    -1.6377338313     0.1277196301
   43      H       4.9723529628    -2.5791422621     0.3349361538
   44      C       2.6451564792    -1.9814051513    -0.3622617123
   45      H       2.9427222240    -2.1723429269    -1.3980141856
   46      O       2.6097985192    -3.2838893254     0.2419022634
   47      H       2.3142046552    -3.1895485348     1.1564462867
   48      C       1.2614699541    -1.3276737460    -0.3567026243
   49      H       0.8824563860    -1.2662237961     0.6714519441
   50      O       0.3605423753    -2.0533051132    -1.1777797409
   51      H       0.3852621133    -2.9760914547    -0.9009237243
 ----------------------------------------------------------------
 Molecular Point Group                 C1    NOp =  1
 Largest Abelian Subgroup              C1    NOp =  1
 Nuclear Repulsion Energy =  2494.6871608058 hartrees
 There are       97 alpha and       97 beta electrons
 Applying Cartesian multipole field
    Component          Value
    ---------          -----
     (2,0,0)        1.00000E-12
     (0,2,0)        2.00000E-11
     (0,0,2)       -3.00000E-11
 Nucleus-field energy     =     0.0000000368 hartrees
 Requested basis set is 6-311++G(d,p)
 There are 280 shells and 732 basis functions
 A cutoff of  1.0D-11 yielded  27561 shell pairs
 There are    183986 function pairs (    194937 Cartesian)
 Smallest overlap matrix eigenvalue = 7.19E-07

 Q-Chem warning in module stvman/mkSTV.C, line 306:

 Overlap eigenvalue is smaller than square root of threshold
 Use THRESH >= 12 to get rid of this warning

 Linear dependence detected in AO basis
 Tighter screening thresholds may be required for diffuse basis sets
 Use S2THRESH > 14 and THRESH = 14 in case of SCF convergence issues
 Number of orthogonalized atomic orbitals = 731
 Maximum deviation from orthogonality = 2.940E-10
 Guess MOs from SCF MO coefficient file

 -----------------------------------------------------------------------
  General SCF calculation program by
  Eric Jon Sundstrom, Paul Horn, Yuezhi Mao, Dmitri Zuev, Alec White,
  David Stuck, Shaama M.S., Shane Yost, Joonho Lee, David Small,
  Daniel Levine, Susi Lehtola, Hugh Burton, Evgeny Epifanovsky
 -----------------------------------------------------------------------
 Exchange:     0.2000 Hartree-Fock + 0.0800 Slater + 0.7200 B88
 Correlation:  0.1900 VWN1RPA + 0.8100 LYP
 Using SG-1 standard quadrature grid
 using 6 threads for integral computing
 -------------------------------------------------------
 OpenMP Integral computing Module                
 Release: version 2.0, May 2017, Q-Chem Inc. Pleasanton 
 -------------------------------------------------------
 -------------------------------------------------------
 OpenMP BLAS3 based DFT computing Module                
 Release: version 1.0, May 2013, Q-Chem Inc. Pittsburgh 
 -------------------------------------------------------
 A restricted SCF calculation will be
 performed using DIIS
 SCF converges when DIIS error is below 1.0e-08
 ---------------------------------------
  Cycle       Energy         DIIS error
 ---------------------------------------
    1   -1302.7426959698      1.59e-04  
    2   -1302.7448115225      1.82e-05  
    3   -1302.7448029460      2.59e-05  
    4   -1302.7448337976      6.85e-06  
    5   -1302.7448355110      3.25e-06  
    6   -1302.7448360284      5.98e-07  
    7   -1302.7448360433      2.32e-07  
    8   -1302.7448360463      3.96e-08  
    9   -1302.7448360464      1.83e-08  
   10   -1302.7448360461      5.18e-09  Convergence criterion met
 ---------------------------------------
 SCF time:   CPU 1895.18s  wall 335.00s 
 SCF   energy in the final basis set =    -1302.7448360461
 Total energy in the final basis set =    -1302.7448360461

 --------------------------------------------------------------

                    Orbital Energies (a.u.)
 --------------------------------------------------------------

 Alpha MOs
 -- Occupied --
-19.185 -19.159 -19.154 -19.143 -19.140 -19.133 -19.130 -19.128
-19.126 -10.321 -10.289 -10.270 -10.258 -10.248 -10.245 -10.237
-10.223 -10.217 -10.182 -10.181 -10.171 -10.170 -10.167 -10.163
-10.158  -1.129  -1.099  -1.069  -1.056  -1.045  -1.039  -1.032
 -1.029  -1.015  -0.843  -0.809  -0.805  -0.785  -0.754  -0.744
 -0.703  -0.683  -0.678  -0.654  -0.633  -0.628  -0.615  -0.585
 -0.572  -0.568  -0.556  -0.549  -0.545  -0.526  -0.513  -0.512
 -0.509  -0.498  -0.487  -0.485  -0.477  -0.469  -0.463  -0.460
 -0.450  -0.444  -0.435  -0.431  -0.426  -0.421  -0.411  -0.410
 -0.400  -0.389  -0.382  -0.379  -0.374  -0.369  -0.365  -0.359
 -0.357  -0.353  -0.345  -0.341  -0.339  -0.332  -0.327  -0.321
 -0.317  -0.310  -0.300  -0.297  -0.293  -0.284  -0.283  -0.279
 -0.264
 -- Virtual --
 -0.029  -0.020  -0.016  -0.010  -0.005   0.000   0.006   0.007
  0.013   0.018   0.021   0.025   0.034   0.035   0.039   0.044
  0.045   0.047   0.054   0.057   0.061   0.064   0.069   0.071
  0.073   0.076   0.080   0.081   0.082   0.088   0.090   0.093
  0.094   0.098   0.100   0.103   0.106   0.108   0.109   0.112
  0.113   0.115   0.119   0.122   0.123   0.125   0.126   0.128
  0.129   0.132   0.133   0.136   0.137   0.142   0.145   0.146
  0.149   0.150   0.151   0.155   0.157   0.158   0.159   0.160
  0.164   0.165   0.168   0.171   0.172   0.174   0.177   0.179
  0.182   0.184   0.185   0.187   0.189   0.190   0.192   0.195
  0.198   0.200   0.203   0.205   0.209   0.211   0.214   0.219
  0.221   0.224   0.226   0.229   0.231   0.232   0.237   0.240
  0.243   0.244   0.245   0.247   0.250   0.254   0.255   0.259
  0.262   0.265   0.268   0.269   0.274   0.275   0.277   0.280
  0.284   0.285   0.289   0.292   0.292   0.295   0.296   0.299
  0.304   0.305   0.308   0.310   0.313   0.317   0.321   0.322
  0.325   0.327   0.330   0.331   0.334   0.335   0.338   0.345
  0.346   0.348   0.348   0.352   0.355   0.358   0.358   0.363
  0.366   0.369   0.370   0.371   0.374   0.377   0.382   0.384
  0.388   0.393   0.395   0.403   0.406   0.409   0.412   0.415
  0.417   0.426   0.428   0.433   0.439   0.443   0.445   0.450
  0.458   0.463   0.469   0.478   0.481   0.482   0.491   0.499
  0.506   0.509   0.517   0.521   0.529   0.530   0.537   0.546
  0.550   0.554   0.559   0.566   0.576   0.579   0.582   0.589
  0.596   0.599   0.602   0.611   0.613   0.618   0.627   0.631
  0.639   0.643   0.647   0.653   0.656   0.661   0.666   0.670
  0.676   0.685   0.689   0.693   0.695   0.699   0.704   0.709
  0.714   0.721   0.723   0.737   0.741   0.747   0.749   0.751
  0.758   0.760   0.765   0.767   0.775   0.778   0.782   0.787
  0.793   0.796   0.801   0.804   0.808   0.815   0.816   0.824
  0.825   0.831   0.848   0.855   0.860   0.866   0.872   0.881
  0.889   0.917   0.927   0.940   0.947   0.951   0.967   0.989
  0.998   1.000   1.008   1.029   1.034   1.052   1.055   1.057
  1.062   1.072   1.087   1.090   1.108   1.115   1.123   1.130
  1.136   1.146   1.155   1.156   1.161   1.165   1.172   1.177
  1.180   1.189   1.198   1.200   1.207   1.214   1.220   1.223
  1.241   1.247   1.255   1.256   1.271   1.277   1.288   1.296
  1.301   1.306   1.319   1.329   1.339   1.340   1.354   1.355
  1.375   1.392   1.394   1.399   1.404   1.416   1.419   1.430
  1.447   1.451   1.455   1.465   1.471   1.490   1.491   1.499
  1.503   1.513   1.526   1.531   1.541   1.547   1.555   1.560
  1.564   1.570   1.577   1.578   1.587   1.589   1.595   1.603
  1.606   1.611   1.616   1.618   1.621   1.628   1.632   1.636
  1.639   1.644   1.648   1.650   1.651   1.655   1.664   1.672
  1.673   1.686   1.695   1.704   1.712   1.713   1.720   1.728
  1.731   1.736   1.747   1.756   1.764   1.767   1.775   1.781
  1.787   1.799   1.800   1.806   1.811   1.823   1.836   1.838
  1.850   1.858   1.861   1.866   1.877   1.886   1.895   1.900
  1.905   1.920   1.926   1.926   1.938   1.943   1.962   1.971
  1.995   2.000   2.007   2.017   2.022   2.030   2.044   2.048
  2.049   2.057   2.073   2.080   2.093   2.099   2.104   2.115
  2.120   2.130   2.136   2.143   2.153   2.163   2.170   2.176
  2.193   2.200   2.208   2.219   2.230   2.250   2.254   2.266
  2.272   2.281   2.288   2.306   2.320   2.329   2.343   2.356
  2.363   2.376   2.380   2.393   2.396   2.414   2.433   2.447
  2.462   2.498   2.506   2.522   2.529   2.533   2.550   2.553
  2.561   2.580   2.585   2.588   2.593   2.604   2.613   2.615
  2.617   2.641   2.652   2.654   2.661   2.671   2.680   2.698
  2.704   2.708   2.722   2.735   2.742   2.761   2.765   2.792
  2.797   2.809   2.816   2.818   2.822   2.841   2.847   2.866
  2.877   2.891   2.892   2.900   2.909   2.917   2.926   2.930
  2.939   2.947   2.951   2.957   2.978   2.987   2.992   3.000
  3.006   3.016   3.022   3.036   3.044   3.056   3.066   3.075
  3.089   3.094   3.101   3.107   3.122   3.125   3.141   3.146
  3.155   3.158   3.169   3.180   3.187   3.199   3.215   3.219
  3.225   3.236   3.245   3.252   3.271   3.281   3.307   3.310
  3.314   3.325   3.337   3.337   3.351   3.367   3.377   3.404
  3.417   3.433   3.477   3.487   3.548   3.578   3.622   3.625
  3.688   3.778   3.791   3.809   3.811   3.820   3.835   3.842
  3.860   3.900   3.904   3.907   3.925   3.943   3.967   3.982
  4.001   4.007   4.028   4.038   4.051   4.071   4.094   4.103
  4.150   4.158   4.170   4.179   4.199   4.264   4.280   4.285
  4.305   4.320   4.333   4.335   4.349   4.451   4.988   5.068
  5.081   5.102   5.118   5.139   5.144   5.189   5.219   5.230
  5.377   5.389   5.403   5.422   5.425   5.447   5.482   5.508
  5.604   5.623   5.645   5.664   5.667   5.677   5.746   5.842
  5.858  23.763  23.786  23.803  23.810  23.820  23.829  23.842
 23.845  23.880  23.884  23.898  23.907  23.951  23.962  23.988
 24.006  49.872  49.912  49.936  49.950  49.965  49.982  50.008
 50.018  50.049
 --------------------------------------------------------------

          Ground-State Mulliken Net Atomic Charges

     Atom                 Charge (a.u.)
  ----------------------------------------
      1 C                    -0.077795
      2 H                     0.243164
      3 C                    -0.465189
      4 H                     0.187604
      5 O                     0.052562
      6 C                    -0.500934
      7 H                     0.219588
      8 H                     0.163530
      9 C                     0.568086
     10 H                     0.174708
     11 C                    -0.644440
     12 H                     0.144917
     13 H                     0.152793
     14 O                    -0.263468
     15 C                    -0.560976
     16 H                     0.166426
     17 H                     0.199781
     18 C                    -0.382729
     19 H                     0.162563
     20 H                     0.157284
     21 C                     0.402425
     22 C                    -0.784798
     23 C                    -0.484371
     24 O                     0.187599
     25 H                     0.191427
     26 H                     0.169960
     27 H                     0.159714
     28 H                     0.143001
     29 H                     0.257623
     30 H                     0.239602
     31 O                     0.088479
     32 C                    -0.294610
     33 H                     0.271188
     34 C                    -0.707834
     35 H                     0.222813
     36 C                     0.036056
     37 O                    -0.207523
     38 O                    -0.110707
     39 H                     0.294407
     40 C                    -0.159167
     41 H                     0.282477
     42 O                    -0.163130
     43 H                     0.263986
     44 C                    -0.655689
     45 H                     0.282946
     46 O                    -0.183639
     47 H                     0.273373
     48 C                    -0.189926
     49 H                     0.332651
     50 O                    -0.118385
     51 H                     0.262578
  ----------------------------------------
  Sum of atomic charges =     0.000000

 -----------------------------------------------------------------
                    Cartesian Multipole Moments
 -----------------------------------------------------------------
    Charge (ESU x 10^10)
                 0.0000
    Dipole Moment (Debye)
         X      -3.9530      Y      -1.6594      Z       3.7621
       Tot       5.7038
    Quadrupole Moments (Debye-Ang)
        XX    -149.9011     XY      -0.0935     YY    -141.8612
        XZ       5.9328     YZ      -0.0476     ZZ    -148.8493
    Octopole Moments (Debye-Ang^2)
       XXX    -211.7423    XXY     -84.6779    XYY     -19.8898
       YYY     -42.7534    XXZ      77.9847    XYZ      16.3605
       YYZ      24.2446    XZZ      39.9745    YZZ      -5.4089
       ZZZ       1.4374
    Hexadecapole Moments (Debye-Ang^3)
      XXXX  -11386.8741   XXXY     280.8393   XXYY   -2083.4342
      XYYY     160.7756   YYYY   -2703.3694   XXXZ     346.0623
      XXYZ     139.3429   XYYZ     143.2052   YYYZ      12.8727
      XXZZ   -1914.1564   XYZZ      24.6792   YYZZ    -532.7331
      XZZZ      42.9742   YZZZ      -8.3074   ZZZZ    -680.6614
 -----------------------------------------------------------------
 Calculating analytic gradient of the SCF energy
 Gradient of SCF Energy
            1           2           3           4           5           6
    1   0.0000468  -0.0000323   0.0000662   0.0000076   0.0001056  -0.0000228
    2   0.0000392  -0.0000011   0.0000225  -0.0000483   0.0000846  -0.0000768
    3   0.0000174  -0.0000161  -0.0000047  -0.0000094   0.0001070  -0.0000330
            7           8           9          10          11          12
    1  -0.0000032  -0.0000171   0.0000283   0.0000178  -0.0000206  -0.0000134
    2   0.0000088  -0.0000044   0.0000280  -0.0000045  -0.0000289  -0.0000059
    3   0.0000074  -0.0000031   0.0000019  -0.0000095   0.0000207   0.0000180
           13          14          15          16          17          18
    1   0.0000055  -0.0000350  -0.0000928   0.0000026   0.0000121  -0.0000047
    2   0.0000181   0.0000467  -0.0000420  -0.0000225  -0.0000038   0.0000313
    3   0.0000058  -0.0000638  -0.0000178   0.0000060   0.0000115   0.0000085
           19          20          21          22          23          24
    1  -0.0000146  -0.0000091  -0.0000080  -0.0000351   0.0000802  -0.0002894
    2   0.0000070  -0.0000058  -0.0000455   0.0000218   0.0000240  -0.0000186
    3  -0.0000047  -0.0000091  -0.0000123   0.0000052  -0.0001840   0.0000663
           25          26          27          28          29          30
    1   0.0000010  -0.0000065   0.0000044   0.0000022   0.0000437  -0.0000451
    2  -0.0000029   0.0000028   0.0000093  -0.0000054  -0.0000481  -0.0000791
    3   0.0000086  -0.0000012  -0.0000114   0.0000046   0.0000151   0.0000025
           31          32          33          34          35          36
    1   0.0001184   0.0001348  -0.0000185  -0.0000265  -0.0000203   0.0001528
    2  -0.0002174   0.0000199   0.0000192   0.0001698  -0.0000217  -0.0001400
    3  -0.0001001   0.0000957  -0.0000028   0.0002074   0.0000228   0.0000081
           37          38          39          40          41          42
    1  -0.0000392  -0.0000912   0.0000224  -0.0000517  -0.0000188   0.0000719
    2   0.0000605   0.0000155   0.0000249   0.0000666  -0.0000237  -0.0000143
    3  -0.0000216   0.0000028   0.0000007   0.0000741  -0.0000047  -0.0002174
           43          44          45          46          47          48
    1  -0.0000049   0.0001932  -0.0000229  -0.0000572  -0.0000036  -0.0001176
    2   0.0000636  -0.0000068   0.0000138   0.0000349   0.0000232  -0.0001058
    3   0.0001021  -0.0000861  -0.0000028   0.0000031   0.0000214   0.0000496
           49          50          51
    1  -0.0000062   0.0000990  -0.0000881
    2   0.0000289  -0.0000146   0.0001032
    3  -0.0000258  -0.0001465   0.0000936
 Max gradient component =       2.894E-04
 RMS gradient           =       6.635E-05
 Gradient time:  CPU 535.96 s  wall 90.46 s
 Geometry Optimization Parameters
   NAtoms,    NIC,     NZ,  NCons,   NDum,   NFix, NCnnct, MaxDiis
       51     420       0       0       0       0       0       0

 Cartesian Hessian Update
 Hessian Updated using BFGS Update


** GEOMETRY OPTIMIZATION IN DELOCALIZED INTERNAL COORDINATES **
   Searching for a Minimum

   Optimization Cycle:   7

                       Coordinates (Angstroms)
     ATOM                X               Y               Z
      1  C        -2.6401579441    1.3738929725   -0.0712264208
      2  H        -2.4788595701    0.9063232599   -1.0516865121
      3  C        -2.4325397557    0.3027227840    0.9891161649
      4  H        -2.7365869388    0.7060779051    1.9684459936
      5  O        -1.0039810272    0.0995121309    1.0422300756
      6  C        -3.2583911420   -0.9372636923    0.7056859536
      7  H        -2.9755868199   -1.3624455989   -0.2603536256
      8  H        -3.0929909972   -1.7039329420    1.4706596278
      9  C        -4.7481768062   -0.5120075322    0.7011352275
     10  H        -5.0010990157   -0.1905322061    1.7221244206
     11  C        -5.6714464898   -1.6915975439    0.4033286207
     12  H        -5.5007370419   -2.4848761206    1.1441899762
     13  H        -6.7182151919   -1.3673293256    0.4857423089
     14  O        -5.4053072884   -2.1779747441   -0.9157230225
     15  C        -5.0222822375    0.6793553468   -0.2466421915
     16  H        -6.0646223904    0.9960098415   -0.1288107288
     17  H        -4.9163830907    0.3317771385   -1.2790139608
     18  C        -4.0780784653    1.8794265481   -0.0193607567
     19  H        -4.2606429355    2.6422485255   -0.7824288333
     20  H        -4.2801320703    2.3464436281    0.9536158682
     21  C        -1.4316971092    2.2810267581    0.1988632489
     22  C        -1.1047419346    3.3347625899   -0.8549880984
     23  C        -0.3492909373    1.1999028316    0.4207416929
     24  O         0.1679279281    0.8344829425   -0.8608289357
     25  H        -1.5764955182    2.7758818984    1.1688505717
     26  H        -0.9922633368    2.8836964313   -1.8419437707
     27  H        -0.1725152728    3.8553792826   -0.6180866795
     28  H        -1.8993723426    4.0849159191   -0.9046093126
     29  H        -5.9683177347   -2.9374948072   -1.0888109242
     30  H         0.4774265534    1.5136038627    1.0581965073
     31  O         2.3674977620    0.8367310006   -0.2345868982
     32  C         3.6682729926    0.2792429686   -0.3701396576
     33  H         3.9498273239    0.1867651766   -1.4258916452
     34  C         1.3470227304    0.1039047616   -0.9241887324
     35  H         1.5891485031    0.0458949761   -1.9930260216
     36  C         4.6520000494    1.2695046686    0.2473681200
     37  O         5.5118154032    1.8434693029   -0.3655867858
     38  O         4.4403975495    1.4347620540    1.5706344846
     39  H         5.0895818054    2.0812843323    1.8861817523
     40  C         3.7074905283   -1.1023678815    0.2941966251
     41  H         3.4747399947   -0.9738059680    1.3610257114
     42  O         5.0097219033   -1.6377338313    0.1277196301
     43  H         4.9723529628   -2.5791422621    0.3349361538
     44  C         2.6451564792   -1.9814051513   -0.3622617123
     45  H         2.9427222240   -2.1723429269   -1.3980141856
     46  O         2.6097985192   -3.2838893254    0.2419022634
     47  H         2.3142046552   -3.1895485348    1.1564462867
     48  C         1.2614699541   -1.3276737460   -0.3567026243
     49  H         0.8824563860   -1.2662237961    0.6714519441
     50  O         0.3605423753   -2.0533051132   -1.1777797409
     51  H         0.3852621133   -2.9760914547   -0.9009237243
   Point Group: c1    Number of degrees of freedom:   147


   Energy is  -1302.744836046

 Hessian Updated using BFGS Update

146 Hessian modes will be used to form the next step
  Hessian Eigenvalues:
     0.004590    0.004745    0.006363    0.006639    0.006717    0.006872
     0.007130    0.007382    0.009606    0.010013    0.010682    0.011321
     0.012597    0.012932    0.013712    0.016450    0.019214    0.019849
     0.022127    0.030181    0.031123    0.031744    0.032824    0.036357
     0.040119    0.041239    0.042557    0.045898    0.046227    0.047194
     0.047347    0.047685    0.048033    0.049088    0.049482    0.050258
     0.050720    0.050939    0.052316    0.054951    0.055544    0.056088
     0.056396    0.057143    0.058017    0.058164    0.058322    0.058812
     0.060312    0.062658    0.064886    0.068455    0.069976    0.073961
     0.074897    0.076896    0.079053    0.079356    0.081706    0.084814
     0.088154    0.090177    0.094786    0.107509    0.111744    0.114470
     0.116073    0.121916    0.137510    0.138304    0.143256    0.145479
     0.154948    0.159748    0.159965    0.159996    0.160001    0.160048
     0.160706    0.163713    0.166687    0.167683    0.175250    0.178504
     0.185300    0.193575    0.194895    0.202044    0.206753    0.221674
     0.228820    0.245021    0.250821    0.261487    0.268576    0.270707
     0.276006    0.279135    0.284235    0.285259    0.288119    0.290766
     0.293262    0.299491    0.301118    0.303251    0.310809    0.313597
     0.335949    0.337802    0.338126    0.338448    0.338909    0.339406
     0.339543    0.339853    0.340132    0.340463    0.340608    0.340700
     0.340906    0.342069    0.342178    0.342320    0.342441    0.342651
     0.342756    0.343096    0.348087    0.374312    0.382679    0.391299
     0.392400    0.395544    0.401496    0.405389    0.416224    0.426744
     0.473014    0.511819    0.517644    0.523247    0.525215    0.530425
     0.548438    0.932871

 Minimum Search - Taking Simple RFO Step
 Searching for Lamda that Minimizes Along All modes
 Value Taken    Lamda =  -0.00001118
 Step Taken.  Stepsize is  0.031936

                             Maximum     Tolerance    Cnvgd?
         Gradient           0.000258      0.000300     YES
         Displacement       0.011023      0.001200      NO
         Energy change     -0.000060      0.000001      NO


 New Cartesian Coordinates Obtained by Inverse Iteration

 Displacement from previous Coordinates is:  0.168371
 ----------------------------------------------------------------
             Standard Nuclear Orientation (Angstroms)
    I     Atom           X                Y                Z
 ----------------------------------------------------------------
    1      C      -2.6407174627     1.3705333699    -0.0734777231
    2      H      -2.4817869639     0.9021132050    -1.0539298528
    3      C      -2.4346935854     0.2992847542     0.9869029870
    4      H      -2.7345141873     0.7046161701     1.9667695977
    5      O      -1.0067961950     0.0905349082     1.0357755860
    6      C      -3.2656219040    -0.9378488516     0.7067486357
    7      H      -2.9869291572    -1.3649402835    -0.2596605068
    8      H      -3.1008221397    -1.7043564438     1.4719905665
    9      C      -4.7538829251    -0.5072601491     0.7053335712
   10      H      -5.0031589329    -0.1831642524     1.7264092468
   11      C      -5.6822083825    -1.6839063072     0.4117882707
   12      H      -5.5128483761    -2.4765215936     1.1536415038
   13      H      -6.7275712753    -1.3555904603     0.4958304020
   14      O      -5.4209908919    -2.1739240297    -0.9067851974
   15      C      -5.0253947085     0.6836663884    -0.2437362256
   16      H      -6.0664003276     1.0042773112    -0.1247088741
   17      H      -4.9225199566     0.3342690999    -1.2758249123
   18      C      -4.0768190408     1.8806592346    -0.0196108777
   19      H      -4.2581081078     2.6433370034    -0.7830973432
   20      H      -4.2754854088     2.3493671541     0.9532730602
   21      C      -1.4295670238     2.2743757254     0.1951909153
   22      C      -1.1003332357     3.3268668237    -0.8590992245
   23      C      -0.3496335630     1.1907163350     0.4165979142
   24      O       0.1688222265     0.8269455753    -0.8653778289
   25      H      -1.5723205888     2.7699758240     1.1651142314
   26      H      -0.9890838740     2.8751743304    -1.8459067990
   27      H      -0.1667762634     3.8451356261    -0.6223880329
   28      H      -1.8931072613     4.0789941704    -0.9088004558
   29      H      -5.9894614175    -2.9297542140    -1.0781642704
   30      H       0.4771117859     1.5028623103     1.0548770974
   31      O       2.3651563511     0.8365648356    -0.2342126811
   32      C       3.6682856021     0.2839571489    -0.3658164524
   33      H       3.9541882017     0.1937118785    -1.4206175905
   34      C       1.3501623909     0.1005645656    -0.9286878858
   35      H       1.5953680509     0.0465920464    -1.9970565081
   36      C       4.6460624164     1.2772427182     0.2563713301
   37      O       5.5057691228     1.8552478150    -0.3528626156
   38      O       4.4304713788     1.4388727070     1.5793988426
   39      H       5.0764072695     2.0870303378     1.8981508820
   40      C       3.7102336880    -1.0985673121     0.2970072514
   41      H       3.4708558752    -0.9723609835     1.3626612168
   42      O       5.0152929232    -1.6285456445     0.1374930097
   43      H       4.9796928434    -2.5717413128     0.3369198053
   44      C       2.6551974320    -1.9806058316    -0.3668618613
   45      H       2.9582138481    -2.1663584272    -1.4020126171
   46      O       2.6239209334    -3.2856255879     0.2320878007
   47      H       2.3241160034    -3.1966179677     1.1457739834
   48      C       1.2689652242    -1.3329266158    -0.3645350669
   49      H       0.8867266475    -1.2756585502     0.6627244411
   50      O       0.3739792370    -2.0611614555    -1.1897440537
   51      H       0.4084789964    -2.9860357646    -0.9206829633
 ----------------------------------------------------------------
 Molecular Point Group                 C1    NOp =  1
 Largest Abelian Subgroup              C1    NOp =  1
 Nuclear Repulsion Energy =  2494.1274995394 hartrees
 There are       97 alpha and       97 beta electrons
 Applying Cartesian multipole field
    Component          Value
    ---------          -----
     (2,0,0)        1.00000E-12
     (0,2,0)        2.00000E-11
     (0,0,2)       -3.00000E-11
 Nucleus-field energy     =     0.0000000367 hartrees
 Requested basis set is 6-311++G(d,p)
 There are 280 shells and 732 basis functions
 A cutoff of  1.0D-11 yielded  27547 shell pairs
 There are    183852 function pairs (    194795 Cartesian)
 Smallest overlap matrix eigenvalue = 7.19E-07

 Q-Chem warning in module stvman/mkSTV.C, line 306:

 Overlap eigenvalue is smaller than square root of threshold
 Use THRESH >= 12 to get rid of this warning

 Linear dependence detected in AO basis
 Tighter screening thresholds may be required for diffuse basis sets
 Use S2THRESH > 14 and THRESH = 14 in case of SCF convergence issues
 Number of orthogonalized atomic orbitals = 731
 Maximum deviation from orthogonality = 7.178E-10
 Guess MOs from SCF MO coefficient file

 -----------------------------------------------------------------------
  General SCF calculation program by
  Eric Jon Sundstrom, Paul Horn, Yuezhi Mao, Dmitri Zuev, Alec White,
  David Stuck, Shaama M.S., Shane Yost, Joonho Lee, David Small,
  Daniel Levine, Susi Lehtola, Hugh Burton, Evgeny Epifanovsky
 -----------------------------------------------------------------------
 Exchange:     0.2000 Hartree-Fock + 0.0800 Slater + 0.7200 B88
 Correlation:  0.1900 VWN1RPA + 0.8100 LYP
 Using SG-1 standard quadrature grid
 using 6 threads for integral computing
 -------------------------------------------------------
 OpenMP Integral computing Module                
 Release: version 2.0, May 2017, Q-Chem Inc. Pleasanton 
 -------------------------------------------------------
 -------------------------------------------------------
 OpenMP BLAS3 based DFT computing Module                
 Release: version 1.0, May 2013, Q-Chem Inc. Pittsburgh 
 -------------------------------------------------------
 A restricted SCF calculation will be
 performed using DIIS
 SCF converges when DIIS error is below 1.0e-08
 ---------------------------------------
  Cycle       Energy         DIIS error
 ---------------------------------------
    1   -1302.7444933640      6.44e-05  
    2   -1302.7448374109      9.80e-06  
    3   -1302.7448344477      1.38e-05  
    4   -1302.7448431652      2.11e-06  
    5   -1302.7448433096      1.22e-06  
    6   -1302.7448433775      4.05e-07  
    7   -1302.7448433847      1.25e-07  
    8   -1302.7448433857      3.13e-08  
    9   -1302.7448433854      1.02e-08  
   10   -1302.7448433856      2.66e-09  Convergence criterion met
 ---------------------------------------
 SCF time:   CPU 1893.03s  wall 335.00s 
 SCF   energy in the final basis set =    -1302.7448433856
 Total energy in the final basis set =    -1302.7448433856

 --------------------------------------------------------------

                    Orbital Energies (a.u.)
 --------------------------------------------------------------

 Alpha MOs
 -- Occupied --
-19.185 -19.159 -19.154 -19.143 -19.140 -19.133 -19.130 -19.128
-19.126 -10.321 -10.289 -10.270 -10.258 -10.248 -10.246 -10.237
-10.223 -10.216 -10.182 -10.181 -10.171 -10.170 -10.167 -10.163
-10.158  -1.129  -1.099  -1.069  -1.056  -1.045  -1.039  -1.032
 -1.029  -1.015  -0.843  -0.809  -0.805  -0.785  -0.754  -0.744
 -0.703  -0.683  -0.678  -0.654  -0.633  -0.628  -0.615  -0.585
 -0.572  -0.568  -0.556  -0.549  -0.545  -0.526  -0.513  -0.512
 -0.509  -0.498  -0.487  -0.485  -0.477  -0.470  -0.463  -0.460
 -0.450  -0.444  -0.435  -0.431  -0.426  -0.421  -0.411  -0.410
 -0.400  -0.389  -0.382  -0.379  -0.374  -0.369  -0.365  -0.359
 -0.357  -0.353  -0.345  -0.341  -0.339  -0.332  -0.327  -0.321
 -0.317  -0.310  -0.300  -0.297  -0.293  -0.284  -0.283  -0.279
 -0.264
 -- Virtual --
 -0.029  -0.020  -0.016  -0.010  -0.005   0.000   0.006   0.007
  0.013   0.018   0.021   0.025   0.034   0.035   0.038   0.044
  0.045   0.048   0.054   0.057   0.061   0.064   0.069   0.071
  0.073   0.076   0.079   0.081   0.082   0.088   0.090   0.093
  0.095   0.098   0.100   0.103   0.106   0.108   0.109   0.112
  0.113   0.115   0.119   0.122   0.123   0.125   0.126   0.128
  0.129   0.132   0.133   0.136   0.137   0.142   0.144   0.146
  0.149   0.150   0.151   0.155   0.157   0.158   0.159   0.160
  0.164   0.165   0.168   0.171   0.172   0.174   0.177   0.178
  0.182   0.184   0.185   0.187   0.189   0.190   0.192   0.195
  0.198   0.200   0.203   0.205   0.209   0.211   0.214   0.219
  0.221   0.224   0.225   0.229   0.231   0.232   0.237   0.240
  0.243   0.244   0.245   0.247   0.250   0.254   0.255   0.259
  0.262   0.265   0.268   0.269   0.274   0.275   0.277   0.280
  0.284   0.285   0.289   0.292   0.292   0.295   0.296   0.299
  0.304   0.305   0.308   0.310   0.313   0.318   0.321   0.322
  0.325   0.327   0.330   0.331   0.334   0.336   0.338   0.344
  0.346   0.348   0.348   0.352   0.355   0.358   0.359   0.363
  0.366   0.369   0.370   0.371   0.374   0.377   0.382   0.384
  0.388   0.393   0.395   0.403   0.406   0.409   0.412   0.415
  0.417   0.426   0.428   0.433   0.439   0.443   0.445   0.449
  0.457   0.463   0.468   0.478   0.481   0.482   0.490   0.498
  0.506   0.508   0.517   0.521   0.529   0.531   0.538   0.546
  0.550   0.554   0.559   0.566   0.576   0.579   0.582   0.589
  0.596   0.599   0.602   0.611   0.613   0.618   0.627   0.631
  0.640   0.643   0.647   0.653   0.656   0.661   0.666   0.669
  0.676   0.685   0.689   0.693   0.696   0.699   0.704   0.709
  0.714   0.721   0.723   0.737   0.741   0.747   0.749   0.751
  0.758   0.760   0.765   0.767   0.775   0.778   0.782   0.787
  0.793   0.796   0.801   0.804   0.808   0.815   0.816   0.824
  0.826   0.831   0.849   0.855   0.860   0.867   0.872   0.880
  0.889   0.917   0.927   0.940   0.947   0.951   0.967   0.989
  0.998   1.001   1.008   1.029   1.034   1.052   1.055   1.057
  1.062   1.072   1.087   1.090   1.108   1.115   1.123   1.130
  1.136   1.145   1.154   1.156   1.161   1.165   1.172   1.177
  1.180   1.189   1.198   1.201   1.207   1.214   1.220   1.223
  1.241   1.247   1.255   1.256   1.271   1.277   1.287   1.296
  1.301   1.305   1.318   1.329   1.339   1.340   1.354   1.355
  1.376   1.392   1.393   1.399   1.405   1.416   1.419   1.429
  1.447   1.451   1.455   1.465   1.471   1.490   1.491   1.499
  1.503   1.513   1.526   1.532   1.540   1.547   1.555   1.560
  1.564   1.570   1.576   1.578   1.587   1.589   1.595   1.603
  1.606   1.611   1.616   1.618   1.621   1.628   1.632   1.636
  1.639   1.644   1.648   1.650   1.651   1.655   1.664   1.672
  1.673   1.686   1.695   1.704   1.712   1.713   1.720   1.728
  1.730   1.736   1.747   1.756   1.764   1.767   1.775   1.782
  1.787   1.798   1.800   1.806   1.811   1.823   1.836   1.838
  1.850   1.858   1.861   1.866   1.877   1.885   1.895   1.900
  1.905   1.920   1.926   1.926   1.937   1.943   1.962   1.971
  1.994   2.000   2.007   2.017   2.022   2.029   2.044   2.048
  2.049   2.057   2.073   2.079   2.093   2.098   2.104   2.115
  2.120   2.131   2.136   2.143   2.153   2.163   2.169   2.176
  2.193   2.200   2.208   2.219   2.230   2.249   2.254   2.266
  2.271   2.281   2.288   2.306   2.320   2.329   2.343   2.356
  2.363   2.376   2.379   2.392   2.396   2.415   2.433   2.447
  2.461   2.498   2.506   2.522   2.528   2.532   2.549   2.553
  2.561   2.580   2.584   2.588   2.592   2.604   2.612   2.615
  2.617   2.641   2.652   2.654   2.660   2.671   2.680   2.698
  2.704   2.708   2.722   2.735   2.742   2.761   2.765   2.792
  2.797   2.809   2.816   2.818   2.822   2.841   2.846   2.866
  2.877   2.891   2.891   2.900   2.909   2.917   2.926   2.929
  2.939   2.947   2.951   2.956   2.978   2.987   2.992   3.000
  3.006   3.015   3.022   3.036   3.044   3.056   3.065   3.075
  3.088   3.094   3.101   3.107   3.122   3.125   3.140   3.145
  3.155   3.158   3.170   3.180   3.187   3.199   3.215   3.219
  3.225   3.235   3.245   3.251   3.271   3.281   3.307   3.311
  3.314   3.325   3.337   3.338   3.351   3.367   3.377   3.404
  3.416   3.433   3.477   3.487   3.549   3.579   3.622   3.625
  3.688   3.778   3.791   3.809   3.811   3.820   3.835   3.842
  3.860   3.900   3.903   3.907   3.925   3.943   3.967   3.982
  4.001   4.007   4.028   4.038   4.051   4.071   4.095   4.103
  4.150   4.158   4.170   4.180   4.199   4.264   4.280   4.285
  4.305   4.320   4.333   4.335   4.349   4.451   4.988   5.068
  5.081   5.102   5.117   5.138   5.144   5.189   5.219   5.229
  5.377   5.389   5.403   5.422   5.425   5.447   5.482   5.507
  5.604   5.624   5.645   5.664   5.667   5.677   5.746   5.842
  5.858  23.763  23.786  23.803  23.810  23.820  23.829  23.842
 23.845  23.879  23.884  23.898  23.907  23.951  23.962  23.988
 24.006  49.872  49.912  49.936  49.950  49.965  49.982  50.008
 50.019  50.049
 --------------------------------------------------------------

          Ground-State Mulliken Net Atomic Charges

     Atom                 Charge (a.u.)
  ----------------------------------------
      1 C                    -0.072635
      2 H                     0.242803
      3 C                    -0.462311
      4 H                     0.187480
      5 O                     0.051924
      6 C                    -0.504217
      7 H                     0.219539
      8 H                     0.163724
      9 C                     0.567564
     10 H                     0.174666
     11 C                    -0.644793
     12 H                     0.145013
     13 H                     0.152606
     14 O                    -0.263493
     15 C                    -0.560365
     16 H                     0.166449
     17 H                     0.199599
     18 C                    -0.379888
     19 H                     0.162598
     20 H                     0.157230
     21 C                     0.398010
     22 C                    -0.785594
     23 C                    -0.488883
     24 O                     0.187513
     25 H                     0.191184
     26 H                     0.169949
     27 H                     0.159698
     28 H                     0.142975
     29 H                     0.257620
     30 H                     0.239528
     31 O                     0.087658
     32 C                    -0.296982
     33 H                     0.270830
     34 C                    -0.700363
     35 H                     0.222910
     36 C                     0.036876
     37 O                    -0.207439
     38 O                    -0.110303
     39 H                     0.294381
     40 C                    -0.157389
     41 H                     0.282946
     42 O                    -0.163241
     43 H                     0.264009
     44 C                    -0.658286
     45 H                     0.282916
     46 O                    -0.184210
     47 H                     0.273566
     48 C                    -0.189992
     49 H                     0.333373
     50 O                    -0.119427
     51 H                     0.262678
  ----------------------------------------
  Sum of atomic charges =     0.000000

 -----------------------------------------------------------------
                    Cartesian Multipole Moments
 -----------------------------------------------------------------
    Charge (ESU x 10^10)
                 0.0000
    Dipole Moment (Debye)
         X      -3.9463      Y      -1.6636      Z       3.7474
       Tot       5.6907
    Quadrupole Moments (Debye-Ang)
        XX    -149.8463     XY      -0.2412     YY    -141.8828
        XZ       5.7702     YZ      -0.0245     ZZ    -148.8088
    Octopole Moments (Debye-Ang^2)
       XXX    -213.3762    XXY     -85.3478    XYY     -19.6194
       YYY     -43.0503    XXZ      77.2355    XYZ      16.5613
       YYZ      24.3295    XZZ      40.2042    YZZ      -5.1666
       ZZZ       1.4420
    Hexadecapole Moments (Debye-Ang^3)
      XXXX  -11395.7179   XXXY     279.6182   XXYY   -2087.6442
      XYYY     158.1246   YYYY   -2699.8789   XXXZ     339.1947
      XXYZ     138.6040   XYYZ     143.0509   YYYZ      11.7788
      XXZZ   -1915.8357   XYZZ      25.2857   YYZZ    -532.2266
      XZZZ      43.4507   YZZZ      -8.6957   ZZZZ    -682.6400
 -----------------------------------------------------------------
 Calculating analytic gradient of the SCF energy
 Gradient of SCF Energy
            1           2           3           4           5           6
    1   0.0000280  -0.0000166  -0.0000193  -0.0000076  -0.0000327   0.0000052
    2  -0.0000015   0.0000045   0.0000208  -0.0000267   0.0001127  -0.0000386
    3   0.0000041  -0.0000047   0.0000148   0.0000027   0.0001347  -0.0000242
            7           8           9          10          11          12
    1   0.0000014  -0.0000038  -0.0000033   0.0000081   0.0000201  -0.0000174
    2   0.0000052   0.0000047   0.0000166   0.0000043  -0.0000249  -0.0000155
    3  -0.0000064   0.0000005  -0.0000011   0.0000117   0.0000066  -0.0000164
           13          14          15          16          17          18
    1   0.0000054  -0.0000602   0.0000201   0.0000108   0.0000045  -0.0000087
    2  -0.0000016   0.0000429  -0.0000243   0.0000002   0.0000022   0.0000156
    3  -0.0000147   0.0000160  -0.0000086   0.0000025   0.0000042   0.0000073
           19          20          21          22          23          24
    1   0.0000044  -0.0000093   0.0000311  -0.0000164  -0.0000479   0.0001277
    2   0.0000007  -0.0000141  -0.0000412  -0.0000197  -0.0001053   0.0001122
    3   0.0000041  -0.0000013  -0.0000310   0.0000189  -0.0000587   0.0000129
           25          26          27          28          29          30
    1   0.0000194   0.0000013  -0.0000035  -0.0000014   0.0000368   0.0000211
    2  -0.0000068  -0.0000048   0.0000019  -0.0000018  -0.0000412   0.0000054
    3   0.0000130  -0.0000092   0.0000017  -0.0000024   0.0000140   0.0000062
           31          32          33          34          35          36
    1  -0.0001019  -0.0000256  -0.0000039  -0.0000522   0.0000028   0.0000125
    2   0.0000446  -0.0000164  -0.0000049   0.0000277   0.0000245   0.0000437
    3   0.0000375  -0.0000096   0.0000013  -0.0000856  -0.0000056  -0.0000532
           37          38          39          40          41          42
    1  -0.0000403   0.0000271  -0.0000052   0.0000098  -0.0000168  -0.0000627
    2  -0.0000188   0.0000066   0.0000096   0.0000283  -0.0000230  -0.0000352
    3   0.0000516  -0.0000204   0.0000129   0.0000156  -0.0000038  -0.0001196
           43          44          45          46          47          48
    1   0.0000532   0.0000183   0.0000010  -0.0000083   0.0000122  -0.0000062
    2   0.0000187  -0.0000358   0.0000194  -0.0000044   0.0000219  -0.0000481
    3   0.0000710  -0.0000395   0.0000045   0.0000252  -0.0000113   0.0000793
           49          50          51
    1   0.0000429   0.0001512  -0.0001051
    2  -0.0000264  -0.0000438   0.0000301
    3  -0.0000332  -0.0000658   0.0000512
 Max gradient component =       1.512E-04
 RMS gradient           =       3.880E-05
 Gradient time:  CPU 535.73 s  wall 90.30 s
 Geometry Optimization Parameters
   NAtoms,    NIC,     NZ,  NCons,   NDum,   NFix, NCnnct, MaxDiis
       51     420       0       0       0       0       0       0

 Cartesian Hessian Update
 Hessian Updated using BFGS Update


** GEOMETRY OPTIMIZATION IN DELOCALIZED INTERNAL COORDINATES **
   Searching for a Minimum

   Optimization Cycle:   8

                       Coordinates (Angstroms)
     ATOM                X               Y               Z
      1  C        -2.6407174627    1.3705333699   -0.0734777231
      2  H        -2.4817869639    0.9021132050   -1.0539298528
      3  C        -2.4346935854    0.2992847542    0.9869029870
      4  H        -2.7345141873    0.7046161701    1.9667695977
      5  O        -1.0067961950    0.0905349082    1.0357755860
      6  C        -3.2656219040   -0.9378488516    0.7067486357
      7  H        -2.9869291572   -1.3649402835   -0.2596605068
      8  H        -3.1008221397   -1.7043564438    1.4719905665
      9  C        -4.7538829251   -0.5072601491    0.7053335712
     10  H        -5.0031589329   -0.1831642524    1.7264092468
     11  C        -5.6822083825   -1.6839063072    0.4117882707
     12  H        -5.5128483761   -2.4765215936    1.1536415038
     13  H        -6.7275712753   -1.3555904603    0.4958304020
     14  O        -5.4209908919   -2.1739240297   -0.9067851974
     15  C        -5.0253947085    0.6836663884   -0.2437362256
     16  H        -6.0664003276    1.0042773112   -0.1247088741
     17  H        -4.9225199566    0.3342690999   -1.2758249123
     18  C        -4.0768190408    1.8806592346   -0.0196108777
     19  H        -4.2581081078    2.6433370034   -0.7830973432
     20  H        -4.2754854088    2.3493671541    0.9532730602
     21  C        -1.4295670238    2.2743757254    0.1951909153
     22  C        -1.1003332357    3.3268668237   -0.8590992245
     23  C        -0.3496335630    1.1907163350    0.4165979142
     24  O         0.1688222265    0.8269455753   -0.8653778289
     25  H        -1.5723205888    2.7699758240    1.1651142314
     26  H        -0.9890838740    2.8751743304   -1.8459067990
     27  H        -0.1667762634    3.8451356261   -0.6223880329
     28  H        -1.8931072613    4.0789941704   -0.9088004558
     29  H        -5.9894614175   -2.9297542140   -1.0781642704
     30  H         0.4771117859    1.5028623103    1.0548770974
     31  O         2.3651563511    0.8365648356   -0.2342126811
     32  C         3.6682856021    0.2839571489   -0.3658164524
     33  H         3.9541882017    0.1937118785   -1.4206175905
     34  C         1.3501623909    0.1005645656   -0.9286878858
     35  H         1.5953680509    0.0465920464   -1.9970565081
     36  C         4.6460624164    1.2772427182    0.2563713301
     37  O         5.5057691228    1.8552478150   -0.3528626156
     38  O         4.4304713788    1.4388727070    1.5793988426
     39  H         5.0764072695    2.0870303378    1.8981508820
     40  C         3.7102336880   -1.0985673121    0.2970072514
     41  H         3.4708558752   -0.9723609835    1.3626612168
     42  O         5.0152929232   -1.6285456445    0.1374930097
     43  H         4.9796928434   -2.5717413128    0.3369198053
     44  C         2.6551974320   -1.9806058316   -0.3668618613
     45  H         2.9582138481   -2.1663584272   -1.4020126171
     46  O         2.6239209334   -3.2856255879    0.2320878007
     47  H         2.3241160034   -3.1966179677    1.1457739834
     48  C         1.2689652242   -1.3329266158   -0.3645350669
     49  H         0.8867266475   -1.2756585502    0.6627244411
     50  O         0.3739792370   -2.0611614555   -1.1897440537
     51  H         0.4084789964   -2.9860357646   -0.9206829633
   Point Group: c1    Number of degrees of freedom:   147


   Energy is  -1302.744843386

 Hessian Updated using BFGS Update

147 Hessian modes will be used to form the next step
  Hessian Eigenvalues:
     0.003127    0.004744    0.004882    0.006471    0.006666    0.006767
     0.007113    0.007338    0.008414    0.010023    0.010525    0.011314
     0.012801    0.013030    0.013901    0.016978    0.019247    0.019763
     0.022133    0.030231    0.031120    0.031923    0.032659    0.036344
     0.040153    0.041239    0.042564    0.046026    0.046254    0.047325
     0.047388    0.047694    0.048275    0.049093    0.049485    0.050251
     0.050720    0.051118    0.052250    0.054845    0.055938    0.056321
     0.057069    0.057411    0.058016    0.058163    0.058420    0.059328
     0.060521    0.062961    0.065048    0.068471    0.071473    0.074204
     0.075511    0.076914    0.079057    0.079369    0.081975    0.084856
     0.088148    0.090193    0.095475    0.107454    0.111745    0.114459
     0.116388    0.122198    0.137687    0.138305    0.143225    0.146485
     0.156734    0.159756    0.159852    0.159999    0.160000    0.160017
     0.160057    0.162089    0.165178    0.166704    0.167750    0.175206
     0.179562    0.185619    0.193572    0.197021    0.204328    0.221333
     0.226844    0.234621    0.245329    0.250865    0.262335    0.268412
     0.270702    0.276020    0.279136    0.284408    0.287904    0.289266
     0.290839    0.293436    0.299187    0.301400    0.303608    0.310871
     0.326145    0.335949    0.337783    0.338180    0.338440    0.338917
     0.339408    0.339614    0.339915    0.340135    0.340463    0.340606
     0.340709    0.340900    0.342074    0.342303    0.342426    0.342645
     0.342749    0.342818    0.343443    0.351082    0.377589    0.382356
     0.391620    0.392412    0.396433    0.402718    0.406129    0.422361
     0.431308    0.474740    0.511815    0.517712    0.523393    0.525126
     0.530450    0.548506    0.933438

 Minimum Search - Taking Simple RFO Step
 Searching for Lamda that Minimizes Along All modes
 Value Taken    Lamda =  -0.00000892
 Step Taken.  Stepsize is  0.049161

                             Maximum     Tolerance    Cnvgd?
         Gradient           0.000195      0.000300     YES
         Displacement       0.018375      0.001200      NO
         Energy change     -0.000007      0.000001      NO


 New Cartesian Coordinates Obtained by Inverse Iteration

 Displacement from previous Coordinates is:  0.160475
 ----------------------------------------------------------------
             Standard Nuclear Orientation (Angstroms)
    I     Atom           X                Y                Z
 ----------------------------------------------------------------
    1      C      -2.6420640913     1.3674968402    -0.0775428595
    2      H      -2.4855898420     0.8987900523    -1.0582708940
    3      C      -2.4353949328     0.2959383398     0.9821906911
    4      H      -2.7297223632     0.7028803364     1.9630956371
    5      O      -1.0080345100     0.0825186241     1.0246935919
    6      C      -3.2710014222    -0.9388537966     0.7064742005
    7      H      -2.9976573500    -1.3676032026    -0.2607347789
    8      H      -3.1049994910    -1.7052777702     1.4715293055
    9      C      -4.7580434231    -0.5041192588     0.7103999118
   10      H      -5.0024185931    -0.1774961117     1.7318237565
   11      C      -5.6908955500    -1.6784398398     0.4226338890
   12      H      -5.5212085795    -2.4699479983     1.1655990709
   13      H      -6.7348926379    -1.3466311676     0.5098354545
   14      O      -5.4359425162    -2.1720786341    -0.8957714022
   15      C      -5.0293266839     0.6860131754    -0.2397079284
   16      H      -6.0691293928     1.0096709341    -0.1181870716
   17      H      -4.9306245613     0.3346643525    -1.2715836451
   18      C      -4.0769137601     1.8806602623    -0.0202567883
   19      H      -4.2585548741     2.6428666299    -0.7841199710
   20      H      -4.2714130341     2.3512181242     0.9526111183
   21      C      -1.4292192275     2.2695014402     0.1895376639
   22      C      -1.0994003923     3.3217913977    -0.8648005719
   23      C      -0.3499286732     1.1847240374     0.4102405842
   24      O       0.1717017215     0.8233851407    -0.8715177962
   25      H      -1.5706775055     2.7654404924     1.1594756436
   26      H      -0.9891407104     2.8701918921    -1.8517368704
   27      H      -0.1651468491     3.8389101131    -0.6283816092
   28      H      -1.8913766018     4.0748163297    -0.9139080205
   29      H      -6.0112576663    -2.9230917195    -1.0654739187
   30      H       0.4756633542     1.4957007643     1.0505093743
   31      O       2.3667472427     0.8377235801    -0.2339351417
   32      C       3.6712167267     0.2871330958    -0.3600040106
   33      H       3.9623199309     0.1981974515    -1.4135314369
   34      C       1.3552676291     0.1004453275    -0.9328481194
   35      H       1.6040132913     0.0493929222    -2.0005150856
   36      C       4.6447769917     1.2811368408     0.2675248695
   37      O       5.5063296643     1.8609943759    -0.3374467637
   38      O       4.4235941102     1.4407717980     1.5898436123
   39      H       5.0676352646     2.0891850846     1.9118806311
   40      C       3.7120275978    -1.0960983358     0.3018282783
   41      H       3.4646720366    -0.9714132068     1.3658390811
   42      O       5.0189473353    -1.6235415517     0.1515476113
   43      H       4.9812240405    -2.5691750089     0.3388354161
   44      C       2.6632591934    -1.9787115832    -0.3710308237
   45      H       2.9722251332    -2.1591990936    -1.4054102025
   46      O       2.6329771572    -3.2867221086     0.2214651513
   47      H       2.3276295798    -3.2036231360     1.1338889360
   48      C       1.2756104012    -1.3346243385    -0.3723813993
   49      H       0.8897446779    -1.2808025538     0.6538410163
   50      O       0.3852156793    -2.0634590064    -1.2020155871
   51      H       0.4331017667    -2.9912329983    -0.9448580715
 ----------------------------------------------------------------
 Molecular Point Group                 C1    NOp =  1
 Largest Abelian Subgroup              C1    NOp =  1
 Nuclear Repulsion Energy =  2493.4942492861 hartrees
 There are       97 alpha and       97 beta electrons
 Applying Cartesian multipole field
    Component          Value
    ---------          -----
     (2,0,0)        1.00000E-12
     (0,2,0)        2.00000E-11
     (0,0,2)       -3.00000E-11
 Nucleus-field energy     =     0.0000000366 hartrees
 Requested basis set is 6-311++G(d,p)
 There are 280 shells and 732 basis functions
 A cutoff of  1.0D-11 yielded  27543 shell pairs
 There are    183808 function pairs (    194740 Cartesian)
 Smallest overlap matrix eigenvalue = 7.18E-07

 Q-Chem warning in module stvman/mkSTV.C, line 306:

 Overlap eigenvalue is smaller than square root of threshold
 Use THRESH >= 12 to get rid of this warning

 Linear dependence detected in AO basis
 Tighter screening thresholds may be required for diffuse basis sets
 Use S2THRESH > 14 and THRESH = 14 in case of SCF convergence issues
 Number of orthogonalized atomic orbitals = 731
 Maximum deviation from orthogonality = 7.025E-10
 Guess MOs from SCF MO coefficient file

 -----------------------------------------------------------------------
  General SCF calculation program by
  Eric Jon Sundstrom, Paul Horn, Yuezhi Mao, Dmitri Zuev, Alec White,
  David Stuck, Shaama M.S., Shane Yost, Joonho Lee, David Small,
  Daniel Levine, Susi Lehtola, Hugh Burton, Evgeny Epifanovsky
 -----------------------------------------------------------------------
 Exchange:     0.2000 Hartree-Fock + 0.0800 Slater + 0.7200 B88
 Correlation:  0.1900 VWN1RPA + 0.8100 LYP
 Using SG-1 standard quadrature grid
 using 6 threads for integral computing
 -------------------------------------------------------
 OpenMP Integral computing Module                
 Release: version 2.0, May 2017, Q-Chem Inc. Pleasanton 
 -------------------------------------------------------
 -------------------------------------------------------
 OpenMP BLAS3 based DFT computing Module                
 Release: version 1.0, May 2013, Q-Chem Inc. Pittsburgh 
 -------------------------------------------------------
 A restricted SCF calculation will be
 performed using DIIS
 SCF converges when DIIS error is below 1.0e-08
 ---------------------------------------
  Cycle       Energy         DIIS error
 ---------------------------------------
    1   -1302.7444711493      6.73e-05  
    2   -1302.7448424874      1.03e-05  
    3   -1302.7448382885      1.50e-05  
    4   -1302.7448486215      2.56e-06  
    5   -1302.7448488104      1.60e-06  
    6   -1302.7448489306      3.99e-07  
    7   -1302.7448489373      1.29e-07  
    8   -1302.7448489382      3.20e-08  
    9   -1302.7448489381      9.48e-09  Convergence criterion met
 ---------------------------------------
 SCF time:   CPU 1701.90s  wall 302.00s 
 SCF   energy in the final basis set =    -1302.7448489381
 Total energy in the final basis set =    -1302.7448489381

 --------------------------------------------------------------

                    Orbital Energies (a.u.)
 --------------------------------------------------------------

 Alpha MOs
 -- Occupied --
-19.185 -19.159 -19.154 -19.143 -19.140 -19.133 -19.130 -19.128
-19.126 -10.321 -10.289 -10.270 -10.258 -10.248 -10.246 -10.237
-10.223 -10.216 -10.182 -10.181 -10.171 -10.170 -10.167 -10.163
-10.158  -1.129  -1.099  -1.069  -1.056  -1.045  -1.039  -1.033
 -1.029  -1.015  -0.843  -0.809  -0.805  -0.785  -0.754  -0.744
 -0.703  -0.683  -0.678  -0.654  -0.633  -0.628  -0.615  -0.585
 -0.572  -0.568  -0.556  -0.549  -0.545  -0.526  -0.513  -0.512
 -0.509  -0.498  -0.487  -0.485  -0.477  -0.470  -0.463  -0.460
 -0.450  -0.444  -0.435  -0.431  -0.426  -0.421  -0.411  -0.410
 -0.400  -0.389  -0.382  -0.379  -0.374  -0.369  -0.365  -0.359
 -0.357  -0.353  -0.345  -0.341  -0.339  -0.332  -0.327  -0.321
 -0.317  -0.309  -0.300  -0.297  -0.293  -0.284  -0.283  -0.279
 -0.264
 -- Virtual --
 -0.029  -0.020  -0.016  -0.010  -0.005   0.000   0.006   0.007
  0.013   0.018   0.022   0.025   0.034   0.035   0.038   0.044
  0.045   0.048   0.054   0.057   0.061   0.064   0.069   0.071
  0.073   0.076   0.079   0.081   0.082   0.088   0.090   0.093
  0.095   0.098   0.100   0.103   0.106   0.108   0.109   0.112
  0.114   0.115   0.119   0.122   0.123   0.125   0.126   0.128
  0.129   0.132   0.133   0.136   0.137   0.142   0.144   0.146
  0.149   0.150   0.151   0.155   0.157   0.158   0.159   0.160
  0.164   0.165   0.168   0.171   0.172   0.174   0.177   0.178
  0.182   0.184   0.185   0.187   0.189   0.190   0.191   0.195
  0.198   0.200   0.202   0.206   0.209   0.211   0.214   0.219
  0.221   0.224   0.225   0.229   0.231   0.232   0.237   0.241
  0.243   0.244   0.245   0.247   0.249   0.254   0.255   0.259
  0.262   0.265   0.268   0.269   0.274   0.275   0.277   0.280
  0.283   0.285   0.288   0.292   0.292   0.295   0.296   0.300
  0.304   0.305   0.308   0.310   0.314   0.318   0.321   0.322
  0.325   0.327   0.330   0.331   0.333   0.336   0.338   0.344
  0.346   0.348   0.348   0.352   0.355   0.358   0.359   0.364
  0.366   0.369   0.370   0.371   0.374   0.377   0.381   0.385
  0.388   0.393   0.395   0.403   0.406   0.409   0.412   0.415
  0.418   0.426   0.428   0.433   0.440   0.442   0.445   0.449
  0.457   0.463   0.468   0.478   0.481   0.482   0.490   0.498
  0.506   0.508   0.517   0.521   0.529   0.531   0.538   0.546
  0.550   0.554   0.559   0.566   0.576   0.579   0.582   0.589
  0.596   0.598   0.602   0.611   0.613   0.618   0.627   0.630
  0.640   0.644   0.646   0.652   0.656   0.661   0.666   0.669
  0.675   0.685   0.689   0.693   0.696   0.699   0.705   0.709
  0.714   0.721   0.723   0.737   0.741   0.747   0.749   0.751
  0.758   0.760   0.765   0.767   0.775   0.778   0.782   0.787
  0.793   0.796   0.801   0.804   0.808   0.815   0.816   0.823
  0.826   0.831   0.849   0.855   0.860   0.867   0.871   0.880
  0.889   0.917   0.927   0.940   0.947   0.950   0.968   0.989
  0.998   1.001   1.007   1.028   1.034   1.052   1.055   1.057
  1.062   1.071   1.086   1.090   1.108   1.115   1.123   1.131
  1.136   1.145   1.154   1.156   1.160   1.165   1.172   1.177
  1.180   1.189   1.198   1.201   1.206   1.214   1.220   1.223
  1.241   1.246   1.255   1.256   1.271   1.277   1.287   1.295
  1.301   1.305   1.318   1.329   1.339   1.341   1.353   1.356
  1.376   1.392   1.393   1.399   1.405   1.416   1.419   1.430
  1.447   1.452   1.455   1.466   1.471   1.491   1.491   1.499
  1.503   1.513   1.525   1.532   1.540   1.546   1.555   1.560
  1.563   1.570   1.576   1.578   1.587   1.589   1.595   1.603
  1.606   1.610   1.616   1.618   1.621   1.628   1.632   1.636
  1.639   1.644   1.648   1.650   1.651   1.655   1.663   1.672
  1.672   1.686   1.695   1.703   1.712   1.713   1.720   1.727
  1.730   1.736   1.747   1.755   1.764   1.767   1.775   1.782
  1.787   1.798   1.800   1.806   1.811   1.823   1.837   1.838
  1.851   1.858   1.861   1.866   1.878   1.885   1.895   1.899
  1.905   1.920   1.926   1.927   1.937   1.942   1.962   1.971
  1.994   2.000   2.007   2.017   2.022   2.029   2.044   2.048
  2.049   2.057   2.072   2.079   2.093   2.098   2.103   2.115
  2.121   2.131   2.136   2.143   2.153   2.163   2.169   2.176
  2.192   2.200   2.208   2.219   2.230   2.249   2.254   2.267
  2.271   2.281   2.288   2.305   2.319   2.330   2.343   2.356
  2.363   2.375   2.378   2.392   2.396   2.415   2.433   2.447
  2.461   2.498   2.506   2.522   2.528   2.532   2.549   2.552
  2.561   2.579   2.584   2.587   2.592   2.604   2.612   2.615
  2.618   2.641   2.652   2.654   2.660   2.671   2.680   2.697
  2.704   2.708   2.722   2.735   2.742   2.761   2.765   2.792
  2.797   2.809   2.816   2.817   2.822   2.841   2.846   2.866
  2.876   2.891   2.891   2.899   2.909   2.917   2.926   2.929
  2.939   2.946   2.951   2.956   2.977   2.988   2.992   3.000
  3.005   3.015   3.021   3.036   3.044   3.056   3.065   3.075
  3.088   3.095   3.101   3.107   3.121   3.124   3.140   3.145
  3.155   3.158   3.170   3.181   3.186   3.199   3.216   3.219
  3.225   3.236   3.245   3.251   3.271   3.281   3.307   3.311
  3.314   3.325   3.337   3.338   3.350   3.367   3.377   3.404
  3.416   3.432   3.477   3.487   3.549   3.579   3.622   3.625
  3.688   3.778   3.791   3.809   3.811   3.820   3.835   3.842
  3.860   3.900   3.904   3.906   3.925   3.943   3.967   3.982
  4.001   4.007   4.028   4.038   4.051   4.071   4.095   4.103
  4.150   4.158   4.170   4.180   4.199   4.264   4.280   4.285
  4.304   4.320   4.333   4.334   4.349   4.451   4.989   5.068
  5.081   5.102   5.116   5.137   5.144   5.189   5.217   5.229
  5.377   5.389   5.403   5.422   5.425   5.447   5.482   5.507
  5.604   5.624   5.645   5.664   5.668   5.677   5.746   5.842
  5.858  23.763  23.786  23.803  23.810  23.820  23.829  23.842
 23.845  23.879  23.884  23.898  23.907  23.951  23.962  23.987
 24.006  49.872  49.912  49.936  49.950  49.965  49.982  50.008
 50.018  50.049
 --------------------------------------------------------------

          Ground-State Mulliken Net Atomic Charges

     Atom                 Charge (a.u.)
  ----------------------------------------
      1 C                    -0.066707
      2 H                     0.242616
      3 C                    -0.458782
      4 H                     0.187364
      5 O                     0.051707
      6 C                    -0.509012
      7 H                     0.219827
      8 H                     0.163777
      9 C                     0.567624
     10 H                     0.174601
     11 C                    -0.645150
     12 H                     0.145183
     13 H                     0.152393
     14 O                    -0.263486
     15 C                    -0.560577
     16 H                     0.166381
     17 H                     0.199328
     18 C                    -0.377286
     19 H                     0.162671
     20 H                     0.157107
     21 C                     0.393981
     22 C                    -0.787079
     23 C                    -0.491374
     24 O                     0.186932
     25 H                     0.190912
     26 H                     0.170053
     27 H                     0.159739
     28 H                     0.142929
     29 H                     0.257607
     30 H                     0.239129
     31 O                     0.086569
     32 C                    -0.297715
     33 H                     0.270282
     34 C                    -0.693084
     35 H                     0.222959
     36 C                     0.038081
     37 O                    -0.207448
     38 O                    -0.109715
     39 H                     0.294321
     40 C                    -0.156565
     41 H                     0.283660
     42 O                    -0.163270
     43 H                     0.263969
     44 C                    -0.663709
     45 H                     0.282823
     46 O                    -0.184871
     47 H                     0.273886
     48 C                    -0.189707
     49 H                     0.334596
     50 O                    -0.120241
     51 H                     0.262771
  ----------------------------------------
  Sum of atomic charges =     0.000000

 -----------------------------------------------------------------
                    Cartesian Multipole Moments
 -----------------------------------------------------------------
    Charge (ESU x 10^10)
                -0.0000
    Dipole Moment (Debye)
         X      -3.9523      Y      -1.6660      Z       3.7263
       Tot       5.6817
    Quadrupole Moments (Debye-Ang)
        XX    -149.8511     XY      -0.3887     YY    -141.8845
        XZ       5.5529     YZ       0.0204     ZZ    -148.7497
    Octopole Moments (Debye-Ang^2)
       XXX    -216.0652    XXY     -85.8114    XYY     -19.2699
       YYY     -43.3146    XXZ      76.2081    XYZ      16.8873
       YYZ      24.2622    XZZ      40.3518    YZZ      -4.9638
       ZZZ       1.4365
    Hexadecapole Moments (Debye-Ang^3)
      XXXX  -11411.2755   XXXY     280.2132   XXYY   -2092.1219
      XYYY     154.9198   YYYY   -2696.0617   XXXZ     330.6366
      XXYZ     138.4448   XYYZ     141.8752   YYYZ      11.2946
      XXZZ   -1917.5985   XYZZ      26.0813   YYZZ    -531.5981
      XZZZ      43.0077   YZZZ      -8.2850   ZZZZ    -684.4158
 -----------------------------------------------------------------
 Calculating analytic gradient of the SCF energy
 Gradient of SCF Energy
            1           2           3           4           5           6
    1  -0.0000138   0.0000056  -0.0000671   0.0000082   0.0000138   0.0000175
    2  -0.0000012   0.0000035   0.0000311  -0.0000100   0.0000517   0.0000128
    3   0.0000314   0.0000099  -0.0000166   0.0000012  -0.0000135   0.0000108
            7           8           9          10          11          12
    1  -0.0000091   0.0000173  -0.0000565   0.0000006   0.0000473  -0.0000096
    2  -0.0000032  -0.0000015  -0.0000329   0.0000067  -0.0000162  -0.0000026
    3  -0.0000065  -0.0000044   0.0000001   0.0000019  -0.0000062  -0.0000110
           13          14          15          16          17          18
    1   0.0000051  -0.0000448   0.0000498  -0.0000033  -0.0000101  -0.0000059
    2   0.0000058   0.0000389  -0.0000068   0.0000064   0.0000010  -0.0000252
    3  -0.0000077   0.0000349   0.0000271  -0.0000112  -0.0000062  -0.0000103
           19          20          21          22          23          24
    1   0.0000129  -0.0000086   0.0000010  -0.0000026  -0.0001174   0.0001142
    2  -0.0000004  -0.0000139   0.0000006  -0.0000106  -0.0000395  -0.0000346
    3   0.0000069   0.0000050  -0.0000298   0.0000124   0.0001873  -0.0001233
           25          26          27          28          29          30
    1   0.0000105  -0.0000003  -0.0000058  -0.0000052   0.0000279   0.0000154
    2  -0.0000039   0.0000013   0.0000005   0.0000043  -0.0000269   0.0000098
    3  -0.0000012   0.0000005   0.0000096  -0.0000058   0.0000114  -0.0000288
           31          32          33          34          35          36
    1   0.0000664  -0.0000428   0.0000115  -0.0001415   0.0000274  -0.0000680
    2   0.0000869   0.0000209  -0.0000141   0.0000171   0.0000290   0.0000257
    3   0.0000336  -0.0000218  -0.0000026  -0.0000464   0.0000058  -0.0000309
           37          38          39          40          41          42
    1   0.0000256   0.0000338  -0.0000055   0.0001089  -0.0000052  -0.0001233
    2   0.0000117  -0.0000099   0.0000009  -0.0000393  -0.0000070   0.0000275
    3   0.0000103   0.0000036  -0.0000079   0.0000066  -0.0000026  -0.0000075
           43          44          45          46          47          48
    1   0.0000360  -0.0000885   0.0000205   0.0000047   0.0000151   0.0000711
    2   0.0000029  -0.0000381  -0.0000017  -0.0000164   0.0000094  -0.0000187
    3   0.0000137  -0.0000235   0.0000173   0.0000113  -0.0000101  -0.0000167
           49          50          51
    1   0.0000423   0.0000874  -0.0000626
    2  -0.0000138  -0.0000124  -0.0000058
    3   0.0000034  -0.0000278   0.0000244
 Max gradient component =       1.873E-04
 RMS gradient           =       3.829E-05
 Gradient time:  CPU 534.48 s  wall 90.06 s
 Geometry Optimization Parameters
   NAtoms,    NIC,     NZ,  NCons,   NDum,   NFix, NCnnct, MaxDiis
       51     420       0       0       0       0       0       0

 Cartesian Hessian Update
 Hessian Updated using BFGS Update


** GEOMETRY OPTIMIZATION IN DELOCALIZED INTERNAL COORDINATES **
   Searching for a Minimum

   Optimization Cycle:   9

                       Coordinates (Angstroms)
     ATOM                X               Y               Z
      1  C        -2.6420640913    1.3674968402   -0.0775428595
      2  H        -2.4855898420    0.8987900523   -1.0582708940
      3  C        -2.4353949328    0.2959383398    0.9821906911
      4  H        -2.7297223632    0.7028803364    1.9630956371
      5  O        -1.0080345100    0.0825186241    1.0246935919
      6  C        -3.2710014222   -0.9388537966    0.7064742005
      7  H        -2.9976573500   -1.3676032026   -0.2607347789
      8  H        -3.1049994910   -1.7052777702    1.4715293055
      9  C        -4.7580434231   -0.5041192588    0.7103999118
     10  H        -5.0024185931   -0.1774961117    1.7318237565
     11  C        -5.6908955500   -1.6784398398    0.4226338890
     12  H        -5.5212085795   -2.4699479983    1.1655990709
     13  H        -6.7348926379   -1.3466311676    0.5098354545
     14  O        -5.4359425162   -2.1720786341   -0.8957714022
     15  C        -5.0293266839    0.6860131754   -0.2397079284
     16  H        -6.0691293928    1.0096709341   -0.1181870716
     17  H        -4.9306245613    0.3346643525   -1.2715836451
     18  C        -4.0769137601    1.8806602623   -0.0202567883
     19  H        -4.2585548741    2.6428666299   -0.7841199710
     20  H        -4.2714130341    2.3512181242    0.9526111183
     21  C        -1.4292192275    2.2695014402    0.1895376639
     22  C        -1.0994003923    3.3217913977   -0.8648005719
     23  C        -0.3499286732    1.1847240374    0.4102405842
     24  O         0.1717017215    0.8233851407   -0.8715177962
     25  H        -1.5706775055    2.7654404924    1.1594756436
     26  H        -0.9891407104    2.8701918921   -1.8517368704
     27  H        -0.1651468491    3.8389101131   -0.6283816092
     28  H        -1.8913766018    4.0748163297   -0.9139080205
     29  H        -6.0112576663   -2.9230917195   -1.0654739187
     30  H         0.4756633542    1.4957007643    1.0505093743
     31  O         2.3667472427    0.8377235801   -0.2339351417
     32  C         3.6712167267    0.2871330958   -0.3600040106
     33  H         3.9623199309    0.1981974515   -1.4135314369
     34  C         1.3552676291    0.1004453275   -0.9328481194
     35  H         1.6040132913    0.0493929222   -2.0005150856
     36  C         4.6447769917    1.2811368408    0.2675248695
     37  O         5.5063296643    1.8609943759   -0.3374467637
     38  O         4.4235941102    1.4407717980    1.5898436123
     39  H         5.0676352646    2.0891850846    1.9118806311
     40  C         3.7120275978   -1.0960983358    0.3018282783
     41  H         3.4646720366   -0.9714132068    1.3658390811
     42  O         5.0189473353   -1.6235415517    0.1515476113
     43  H         4.9812240405   -2.5691750089    0.3388354161
     44  C         2.6632591934   -1.9787115832   -0.3710308237
     45  H         2.9722251332   -2.1591990936   -1.4054102025
     46  O         2.6329771572   -3.2867221086    0.2214651513
     47  H         2.3276295798   -3.2036231360    1.1338889360
     48  C         1.2756104012   -1.3346243385   -0.3723813993
     49  H         0.8897446779   -1.2808025538    0.6538410163
     50  O         0.3852156793   -2.0634590064   -1.2020155871
     51  H         0.4331017667   -2.9912329983   -0.9448580715
   Point Group: c1    Number of degrees of freedom:   147


   Energy is  -1302.744848938

 Hessian Updated using BFGS Update

147 Hessian modes will be used to form the next step
  Hessian Eigenvalues:
     0.002377    0.004741    0.004763    0.006476    0.006695    0.006764
     0.007112    0.007329    0.008200    0.010029    0.010525    0.011362
     0.012820    0.013019    0.013895    0.016991    0.019254    0.019874
     0.022132    0.030218    0.031120    0.032061    0.032669    0.036358
     0.040155    0.041264    0.042588    0.046104    0.046260    0.047377
     0.047434    0.047706    0.048352    0.049143    0.049491    0.050337
     0.050720    0.051186    0.052410    0.054802    0.055938    0.056319
     0.057068    0.057736    0.058018    0.058174    0.058422    0.059428
     0.060485    0.062982    0.065028    0.068525    0.071485    0.074354
     0.075517    0.076921    0.079066    0.079368    0.081979    0.084852
     0.088148    0.090206    0.095356    0.107629    0.111890    0.114493
     0.116429    0.122225    0.137667    0.138306    0.143172    0.146753
     0.156605    0.159725    0.159810    0.160000    0.160016    0.160026
     0.160068    0.161850    0.165325    0.166720    0.167955    0.175364
     0.179644    0.185625    0.193579    0.196965    0.204603    0.221331
     0.227335    0.234136    0.245281    0.250870    0.262354    0.268695
     0.270860    0.276043    0.279162    0.284483    0.287902    0.289455
     0.290996    0.293529    0.299259    0.301444    0.303600    0.310809
     0.322143    0.335964    0.337778    0.338172    0.338457    0.338929
     0.339426    0.339612    0.339894    0.340137    0.340457    0.340612
     0.340708    0.340905    0.342081    0.342317    0.342430    0.342645
     0.342749    0.342826    0.343467    0.349390    0.378071    0.384193
     0.391666    0.392560    0.399388    0.402744    0.406194    0.421938
     0.429948    0.474629    0.511844    0.517711    0.523366    0.525205
     0.530448    0.548499    0.934012

 Minimum Search - Taking Simple RFO Step
 Searching for Lamda that Minimizes Along All modes
 Value Taken    Lamda =  -0.00000233
 Step Taken.  Stepsize is  0.024065

                             Maximum     Tolerance    Cnvgd?
         Gradient           0.000142      0.000300     YES
         Displacement       0.009375      0.001200      NO
         Energy change     -0.000006      0.000001      NO


 New Cartesian Coordinates Obtained by Inverse Iteration

 Displacement from previous Coordinates is:  0.076498
 ----------------------------------------------------------------
             Standard Nuclear Orientation (Angstroms)
    I     Atom           X                Y                Z
 ----------------------------------------------------------------
    1      C      -2.6419565456     1.3671224350    -0.0796330084
    2      H      -2.4862337099     0.8975292514    -1.0600825573
    3      C      -2.4338816181     0.2966615849     0.9809369853
    4      H      -2.7267285965     0.7048742750     1.9617862251
    5      O      -1.0065755045     0.0830903025     1.0213171441
    6      C      -3.2698932475    -0.9384082292     0.7079163067
    7      H      -2.9978363536    -1.3684186523    -0.2590975921
    8      H      -3.1028677607    -1.7038828720     1.4737031230
    9      C      -4.7568924100    -0.5037107136     0.7133545806
   10      H      -4.9998680676    -0.1760183341     1.7347588064
   11      C      -5.6901856948    -1.6783706430     0.4282174743
   12      H      -5.5194579913    -2.4689898693     1.1719149899
   13      H      -6.7340512138    -1.3464505863     0.5165150541
   14      O      -5.4370818188    -2.1736937424    -0.8899530139
   15      C      -5.0295876991     0.6853749923    -0.2376911921
   16      H      -6.0691956987     1.0091761717    -0.1148996704
   17      H      -4.9324640175     0.3327551914    -1.2692875377
   18      C      -4.0767883536     1.8802332570    -0.0211903467
   19      H      -4.2595442453     2.6413629016    -0.7858659115
   20      H      -4.2698731124     2.3522409321     0.9512692878
   21      C      -1.4293378693     2.2698952933     0.1858305495
   22      C      -1.1006255626     3.3211934959    -0.8698607505
   23      C      -0.3492232435     1.1860135011     0.4070867955
   24      O       0.1731641828     0.8247392109    -0.8742443521
   25      H      -1.5706744957     2.7668689305     1.1552663273
   26      H      -0.9909230214     2.8685960684    -1.8564031500
   27      H      -0.1663947501     3.8389142546    -0.6346871355
   28      H      -1.8929526553     4.0738311969    -0.9191545009
   29      H      -6.0152658097    -2.9226184319    -1.0591712212
   30      H       0.4757336936     1.4979446620     1.0477123114
   31      O       2.3670532269     0.8380777066    -0.2326731103
   32      C       3.6717917503     0.2874943276    -0.3560796297
   33      H       3.9656681156     0.2002385423    -1.4089801955
   34      C       1.3568505257     0.1017673477    -0.9344100314
   35      H       1.6073382169     0.0519456365    -2.0017215608
   36      C       4.6438626216     1.2803153663     0.2756120770
   37      O       5.5077731779     1.8601236239    -0.3260602173
   38      O       4.4182940515     1.4391202698     1.5972825669
   39      H       5.0617822383     2.0867814856     1.9219703091
   40      C       3.7105592278    -1.0967798157     0.3036707287
   41      H       3.4599954045    -0.9737732317     1.3671223838
   42      O       5.0177735007    -1.6246377140     0.1566451650
   43      H       4.9776927816    -2.5714768114     0.3373496647
   44      C       2.6635960519    -1.9777809730    -0.3739410837
   45      H       2.9747322044    -2.1551831824    -1.4082524214
   46      O       2.6324066423    -3.2876365595     0.2144163865
   47      H       2.3241710520    -3.2078069178     1.1261822913
   48      C       1.2758454794    -1.3339947580    -0.3762281760
   49      H       0.8882366262    -1.2819678512     0.6494468150
   50      O       0.3867508962    -2.0616481081    -1.2083406203
   51      H       0.4412146902    -2.9910168839    -0.9582016341
 ----------------------------------------------------------------
 Molecular Point Group                 C1    NOp =  1
 Largest Abelian Subgroup              C1    NOp =  1
 Nuclear Repulsion Energy =  2493.5117531006 hartrees
 There are       97 alpha and       97 beta electrons
 Applying Cartesian multipole field
    Component          Value
    ---------          -----
     (2,0,0)        1.00000E-12
     (0,2,0)        2.00000E-11
     (0,0,2)       -3.00000E-11
 Nucleus-field energy     =     0.0000000366 hartrees
 Requested basis set is 6-311++G(d,p)
 There are 280 shells and 732 basis functions
 A cutoff of  1.0D-11 yielded  27542 shell pairs
 There are    183788 function pairs (    194720 Cartesian)
 Smallest overlap matrix eigenvalue = 7.18E-07

 Q-Chem warning in module stvman/mkSTV.C, line 306:

 Overlap eigenvalue is smaller than square root of threshold
 Use THRESH >= 12 to get rid of this warning

 Linear dependence detected in AO basis
 Tighter screening thresholds may be required for diffuse basis sets
 Use S2THRESH > 14 and THRESH = 14 in case of SCF convergence issues
 Number of orthogonalized atomic orbitals = 731
 Maximum deviation from orthogonality = 6.485E-10
 Guess MOs from SCF MO coefficient file

 -----------------------------------------------------------------------
  General SCF calculation program by
  Eric Jon Sundstrom, Paul Horn, Yuezhi Mao, Dmitri Zuev, Alec White,
  David Stuck, Shaama M.S., Shane Yost, Joonho Lee, David Small,
  Daniel Levine, Susi Lehtola, Hugh Burton, Evgeny Epifanovsky
 -----------------------------------------------------------------------
 Exchange:     0.2000 Hartree-Fock + 0.0800 Slater + 0.7200 B88
 Correlation:  0.1900 VWN1RPA + 0.8100 LYP
 Using SG-1 standard quadrature grid
 using 6 threads for integral computing
 -------------------------------------------------------
 OpenMP Integral computing Module                
 Release: version 2.0, May 2017, Q-Chem Inc. Pleasanton 
 -------------------------------------------------------
 -------------------------------------------------------
 OpenMP BLAS3 based DFT computing Module                
 Release: version 1.0, May 2013, Q-Chem Inc. Pittsburgh 
 -------------------------------------------------------
 A restricted SCF calculation will be
 performed using DIIS
 SCF converges when DIIS error is below 1.0e-08
 ---------------------------------------
  Cycle       Energy         DIIS error
 ---------------------------------------
    1   -1302.7447548472      3.39e-05  
    2   -1302.7448487174      5.45e-06  
    3   -1302.7448473211      8.24e-06  
    4   -1302.7448503536      1.43e-06  
    5   -1302.7448504099      9.42e-07  
    6   -1302.7448504512      1.59e-07  
    7   -1302.7448504525      5.38e-08  
    8   -1302.7448504523      1.33e-08  
    9   -1302.7448504527      4.94e-09  Convergence criterion met
 ---------------------------------------
 SCF time:   CPU 1702.40s  wall 301.00s 
 SCF   energy in the final basis set =    -1302.7448504527
 Total energy in the final basis set =    -1302.7448504527

 --------------------------------------------------------------

                    Orbital Energies (a.u.)
 --------------------------------------------------------------

 Alpha MOs
 -- Occupied --
-19.185 -19.159 -19.154 -19.143 -19.140 -19.133 -19.130 -19.128
-19.126 -10.321 -10.289 -10.270 -10.258 -10.248 -10.246 -10.237
-10.223 -10.216 -10.182 -10.181 -10.171 -10.170 -10.167 -10.163
-10.158  -1.129  -1.099  -1.069  -1.056  -1.045  -1.039  -1.033
 -1.029  -1.015  -0.843  -0.809  -0.805  -0.785  -0.754  -0.744
 -0.703  -0.683  -0.678  -0.654  -0.633  -0.628  -0.615  -0.585
 -0.572  -0.568  -0.556  -0.549  -0.545  -0.526  -0.513  -0.512
 -0.509  -0.498  -0.487  -0.485  -0.477  -0.470  -0.463  -0.460
 -0.450  -0.444  -0.435  -0.431  -0.426  -0.421  -0.411  -0.410
 -0.400  -0.389  -0.382  -0.379  -0.375  -0.369  -0.365  -0.359
 -0.357  -0.353  -0.345  -0.341  -0.339  -0.332  -0.327  -0.321
 -0.317  -0.309  -0.300  -0.297  -0.293  -0.284  -0.283  -0.279
 -0.264
 -- Virtual --
 -0.029  -0.020  -0.016  -0.010  -0.005   0.000   0.006   0.007
  0.013   0.018   0.022   0.025   0.034   0.035   0.038   0.044
  0.045   0.048   0.054   0.057   0.061   0.064   0.069   0.071
  0.073   0.076   0.079   0.081   0.082   0.088   0.090   0.093
  0.095   0.098   0.100   0.103   0.106   0.108   0.109   0.112
  0.114   0.115   0.119   0.122   0.123   0.125   0.126   0.128
  0.129   0.132   0.133   0.136   0.137   0.142   0.144   0.146
  0.149   0.150   0.151   0.155   0.157   0.158   0.159   0.160
  0.163   0.165   0.168   0.171   0.172   0.174   0.177   0.178
  0.182   0.184   0.185   0.187   0.189   0.190   0.191   0.195
  0.198   0.200   0.202   0.206   0.209   0.211   0.214   0.219
  0.221   0.224   0.225   0.229   0.231   0.232   0.237   0.241
  0.243   0.244   0.245   0.247   0.250   0.254   0.255   0.259
  0.262   0.265   0.268   0.269   0.274   0.275   0.277   0.280
  0.283   0.285   0.288   0.292   0.292   0.295   0.296   0.300
  0.304   0.305   0.308   0.310   0.314   0.318   0.321   0.322
  0.325   0.327   0.330   0.331   0.333   0.336   0.339   0.344
  0.346   0.348   0.348   0.352   0.355   0.358   0.359   0.364
  0.366   0.369   0.370   0.371   0.374   0.377   0.381   0.385
  0.388   0.393   0.396   0.403   0.406   0.409   0.412   0.416
  0.418   0.426   0.428   0.432   0.440   0.442   0.445   0.449
  0.457   0.464   0.468   0.478   0.481   0.482   0.491   0.498
  0.506   0.508   0.517   0.521   0.529   0.531   0.538   0.546
  0.549   0.555   0.559   0.566   0.576   0.579   0.582   0.589
  0.596   0.598   0.602   0.611   0.614   0.618   0.627   0.630
  0.640   0.644   0.646   0.652   0.656   0.661   0.665   0.669
  0.675   0.685   0.689   0.693   0.696   0.699   0.705   0.709
  0.714   0.721   0.722   0.737   0.741   0.747   0.749   0.751
  0.758   0.760   0.765   0.767   0.775   0.778   0.782   0.787
  0.793   0.796   0.801   0.804   0.808   0.815   0.816   0.823
  0.826   0.831   0.849   0.855   0.860   0.867   0.871   0.880
  0.889   0.917   0.927   0.940   0.946   0.950   0.968   0.989
  0.998   1.001   1.007   1.028   1.034   1.052   1.055   1.057
  1.062   1.071   1.086   1.090   1.108   1.116   1.123   1.131
  1.136   1.145   1.154   1.156   1.160   1.165   1.172   1.177
  1.180   1.189   1.198   1.201   1.206   1.214   1.220   1.222
  1.241   1.246   1.255   1.256   1.271   1.277   1.287   1.295
  1.301   1.305   1.318   1.329   1.339   1.341   1.353   1.356
  1.375   1.392   1.392   1.400   1.405   1.416   1.419   1.430
  1.447   1.452   1.455   1.466   1.471   1.491   1.492   1.499
  1.503   1.513   1.525   1.531   1.540   1.546   1.555   1.559
  1.563   1.570   1.575   1.578   1.587   1.589   1.595   1.602
  1.606   1.610   1.616   1.618   1.621   1.628   1.632   1.636
  1.639   1.644   1.648   1.650   1.651   1.655   1.663   1.672
  1.672   1.686   1.695   1.703   1.712   1.714   1.720   1.727
  1.730   1.736   1.747   1.755   1.764   1.767   1.775   1.782
  1.787   1.798   1.800   1.806   1.811   1.823   1.837   1.839
  1.851   1.858   1.861   1.866   1.878   1.885   1.895   1.899
  1.905   1.920   1.926   1.927   1.937   1.942   1.962   1.971
  1.994   2.000   2.007   2.017   2.022   2.029   2.044   2.048
  2.048   2.057   2.072   2.079   2.093   2.098   2.103   2.115
  2.121   2.131   2.136   2.143   2.153   2.163   2.169   2.175
  2.192   2.200   2.208   2.219   2.230   2.249   2.254   2.267
  2.271   2.281   2.288   2.305   2.319   2.330   2.343   2.356
  2.363   2.375   2.378   2.392   2.396   2.415   2.433   2.447
  2.461   2.498   2.506   2.522   2.528   2.532   2.548   2.552
  2.561   2.579   2.584   2.587   2.592   2.603   2.612   2.615
  2.618   2.640   2.652   2.654   2.661   2.671   2.680   2.697
  2.704   2.708   2.722   2.735   2.742   2.761   2.765   2.792
  2.797   2.809   2.816   2.817   2.822   2.841   2.846   2.866
  2.876   2.891   2.891   2.899   2.909   2.917   2.926   2.928
  2.939   2.946   2.951   2.956   2.977   2.988   2.992   3.000
  3.005   3.015   3.021   3.037   3.044   3.056   3.065   3.075
  3.088   3.095   3.101   3.107   3.121   3.124   3.140   3.145
  3.155   3.158   3.170   3.181   3.186   3.199   3.216   3.219
  3.225   3.236   3.245   3.251   3.271   3.280   3.307   3.311
  3.315   3.325   3.337   3.338   3.350   3.367   3.377   3.404
  3.416   3.432   3.477   3.487   3.550   3.579   3.622   3.624
  3.688   3.778   3.791   3.809   3.811   3.820   3.835   3.842
  3.860   3.900   3.904   3.906   3.925   3.944   3.967   3.982
  4.001   4.007   4.028   4.039   4.051   4.071   4.095   4.104
  4.150   4.158   4.170   4.180   4.199   4.264   4.281   4.285
  4.304   4.320   4.332   4.334   4.348   4.451   4.989   5.067
  5.081   5.102   5.116   5.137   5.144   5.189   5.217   5.229
  5.377   5.389   5.403   5.422   5.425   5.447   5.482   5.507
  5.604   5.624   5.645   5.663   5.667   5.677   5.746   5.842
  5.857  23.763  23.786  23.803  23.810  23.820  23.829  23.842
 23.845  23.879  23.884  23.898  23.907  23.951  23.962  23.987
 24.006  49.872  49.912  49.936  49.950  49.965  49.982  50.008
 50.018  50.049
 --------------------------------------------------------------

          Ground-State Mulliken Net Atomic Charges

     Atom                 Charge (a.u.)
  ----------------------------------------
      1 C                    -0.065124
      2 H                     0.242737
      3 C                    -0.456836
      4 H                     0.187335
      5 O                     0.051486
      6 C                    -0.511147
      7 H                     0.219932
      8 H                     0.163736
      9 C                     0.568110
     10 H                     0.174598
     11 C                    -0.645519
     12 H                     0.145296
     13 H                     0.152332
     14 O                    -0.263487
     15 C                    -0.561001
     16 H                     0.166322
     17 H                     0.199172
     18 C                    -0.376863
     19 H                     0.162687
     20 H                     0.157035
     21 C                     0.393494
     22 C                    -0.787184
     23 C                    -0.491906
     24 O                     0.186689
     25 H                     0.190909
     26 H                     0.170064
     27 H                     0.159760
     28 H                     0.142880
     29 H                     0.257581
     30 H                     0.239150
     31 O                     0.086374
     32 C                    -0.294713
     33 H                     0.270104
     34 C                    -0.693371
     35 H                     0.222941
     36 C                     0.037716
     37 O                    -0.207435
     38 O                    -0.109655
     39 H                     0.294313
     40 C                    -0.157533
     41 H                     0.283845
     42 O                    -0.163386
     43 H                     0.263950
     44 C                    -0.666651
     45 H                     0.282875
     46 O                    -0.185204
     47 H                     0.274092
     48 C                    -0.188457
     49 H                     0.335459
     50 O                    -0.120395
     51 H                     0.262890
  ----------------------------------------
  Sum of atomic charges =     0.000000

 -----------------------------------------------------------------
                    Cartesian Multipole Moments
 -----------------------------------------------------------------
    Charge (ESU x 10^10)
                 0.0000
    Dipole Moment (Debye)
         X      -3.9560      Y      -1.6685      Z       3.7097
       Tot       5.6741
    Quadrupole Moments (Debye-Ang)
        XX    -149.9095     XY      -0.4391     YY    -141.8628
        XZ       5.4407     YZ       0.0366     ZZ    -148.7138
    Octopole Moments (Debye-Ang^2)
       XXX    -217.3432    XXY     -85.8920    XYY     -19.0813
       YYY     -43.4995    XXZ      75.5579    XYZ      17.0034
       YYZ      24.1500    XZZ      40.4903    YZZ      -4.8520
       ZZZ       1.3183
    Hexadecapole Moments (Debye-Ang^3)
      XXXX  -11411.4047   XXXY     280.7026   XXYY   -2092.6174
      XYYY     153.8760   YYYY   -2695.3641   XXXZ     325.7992
      XXYZ     138.0348   XYYZ     140.8089   YYYZ      10.8639
      XXZZ   -1916.0236   XYZZ      26.9337   YYZZ    -531.5594
      XZZZ      42.4053   YZZZ      -8.0547   ZZZZ    -685.8907
 -----------------------------------------------------------------
 Calculating analytic gradient of the SCF energy
 Gradient of SCF Energy
            1           2           3           4           5           6
    1  -0.0000030   0.0000081  -0.0000486   0.0000075   0.0000197   0.0000196
    2  -0.0000167  -0.0000082   0.0000207   0.0000073   0.0000152   0.0000313
    3   0.0000180   0.0000011  -0.0000077   0.0000026  -0.0000637   0.0000205
            7           8           9          10          11          12
    1  -0.0000086   0.0000158  -0.0000152   0.0000016   0.0000317  -0.0000078
    2  -0.0000097  -0.0000023  -0.0000195   0.0000038  -0.0000134  -0.0000054
    3  -0.0000025  -0.0000009   0.0000043  -0.0000017  -0.0000098  -0.0000038
           13          14          15          16          17          18
    1   0.0000003  -0.0000306   0.0000197  -0.0000045  -0.0000075   0.0000041
    2   0.0000004   0.0000235  -0.0000009   0.0000039  -0.0000042  -0.0000189
    3  -0.0000023   0.0000151   0.0000211  -0.0000041  -0.0000021  -0.0000073
           19          20          21          22          23          24
    1   0.0000036  -0.0000036  -0.0000023   0.0000038  -0.0000679   0.0000584
    2  -0.0000008  -0.0000054   0.0000200  -0.0000092  -0.0000263  -0.0000530
    3   0.0000043   0.0000056  -0.0000048   0.0000034   0.0001732  -0.0001209
           25          26          27          28          29          30
    1   0.0000025  -0.0000005  -0.0000064  -0.0000067   0.0000165   0.0000079
    2  -0.0000021   0.0000019  -0.0000067  -0.0000014  -0.0000229   0.0000254
    3   0.0000038  -0.0000023   0.0000088  -0.0000014   0.0000103  -0.0000103
           31          32          33          34          35          36
    1   0.0000631  -0.0000281   0.0000027  -0.0001055   0.0000059  -0.0000575
    2   0.0000794   0.0000109  -0.0000090  -0.0000347   0.0000132  -0.0000145
    3   0.0000233  -0.0000086  -0.0000031  -0.0000327   0.0000066  -0.0000049
           37          38          39          40          41          42
    1   0.0000281   0.0000163   0.0000028   0.0000586  -0.0000037  -0.0000469
    2   0.0000266   0.0000001   0.0000054  -0.0000124   0.0000024   0.0000198
    3  -0.0000084   0.0000062  -0.0000042  -0.0000008  -0.0000005   0.0000184
           43          44          45          46          47          48
    1   0.0000118  -0.0000400   0.0000109  -0.0000044   0.0000061   0.0000375
    2  -0.0000049  -0.0000166  -0.0000049  -0.0000039   0.0000035   0.0000238
    3  -0.0000150  -0.0000205   0.0000053   0.0000031   0.0000029  -0.0000243
           49          50          51
    1   0.0000106   0.0000508  -0.0000268
    2  -0.0000197   0.0000045   0.0000042
    3   0.0000148  -0.0000246   0.0000201
 Max gradient component =       1.732E-04
 RMS gradient           =       2.831E-05
 Gradient time:  CPU 534.91 s  wall 90.17 s
 Geometry Optimization Parameters
   NAtoms,    NIC,     NZ,  NCons,   NDum,   NFix, NCnnct, MaxDiis
       51     420       0       0       0       0       0       0

 Cartesian Hessian Update
 Hessian Updated using BFGS Update


** GEOMETRY OPTIMIZATION IN DELOCALIZED INTERNAL COORDINATES **
   Searching for a Minimum

   Optimization Cycle:  10

                       Coordinates (Angstroms)
     ATOM                X               Y               Z
      1  C        -2.6419565456    1.3671224350   -0.0796330084
      2  H        -2.4862337099    0.8975292514   -1.0600825573
      3  C        -2.4338816181    0.2966615849    0.9809369853
      4  H        -2.7267285965    0.7048742750    1.9617862251
      5  O        -1.0065755045    0.0830903025    1.0213171441
      6  C        -3.2698932475   -0.9384082292    0.7079163067
      7  H        -2.9978363536   -1.3684186523   -0.2590975921
      8  H        -3.1028677607   -1.7038828720    1.4737031230
      9  C        -4.7568924100   -0.5037107136    0.7133545806
     10  H        -4.9998680676   -0.1760183341    1.7347588064
     11  C        -5.6901856948   -1.6783706430    0.4282174743
     12  H        -5.5194579913   -2.4689898693    1.1719149899
     13  H        -6.7340512138   -1.3464505863    0.5165150541
     14  O        -5.4370818188   -2.1736937424   -0.8899530139
     15  C        -5.0295876991    0.6853749923   -0.2376911921
     16  H        -6.0691956987    1.0091761717   -0.1148996704
     17  H        -4.9324640175    0.3327551914   -1.2692875377
     18  C        -4.0767883536    1.8802332570   -0.0211903467
     19  H        -4.2595442453    2.6413629016   -0.7858659115
     20  H        -4.2698731124    2.3522409321    0.9512692878
     21  C        -1.4293378693    2.2698952933    0.1858305495
     22  C        -1.1006255626    3.3211934959   -0.8698607505
     23  C        -0.3492232435    1.1860135011    0.4070867955
     24  O         0.1731641828    0.8247392109   -0.8742443521
     25  H        -1.5706744957    2.7668689305    1.1552663273
     26  H        -0.9909230214    2.8685960684   -1.8564031500
     27  H        -0.1663947501    3.8389142546   -0.6346871355
     28  H        -1.8929526553    4.0738311969   -0.9191545009
     29  H        -6.0152658097   -2.9226184319   -1.0591712212
     30  H         0.4757336936    1.4979446620    1.0477123114
     31  O         2.3670532269    0.8380777066   -0.2326731103
     32  C         3.6717917503    0.2874943276   -0.3560796297
     33  H         3.9656681156    0.2002385423   -1.4089801955
     34  C         1.3568505257    0.1017673477   -0.9344100314
     35  H         1.6073382169    0.0519456365   -2.0017215608
     36  C         4.6438626216    1.2803153663    0.2756120770
     37  O         5.5077731779    1.8601236239   -0.3260602173
     38  O         4.4182940515    1.4391202698    1.5972825669
     39  H         5.0617822383    2.0867814856    1.9219703091
     40  C         3.7105592278   -1.0967798157    0.3036707287
     41  H         3.4599954045   -0.9737732317    1.3671223838
     42  O         5.0177735007   -1.6246377140    0.1566451650
     43  H         4.9776927816   -2.5714768114    0.3373496647
     44  C         2.6635960519   -1.9777809730   -0.3739410837
     45  H         2.9747322044   -2.1551831824   -1.4082524214
     46  O         2.6324066423   -3.2876365595    0.2144163865
     47  H         2.3241710520   -3.2078069178    1.1261822913
     48  C         1.2758454794   -1.3339947580   -0.3762281760
     49  H         0.8882366262   -1.2819678512    0.6494468150
     50  O         0.3867508962   -2.0616481081   -1.2083406203
     51  H         0.4412146902   -2.9910168839   -0.9582016341
   Point Group: c1    Number of degrees of freedom:   147


   Energy is  -1302.744850453

 Hessian Updated using BFGS Update

147 Hessian modes will be used to form the next step
  Hessian Eigenvalues:
     0.001981    0.004661    0.004748    0.006313    0.006665    0.006767
     0.007118    0.007348    0.007900    0.009981    0.010310    0.011396
     0.012703    0.013099    0.013817    0.017116    0.019187    0.019951
     0.022139    0.030148    0.031123    0.031997    0.032818    0.036357
     0.040153    0.041287    0.042671    0.046105    0.046275    0.047349
     0.047412    0.047675    0.048201    0.049204    0.049538    0.050134
     0.050713    0.051010    0.052258    0.054774    0.055943    0.056315
     0.057062    0.057712    0.058025    0.058161    0.058433    0.059429
     0.060182    0.062872    0.065035    0.068499    0.071605    0.074332
     0.075157    0.076905    0.079049    0.079339    0.081986    0.084831
     0.088089    0.090369    0.095177    0.107595    0.111491    0.114237
     0.116481    0.121964    0.137648    0.138305    0.143194    0.145979
     0.156803    0.159616    0.159891    0.159996    0.160014    0.160040
     0.160396    0.161471    0.165317    0.166671    0.168240    0.175235
     0.179297    0.185632    0.193599    0.196924    0.203930    0.221435
     0.227386    0.233441    0.245466    0.250911    0.262389    0.268643
     0.270959    0.276012    0.279444    0.284462    0.287102    0.288123
     0.291069    0.293504    0.299338    0.301291    0.303600    0.311127
     0.318732    0.336004    0.337825    0.338188    0.338475    0.338919
     0.339390    0.339662    0.339856    0.340133    0.340485    0.340607
     0.340719    0.340904    0.342078    0.342306    0.342425    0.342667
     0.342751    0.342833    0.343469    0.348201    0.379521    0.382775
     0.391610    0.392263    0.396543    0.402929    0.407208    0.420287
     0.426702    0.473973    0.512025    0.517774    0.523547    0.525165
     0.530503    0.548547    0.934091

 Minimum Search - Taking Simple RFO Step
 Searching for Lamda that Minimizes Along All modes
 Value Taken    Lamda =   0.00000000
 Step Taken.  Stepsize is  0.015037

                             Maximum     Tolerance    Cnvgd?
         Gradient           0.000061      0.000300     YES
         Displacement       0.005698      0.001200      NO
         Energy change     -0.000002      0.000001      NO


 New Cartesian Coordinates Obtained by Inverse Iteration

 Displacement from previous Coordinates is:  0.019868
 ----------------------------------------------------------------
             Standard Nuclear Orientation (Angstroms)
    I     Atom           X                Y                Z
 ----------------------------------------------------------------
    1      C      -2.6419788577     1.3672729387    -0.0799986000
    2      H      -2.4865370269     0.8976301915    -1.0604648332
    3      C      -2.4333438702     0.2969138356     0.9806854010
    4      H      -2.7262277915     0.7051748330     1.9615103026
    5      O      -1.0060288972     0.0837628486     1.0209262570
    6      C      -3.2691608523    -0.9383767842     0.7079222917
    7      H      -2.9971300925    -1.3683601111    -0.2591044447
    8      H      -3.1019335113    -1.7037697041     1.4737472112
    9      C      -4.7562004550    -0.5039105168     0.7138192952
   10      H      -4.9989081353    -0.1764157144     1.7353535044
   11      C      -5.6894194874    -1.6787125546     0.4289736633
   12      H      -5.5183691696    -2.4692285364     1.1727251867
   13      H      -6.7333006934    -1.3469276536     0.5175086815
   14      O      -5.4364514428    -2.1741455107    -0.8892292651
   15      C      -5.0295701986     0.6851807346    -0.2370539238
   16      H      -6.0691806074     1.0087177583    -0.1136674805
   17      H      -4.9328465758     0.3325834780    -1.2686897155
   18      C      -4.0768712108     1.8802211447    -0.0210782205
   19      H      -4.2601062574     2.6411329454    -0.7858589079
   20      H      -4.2695794882     2.3524529034     0.9513469754
   21      C      -1.4295092299     2.2703977772     0.1849268147
   22      C      -1.1013924625     3.3213497053    -0.8713444282
   23      C      -0.3490018620     1.1869331099     0.4064713632
   24      O       0.1736223831     0.8254346633    -0.8744215449
   25      H      -1.5709093259     2.7677875929     1.1541366176
   26      H      -0.9921649596     2.8683223573    -1.8577389165
   27      H      -0.1671105165     3.8393496990    -0.6369558624
   28      H      -1.8938559233     4.0738436579    -0.9205522417
   29      H      -6.0165725059    -2.9213805046    -1.0592695097
   30      H       0.4756842901     1.4991373778     1.0472947457
   31      O       2.3672435360     0.8379526882    -0.2322010014
   32      C       3.6720099982     0.2873123104    -0.3552826540
   33      H       3.9662865917     0.2004994040    -1.4081047920
   34      C       1.3571102122     0.1019530175    -0.9340759474
   35      H       1.6077694843     0.0517001758    -2.0013431925
   36      C       4.6439735783     1.2797577934     0.2771745943
   37      O       5.5090828315     1.8585400240    -0.3237266030
   38      O       4.4166511792     1.4394903656     1.5984213048
   39      H       5.0601635285     2.0868557346     1.9236488620
   40      C       3.7102169538    -1.0971716937     0.3039730118
   41      H       3.4594748972    -0.9744777508     1.3674105437
   42      O       5.0173293276    -1.6255958384     0.1571915968
   43      H       4.9761995582    -2.5727388091     0.3360887499
   44      C       2.6631574561    -1.9774751778    -0.3742801496
   45      H       2.9739717442    -2.1537293853    -1.4089089243
   46      O       2.6321990626    -3.2880449757     0.2124781270
   47      H       2.3235350533    -3.2095439047     1.1242156044
   48      C       1.2754089077    -1.3336360993    -0.3756507626
   49      H       0.8883155894    -1.2813927389     0.6501907045
   50      O       0.3856315986    -2.0612384029    -1.2071579320
   51      H       0.4445489365    -2.9913713646    -0.9608078285
 ----------------------------------------------------------------
 Molecular Point Group                 C1    NOp =  1
 Largest Abelian Subgroup              C1    NOp =  1
 Nuclear Repulsion Energy =  2493.5594748137 hartrees
 There are       97 alpha and       97 beta electrons
 Applying Cartesian multipole field
    Component          Value
    ---------          -----
     (2,0,0)        1.00000E-12
     (0,2,0)        2.00000E-11
     (0,0,2)       -3.00000E-11
 Nucleus-field energy     =     0.0000000366 hartrees
 Requested basis set is 6-311++G(d,p)
 There are 280 shells and 732 basis functions
 A cutoff of  1.0D-11 yielded  27544 shell pairs
 There are    183790 function pairs (    194722 Cartesian)
 Smallest overlap matrix eigenvalue = 7.18E-07

 Q-Chem warning in module stvman/mkSTV.C, line 306:

 Overlap eigenvalue is smaller than square root of threshold
 Use THRESH >= 12 to get rid of this warning

 Linear dependence detected in AO basis
 Tighter screening thresholds may be required for diffuse basis sets
 Use S2THRESH > 14 and THRESH = 14 in case of SCF convergence issues
 Number of orthogonalized atomic orbitals = 731
 Maximum deviation from orthogonality = 6.523E-10
 Guess MOs from SCF MO coefficient file

 -----------------------------------------------------------------------
  General SCF calculation program by
  Eric Jon Sundstrom, Paul Horn, Yuezhi Mao, Dmitri Zuev, Alec White,
  David Stuck, Shaama M.S., Shane Yost, Joonho Lee, David Small,
  Daniel Levine, Susi Lehtola, Hugh Burton, Evgeny Epifanovsky
 -----------------------------------------------------------------------
 Exchange:     0.2000 Hartree-Fock + 0.0800 Slater + 0.7200 B88
 Correlation:  0.1900 VWN1RPA + 0.8100 LYP
 Using SG-1 standard quadrature grid
 using 6 threads for integral computing
 -------------------------------------------------------
 OpenMP Integral computing Module                
 Release: version 2.0, May 2017, Q-Chem Inc. Pleasanton 
 -------------------------------------------------------
 -------------------------------------------------------
 OpenMP BLAS3 based DFT computing Module                
 Release: version 1.0, May 2013, Q-Chem Inc. Pittsburgh 
 -------------------------------------------------------
 A restricted SCF calculation will be
 performed using DIIS
 SCF converges when DIIS error is below 1.0e-08
 ---------------------------------------
  Cycle       Energy         DIIS error
 ---------------------------------------
    1   -1302.7448363998      1.29e-05  
    2   -1302.7448507962      2.12e-06  
    3   -1302.7448506722      2.87e-06  
    4   -1302.7448510416      5.65e-07  
    5   -1302.7448510511      3.32e-07  
    6   -1302.7448510562      5.65e-08  
    7   -1302.7448510565      2.39e-08  
    8   -1302.7448510564      4.66e-09  Convergence criterion met
 ---------------------------------------
 SCF time:   CPU 1514.14s  wall 269.00s 
 SCF   energy in the final basis set =    -1302.7448510564
 Total energy in the final basis set =    -1302.7448510564

 --------------------------------------------------------------

                    Orbital Energies (a.u.)
 --------------------------------------------------------------

 Alpha MOs
 -- Occupied --
-19.185 -19.159 -19.154 -19.143 -19.140 -19.133 -19.130 -19.128
-19.126 -10.321 -10.289 -10.270 -10.258 -10.248 -10.246 -10.237
-10.223 -10.216 -10.182 -10.181 -10.171 -10.170 -10.167 -10.163
-10.158  -1.129  -1.099  -1.069  -1.056  -1.045  -1.039  -1.033
 -1.029  -1.015  -0.843  -0.809  -0.805  -0.785  -0.754  -0.744
 -0.703  -0.683  -0.678  -0.654  -0.633  -0.628  -0.615  -0.585
 -0.572  -0.568  -0.556  -0.549  -0.545  -0.526  -0.513  -0.512
 -0.509  -0.498  -0.487  -0.485  -0.477  -0.470  -0.463  -0.460
 -0.450  -0.444  -0.435  -0.431  -0.426  -0.421  -0.411  -0.410
 -0.400  -0.390  -0.382  -0.379  -0.375  -0.369  -0.365  -0.359
 -0.357  -0.353  -0.345  -0.341  -0.339  -0.332  -0.327  -0.321
 -0.317  -0.309  -0.300  -0.297  -0.293  -0.284  -0.283  -0.279
 -0.264
 -- Virtual --
 -0.029  -0.020  -0.016  -0.010  -0.005   0.000   0.006   0.007
  0.013   0.018   0.022   0.025   0.034   0.035   0.038   0.044
  0.045   0.048   0.054   0.057   0.061   0.064   0.069   0.071
  0.073   0.076   0.079   0.081   0.082   0.088   0.090   0.093
  0.095   0.098   0.100   0.103   0.106   0.108   0.109   0.112
  0.114   0.115   0.119   0.122   0.123   0.125   0.126   0.128
  0.129   0.132   0.133   0.136   0.137   0.142   0.144   0.146
  0.149   0.150   0.151   0.155   0.157   0.158   0.159   0.160
  0.163   0.165   0.168   0.171   0.172   0.174   0.177   0.178
  0.182   0.184   0.185   0.187   0.189   0.190   0.191   0.195
  0.198   0.200   0.202   0.206   0.209   0.211   0.214   0.219
  0.221   0.224   0.225   0.229   0.231   0.232   0.237   0.241
  0.243   0.244   0.245   0.247   0.250   0.254   0.255   0.259
  0.262   0.265   0.268   0.269   0.274   0.275   0.277   0.280
  0.283   0.285   0.288   0.292   0.292   0.295   0.296   0.300
  0.304   0.305   0.308   0.310   0.313   0.318   0.321   0.322
  0.325   0.327   0.330   0.331   0.333   0.336   0.339   0.344
  0.346   0.348   0.348   0.352   0.355   0.358   0.359   0.364
  0.366   0.369   0.370   0.371   0.374   0.377   0.381   0.385
  0.388   0.393   0.396   0.403   0.406   0.409   0.413   0.416
  0.418   0.426   0.428   0.432   0.440   0.442   0.445   0.449
  0.457   0.464   0.468   0.478   0.481   0.482   0.491   0.498
  0.506   0.508   0.517   0.521   0.529   0.531   0.538   0.546
  0.549   0.555   0.559   0.566   0.576   0.579   0.582   0.589
  0.596   0.598   0.602   0.611   0.614   0.618   0.627   0.630
  0.640   0.644   0.646   0.652   0.656   0.661   0.665   0.669
  0.675   0.685   0.689   0.693   0.696   0.699   0.705   0.710
  0.714   0.721   0.722   0.737   0.741   0.747   0.749   0.751
  0.758   0.760   0.765   0.767   0.775   0.778   0.782   0.787
  0.793   0.796   0.801   0.804   0.808   0.815   0.816   0.823
  0.826   0.831   0.849   0.855   0.860   0.867   0.872   0.880
  0.889   0.917   0.927   0.940   0.946   0.950   0.968   0.989
  0.998   1.001   1.007   1.028   1.034   1.052   1.055   1.057
  1.062   1.071   1.086   1.090   1.108   1.116   1.123   1.131
  1.136   1.145   1.154   1.156   1.160   1.165   1.172   1.177
  1.180   1.189   1.198   1.201   1.206   1.214   1.220   1.222
  1.241   1.246   1.255   1.256   1.271   1.276   1.287   1.295
  1.301   1.305   1.318   1.329   1.339   1.341   1.353   1.356
  1.375   1.392   1.392   1.400   1.405   1.416   1.419   1.430
  1.447   1.452   1.455   1.466   1.471   1.491   1.492   1.499
  1.503   1.513   1.525   1.531   1.540   1.546   1.555   1.559
  1.563   1.570   1.575   1.578   1.587   1.589   1.595   1.602
  1.606   1.610   1.616   1.618   1.621   1.628   1.632   1.636
  1.639   1.644   1.648   1.650   1.651   1.655   1.663   1.672
  1.672   1.686   1.695   1.703   1.712   1.714   1.720   1.727
  1.730   1.736   1.747   1.755   1.764   1.767   1.775   1.782
  1.787   1.798   1.800   1.806   1.811   1.823   1.837   1.839
  1.852   1.858   1.861   1.866   1.878   1.886   1.895   1.899
  1.905   1.920   1.926   1.927   1.937   1.942   1.962   1.972
  1.994   2.000   2.007   2.016   2.022   2.030   2.044   2.048
  2.048   2.057   2.073   2.079   2.093   2.098   2.103   2.115
  2.121   2.131   2.136   2.143   2.153   2.163   2.169   2.175
  2.192   2.200   2.208   2.219   2.230   2.250   2.254   2.267
  2.272   2.281   2.288   2.305   2.319   2.330   2.343   2.356
  2.363   2.376   2.378   2.392   2.396   2.415   2.433   2.447
  2.461   2.498   2.506   2.522   2.528   2.532   2.548   2.552
  2.561   2.579   2.584   2.587   2.592   2.603   2.612   2.615
  2.618   2.640   2.652   2.654   2.661   2.671   2.680   2.697
  2.704   2.708   2.722   2.735   2.742   2.761   2.765   2.792
  2.797   2.809   2.816   2.817   2.822   2.841   2.846   2.866
  2.876   2.891   2.891   2.899   2.909   2.917   2.926   2.928
  2.939   2.946   2.951   2.956   2.977   2.988   2.992   3.000
  3.005   3.015   3.021   3.037   3.044   3.056   3.065   3.075
  3.088   3.095   3.101   3.107   3.121   3.124   3.140   3.145
  3.155   3.158   3.170   3.181   3.186   3.199   3.216   3.219
  3.225   3.236   3.245   3.251   3.271   3.280   3.307   3.311
  3.315   3.325   3.337   3.338   3.350   3.367   3.377   3.404
  3.416   3.432   3.477   3.487   3.550   3.580   3.622   3.624
  3.688   3.778   3.791   3.809   3.811   3.820   3.835   3.842
  3.860   3.900   3.904   3.906   3.925   3.944   3.967   3.982
  4.001   4.006   4.028   4.038   4.051   4.071   4.095   4.104
  4.150   4.158   4.170   4.180   4.199   4.264   4.281   4.285
  4.304   4.320   4.332   4.334   4.348   4.451   4.989   5.067
  5.080   5.102   5.116   5.137   5.144   5.189   5.217   5.229
  5.377   5.390   5.403   5.422   5.425   5.447   5.482   5.507
  5.604   5.624   5.645   5.663   5.667   5.677   5.746   5.842
  5.857  23.763  23.785  23.803  23.810  23.820  23.829  23.842
 23.845  23.879  23.884  23.898  23.907  23.951  23.962  23.987
 24.006  49.872  49.912  49.936  49.950  49.965  49.982  50.008
 50.018  50.049
 --------------------------------------------------------------

          Ground-State Mulliken Net Atomic Charges

     Atom                 Charge (a.u.)
  ----------------------------------------
      1 C                    -0.064657
      2 H                     0.242799
      3 C                    -0.456591
      4 H                     0.187289
      5 O                     0.051541
      6 C                    -0.511659
      7 H                     0.220063
      8 H                     0.163684
      9 C                     0.568302
     10 H                     0.174592
     11 C                    -0.645583
     12 H                     0.145396
     13 H                     0.152267
     14 O                    -0.263471
     15 C                    -0.560867
     16 H                     0.166271
     17 H                     0.199061
     18 C                    -0.376989
     19 H                     0.162680
     20 H                     0.156999
     21 C                     0.393756
     22 C                    -0.787194
     23 C                    -0.492282
     24 O                     0.186682
     25 H                     0.190943
     26 H                     0.170048
     27 H                     0.159778
     28 H                     0.142856
     29 H                     0.257559
     30 H                     0.239072
     31 O                     0.086372
     32 C                    -0.293717
     33 H                     0.270049
     34 C                    -0.693248
     35 H                     0.222853
     36 C                     0.037470
     37 O                    -0.207415
     38 O                    -0.109710
     39 H                     0.294308
     40 C                    -0.157444
     41 H                     0.283819
     42 O                    -0.163422
     43 H                     0.263905
     44 C                    -0.668599
     45 H                     0.282980
     46 O                    -0.185444
     47 H                     0.274210
     48 C                    -0.187425
     49 H                     0.335705
     50 O                    -0.120506
     51 H                     0.262916
  ----------------------------------------
  Sum of atomic charges =     0.000000

 -----------------------------------------------------------------
                    Cartesian Multipole Moments
 -----------------------------------------------------------------
    Charge (ESU x 10^10)
                 0.0000
    Dipole Moment (Debye)
         X      -3.9534      Y      -1.6673      Z       3.7008
       Tot       5.6662
    Quadrupole Moments (Debye-Ang)
        XX    -149.9185     XY      -0.4582     YY    -141.8508
        XZ       5.4289     YZ       0.0470     ZZ    -148.6940
    Octopole Moments (Debye-Ang^2)
       XXX    -218.0023    XXY     -85.8427    XYY     -18.8658
       YYY     -43.4860    XXZ      75.3209    XYZ      17.0033
       YYZ      24.0970    XZZ      40.5009    YZZ      -4.8724
       ZZZ       1.2185
    Hexadecapole Moments (Debye-Ang^3)
      XXXX  -11410.5394   XXXY     281.6461   XXYY   -2092.6898
      XYYY     153.4416   YYYY   -2695.3926   XXXZ     325.4950
      XXYZ     138.1439   XYYZ     140.5405   YYYZ      10.7862
      XXZZ   -1915.3920   XYZZ      27.2082   YYZZ    -531.4572
      XZZZ      42.2148   YZZZ      -7.8795   ZZZZ    -685.8457
 -----------------------------------------------------------------
 Calculating analytic gradient of the SCF energy
 Gradient of SCF Energy
            1           2           3           4           5           6
    1  -0.0000113   0.0000058  -0.0000209   0.0000050   0.0000296   0.0000072
    2  -0.0000042  -0.0000016  -0.0000075   0.0000060  -0.0000308   0.0000148
    3   0.0000024   0.0000010  -0.0000045   0.0000006  -0.0000502   0.0000129
            7           8           9          10          11          12
    1   0.0000012   0.0000015   0.0000155  -0.0000031   0.0000035  -0.0000014
    2  -0.0000029  -0.0000030  -0.0000134  -0.0000048  -0.0000078  -0.0000029
    3  -0.0000013   0.0000048   0.0000120   0.0000002   0.0000014   0.0000043
           13          14          15          16          17          18
    1   0.0000002  -0.0000105  -0.0000004  -0.0000009  -0.0000016   0.0000021
    2   0.0000009   0.0000089   0.0000070  -0.0000042  -0.0000036  -0.0000058
    3   0.0000056  -0.0000101  -0.0000010   0.0000043   0.0000014   0.0000009
           19          20          21          22          23          24
    1  -0.0000056   0.0000011  -0.0000053  -0.0000006  -0.0000224   0.0000123
    2  -0.0000045   0.0000025   0.0000182   0.0000037   0.0000143  -0.0000374
    3   0.0000024   0.0000045  -0.0000076  -0.0000040   0.0000759  -0.0000217
           25          26          27          28          29          30
    1  -0.0000077  -0.0000032  -0.0000028  -0.0000040   0.0000131  -0.0000002
    2   0.0000008   0.0000011  -0.0000006  -0.0000017  -0.0000122   0.0000036
    3   0.0000007   0.0000035   0.0000008   0.0000012   0.0000121  -0.0000098
           31          32          33          34          35          36
    1   0.0000225  -0.0000076   0.0000013  -0.0000204   0.0000008  -0.0000102
    2   0.0000301  -0.0000133   0.0000042  -0.0000373   0.0000026  -0.0000003
    3   0.0000009   0.0000012  -0.0000042  -0.0000080  -0.0000040   0.0000045
           37          38          39          40          41          42
    1   0.0000035  -0.0000028   0.0000015  -0.0000129   0.0000059   0.0000206
    2   0.0000118   0.0000021   0.0000034   0.0000075   0.0000063   0.0000071
    3  -0.0000131   0.0000036  -0.0000070  -0.0000167  -0.0000005   0.0000268
           43          44          45          46          47          48
    1  -0.0000069   0.0000072  -0.0000052   0.0000006   0.0000065   0.0000058
    2  -0.0000006   0.0000087  -0.0000023  -0.0000026   0.0000007   0.0000525
    3  -0.0000208   0.0000092  -0.0000011  -0.0000025  -0.0000008  -0.0000005
           49          50          51
    1   0.0000045   0.0000008  -0.0000118
    2  -0.0000129  -0.0000077   0.0000070
    3   0.0000101  -0.0000293   0.0000093
 Max gradient component =       7.592E-05
 RMS gradient           =       1.338E-05
 Gradient time:  CPU 534.56 s  wall 90.16 s
 Geometry Optimization Parameters
   NAtoms,    NIC,     NZ,  NCons,   NDum,   NFix, NCnnct, MaxDiis
       51     420       0       0       0       0       0       0

 Cartesian Hessian Update
 Hessian Updated using BFGS Update


** GEOMETRY OPTIMIZATION IN DELOCALIZED INTERNAL COORDINATES **
   Searching for a Minimum

   Optimization Cycle:  11

                       Coordinates (Angstroms)
     ATOM                X               Y               Z
      1  C        -2.6419788577    1.3672729387   -0.0799986000
      2  H        -2.4865370269    0.8976301915   -1.0604648332
      3  C        -2.4333438702    0.2969138356    0.9806854010
      4  H        -2.7262277915    0.7051748330    1.9615103026
      5  O        -1.0060288972    0.0837628486    1.0209262570
      6  C        -3.2691608523   -0.9383767842    0.7079222917
      7  H        -2.9971300925   -1.3683601111   -0.2591044447
      8  H        -3.1019335113   -1.7037697041    1.4737472112
      9  C        -4.7562004550   -0.5039105168    0.7138192952
     10  H        -4.9989081353   -0.1764157144    1.7353535044
     11  C        -5.6894194874   -1.6787125546    0.4289736633
     12  H        -5.5183691696   -2.4692285364    1.1727251867
     13  H        -6.7333006934   -1.3469276536    0.5175086815
     14  O        -5.4364514428   -2.1741455107   -0.8892292651
     15  C        -5.0295701986    0.6851807346   -0.2370539238
     16  H        -6.0691806074    1.0087177583   -0.1136674805
     17  H        -4.9328465758    0.3325834780   -1.2686897155
     18  C        -4.0768712108    1.8802211447   -0.0210782205
     19  H        -4.2601062574    2.6411329454   -0.7858589079
     20  H        -4.2695794882    2.3524529034    0.9513469754
     21  C        -1.4295092299    2.2703977772    0.1849268147
     22  C        -1.1013924625    3.3213497053   -0.8713444282
     23  C        -0.3490018620    1.1869331099    0.4064713632
     24  O         0.1736223831    0.8254346633   -0.8744215449
     25  H        -1.5709093259    2.7677875929    1.1541366176
     26  H        -0.9921649596    2.8683223573   -1.8577389165
     27  H        -0.1671105165    3.8393496990   -0.6369558624
     28  H        -1.8938559233    4.0738436579   -0.9205522417
     29  H        -6.0165725059   -2.9213805046   -1.0592695097
     30  H         0.4756842901    1.4991373778    1.0472947457
     31  O         2.3672435360    0.8379526882   -0.2322010014
     32  C         3.6720099982    0.2873123104   -0.3552826540
     33  H         3.9662865917    0.2004994040   -1.4081047920
     34  C         1.3571102122    0.1019530175   -0.9340759474
     35  H         1.6077694843    0.0517001758   -2.0013431925
     36  C         4.6439735783    1.2797577934    0.2771745943
     37  O         5.5090828315    1.8585400240   -0.3237266030
     38  O         4.4166511792    1.4394903656    1.5984213048
     39  H         5.0601635285    2.0868557346    1.9236488620
     40  C         3.7102169538   -1.0971716937    0.3039730118
     41  H         3.4594748972   -0.9744777508    1.3674105437
     42  O         5.0173293276   -1.6255958384    0.1571915968
     43  H         4.9761995582   -2.5727388091    0.3360887499
     44  C         2.6631574561   -1.9774751778   -0.3742801496
     45  H         2.9739717442   -2.1537293853   -1.4089089243
     46  O         2.6321990626   -3.2880449757    0.2124781270
     47  H         2.3235350533   -3.2095439047    1.1242156044
     48  C         1.2754089077   -1.3336360993   -0.3756507626
     49  H         0.8883155894   -1.2813927389    0.6501907045
     50  O         0.3856315986   -2.0612384029   -1.2071579320
     51  H         0.4445489365   -2.9913713646   -0.9608078285
   Point Group: c1    Number of degrees of freedom:   147


   Energy is  -1302.744851056

 Hessian Updated using BFGS Update

147 Hessian modes will be used to form the next step
  Hessian Eigenvalues:
     0.001856    0.004488    0.004750    0.005573    0.006587    0.006767
     0.007111    0.007351    0.007514    0.009453    0.010075    0.011026
     0.012552    0.013630    0.013777    0.017095    0.019255    0.019711
     0.022138    0.030265    0.031124    0.031686    0.032698    0.036367
     0.040219    0.041303    0.042699    0.046071    0.046273    0.047329
     0.047417    0.047753    0.048288    0.049172    0.049560    0.049932
     0.050742    0.051055    0.052086    0.054880    0.055927    0.056320
     0.057050    0.057695    0.058026    0.058166    0.058469    0.059440
     0.060060    0.062866    0.065042    0.068499    0.071540    0.074329
     0.075744    0.076915    0.079090    0.079387    0.082076    0.084839
     0.088073    0.090535    0.095056    0.107513    0.111998    0.114769
     0.116493    0.121408    0.137704    0.138312    0.143322    0.145599
     0.156799    0.159773    0.159918    0.160003    0.160019    0.160044
     0.160463    0.161710    0.166575    0.166834    0.169448    0.175099
     0.179835    0.185553    0.193624    0.196883    0.204458    0.221508
     0.227205    0.233915    0.245414    0.250938    0.262778    0.267881
     0.271133    0.276008    0.279675    0.284478    0.288062    0.289283
     0.291076    0.293507    0.299099    0.301175    0.303599    0.311051
     0.327622    0.336004    0.337811    0.338187    0.338485    0.338892
     0.339407    0.339750    0.339841    0.340130    0.340491    0.340635
     0.340713    0.340896    0.342070    0.342292    0.342432    0.342655
     0.342751    0.342871    0.343654    0.350940    0.374092    0.380281
     0.391354    0.392025    0.395638    0.404441    0.406897    0.420016
     0.428439    0.480834    0.511987    0.517695    0.523519    0.525225
     0.530531    0.548539    0.933474

 Minimum Search - Taking Simple RFO Step
 Searching for Lamda that Minimizes Along All modes
 Value Taken    Lamda =   0.00000000
 Step Taken.  Stepsize is  0.008978

                             Maximum     Tolerance    Cnvgd?
         Gradient           0.000052      0.000300     YES
         Displacement       0.004170      0.001200      NO
         Energy change     -0.000001      0.000001     YES

 Final energy is   -1302.7448510563581     


 ******************************
 **  OPTIMIZATION CONVERGED  **
 ******************************

                       Coordinates (Angstroms)
     ATOM                X               Y               Z
      1  C        -2.6419788577    1.3672729387   -0.0799986000
      2  H        -2.4865370269    0.8976301915   -1.0604648332
      3  C        -2.4333438702    0.2969138356    0.9806854010
      4  H        -2.7262277915    0.7051748330    1.9615103026
      5  O        -1.0060288972    0.0837628486    1.0209262570
      6  C        -3.2691608523   -0.9383767842    0.7079222917
      7  H        -2.9971300925   -1.3683601111   -0.2591044447
      8  H        -3.1019335113   -1.7037697041    1.4737472112
      9  C        -4.7562004550   -0.5039105168    0.7138192952
     10  H        -4.9989081353   -0.1764157144    1.7353535044
     11  C        -5.6894194874   -1.6787125546    0.4289736633
     12  H        -5.5183691696   -2.4692285364    1.1727251867
     13  H        -6.7333006934   -1.3469276536    0.5175086815
     14  O        -5.4364514428   -2.1741455107   -0.8892292651
     15  C        -5.0295701986    0.6851807346   -0.2370539238
     16  H        -6.0691806074    1.0087177583   -0.1136674805
     17  H        -4.9328465758    0.3325834780   -1.2686897155
     18  C        -4.0768712108    1.8802211447   -0.0210782205
     19  H        -4.2601062574    2.6411329454   -0.7858589079
     20  H        -4.2695794882    2.3524529034    0.9513469754
     21  C        -1.4295092299    2.2703977772    0.1849268147
     22  C        -1.1013924625    3.3213497053   -0.8713444282
     23  C        -0.3490018620    1.1869331099    0.4064713632
     24  O         0.1736223831    0.8254346633   -0.8744215449
     25  H        -1.5709093259    2.7677875929    1.1541366176
     26  H        -0.9921649596    2.8683223573   -1.8577389165
     27  H        -0.1671105165    3.8393496990   -0.6369558624
     28  H        -1.8938559233    4.0738436579   -0.9205522417
     29  H        -6.0165725059   -2.9213805046   -1.0592695097
     30  H         0.4756842901    1.4991373778    1.0472947457
     31  O         2.3672435360    0.8379526882   -0.2322010014
     32  C         3.6720099982    0.2873123104   -0.3552826540
     33  H         3.9662865917    0.2004994040   -1.4081047920
     34  C         1.3571102122    0.1019530175   -0.9340759474
     35  H         1.6077694843    0.0517001758   -2.0013431925
     36  C         4.6439735783    1.2797577934    0.2771745943
     37  O         5.5090828315    1.8585400240   -0.3237266030
     38  O         4.4166511792    1.4394903656    1.5984213048
     39  H         5.0601635285    2.0868557346    1.9236488620
     40  C         3.7102169538   -1.0971716937    0.3039730118
     41  H         3.4594748972   -0.9744777508    1.3674105437
     42  O         5.0173293276   -1.6255958384    0.1571915968
     43  H         4.9761995582   -2.5727388091    0.3360887499
     44  C         2.6631574561   -1.9774751778   -0.3742801496
     45  H         2.9739717442   -2.1537293853   -1.4089089243
     46  O         2.6321990626   -3.2880449757    0.2124781270
     47  H         2.3235350533   -3.2095439047    1.1242156044
     48  C         1.2754089077   -1.3336360993   -0.3756507626
     49  H         0.8883155894   -1.2813927389    0.6501907045
     50  O         0.3856315986   -2.0612384029   -1.2071579320
     51  H         0.4445489365   -2.9913713646   -0.9608078285

Z-matrix Print:
$molecule
0 1
O 
C  1 1.388390
H  2 1.097458 1 105.090089
C  1 1.429861 2 118.802885 3 -173.604335 0
H  4 1.090061 1 108.815201 2 41.023198 0
O  4 1.423455 1 111.067347 2 -78.356229 0
O  2 1.433420 1 108.185939 3 117.249090 0
C  7 1.421538 2 113.924235 1 -172.707688 0
H  8 1.096617 7 111.106112 2 56.741748 0
C  6 1.443704 4 109.261418 1 -106.835360 0
H  10 1.102032 6 107.015958 4 -97.845303 0
C  10 1.516223 6 115.449781 4 141.426906 0
H  12 1.092715 10 110.032997 6 -59.797500 0
H  12 1.095573 10 111.056384 6 59.480889 0
C  10 1.521265 6 105.005018 4 17.763598 0
H  15 1.098199 10 107.588959 6 73.829389 0
C  15 1.524960 10 109.802207 6 -168.687575 0
H  17 1.094281 15 111.373708 10 -179.058285 0
H  17 1.098067 15 110.121168 10 62.542771 0
C  8 1.526323 7 107.262359 2 172.364769 0
O  20 1.201867 8 124.355459 7 -116.353748 0
O  20 1.350142 8 112.037102 7 63.393687 0
H  22 0.969001 20 107.197931 8 -179.295196 0
C  8 1.533908 7 109.589034 2 -64.451635 0
H  24 1.099466 8 108.017097 7 -60.586459 0
O  24 1.417505 8 108.356863 7 179.547077 0
H  26 0.964767 24 107.906339 8 -163.942264 0
C  24 1.526858 8 108.202882 7 58.142680 0
H  28 1.094590 24 108.541587 8 66.912945 0
O  28 1.436258 24 111.063165 8 -179.103413 0
H  30 0.965765 28 108.566001 24 65.880912 0
C  28 1.529829 24 112.322948 8 -53.598748 0
H  32 1.097689 28 109.821173 24 -67.748302 0
O  32 1.418631 28 110.709453 24 169.898124 0
H  34 0.964006 32 107.863488 28 50.172262 0
C  15 1.534895 10 100.679371 6 -38.104993 0
H  36 1.098525 15 108.482657 10 -68.757195 0
C  36 1.525736 15 117.108909 10 167.326312 0
H  38 1.090935 36 111.189418 15 -54.155074 0
H  38 1.093684 36 111.197631 15 -174.228922 0
H  38 1.093923 36 110.437055 15 66.366838 0
C  17 1.543503 15 108.357230 10 -58.300410 0
H  42 1.094510 17 109.072449 15 -68.356676 0
H  42 1.095760 17 109.952623 15 175.128084 0
C  42 1.546877 17 113.582460 15 52.701325 0
H  45 1.099860 42 107.640383 17 66.695331 0
C  45 1.527152 42 111.635323 17 -177.961074 0
H  47 1.098790 45 109.394385 42 -175.583797 0
H  47 1.098912 45 109.462796 42 -57.315443 0
O  47 1.430771 45 109.279710 42 63.561871 0
H  50 0.961153 47 108.994822 45 179.162546 0
$end


 --------------------------------------------------------------

                    Orbital Energies (a.u.)
 --------------------------------------------------------------

 Alpha MOs
 -- Occupied --
-19.185 -19.159 -19.154 -19.143 -19.140 -19.133 -19.130 -19.128
-19.126 -10.321 -10.289 -10.270 -10.258 -10.248 -10.246 -10.237
-10.223 -10.216 -10.182 -10.181 -10.171 -10.170 -10.167 -10.163
-10.158  -1.129  -1.099  -1.069  -1.056  -1.045  -1.039  -1.033
 -1.029  -1.015  -0.843  -0.809  -0.805  -0.785  -0.754  -0.744
 -0.703  -0.683  -0.678  -0.654  -0.633  -0.628  -0.615  -0.585
 -0.572  -0.568  -0.556  -0.549  -0.545  -0.526  -0.513  -0.512
 -0.509  -0.498  -0.487  -0.485  -0.477  -0.470  -0.463  -0.460
 -0.450  -0.444  -0.435  -0.431  -0.426  -0.421  -0.411  -0.410
 -0.400  -0.390  -0.382  -0.379  -0.375  -0.369  -0.365  -0.359
 -0.357  -0.353  -0.345  -0.341  -0.339  -0.332  -0.327  -0.321
 -0.317  -0.309  -0.300  -0.297  -0.293  -0.284  -0.283  -0.279
 -0.264
 -- Virtual --
 -0.029  -0.020  -0.016  -0.010  -0.005   0.000   0.006   0.007
  0.013   0.018   0.022   0.025   0.034   0.035   0.038   0.044
  0.045   0.048   0.054   0.057   0.061   0.064   0.069   0.071
  0.073   0.076   0.079   0.081   0.082   0.088   0.090   0.093
  0.095   0.098   0.100   0.103   0.106   0.108   0.109   0.112
  0.114   0.115   0.119   0.122   0.123   0.125   0.126   0.128
  0.129   0.132   0.133   0.136   0.137   0.142   0.144   0.146
  0.149   0.150   0.151   0.155   0.157   0.158   0.159   0.160
  0.163   0.165   0.168   0.171   0.172   0.174   0.177   0.178
  0.182   0.184   0.185   0.187   0.189   0.190   0.191   0.195
  0.198   0.200   0.202   0.206   0.209   0.211   0.214   0.219
  0.221   0.224   0.225   0.229   0.231   0.232   0.237   0.241
  0.243   0.244   0.245   0.247   0.250   0.254   0.255   0.259
  0.262   0.265   0.268   0.269   0.274   0.275   0.277   0.280
  0.283   0.285   0.288   0.292   0.292   0.295   0.296   0.300
  0.304   0.305   0.308   0.310   0.313   0.318   0.321   0.322
  0.325   0.327   0.330   0.331   0.333   0.336   0.339   0.344
  0.346   0.348   0.348   0.352   0.355   0.358   0.359   0.364
  0.366   0.369   0.370   0.371   0.374   0.377   0.381   0.385
  0.388   0.393   0.396   0.403   0.406   0.409   0.413   0.416
  0.418   0.426   0.428   0.432   0.440   0.442   0.445   0.449
  0.457   0.464   0.468   0.478   0.481   0.482   0.491   0.498
  0.506   0.508   0.517   0.521   0.529   0.531   0.538   0.546
  0.549   0.555   0.559   0.566   0.576   0.579   0.582   0.589
  0.596   0.598   0.602   0.611   0.614   0.618   0.627   0.630
  0.640   0.644   0.646   0.652   0.656   0.661   0.665   0.669
  0.675   0.685   0.689   0.693   0.696   0.699   0.705   0.710
  0.714   0.721   0.722   0.737   0.741   0.747   0.749   0.751
  0.758   0.760   0.765   0.767   0.775   0.778   0.782   0.787
  0.793   0.796   0.801   0.804   0.808   0.815   0.816   0.823
  0.826   0.831   0.849   0.855   0.860   0.867   0.872   0.880
  0.889   0.917   0.927   0.940   0.946   0.950   0.968   0.989
  0.998   1.001   1.007   1.028   1.034   1.052   1.055   1.057
  1.062   1.071   1.086   1.090   1.108   1.116   1.123   1.131
  1.136   1.145   1.154   1.156   1.160   1.165   1.172   1.177
  1.180   1.189   1.198   1.201   1.206   1.214   1.220   1.222
  1.241   1.246   1.255   1.256   1.271   1.276   1.287   1.295
  1.301   1.305   1.318   1.329   1.339   1.341   1.353   1.356
  1.375   1.392   1.392   1.400   1.405   1.416   1.419   1.430
  1.447   1.452   1.455   1.466   1.471   1.491   1.492   1.499
  1.503   1.513   1.525   1.531   1.540   1.546   1.555   1.559
  1.563   1.570   1.575   1.578   1.587   1.589   1.595   1.602
  1.606   1.610   1.616   1.618   1.621   1.628   1.632   1.636
  1.639   1.644   1.648   1.650   1.651   1.655   1.663   1.672
  1.672   1.686   1.695   1.703   1.712   1.714   1.720   1.727
  1.730   1.736   1.747   1.755   1.764   1.767   1.775   1.782
  1.787   1.798   1.800   1.806   1.811   1.823   1.837   1.839
  1.852   1.858   1.861   1.866   1.878   1.886   1.895   1.899
  1.905   1.920   1.926   1.927   1.937   1.942   1.962   1.972
  1.994   2.000   2.007   2.016   2.022   2.030   2.044   2.048
  2.048   2.057   2.073   2.079   2.093   2.098   2.103   2.115
  2.121   2.131   2.136   2.143   2.153   2.163   2.169   2.175
  2.192   2.200   2.208   2.219   2.230   2.250   2.254   2.267
  2.272   2.281   2.288   2.305   2.319   2.330   2.343   2.356
  2.363   2.376   2.378   2.392   2.396   2.415   2.433   2.447
  2.461   2.498   2.506   2.522   2.528   2.532   2.548   2.552
  2.561   2.579   2.584   2.587   2.592   2.603   2.612   2.615
  2.618   2.640   2.652   2.654   2.661   2.671   2.680   2.697
  2.704   2.708   2.722   2.735   2.742   2.761   2.765   2.792
  2.797   2.809   2.816   2.817   2.822   2.841   2.846   2.866
  2.876   2.891   2.891   2.899   2.909   2.917   2.926   2.928
  2.939   2.946   2.951   2.956   2.977   2.988   2.992   3.000
  3.005   3.015   3.021   3.037   3.044   3.056   3.065   3.075
  3.088   3.095   3.101   3.107   3.121   3.124   3.140   3.145
  3.155   3.158   3.170   3.181   3.186   3.199   3.216   3.219
  3.225   3.236   3.245   3.251   3.271   3.280   3.307   3.311
  3.315   3.325   3.337   3.338   3.350   3.367   3.377   3.404
  3.416   3.432   3.477   3.487   3.550   3.580   3.622   3.624
  3.688   3.778   3.791   3.809   3.811   3.820   3.835   3.842
  3.860   3.900   3.904   3.906   3.925   3.944   3.967   3.982
  4.001   4.006   4.028   4.038   4.051   4.071   4.095   4.104
  4.150   4.158   4.170   4.180   4.199   4.264   4.281   4.285
  4.304   4.320   4.332   4.334   4.348   4.451   4.989   5.067
  5.080   5.102   5.116   5.137   5.144   5.189   5.217   5.229
  5.377   5.390   5.403   5.422   5.425   5.447   5.482   5.507
  5.604   5.624   5.645   5.663   5.667   5.677   5.746   5.842
  5.857  23.763  23.785  23.803  23.810  23.820  23.829  23.842
 23.845  23.879  23.884  23.898  23.907  23.951  23.962  23.987
 24.006  49.872  49.912  49.936  49.950  49.965  49.982  50.008
 50.018  50.049
 --------------------------------------------------------------

          Ground-State Mulliken Net Atomic Charges

     Atom                 Charge (a.u.)
  ----------------------------------------
      1 C                    -0.064657
      2 H                     0.242799
      3 C                    -0.456591
      4 H                     0.187289
      5 O                     0.051541
      6 C                    -0.511659
      7 H                     0.220063
      8 H                     0.163684
      9 C                     0.568302
     10 H                     0.174592
     11 C                    -0.645583
     12 H                     0.145396
     13 H                     0.152267
     14 O                    -0.263471
     15 C                    -0.560867
     16 H                     0.166271
     17 H                     0.199061
     18 C                    -0.376989
     19 H                     0.162680
     20 H                     0.156999
     21 C                     0.393756
     22 C                    -0.787194
     23 C                    -0.492282
     24 O                     0.186682
     25 H                     0.190943
     26 H                     0.170048
     27 H                     0.159778
     28 H                     0.142856
     29 H                     0.257559
     30 H                     0.239072
     31 O                     0.086372
     32 C                    -0.293717
     33 H                     0.270049
     34 C                    -0.693248
     35 H                     0.222853
     36 C                     0.037470
     37 O                    -0.207415
     38 O                    -0.109710
     39 H                     0.294308
     40 C                    -0.157444
     41 H                     0.283819
     42 O                    -0.163422
     43 H                     0.263905
     44 C                    -0.668599
     45 H                     0.282980
     46 O                    -0.185444
     47 H                     0.274210
     48 C                    -0.187425
     49 H                     0.335705
     50 O                    -0.120506
     51 H                     0.262916
  ----------------------------------------
  Sum of atomic charges =     0.000000

 -----------------------------------------------------------------
                    Cartesian Multipole Moments
 -----------------------------------------------------------------
    Charge (ESU x 10^10)
                 0.0000
    Dipole Moment (Debye)
         X      -3.9534      Y      -1.6673      Z       3.7008
       Tot       5.6662
    Quadrupole Moments (Debye-Ang)
        XX    -149.9185     XY      -0.4582     YY    -141.8508
        XZ       5.4289     YZ       0.0470     ZZ    -148.6940
    Octopole Moments (Debye-Ang^2)
       XXX    -218.0023    XXY     -85.8427    XYY     -18.8658
       YYY     -43.4860    XXZ      75.3209    XYZ      17.0033
       YYZ      24.0970    XZZ      40.5009    YZZ      -4.8724
       ZZZ       1.2185
    Hexadecapole Moments (Debye-Ang^3)
      XXXX  -11410.5394   XXXY     281.6461   XXYY   -2092.6898
      XYYY     153.4416   YYYY   -2695.3926   XXXZ     325.4950
      XXYZ     138.1439   XYYZ     140.5405   YYYZ      10.7862
      XXZZ   -1915.3920   XYZZ      27.2082   YYZZ    -531.4572
      XZZZ      42.2148   YZZZ      -7.8795   ZZZZ    -685.8457
 -----------------------------------------------------------------
Archival summary:
1\1\november\OPT\ProcedureUnspecified\BasisUnspecified\91626\taweetha\FriMar2922:12:102019FriMar2922:12:102019\0\\#,OPT,ProcedureUnspecified,BasisUnspecified,\\0,1\O\C,1,1.38839\H,2,1.09746,1,105.09\C,1,1.42986,2,118.803,3,-173.604,0\H,4,1.09006,1,108.815,2,41.0232,0\O,4,1.42345,1,111.067,2,-78.3562,0\O,2,1.43342,1,108.186,3,117.249,0\C,7,1.42154,2,113.924,1,-172.708,0\H,8,1.09662,7,111.106,2,56.7417,0\C,6,1.4437,4,109.261,1,-106.835,0\H,10,1.10203,6,107.016,4,-97.8453,0\C,10,1.51622,6,115.45,4,141.427,0\H,12,1.09272,10,110.033,6,-59.7975,0\H,12,1.09557,10,111.056,6,59.4809,0\C,10,1.52127,6,105.005,4,17.7636,0\H,15,1.0982,10,107.589,6,73.8294,0\C,15,1.52496,10,109.802,6,-168.688,0\H,17,1.09428,15,111.374,10,-179.058,0\H,17,1.09807,15,110.121,10,62.5428,0\C,8,1.52632,7,107.262,2,172.365,0\O,20,1.20187,8,124.355,7,-116.354,0\O,20,1.35014,8,112.037,7,63.3937,0\H,22,0.969001,20,107.198,8,-179.295,0\C,8,1.53391,7,109.589,2,-64.4516,0\H,24,1.09947,8,108.017,7,-60.5865,0\O,24,1.4175,8,108.357,7,179.547,0\H,26,0.964767,24,107.906,8,-163.942,0\C,24,1.52686,8,108.203,7,58.1427,0\H,28,1.09459,24,108.542,8,66.9129,0\O,28,1.43626,24,111.063,8,-179.103,0\H,30,0.965765,28,108.566,24,65.8809,0\C,28,1.52983,24,112.323,8,-53.5987,0\H,32,1.09769,28,109.821,24,-67.7483,0\O,32,1.41863,28,110.709,24,169.898,0\H,34,0.964006,32,107.863,28,50.1723,0\C,15,1.53489,10,100.679,6,-38.105,0\H,36,1.09853,15,108.483,10,-68.7572,0\C,36,1.52574,15,117.109,10,167.326,0\H,38,1.09093,36,111.189,15,-54.1551,0\H,38,1.09368,36,111.198,15,-174.229,0\H,38,1.09392,36,110.437,15,66.3668,0\C,17,1.5435,15,108.357,10,-58.3004,0\H,42,1.09451,17,109.072,15,-68.3567,0\H,42,1.09576,17,109.953,15,175.128,0\C,42,1.54688,17,113.582,15,52.7013,0\H,45,1.09986,42,107.64,17,66.6953,0\C,45,1.52715,42,111.635,17,-177.961,0\H,47,1.09879,45,109.394,42,-175.584,0\H,47,1.09891,45,109.463,42,-57.3154,0\O,47,1.43077,45,109.28,42,63.5619,0\H,50,0.961153,47,108.995,45,179.163,0\\\@

 Total job time:  4861.33s(wall), 27629.38s(cpu) 
 Fri Mar 29 22:12:10 2019

        *************************************************************
        *                                                           *
        *  Thank you very much for using Q-Chem.  Have a nice day.  *
        *                                                           *
        *************************************************************


 
User input: 2 of 3 
 
Q-Chem Developer Version!
                  Welcome to Q-Chem
     A Quantum Leap Into The Future Of Chemistry


 Q-Chem 5.1, Q-Chem, Inc., Pleasanton, CA (2018)

 Yihan Shao,  Zhengting Gan,  E. Epifanovsky,  A. T. B. Gilbert,  M. Wormit,  
 J. Kussmann,  A. W. Lange,  A. Behn,  Jia Deng,  Xintian Feng,  D. Ghosh,  
 M. Goldey,  P. R. Horn,  L. D. Jacobson,  I. Kaliman,  T. Kus,  A. Landau,  
 Jie Liu,  E. I. Proynov,  R. M. Richard,  R. P. Steele,  E. J. Sundstrom,  
 H. L. Woodcock III,  P. M. Zimmerman,  D. Zuev,  B. Albrecht,  E. Alguire,  
 S. A. Baeppler,  D. Barton,  Z. Benda,  Y. A. Bernard,  E. J. Berquist,  
 K. B. Bravaya,  H. Burton,  D. Casanova,  Chun-Min Chang,  Yunqing Chen,  
 A. Chien,  K. D. Closser,  M. P. Coons,  S. Coriani,  S. Dasgupta,  
 A. L. Dempwolff,  M. Diedenhofen,  Hainam Do,  R. G. Edgar,  Po-Tung Fang,  
 S. Faraji,  S. Fatehi,  Qingguo Feng,  K. D. Fenk,  J. Fosso-Tande,  
 Qinghui Ge,  A. Ghysels,  G. Gidofalvi,  J. Gomes,  J. Gonthier,  A. Gunina,  
 D. Hait,  M. W. D. Hanson-Heine,  P. H. P. Harbach,  A. W. Hauser,  
 J. E. Herr,  E. G. Hohenstein,  Z. C. Holden,  Kerwin Hui,  B. C. Huynh,  
 T.-C. Jagau,  Hyunjun Ji,  B. Kaduk,  K. Khistyaev,  Jaehoon Kim,  
 P. Klunzinger,  K. Koh,  D. Kosenkov,  L. Koulias,  T. Kowalczyk,  
 C. M. Krauter,  A. Kunitsa,  Ka Un Lao,  A. Laurent,  K. V. Lawler,  
 Joonho Lee,  D. Lefrancois,  S. Lehtola,  D. S. Levine,  Yi-Pei Li,  
 You-Sheng Lin,  Fenglai Liu,  E. Livshits,  A. Luenser,  P. Manohar,  
 E. Mansoor,  S. F. Manzer,  Shan-Ping Mao,  Yuezhi Mao,  N. Mardirossian,  
 A. V. Marenich,  T. Markovich,  L. A. Martinez-Martinez,  S. A. Maurer,  
 N. J. Mayhall,  S. C. McKenzie,  J.-M. Mewes,  A. F. Morrison,  
 J. W. Mullinax,  K. Nanda,  T. S. Nguyen-Beck,  R. Olivares-Amaya,  
 J. A. Parkhill,  T. M. Perrine,  F. Plasser,  P. Pokhilko,  S. Prager,  
 A. Prociuk,  E. Ramos,  D. R. Rehn,  F. Rob,  M. Schneider,  N. Sergueev,  
 S. M. Sharada,  S. Sharma,  D. W. Small,  T. Stauch,  T. Stein,  
 Yu-Chuan Su,  A. J. W. Thom,  A. Tkatchenko,  T. Tsuchimochi,  N. M. Tubman,  
 L. Vogt,  M. L. Vidal,  O. Vydrov,  M. A. Watson,  J. Wenzel,  
 M. de Wergifosse,  T. A. Wesolowski,  A. White,  J. Witte,  A. Yamada,  
 Jun Yang,  K. Yao,  S. Yeganeh,  S. R. Yost,  Zhi-Qiang You,  A. Zech,  
 Igor Ying Zhang,  Xing Zhang,  Yan Zhao,  Ying Zhu,  B. R. Brooks,  
 G. K. L. Chan,  C. J. Cramer,  M. S. Gordon,  W. J. Hehre,  A. Klamt,  
 M. W. Schmidt,  C. D. Sherrill,  D. G. Truhlar,  A. Aspuru-Guzik,  R. Baer,  
 A. T. Bell,  N. A. Besley,  Jeng-Da Chai,  A. E. DePrince, III,  
 R. A. DiStasio Jr.,  A. Dreuw,  B. D. Dunietz,  T. R. Furlani,  
 Chao-Ping Hsu,  Yousung Jung,  Jing Kong,  D. S. Lambrecht,  WanZhen Liang,  
 C. Ochsenfeld,  V. A. Rassolov,  L. V. Slipchenko,  J. E. Subotnik,  
 T. Van Voorhis,  J. M. Herbert,  A. I. Krylov,  P. M. W. Gill,  M. Head-Gordon

 Contributors to earlier versions of Q-Chem not listed above: 
 R. D. Adamson,  B. Austin,  J. Baker,  G. J. O. Beran,  K. Brandhorst,  
 S. T. Brown,  E. F. C. Byrd,  A. K. Chakraborty,  C.-L. Cheng,  
 Siu Hung Chien,  D. M. Chipman,  D. L. Crittenden,  H. Dachsel,  
 R. J. Doerksen,  A. D. Dutoi,  L. Fusti-Molnar,  W. A. Goddard III,  
 A. Golubeva-Zadorozhnaya,  S. R. Gwaltney,  G. Hawkins,  A. Heyden,  
 S. Hirata,  G. Kedziora,  F. J. Keil,  C. Kelley,  Jihan Kim,  R. A. King,  
 R. Z. Khaliullin,  P. P. Korambath,  W. Kurlancheek,  A. M. Lee,  M. S. Lee,  
 S. V. Levchenko,  Ching Yeh Lin,  D. Liotard,  R. C. Lochan,  I. Lotan,  
 P. E. Maslen,  N. Nair,  D. P. O'Neill,  D. Neuhauser,  E. Neuscamman,  
 C. M. Oana,  R. Olson,  B. Peters,  R. Peverati,  P. A. Pieniazek,  
 Y. M. Rhee,  J. Ritchie,  M. A. Rohrdanz,  E. Rosta,  N. J. Russ,  
 H. F. Schaefer III,  N. E. Schultz,  N. Shenvi,  A. C. Simmonett,  A. Sodt,  
 D. Stuck,  K. S. Thanthiriwatte,  V. Vanovschi,  Tao Wang,  A. Warshel,  
 C. F. Williams,  Q. Wu,  X. Xu,  W. Zhang

 Please cite Q-Chem as follows:
 Y. Shao et al., Mol. Phys. 113, 184-215 (2015)
 DOI: 10.1080/00268976.2014.952696

 Q-Chem 5.1.2 for Intel X86 EM64T Linux

 Parts of Q-Chem use Armadillo 8.300.2 (Tropical Shenanigans).
 http://arma.sourceforge.net/

 Q-Chem begins on Fri Mar 29 22:12:10 2019  

Host: 
0

     Scratch files written to /scratch/taweetham/qchem2047//
The previous job contains 0 fragments, simply inherited here
Input Ideriv = 2
Curr. Ideriv = -1
Max.  Ideriv = 2

Checking the input file for inconsistencies... 	...done.

--------------------------------------------------------------
User input:
--------------------------------------------------------------

$molecule
read
$end

$rem
   job_type 	frequency
   basis 	6-311++g**
   mem_total	32000
   method 	b3lyp
$end

--------------------------------------------------------------
 ----------------------------------------------------------------
             Standard Nuclear Orientation (Angstroms)
    I     Atom           X                Y                Z
 ----------------------------------------------------------------
    1      C      -2.6273729914     1.3842426949    -0.1150430198
    2      H      -2.4795453630     0.8882215490    -1.0836247264
    3      C      -2.4228537306     0.3400125701     0.9721566104
    4      H      -2.7085965148     0.7757718907     1.9432077918
    5      O      -0.9970984577     0.1166770065     1.0124533818
    6      C      -3.2693898185    -0.8952530258     0.7346103704
    7      H      -3.0046137845    -1.3522053199    -0.2220062494
    8      H      -3.1050767340    -1.6419146223     1.5193248302
    9      C      -4.7529521565    -0.4490185900     0.7349414571
   10      H      -4.9889885072    -0.0933420421     1.7485849046
   11      C      -5.6964622200    -1.6233584535     0.4841242530
   12      H      -5.5286113258    -2.3957342260     1.2474078179
   13      H      -6.7373540867    -1.2811428628     0.5680304717
   14      O      -5.4526699256    -2.1546541156    -0.8217837999
   15      C      -5.0208346149     0.7172486212    -0.2453078377
   16      H      -6.0573803759     1.0520855091    -0.1263651361
   17      H      -4.9310134701     0.3373738239    -1.2678438966
   18      C      -4.0579636953     1.9098867763    -0.0639345477
   19      H      -4.2383147024     2.6522226033    -0.8474282521
   20      H      -4.2430683819     2.4085834186     0.8966839977
   21      C      -1.4068267691     2.2842789601     0.1218202072
   22      C      -1.0747489853     3.3049729359    -0.9625126108
   23      C      -0.3339408077     1.1983751401     0.3671820856
   24      O       0.1806940411     0.7997934530    -0.9059194350
   25      H      -1.5404415101     2.8076351896     1.0783784208
   26      H      -0.9730278249     2.8257739654    -1.9372739478
   27      H      -0.1355127922     3.8214389930    -0.7451582151
   28      H      -1.8614972965     4.0621963737    -1.0281377149
   29      H      -6.0392924194    -2.9014140983    -0.9702352956
   30      H       0.4957271871     1.5204838547     0.9965709609
   31      O       2.3769071795     0.8115220970    -0.2726043636
   32      C       3.6768247427     0.2475730728    -0.3863816312
   33      H       3.9661837560     0.1312743278    -1.4377215437
   34      C       1.3582412700     0.0656644113    -0.9513601108
   35      H       1.6042124269    -0.0141152665    -2.0179191500
   36      C       4.6590482373     1.2482926388     0.2164954421
   37      O       5.5262354253     1.8044964629    -0.4024624130
   38      O       4.4382886961     1.4438859313     1.5340277289
   39      H       5.0881425163     2.0943182533     1.8399539216
   40      C       3.7068551436    -1.1196841335     0.3082979127
   41      H       3.4613520893    -0.9675880243     1.3691559573
   42      O       5.0091970226    -1.6620556128     0.1702456517
   43      H       4.9613835157    -2.6039076352     0.3737260998
   44      C       2.6502313362    -2.0088906090    -0.3429724923
   45      H       2.9555013106    -2.2142591552    -1.3738758688
   46      O       2.6113857225    -3.3035850514     0.2775871034
   47      H       2.3070083503    -3.1991244723     1.1881602851
   48      C       1.2675636740    -1.3543336114    -0.3556982172
   49      H       0.8850129535    -1.2725536083     0.6699178410
   50      O       0.3687942342    -2.0960975163    -1.1647178388
   51      H       0.4214277938    -3.0199960466    -0.8946286558
 ----------------------------------------------------------------
 Molecular Point Group                 C1    NOp =  1
 Largest Abelian Subgroup              C1    NOp =  1
 Nuclear Repulsion Energy =  2493.5594748137 hartrees
 There are       97 alpha and       97 beta electrons
 Requested basis set is 6-311++G(d,p)
 There are 280 shells and 732 basis functions

 Total QAlloc Memory Limit  32000 MB
 Mega-Array Size       188 MB
 MEM_STATIC part       192 MB
 A cutoff of  1.0D-11 yielded  27544 shell pairs
 There are    183790 function pairs (    194722 Cartesian)

 -------------------------------------------------------
 OpenMP Integral Computing Module                       
 Release: version 1.0, May 2013, Q-Chem Inc. Pittsburgh 
 -------------------------------------------------------
 Integral Job Info:
 Integral job number is                      11
 Integral operator is                         1
 short-range coefficients                     0
 long-range coefficients              100000000
 Omega coefficients                           0
 if combine SR and LR in K                    0
 Integral screening is                        0
 Integral computing path is                   2
 max size of driver memory is            800000
 size of driver memory is                593474
 size of scratch memory is              2361544
 max col of scratch BK array               1296
 max len of scratch array in speh3          155
 max len of scratch index in speh4           18
 max int batch size is                      520
 min int batch size is                       52
 fixed nKL is                                52
 max L of basis functions is                  2
 order of int derivative is                   0
 number of shells is                        280
 number of basis is                         757
 number of cartesian basis is               757
 number of contracted shell pairs         27544
 number of primitive shell pairs          58699
 maxK2 (contraction) of shell pair           36
 max number of K2 of shell pair               1
 max number of CS2 of shell pair           5489
 max number of PS2 of shell pair           8838
 mem total for path MDJ                  806332
 -------------------------------------------------------
 Smallest overlap matrix eigenvalue = 7.18E-07

 Q-Chem warning in module stvman/mkSTV.C, line 306:

 Overlap eigenvalue is smaller than square root of threshold
 Use THRESH >= 12 to get rid of this warning

 Linear dependence detected in AO basis
 Tighter screening thresholds may be required for diffuse basis sets
 Use S2THRESH > 14 and THRESH = 14 in case of SCF convergence issues
 Number of orthogonalized atomic orbitals = 731
 Maximum deviation from orthogonality = 6.194E-10
 Guess from superposition of atomic densities
 Warning:  Energy on first SCF cycle will be non-variational
 SAD guess density has 194.000000 electrons

 -----------------------------------------------------------------------
  General SCF calculation program by
  Eric Jon Sundstrom, Paul Horn, Yuezhi Mao, Dmitri Zuev, Alec White,
  David Stuck, Shaama M.S., Shane Yost, Joonho Lee, David Small,
  Daniel Levine, Susi Lehtola, Hugh Burton, Evgeny Epifanovsky
 -----------------------------------------------------------------------
 Exchange:     0.2000 Hartree-Fock + 0.0800 Slater + 0.7200 B88
 Correlation:  0.1900 VWN1RPA + 0.8100 LYP
 Using SG-1 standard quadrature grid
 using 6 threads for integral computing
 -------------------------------------------------------
 OpenMP Integral computing Module                
 Release: version 2.0, May 2017, Q-Chem Inc. Pleasanton 
 -------------------------------------------------------
 -------------------------------------------------------
 OpenMP BLAS3 based DFT computing Module                
 Release: version 1.0, May 2013, Q-Chem Inc. Pittsburgh 
 -------------------------------------------------------
 A restricted SCF calculation will be
 performed using DIIS
 SCF converges when DIIS error is below 1.0e-08
 ---------------------------------------
  Cycle       Energy         DIIS error
 ---------------------------------------
    1   -1307.9145585131      2.33e-02  
    2   -1302.2359409674      3.05e-03  
    3   -1301.6380884681      4.64e-03  
    4   -1302.7074068118      8.48e-04  
    5   -1302.7389982747      3.48e-04  
    6   -1302.7442380141      1.08e-04  
    7   -1302.7448143079      2.87e-05  
    8   -1302.7448548304      7.84e-06  
    9   -1302.7448577892      2.09e-06  
   10   -1302.7448579788      7.63e-07  
   11   -1302.7448580071      2.14e-07  
   12   -1302.7448580094      6.89e-08  
   13   -1302.7448580096      1.79e-08  
   14   -1302.7448580095      7.10e-09  Convergence criterion met
 ---------------------------------------
 SCF time:   CPU 2518.72s  wall 444.00s 
 SCF   energy in the final basis set =    -1302.7448580095
 Total energy in the final basis set =    -1302.7448580095

 --------------------------------------------------------------

                    Orbital Energies (a.u.)
 --------------------------------------------------------------

 Alpha MOs
 -- Occupied --
-19.185 -19.159 -19.154 -19.143 -19.140 -19.133 -19.130 -19.128
-19.126 -10.321 -10.289 -10.270 -10.258 -10.248 -10.246 -10.237
-10.223 -10.216 -10.182 -10.181 -10.171 -10.170 -10.167 -10.163
-10.158  -1.129  -1.099  -1.069  -1.056  -1.045  -1.039  -1.033
 -1.029  -1.015  -0.843  -0.809  -0.805  -0.785  -0.754  -0.744
 -0.703  -0.683  -0.678  -0.654  -0.633  -0.628  -0.615  -0.585
 -0.572  -0.568  -0.556  -0.549  -0.545  -0.526  -0.513  -0.512
 -0.509  -0.498  -0.487  -0.485  -0.477  -0.470  -0.463  -0.460
 -0.450  -0.444  -0.435  -0.431  -0.426  -0.421  -0.411  -0.410
 -0.400  -0.390  -0.382  -0.379  -0.375  -0.369  -0.365  -0.359
 -0.357  -0.353  -0.345  -0.341  -0.339  -0.332  -0.327  -0.321
 -0.317  -0.309  -0.300  -0.297  -0.293  -0.284  -0.283  -0.279
 -0.264
 -- Virtual --
 -0.029  -0.020  -0.016  -0.010  -0.005   0.000   0.006   0.007
  0.013   0.018   0.022   0.025   0.034   0.035   0.038   0.044
  0.045   0.048   0.054   0.057   0.061   0.064   0.069   0.071
  0.073   0.076   0.079   0.081   0.082   0.088   0.090   0.093
  0.095   0.098   0.100   0.103   0.106   0.108   0.109   0.112
  0.114   0.115   0.119   0.122   0.123   0.125   0.126   0.128
  0.129   0.132   0.133   0.136   0.137   0.142   0.144   0.146
  0.149   0.150   0.151   0.155   0.157   0.158   0.159   0.160
  0.163   0.165   0.168   0.171   0.172   0.174   0.177   0.178
  0.182   0.184   0.185   0.187   0.189   0.190   0.191   0.195
  0.198   0.200   0.202   0.206   0.209   0.211   0.214   0.219
  0.221   0.224   0.225   0.229   0.231   0.232   0.237   0.241
  0.243   0.244   0.245   0.247   0.250   0.254   0.255   0.259
  0.262   0.265   0.268   0.269   0.274   0.275   0.277   0.280
  0.283   0.285   0.288   0.292   0.292   0.295   0.296   0.300
  0.304   0.305   0.308   0.310   0.313   0.318   0.321   0.322
  0.325   0.327   0.330   0.331   0.333   0.336   0.339   0.344
  0.346   0.348   0.348   0.352   0.355   0.358   0.359   0.364
  0.366   0.369   0.370   0.371   0.374   0.377   0.381   0.385
  0.388   0.393   0.396   0.403   0.406   0.409   0.413   0.416
  0.418   0.426   0.428   0.433   0.440   0.442   0.445   0.449
  0.457   0.464   0.468   0.478   0.481   0.482   0.491   0.498
  0.506   0.508   0.517   0.521   0.529   0.531   0.538   0.546
  0.549   0.555   0.559   0.566   0.576   0.579   0.582   0.589
  0.596   0.598   0.602   0.611   0.614   0.618   0.627   0.630
  0.640   0.644   0.646   0.652   0.656   0.661   0.665   0.669
  0.675   0.685   0.689   0.693   0.696   0.699   0.705   0.710
  0.714   0.721   0.723   0.737   0.741   0.747   0.749   0.751
  0.758   0.760   0.765   0.767   0.775   0.778   0.782   0.787
  0.793   0.796   0.801   0.804   0.808   0.815   0.816   0.823
  0.826   0.831   0.849   0.855   0.860   0.867   0.872   0.880
  0.889   0.917   0.927   0.940   0.946   0.950   0.968   0.989
  0.998   1.001   1.007   1.028   1.034   1.052   1.055   1.057
  1.062   1.071   1.086   1.090   1.108   1.116   1.123   1.131
  1.136   1.145   1.154   1.156   1.160   1.165   1.172   1.177
  1.180   1.189   1.198   1.201   1.206   1.214   1.220   1.222
  1.241   1.246   1.255   1.256   1.271   1.276   1.287   1.295
  1.301   1.305   1.318   1.329   1.339   1.341   1.353   1.356
  1.375   1.392   1.392   1.400   1.405   1.416   1.419   1.430
  1.447   1.452   1.455   1.466   1.471   1.491   1.492   1.499
  1.503   1.513   1.525   1.531   1.540   1.546   1.555   1.559
  1.563   1.570   1.575   1.578   1.587   1.589   1.595   1.602
  1.606   1.610   1.616   1.618   1.621   1.628   1.632   1.636
  1.639   1.644   1.648   1.650   1.651   1.655   1.663   1.672
  1.672   1.686   1.695   1.703   1.712   1.714   1.720   1.727
  1.730   1.736   1.747   1.755   1.764   1.767   1.775   1.782
  1.787   1.798   1.800   1.806   1.811   1.823   1.837   1.839
  1.852   1.858   1.861   1.866   1.878   1.886   1.895   1.899
  1.905   1.920   1.926   1.927   1.937   1.942   1.962   1.972
  1.994   2.000   2.007   2.016   2.022   2.030   2.044   2.048
  2.048   2.057   2.073   2.079   2.093   2.098   2.103   2.115
  2.121   2.131   2.136   2.143   2.153   2.163   2.169   2.175
  2.192   2.200   2.208   2.219   2.230   2.250   2.254   2.267
  2.272   2.281   2.288   2.305   2.319   2.330   2.343   2.356
  2.363   2.376   2.378   2.392   2.396   2.415   2.433   2.447
  2.461   2.498   2.506   2.522   2.528   2.532   2.548   2.552
  2.561   2.579   2.584   2.587   2.592   2.603   2.612   2.615
  2.618   2.640   2.652   2.654   2.661   2.671   2.680   2.697
  2.704   2.708   2.722   2.735   2.742   2.761   2.765   2.792
  2.797   2.809   2.816   2.817   2.822   2.841   2.846   2.866
  2.876   2.891   2.891   2.899   2.909   2.917   2.926   2.928
  2.939   2.946   2.951   2.956   2.977   2.988   2.992   3.000
  3.005   3.015   3.021   3.037   3.044   3.056   3.065   3.075
  3.088   3.095   3.101   3.107   3.121   3.124   3.140   3.145
  3.155   3.158   3.170   3.181   3.186   3.199   3.216   3.219
  3.225   3.236   3.245   3.251   3.271   3.280   3.307   3.311
  3.315   3.325   3.337   3.338   3.350   3.367   3.377   3.404
  3.416   3.432   3.477   3.487   3.550   3.580   3.622   3.624
  3.688   3.778   3.791   3.809   3.811   3.820   3.835   3.842
  3.860   3.900   3.904   3.906   3.925   3.944   3.967   3.982
  4.001   4.006   4.028   4.038   4.051   4.071   4.095   4.104
  4.150   4.158   4.170   4.180   4.199   4.264   4.281   4.285
  4.304   4.320   4.332   4.334   4.348   4.451   4.989   5.067
  5.080   5.102   5.116   5.137   5.144   5.189   5.217   5.229
  5.377   5.390   5.403   5.422   5.425   5.447   5.482   5.507
  5.604   5.624   5.645   5.663   5.667   5.677   5.746   5.842
  5.857  23.763  23.785  23.803  23.810  23.820  23.829  23.842
 23.845  23.879  23.884  23.898  23.907  23.951  23.962  23.987
 24.006  49.872  49.912  49.936  49.950  49.965  49.982  50.008
 50.018  50.049
 --------------------------------------------------------------

          Ground-State Mulliken Net Atomic Charges

     Atom                 Charge (a.u.)
  ----------------------------------------
      1 C                    -0.066118
      2 H                     0.243169
      3 C                    -0.458712
      4 H                     0.187321
      5 O                     0.051300
      6 C                    -0.509308
      7 H                     0.219682
      8 H                     0.163695
      9 C                     0.566880
     10 H                     0.174626
     11 C                    -0.644814
     12 H                     0.145329
     13 H                     0.152229
     14 O                    -0.263500
     15 C                    -0.560375
     16 H                     0.166349
     17 H                     0.198991
     18 C                    -0.376471
     19 H                     0.162631
     20 H                     0.156967
     21 C                     0.394372
     22 C                    -0.786778
     23 C                    -0.491817
     24 O                     0.186908
     25 H                     0.191025
     26 H                     0.170025
     27 H                     0.159750
     28 H                     0.142843
     29 H                     0.257545
     30 H                     0.239201
     31 O                     0.086410
     32 C                    -0.293926
     33 H                     0.270090
     34 C                    -0.693608
     35 H                     0.222767
     36 C                     0.037430
     37 O                    -0.207375
     38 O                    -0.109677
     39 H                     0.294290
     40 C                    -0.157593
     41 H                     0.283916
     42 O                    -0.163443
     43 H                     0.263896
     44 C                    -0.668858
     45 H                     0.282992
     46 O                    -0.185390
     47 H                     0.274203
     48 C                    -0.186820
     49 H                     0.335532
     50 O                    -0.120660
     51 H                     0.262875
  ----------------------------------------
  Sum of atomic charges =     0.000000

 -----------------------------------------------------------------
                    Cartesian Multipole Moments
 -----------------------------------------------------------------
    Charge (ESU x 10^10)
                 0.0000
    Dipole Moment (Debye)
         X      -3.9518      Y      -1.5401      Z       3.7576
       Tot       5.6664
    Quadrupole Moments (Debye-Ang)
        XX    -149.9125     XY      -0.2542     YY    -141.8464
        XZ       5.4963     YZ      -0.1618     ZZ    -148.8067
    Octopole Moments (Debye-Ang^2)
       XXX    -220.9538    XXY     -82.0670    XYY     -17.4530
       YYY     -40.5851    XXZ      80.4529    XYZ      18.3794
       YYZ      26.0780    XZZ      38.2184    YZZ      -6.3454
       ZZZ       5.5659
    Hexadecapole Moments (Debye-Ang^3)
      XXXX  -11399.1773   XXXY     331.6522   XXYY   -2086.3943
      XYYY     192.5010   YYYY   -2698.2593   XXXZ     346.0766
      XXYZ     141.9918   XYYZ     141.8687   YYYZ      35.4730
      XXZZ   -1925.6065   XYZZ      30.6271   YYZZ    -534.5086
      XZZZ      58.7253   YZZZ      15.1302   ZZZZ    -687.1412
 -----------------------------------------------------------------
 Calculating MO derivatives via CPSCF
 D1JvT checksum  = 33705288 375485.4019744907
 D1KAT checksum  = 99022824 26846.5814319669
   1         3         153      0.244110    0.016181
   2         3         153      0.029907    0.001783
   3         3         153      0.001921    0.000128
   4       117          39      0.000074    0.000009
   5       156           0      0.000000    0.000000    Roots Converged
 Time for AOints: 17196.9 s (CPU) 2913.7 s (wall)
 ------------------------------------------------------------------------------
                     AOints        : Timing summary (seconds)
 ------------------------------------------------------------------------------
     job step          cpu (% of tot)      sys (% of tot)     wall (% of tot)
 ------------------------------------------------------------------------------
  cpscf_lag         0.3497E+05 (23.1)   0.5910E-03 (10.3)   0.5928E+04 (22.9)
  iterzp            0.9902E+05 (65.5)   0.4825E-02 (83.9)   0.1699E+05 (65.6)
  make_fx           0.0000E+00 ( 0.0)   0.0000E+00 ( 0.0)   0.0000E+00 ( 0.0)
  AOints            0.1720E+05 (11.4)   0.2060E-03 ( 3.6)   0.2914E+04 (11.2)
 ------------------------------------------------------------------------------
   Grand Totals     0.1513E+06          0.5752E-02          0.2591E+05
 ------------------------------------------------------------------------------
 Calculating analytic Hessian of the SCF energy
 Polarizability Matrix (a.u.)
            1           2           3
    1-258.1344941  -9.6834507   3.2928569
    2  -9.6834507-217.3196720   3.1136588
    3   3.2928569   3.1136588-182.1355035

 Direct stationary perturbation theory relativistic correction:

 rels  =       0.410181753295
 relv  =      -2.383807464326
 rel2e =       1.286768552061
 E_rel =      -0.686857158970

 Hessian of the SCF Energy
            1           2           3           4           5           6
    1   0.5310105  -0.0208435   0.0011609  -0.0519613   0.0158877   0.0265732
    2  -0.0208435   0.4733893   0.0458510   0.0155167  -0.0976221  -0.0957946
    3   0.0011609   0.0458510   0.5599828   0.0287552  -0.0990133  -0.2379694
    4  -0.0519613   0.0155167   0.0287552   0.0661961  -0.0152712  -0.0297302
    5   0.0158877  -0.0976221  -0.0990133  -0.0152712   0.1084501   0.1059621
    6   0.0265732  -0.0957946  -0.2379694  -0.0297302   0.1059621   0.2634303
    7  -0.0669502   0.0070310  -0.0084949  -0.0004624  -0.0034812   0.0048496
    8  -0.0015988  -0.1191946   0.0483827  -0.0022021   0.0085386  -0.0091274
    9   0.0025326   0.0450964  -0.1372844  -0.0021527   0.0233639  -0.0264383
   10   0.0018084  -0.0019259  -0.0034451   0.0002891   0.0008559  -0.0010454
   11  -0.0042095   0.0073041   0.0201460   0.0001442  -0.0026494   0.0030637
   12   0.0041394  -0.0090691  -0.0252022  -0.0003534   0.0036982  -0.0025858
   13  -0.0375068   0.0164399  -0.0066380   0.0004664  -0.0010637  -0.0002971
   14   0.0200224  -0.0113108   0.0029132   0.0004882   0.0004588   0.0001891
   15  -0.0251531   0.0125578  -0.0002336   0.0002185  -0.0015947   0.0027928
   16   0.0051213  -0.0005489   0.0053286  -0.0000608  -0.0003425  -0.0003704
   17  -0.0138760  -0.0252627  -0.0005453   0.0002081   0.0016698  -0.0023151
   18   0.0137302   0.0209719   0.0041983   0.0003257   0.0009236   0.0008965
   19   0.0003572   0.0009527  -0.0005898   0.0003080   0.0002181   0.0002881
   20   0.0006072   0.0012568  -0.0019530  -0.0000847   0.0000166   0.0009118
   21   0.0000358   0.0011603   0.0006701  -0.0000660  -0.0001625   0.0008307
   22  -0.0024398  -0.0028991  -0.0013845  -0.0000502   0.0001648  -0.0003558
   23  -0.0037358  -0.0026464  -0.0031332  -0.0000520   0.0002390  -0.0000262
   24  -0.0006473  -0.0005043   0.0004788  -0.0000778  -0.0001988   0.0005899
   25   0.0021691  -0.0005480   0.0011293  -0.0002483   0.0000608   0.0002302
   26   0.0011552   0.0011876   0.0004596  -0.0001783  -0.0001019   0.0002710
   27   0.0006453   0.0000129   0.0000376   0.0000436   0.0001127   0.0000036
   28  -0.0001925  -0.0001268  -0.0000662   0.0000375   0.0001168  -0.0002602
   29  -0.0000858  -0.0000677   0.0000591   0.0001036  -0.0001271  -0.0000681
   30  -0.0000021   0.0002404   0.0001545  -0.0002072  -0.0001163   0.0000655
   31  -0.0001216  -0.0000485  -0.0000822  -0.0000040  -0.0000375   0.0000740
   32   0.0003883  -0.0002361   0.0001860  -0.0000361   0.0000540  -0.0000854
   33  -0.0005748   0.0003015   0.0002932   0.0001184  -0.0000128  -0.0001155
   34   0.0003146   0.0000354   0.0000883  -0.0000040   0.0000050   0.0000047
   35   0.0003572  -0.0000354  -0.0000050  -0.0000048   0.0000167   0.0000041
   36  -0.0000024  -0.0001094  -0.0000530  -0.0000208  -0.0000007   0.0000190
   37  -0.0000117   0.0002900  -0.0000773   0.0000164  -0.0000039   0.0000012
   38   0.0000154   0.0001461  -0.0000362  -0.0000086  -0.0000010   0.0000271
   39  -0.0000398  -0.0000583  -0.0001014  -0.0000039  -0.0000068   0.0000151
   40  -0.0000995   0.0001808   0.0000146   0.0000131   0.0000296  -0.0000364
   41   0.0001014  -0.0000525  -0.0000900   0.0000266  -0.0000033   0.0000300
   42  -0.0000381  -0.0001225  -0.0003129  -0.0000550   0.0000096   0.0000827
   43  -0.0338733  -0.0268326  -0.0039084   0.0012108  -0.0013562  -0.0001979
   44   0.0007588   0.0099704   0.0012711   0.0006268   0.0005103   0.0000508
   45   0.0001631   0.0005590   0.0011099   0.0013970   0.0004763   0.0000120
   46  -0.0014328  -0.0047027  -0.0007695   0.0004073  -0.0001400  -0.0000102
   47  -0.0026468  -0.0046998  -0.0009316   0.0001132  -0.0000840   0.0001931
   48  -0.0000176  -0.0006887   0.0001171  -0.0003869   0.0003108   0.0003042
   49   0.0012756  -0.0006016  -0.0012763  -0.0007248  -0.0001702   0.0005101
   50   0.0015826   0.0003512  -0.0002571  -0.0005639   0.0006179   0.0005357
   51   0.0004069   0.0002333  -0.0000364  -0.0005130   0.0002921   0.0002625
   52  -0.1656962   0.0422565   0.0046630  -0.0083931   0.0038610   0.0008559
   53   0.0365448  -0.0972161  -0.0000181   0.0143507  -0.0069286  -0.0004891
   54   0.0059564  -0.0018407  -0.0799931   0.0274959  -0.0130998  -0.0002750
   55  -0.0049502   0.0221548  -0.0254803   0.0011223  -0.0004775   0.0004953
   56   0.0022610  -0.0074235   0.0075234  -0.0001084  -0.0000413  -0.0001893
   57  -0.0002404  -0.0029105   0.0014474  -0.0004688   0.0000048   0.0005947
   58  -0.0073218   0.0152454   0.0289251  -0.0054308   0.0025946  -0.0005117
   59   0.0021935  -0.0057967  -0.0096400   0.0019538  -0.0001780   0.0000518
   60   0.0014699  -0.0011993  -0.0025823   0.0004435   0.0000474   0.0012176
   61  -0.1245591  -0.0400160  -0.0123272   0.0003854  -0.0000216  -0.0010136
   62  -0.0376036  -0.1091164  -0.0135596  -0.0126073  -0.0122226  -0.0027659
   63  -0.0123235  -0.0134124  -0.0821083  -0.0220676  -0.0208916  -0.0053440
   64  -0.0038145  -0.0184737   0.0223639   0.0011300   0.0012827   0.0000093
   65  -0.0053128  -0.0133446   0.0115935   0.0007547   0.0007195   0.0007736
   66   0.0024186  -0.0020823   0.0058072  -0.0006663  -0.0010033   0.0009223
   67  -0.0433809   0.0105924  -0.0048127   0.0006705   0.0006886   0.0000978
   68   0.0034180   0.0152798   0.0024771  -0.0011756  -0.0001761  -0.0012262
   69  -0.0182592   0.0059567   0.0017281  -0.0020867  -0.0003241  -0.0017051
   70  -0.0000771  -0.0000902  -0.0007690  -0.0010857   0.0009326   0.0007839
   71  -0.0006251  -0.0004567  -0.0009279   0.0006021  -0.0000551   0.0000891
   72   0.0001579  -0.0014979  -0.0000078   0.0001875   0.0003123   0.0006682
   73   0.0019604  -0.0158380  -0.0247879  -0.0037880  -0.0038783  -0.0005421
   74   0.0009004  -0.0107078  -0.0157059  -0.0028958  -0.0015705  -0.0000343
   75  -0.0005747  -0.0049018  -0.0076675  -0.0013690  -0.0007185   0.0007445
   76   0.0003934   0.0011816   0.0007048  -0.0000137  -0.0004692  -0.0001963
   77   0.0003121   0.0017449   0.0003040  -0.0000871  -0.0002108  -0.0004706
   78  -0.0007253  -0.0012468   0.0008269   0.0005128   0.0009082   0.0004894
   79   0.0010743  -0.0000692   0.0016958   0.0000297   0.0000721  -0.0000660
   80   0.0007369  -0.0017162   0.0045214   0.0002881   0.0003671   0.0000345
   81  -0.0006031   0.0023145  -0.0038186   0.0000305   0.0003006   0.0001518
   82   0.0003477   0.0000711  -0.0004454  -0.0000377  -0.0000266  -0.0000129
   83   0.0009240   0.0003481  -0.0003720  -0.0000144  -0.0000468   0.0000391
   84  -0.0000748  -0.0007504   0.0006460   0.0000816   0.0000460   0.0000060
   85   0.0000058   0.0000323   0.0000276   0.0000183  -0.0000012  -0.0000092
   86   0.0000006   0.0000323   0.0000397  -0.0000078   0.0000017  -0.0000000
   87   0.0000220   0.0000336   0.0000076  -0.0000257  -0.0000189   0.0000264
   88  -0.0016580   0.0017250   0.0003340   0.0001740   0.0000379  -0.0000478
   89   0.0027688  -0.0040286   0.0008884  -0.0000178   0.0000309   0.0000495
   90   0.0001287   0.0010828   0.0003257   0.0003299   0.0001044   0.0000630
   91  -0.0004225   0.0003809  -0.0004660   0.0003528   0.0001778   0.0003399
   92   0.0000544  -0.0000752  -0.0000941  -0.0000023  -0.0000424   0.0000137
   93   0.0001977  -0.0002313  -0.0001471   0.0001038   0.0000567   0.0001057
   94   0.0001790  -0.0002841  -0.0000219  -0.0000415   0.0000216  -0.0000050
   95  -0.0000236   0.0000599  -0.0000602   0.0000570   0.0000251   0.0000469
   96   0.0000374  -0.0000532  -0.0000631   0.0000349   0.0000155   0.0000471
   97  -0.0000622   0.0000715   0.0000063   0.0000041  -0.0000028  -0.0000003
   98   0.0000302  -0.0000401   0.0000075  -0.0000071   0.0000028  -0.0000039
   99   0.0000150  -0.0000166   0.0000074  -0.0000018   0.0000012  -0.0000006
  100   0.0004048  -0.0005351   0.0007463  -0.0006010  -0.0002147  -0.0005094
  101  -0.0002149   0.0000334  -0.0004808   0.0002697   0.0003296   0.0003645
  102  -0.0007201   0.0002108  -0.0001793   0.0002061   0.0001634   0.0001450
  103   0.0000391   0.0001556   0.0000750  -0.0000231  -0.0000359  -0.0000133
  104  -0.0000587  -0.0000759   0.0000032  -0.0000102   0.0000197   0.0000034
  105   0.0000429  -0.0000655  -0.0000028  -0.0000059   0.0000036  -0.0000028
  106   0.0001380  -0.0001778   0.0000489  -0.0000426   0.0000065  -0.0000263
  107   0.0001256  -0.0001306   0.0001259  -0.0000900  -0.0000294  -0.0000824
  108  -0.0000245   0.0000486   0.0000049  -0.0000688  -0.0000536  -0.0000754
  109  -0.0000907   0.0001155  -0.0000450   0.0000343  -0.0000004   0.0000237
  110  -0.0000963   0.0001053  -0.0000786   0.0000442   0.0000069   0.0000377
  111   0.0000311  -0.0000374   0.0000176   0.0000157   0.0000185   0.0000185
  112  -0.0000449   0.0000709  -0.0000099   0.0000088  -0.0000058   0.0000026
  113  -0.0000372   0.0000262  -0.0000365   0.0000379   0.0000167   0.0000371
  114  -0.0000085   0.0000007  -0.0000072   0.0000539   0.0000364   0.0000572
  115  -0.0000011  -0.0000099  -0.0000026   0.0000039   0.0000039   0.0000051
  116   0.0000161  -0.0000122   0.0000100  -0.0000076  -0.0000030  -0.0000069
  117   0.0000132  -0.0000197  -0.0000091  -0.0000092  -0.0000044  -0.0000084
  118   0.0000804  -0.0000736   0.0000148  -0.0000228   0.0000017  -0.0000110
  119  -0.0000246   0.0000608   0.0000125   0.0000028   0.0000141  -0.0000082
  120  -0.0000214  -0.0000001   0.0000122  -0.0000221  -0.0000097  -0.0000250
  121   0.0000114  -0.0000092  -0.0000037   0.0000029  -0.0000013   0.0000029
  122  -0.0000029   0.0000009  -0.0000014  -0.0000013  -0.0000028  -0.0000012
  123   0.0000301  -0.0000241  -0.0000069   0.0000035   0.0000026   0.0000058
  124  -0.0001085   0.0001044  -0.0000435   0.0000466  -0.0000031   0.0000379
  125   0.0000545  -0.0000846   0.0000084  -0.0000219  -0.0000092  -0.0000089
  126   0.0000012  -0.0000030  -0.0000109   0.0000149   0.0000045   0.0000183
  127   0.0000162  -0.0000145   0.0000098  -0.0000090   0.0000022  -0.0000087
  128  -0.0000133   0.0000130  -0.0000026   0.0000035  -0.0000003   0.0000002
  129   0.0000028   0.0000011   0.0000043  -0.0000056   0.0000000  -0.0000079
  130   0.0000573  -0.0001172   0.0000154  -0.0000582  -0.0000174  -0.0000238
  131  -0.0001369   0.0000654  -0.0000412   0.0000278  -0.0000080   0.0000240
  132   0.0001935  -0.0000518  -0.0000485  -0.0000004  -0.0000047   0.0000178
  133  -0.0000678   0.0000309   0.0000275   0.0000000  -0.0000010  -0.0000060
  134   0.0000461  -0.0000111  -0.0000099  -0.0000015   0.0000016   0.0000031
  135   0.0000061  -0.0000067  -0.0000035   0.0000016   0.0000009   0.0000032
  136  -0.0000189   0.0000456  -0.0000393   0.0000430  -0.0000063   0.0000436
  137   0.0001005  -0.0001478   0.0000435  -0.0000664  -0.0000218  -0.0000294
  138  -0.0000397   0.0000435  -0.0000338   0.0000332   0.0000055   0.0000269
  139   0.0000199  -0.0000177  -0.0000114  -0.0000045   0.0000037  -0.0000090
  140  -0.0000528   0.0000360  -0.0000060   0.0000116   0.0000010   0.0000049
  141   0.0000156  -0.0000181   0.0000109  -0.0000142   0.0000005  -0.0000160
  142  -0.0001732   0.0003530   0.0001539   0.0000318   0.0001030  -0.0000974
  143  -0.0000990   0.0001669   0.0001122  -0.0000061   0.0000513  -0.0000586
  144  -0.0004336   0.0003395   0.0002009  -0.0000609   0.0000553  -0.0001316
  145   0.0001398  -0.0000196  -0.0000825   0.0000200  -0.0000115   0.0000189
  146  -0.0002530   0.0000733   0.0000368  -0.0000148  -0.0000119  -0.0000125
  147   0.0001530  -0.0000977  -0.0000510   0.0000123  -0.0000041   0.0000226
  148   0.0001718  -0.0002162  -0.0001327  -0.0000064  -0.0000961   0.0001634
  149   0.0002322  -0.0001539   0.0000278  -0.0000953  -0.0000050  -0.0000206
  150   0.0002498  -0.0002064  -0.0001851   0.0000109   0.0000088   0.0000389
  151  -0.0000580   0.0000052  -0.0000757   0.0000509   0.0000083   0.0000021
  152  -0.0000453   0.0000144  -0.0000045   0.0000091  -0.0000071   0.0000133
  153  -0.0000058   0.0000040   0.0000300   0.0000090  -0.0000078   0.0000051
            7           8           9          10          11          12
    1  -0.0669502  -0.0015988   0.0025326   0.0018084  -0.0042095   0.0041394
    2   0.0070310  -0.1191946   0.0450964  -0.0019259   0.0073041  -0.0090691
    3  -0.0084949   0.0483827  -0.1372844  -0.0034451   0.0201460  -0.0252022
    4  -0.0004624  -0.0022021  -0.0021527   0.0002891   0.0001442  -0.0003534
    5  -0.0034812   0.0085386   0.0233639   0.0008559  -0.0026494   0.0036982
    6   0.0048496  -0.0091274  -0.0264383  -0.0010454   0.0030637  -0.0025858
    7   0.4567107   0.0361774  -0.0425478  -0.0516403   0.0167319   0.0439740
    8   0.0361774   0.5267813   0.0231817   0.0188781  -0.0880730  -0.0795277
    9  -0.0425478   0.0231817   0.5525655   0.0442080  -0.0798030  -0.2354765
   10  -0.0516403   0.0188781   0.0442080   0.0802627  -0.0226409  -0.0531691
   11   0.0167319  -0.0880730  -0.0798030  -0.0226409   0.0967485   0.0884801
   12   0.0439740  -0.0795277  -0.2354765  -0.0531691   0.0884801   0.2554398
   13  -0.1500864   0.0485987  -0.0048756  -0.0347425   0.0094807   0.0055229
   14   0.0188157  -0.0869493   0.0155999   0.0115770   0.0026141   0.0012424
   15   0.0116169   0.0140714  -0.0671289   0.0280652  -0.0037536   0.0076949
   16  -0.0976790  -0.0428112  -0.0113364   0.0039285   0.0033922   0.0012965
   17  -0.0519412  -0.1700815  -0.0160059  -0.0080219  -0.0140424  -0.0027910
   18  -0.0106912  -0.0193488  -0.0851889  -0.0141581  -0.0287208  -0.0055749
   19   0.0038400  -0.0104541  -0.0189170  -0.0015065  -0.0035871  -0.0004713
   20   0.0072777  -0.0149468  -0.0253919  -0.0027345  -0.0038949  -0.0007393
   21   0.0013188  -0.0034702  -0.0062190  -0.0004799  -0.0007133   0.0011142
   22   0.0027954  -0.0135179   0.0162393   0.0003492   0.0008967  -0.0002502
   23   0.0052040  -0.0196882   0.0218164   0.0003922   0.0008294  -0.0004067
   24   0.0013696  -0.0049416   0.0041144   0.0004709   0.0004642   0.0009102
   25  -0.0306743  -0.0011059  -0.0017538   0.0009186   0.0020200   0.0008094
   26  -0.0215602   0.0127602  -0.0002228  -0.0006356   0.0004633   0.0001686
   27  -0.0049662   0.0015620  -0.0001754  -0.0011721  -0.0006462  -0.0005812
   28   0.0007193   0.0016411   0.0021893  -0.0004140  -0.0009123  -0.0009509
   29  -0.0009377  -0.0000270   0.0002501  -0.0003787   0.0004890   0.0001162
   30  -0.0006064  -0.0006325  -0.0004285   0.0001463   0.0005615   0.0005392
   31  -0.0045597   0.0046041   0.0015224   0.0003799   0.0000395  -0.0004486
   32   0.0013618  -0.0024470  -0.0000806  -0.0000164  -0.0003076  -0.0001895
   33  -0.0004354  -0.0012150  -0.0012790  -0.0000829   0.0001135   0.0001132
   34   0.0000669  -0.0000516  -0.0001661   0.0000185   0.0000243   0.0000323
   35   0.0001509  -0.0001128  -0.0003106   0.0000051   0.0000021   0.0000362
   36   0.0001492  -0.0001611   0.0002411   0.0000030   0.0000178   0.0000002
   37  -0.0003705   0.0015539   0.0003186  -0.0000152  -0.0000784  -0.0000881
   38  -0.0007721   0.0012130   0.0000574   0.0000198  -0.0000104  -0.0000416
   39  -0.0001206   0.0004364   0.0004179   0.0000137  -0.0000182  -0.0000353
   40   0.0010766  -0.0004083  -0.0008799  -0.0002400  -0.0002375   0.0000237
   41   0.0007455   0.0000338  -0.0002211  -0.0000680   0.0002400   0.0002811
   42   0.0011228   0.0005881   0.0001326  -0.0000772   0.0001862   0.0002312
   43   0.0004770   0.0005544  -0.0007757   0.0000757  -0.0001391  -0.0003428
   44   0.0002011   0.0016980  -0.0004347   0.0000144  -0.0000344   0.0001743
   45  -0.0010595  -0.0005817  -0.0000056   0.0000636   0.0000888   0.0000891
   46   0.0007202  -0.0000705   0.0004481  -0.0000230   0.0000077  -0.0001290
   47  -0.0005932  -0.0009430   0.0001445   0.0000421   0.0001005  -0.0000351
   48   0.0005341   0.0004882   0.0000317  -0.0000101  -0.0000577  -0.0000456
   49  -0.0000800  -0.0000429  -0.0002041   0.0000162   0.0000426   0.0002482
   50  -0.0001136  -0.0001804   0.0000325  -0.0000182  -0.0001314   0.0000534
   51   0.0001831   0.0001362  -0.0000065   0.0001339   0.0000631   0.0001458
   52  -0.0114740   0.0106445  -0.0071647   0.0004348  -0.0007365   0.0014211
   53   0.0239405  -0.0098028  -0.0010231  -0.0001832   0.0009967  -0.0015869
   54  -0.0219677   0.0078280   0.0020576  -0.0010055   0.0004621  -0.0001678
   55  -0.0047903  -0.0001605   0.0030742   0.0000125  -0.0002890  -0.0000306
   56   0.0014095   0.0006859  -0.0018635  -0.0001083   0.0000649   0.0002745
   57   0.0005569  -0.0002423   0.0004567  -0.0000801  -0.0001703   0.0006677
   58   0.0002905  -0.0005582   0.0022414   0.0000132   0.0001889  -0.0008560
   59   0.0004552  -0.0001680  -0.0020351   0.0003020  -0.0000399   0.0006263
   60  -0.0006313   0.0008406   0.0000394  -0.0002068  -0.0002209   0.0009573
   61   0.0003861  -0.0162547   0.0087485  -0.0000841   0.0004984  -0.0005847
   62  -0.0136029  -0.0311836   0.0059671   0.0001889   0.0014693  -0.0014664
   63   0.0144048   0.0225021   0.0015420   0.0009786   0.0005984   0.0001613
   64  -0.0076722  -0.0028131  -0.0018247   0.0001467  -0.0000427  -0.0001697
   65  -0.0006546  -0.0018866  -0.0002691  -0.0001947  -0.0000613   0.0005136
   66  -0.0015068  -0.0016270  -0.0008927  -0.0001622   0.0001018   0.0003335
   67  -0.0442265  -0.0290539   0.0117892   0.0014534  -0.0007249  -0.0003685
   68  -0.0304863   0.0002138  -0.0073909   0.0067141  -0.0022713  -0.0008566
   69   0.0224066  -0.0056995   0.0029404  -0.0018638   0.0010585   0.0003427
   70   0.0057432  -0.0003488   0.0027839  -0.0018755   0.0002893   0.0002831
   71   0.0011838   0.0001653   0.0027857  -0.0009285   0.0003922   0.0000135
   72  -0.0099130   0.0017871  -0.0061389   0.0028009  -0.0007447  -0.0000125
   73   0.0008557   0.0005103  -0.0011500   0.0001541   0.0000713   0.0006192
   74   0.0003509  -0.0000890  -0.0025408  -0.0005426  -0.0003308   0.0007716
   75   0.0003323   0.0011086   0.0001073  -0.0000656  -0.0002707   0.0007477
   76   0.0003800  -0.0001758   0.0000777  -0.0000536   0.0000138  -0.0001159
   77  -0.0000574   0.0001797   0.0002172   0.0000158  -0.0001014  -0.0001972
   78  -0.0002018  -0.0000271   0.0003148  -0.0000567  -0.0001633   0.0002510
   79  -0.0006166  -0.0000311  -0.0005561  -0.0000045  -0.0000182   0.0000532
   80  -0.0018481  -0.0004040  -0.0004465   0.0000439  -0.0000464   0.0000689
   81   0.0013183   0.0008783   0.0006486   0.0000628  -0.0000760   0.0000181
   82   0.0001826   0.0001450   0.0000668   0.0000203  -0.0000013  -0.0000154
   83   0.0011170  -0.0001132   0.0002384  -0.0001078   0.0000408   0.0000707
   84  -0.0009303  -0.0000968  -0.0000451   0.0000621  -0.0000182  -0.0000857
   85   0.0000974  -0.0000556  -0.0002133  -0.0000895  -0.0000753   0.0000072
   86  -0.0000931  -0.0001568  -0.0000109   0.0000137   0.0000469   0.0000347
   87  -0.0001796  -0.0001415  -0.0000790   0.0000076   0.0001088   0.0000780
   88   0.0006545  -0.0024531  -0.0015292  -0.0002219   0.0000753   0.0001279
   89   0.0022294  -0.0053695  -0.0006593  -0.0002451   0.0001200   0.0001415
   90   0.0000084   0.0030116   0.0010715   0.0000580  -0.0000992  -0.0001180
   91   0.0024522  -0.0004378  -0.0003308  -0.0004369   0.0001503   0.0002648
   92   0.0001985   0.0000919   0.0000433  -0.0000356   0.0000437   0.0000277
   93   0.0001672   0.0000032   0.0000163  -0.0000759   0.0000307   0.0000592
   94  -0.0010517   0.0002230   0.0001683   0.0001583  -0.0000686  -0.0000910
   95   0.0003527  -0.0000384  -0.0000239  -0.0000660   0.0000171   0.0000367
   96   0.0002287   0.0000238   0.0000162  -0.0000379   0.0000083   0.0000168
   97   0.0001150  -0.0000425  -0.0000346  -0.0000152   0.0000055   0.0000095
   98  -0.0001083   0.0000277   0.0000248   0.0000149  -0.0000073  -0.0000076
   99  -0.0000807   0.0000134   0.0000105   0.0000063  -0.0000030  -0.0000039
  100  -0.0054763   0.0008484  -0.0003490   0.0010867  -0.0003648  -0.0004254
  101   0.0014933  -0.0007162   0.0003485  -0.0004083   0.0000356   0.0001073
  102   0.0004878   0.0000623  -0.0002589   0.0000172   0.0000169   0.0000271
  103   0.0006211  -0.0000542   0.0001030  -0.0001333   0.0000269   0.0000196
  104  -0.0002240   0.0001101  -0.0001216   0.0000642  -0.0000148  -0.0000059
  105  -0.0002738  -0.0000024   0.0000125   0.0000459  -0.0000079  -0.0000105
  106  -0.0008684   0.0001259   0.0000832   0.0001231  -0.0000529  -0.0000749
  107  -0.0008380   0.0001127   0.0000614   0.0001538  -0.0000593  -0.0000929
  108  -0.0000632   0.0000418   0.0001115   0.0000986  -0.0000485  -0.0000712
  109   0.0006289  -0.0000729  -0.0000434  -0.0000858   0.0000352   0.0000519
  110   0.0005635  -0.0000774  -0.0000322  -0.0000859   0.0000345   0.0000514
  111  -0.0000908  -0.0000020  -0.0000396  -0.0000189   0.0000114   0.0000175
  112   0.0003099  -0.0000434  -0.0000312  -0.0000367   0.0000162   0.0000221
  113   0.0002257  -0.0000350  -0.0000378  -0.0000596   0.0000252   0.0000404
  114   0.0001984  -0.0000621  -0.0001097  -0.0000955   0.0000462   0.0000665
  115  -0.0000612   0.0000028   0.0000006   0.0000010  -0.0000008  -0.0000004
  116  -0.0000578   0.0000136   0.0000056   0.0000104  -0.0000038  -0.0000084
  117  -0.0001164   0.0000270   0.0000402   0.0000251  -0.0000128  -0.0000188
  118  -0.0005611  -0.0000118   0.0000359   0.0000811  -0.0000301  -0.0000426
  119   0.0001294  -0.0000233   0.0000064  -0.0000085  -0.0000108  -0.0000009
  120  -0.0000336   0.0000290   0.0000226   0.0000415  -0.0000239  -0.0000214
  121  -0.0000179  -0.0000042   0.0000014   0.0000002   0.0000006  -0.0000009
  122   0.0000016  -0.0000006   0.0000016   0.0000031  -0.0000004  -0.0000007
  123  -0.0001073  -0.0000025   0.0000044   0.0000063   0.0000001  -0.0000030
  124   0.0008083  -0.0000658  -0.0000903  -0.0001295   0.0000644   0.0000830
  125  -0.0003851   0.0000455   0.0000381   0.0000532  -0.0000144  -0.0000284
  126   0.0000921  -0.0000182  -0.0000217  -0.0000340   0.0000197   0.0000207
  127  -0.0001585   0.0000153   0.0000179   0.0000258  -0.0000156  -0.0000195
  128   0.0000935   0.0000005  -0.0000067  -0.0000104   0.0000039   0.0000061
  129  -0.0000534   0.0000017   0.0000112   0.0000149  -0.0000091  -0.0000100
  130  -0.0006223   0.0000047  -0.0000531   0.0001364  -0.0000360  -0.0000475
  131   0.0005998   0.0000223  -0.0000422  -0.0001116   0.0000542   0.0000579
  132  -0.0008582  -0.0003824   0.0000056   0.0001777  -0.0000354  -0.0000375
  133   0.0002813   0.0001039   0.0000052  -0.0000557   0.0000134   0.0000090
  134  -0.0001485  -0.0000556   0.0000097   0.0000240  -0.0000065  -0.0000067
  135  -0.0000416  -0.0000087  -0.0000160   0.0000061   0.0000001   0.0000014
  136   0.0004483  -0.0001238  -0.0000591  -0.0000842   0.0000563   0.0000645
  137  -0.0009297   0.0000055   0.0000357   0.0001600  -0.0000453  -0.0000660
  138   0.0004039  -0.0000145  -0.0000573  -0.0000794   0.0000370   0.0000442
  139  -0.0001886   0.0000451   0.0000272   0.0000326  -0.0000212  -0.0000249
  140   0.0003192   0.0000176  -0.0000159  -0.0000489   0.0000154   0.0000200
  141  -0.0001648   0.0000289   0.0000388   0.0000378  -0.0000259  -0.0000250
  142   0.0007103   0.0009431   0.0003507  -0.0001682  -0.0000501  -0.0000634
  143   0.0003718  -0.0000060  -0.0001545  -0.0000026  -0.0000900  -0.0000260
  144   0.0017240   0.0007076   0.0004163  -0.0004304   0.0000152   0.0000236
  145  -0.0012204  -0.0000031   0.0002908   0.0001210  -0.0000549  -0.0000616
  146   0.0010171   0.0002476  -0.0002996  -0.0000946   0.0000345   0.0000456
  147  -0.0003855  -0.0003795  -0.0002214   0.0001758  -0.0000380  -0.0000050
  148  -0.0001888  -0.0007807  -0.0003040   0.0000556   0.0001688   0.0001349
  149  -0.0013114  -0.0001200   0.0001772   0.0001889   0.0000302  -0.0000455
  150  -0.0010973   0.0000765   0.0001649   0.0001448  -0.0000343  -0.0000374
  151   0.0003246   0.0001881   0.0000179  -0.0000477  -0.0000666  -0.0000212
  152   0.0003962  -0.0000753  -0.0000591  -0.0000531   0.0000311   0.0000374
  153   0.0001717  -0.0001054  -0.0000414  -0.0000201   0.0000149   0.0000170
           13          14          15          16          17          18
    1  -0.0375068   0.0200224  -0.0251531   0.0051213  -0.0138760   0.0137302
    2   0.0164399  -0.0113108   0.0125578  -0.0005489  -0.0252627   0.0209719
    3  -0.0066380   0.0029132  -0.0002336   0.0053286  -0.0005453   0.0041983
    4   0.0004664   0.0004882   0.0002185  -0.0000608   0.0002081   0.0003257
    5  -0.0010637   0.0004588  -0.0015947  -0.0003425   0.0016698   0.0009236
    6  -0.0002971   0.0001891   0.0027928  -0.0003704  -0.0023151   0.0008965
    7  -0.1500864   0.0188157   0.0116169  -0.0976790  -0.0519412  -0.0106912
    8   0.0485987  -0.0869493   0.0140714  -0.0428112  -0.1700815  -0.0193488
    9  -0.0048756   0.0155999  -0.0671289  -0.0113364  -0.0160059  -0.0851889
   10  -0.0347425   0.0115770   0.0280652   0.0039285  -0.0080219  -0.0141581
   11   0.0094807   0.0026141  -0.0037536   0.0033922  -0.0140424  -0.0287208
   12   0.0055229   0.0012424   0.0076949   0.0012965  -0.0027910  -0.0055749
   13   0.3743247  -0.0027670  -0.0378047  -0.0291815   0.0054214  -0.0018869
   14  -0.0027670   0.2686785  -0.1068758  -0.0277475   0.0137681   0.0025888
   15  -0.0378047  -0.1068758   0.1566579   0.0000985   0.0000520   0.0013745
   16  -0.0291815  -0.0277475   0.0000985   0.4251446  -0.0138787  -0.0199120
   17   0.0054214   0.0137681   0.0000520  -0.0138787   0.5465608  -0.0121073
   18  -0.0018869   0.0025888   0.0013745  -0.0199120  -0.0121073   0.6045422
   19   0.0021015   0.0018357   0.0005820  -0.0612197   0.0272415   0.0555749
   20   0.0004311   0.0021517   0.0016017   0.0258453  -0.0920417  -0.0914278
   21  -0.0007004   0.0006373   0.0008036   0.0556586  -0.0926409  -0.2519356
   22   0.0018709   0.0013028  -0.0002422  -0.0507213   0.0240741  -0.0264272
   23   0.0004868   0.0018413  -0.0009532   0.0234732  -0.1610475   0.1208405
   24   0.0008599   0.0001837   0.0000871  -0.0268712   0.1225838  -0.1837329
   25   0.0007436  -0.0022347   0.0004564  -0.1473848   0.0234920   0.0007551
   26  -0.0071441  -0.0065230   0.0011567   0.0212112  -0.0887735  -0.0015471
   27  -0.0004911  -0.0008338   0.0007935   0.0047524  -0.0011158  -0.0806332
   28   0.0004016  -0.0002625  -0.0008238  -0.0106714   0.0119889   0.0299452
   29  -0.0000191  -0.0000297   0.0001302   0.0040835  -0.0042819  -0.0091301
   30  -0.0001882   0.0001095   0.0002608   0.0007910  -0.0004856  -0.0006697
   31  -0.0010434  -0.0018047   0.0001658  -0.0290193  -0.0268592  -0.0067382
   32   0.0028185   0.0016827  -0.0005650  -0.0002462   0.0093899   0.0020787
   33   0.0009676   0.0003896   0.0000925  -0.0007600   0.0025200   0.0007247
   34   0.0001142   0.0001550  -0.0000748   0.0014059  -0.0004023   0.0012326
   35  -0.0001278   0.0001704  -0.0001074   0.0015217   0.0010790   0.0004484
   36   0.0000417   0.0000102   0.0000261  -0.0001352  -0.0002387  -0.0002010
   37  -0.0008138  -0.0008003   0.0002444  -0.0006540  -0.0048676  -0.0011718
   38  -0.0006443  -0.0006160   0.0001241  -0.0021530  -0.0045012  -0.0004926
   39  -0.0003794  -0.0002635   0.0000601  -0.0009744  -0.0016677   0.0002384
   40  -0.0001791  -0.0000805   0.0001968  -0.0002991   0.0008321   0.0004684
   41  -0.0010899  -0.0001701   0.0002810   0.0009745   0.0005818   0.0003182
   42  -0.0012282  -0.0005542   0.0004460   0.0008810  -0.0004139   0.0002740
   43   0.0012932  -0.0002886   0.0004512  -0.0069893   0.0236228  -0.0214466
   44  -0.0003238  -0.0008265   0.0003515   0.0073581  -0.0087740   0.0070771
   45   0.0005817   0.0002896  -0.0001996  -0.0043557   0.0007578   0.0007410
   46  -0.0002740   0.0000222  -0.0000172   0.0011520   0.0003669  -0.0012865
   47   0.0002501   0.0004227  -0.0002046  -0.0007275  -0.0031901   0.0038838
   48  -0.0000590  -0.0001765   0.0001077   0.0000511   0.0029786  -0.0025143
   49  -0.0000173   0.0000686   0.0000234   0.0005677  -0.0006371  -0.0005356
   50  -0.0000228   0.0000723  -0.0000559  -0.0006518   0.0009758  -0.0000936
   51  -0.0002645  -0.0000958   0.0000792   0.0006694  -0.0007630   0.0005154
   52   0.0025379  -0.0008517   0.0013640   0.0008120   0.0002856   0.0005075
   53   0.0051873  -0.0026171   0.0032481  -0.0005916   0.0005689  -0.0015004
   54  -0.0061693   0.0034029  -0.0026469   0.0007304  -0.0011068   0.0005062
   55  -0.0027004   0.0012734  -0.0012672  -0.0003101  -0.0001024  -0.0001081
   56   0.0008011  -0.0000797   0.0005055  -0.0001802   0.0005739  -0.0001534
   57  -0.0003990   0.0000437   0.0004835  -0.0001714  -0.0000487  -0.0000215
   58   0.0004272  -0.0002452  -0.0006740  -0.0000083   0.0000276  -0.0000478
   59  -0.0004587   0.0000434   0.0005837  -0.0000808  -0.0002323   0.0002400
   60  -0.0002118   0.0001691   0.0002362  -0.0001954   0.0001657   0.0002274
   61   0.0029442  -0.0093592  -0.0004952  -0.0010318   0.0011531  -0.0004247
   62   0.0027648  -0.0362033   0.0161084   0.0016942  -0.0030440   0.0028868
   63  -0.0008628   0.0251766  -0.0045745  -0.0017021   0.0020680  -0.0038172
   64   0.0001264   0.0077297  -0.0021653   0.0010614  -0.0010114   0.0012714
   65   0.0001499  -0.0024982   0.0012564  -0.0001002  -0.0000457   0.0008052
   66  -0.0000864  -0.0021023   0.0013015   0.0001604  -0.0004172   0.0008000
   67  -0.1010926   0.0020445  -0.0059234  -0.0030954   0.0022665   0.0008651
   68  -0.0387146  -0.1430232   0.0394329   0.0014907  -0.0010837   0.0011342
   69  -0.0015790   0.0227116  -0.0732511  -0.0063079   0.0026139  -0.0006767
   70  -0.0158995  -0.0118520   0.0341570  -0.0004057   0.0007494   0.0000594
   71  -0.0094130   0.0150449   0.0216744   0.0003129  -0.0003240  -0.0002714
   72   0.0381343   0.0235585  -0.0326899   0.0011874  -0.0011855  -0.0002890
   73  -0.0001284  -0.0003998  -0.0009877  -0.0001901   0.0000173  -0.0000638
   74   0.0001268   0.0000155   0.0019808  -0.0001997   0.0000083   0.0002844
   75   0.0003010  -0.0005648   0.0004459  -0.0001447   0.0001356   0.0004820
   76  -0.0003894  -0.0001302   0.0002663  -0.0000170   0.0000063  -0.0000558
   77   0.0002634   0.0002106  -0.0004613   0.0000528  -0.0000025  -0.0001042
   78  -0.0002921   0.0003674   0.0003496  -0.0000561   0.0000709   0.0000296
   79   0.0002606  -0.0000709   0.0001598   0.0001108  -0.0000979   0.0001646
   80   0.0006915   0.0004694  -0.0000885   0.0003092  -0.0002673   0.0003939
   81  -0.0002372  -0.0005334   0.0000317  -0.0002344   0.0002946  -0.0004249
   82   0.0002482  -0.0004275   0.0001870  -0.0000350   0.0000191  -0.0000383
   83  -0.0006117  -0.0019353   0.0006535  -0.0000809   0.0000724  -0.0000320
   84  -0.0001401   0.0021549  -0.0004999   0.0001073  -0.0001008   0.0000145
   85  -0.0000345   0.0000745   0.0000041   0.0001031  -0.0001161   0.0001786
   86   0.0001702   0.0000467  -0.0000162   0.0005454   0.0004791   0.0000448
   87   0.0001242   0.0000888  -0.0000167   0.0007339   0.0001752   0.0000089
   88  -0.0131750  -0.0097653  -0.0002306  -0.0007137   0.0004270   0.0001759
   89  -0.0311769  -0.0117430  -0.0036526  -0.0016716   0.0009294  -0.0000581
   90   0.0172957   0.0101210   0.0081117   0.0010141  -0.0004826  -0.0000716
   91  -0.0039876  -0.0022532   0.0028974  -0.0003241   0.0002525  -0.0001020
   92   0.0004244   0.0008243  -0.0000125   0.0000054  -0.0000899  -0.0001309
   93  -0.0001410  -0.0004561   0.0008861   0.0000210  -0.0000132  -0.0000685
   94   0.0017813   0.0008734  -0.0003177   0.0001629  -0.0001228   0.0000267
   95  -0.0005331  -0.0005503   0.0004340  -0.0000390   0.0000493  -0.0000069
   96  -0.0002250   0.0000886   0.0003681  -0.0000101  -0.0000039  -0.0000111
   97  -0.0002120  -0.0000920  -0.0000172  -0.0000248   0.0000213   0.0000046
   98   0.0001831   0.0001020  -0.0000481   0.0000196  -0.0000152   0.0000036
   99   0.0000991   0.0000523   0.0000332   0.0000116  -0.0000066  -0.0000015
  100   0.0088366   0.0054127  -0.0078282   0.0005556  -0.0005413   0.0001632
  101  -0.0058324  -0.0042268   0.0057063  -0.0002381   0.0004431   0.0002283
  102  -0.0001681   0.0020634  -0.0018473  -0.0000668   0.0000421  -0.0000022
  103  -0.0010061  -0.0011970   0.0006428  -0.0000706   0.0000798   0.0000373
  104   0.0007688   0.0009740  -0.0010291   0.0000285  -0.0000576  -0.0000015
  105   0.0003665   0.0001222  -0.0000598   0.0000335  -0.0000281  -0.0000234
  106   0.0012318   0.0001247  -0.0002902   0.0001216  -0.0000413   0.0000318
  107   0.0011369   0.0001606  -0.0007338   0.0001047  -0.0000388   0.0000505
  108   0.0001266   0.0000631  -0.0008010  -0.0000002   0.0000064   0.0000460
  109  -0.0008717  -0.0001054   0.0002371  -0.0000839   0.0000279  -0.0000196
  110  -0.0007658  -0.0000636   0.0003046  -0.0000744   0.0000261  -0.0000265
  111   0.0000975  -0.0000253   0.0002275   0.0000144  -0.0000062  -0.0000112
  112  -0.0004705  -0.0001490   0.0000756  -0.0000438   0.0000249  -0.0000097
  113  -0.0002669   0.0000898   0.0002921  -0.0000263  -0.0000020  -0.0000214
  114  -0.0003499  -0.0001242   0.0006360  -0.0000234   0.0000109  -0.0000345
  115   0.0001115   0.0000798   0.0000070   0.0000080  -0.0000065   0.0000007
  116   0.0000517  -0.0000553  -0.0000166   0.0000072   0.0000019   0.0000019
  117   0.0001858   0.0000597  -0.0000972   0.0000159  -0.0000088   0.0000025
  118   0.0006846  -0.0001537  -0.0001165   0.0000607  -0.0000184   0.0000135
  119  -0.0002296  -0.0004050   0.0000266  -0.0000181   0.0000328   0.0000693
  120   0.0002531   0.0001910  -0.0004286   0.0000068  -0.0000127   0.0000267
  121  -0.0000033  -0.0000030   0.0000338   0.0000026  -0.0000039  -0.0000037
  122  -0.0000025  -0.0000035  -0.0000195   0.0000005   0.0000022  -0.0000076
  123   0.0000839  -0.0000787   0.0000986   0.0000133  -0.0000018  -0.0000112
  124  -0.0010556   0.0001727   0.0003482  -0.0001029   0.0000168  -0.0000749
  125   0.0006300   0.0004038  -0.0002310   0.0000525  -0.0000504  -0.0000026
  126  -0.0001913  -0.0000344   0.0002298  -0.0000107   0.0000078  -0.0000369
  127   0.0001689  -0.0001335  -0.0000475   0.0000195   0.0000119   0.0000121
  128  -0.0001294  -0.0000258   0.0000184  -0.0000113   0.0000089  -0.0000081
  129   0.0000709  -0.0000246  -0.0000686   0.0000058  -0.0000029   0.0000221
  130   0.0009395   0.0002678  -0.0005915   0.0000647  -0.0000450  -0.0000342
  131  -0.0010523   0.0001631   0.0002625  -0.0000762   0.0000669  -0.0001581
  132   0.0017512  -0.0009943  -0.0001491   0.0000314  -0.0000720  -0.0000221
  133  -0.0005011   0.0003554   0.0000079  -0.0000157   0.0000118   0.0000203
  134   0.0002381  -0.0002093   0.0000406   0.0000084  -0.0000130   0.0000014
  135   0.0000677   0.0000099   0.0000625   0.0000007   0.0000027  -0.0000118
  136  -0.0004387   0.0002683   0.0003899  -0.0000667  -0.0000395  -0.0000513
  137   0.0014501   0.0007353  -0.0008354   0.0000994  -0.0001290   0.0000723
  138  -0.0006135  -0.0001713   0.0004406  -0.0000423   0.0000473  -0.0000851
  139   0.0001075  -0.0003906   0.0000315   0.0000351   0.0000477  -0.0000270
  140  -0.0004229   0.0000126   0.0000995  -0.0000319   0.0000358  -0.0000377
  141   0.0002489  -0.0000007  -0.0002099   0.0000230  -0.0000143   0.0000414
  142  -0.0044476  -0.0015482   0.0012043   0.0000457   0.0002253   0.0004281
  143   0.0014908  -0.0009625  -0.0008230  -0.0000173   0.0001528   0.0004310
  144  -0.0039037   0.0009756   0.0000273  -0.0001063   0.0002124   0.0004661
  145  -0.0027651   0.0003960   0.0000158   0.0000566  -0.0000563  -0.0000291
  146   0.0011367  -0.0009525  -0.0003672  -0.0000513   0.0000870  -0.0000607
  147   0.0023928  -0.0011339  -0.0002437   0.0000327  -0.0000302  -0.0000608
  148   0.0018324   0.0022010   0.0006382  -0.0001474  -0.0003116  -0.0008461
  149   0.0015167   0.0004364  -0.0006178   0.0000759  -0.0001557  -0.0002183
  150   0.0007465  -0.0009319   0.0000195   0.0001777  -0.0000460  -0.0000674
  151  -0.0005309  -0.0004487   0.0002811   0.0000265   0.0000793   0.0001977
  152  -0.0002971   0.0003870   0.0001084  -0.0000721  -0.0000161  -0.0001111
  153   0.0000638   0.0004023  -0.0001196  -0.0000611  -0.0000677   0.0000211
           19          20          21          22          23          24
    1   0.0003572   0.0006072   0.0000358  -0.0024398  -0.0037358  -0.0006473
    2   0.0009527   0.0012568   0.0011603  -0.0028991  -0.0026464  -0.0005043
    3  -0.0005898  -0.0019530   0.0006701  -0.0013845  -0.0031332   0.0004788
    4   0.0003080  -0.0000847  -0.0000660  -0.0000502  -0.0000520  -0.0000778
    5   0.0002181   0.0000166  -0.0001625   0.0001648   0.0002390  -0.0001988
    6   0.0002881   0.0009118   0.0008307  -0.0003558  -0.0000262   0.0005899
    7   0.0038400   0.0072777   0.0013188   0.0027954   0.0052040   0.0013696
    8  -0.0104541  -0.0149468  -0.0034702  -0.0135179  -0.0196882  -0.0049416
    9  -0.0189170  -0.0253919  -0.0062190   0.0162393   0.0218164   0.0041144
   10  -0.0015065  -0.0027345  -0.0004799   0.0003492   0.0003922   0.0004709
   11  -0.0035871  -0.0038949  -0.0007133   0.0008967   0.0008294   0.0004642
   12  -0.0004713  -0.0007393   0.0011142  -0.0002502  -0.0004067   0.0009102
   13   0.0021015   0.0004311  -0.0007004   0.0018709   0.0004868   0.0008599
   14   0.0018357   0.0021517   0.0006373   0.0013028   0.0018413   0.0001837
   15   0.0005820   0.0016017   0.0008036  -0.0002422  -0.0009532   0.0000871
   16  -0.0612197   0.0258453   0.0556586  -0.0507213   0.0234732  -0.0268712
   17   0.0272415  -0.0920417  -0.0926409   0.0240741  -0.1610475   0.1225838
   18   0.0555749  -0.0914278  -0.2519356  -0.0264272   0.1208405  -0.1837329
   19   0.0664295  -0.0278360  -0.0603161   0.0008337  -0.0022821  -0.0043415
   20  -0.0278360   0.1011453   0.1032674  -0.0058474   0.0097133   0.0197787
   21  -0.0603161   0.1032674   0.2713849   0.0052059  -0.0089619  -0.0194198
   22   0.0008337  -0.0058474   0.0052059   0.0570880  -0.0262756   0.0293613
   23  -0.0022821   0.0097133  -0.0089619  -0.0262756   0.1777123  -0.1353428
   24  -0.0043415   0.0197787  -0.0194198   0.0293613  -0.1353428   0.1945024
   25  -0.0082442   0.0021390   0.0012202  -0.0061029   0.0022593   0.0006806
   26   0.0126228  -0.0034803   0.0011405   0.0219493  -0.0072374  -0.0011346
   27   0.0286475  -0.0063879   0.0011320  -0.0240385   0.0059874  -0.0005351
   28  -0.0059105   0.0010316  -0.0007174   0.0013605  -0.0000468  -0.0004500
   29   0.0018318   0.0000947   0.0001469  -0.0001761   0.0000186  -0.0001043
   30  -0.0001685  -0.0002246   0.0011661   0.0004418  -0.0002087   0.0008915
   31   0.0005833  -0.0004803   0.0002862   0.0017186  -0.0008127   0.0002147
   32   0.0011255   0.0001478  -0.0010328   0.0013989   0.0005312   0.0005462
   33   0.0018955   0.0003690  -0.0007902  -0.0013278  -0.0003660  -0.0003053
   34  -0.0000473   0.0000141   0.0000119  -0.0001831   0.0000816  -0.0004033
   35  -0.0001283   0.0000421  -0.0000721  -0.0009003   0.0004547  -0.0004079
   36  -0.0001673   0.0000315   0.0000257   0.0004756  -0.0000028   0.0002038
   37   0.0003066   0.0001022   0.0001286   0.0003595  -0.0000113  -0.0000276
   38  -0.0000375  -0.0000183   0.0001116  -0.0000327   0.0001176  -0.0002568
   39  -0.0002834  -0.0000789   0.0000605   0.0004487  -0.0001763   0.0001911
   40   0.0001571  -0.0003785  -0.0015277  -0.0000129   0.0001001  -0.0000270
   41  -0.0007527  -0.0004833  -0.0000262  -0.0002440  -0.0001034  -0.0005521
   42  -0.0010989  -0.0002412   0.0001248   0.0004261   0.0000044   0.0000590
   43   0.0014389  -0.0002604   0.0001022  -0.0062029   0.0014362  -0.0001857
   44  -0.0006772  -0.0000064   0.0000864   0.0003937   0.0008304  -0.0002828
   45   0.0006576  -0.0007009   0.0006747   0.0015982  -0.0011121   0.0012258
   46   0.0001076  -0.0000826   0.0000546  -0.0004002   0.0001423  -0.0000026
   47  -0.0003801   0.0001357  -0.0000439   0.0016515  -0.0002643   0.0003105
   48  -0.0002229   0.0001822   0.0000826  -0.0011425   0.0004363   0.0000569
   49   0.0000281   0.0001908  -0.0000889   0.0000339   0.0000138   0.0001895
   50   0.0002466  -0.0001024  -0.0002224  -0.0001915  -0.0000556  -0.0003017
   51  -0.0006060   0.0002508   0.0001976   0.0000347   0.0001493   0.0003373
   52  -0.0002245   0.0001937   0.0000013  -0.0002972  -0.0003711   0.0000471
   53   0.0000349  -0.0001925   0.0001682  -0.0003641   0.0003186   0.0000904
   54  -0.0001601   0.0000794   0.0001295   0.0000567   0.0000658  -0.0001045
   55   0.0000718   0.0000196   0.0000040   0.0001806   0.0001177  -0.0000178
   56   0.0000642  -0.0000206  -0.0000073   0.0000029  -0.0000896   0.0000560
   57   0.0000026   0.0000349  -0.0000020   0.0000467   0.0000173  -0.0000379
   58  -0.0000978  -0.0001356  -0.0000829   0.0000935   0.0000554  -0.0000143
   59  -0.0000639   0.0001609   0.0001046   0.0000451  -0.0000720   0.0000304
   60   0.0000206   0.0001769  -0.0001244   0.0000276  -0.0000716   0.0000054
   61   0.0000707  -0.0002034   0.0000037   0.0003636   0.0006487  -0.0003156
   62   0.0000030   0.0000469   0.0002822  -0.0009915  -0.0007908  -0.0000723
   63  -0.0001790   0.0001093   0.0002809   0.0007916   0.0014051   0.0004487
   64  -0.0000388  -0.0000178  -0.0000559  -0.0004101  -0.0006053  -0.0000189
   65   0.0000812   0.0000555  -0.0000347  -0.0001200  -0.0001576  -0.0000807
   66   0.0000546   0.0000731  -0.0000025  -0.0001945  -0.0002992  -0.0000074
   67   0.0000528   0.0000958  -0.0000825   0.0000216   0.0000244   0.0000685
   68  -0.0003504  -0.0000022  -0.0001194  -0.0002879  -0.0004875   0.0001016
   69   0.0000690  -0.0001726  -0.0001494   0.0004467   0.0002468   0.0000614
   70   0.0000725   0.0001240  -0.0000397  -0.0000332  -0.0001958   0.0002441
   71   0.0001028  -0.0000086   0.0001800   0.0000746   0.0002179  -0.0001513
   72   0.0000105   0.0000970   0.0000992  -0.0001246  -0.0000164  -0.0000608
   73  -0.0000187   0.0001345   0.0001616  -0.0000330   0.0000160   0.0001217
   74   0.0000763   0.0001772   0.0001544  -0.0000383  -0.0000387   0.0000626
   75   0.0001407   0.0002381  -0.0000383  -0.0000528  -0.0000816   0.0000197
   76   0.0000043  -0.0000271   0.0000001   0.0000138   0.0000271  -0.0000174
   77  -0.0000315  -0.0000407  -0.0000100   0.0000163   0.0000153   0.0000020
   78   0.0000283   0.0000401  -0.0000049   0.0000100   0.0000178  -0.0000113
   79  -0.0000064   0.0000059  -0.0000090  -0.0000480  -0.0000865   0.0000028
   80  -0.0000123   0.0000086  -0.0000188  -0.0001312  -0.0001871  -0.0000037
   81  -0.0000101  -0.0000077   0.0000044   0.0001216   0.0001699   0.0000038
   82  -0.0000018  -0.0000030  -0.0000040   0.0000143   0.0000356  -0.0000066
   83   0.0000170   0.0000040   0.0000142  -0.0000049   0.0000295  -0.0000145
   84  -0.0000091  -0.0000064  -0.0000032  -0.0000190  -0.0000212   0.0000033
   85   0.0004230  -0.0001776  -0.0000963  -0.0001059  -0.0000075  -0.0002403
   86  -0.0000556   0.0000605   0.0001242  -0.0000256  -0.0000170   0.0000519
   87  -0.0003401   0.0000772   0.0000983  -0.0001207   0.0000188  -0.0000057
   88   0.0000485   0.0000622   0.0000085  -0.0000003  -0.0000525   0.0000300
   89   0.0000831   0.0000292   0.0000150   0.0000929   0.0000905   0.0000171
   90  -0.0000344  -0.0000295   0.0000026  -0.0000354  -0.0000176  -0.0000170
   91   0.0000975   0.0000954   0.0000574  -0.0000078  -0.0001086   0.0001058
   92   0.0000678  -0.0000158   0.0000814   0.0000376   0.0000540  -0.0000625
   93   0.0000267   0.0000306   0.0000198  -0.0000110  -0.0000268   0.0000247
   94  -0.0000397  -0.0000266  -0.0000187   0.0000041   0.0000523  -0.0000458
   95   0.0000071   0.0000187  -0.0000021  -0.0000092  -0.0000342   0.0000328
   96   0.0000136   0.0000054   0.0000131   0.0000032   0.0000047  -0.0000067
   97   0.0000005   0.0000017  -0.0000001   0.0000004  -0.0000054   0.0000056
   98  -0.0000037  -0.0000024  -0.0000018   0.0000013   0.0000046  -0.0000040
   99  -0.0000017  -0.0000013   0.0000002  -0.0000018   0.0000004  -0.0000010
  100  -0.0001677  -0.0002222  -0.0000221   0.0000466   0.0001958  -0.0002619
  101  -0.0001181   0.0000996  -0.0001570  -0.0001076  -0.0001827   0.0002312
  102   0.0000045  -0.0000122   0.0000141   0.0000093   0.0000071  -0.0000148
  103  -0.0000077  -0.0000025  -0.0000020   0.0000019  -0.0000185   0.0000132
  104  -0.0000020  -0.0000027   0.0000126   0.0000129   0.0000173  -0.0000233
  105   0.0000038   0.0000005   0.0000015  -0.0000059   0.0000040   0.0000008
  106  -0.0000490  -0.0000099  -0.0000415  -0.0000234   0.0000003   0.0000111
  107  -0.0000515  -0.0000182  -0.0000449  -0.0000181   0.0000031   0.0000056
  108  -0.0000270  -0.0000131  -0.0000389   0.0000033   0.0000283   0.0000018
  109   0.0000334   0.0000086   0.0000258   0.0000151  -0.0000015  -0.0000047
  110   0.0000312   0.0000082   0.0000265   0.0000146   0.0000045  -0.0000077
  111   0.0000037   0.0000034   0.0000089  -0.0000045  -0.0000129   0.0000021
  112   0.0000125   0.0000045   0.0000091   0.0000036  -0.0000076   0.0000060
  113   0.0000216   0.0000042   0.0000241   0.0000099   0.0000048  -0.0000137
  114   0.0000259   0.0000123   0.0000324   0.0000007  -0.0000266   0.0000015
  115  -0.0000003  -0.0000012   0.0000014   0.0000012   0.0000056  -0.0000061
  116  -0.0000044  -0.0000001  -0.0000048  -0.0000042  -0.0000064   0.0000068
  117  -0.0000069  -0.0000034  -0.0000071  -0.0000019   0.0000086  -0.0000018
  118  -0.0000270  -0.0000078  -0.0000190  -0.0000157  -0.0000010   0.0000037
  119  -0.0000288   0.0000056  -0.0000280  -0.0000032  -0.0000114   0.0000106
  120  -0.0000147  -0.0000014  -0.0000157   0.0000084   0.0000231  -0.0000067
  121   0.0000038   0.0000006   0.0000031   0.0000000  -0.0000013  -0.0000005
  122   0.0000025   0.0000003   0.0000008  -0.0000002  -0.0000020   0.0000023
  123  -0.0000008   0.0000004   0.0000006  -0.0000068  -0.0000075   0.0000056
  124   0.0000695   0.0000095   0.0000587   0.0000255  -0.0000047  -0.0000092
  125  -0.0000049  -0.0000131   0.0000064   0.0000041   0.0000246  -0.0000285
  126   0.0000153   0.0000028   0.0000163  -0.0000019  -0.0000124   0.0000045
  127  -0.0000186   0.0000018  -0.0000201  -0.0000117  -0.0000053   0.0000154
  128   0.0000050   0.0000021   0.0000010   0.0000004  -0.0000035   0.0000074
  129  -0.0000070  -0.0000008  -0.0000094   0.0000004   0.0000043  -0.0000008
  130  -0.0000053  -0.0000125  -0.0000029  -0.0000104   0.0000101  -0.0000001
  131   0.0000702   0.0000189   0.0000265  -0.0000095  -0.0000389   0.0000701
  132   0.0000166  -0.0000087   0.0000270  -0.0000035   0.0000149  -0.0000331
  133  -0.0000058   0.0000005  -0.0000019   0.0000090   0.0000024  -0.0000047
  134   0.0000004  -0.0000007   0.0000005  -0.0000028   0.0000007  -0.0000029
  135   0.0000011   0.0000003   0.0000021  -0.0000058  -0.0000045   0.0000052
  136   0.0000623  -0.0000091   0.0000831   0.0000445   0.0000131  -0.0000632
  137  -0.0000243  -0.0000402   0.0000133   0.0000205   0.0000628  -0.0000995
  138   0.0000280   0.0000144   0.0000176  -0.0000121  -0.0000293   0.0000404
  139  -0.0000262   0.0000091  -0.0000427  -0.0000410  -0.0000269   0.0000632
  140   0.0000131   0.0000100   0.0000007  -0.0000006  -0.0000107   0.0000283
  141  -0.0000221   0.0000020  -0.0000256  -0.0000023   0.0000138   0.0000024
  142  -0.0002640  -0.0000168  -0.0002789  -0.0000776  -0.0000848   0.0001249
  143  -0.0001762   0.0000398  -0.0001758  -0.0000023   0.0000038   0.0000230
  144  -0.0001579   0.0000206  -0.0001901   0.0000589   0.0000316   0.0000026
  145  -0.0000050  -0.0000051  -0.0000328  -0.0000565  -0.0000229   0.0000442
  146   0.0000120   0.0000125  -0.0000126  -0.0000236  -0.0000199   0.0000505
  147   0.0000154   0.0000055   0.0000121  -0.0000106  -0.0000001   0.0000101
  148   0.0005450   0.0000350   0.0005134   0.0000963   0.0000515  -0.0001575
  149   0.0001745  -0.0001544   0.0001102   0.0000354   0.0000418  -0.0001499
  150  -0.0000354  -0.0000257  -0.0001790  -0.0001042  -0.0000306   0.0001225
  151  -0.0001268   0.0001409  -0.0002048  -0.0000601  -0.0000222   0.0001649
  152   0.0001198   0.0000193   0.0000664   0.0000292   0.0000115  -0.0000052
  153   0.0000622   0.0000111   0.0001071   0.0000715   0.0000318  -0.0001122
           25          26          27          28          29          30
    1   0.0021691   0.0011552   0.0006453  -0.0001925  -0.0000858  -0.0000021
    2  -0.0005480   0.0011876   0.0000129  -0.0001268  -0.0000677   0.0002404
    3   0.0011293   0.0004596   0.0000376  -0.0000662   0.0000591   0.0001545
    4  -0.0002483  -0.0001783   0.0000436   0.0000375   0.0001036  -0.0002072
    5   0.0000608  -0.0001019   0.0001127   0.0001168  -0.0001271  -0.0001163
    6   0.0002302   0.0002710   0.0000036  -0.0002602  -0.0000681   0.0000655
    7  -0.0306743  -0.0215602  -0.0049662   0.0007193  -0.0009377  -0.0006064
    8  -0.0011059   0.0127602   0.0015620   0.0016411  -0.0000270  -0.0006325
    9  -0.0017538  -0.0002228  -0.0001754   0.0021893   0.0002501  -0.0004285
   10   0.0009186  -0.0006356  -0.0011721  -0.0004140  -0.0003787   0.0001463
   11   0.0020200   0.0004633  -0.0006462  -0.0009123   0.0004890   0.0005615
   12   0.0008094   0.0001686  -0.0005812  -0.0009509   0.0001162   0.0005392
   13   0.0007436  -0.0071441  -0.0004911   0.0004016  -0.0000191  -0.0001882
   14  -0.0022347  -0.0065230  -0.0008338  -0.0002625  -0.0000297   0.0001095
   15   0.0004564   0.0011567   0.0007935  -0.0008238   0.0001302   0.0002608
   16  -0.1473848   0.0212112   0.0047524  -0.0106714   0.0040835   0.0007910
   17   0.0234920  -0.0887735  -0.0011158   0.0119889  -0.0042819  -0.0004856
   18   0.0007551  -0.0015471  -0.0806332   0.0299452  -0.0091301  -0.0006697
   19  -0.0082442   0.0126228   0.0286475  -0.0059105   0.0018318  -0.0001685
   20   0.0021390  -0.0034803  -0.0063879   0.0010316   0.0000947  -0.0002246
   21   0.0012202   0.0011405   0.0011320  -0.0007174   0.0001469   0.0011661
   22  -0.0061029   0.0219493  -0.0240385   0.0013605  -0.0001761   0.0004418
   23   0.0022593  -0.0072374   0.0059874  -0.0000468   0.0000186  -0.0002087
   24   0.0006806  -0.0011346  -0.0005351  -0.0004500  -0.0001043   0.0008915
   25   0.4699264   0.0162356  -0.0239130  -0.0578475   0.0133063   0.0470222
   26   0.0162356   0.4764971   0.0383090   0.0149722  -0.0734931  -0.0739801
   27  -0.0239130   0.0383090   0.5562924   0.0480365  -0.0724695  -0.2509443
   28  -0.0578475   0.0149722   0.0480365   0.0680725  -0.0178456  -0.0500255
   29   0.0133063  -0.0734931  -0.0724695  -0.0178456   0.0843437   0.0791717
   30   0.0470222  -0.0739801  -0.2509443  -0.0500255   0.0791717   0.2774293
   31  -0.1222673  -0.0493560  -0.0037436   0.0040195   0.0074403   0.0024818
   32  -0.0535241  -0.1377142  -0.0001289  -0.0055567  -0.0081670  -0.0015219
   33  -0.0099825  -0.0065979  -0.0743078  -0.0187174  -0.0243126  -0.0082391
   34   0.0022284  -0.0166768   0.0139361   0.0006281   0.0009390  -0.0000852
   35   0.0046830  -0.0204762   0.0174335   0.0003641   0.0004110  -0.0004309
   36   0.0006155  -0.0029918   0.0043549   0.0003436   0.0005423   0.0007055
   37  -0.0209614   0.0064040  -0.0005394   0.0004070  -0.0002004  -0.0006067
   38  -0.0252850   0.0074445   0.0011958   0.0008305   0.0009598   0.0001569
   39  -0.0047222   0.0025581   0.0007660  -0.0001260   0.0002532   0.0001644
   40   0.0069344  -0.0087300  -0.0229374  -0.0028105  -0.0047448  -0.0014964
   41   0.0043487  -0.0149688  -0.0354365  -0.0044562  -0.0050096  -0.0012083
   42  -0.0011181  -0.0118435  -0.0145255  -0.0011060  -0.0008413   0.0014275
   43  -0.0839895   0.0114052  -0.0113038   0.0005831  -0.0044492   0.0033775
   44   0.0091770  -0.1203074   0.0385987  -0.0015047   0.0058524  -0.0047466
   45  -0.0094441   0.0372283  -0.1174446  -0.0054096   0.0259163  -0.0228747
   46  -0.0062382   0.0020356   0.0006467   0.0003835  -0.0001882  -0.0004892
   47   0.0233443  -0.0091159  -0.0035749  -0.0004809   0.0009942   0.0000103
   48  -0.0215364   0.0082042   0.0012161  -0.0002931  -0.0007865   0.0007945
   49   0.0002523  -0.0023377  -0.0056243   0.0007088   0.0006161  -0.0009820
   50  -0.0028209   0.0075506   0.0254235   0.0008629  -0.0037480   0.0037497
   51   0.0034010  -0.0043370  -0.0228998  -0.0009969   0.0035671  -0.0017026
   52   0.0043463   0.0003438   0.0039727   0.0001067   0.0002443  -0.0000738
   53  -0.0148300  -0.0223589  -0.0009935   0.0003159   0.0020164  -0.0013122
   54   0.0145081   0.0161491   0.0039668   0.0004609  -0.0000069   0.0006469
   55  -0.0029976  -0.0026469  -0.0016541  -0.0000885   0.0002830  -0.0001801
   56  -0.0044080  -0.0022287  -0.0025201  -0.0000830   0.0001744   0.0000999
   57  -0.0001726  -0.0007444   0.0006413  -0.0000641  -0.0002654   0.0003661
   58   0.0004047   0.0010228  -0.0004385   0.0001404   0.0001176   0.0004505
   59   0.0008350   0.0010338  -0.0012815   0.0001039   0.0000698   0.0006687
   60   0.0000503   0.0003096   0.0004977   0.0001672  -0.0004382   0.0004622
   61  -0.0001686   0.0001106  -0.0000611  -0.0000020  -0.0000162   0.0000311
   62   0.0007392  -0.0001341   0.0003412  -0.0000525   0.0000203  -0.0000280
   63  -0.0004463   0.0001165   0.0000941   0.0000903  -0.0000261  -0.0000611
   64   0.0002889   0.0001419   0.0000191  -0.0000136   0.0000034   0.0000300
   65  -0.0000554  -0.0001170  -0.0000862  -0.0000168   0.0000043  -0.0000015
   66   0.0000817  -0.0000111  -0.0000931  -0.0000172   0.0000058   0.0000158
   67  -0.0007858  -0.0005530  -0.0003117   0.0000572  -0.0000395   0.0000725
   68  -0.0000611   0.0013014  -0.0003817  -0.0000187  -0.0000017   0.0001598
   69  -0.0003527  -0.0025804  -0.0002729   0.0001079   0.0000449  -0.0000170
   70   0.0001031  -0.0005804  -0.0001688   0.0000434   0.0000311   0.0000008
   71   0.0001390   0.0001984   0.0002251  -0.0000549   0.0000054  -0.0000129
   72  -0.0000214   0.0008926   0.0001230  -0.0000990   0.0000111   0.0000720
   73   0.0000696   0.0000145  -0.0000152  -0.0000209  -0.0000128   0.0000191
   74   0.0000186   0.0000310  -0.0000848  -0.0000413  -0.0000024   0.0000345
   75   0.0000322   0.0000063  -0.0000670  -0.0000266  -0.0000150   0.0000288
   76   0.0000151  -0.0000257   0.0000146   0.0000016   0.0000066  -0.0000124
   77  -0.0000027   0.0000164   0.0000055   0.0000096  -0.0000017  -0.0000011
   78  -0.0000164   0.0000042   0.0000012  -0.0000074  -0.0000043   0.0000093
   79   0.0000000  -0.0000175  -0.0000631  -0.0000024   0.0000047   0.0000140
   80   0.0001189   0.0000653  -0.0000103  -0.0000041   0.0000016   0.0000109
   81  -0.0000997  -0.0000226   0.0000078   0.0000062  -0.0000050  -0.0000050
   82  -0.0000181   0.0000033   0.0000198   0.0000017  -0.0000016  -0.0000095
   83   0.0001613  -0.0000210   0.0000946  -0.0000047   0.0000012  -0.0000076
   84  -0.0000209   0.0000364  -0.0000005   0.0000021   0.0000020  -0.0000048
   85  -0.0003598   0.0007131   0.0006465   0.0003497   0.0000730   0.0002425
   86   0.0018578  -0.0005640  -0.0032653  -0.0007834  -0.0005212  -0.0000703
   87   0.0025633  -0.0013589  -0.0074151  -0.0012237  -0.0017163  -0.0002387
   88  -0.0000816  -0.0002218  -0.0001101  -0.0000173   0.0000115   0.0000227
   89  -0.0000627  -0.0007121  -0.0000067   0.0000026   0.0000139   0.0000079
   90   0.0001027   0.0003858   0.0000385  -0.0000055  -0.0000055  -0.0000064
   91   0.0001080  -0.0002842  -0.0000906  -0.0000305   0.0000417   0.0000478
   92   0.0000739   0.0000398   0.0000477  -0.0000363   0.0000167   0.0000164
   93   0.0000236  -0.0000035  -0.0000031  -0.0000134   0.0000111   0.0000187
   94  -0.0000390   0.0001389   0.0000463   0.0000093  -0.0000181  -0.0000188
   95   0.0000067  -0.0000495  -0.0000226   0.0000001   0.0000054   0.0000064
   96   0.0000191  -0.0000108   0.0000031  -0.0000039   0.0000031   0.0000006
   97   0.0000016  -0.0000193  -0.0000069   0.0000002   0.0000013   0.0000009
   98  -0.0000023   0.0000140   0.0000040   0.0000003  -0.0000020  -0.0000015
   99  -0.0000038   0.0000094   0.0000013   0.0000000  -0.0000002   0.0000003
  100  -0.0001232   0.0005583   0.0001340   0.0000217  -0.0000505  -0.0000501
  101  -0.0001276  -0.0002983  -0.0001411   0.0000692  -0.0000177  -0.0000167
  102   0.0000004  -0.0000402   0.0000003   0.0000013  -0.0000019  -0.0000131
  103   0.0000055  -0.0000674  -0.0000245   0.0000071   0.0000023  -0.0000042
  104   0.0000108   0.0000343   0.0000043  -0.0000048  -0.0000006   0.0000024
  105  -0.0000059   0.0000290   0.0000110  -0.0000029  -0.0000003   0.0000020
  106  -0.0000703   0.0000854   0.0000218   0.0000160  -0.0000171  -0.0000169
  107  -0.0000654   0.0000726   0.0000177   0.0000201  -0.0000178  -0.0000213
  108  -0.0000166  -0.0000092   0.0000151   0.0000232  -0.0000138  -0.0000283
  109   0.0000489  -0.0000624  -0.0000158  -0.0000096   0.0000115   0.0000108
  110   0.0000447  -0.0000506  -0.0000091  -0.0000108   0.0000103   0.0000106
  111  -0.0000029   0.0000125  -0.0000059  -0.0000064   0.0000035   0.0000093
  112   0.0000189  -0.0000369  -0.0000122  -0.0000023   0.0000057   0.0000055
  113   0.0000264  -0.0000095  -0.0000024  -0.0000116   0.0000069   0.0000114
  114   0.0000217  -0.0000128  -0.0000180  -0.0000196   0.0000133   0.0000240
  115  -0.0000021   0.0000113   0.0000042  -0.0000013  -0.0000010  -0.0000003
  116  -0.0000077   0.0000014  -0.0000009   0.0000024  -0.0000009  -0.0000020
  117  -0.0000094   0.0000138   0.0000095   0.0000045  -0.0000041  -0.0000061
  118  -0.0000412   0.0000468   0.0000134   0.0000069  -0.0000091  -0.0000090
  119  -0.0000157  -0.0000268  -0.0000270   0.0000155  -0.0000065  -0.0000044
  120  -0.0000018   0.0000066   0.0000032   0.0000072  -0.0000066  -0.0000083
  121   0.0000023   0.0000017   0.0000029  -0.0000018   0.0000008   0.0000003
  122   0.0000006  -0.0000020   0.0000017  -0.0000011   0.0000013  -0.0000003
  123  -0.0000077   0.0000089   0.0000033  -0.0000004   0.0000000   0.0000013
  124   0.0000797  -0.0000682  -0.0000083  -0.0000263   0.0000215   0.0000224
  125  -0.0000063   0.0000529   0.0000192  -0.0000027  -0.0000033  -0.0000031
  126   0.0000102  -0.0000079  -0.0000009  -0.0000084   0.0000074   0.0000092
  127  -0.0000261   0.0000086   0.0000018   0.0000086  -0.0000059  -0.0000066
  128   0.0000032  -0.0000103   0.0000003  -0.0000003   0.0000007   0.0000007
  129  -0.0000058   0.0000032   0.0000003   0.0000039  -0.0000041  -0.0000053
  130  -0.0000224   0.0000602   0.0000363  -0.0000036  -0.0000032  -0.0000057
  131   0.0000345  -0.0000717   0.0000201  -0.0000218   0.0000163   0.0000132
  132  -0.0000046   0.0000768   0.0000250  -0.0000115  -0.0000008   0.0000020
  133   0.0000084  -0.0000203  -0.0000095   0.0000028  -0.0000011  -0.0000020
  134  -0.0000042   0.0000126   0.0000023  -0.0000007  -0.0000002  -0.0000001
  135  -0.0000041   0.0000026   0.0000031  -0.0000006   0.0000008   0.0000011
  136   0.0000862  -0.0000162  -0.0000084  -0.0000318   0.0000217   0.0000236
  137  -0.0000033   0.0001152   0.0000176  -0.0000006  -0.0000083  -0.0000074
  138   0.0000173  -0.0000450   0.0000015  -0.0000109   0.0000128   0.0000126
  139  -0.0000553  -0.0000062   0.0000157   0.0000154  -0.0000082  -0.0000109
  140   0.0000071  -0.0000344   0.0000006  -0.0000020   0.0000046   0.0000029
  141  -0.0000184   0.0000137   0.0000003   0.0000109  -0.0000096  -0.0000090
  142  -0.0001701  -0.0001260  -0.0001524   0.0001102  -0.0000494  -0.0000437
  143  -0.0001149  -0.0000850  -0.0001351   0.0000879  -0.0000460  -0.0000391
  144  -0.0000588  -0.0001994  -0.0001562   0.0000929  -0.0000430  -0.0000439
  145  -0.0000425   0.0000590   0.0000247   0.0000105  -0.0000068  -0.0000045
  146   0.0000001  -0.0000767   0.0000041   0.0000027   0.0000051   0.0000021
  147  -0.0000083   0.0000449   0.0000247  -0.0000134   0.0000043   0.0000071
  148   0.0003294   0.0001310   0.0002553  -0.0001992   0.0001014   0.0000797
  149   0.0000782   0.0001642   0.0000912  -0.0000647   0.0000317   0.0000301
  150  -0.0000839   0.0000581   0.0000174   0.0000085   0.0000018   0.0000147
  151  -0.0001275  -0.0000712  -0.0000569   0.0000666  -0.0000377  -0.0000291
  152   0.0000640  -0.0000140   0.0000293  -0.0000289   0.0000119   0.0000072
  153   0.0000809   0.0000249  -0.0000062  -0.0000237   0.0000048   0.0000031
           31          32          33          34          35          36
    1  -0.0001216   0.0003883  -0.0005748   0.0003146   0.0003572  -0.0000024
    2  -0.0000485  -0.0002361   0.0003015   0.0000354  -0.0000354  -0.0001094
    3  -0.0000822   0.0001860   0.0002932   0.0000883  -0.0000050  -0.0000530
    4  -0.0000040  -0.0000361   0.0001184  -0.0000040  -0.0000048  -0.0000208
    5  -0.0000375   0.0000540  -0.0000128   0.0000050   0.0000167  -0.0000007
    6   0.0000740  -0.0000854  -0.0001155   0.0000047   0.0000041   0.0000190
    7  -0.0045597   0.0013618  -0.0004354   0.0000669   0.0001509   0.0001492
    8   0.0046041  -0.0024470  -0.0012150  -0.0000516  -0.0001128  -0.0001611
    9   0.0015224  -0.0000806  -0.0012790  -0.0001661  -0.0003106   0.0002411
   10   0.0003799  -0.0000164  -0.0000829   0.0000185   0.0000051   0.0000030
   11   0.0000395  -0.0003076   0.0001135   0.0000243   0.0000021   0.0000178
   12  -0.0004486  -0.0001895   0.0001132   0.0000323   0.0000362   0.0000002
   13  -0.0010434   0.0028185   0.0009676   0.0001142  -0.0001278   0.0000417
   14  -0.0018047   0.0016827   0.0003896   0.0001550   0.0001704   0.0000102
   15   0.0001658  -0.0005650   0.0000925  -0.0000748  -0.0001074   0.0000261
   16  -0.0290193  -0.0002462  -0.0007600   0.0014059   0.0015217  -0.0001352
   17  -0.0268592   0.0093899   0.0025200  -0.0004023   0.0010790  -0.0002387
   18  -0.0067382   0.0020787   0.0007247   0.0012326   0.0004484  -0.0002010
   19   0.0005833   0.0011255   0.0018955  -0.0000473  -0.0001283  -0.0001673
   20  -0.0004803   0.0001478   0.0003690   0.0000141   0.0000421   0.0000315
   21   0.0002862  -0.0010328  -0.0007902   0.0000119  -0.0000721   0.0000257
   22   0.0017186   0.0013989  -0.0013278  -0.0001831  -0.0009003   0.0004756
   23  -0.0008127   0.0005312  -0.0003660   0.0000816   0.0004547  -0.0000028
   24   0.0002147   0.0005462  -0.0003053  -0.0004033  -0.0004079   0.0002038
   25  -0.1222673  -0.0535241  -0.0099825   0.0022284   0.0046830   0.0006155
   26  -0.0493560  -0.1377142  -0.0065979  -0.0166768  -0.0204762  -0.0029918
   27  -0.0037436  -0.0001289  -0.0743078   0.0139361   0.0174335   0.0043549
   28   0.0040195  -0.0055567  -0.0187174   0.0006281   0.0003641   0.0003436
   29   0.0074403  -0.0081670  -0.0243126   0.0009390   0.0004110   0.0005423
   30   0.0024818  -0.0015219  -0.0082391  -0.0000852  -0.0004309   0.0007055
   31   0.5556869  -0.0322068   0.0084981  -0.0610059   0.0307754  -0.0274128
   32  -0.0322068   0.5204189  -0.0599878   0.0336361  -0.1777821   0.1152093
   33   0.0084981  -0.0599878   0.4791353  -0.0289180   0.1179357  -0.1512395
   34  -0.0610059   0.0336361  -0.0289180   0.0585359  -0.0319180   0.0286832
   35   0.0307754  -0.1777821   0.1179357  -0.0319180   0.1899587  -0.1241018
   36  -0.0274128   0.1152093  -0.1512395   0.0286832  -0.1241018   0.1818752
   37  -0.2668700   0.0695153   0.0064412  -0.0046871   0.0017189  -0.0011700
   38   0.0708142  -0.0749645   0.0012541   0.0230261  -0.0061427   0.0013749
   39   0.0024475   0.0012372  -0.0489498  -0.0197015   0.0064509   0.0030158
   40  -0.0841478  -0.0126723   0.0197644   0.0046983  -0.0019008  -0.0008812
   41   0.0042336  -0.0912469  -0.0544341  -0.0056775   0.0139339   0.0110066
   42   0.0467757  -0.0242443  -0.1873909   0.0070591  -0.0157858  -0.0405405
   43   0.0033321  -0.0159308   0.0155320  -0.0026162  -0.0045895  -0.0010061
   44  -0.0008681  -0.0274760   0.0171908  -0.0018744  -0.0026321  -0.0010094
   45   0.0042819   0.0003521   0.0064737  -0.0014818  -0.0027908   0.0006827
   46   0.0001751  -0.0007292   0.0004463   0.0003537  -0.0000226  -0.0000702
   47   0.0022343   0.0005482  -0.0006015  -0.0003438   0.0003744   0.0000784
   48  -0.0003583  -0.0007455   0.0007459   0.0000081  -0.0002792  -0.0000791
   49   0.0002437   0.0001488   0.0010144  -0.0000242  -0.0000105  -0.0001309
   50  -0.0002070   0.0013620   0.0005848   0.0001632   0.0002317  -0.0003426
   51  -0.0005767  -0.0016430  -0.0014605  -0.0000040   0.0000791   0.0002052
   52  -0.0007173   0.0014952  -0.0009753   0.0004401   0.0006753  -0.0001610
   53   0.0020414  -0.0019031   0.0030621  -0.0008459  -0.0006848  -0.0002808
   54  -0.0015686   0.0032223  -0.0049916   0.0007626   0.0015898   0.0002776
   55   0.0006500  -0.0007820   0.0010377  -0.0002666  -0.0004516  -0.0000403
   56   0.0006903  -0.0006734   0.0016145  -0.0002847  -0.0005281  -0.0000947
   57  -0.0002527  -0.0001799   0.0001844  -0.0000231  -0.0000501  -0.0000163
   58  -0.0000763   0.0001439  -0.0003066   0.0000008  -0.0000015   0.0000325
   59  -0.0002689   0.0000037  -0.0001832   0.0000047  -0.0000256   0.0000319
   60  -0.0000328  -0.0001358   0.0000863  -0.0000115  -0.0000882   0.0000104
   61  -0.0000517  -0.0000228   0.0000310  -0.0000035  -0.0000573   0.0000017
   62  -0.0000000  -0.0000121  -0.0001346   0.0000407   0.0001836  -0.0000267
   63   0.0000193  -0.0001558  -0.0001563  -0.0000463  -0.0000335   0.0000298
   64   0.0000364   0.0000335   0.0000224   0.0000086   0.0000120  -0.0000087
   65   0.0000029   0.0000039   0.0000694  -0.0000068  -0.0000063  -0.0000093
   66   0.0000177   0.0000591   0.0000867   0.0000074  -0.0000155  -0.0000107
   67  -0.0004493  -0.0003567  -0.0002871  -0.0000498   0.0000284   0.0000234
   68   0.0001290  -0.0005043   0.0000596  -0.0000837  -0.0001403   0.0000133
   69  -0.0004958   0.0012306   0.0006399   0.0001003   0.0000021  -0.0000188
   70   0.0000935   0.0006108   0.0002950   0.0000351  -0.0001258   0.0000219
   71  -0.0000029  -0.0002860  -0.0002650   0.0000061   0.0001001  -0.0000084
   72   0.0000594  -0.0006288  -0.0003460  -0.0000429   0.0000411   0.0000172
   73  -0.0000020   0.0000039  -0.0000217   0.0000008   0.0000067   0.0000044
   74  -0.0000001  -0.0000175  -0.0000095  -0.0000017  -0.0000116   0.0000042
   75  -0.0000057  -0.0000077  -0.0000169   0.0000023  -0.0000044   0.0000068
   76  -0.0000132  -0.0000014  -0.0000007   0.0000018   0.0000129  -0.0000042
   77  -0.0000022  -0.0000049  -0.0000075  -0.0000010  -0.0000001   0.0000014
   78  -0.0000051  -0.0000281  -0.0000256  -0.0000015   0.0000028   0.0000034
   79   0.0000339   0.0000325   0.0000473  -0.0000031  -0.0000255   0.0000001
   80   0.0000160   0.0000459   0.0000151   0.0000089  -0.0000043   0.0000008
   81  -0.0000036  -0.0000240  -0.0000175  -0.0000060  -0.0000053   0.0000062
   82  -0.0000112  -0.0000197  -0.0000147  -0.0000034   0.0000064   0.0000002
   83  -0.0000504   0.0000379  -0.0000583   0.0000204   0.0000440  -0.0000015
   84   0.0000155  -0.0000220   0.0000078  -0.0000061  -0.0000058  -0.0000016
   85   0.0034991   0.0095575   0.0064109   0.0000569  -0.0000857   0.0008115
   86  -0.0098548  -0.0108924   0.0026041  -0.0000242   0.0015932   0.0010371
   87  -0.0252284  -0.0325758  -0.0089168  -0.0009448   0.0004783   0.0004530
   88  -0.0000673   0.0001201   0.0000594   0.0000092  -0.0000167   0.0000025
   89  -0.0001781   0.0002015   0.0000267   0.0000197   0.0000345   0.0000010
   90   0.0001035  -0.0001323  -0.0000549  -0.0000087  -0.0000067   0.0000014
   91   0.0000859   0.0002911   0.0000934   0.0000320  -0.0000735   0.0000229
   92   0.0000287  -0.0000713  -0.0000792   0.0000107   0.0000203  -0.0000016
   93   0.0000234   0.0000034  -0.0000468   0.0000034  -0.0000152   0.0000139
   94  -0.0000360  -0.0001469  -0.0000558  -0.0000143   0.0000361  -0.0000111
   95   0.0000132   0.0000618   0.0000240   0.0000039  -0.0000194   0.0000071
   96   0.0000111   0.0000169   0.0000185   0.0000031   0.0000004  -0.0000045
   97   0.0000009   0.0000173   0.0000095   0.0000013  -0.0000035   0.0000004
   98  -0.0000025  -0.0000117  -0.0000034  -0.0000012   0.0000029  -0.0000009
   99  -0.0000025  -0.0000120  -0.0000103  -0.0000010   0.0000009   0.0000008
  100  -0.0001043  -0.0005602  -0.0002323  -0.0000380   0.0001280  -0.0000355
  101  -0.0000301   0.0003139   0.0002020  -0.0000083  -0.0000804   0.0000169
  102  -0.0000110   0.0000372   0.0000774   0.0000006   0.0000083  -0.0000176
  103   0.0000019   0.0000675   0.0000528   0.0000035  -0.0000093  -0.0000035
  104   0.0000027  -0.0000232  -0.0000057   0.0000000   0.0000057  -0.0000023
  105  -0.0000024  -0.0000347  -0.0000327  -0.0000024   0.0000031   0.0000033
  106  -0.0000524  -0.0000763  -0.0000337  -0.0000177   0.0000106   0.0000017
  107  -0.0000408  -0.0000482   0.0000008  -0.0000149   0.0000091  -0.0000025
  108  -0.0000029   0.0000464   0.0000964  -0.0000019   0.0000114  -0.0000151
  109   0.0000402   0.0000625   0.0000335   0.0000128  -0.0000087  -0.0000016
  110   0.0000284   0.0000369   0.0000127   0.0000102  -0.0000032  -0.0000015
  111  -0.0000039  -0.0000255  -0.0000420  -0.0000013  -0.0000044   0.0000070
  112   0.0000175   0.0000400   0.0000185   0.0000060  -0.0000083   0.0000011
  113   0.0000116  -0.0000121  -0.0000251   0.0000044   0.0000015   0.0000014
  114   0.0000089  -0.0000184  -0.0000679   0.0000036  -0.0000122   0.0000126
  115  -0.0000068  -0.0000194  -0.0000120  -0.0000017   0.0000048  -0.0000008
  116  -0.0000020   0.0000076   0.0000053  -0.0000009  -0.0000033   0.0000011
  117  -0.0000064  -0.0000076   0.0000078  -0.0000020   0.0000051  -0.0000029
  118  -0.0000290  -0.0000596  -0.0000240  -0.0000109   0.0000101  -0.0000019
  119   0.0000003   0.0000373   0.0000451   0.0000001  -0.0000062  -0.0000028
  120  -0.0000031   0.0000025   0.0000276  -0.0000004   0.0000081  -0.0000056
  121   0.0000019  -0.0000018  -0.0000025  -0.0000001   0.0000002   0.0000001
  122  -0.0000008   0.0000007  -0.0000036  -0.0000002  -0.0000008   0.0000009
  123  -0.0000041  -0.0000120  -0.0000161  -0.0000021  -0.0000012   0.0000025
  124   0.0000534   0.0000758   0.0000097   0.0000184  -0.0000157   0.0000058
  125  -0.0000114  -0.0000745  -0.0000381  -0.0000046   0.0000175  -0.0000056
  126   0.0000061  -0.0000031  -0.0000326   0.0000020  -0.0000065   0.0000066
  127  -0.0000173  -0.0000053   0.0000024  -0.0000056   0.0000003   0.0000008
  128   0.0000028   0.0000206   0.0000083   0.0000012  -0.0000042   0.0000024
[truncated: 500,810 more chars]
