# Supplementary material for: An in silico investigation of menthol metabolism
Source: PLoS One. 2019 Sep 27;14(9):e0216577. doi: 10.1371/journal.pone.0216577 (PMC6764827; doi:10.1371/journal.pone.0216577)
Supplement: S2 File — (ZIP) [file pone.0216577.s002.zip › B3LYP/g-series/oXeee-R.out]

Q-Chem Developer Version!
                  Welcome to Q-Chem
     A Quantum Leap Into The Future Of Chemistry


 Q-Chem 5.1, Q-Chem, Inc., Pleasanton, CA (2018)

 Yihan Shao,  Zhengting Gan,  E. Epifanovsky,  A. T. B. Gilbert,  M. Wormit,  
 J. Kussmann,  A. W. Lange,  A. Behn,  Jia Deng,  Xintian Feng,  D. Ghosh,  
 M. Goldey,  P. R. Horn,  L. D. Jacobson,  I. Kaliman,  T. Kus,  A. Landau,  
 Jie Liu,  E. I. Proynov,  R. M. Richard,  R. P. Steele,  E. J. Sundstrom,  
 H. L. Woodcock III,  P. M. Zimmerman,  D. Zuev,  B. Albrecht,  E. Alguire,  
 S. A. Baeppler,  D. Barton,  Z. Benda,  Y. A. Bernard,  E. J. Berquist,  
 K. B. Bravaya,  H. Burton,  D. Casanova,  Chun-Min Chang,  Yunqing Chen,  
 A. Chien,  K. D. Closser,  M. P. Coons,  S. Coriani,  S. Dasgupta,  
 A. L. Dempwolff,  M. Diedenhofen,  Hainam Do,  R. G. Edgar,  Po-Tung Fang,  
 S. Faraji,  S. Fatehi,  Qingguo Feng,  K. D. Fenk,  J. Fosso-Tande,  
 Qinghui Ge,  A. Ghysels,  G. Gidofalvi,  J. Gomes,  J. Gonthier,  A. Gunina,  
 D. Hait,  M. W. D. Hanson-Heine,  P. H. P. Harbach,  A. W. Hauser,  
 J. E. Herr,  E. G. Hohenstein,  Z. C. Holden,  Kerwin Hui,  B. C. Huynh,  
 T.-C. Jagau,  Hyunjun Ji,  B. Kaduk,  K. Khistyaev,  Jaehoon Kim,  
 P. Klunzinger,  K. Koh,  D. Kosenkov,  L. Koulias,  T. Kowalczyk,  
 C. M. Krauter,  A. Kunitsa,  Ka Un Lao,  A. Laurent,  K. V. Lawler,  
 Joonho Lee,  D. Lefrancois,  S. Lehtola,  D. S. Levine,  Yi-Pei Li,  
 You-Sheng Lin,  Fenglai Liu,  E. Livshits,  A. Luenser,  P. Manohar,  
 E. Mansoor,  S. F. Manzer,  Shan-Ping Mao,  Yuezhi Mao,  N. Mardirossian,  
 A. V. Marenich,  T. Markovich,  L. A. Martinez-Martinez,  S. A. Maurer,  
 N. J. Mayhall,  S. C. McKenzie,  J.-M. Mewes,  A. F. Morrison,  
 J. W. Mullinax,  K. Nanda,  T. S. Nguyen-Beck,  R. Olivares-Amaya,  
 J. A. Parkhill,  T. M. Perrine,  F. Plasser,  P. Pokhilko,  S. Prager,  
 A. Prociuk,  E. Ramos,  D. R. Rehn,  F. Rob,  M. Schneider,  N. Sergueev,  
 S. M. Sharada,  S. Sharma,  D. W. Small,  T. Stauch,  T. Stein,  
 Yu-Chuan Su,  A. J. W. Thom,  A. Tkatchenko,  T. Tsuchimochi,  N. M. Tubman,  
 L. Vogt,  M. L. Vidal,  O. Vydrov,  M. A. Watson,  J. Wenzel,  
 M. de Wergifosse,  T. A. Wesolowski,  A. White,  J. Witte,  A. Yamada,  
 Jun Yang,  K. Yao,  S. Yeganeh,  S. R. Yost,  Zhi-Qiang You,  A. Zech,  
 Igor Ying Zhang,  Xing Zhang,  Yan Zhao,  Ying Zhu,  B. R. Brooks,  
 G. K. L. Chan,  C. J. Cramer,  M. S. Gordon,  W. J. Hehre,  A. Klamt,  
 M. W. Schmidt,  C. D. Sherrill,  D. G. Truhlar,  A. Aspuru-Guzik,  R. Baer,  
 A. T. Bell,  N. A. Besley,  Jeng-Da Chai,  A. E. DePrince, III,  
 R. A. DiStasio Jr.,  A. Dreuw,  B. D. Dunietz,  T. R. Furlani,  
 Chao-Ping Hsu,  Yousung Jung,  Jing Kong,  D. S. Lambrecht,  WanZhen Liang,  
 C. Ochsenfeld,  V. A. Rassolov,  L. V. Slipchenko,  J. E. Subotnik,  
 T. Van Voorhis,  J. M. Herbert,  A. I. Krylov,  P. M. W. Gill,  M. Head-Gordon

 Contributors to earlier versions of Q-Chem not listed above: 
 R. D. Adamson,  B. Austin,  J. Baker,  G. J. O. Beran,  K. Brandhorst,  
 S. T. Brown,  E. F. C. Byrd,  A. K. Chakraborty,  C.-L. Cheng,  
 Siu Hung Chien,  D. M. Chipman,  D. L. Crittenden,  H. Dachsel,  
 R. J. Doerksen,  A. D. Dutoi,  L. Fusti-Molnar,  W. A. Goddard III,  
 A. Golubeva-Zadorozhnaya,  S. R. Gwaltney,  G. Hawkins,  A. Heyden,  
 S. Hirata,  G. Kedziora,  F. J. Keil,  C. Kelley,  Jihan Kim,  R. A. King,  
 R. Z. Khaliullin,  P. P. Korambath,  W. Kurlancheek,  A. M. Lee,  M. S. Lee,  
 S. V. Levchenko,  Ching Yeh Lin,  D. Liotard,  R. C. Lochan,  I. Lotan,  
 P. E. Maslen,  N. Nair,  D. P. O'Neill,  D. Neuhauser,  E. Neuscamman,  
 C. M. Oana,  R. Olson,  B. Peters,  R. Peverati,  P. A. Pieniazek,  
 Y. M. Rhee,  J. Ritchie,  M. A. Rohrdanz,  E. Rosta,  N. J. Russ,  
 H. F. Schaefer III,  N. E. Schultz,  N. Shenvi,  A. C. Simmonett,  A. Sodt,  
 D. Stuck,  K. S. Thanthiriwatte,  V. Vanovschi,  Tao Wang,  A. Warshel,  
 C. F. Williams,  Q. Wu,  X. Xu,  W. Zhang

 Please cite Q-Chem as follows:
 Y. Shao et al., Mol. Phys. 113, 184-215 (2015)
 DOI: 10.1080/00268976.2014.952696

 Q-Chem 5.1.2 for Intel X86 EM64T Linux

 Parts of Q-Chem use Armadillo 8.300.2 (Tropical Shenanigans).
 http://arma.sourceforge.net/

 Q-Chem begins on Mon Apr  1 14:21:24 2019  

Host: 
0

     Scratch files written to /scratch/taweetham/qchem6972//
Input Ideriv = 2
Curr. Ideriv = -1
Max.  Ideriv = 2

Checking the input file for inconsistencies... 	...done.

--------------------------------------------------------------
User input:
--------------------------------------------------------------
$molecule
0 1
  C   -3.6454419    0.2829662   -0.1297063
  H   -4.2745867   -0.2606325   -0.8479454
  C   -2.6708127    1.1187830   -0.9754105
  H   -2.0155848    1.6958678   -0.3051647
  O   -3.4469925    2.0264219   -1.7674603
  H   -2.8530589    2.5330441   -2.3304244
  C   -1.7966168    0.2361477   -1.8746011
  H   -2.4330002   -0.2819347   -2.5971426
  H   -1.1009229    0.8663626   -2.4408928
  C   -1.0049043   -0.8011895   -1.0528140
  H   -0.3270133   -0.2595399   -0.3951776
  C   -0.2180604   -1.6961836   -2.0010386
  O   -0.7441272   -2.3470141   -2.8583622
  C   -1.9793208   -1.6521100   -0.2124682
  H   -1.4266696   -2.3721769    0.4015590
  H   -2.6044788   -2.2385923   -0.8920129
  C   -2.8514779   -0.7601537    0.6795074
  H   -3.5374685   -1.3887011    1.2542611
  H   -2.2117036   -0.2511307    1.4114537
  C   -4.6072021    1.1581976    0.7185726
  C   -5.7982413    0.3440797    1.2446184
  H   -6.5093710    0.9949662    1.7621388
  H   -6.3345162   -0.1500167    0.4286129
  H   -5.4881415   -0.4273474    1.9567576
  C   -3.9207889    1.9166542    1.8645799
  H   -3.0644429    2.4992763    1.5152054
  H   -3.5712823    1.2429247    2.6535214
  H   -4.6238988    2.6161977    2.3256912
  O    1.1625012   -1.7641845   -1.9372376
  H   -5.0063882    1.9058250    0.0272706
  O    1.8727306    0.1635255   -0.8819109
  C    2.8791270    0.7814592   -0.0825293
  H    3.8796266    0.5315410   -0.4532900
  C    2.0037304   -1.2534479   -0.9395154
  H    3.0071101   -1.5193174   -1.2927181
  C    2.7239372    2.2917071   -0.2427851
  O    3.5561795    3.0102956   -0.7241967
  O    1.5331926    2.7267609    0.2240078
  H    1.5040854    3.6865028    0.0905423
  C    2.7432200    0.3183061    1.3768322
  H    1.7624340    0.6483975    1.7508396
  O    3.7882279    0.9191801    2.1181352
  H    3.8470795    0.4795977    2.9747757
  C    2.8157899   -1.2080270    1.4190680
  H    3.8251245   -1.5213679    1.1348208
  O    2.6568728   -1.7034573    2.7536394
  H    1.7790824   -1.4615746    3.0760685
  C    1.8094541   -1.8582453    0.4623815
  H    0.7916024   -1.6363886    0.8140470
  O    2.0107142   -3.2540351    0.3716824
  H    2.1391098   -3.5965339    1.2646666
$end

$rem
   job_type 	optimization
   basis 	6-311++g**
   method 	b3lyp
   scf_guess sad
$end

--------------------------------------------------------------
 ----------------------------------------------------------------
             Standard Nuclear Orientation (Angstroms)
    I     Atom           X                Y                Z
 ----------------------------------------------------------------
    1      C       3.5680274628     0.0169260345     0.1854354279
    2      H       4.1891047969     0.7903756465    -0.2870354956
    3      C       2.7518212602    -0.6176512761    -0.9524689909
    4      H       2.1119569672    -1.4114843534    -0.5377611037
    5      O       3.6754258209    -1.1980443765    -1.8818261907
    6      H       3.1813135304    -1.5686018523    -2.6199941622
    7      C       1.8602027292     0.4126611864    -1.6562302460
    8      H       2.4914390458     1.1635294139    -2.1391350417
    9      H       1.2782951363    -0.0830496408    -2.4420428454
   10      C       0.9054566984     1.1072709410    -0.6641674998
   11      H       0.2403688846     0.3490941167    -0.2540062696
   12      C       0.1028511792     2.1702406456    -1.4025355933
   13      O       0.6209415808     3.0776067174    -1.9887092199
   14      C       1.7202796050     1.7577866122     0.4727701717
   15      H       1.0512220380     2.2272967493     1.2027505105
   16      H       2.3300394516     2.5608738539     0.0487314658
   17      C       2.6113872277     0.7204627345     1.1668529454
   18      H       3.1832120237     1.2114059173     1.9593098509
   19      H       1.9751403247    -0.0246956999     1.6609073367
   20      C       4.5495262710    -0.9849115295     0.8514469613
   21      C       5.6065411863    -0.2629829574     1.6997541701
   22      H       6.3408659444    -0.9760813730     2.0863338512
   23      H       6.1479904700     0.4836864371     1.1107681894
   24      H       5.1653371619     0.2467885325     2.5622365952
   25      C       3.8620184104    -2.0899401101     1.6675333567
   26      H       3.0995919452    -2.6146139898     1.0859297724
   27      H       3.3861621934    -1.6984802554     2.5724173470
   28      H       4.5976806183    -2.8340949252     1.9859403258
   29      O      -1.2781643277     2.1081628536    -1.4624316597
   30      H       5.0750416381    -1.4708528355     0.0244709199
   31      O      -1.8606976104    -0.0899828806    -1.0586787727
   32      C      -2.8542394849    -0.9873041928    -0.5673787418
   33      H      -3.8447575596    -0.7218818823    -0.9538331296
   34      C      -2.1339163535     1.2698068646    -0.7352344816
   35      H      -3.1302666552     1.5452420853    -1.1007903271
   36      C      -2.5310071186    -2.3722668579    -1.1223686232
   37      O      -3.2454819093    -2.9873425224    -1.8653097428
   38      O      -1.3397172125    -2.8268993810    -0.6760752764
   39      H      -1.2008798612    -3.7035019702    -1.0660199826
   40      C      -2.8769358606    -0.9496233313     0.9691050757
   41      H      -1.8978595119    -1.2941190234     1.3345024855
   42      O      -3.9062003118    -1.8171551968     1.4057105780
   43      H      -4.0744777631    -1.6457432394     2.3399641751
   44      C      -3.1110728856     0.4908254067     1.4241108693
   45      H      -4.1234354609     0.7915099812     1.1369765314
   46      O      -3.1049713159     0.5966880357     2.8525864634
   47      H      -2.2333682042     0.3430262755     3.1826583927
   48      C      -2.1091802383     1.4637738396     0.7913967873
   49      H      -1.1029474612     1.2319656907     1.1691158400
   50      O      -2.4473949327     2.8072073995     1.0702483803
   51      H      -2.6772484765     2.8700370903     2.0053587577
 ----------------------------------------------------------------
 Molecular Point Group                 C1    NOp =  1
 Largest Abelian Subgroup              C1    NOp =  1
 Nuclear Repulsion Energy =  2520.0820840496 hartrees
 There are       97 alpha and       97 beta electrons
 Requested basis set is 6-311++G(d,p)
 There are 280 shells and 732 basis functions

 Total QAlloc Memory Limit   2000 MB
 Mega-Array Size       188 MB
 MEM_STATIC part       192 MB
 A cutoff of  1.0D-11 yielded  28424 shell pairs
 There are    189325 function pairs (    200462 Cartesian)

 -------------------------------------------------------
 OpenMP Integral Computing Module                       
 Release: version 1.0, May 2013, Q-Chem Inc. Pittsburgh 
 -------------------------------------------------------
 Integral Job Info:
 Integral job number is                      11
 Integral operator is                         1
 short-range coefficients                     0
 long-range coefficients              100000000
 Omega coefficients                           0
 if combine SR and LR in K                    0
 Integral screening is                        0
 Integral computing path is                   2
 max size of driver memory is            800000
 size of driver memory is                593474
 size of scratch memory is              2361544
 max col of scratch BK array               1296
 max len of scratch array in speh3          155
 max len of scratch index in speh4           18
 max int batch size is                      520
 min int batch size is                       52
 fixed nKL is                                52
 max L of basis functions is                  2
 order of int derivative is                   0
 number of shells is                        280
 number of basis is                         757
 number of cartesian basis is               757
 number of contracted shell pairs         28424
 number of primitive shell pairs          60341
 maxK2 (contraction) of shell pair           36
 max number of K2 of shell pair               1
 max number of CS2 of shell pair           5657
 max number of PS2 of shell pair           9060
 mem total for path MDJ                  814652
 -------------------------------------------------------
 Smallest overlap matrix eigenvalue = 1.32E-06

 Q-Chem warning in module stvman/mkSTV.C, line 306:

 Overlap eigenvalue is smaller than square root of threshold
 Use THRESH >= 12 to get rid of this warning


 Scale SEOQF with 1.000000e-02/1.000000e-01/1.000000e-01

 Standard Electronic Orientation quadrupole field applied
 Nucleus-field energy     =     0.0000000045 hartrees
 Guess from superposition of atomic densities
 Warning:  Energy on first SCF cycle will be non-variational
 SAD guess density has 194.000000 electrons

 -----------------------------------------------------------------------
  General SCF calculation program by
  Eric Jon Sundstrom, Paul Horn, Yuezhi Mao, Dmitri Zuev, Alec White,
  David Stuck, Shaama M.S., Shane Yost, Joonho Lee, David Small,
  Daniel Levine, Susi Lehtola, Hugh Burton, Evgeny Epifanovsky
 -----------------------------------------------------------------------
 Exchange:     0.2000 Hartree-Fock + 0.0800 Slater + 0.7200 B88
 Correlation:  0.1900 VWN1RPA + 0.8100 LYP
 Using SG-1 standard quadrature grid
 using 4 threads for integral computing
 -------------------------------------------------------
 OpenMP Integral computing Module                
 Release: version 2.0, May 2017, Q-Chem Inc. Pleasanton 
 -------------------------------------------------------
 -------------------------------------------------------
 OpenMP BLAS3 based DFT computing Module                
 Release: version 1.0, May 2013, Q-Chem Inc. Pittsburgh 
 -------------------------------------------------------
 A restricted SCF calculation will be
 performed using DIIS
 SCF converges when DIIS error is below 1.0e-08
 ---------------------------------------
  Cycle       Energy         DIIS error
 ---------------------------------------
    1   -1307.8005677226      2.32e-02  
    2   -1302.1819897214      3.25e-03  
    3   -1301.3206487103      5.29e-03  
    4   -1302.6928278775      1.13e-03  
    5   -1302.7558302971      3.29e-04  
    6   -1302.7602557069      1.16e-04  
    7   -1302.7609402876      3.10e-05  
    8   -1302.7609878759      1.04e-05  
    9   -1302.7609929738      3.27e-06  
   10   -1302.7609934102      1.44e-06  
   11   -1302.7609935070      4.38e-07  
   12   -1302.7609935160      1.22e-07  
   13   -1302.7609935165      3.63e-08  
   14   -1302.7609935164      1.20e-08  
   15   -1302.7609935165      3.70e-09  Convergence criterion met
 ---------------------------------------
 SCF time:   CPU 2804.08s  wall 725.00s 
 SCF   energy in the final basis set =    -1302.7609935165
 Total energy in the final basis set =    -1302.7609935165

 --------------------------------------------------------------

                    Orbital Energies (a.u.)
 --------------------------------------------------------------

 Alpha MOs
 -- Occupied --
-19.202 -19.181 -19.180 -19.179 -19.162 -19.158 -19.146 -19.131
-19.120 -10.338 -10.319 -10.315 -10.278 -10.269 -10.269 -10.267
-10.230 -10.203 -10.185 -10.181 -10.180 -10.179 -10.174 -10.162
-10.159  -1.146  -1.131  -1.094  -1.085  -1.067  -1.056  -1.056
 -1.035  -1.033  -0.855  -0.827  -0.815  -0.810  -0.755  -0.748
 -0.727  -0.698  -0.689  -0.670  -0.653  -0.643  -0.630  -0.600
 -0.588  -0.579  -0.574  -0.555  -0.544  -0.536  -0.532  -0.530
 -0.516  -0.512  -0.510  -0.506  -0.483  -0.470  -0.465  -0.463
 -0.460  -0.455  -0.452  -0.442  -0.441  -0.428  -0.423  -0.412
 -0.409  -0.404  -0.401  -0.398  -0.389  -0.385  -0.382  -0.377
 -0.366  -0.363  -0.358  -0.356  -0.355  -0.348  -0.345  -0.330
 -0.327  -0.324  -0.318  -0.315  -0.312  -0.306  -0.300  -0.289
 -0.280
 -- Virtual --
 -0.048  -0.038  -0.026  -0.018  -0.013  -0.009  -0.004  -0.001
  0.005   0.008   0.019   0.023   0.025   0.029   0.029   0.035
  0.037   0.043   0.048   0.052   0.053   0.055   0.058   0.060
  0.062   0.068   0.075   0.077   0.079   0.081   0.084   0.086
  0.089   0.091   0.095   0.097   0.099   0.100   0.103   0.105
  0.107   0.111   0.114   0.117   0.119   0.120   0.122   0.125
  0.128   0.128   0.130   0.131   0.132   0.135   0.138   0.139
  0.139   0.144   0.145   0.147   0.149   0.152   0.153   0.156
  0.158   0.159   0.161   0.164   0.166   0.168   0.171   0.173
  0.177   0.178   0.181   0.184   0.186   0.189   0.191   0.192
  0.195   0.197   0.198   0.203   0.204   0.207   0.209   0.212
  0.213   0.217   0.218   0.221   0.223   0.228   0.231   0.233
  0.234   0.237   0.239   0.240   0.243   0.246   0.248   0.254
  0.257   0.258   0.260   0.263   0.266   0.267   0.269   0.272
  0.273   0.279   0.280   0.283   0.286   0.289   0.292   0.297
  0.297   0.299   0.302   0.304   0.309   0.311   0.312   0.315
  0.318   0.320   0.325   0.327   0.330   0.333   0.335   0.338
  0.342   0.344   0.347   0.350   0.352   0.354   0.356   0.359
  0.363   0.365   0.368   0.370   0.374   0.377   0.381   0.382
  0.385   0.391   0.393   0.394   0.398   0.404   0.407   0.411
  0.415   0.417   0.422   0.425   0.428   0.430   0.435   0.442
  0.446   0.452   0.453   0.459   0.464   0.468   0.473   0.474
  0.486   0.488   0.492   0.496   0.512   0.517   0.523   0.528
  0.533   0.542   0.545   0.555   0.559   0.567   0.571   0.578
  0.585   0.590   0.591   0.595   0.604   0.610   0.613   0.618
  0.623   0.629   0.631   0.643   0.648   0.649   0.651   0.655
  0.660   0.661   0.673   0.681   0.683   0.690   0.696   0.701
  0.707   0.713   0.718   0.722   0.726   0.734   0.736   0.737
  0.746   0.747   0.754   0.758   0.763   0.772   0.772   0.777
  0.780   0.785   0.792   0.796   0.800   0.808   0.814   0.818
  0.824   0.827   0.833   0.843   0.852   0.856   0.866   0.878
  0.886   0.900   0.917   0.927   0.929   0.949   0.955   0.964
  0.969   0.980   0.991   1.010   1.012   1.023   1.034   1.039
  1.048   1.054   1.072   1.078   1.084   1.088   1.101   1.106
  1.108   1.130   1.137   1.139   1.142   1.152   1.159   1.167
  1.175   1.185   1.189   1.197   1.202   1.209   1.213   1.220
  1.223   1.231   1.236   1.238   1.249   1.260   1.265   1.269
  1.278   1.282   1.285   1.296   1.302   1.307   1.315   1.322
  1.327   1.343   1.356   1.360   1.373   1.375   1.395   1.398
  1.404   1.411   1.431   1.440   1.450   1.452   1.466   1.472
  1.481   1.483   1.487   1.494   1.501   1.516   1.519   1.525
  1.533   1.539   1.546   1.558   1.563   1.566   1.576   1.584
  1.587   1.591   1.600   1.603   1.605   1.609   1.616   1.618
  1.624   1.630   1.633   1.636   1.639   1.644   1.646   1.654
  1.662   1.664   1.669   1.670   1.679   1.683   1.687   1.695
  1.705   1.714   1.722   1.732   1.735   1.743   1.753   1.758
  1.763   1.775   1.785   1.793   1.796   1.803   1.811   1.820
  1.823   1.832   1.836   1.839   1.849   1.861   1.865   1.883
  1.886   1.893   1.900   1.911   1.924   1.926   1.944   1.946
  1.953   1.963   1.981   1.988   1.995   2.001   2.007   2.030
  2.039   2.050   2.054   2.056   2.067   2.068   2.072   2.090
  2.096   2.110   2.116   2.129   2.135   2.148   2.152   2.162
  2.166   2.172   2.181   2.196   2.203   2.216   2.221   2.239
  2.246   2.266   2.266   2.284   2.298   2.304   2.326   2.328
  2.339   2.366   2.372   2.387   2.388   2.402   2.417   2.437
  2.453   2.484   2.505   2.514   2.522   2.526   2.535   2.537
  2.544   2.561   2.565   2.578   2.582   2.593   2.598   2.608
  2.621   2.627   2.638   2.646   2.651   2.658   2.675   2.682
  2.687   2.696   2.713   2.729   2.730   2.747   2.751   2.760
  2.773   2.779   2.790   2.799   2.800   2.820   2.827   2.841
  2.857   2.868   2.876   2.884   2.892   2.902   2.906   2.911
  2.914   2.926   2.933   2.943   2.945   2.967   2.977   2.980
  2.987   3.000   3.004   3.009   3.029   3.035   3.046   3.053
  3.057   3.064   3.067   3.082   3.089   3.101   3.106   3.114
  3.121   3.130   3.134   3.151   3.162   3.168   3.175   3.186
  3.196   3.203   3.215   3.218   3.235   3.264   3.276   3.293
  3.302   3.309   3.314   3.323   3.332   3.358   3.372   3.389
  3.409   3.430   3.443   3.478   3.514   3.537   3.545   3.586
  3.609   3.677   3.732   3.775   3.780   3.794   3.796   3.805
  3.831   3.838   3.840   3.856   3.885   3.890   3.921   3.928
  3.932   3.944   3.964   3.989   3.996   4.035   4.052   4.088
  4.110   4.123   4.148   4.152   4.161   4.182   4.230   4.248
  4.257   4.275   4.285   4.301   4.330   4.347   4.392   4.988
  5.073   5.083   5.102   5.113   5.117   5.139   5.140   5.153
  5.184   5.239   5.312   5.364   5.404   5.408   5.431   5.442
  5.464   5.585   5.604   5.612   5.649   5.663   5.675   5.747
  5.835   5.948  23.733  23.748  23.783  23.801  23.807  23.811
 23.843  23.846  23.859  23.878  23.926  23.934  23.953  23.973
 23.985  24.008  49.858  49.897  49.903  49.942  49.957  49.960
 49.977  50.005  50.060
 --------------------------------------------------------------

          Ground-State Mulliken Net Atomic Charges

     Atom                 Charge (a.u.)
  ----------------------------------------
      1 C                     0.422328
      2 H                     0.227825
      3 C                    -0.576591
      4 H                     0.219728
      5 O                    -0.166871
      6 H                     0.245628
      7 C                    -0.664746
      8 H                     0.253286
      9 H                     0.171598
     10 C                     1.136532
     11 H                     0.176774
     12 C                    -0.506188
     13 O                    -0.196104
     14 C                    -0.688539
     15 H                     0.188477
     16 H                     0.215963
     17 C                    -0.461352
     18 H                     0.164705
     19 H                     0.128076
     20 C                     0.112269
     21 C                    -0.656656
     22 H                     0.152876
     23 H                     0.131084
     24 H                     0.137038
     25 C                    -0.625136
     26 H                     0.130726
     27 H                     0.145483
     28 H                     0.157067
     29 O                     0.095549
     30 H                     0.238724
     31 O                     0.075397
     32 C                    -0.300414
     33 H                     0.281151
     34 C                    -0.752233
     35 H                     0.222676
     36 C                    -0.011578
     37 O                    -0.185593
     38 O                    -0.117753
     39 H                     0.302664
     40 C                    -0.232598
     41 H                     0.331904
     42 O                    -0.153188
     43 H                     0.266863
     44 C                    -0.739697
     45 H                     0.294780
     46 O                    -0.147017
     47 H                     0.256412
     48 C                    -0.413160
     49 H                     0.522428
     50 O                    -0.086780
     51 H                     0.276187
  ----------------------------------------
  Sum of atomic charges =     0.000000

 -----------------------------------------------------------------
                    Cartesian Multipole Moments
 -----------------------------------------------------------------
    Charge (ESU x 10^10)
                 0.0000
    Dipole Moment (Debye)
         X      -0.0916      Y      -2.9155      Z       5.0991
       Tot       5.8745
    Quadrupole Moments (Debye-Ang)
        XX    -165.6260     XY      -7.1280     YY    -168.0296
        XZ      -4.9457     YZ       9.0447     ZZ    -150.8744
    Octopole Moments (Debye-Ang^2)
       XXX     -58.5624    XXY      54.2841    XYY      20.6404
       YYY     -81.3126    XXZ      31.4043    XYZ      25.1590
       YYZ      35.4718    XZZ     -14.0463    YZZ     -19.5782
       ZZZ      17.0473
    Hexadecapole Moments (Debye-Ang^3)
      XXXX   -8380.9752   XXXY    -133.3450   XXYY   -1974.0593
      XYYY     -52.2127   YYYY   -2869.4515   XXXZ     -38.7427
      XXYZ    -109.0992   XYYZ    -100.4526   YYYZ     170.0738
      XXZZ   -1747.3707   XYZZ     -42.5165   YYZZ    -836.1140
      XZZZ    -167.6741   YZZZ      60.5158   ZZZZ   -1910.3963
 -----------------------------------------------------------------
 Calculating analytic gradient of the SCF energy
 Gradient of SCF Energy
            1           2           3           4           5           6
    1  -0.0001491   0.0004226   0.0006078  -0.0004916  -0.0000907   0.0001077
    2  -0.0002450  -0.0002432   0.0000436  -0.0002049   0.0000923  -0.0001347
    3   0.0000361   0.0001957   0.0000903  -0.0003203   0.0000829   0.0000339
            7           8           9          10          11          12
    1  -0.0002697  -0.0002608  -0.0000064   0.0004526  -0.0004016   0.0001671
    2   0.0002339  -0.0001027  -0.0001049  -0.0007965   0.0003616   0.0001498
    3  -0.0000613  -0.0001975   0.0000711   0.0001757  -0.0003099   0.0000518
           13          14          15          16          17          18
    1   0.0001028  -0.0005797   0.0000781   0.0000024   0.0003934  -0.0001516
    2   0.0000269  -0.0001809   0.0000137   0.0000927   0.0000091   0.0001509
    3   0.0000648  -0.0003596   0.0001430   0.0001502  -0.0002307   0.0000060
           19          20          21          22          23          24
    1  -0.0003756   0.0002972   0.0000307  -0.0001555   0.0001076  -0.0001448
    2   0.0002487  -0.0003187   0.0000577  -0.0001644   0.0000324   0.0000690
    3   0.0003806   0.0004969  -0.0001167   0.0000870  -0.0000603  -0.0001995
           25          26          27          28          29          30
    1  -0.0005900   0.0002682   0.0002741   0.0001758   0.0001145   0.0000317
    2  -0.0001232   0.0008732  -0.0002404   0.0001963  -0.0001054   0.0001688
    3   0.0000838  -0.0000969  -0.0001717  -0.0001029  -0.0001182   0.0000706
           31          32          33          34          35          36
    1   0.0000995  -0.0001109  -0.0000012  -0.0000788   0.0001027   0.0000382
    2  -0.0000188  -0.0001898   0.0001754   0.0002225   0.0000789   0.0000516
    3  -0.0003802  -0.0002573   0.0002727   0.0003244  -0.0000748   0.0000598
           37          38          39          40          41          42
    1  -0.0000055  -0.0001708   0.0000599   0.0002728   0.0001703   0.0000785
    2  -0.0000335  -0.0000059  -0.0000316  -0.0000357   0.0001043  -0.0000034
    3  -0.0000624   0.0000040   0.0000586   0.0004736   0.0000492  -0.0001505
           43          44          45          46          47          48
    1  -0.0000848  -0.0002715   0.0001135  -0.0001030  -0.0000342  -0.0000331
    2  -0.0000404   0.0002822  -0.0001057   0.0001649  -0.0001042  -0.0002979
    3   0.0000665  -0.0003147   0.0001482   0.0000027  -0.0001980  -0.0003018
           49          50          51
    1   0.0001049  -0.0001320   0.0000180
    2  -0.0000608   0.0000573  -0.0000654
    3   0.0001726   0.0001614   0.0000712
 Max gradient component =       8.732E-04
 RMS gradient           =       2.246E-04
 Gradient time:  CPU 564.18 s  wall 142.20 s
 Geometry Optimization Parameters
   NAtoms,    NIC,     NZ,  NCons,   NDum,   NFix, NCnnct, MaxDiis
       51     405       0       0       0       0       0       0


** GEOMETRY OPTIMIZATION IN DELOCALIZED INTERNAL COORDINATES **
   Searching for a Minimum

   Optimization Cycle:   1

                       Coordinates (Angstroms)
     ATOM                X               Y               Z
      1  C         3.5680274628    0.0169260345    0.1854354279
      2  H         4.1891047969    0.7903756465   -0.2870354956
      3  C         2.7518212602   -0.6176512761   -0.9524689909
      4  H         2.1119569672   -1.4114843534   -0.5377611037
      5  O         3.6754258209   -1.1980443765   -1.8818261907
      6  H         3.1813135304   -1.5686018523   -2.6199941622
      7  C         1.8602027292    0.4126611864   -1.6562302460
      8  H         2.4914390458    1.1635294139   -2.1391350417
      9  H         1.2782951363   -0.0830496408   -2.4420428454
     10  C         0.9054566984    1.1072709410   -0.6641674998
     11  H         0.2403688846    0.3490941167   -0.2540062696
     12  C         0.1028511792    2.1702406456   -1.4025355933
     13  O         0.6209415808    3.0776067174   -1.9887092199
     14  C         1.7202796050    1.7577866122    0.4727701717
     15  H         1.0512220380    2.2272967493    1.2027505105
     16  H         2.3300394516    2.5608738539    0.0487314658
     17  C         2.6113872277    0.7204627345    1.1668529454
     18  H         3.1832120237    1.2114059173    1.9593098509
     19  H         1.9751403247   -0.0246956999    1.6609073367
     20  C         4.5495262710   -0.9849115295    0.8514469613
     21  C         5.6065411863   -0.2629829574    1.6997541701
     22  H         6.3408659444   -0.9760813730    2.0863338512
     23  H         6.1479904700    0.4836864371    1.1107681894
     24  H         5.1653371619    0.2467885325    2.5622365952
     25  C         3.8620184104   -2.0899401101    1.6675333567
     26  H         3.0995919452   -2.6146139898    1.0859297724
     27  H         3.3861621934   -1.6984802554    2.5724173470
     28  H         4.5976806183   -2.8340949252    1.9859403258
     29  O        -1.2781643277    2.1081628536   -1.4624316597
     30  H         5.0750416381   -1.4708528355    0.0244709199
     31  O        -1.8606976104   -0.0899828806   -1.0586787727
     32  C        -2.8542394849   -0.9873041928   -0.5673787418
     33  H        -3.8447575596   -0.7218818823   -0.9538331296
     34  C        -2.1339163535    1.2698068646   -0.7352344816
     35  H        -3.1302666552    1.5452420853   -1.1007903271
     36  C        -2.5310071186   -2.3722668579   -1.1223686232
     37  O        -3.2454819093   -2.9873425224   -1.8653097428
     38  O        -1.3397172125   -2.8268993810   -0.6760752764
     39  H        -1.2008798612   -3.7035019702   -1.0660199826
     40  C        -2.8769358606   -0.9496233313    0.9691050757
     41  H        -1.8978595119   -1.2941190234    1.3345024855
     42  O        -3.9062003118   -1.8171551968    1.4057105780
     43  H        -4.0744777631   -1.6457432394    2.3399641751
     44  C        -3.1110728856    0.4908254067    1.4241108693
     45  H        -4.1234354609    0.7915099812    1.1369765314
     46  O        -3.1049713159    0.5966880357    2.8525864634
     47  H        -2.2333682042    0.3430262755    3.1826583927
     48  C        -2.1091802383    1.4637738396    0.7913967873
     49  H        -1.1029474612    1.2319656907    1.1691158400
     50  O        -2.4473949327    2.8072073995    1.0702483803
     51  H        -2.6772484765    2.8700370903    2.0053587577
   Point Group: c1    Number of degrees of freedom:   147


   Energy is  -1302.760993517


 Attempting to Generate Delocalized Internal Coordinates

147 Hessian modes will be used to form the next step
  Hessian Eigenvalues:
     0.002220    0.004397    0.004469    0.005655    0.005838    0.006148
     0.006379    0.007198    0.007316    0.007582    0.008837    0.009740
     0.011275    0.011359    0.013643    0.013907    0.014493    0.015458
     0.017801    0.019614    0.020070    0.022135    0.029876    0.031012
     0.031818    0.035144    0.038442    0.041491    0.043726    0.044941
     0.046534    0.047661    0.048241    0.048683    0.048937    0.049797
     0.049811    0.050625    0.050625    0.051686    0.053383    0.053642
     0.054306    0.055239    0.055688    0.055994    0.056317    0.057746
     0.058940    0.061511    0.062344    0.065312    0.066899    0.067899
     0.073084    0.076484    0.080725    0.081521    0.082966    0.083403
     0.091068    0.094076    0.097359    0.113193    0.114901    0.127767
     0.143256    0.146802    0.156006    0.160000    0.160000    0.160000
     0.160000    0.160000    0.160000    0.160000    0.160000    0.160000
     0.160000    0.160000    0.168399    0.170382    0.171177    0.171277
     0.176746    0.178754    0.193801    0.194877    0.197937    0.203715
     0.249934    0.250000    0.250000    0.250000    0.250000    0.266928
     0.270374    0.270611    0.274307    0.276873    0.283172    0.284031
     0.285455    0.286840    0.287450    0.288628    0.289117    0.290962
     0.297364    0.300876    0.336029    0.336428    0.337369    0.338238
     0.339777    0.340774    0.340960    0.341421    0.341435    0.342685
     0.342732    0.343078    0.343155    0.343363    0.343685    0.343798
     0.343878    0.343980    0.344260    0.344583    0.349559    0.398933
     0.402819    0.405555    0.406456    0.432007    0.435106    0.453866
     0.484308    0.534967    0.542212    0.544132    0.544874    0.548218
     0.549452    1.046654    1.058076

 Minimum Search - Taking Simple RFO Step
 Searching for Lamda that Minimizes Along All modes
 Value Taken    Lamda =  -0.00017452
 Step Taken.  Stepsize is  0.130960

                             Maximum     Tolerance    Cnvgd?
         Gradient           0.001228      0.000300      NO
         Displacement       0.036519      0.001200      NO
         Energy change     *********      0.000001      NO


 New Cartesian Coordinates Obtained by Inverse Iteration

 Displacement from previous Coordinates is:  0.648699
 ----------------------------------------------------------------
             Standard Nuclear Orientation (Angstroms)
    I     Atom           X                Y                Z
 ----------------------------------------------------------------
    1      C       3.5787421695     0.0114461993     0.1775824084
    2      H       4.1937163521     0.7915571806    -0.2919526000
    3      C       2.7554364646    -0.6107928044    -0.9607494793
    4      H       2.1170783369    -1.4058156346    -0.5472814445
    5      O       3.6716373538    -1.1852128294    -1.9011779763
    6      H       3.1711772335    -1.5425267172    -2.6416243177
    7      C       1.8668933130     0.4312215947    -1.6491975884
    8      H       2.5019481750     1.1871655034    -2.1194645934
    9      H       1.2835188805    -0.0502795437    -2.4427216105
   10      C       0.9150640863     1.1144604421    -0.6464796928
   11      H       0.2576142692     0.3481520128    -0.2386307352
   12      C       0.1054168212     2.1797512789    -1.3746774403
   13      O       0.6194637884     3.0888788334    -1.9616501142
   14      C       1.7372321859     1.7527351780     0.4926971235
   15      H       1.0723281983     2.2173016925     1.2294703617
   16      H       2.3477824404     2.5571877502     0.0724361416
   17      C       2.6273742257     0.7036205081     1.1712316706
   18      H       3.2035413415     1.1804801473     1.9691420888
   19      H       1.9927371238    -0.0496959528     1.6540985369
   20      C       4.5637610246    -0.9978626066     0.8278407086
   21      C       5.6289942133    -0.2824827977     1.6723770649
   22      H       6.3776351922    -0.9949141949     2.0316220063
   23      H       6.1527278262     0.4804303919     1.0885424314
   24      H       5.1997502366     0.2062576444     2.5530304274
   25      C       3.8841455020    -2.1085706196     1.6454285531
   26      H       3.1305927386    -2.6498831354     1.0659274278
   27      H       3.3987786154    -1.7165607181     2.5456888303
   28      H       4.6259769314    -2.8425350520     1.9732721577
   29      O      -1.2741812457     2.1030858309    -1.4518906705
   30      H       5.0819145969    -1.4790142141    -0.0067561902
   31      O      -1.8399525661    -0.0982136192    -1.0313225831
   32      C      -2.8404225265    -0.9974104305    -0.5584648260
   33      H      -3.8203934148    -0.7476832464    -0.9808344671
   34      C      -2.1345636544     1.2624063357    -0.7330538628
   35      H      -3.1262475104     1.5212013098    -1.1228788377
   36      C      -2.4871330036    -2.3863144068    -1.0846609517
   37      O      -3.1751536005    -3.0200307651    -1.8367997707
   38      O      -1.2997140227    -2.8182025258    -0.6064000484
   39      H      -1.1405301109    -3.6973424141    -0.9825789193
   40      C      -2.9111002349    -0.9398691889     0.9759720640
   41      H      -1.9439147283    -1.2805671457     1.3744352176
   42      O      -3.9525806797    -1.8025358974     1.3927445874
   43      H      -4.1472886168    -1.6193228972     2.3195206281
   44      C      -3.1582877200     0.5053626872     1.4102765396
   45      H      -4.1642141914     0.8001078580     1.0947139345
   46      O      -3.1874958802     0.6268920321     2.8374455245
   47      H      -2.3226823419     0.3846157149     3.1931062352
   48      C      -2.1460359778     1.4764115235     0.7904901639
   49      H      -1.1475458679     1.2556304079     1.1937121877
   50      O      -2.4975172563     2.8219630881     1.0409195788
   51      H      -2.7510033989     2.8982616206     1.9688142580
 ----------------------------------------------------------------
 Molecular Point Group                 C1    NOp =  1
 Largest Abelian Subgroup              C1    NOp =  1
 Nuclear Repulsion Energy =  2518.0437379912 hartrees
 There are       97 alpha and       97 beta electrons
 Applying Cartesian multipole field
    Component          Value
    ---------          -----
     (2,0,0)        1.00000E-12
     (0,2,0)        2.00000E-11
     (0,0,2)       -3.00000E-11
 Nucleus-field energy     =     0.0000000055 hartrees
 Requested basis set is 6-311++G(d,p)
 There are 280 shells and 732 basis functions
 A cutoff of  1.0D-11 yielded  28386 shell pairs
 There are    189088 function pairs (    200218 Cartesian)
 Smallest overlap matrix eigenvalue = 1.32E-06

 Q-Chem warning in module stvman/mkSTV.C, line 306:

 Overlap eigenvalue is smaller than square root of threshold
 Use THRESH >= 12 to get rid of this warning

 Guess MOs from SCF MO coefficient file

 -----------------------------------------------------------------------
  General SCF calculation program by
  Eric Jon Sundstrom, Paul Horn, Yuezhi Mao, Dmitri Zuev, Alec White,
  David Stuck, Shaama M.S., Shane Yost, Joonho Lee, David Small,
  Daniel Levine, Susi Lehtola, Hugh Burton, Evgeny Epifanovsky
 -----------------------------------------------------------------------
 Exchange:     0.2000 Hartree-Fock + 0.0800 Slater + 0.7200 B88
 Correlation:  0.1900 VWN1RPA + 0.8100 LYP
 Using SG-1 standard quadrature grid
 using 4 threads for integral computing
 -------------------------------------------------------
 OpenMP Integral computing Module                
 Release: version 2.0, May 2017, Q-Chem Inc. Pleasanton 
 -------------------------------------------------------
 -------------------------------------------------------
 OpenMP BLAS3 based DFT computing Module                
 Release: version 1.0, May 2013, Q-Chem Inc. Pittsburgh 
 -------------------------------------------------------
 A restricted SCF calculation will be
 performed using DIIS
 SCF converges when DIIS error is below 1.0e-08
 ---------------------------------------
  Cycle       Energy         DIIS error
 ---------------------------------------
    1   -1302.7544728805      2.80e-04  
    2   -1302.7608709886      5.90e-05  
    3   -1302.7606809232      9.08e-05  
    4   -1302.7610504795      8.66e-06  
    5   -1302.7610517526      7.16e-06  
    6   -1302.7610540700      1.43e-06  
    7   -1302.7610541732      4.44e-07  
    8   -1302.7610541828      1.39e-07  
    9   -1302.7610541838      3.93e-08  
   10   -1302.7610541838      1.05e-08  
   11   -1302.7610541839      4.28e-09  Convergence criterion met
 ---------------------------------------
 SCF time:   CPU 2158.17s  wall 559.00s 
 SCF   energy in the final basis set =    -1302.7610541839
 Total energy in the final basis set =    -1302.7610541839

 --------------------------------------------------------------

                    Orbital Energies (a.u.)
 --------------------------------------------------------------

 Alpha MOs
 -- Occupied --
-19.202 -19.181 -19.180 -19.179 -19.162 -19.158 -19.146 -19.130
-19.120 -10.338 -10.319 -10.315 -10.278 -10.269 -10.269 -10.267
-10.229 -10.203 -10.185 -10.181 -10.179 -10.178 -10.174 -10.162
-10.159  -1.146  -1.131  -1.094  -1.085  -1.067  -1.056  -1.056
 -1.035  -1.033  -0.855  -0.827  -0.815  -0.809  -0.755  -0.747
 -0.727  -0.698  -0.688  -0.669  -0.653  -0.643  -0.630  -0.600
 -0.588  -0.579  -0.573  -0.555  -0.545  -0.536  -0.532  -0.530
 -0.516  -0.511  -0.510  -0.506  -0.483  -0.470  -0.465  -0.463
 -0.460  -0.455  -0.452  -0.442  -0.441  -0.427  -0.423  -0.412
 -0.409  -0.403  -0.401  -0.398  -0.389  -0.385  -0.382  -0.377
 -0.366  -0.363  -0.358  -0.356  -0.355  -0.348  -0.345  -0.330
 -0.327  -0.324  -0.318  -0.315  -0.312  -0.306  -0.300  -0.288
 -0.280
 -- Virtual --
 -0.047  -0.038  -0.026  -0.019  -0.013  -0.009  -0.004  -0.001
  0.006   0.008   0.019   0.023   0.025   0.028   0.029   0.035
  0.037   0.043   0.048   0.052   0.053   0.055   0.058   0.060
  0.062   0.068   0.075   0.077   0.079   0.081   0.084   0.086
  0.089   0.091   0.095   0.097   0.099   0.100   0.103   0.105
  0.107   0.111   0.114   0.117   0.119   0.120   0.121   0.125
  0.128   0.128   0.130   0.131   0.132   0.135   0.138   0.139
  0.140   0.143   0.145   0.147   0.149   0.152   0.153   0.156
  0.158   0.159   0.161   0.164   0.166   0.168   0.171   0.173
  0.177   0.178   0.182   0.184   0.186   0.190   0.191   0.192
  0.195   0.197   0.198   0.203   0.204   0.207   0.209   0.212
  0.213   0.217   0.218   0.221   0.223   0.228   0.231   0.233
  0.235   0.237   0.239   0.239   0.243   0.246   0.247   0.254
  0.257   0.257   0.260   0.263   0.265   0.267   0.269   0.272
  0.274   0.278   0.280   0.283   0.286   0.289   0.292   0.296
  0.297   0.299   0.302   0.305   0.308   0.311   0.313   0.315
  0.318   0.320   0.325   0.327   0.330   0.333   0.335   0.338
  0.342   0.343   0.347   0.350   0.352   0.354   0.355   0.360
  0.363   0.365   0.368   0.370   0.374   0.377   0.381   0.382
  0.385   0.391   0.394   0.394   0.398   0.405   0.407   0.411
  0.415   0.418   0.422   0.425   0.428   0.429   0.435   0.443
  0.447   0.452   0.453   0.458   0.463   0.468   0.473   0.474
  0.486   0.488   0.492   0.497   0.512   0.517   0.524   0.528
  0.532   0.542   0.546   0.553   0.559   0.566   0.570   0.578
  0.586   0.591   0.592   0.595   0.602   0.609   0.612   0.617
  0.622   0.629   0.632   0.642   0.648   0.649   0.651   0.655
  0.660   0.661   0.673   0.681   0.682   0.690   0.696   0.701
  0.707   0.713   0.718   0.723   0.726   0.734   0.737   0.738
  0.746   0.748   0.753   0.758   0.764   0.771   0.772   0.777
  0.781   0.785   0.791   0.796   0.800   0.808   0.813   0.817
  0.822   0.826   0.833   0.843   0.852   0.854   0.866   0.879
  0.886   0.901   0.916   0.926   0.930   0.948   0.956   0.963
  0.969   0.982   0.989   1.010   1.010   1.023   1.036   1.039
  1.049   1.053   1.070   1.079   1.084   1.088   1.103   1.106
  1.108   1.131   1.136   1.138   1.143   1.152   1.160   1.166
  1.175   1.185   1.189   1.197   1.201   1.209   1.213   1.219
  1.223   1.231   1.234   1.238   1.249   1.259   1.264   1.270
  1.279   1.282   1.285   1.295   1.302   1.306   1.315   1.322
  1.327   1.346   1.356   1.359   1.373   1.376   1.395   1.397
  1.403   1.411   1.431   1.440   1.449   1.452   1.466   1.471
  1.481   1.483   1.487   1.494   1.501   1.515   1.518   1.526
  1.532   1.539   1.545   1.558   1.563   1.566   1.578   1.585
  1.587   1.591   1.599   1.603   1.605   1.609   1.615   1.617
  1.623   1.629   1.633   1.635   1.639   1.644   1.646   1.654
  1.661   1.664   1.668   1.670   1.679   1.682   1.687   1.694
  1.703   1.713   1.721   1.731   1.736   1.743   1.753   1.758
  1.763   1.774   1.784   1.794   1.797   1.803   1.810   1.819
  1.822   1.831   1.835   1.839   1.848   1.860   1.866   1.882
  1.884   1.893   1.900   1.911   1.923   1.927   1.944   1.947
  1.953   1.963   1.980   1.987   1.996   2.000   2.006   2.031
  2.040   2.050   2.055   2.056   2.066   2.067   2.072   2.088
  2.096   2.110   2.115   2.128   2.134   2.148   2.151   2.162
  2.166   2.172   2.182   2.194   2.203   2.216   2.222   2.239
  2.246   2.267   2.267   2.285   2.298   2.304   2.326   2.327
  2.339   2.365   2.371   2.387   2.388   2.401   2.415   2.439
  2.452   2.483   2.505   2.513   2.521   2.525   2.535   2.538
  2.544   2.561   2.565   2.577   2.582   2.593   2.596   2.606
  2.620   2.626   2.637   2.646   2.651   2.658   2.675   2.682
  2.685   2.695   2.713   2.729   2.730   2.745   2.752   2.759
  2.772   2.780   2.790   2.799   2.800   2.820   2.828   2.841
  2.858   2.867   2.876   2.884   2.892   2.900   2.906   2.911
  2.914   2.926   2.934   2.943   2.945   2.966   2.975   2.980
  2.987   3.000   3.004   3.008   3.028   3.034   3.045   3.051
  3.056   3.064   3.067   3.081   3.089   3.100   3.105   3.113
  3.121   3.129   3.134   3.151   3.162   3.168   3.175   3.185
  3.197   3.203   3.216   3.217   3.234   3.264   3.276   3.293
  3.301   3.310   3.315   3.322   3.332   3.357   3.372   3.388
  3.409   3.431   3.443   3.477   3.514   3.539   3.544   3.586
  3.609   3.676   3.732   3.776   3.780   3.794   3.796   3.805
  3.830   3.837   3.841   3.856   3.885   3.889   3.922   3.927
  3.931   3.943   3.962   3.988   3.996   4.035   4.052   4.087
  4.110   4.122   4.148   4.153   4.160   4.183   4.230   4.251
  4.257   4.276   4.286   4.299   4.331   4.346   4.392   4.988
  5.073   5.083   5.102   5.113   5.117   5.138   5.139   5.152
  5.184   5.240   5.312   5.362   5.404   5.408   5.430   5.443
  5.465   5.586   5.602   5.611   5.650   5.664   5.676   5.747
  5.835   5.948  23.733  23.747  23.783  23.801  23.807  23.812
 23.842  23.846  23.860  23.877  23.926  23.933  23.954  23.976
 23.985  24.008  49.858  49.896  49.903  49.942  49.957  49.960
 49.976  50.005  50.059
 --------------------------------------------------------------

          Ground-State Mulliken Net Atomic Charges

     Atom                 Charge (a.u.)
  ----------------------------------------
      1 C                     0.452606
      2 H                     0.227317
      3 C                    -0.589592
      4 H                     0.220133
      5 O                    -0.166763
      6 H                     0.245457
      7 C                    -0.665501
      8 H                     0.253487
      9 H                     0.170829
     10 C                     1.154843
     11 H                     0.183374
     12 C                    -0.529433
     13 O                    -0.195597
     14 C                    -0.706923
     15 H                     0.185607
     16 H                     0.214415
     17 C                    -0.451724
     18 H                     0.167081
     19 H                     0.128746
     20 C                     0.103880
     21 C                    -0.657835
     22 H                     0.153006
     23 H                     0.130690
     24 H                     0.137638
     25 C                    -0.625972
     26 H                     0.131992
     27 H                     0.145314
     28 H                     0.157535
     29 O                     0.095705
     30 H                     0.237983
     31 O                     0.076232
     32 C                    -0.285666
     33 H                     0.281559
     34 C                    -0.746832
     35 H                     0.220806
     36 C                    -0.027343
     37 O                    -0.184844
     38 O                    -0.119011
     39 H                     0.302160
     40 C                    -0.238832
     41 H                     0.326954
     42 O                    -0.154791
     43 H                     0.267296
     44 C                    -0.713431
     45 H                     0.296546
     46 O                    -0.149938
     47 H                     0.256825
     48 C                    -0.400628
     49 H                     0.500214
     50 O                    -0.090206
     51 H                     0.274629
  ----------------------------------------
  Sum of atomic charges =     0.000000

 -----------------------------------------------------------------
                    Cartesian Multipole Moments
 -----------------------------------------------------------------
    Charge (ESU x 10^10)
                 0.0000
    Dipole Moment (Debye)
         X      -0.1881      Y      -2.8522      Z       5.1424
       Tot       5.8834
    Quadrupole Moments (Debye-Ang)
        XX    -165.1710     XY      -7.2171     YY    -168.3856
        XZ      -5.0041     YZ       8.8505     ZZ    -150.5779
    Octopole Moments (Debye-Ang^2)
       XXX     -61.2825    XXY      53.2109    XYY      21.3188
       YYY     -80.1217    XXZ      30.5754    XYZ      24.5799
       YYZ      36.8341    XZZ     -15.9333    YZZ     -18.0426
       ZZZ      15.4950
    Hexadecapole Moments (Debye-Ang^3)
      XXXX   -8439.8145   XXXY    -107.9132   XXYY   -1987.7855
      XYYY     -42.7751   YYYY   -2893.6444   XXXZ     -11.0332
      XXYZ    -106.4710   XYYZ     -96.1583   YYYZ     165.1995
      XXZZ   -1748.0965   XYZZ     -35.6302   YYZZ    -837.3843
      XZZZ    -147.7298   YZZZ      61.2649   ZZZZ   -1871.2277
 -----------------------------------------------------------------
 Calculating analytic gradient of the SCF energy
 Gradient of SCF Energy
            1           2           3           4           5           6
    1  -0.0002594  -0.0000755   0.0002457  -0.0000406  -0.0000065   0.0000423
    2  -0.0000966   0.0000393   0.0000657   0.0000412   0.0001583  -0.0000805
    3  -0.0001427  -0.0000206   0.0001661  -0.0001004   0.0000626   0.0000598
            7           8           9          10          11          12
    1   0.0002246  -0.0000419  -0.0000425   0.0004688   0.0001780  -0.0002151
    2   0.0000228   0.0000189  -0.0001256  -0.0007406  -0.0000541   0.0015316
    3   0.0002080  -0.0000369   0.0000632  -0.0007836  -0.0003433   0.0020833
           13          14          15          16          17          18
    1  -0.0001179  -0.0001395   0.0000303  -0.0000736  -0.0000097  -0.0000799
    2  -0.0007710   0.0000468   0.0000381   0.0000081  -0.0000353   0.0001625
    3  -0.0009117  -0.0002548   0.0000041  -0.0000248  -0.0001280   0.0000585
           19          20          21          22          23          24
    1   0.0000351   0.0001424  -0.0000531  -0.0000442   0.0000545   0.0000024
    2  -0.0000681  -0.0001075   0.0001492  -0.0000233  -0.0000663  -0.0000141
    3   0.0001513   0.0002738  -0.0000420   0.0000211   0.0000310  -0.0001106
           25          26          27          28          29          30
    1  -0.0000658   0.0000275   0.0000611  -0.0000503   0.0001833   0.0000621
    2  -0.0003430   0.0001441   0.0000344  -0.0000032  -0.0000268   0.0000289
    3   0.0000620   0.0000728   0.0000057   0.0000134  -0.0006705  -0.0000118
           31          32          33          34          35          36
    1   0.0001314   0.0002561  -0.0000532  -0.0000182   0.0000232  -0.0002156
    2   0.0000755  -0.0000006  -0.0000151  -0.0000891   0.0000800  -0.0003453
    3  -0.0001389  -0.0000430  -0.0000123   0.0002462   0.0000285   0.0003521
           37          38          39          40          41          42
    1   0.0001050   0.0000244  -0.0000005  -0.0001490  -0.0000657   0.0001402
    2   0.0001352   0.0001758   0.0000241  -0.0000144  -0.0000184   0.0000275
    3  -0.0002047  -0.0000802   0.0000019   0.0000250  -0.0000910  -0.0000108
           43          44          45          46          47          48
    1  -0.0000532  -0.0001958   0.0000008   0.0001307  -0.0000130  -0.0001373
    2  -0.0000159  -0.0001346  -0.0000638   0.0001775   0.0000379  -0.0002245
    3  -0.0000426  -0.0000829  -0.0000320   0.0001399   0.0000666   0.0000887
           49          50          51
    1  -0.0003505  -0.0000089   0.0000067
    2   0.0001352   0.0001493  -0.0000299
    3   0.0001639  -0.0001569   0.0000272
 Max gradient component =       2.083E-03
 RMS gradient           =       2.818E-04
 Gradient time:  CPU 561.90 s  wall 141.63 s
 Geometry Optimization Parameters
   NAtoms,    NIC,     NZ,  NCons,   NDum,   NFix, NCnnct, MaxDiis
       51     405       0       0       0       0       0       0

 Cartesian Hessian Update
 Hessian Updated using BFGS Update


** GEOMETRY OPTIMIZATION IN DELOCALIZED INTERNAL COORDINATES **
   Searching for a Minimum

   Optimization Cycle:   2

                       Coordinates (Angstroms)
     ATOM                X               Y               Z
      1  C         3.5787421695    0.0114461993    0.1775824084
      2  H         4.1937163521    0.7915571806   -0.2919526000
      3  C         2.7554364646   -0.6107928044   -0.9607494793
      4  H         2.1170783369   -1.4058156346   -0.5472814445
      5  O         3.6716373538   -1.1852128294   -1.9011779763
      6  H         3.1711772335   -1.5425267172   -2.6416243177
      7  C         1.8668933130    0.4312215947   -1.6491975884
      8  H         2.5019481750    1.1871655034   -2.1194645934
      9  H         1.2835188805   -0.0502795437   -2.4427216105
     10  C         0.9150640863    1.1144604421   -0.6464796928
     11  H         0.2576142692    0.3481520128   -0.2386307352
     12  C         0.1054168212    2.1797512789   -1.3746774403
     13  O         0.6194637884    3.0888788334   -1.9616501142
     14  C         1.7372321859    1.7527351780    0.4926971235
     15  H         1.0723281983    2.2173016925    1.2294703617
     16  H         2.3477824404    2.5571877502    0.0724361416
     17  C         2.6273742257    0.7036205081    1.1712316706
     18  H         3.2035413415    1.1804801473    1.9691420888
     19  H         1.9927371238   -0.0496959528    1.6540985369
     20  C         4.5637610246   -0.9978626066    0.8278407086
     21  C         5.6289942133   -0.2824827977    1.6723770649
     22  H         6.3776351922   -0.9949141949    2.0316220063
     23  H         6.1527278262    0.4804303919    1.0885424314
     24  H         5.1997502366    0.2062576444    2.5530304274
     25  C         3.8841455020   -2.1085706196    1.6454285531
     26  H         3.1305927386   -2.6498831354    1.0659274278
     27  H         3.3987786154   -1.7165607181    2.5456888303
     28  H         4.6259769314   -2.8425350520    1.9732721577
     29  O        -1.2741812457    2.1030858309   -1.4518906705
     30  H         5.0819145969   -1.4790142141   -0.0067561902
     31  O        -1.8399525661   -0.0982136192   -1.0313225831
     32  C        -2.8404225265   -0.9974104305   -0.5584648260
     33  H        -3.8203934148   -0.7476832464   -0.9808344671
     34  C        -2.1345636544    1.2624063357   -0.7330538628
     35  H        -3.1262475104    1.5212013098   -1.1228788377
     36  C        -2.4871330036   -2.3863144068   -1.0846609517
     37  O        -3.1751536005   -3.0200307651   -1.8367997707
     38  O        -1.2997140227   -2.8182025258   -0.6064000484
     39  H        -1.1405301109   -3.6973424141   -0.9825789193
     40  C        -2.9111002349   -0.9398691889    0.9759720640
     41  H        -1.9439147283   -1.2805671457    1.3744352176
     42  O        -3.9525806797   -1.8025358974    1.3927445874
     43  H        -4.1472886168   -1.6193228972    2.3195206281
     44  C        -3.1582877200    0.5053626872    1.4102765396
     45  H        -4.1642141914    0.8001078580    1.0947139345
     46  O        -3.1874958802    0.6268920321    2.8374455245
     47  H        -2.3226823419    0.3846157149    3.1931062352
     48  C        -2.1460359778    1.4764115235    0.7904901639
     49  H        -1.1475458679    1.2556304079    1.1937121877
     50  O        -2.4975172563    2.8219630881    1.0409195788
     51  H        -2.7510033989    2.8982616206    1.9688142580
   Point Group: c1    Number of degrees of freedom:   147


   Energy is  -1302.761054184

 Hessian Updated using BFGS Update

136 Hessian modes will be used to form the next step
  Hessian Eigenvalues:
     0.002235    0.002719    0.004439    0.005511    0.005791    0.005985
     0.006380    0.006705    0.007218    0.007526    0.009686    0.011188
     0.011325    0.012880    0.013644    0.013904    0.014484    0.017094
     0.019383    0.019999    0.022114    0.024298    0.030798    0.031489
     0.032015    0.035154    0.038453    0.041492    0.043904    0.044896
     0.046780    0.047695    0.048272    0.048601    0.049147    0.049802
     0.049909    0.050589    0.051180    0.051613    0.053213    0.053606
     0.054326    0.055208    0.055652    0.056011    0.056341    0.057709
     0.059150    0.061639    0.062634    0.065038    0.066785    0.067792
     0.072862    0.075774    0.080709    0.081501    0.082386    0.083052
     0.091310    0.094302    0.097183    0.112502    0.114763    0.125930
     0.142015    0.146491    0.153143    0.157463    0.160401    0.169052
     0.169187    0.171145    0.172346    0.176669    0.178727    0.193765
     0.195644    0.198974    0.203753    0.249819    0.249936    0.265447
     0.269509    0.270492    0.271703    0.275854    0.279581    0.283189
     0.283975    0.286481    0.286660    0.287219    0.288944    0.290888
     0.295020    0.297412    0.308812    0.336018    0.336504    0.338238
     0.339055    0.339536    0.340766    0.340970    0.341412    0.341512
     0.342263    0.342897    0.343073    0.343283    0.343373    0.343693
     0.343774    0.343911    0.343976    0.344260    0.344513    0.349856
     0.398924    0.402936    0.405548    0.407470    0.432066    0.435106
     0.455025    0.485202    0.534975    0.542226    0.544103    0.544896
     0.548201    0.549449    1.046652    1.058313

 Minimum Search - Taking Simple RFO Step
 Searching for Lamda that Minimizes Along All modes
 Value Taken    Lamda =  -0.00020506
 Step Taken.  Stepsize is  0.186839

                             Maximum     Tolerance    Cnvgd?
         Gradient           0.001576      0.000300      NO
         Displacement       0.046339      0.001200      NO
         Energy change     -0.000061      0.000001      NO


 New Cartesian Coordinates Obtained by Inverse Iteration

 Displacement from previous Coordinates is:  0.482361
 ----------------------------------------------------------------
             Standard Nuclear Orientation (Angstroms)
    I     Atom           X                Y                Z
 ----------------------------------------------------------------
    1      C       3.5773467388     0.0149060323     0.1785905267
    2      H       4.1873649478     0.7890935418    -0.3069899646
    3      C       2.7410940294    -0.6184263339    -0.9430752325
    4      H       2.1015012448    -1.4010369498    -0.5095796867
    5      O       3.6437852327    -1.2144947708    -1.8833372245
    6      H       3.1327512468    -1.5705829085    -2.6171773955
    7      C       1.8605124783     0.4243826100    -1.6382960175
    8      H       2.5036977748     1.1713503281    -2.1123326988
    9      H       1.2726819074    -0.0562476434    -2.4290029633
   10      C       0.9164753026     1.1235197691    -0.6390188630
   11      H       0.2635813770     0.3617907051    -0.2144608243
   12      C       0.1040693097     2.1758806820    -1.3826938461
   13      O       0.6131529846     3.1047462827    -1.9425784529
   14      C       1.7506213776     1.7709891177     0.4873494824
   15      H       1.0927992660     2.2492531135     1.2215595966
   16      H       2.3652935151     2.5646337625     0.0527461583
   17      C       2.6357940266     0.7203736231     1.1711189078
   18      H       3.2198630701     1.1956846864     1.9641024939
   19      H       1.9995222331    -0.0283873837     1.6577952973
   20      C       4.5641514847    -0.9892288666     0.8339794170
   21      C       5.6330493915    -0.2640796032     1.6668235544
   22      H       6.3987339832    -0.9666096411     2.0090985209
   23      H       6.1357465293     0.5096955941     1.0791079958
   24      H       5.2128664198     0.2133709623     2.5583112910
   25      C       3.8907845318    -2.0913058524     1.6705907747
   26      H       3.1542288500    -2.6659406661     1.0993674573
   27      H       3.3861530729    -1.6827686524     2.5535457432
   28      H       4.6394045246    -2.8037073225     2.0294575855
   29      O      -1.2759714582     2.1003531276    -1.4524163488
   30      H       5.0785666749    -1.4800235088     0.0025274164
   31      O      -1.8520694816    -0.1038305316    -1.0462688189
   32      C      -2.8597216786    -0.9964905926    -0.5768371101
   33      H      -3.8383040696    -0.7349595645    -0.9953469012
   34      C      -2.1325289824     1.2562572948    -0.7340097286
   35      H      -3.1278572261     1.5243238293    -1.1082504768
   36      C      -2.5217627900    -2.3845251583    -1.1156338278
   37      O      -3.2267888700    -3.0121809491    -1.8569781936
   38      O      -1.3340674181    -2.8302704649    -0.6505531369
   39      H      -1.1889006201    -3.7100907489    -1.0307975646
   40      C      -2.9235503299    -0.9512978064     0.9582534709
   41      H      -1.9619502165    -1.3160320219     1.3484586051
   42      O      -3.9798272606    -1.7967662023     1.3732221600
   43      H      -4.1636606490    -1.6180150403     2.3030251163
   44      C      -3.1390453323     0.4934261781     1.4121484299
   45      H      -4.1432476821     0.8094418431     1.1108612708
   46      O      -3.1509133562     0.5981415806     2.8409014423
   47      H      -2.2855834530     0.3418342461     3.1854259324
   48      C      -2.1198772266     1.4562467897     0.7905107792
   49      H      -1.1184286065     1.2168515630     1.1754397937
   50      O      -2.4475141283     2.8048119732     1.0557300139
   51      H      -2.6890016033     2.8788853564     1.9868761815
 ----------------------------------------------------------------
 Molecular Point Group                 C1    NOp =  1
 Largest Abelian Subgroup              C1    NOp =  1
 Nuclear Repulsion Energy =  2517.9134023211 hartrees
 There are       97 alpha and       97 beta electrons
 Applying Cartesian multipole field
    Component          Value
    ---------          -----
     (2,0,0)        1.00000E-12
     (0,2,0)        2.00000E-11
     (0,0,2)       -3.00000E-11
 Nucleus-field energy     =     0.0000000055 hartrees
 Requested basis set is 6-311++G(d,p)
 There are 280 shells and 732 basis functions
 A cutoff of  1.0D-11 yielded  28389 shell pairs
 There are    189077 function pairs (    200217 Cartesian)
 Smallest overlap matrix eigenvalue = 1.31E-06

 Q-Chem warning in module stvman/mkSTV.C, line 306:

 Overlap eigenvalue is smaller than square root of threshold
 Use THRESH >= 12 to get rid of this warning

 Guess MOs from SCF MO coefficient file

 -----------------------------------------------------------------------
  General SCF calculation program by
  Eric Jon Sundstrom, Paul Horn, Yuezhi Mao, Dmitri Zuev, Alec White,
  David Stuck, Shaama M.S., Shane Yost, Joonho Lee, David Small,
  Daniel Levine, Susi Lehtola, Hugh Burton, Evgeny Epifanovsky
 -----------------------------------------------------------------------
 Exchange:     0.2000 Hartree-Fock + 0.0800 Slater + 0.7200 B88
 Correlation:  0.1900 VWN1RPA + 0.8100 LYP
 Using SG-1 standard quadrature grid
 using 4 threads for integral computing
 -------------------------------------------------------
 OpenMP Integral computing Module                
 Release: version 2.0, May 2017, Q-Chem Inc. Pleasanton 
 -------------------------------------------------------
 -------------------------------------------------------
 OpenMP BLAS3 based DFT computing Module                
 Release: version 1.0, May 2013, Q-Chem Inc. Pittsburgh 
 -------------------------------------------------------
 A restricted SCF calculation will be
 performed using DIIS
 SCF converges when DIIS error is below 1.0e-08
 ---------------------------------------
  Cycle       Energy         DIIS error
 ---------------------------------------
    1   -1302.7562726512      2.37e-04  
    2   -1302.7608950628      3.85e-05  
    3   -1302.7608257805      5.81e-05  
    4   -1302.7609789287      9.78e-06  
    5   -1302.7609816317      6.41e-06  
    6   -1302.7609835302      1.28e-06  
    7   -1302.7609836105      3.72e-07  
    8   -1302.7609836177      9.68e-08  
    9   -1302.7609836183      4.63e-08  
   10   -1302.7609836182      1.68e-08  
   11   -1302.7609836185      7.04e-09  Convergence criterion met
 ---------------------------------------
 SCF time:   CPU 2162.32s  wall 560.00s 
 SCF   energy in the final basis set =    -1302.7609836185
 Total energy in the final basis set =    -1302.7609836185

 --------------------------------------------------------------

                    Orbital Energies (a.u.)
 --------------------------------------------------------------

 Alpha MOs
 -- Occupied --
-19.202 -19.180 -19.180 -19.179 -19.162 -19.158 -19.146 -19.131
-19.120 -10.338 -10.319 -10.315 -10.278 -10.269 -10.269 -10.267
-10.229 -10.203 -10.185 -10.182 -10.179 -10.178 -10.174 -10.162
-10.159  -1.146  -1.131  -1.094  -1.085  -1.067  -1.056  -1.056
 -1.035  -1.033  -0.856  -0.827  -0.815  -0.809  -0.755  -0.748
 -0.727  -0.698  -0.688  -0.670  -0.653  -0.643  -0.630  -0.600
 -0.588  -0.579  -0.573  -0.556  -0.545  -0.536  -0.532  -0.529
 -0.516  -0.511  -0.509  -0.506  -0.483  -0.470  -0.466  -0.463
 -0.460  -0.455  -0.452  -0.441  -0.441  -0.427  -0.423  -0.412
 -0.409  -0.403  -0.401  -0.398  -0.389  -0.385  -0.382  -0.377
 -0.367  -0.363  -0.358  -0.356  -0.355  -0.348  -0.345  -0.330
 -0.328  -0.325  -0.318  -0.315  -0.311  -0.306  -0.300  -0.289
 -0.280
 -- Virtual --
 -0.047  -0.038  -0.026  -0.018  -0.013  -0.009  -0.004  -0.001
  0.005   0.008   0.019   0.023   0.025   0.028   0.029   0.035
  0.037   0.043   0.048   0.052   0.054   0.055   0.059   0.060
  0.062   0.068   0.075   0.077   0.079   0.081   0.084   0.086
  0.089   0.091   0.095   0.097   0.099   0.100   0.103   0.105
  0.107   0.111   0.114   0.117   0.119   0.120   0.121   0.125
  0.128   0.128   0.130   0.131   0.132   0.135   0.138   0.139
  0.140   0.143   0.145   0.146   0.149   0.152   0.153   0.156
  0.158   0.159   0.161   0.164   0.166   0.168   0.171   0.173
  0.177   0.178   0.181   0.184   0.187   0.189   0.191   0.192
  0.195   0.197   0.198   0.203   0.204   0.207   0.208   0.211
  0.213   0.218   0.218   0.221   0.224   0.227   0.230   0.232
  0.234   0.237   0.239   0.240   0.242   0.245   0.247   0.254
  0.256   0.257   0.260   0.263   0.265   0.267   0.269   0.273
  0.273   0.278   0.280   0.283   0.286   0.289   0.292   0.296
  0.298   0.299   0.301   0.304   0.308   0.311   0.313   0.316
  0.318   0.320   0.325   0.327   0.330   0.333   0.335   0.338
  0.341   0.343   0.346   0.350   0.352   0.354   0.355   0.360
  0.363   0.364   0.368   0.370   0.374   0.378   0.380   0.382
  0.385   0.390   0.393   0.394   0.398   0.404   0.406   0.411
  0.415   0.418   0.423   0.426   0.427   0.430   0.435   0.443
  0.446   0.452   0.454   0.458   0.464   0.469   0.474   0.474
  0.487   0.487   0.493   0.497   0.512   0.516   0.522   0.528
  0.532   0.542   0.546   0.554   0.560   0.566   0.570   0.578
  0.585   0.591   0.592   0.595   0.603   0.610   0.613   0.618
  0.623   0.630   0.632   0.643   0.647   0.649   0.651   0.657
  0.658   0.661   0.673   0.679   0.682   0.690   0.696   0.701
  0.708   0.713   0.717   0.721   0.727   0.734   0.737   0.738
  0.747   0.748   0.753   0.758   0.763   0.770   0.772   0.776
  0.781   0.785   0.791   0.795   0.800   0.807   0.813   0.818
  0.821   0.827   0.833   0.844   0.851   0.855   0.865   0.880
  0.887   0.899   0.917   0.926   0.929   0.949   0.958   0.964
  0.970   0.982   0.988   1.008   1.011   1.023   1.035   1.039
  1.050   1.052   1.070   1.079   1.084   1.087   1.101   1.104
  1.108   1.130   1.136   1.139   1.144   1.150   1.160   1.164
  1.176   1.186   1.189   1.194   1.202   1.210   1.213   1.221
  1.223   1.230   1.234   1.239   1.249   1.262   1.264   1.270
  1.279   1.281   1.289   1.294   1.303   1.305   1.315   1.321
  1.326   1.341   1.356   1.359   1.372   1.376   1.396   1.398
  1.405   1.411   1.432   1.441   1.447   1.452   1.466   1.470
  1.483   1.484   1.488   1.493   1.501   1.514   1.518   1.527
  1.531   1.541   1.544   1.556   1.562   1.567   1.581   1.585
  1.587   1.589   1.598   1.603   1.607   1.609   1.615   1.618
  1.624   1.629   1.632   1.634   1.640   1.644   1.646   1.653
  1.659   1.665   1.667   1.670   1.680   1.681   1.689   1.694
  1.705   1.713   1.722   1.730   1.736   1.744   1.753   1.758
  1.764   1.773   1.784   1.791   1.798   1.803   1.809   1.818
  1.822   1.831   1.836   1.837   1.849   1.860   1.866   1.881
  1.884   1.893   1.902   1.909   1.922   1.925   1.946   1.948
  1.953   1.962   1.981   1.988   1.998   2.000   2.007   2.031
  2.039   2.049   2.054   2.057   2.067   2.067   2.073   2.088
  2.095   2.110   2.115   2.128   2.134   2.147   2.151   2.161
  2.166   2.171   2.184   2.195   2.202   2.216   2.222   2.239
  2.248   2.266   2.269   2.288   2.298   2.303   2.325   2.327
  2.339   2.364   2.371   2.385   2.388   2.402   2.414   2.439
  2.453   2.482   2.505   2.514   2.520   2.524   2.534   2.538
  2.545   2.561   2.566   2.577   2.583   2.593   2.597   2.606
  2.620   2.626   2.638   2.646   2.650   2.658   2.676   2.681
  2.684   2.694   2.713   2.727   2.729   2.746   2.752   2.759
  2.770   2.780   2.791   2.799   2.800   2.821   2.827   2.842
  2.857   2.867   2.876   2.886   2.892   2.900   2.905   2.911
  2.915   2.926   2.933   2.943   2.946   2.966   2.976   2.980
  2.986   3.002   3.005   3.009   3.027   3.034   3.046   3.050
  3.056   3.064   3.069   3.082   3.090   3.100   3.106   3.113
  3.121   3.129   3.134   3.150   3.163   3.168   3.176   3.184
  3.197   3.203   3.216   3.218   3.234   3.265   3.275   3.294
  3.302   3.310   3.314   3.325   3.332   3.359   3.372   3.388
  3.409   3.433   3.442   3.479   3.513   3.540   3.544   3.586
  3.609   3.675   3.732   3.776   3.780   3.793   3.796   3.805
  3.828   3.836   3.842   3.855   3.885   3.889   3.922   3.926
  3.931   3.942   3.963   3.986   3.995   4.035   4.053   4.087
  4.108   4.120   4.149   4.153   4.160   4.183   4.230   4.253
  4.256   4.277   4.287   4.297   4.332   4.344   4.392   4.987
  5.073   5.084   5.102   5.113   5.118   5.139   5.140   5.152
  5.183   5.240   5.311   5.362   5.404   5.409   5.431   5.444
  5.466   5.586   5.601   5.612   5.649   5.665   5.675   5.749
  5.835   5.949  23.733  23.747  23.784  23.801  23.806  23.813
 23.842  23.846  23.859  23.877  23.926  23.933  23.955  23.978
 23.984  24.007  49.858  49.896  49.903  49.942  49.957  49.961
 49.976  50.005  50.060
 --------------------------------------------------------------

          Ground-State Mulliken Net Atomic Charges

     Atom                 Charge (a.u.)
  ----------------------------------------
      1 C                     0.460363
      2 H                     0.226613
      3 C                    -0.591686
      4 H                     0.224276
      5 O                    -0.166295
      6 H                     0.244650
      7 C                    -0.679667
      8 H                     0.252447
      9 H                     0.171753
     10 C                     1.154263
     11 H                     0.176676
     12 C                    -0.511968
     13 O                    -0.195404
     14 C                    -0.708180
     15 H                     0.191509
     16 H                     0.213518
     17 C                    -0.447209
     18 H                     0.167615
     19 H                     0.126504
     20 C                     0.099451
     21 C                    -0.657160
     22 H                     0.153247
     23 H                     0.130586
     24 H                     0.138671
     25 C                    -0.630818
     26 H                     0.134532
     27 H                     0.145013
     28 H                     0.158202
     29 O                     0.097779
     30 H                     0.237063
     31 O                     0.080784
     32 C                    -0.281199
     33 H                     0.282508
     34 C                    -0.772443
     35 H                     0.219663
     36 C                    -0.023685
     37 O                    -0.185836
     38 O                    -0.118931
     39 H                     0.302131
     40 C                    -0.234563
     41 H                     0.323434
     42 O                    -0.154933
     43 H                     0.267477
     44 C                    -0.715196
     45 H                     0.295542
     46 O                    -0.148010
     47 H                     0.256784
     48 C                    -0.412438
     49 H                     0.514739
     50 O                    -0.087406
     51 H                     0.275233
  ----------------------------------------
  Sum of atomic charges =     0.000000

 -----------------------------------------------------------------
                    Cartesian Multipole Moments
 -----------------------------------------------------------------
    Charge (ESU x 10^10)
                 0.0000
    Dipole Moment (Debye)
         X      -0.1136      Y      -2.8833      Z       5.0929
       Tot       5.8536
    Quadrupole Moments (Debye-Ang)
        XX    -165.4333     XY      -7.1030     YY    -168.3474
        XZ      -4.9401     YZ       8.6808     ZZ    -150.5900
    Octopole Moments (Debye-Ang^2)
       XXX     -56.4587    XXY      55.5368    XYY      20.7710
       YYY     -81.1841    XXZ      31.7993    XYZ      24.4790
       YYZ      36.4525    XZZ     -14.8704    YZZ     -17.8577
       ZZZ      15.6452
    Hexadecapole Moments (Debye-Ang^3)
      XXXX   -8451.7641   XXXY    -136.6887   XXYY   -1991.1007
      XYYY     -60.3398   YYYY   -2888.8201   XXXZ     -36.0847
      XXYZ    -113.2867   XYYZ    -101.5091   YYYZ     162.8786
      XXZZ   -1752.3110   XYZZ     -41.3616   YYZZ    -834.5969
      XZZZ    -164.1059   YZZZ      53.9379   ZZZZ   -1878.6943
 -----------------------------------------------------------------
 Calculating analytic gradient of the SCF energy
 Gradient of SCF Energy
            1           2           3           4           5           6
    1  -0.0004028  -0.0005276  -0.0004283   0.0004149   0.0000520  -0.0000602
    2   0.0002740   0.0003348   0.0000128   0.0001392   0.0002603  -0.0000257
    3  -0.0000151  -0.0002147   0.0003811   0.0001175  -0.0001236   0.0000673
            7           8           9          10          11          12
    1   0.0002369   0.0002007  -0.0000349   0.0001566   0.0003876   0.0003789
    2   0.0004316   0.0000203  -0.0000128   0.0009885  -0.0002128  -0.0029909
    3   0.0002786   0.0001130   0.0000045   0.0011563   0.0002500  -0.0047529
           13          14          15          16          17          18
    1  -0.0004868   0.0005701  -0.0000993   0.0000685  -0.0000170   0.0001866
    2   0.0011526  -0.0001644  -0.0000225   0.0000786  -0.0001865  -0.0000482
    3   0.0015421   0.0000589  -0.0000259  -0.0000999   0.0001511   0.0000582
           19          20          21          22          23          24
    1   0.0003890  -0.0002671  -0.0001964   0.0001323  -0.0000232   0.0001590
    2  -0.0002055   0.0001093   0.0000887   0.0001633  -0.0001549   0.0000215
    3  -0.0002513  -0.0002843   0.0000577   0.0000161   0.0001088   0.0001553
           25          26          27          28          29          30
    1   0.0006627  -0.0003106  -0.0002011  -0.0002518  -0.0002513   0.0000425
    2  -0.0002914  -0.0007295   0.0003057  -0.0001938   0.0011564  -0.0000929
    3  -0.0000103   0.0002480   0.0002233   0.0001123   0.0014043  -0.0000593
           31          32          33          34          35          36
    1  -0.0005900   0.0000124  -0.0000038  -0.0001237  -0.0000903   0.0004617
    2  -0.0003309  -0.0000415  -0.0001557   0.0000855  -0.0000796   0.0003701
    3   0.0000740   0.0005519  -0.0002121   0.0000515   0.0000819  -0.0009803
           37          38          39          40          41          42
    1  -0.0000833  -0.0000824  -0.0000396  -0.0004110  -0.0002150   0.0001329
    2  -0.0000896  -0.0001001   0.0000351   0.0002125  -0.0001637  -0.0000078
    3   0.0003437   0.0002813  -0.0000159  -0.0002891  -0.0000948   0.0001364
           43          44          45          46          47          48
    1   0.0000005   0.0000546  -0.0000796   0.0001778   0.0000379   0.0001790
    2   0.0000873  -0.0006344   0.0000651   0.0002556   0.0000513   0.0000639
    3  -0.0001366   0.0000571  -0.0001775   0.0001742   0.0002364   0.0000121
           49          50          51
    1   0.0000992   0.0000892  -0.0000065
    2   0.0000185   0.0001418   0.0000104
    3  -0.0002741  -0.0004092  -0.0000781
 Max gradient component =       4.753E-03
 RMS gradient           =       5.700E-04
 Gradient time:  CPU 563.02 s  wall 141.90 s
 Geometry Optimization Parameters
   NAtoms,    NIC,     NZ,  NCons,   NDum,   NFix, NCnnct, MaxDiis
       51     405       0       0       0       0       0       0

 Cartesian Hessian Update
 Hessian Updated using BFGS Update


** GEOMETRY OPTIMIZATION IN DELOCALIZED INTERNAL COORDINATES **
   Searching for a Minimum

   Optimization Cycle:   3

                       Coordinates (Angstroms)
     ATOM                X               Y               Z
      1  C         3.5773467388    0.0149060323    0.1785905267
      2  H         4.1873649478    0.7890935418   -0.3069899646
      3  C         2.7410940294   -0.6184263339   -0.9430752325
      4  H         2.1015012448   -1.4010369498   -0.5095796867
      5  O         3.6437852327   -1.2144947708   -1.8833372245
      6  H         3.1327512468   -1.5705829085   -2.6171773955
      7  C         1.8605124783    0.4243826100   -1.6382960175
      8  H         2.5036977748    1.1713503281   -2.1123326988
      9  H         1.2726819074   -0.0562476434   -2.4290029633
     10  C         0.9164753026    1.1235197691   -0.6390188630
     11  H         0.2635813770    0.3617907051   -0.2144608243
     12  C         0.1040693097    2.1758806820   -1.3826938461
     13  O         0.6131529846    3.1047462827   -1.9425784529
     14  C         1.7506213776    1.7709891177    0.4873494824
     15  H         1.0927992660    2.2492531135    1.2215595966
     16  H         2.3652935151    2.5646337625    0.0527461583
     17  C         2.6357940266    0.7203736231    1.1711189078
     18  H         3.2198630701    1.1956846864    1.9641024939
     19  H         1.9995222331   -0.0283873837    1.6577952973
     20  C         4.5641514847   -0.9892288666    0.8339794170
     21  C         5.6330493915   -0.2640796032    1.6668235544
     22  H         6.3987339832   -0.9666096411    2.0090985209
     23  H         6.1357465293    0.5096955941    1.0791079958
     24  H         5.2128664198    0.2133709623    2.5583112910
     25  C         3.8907845318   -2.0913058524    1.6705907747
     26  H         3.1542288500   -2.6659406661    1.0993674573
     27  H         3.3861530729   -1.6827686524    2.5535457432
     28  H         4.6394045246   -2.8037073225    2.0294575855
     29  O        -1.2759714582    2.1003531276   -1.4524163488
     30  H         5.0785666749   -1.4800235088    0.0025274164
     31  O        -1.8520694816   -0.1038305316   -1.0462688189
     32  C        -2.8597216786   -0.9964905926   -0.5768371101
     33  H        -3.8383040696   -0.7349595645   -0.9953469012
     34  C        -2.1325289824    1.2562572948   -0.7340097286
     35  H        -3.1278572261    1.5243238293   -1.1082504768
     36  C        -2.5217627900   -2.3845251583   -1.1156338278
     37  O        -3.2267888700   -3.0121809491   -1.8569781936
     38  O        -1.3340674181   -2.8302704649   -0.6505531369
     39  H        -1.1889006201   -3.7100907489   -1.0307975646
     40  C        -2.9235503299   -0.9512978064    0.9582534709
     41  H        -1.9619502165   -1.3160320219    1.3484586051
     42  O        -3.9798272606   -1.7967662023    1.3732221600
     43  H        -4.1636606490   -1.6180150403    2.3030251163
     44  C        -3.1390453323    0.4934261781    1.4121484299
     45  H        -4.1432476821    0.8094418431    1.1108612708
     46  O        -3.1509133562    0.5981415806    2.8409014423
     47  H        -2.2855834530    0.3418342461    3.1854259324
     48  C        -2.1198772266    1.4562467897    0.7905107792
     49  H        -1.1184286065    1.2168515630    1.1754397937
     50  O        -2.4475141283    2.8048119732    1.0557300139
     51  H        -2.6890016033    2.8788853564    1.9868761815
   Point Group: c1    Number of degrees of freedom:   147


   Energy is  -1302.760983618

 Hessian Updated using BFGS Update

138 Hessian modes will be used to form the next step
  Hessian Eigenvalues:
     0.002156    0.003201    0.004438    0.005432    0.005773    0.005891
     0.006379    0.007158    0.007222    0.007671    0.009713    0.011190
     0.011361    0.013640    0.013903    0.014482    0.014737    0.017963
     0.019413    0.020108    0.022137    0.030044    0.030854    0.031725
     0.035039    0.038441    0.041428    0.043769    0.044102    0.046077
     0.046808    0.047850    0.048288    0.048713    0.049116    0.049817
     0.049894    0.050579    0.051231    0.051812    0.053217    0.053624
     0.054318    0.055209    0.055720    0.056025    0.056373    0.057710
     0.059078    0.061825    0.062594    0.065470    0.066810    0.068238
     0.073230    0.076183    0.080710    0.081520    0.082938    0.083137
     0.090812    0.094435    0.097178    0.112426    0.115012    0.126808
     0.142704    0.148588    0.155947    0.158791    0.160069    0.160966
     0.168788    0.170452    0.171148    0.172267    0.176693    0.179669
     0.194486    0.198316    0.200728    0.204679    0.249806    0.249978
     0.250510    0.261472    0.268263    0.270780    0.271822    0.274916
     0.277778    0.283295    0.285497    0.285976    0.286983    0.288392
     0.288972    0.290880    0.292594    0.297360    0.304355    0.336158
     0.336564    0.338045    0.338243    0.339703    0.340770    0.340958
     0.341412    0.341466    0.342584    0.342830    0.343066    0.343249
     0.343365    0.343751    0.343775    0.343911    0.343938    0.344286
     0.344704    0.349468    0.398939    0.403033    0.405519    0.406986
     0.432032    0.435063    0.453668    0.484979    0.534970    0.542241
     0.544108    0.544899    0.548165    0.549447    1.046676    1.058154

 Minimum Search - Taking Simple RFO Step
 Searching for Lamda that Minimizes Along All modes
 Value Taken    Lamda =  -0.00028458
 Step Taken.  Stepsize is  0.098672

                             Maximum     Tolerance    Cnvgd?
         Gradient           0.002271      0.000300      NO
         Displacement       0.034741      0.001200      NO
         Energy change      0.000071      0.000001      NO


 New Cartesian Coordinates Obtained by Inverse Iteration

 Displacement from previous Coordinates is:  0.402369
 ----------------------------------------------------------------
             Standard Nuclear Orientation (Angstroms)
    I     Atom           X                Y                Z
 ----------------------------------------------------------------
    1      C       3.5674394328     0.0104413959     0.1763313139
    2      H       4.1835015131     0.7731968925    -0.3195307683
    3      C       2.7145482851    -0.6247026812    -0.9330059683
    4      H       2.0706104044    -1.3977223990    -0.4879246563
    5      O       3.6028051926    -1.2381300043    -1.8759046967
    6      H       3.0822298504    -1.5963487504    -2.6019554741
    7      C       1.8345726734     0.4190299141    -1.6287920975
    8      H       2.4777843607     1.1550583487    -2.1193209163
    9      H       1.2330072356    -0.0647349683    -2.4071230635
   10      C       0.9086230155     1.1376855151    -0.6256895738
   11      H       0.2472285554     0.3892332022    -0.1908031879
   12      C       0.1039485808     2.1956585155    -1.3678616873
   13      O       0.6199713258     3.1069772225    -1.9498727432
   14      C       1.7584051506     1.7854753280     0.4883465521
   15      H       1.1120026834     2.2748301994     1.2254040694
   16      H       2.3759635945     2.5707485204     0.0429152200
   17      C       2.6411983245     0.7333355284     1.1717802671
   18      H       3.2366104816     1.2111102586     1.9546445205
   19      H       2.0013081666    -0.0032158748     1.6726057900
   20      C       4.5501745095    -0.9969781005     0.8310958282
   21      C       5.6220341328    -0.2778238115     1.6647367729
   22      H       6.3797019537    -0.9861643547     2.0129032243
   23      H       6.1334643316     0.4898186969     1.0761838527
   24      H       5.2014352132     0.2064114981     2.5523242703
   25      C       3.8697323832    -2.0954589127     1.6643639057
   26      H       3.1254428666    -2.6559462507     1.0901613883
   27      H       3.3730925753    -1.6887317654     2.5521648467
   28      H       4.6134241494    -2.8174663715     2.0141324323
   29      O      -1.2745476511     2.1136825796    -1.4516511331
   30      H       5.0619852906    -1.4896995402    -0.0006281854
   31      O      -1.8332216934    -0.0930831252    -1.0484351404
   32      C      -2.8309546434    -0.9970768967    -0.5790324854
   33      H      -3.8128228262    -0.7448619204    -0.9953516204
   34      C      -2.1288910378     1.2642920601    -0.7372508560
   35      H      -3.1241953369     1.5236891116    -1.1174917148
   36      C      -2.4797465814    -2.3819673932    -1.1175390768
   37      O      -3.1774368398    -3.0153264834    -1.8610251988
   38      O      -1.2872902090    -2.8158749066    -0.6534459520
   39      H      -1.1328653105    -3.6939768092    -1.0340772512
   40      C      -2.8938226352    -0.9527118330     0.9559731374
   41      H      -1.9258311109    -1.3002691676     1.3466469793
   42      O      -3.9364199557    -1.8149202277     1.3714226078
   43      H      -4.1229087833    -1.6395548004     2.3014175530
   44      C      -3.1335313047     0.4888496511     1.4063652154
   45      H      -4.1411199361     0.7897393798     1.1015468493
   46      O      -3.1524983105     0.5935977593     2.8346442169
   47      H      -2.2850729144     0.3472323876     3.1809448183
   48      C      -2.1249391388     1.4642888071     0.7879992940
   49      H      -1.1221467456     1.2368182982     1.1772547669
   50      O      -2.4708485110     2.8079060239     1.0550427492
   51      H      -2.7161136699     2.8765856628     1.9856511444
 ----------------------------------------------------------------
 Molecular Point Group                 C1    NOp =  1
 Largest Abelian Subgroup              C1    NOp =  1
 Nuclear Repulsion Energy =  2521.3469790299 hartrees
 There are       97 alpha and       97 beta electrons
 Applying Cartesian multipole field
    Component          Value
    ---------          -----
     (2,0,0)        1.00000E-12
     (0,2,0)        2.00000E-11
     (0,0,2)       -3.00000E-11
 Nucleus-field energy     =     0.0000000058 hartrees
 Requested basis set is 6-311++G(d,p)
 There are 280 shells and 732 basis functions
 A cutoff of  1.0D-11 yielded  28431 shell pairs
 There are    189415 function pairs (    200575 Cartesian)
 Smallest overlap matrix eigenvalue = 1.29E-06

 Q-Chem warning in module stvman/mkSTV.C, line 306:

 Overlap eigenvalue is smaller than square root of threshold
 Use THRESH >= 12 to get rid of this warning

 Guess MOs from SCF MO coefficient file

 -----------------------------------------------------------------------
  General SCF calculation program by
  Eric Jon Sundstrom, Paul Horn, Yuezhi Mao, Dmitri Zuev, Alec White,
  David Stuck, Shaama M.S., Shane Yost, Joonho Lee, David Small,
  Daniel Levine, Susi Lehtola, Hugh Burton, Evgeny Epifanovsky
 -----------------------------------------------------------------------
 Exchange:     0.2000 Hartree-Fock + 0.0800 Slater + 0.7200 B88
 Correlation:  0.1900 VWN1RPA + 0.8100 LYP
 Using SG-1 standard quadrature grid
 using 4 threads for integral computing
 -------------------------------------------------------
 OpenMP Integral computing Module                
 Release: version 2.0, May 2017, Q-Chem Inc. Pleasanton 
 -------------------------------------------------------
 -------------------------------------------------------
 OpenMP BLAS3 based DFT computing Module                
 Release: version 1.0, May 2013, Q-Chem Inc. Pittsburgh 
 -------------------------------------------------------
 A restricted SCF calculation will be
 performed using DIIS
 SCF converges when DIIS error is below 1.0e-08
 ---------------------------------------
  Cycle       Energy         DIIS error
 ---------------------------------------
    1   -1302.7584111151      1.78e-04  
    2   -1302.7610754671      2.48e-05  
    3   -1302.7610583348      3.49e-05  
    4   -1302.7611139452      8.37e-06  
    5   -1302.7611165252      4.14e-06  
    6   -1302.7611173492      9.64e-07  
    7   -1302.7611173897      3.37e-07  
    8   -1302.7611173956      7.62e-08  
    9   -1302.7611173958      4.69e-08  
   10   -1302.7611173955      1.46e-08  
   11   -1302.7611173957      7.93e-09  Convergence criterion met
 ---------------------------------------
 SCF time:   CPU 2168.92s  wall 561.00s 
 SCF   energy in the final basis set =    -1302.7611173957
 Total energy in the final basis set =    -1302.7611173957

 --------------------------------------------------------------

                    Orbital Energies (a.u.)
 --------------------------------------------------------------

 Alpha MOs
 -- Occupied --
-19.202 -19.181 -19.180 -19.179 -19.162 -19.158 -19.146 -19.131
-19.120 -10.338 -10.319 -10.315 -10.278 -10.269 -10.269 -10.267
-10.229 -10.203 -10.185 -10.182 -10.179 -10.178 -10.174 -10.162
-10.159  -1.146  -1.131  -1.094  -1.085  -1.067  -1.056  -1.056
 -1.035  -1.033  -0.855  -0.827  -0.815  -0.809  -0.755  -0.748
 -0.727  -0.698  -0.688  -0.670  -0.653  -0.643  -0.630  -0.600
 -0.589  -0.579  -0.574  -0.555  -0.545  -0.536  -0.532  -0.530
 -0.516  -0.511  -0.510  -0.506  -0.483  -0.471  -0.466  -0.463
 -0.460  -0.455  -0.452  -0.441  -0.441  -0.427  -0.423  -0.412
 -0.409  -0.403  -0.401  -0.398  -0.389  -0.385  -0.382  -0.377
 -0.367  -0.363  -0.358  -0.356  -0.355  -0.348  -0.345  -0.330
 -0.327  -0.325  -0.318  -0.315  -0.312  -0.306  -0.300  -0.289
 -0.280
 -- Virtual --
 -0.047  -0.038  -0.026  -0.018  -0.013  -0.009  -0.004  -0.000
  0.006   0.008   0.019   0.023   0.025   0.028   0.029   0.035
  0.037   0.043   0.048   0.052   0.053   0.055   0.059   0.059
  0.062   0.068   0.075   0.077   0.079   0.081   0.084   0.086
  0.089   0.091   0.095   0.098   0.099   0.100   0.103   0.105
  0.107   0.111   0.115   0.117   0.119   0.120   0.121   0.125
  0.128   0.128   0.130   0.131   0.132   0.135   0.138   0.139
  0.140   0.144   0.145   0.146   0.149   0.152   0.153   0.155
  0.158   0.159   0.161   0.164   0.166   0.168   0.171   0.173
  0.178   0.178   0.182   0.185   0.187   0.189   0.191   0.192
  0.196   0.198   0.198   0.203   0.204   0.207   0.209   0.212
  0.213   0.218   0.218   0.221   0.224   0.227   0.231   0.232
  0.235   0.236   0.239   0.240   0.242   0.246   0.247   0.254
  0.256   0.258   0.260   0.263   0.266   0.268   0.269   0.272
  0.274   0.278   0.280   0.283   0.286   0.289   0.293   0.297
  0.297   0.299   0.301   0.304   0.310   0.311   0.312   0.316
  0.319   0.320   0.325   0.327   0.331   0.333   0.335   0.338
  0.342   0.343   0.346   0.350   0.352   0.355   0.356   0.360
  0.363   0.365   0.368   0.370   0.375   0.378   0.380   0.382
  0.385   0.390   0.393   0.394   0.398   0.404   0.407   0.411
  0.415   0.419   0.423   0.426   0.427   0.430   0.435   0.443
  0.446   0.453   0.454   0.459   0.463   0.467   0.473   0.474
  0.487   0.488   0.493   0.497   0.512   0.516   0.523   0.528
  0.532   0.542   0.545   0.554   0.559   0.566   0.570   0.578
  0.586   0.590   0.593   0.596   0.603   0.609   0.614   0.619
  0.623   0.630   0.633   0.642   0.647   0.648   0.651   0.658
  0.659   0.662   0.674   0.679   0.682   0.691   0.697   0.702
  0.710   0.713   0.717   0.722   0.728   0.735   0.737   0.738
  0.747   0.749   0.754   0.759   0.763   0.770   0.772   0.776
  0.781   0.787   0.791   0.795   0.800   0.807   0.813   0.819
  0.822   0.829   0.834   0.845   0.852   0.856   0.867   0.882
  0.888   0.899   0.917   0.926   0.930   0.948   0.958   0.965
  0.970   0.982   0.988   1.009   1.011   1.023   1.036   1.038
  1.049   1.054   1.070   1.078   1.085   1.088   1.102   1.106
  1.108   1.130   1.135   1.138   1.143   1.149   1.159   1.164
  1.176   1.186   1.189   1.196   1.203   1.210   1.213   1.222
  1.225   1.231   1.234   1.240   1.249   1.261   1.264   1.270
  1.279   1.281   1.287   1.296   1.303   1.305   1.315   1.322
  1.326   1.343   1.355   1.359   1.373   1.375   1.397   1.398
  1.404   1.413   1.431   1.440   1.448   1.452   1.466   1.471
  1.483   1.484   1.488   1.494   1.500   1.514   1.521   1.526
  1.533   1.541   1.544   1.557   1.563   1.567   1.581   1.585
  1.587   1.589   1.599   1.603   1.606   1.609   1.615   1.618
  1.623   1.630   1.632   1.635   1.639   1.644   1.647   1.653
  1.660   1.666   1.668   1.670   1.680   1.682   1.689   1.695
  1.707   1.713   1.723   1.731   1.736   1.744   1.753   1.758
  1.764   1.774   1.784   1.791   1.798   1.804   1.810   1.819
  1.823   1.831   1.836   1.838   1.851   1.861   1.865   1.880
  1.884   1.894   1.903   1.909   1.922   1.927   1.946   1.948
  1.954   1.963   1.981   1.988   1.997   2.001   2.006   2.031
  2.040   2.050   2.055   2.057   2.067   2.068   2.073   2.088
  2.097   2.111   2.116   2.127   2.134   2.147   2.151   2.161
  2.166   2.171   2.184   2.195   2.203   2.217   2.222   2.240
  2.247   2.267   2.268   2.288   2.298   2.304   2.326   2.327
  2.340   2.365   2.371   2.385   2.388   2.402   2.415   2.439
  2.454   2.483   2.505   2.514   2.521   2.524   2.534   2.537
  2.545   2.562   2.566   2.577   2.583   2.593   2.596   2.607
  2.621   2.627   2.639   2.646   2.651   2.659   2.676   2.682
  2.685   2.695   2.714   2.728   2.730   2.747   2.751   2.759
  2.771   2.780   2.791   2.799   2.801   2.821   2.827   2.842
  2.857   2.867   2.876   2.886   2.892   2.901   2.906   2.911
  2.915   2.926   2.934   2.945   2.946   2.966   2.977   2.982
  2.986   3.001   3.005   3.009   3.027   3.036   3.045   3.052
  3.057   3.064   3.068   3.082   3.090   3.100   3.107   3.114
  3.121   3.130   3.135   3.151   3.162   3.168   3.176   3.185
  3.197   3.204   3.217   3.219   3.235   3.264   3.276   3.293
  3.302   3.310   3.314   3.327   3.332   3.358   3.372   3.389
  3.409   3.433   3.443   3.480   3.514   3.539   3.545   3.586
  3.609   3.676   3.733   3.776   3.780   3.794   3.796   3.805
  3.829   3.836   3.842   3.856   3.885   3.889   3.922   3.927
  3.932   3.944   3.963   3.987   3.996   4.036   4.052   4.088
  4.109   4.121   4.149   4.153   4.160   4.183   4.230   4.252
  4.257   4.277   4.286   4.298   4.331   4.344   4.393   4.988
  5.073   5.084   5.102   5.113   5.118   5.139   5.140   5.153
  5.185   5.239   5.313   5.363   5.405   5.409   5.431   5.444
  5.465   5.586   5.602   5.612   5.649   5.664   5.675   5.748
  5.836   5.949  23.734  23.748  23.783  23.801  23.807  23.813
 23.843  23.847  23.859  23.878  23.926  23.933  23.954  23.977
 23.984  24.008  49.859  49.896  49.903  49.942  49.957  49.961
 49.977  50.005  50.061
 --------------------------------------------------------------

          Ground-State Mulliken Net Atomic Charges

     Atom                 Charge (a.u.)
  ----------------------------------------
      1 C                     0.459223
      2 H                     0.226707
      3 C                    -0.602568
      4 H                     0.222071
      5 O                    -0.165422
      6 H                     0.244916
      7 C                    -0.654633
      8 H                     0.252030
      9 H                     0.170894
     10 C                     1.166159
     11 H                     0.173514
     12 C                    -0.521809
     13 O                    -0.196700
     14 C                    -0.717674
     15 H                     0.190866
     16 H                     0.213072
     17 C                    -0.439723
     18 H                     0.166783
     19 H                     0.126705
     20 C                     0.092302
     21 C                    -0.655656
     22 H                     0.152998
     23 H                     0.131062
     24 H                     0.138584
     25 C                    -0.624966
     26 H                     0.134935
     27 H                     0.144421
     28 H                     0.158016
     29 O                     0.098480
     30 H                     0.236450
     31 O                     0.080593
     32 C                    -0.286480
     33 H                     0.282150
     34 C                    -0.772632
     35 H                     0.220019
     36 C                    -0.022614
     37 O                    -0.184633
     38 O                    -0.117185
     39 H                     0.302958
     40 C                    -0.239221
     41 H                     0.324852
     42 O                    -0.154142
     43 H                     0.267106
     44 C                    -0.719877
     45 H                     0.295823
     46 O                    -0.148327
     47 H                     0.257221
     48 C                    -0.403643
     49 H                     0.510522
     50 O                    -0.089128
     51 H                     0.275600
  ----------------------------------------
  Sum of atomic charges =     0.000000

 -----------------------------------------------------------------
                    Cartesian Multipole Moments
 -----------------------------------------------------------------
    Charge (ESU x 10^10)
                 0.0000
    Dipole Moment (Debye)
         X      -0.1563      Y      -2.8422      Z       5.1310
       Tot       5.8677
    Quadrupole Moments (Debye-Ang)
        XX    -165.0888     XY      -7.0168     YY    -168.4995
        XZ      -4.7951     YZ       8.7404     ZZ    -150.7775
    Octopole Moments (Debye-Ang^2)
       XXX     -58.6733    XXY      54.4907    XYY      20.6415
       YYY     -80.5926    XXZ      30.9163    XYZ      24.2551
       YYZ      36.8347    XZZ     -16.0353    YZZ     -18.0132
       ZZZ      16.5312
    Hexadecapole Moments (Debye-Ang^3)
      XXXX   -8349.6857   XXXY    -117.3035   XXYY   -1979.1325
      XYYY     -52.2750   YYYY   -2908.9316   XXXZ     -34.8460
      XXYZ    -111.8252   XYYZ    -102.2222   YYYZ     162.4425
      XXZZ   -1738.0206   XYZZ     -37.6279   YYZZ    -836.5742
      XZZZ    -163.1550   YZZZ      54.8313   ZZZZ   -1874.0112
 -----------------------------------------------------------------
 Calculating analytic gradient of the SCF energy
 Gradient of SCF Energy
            1           2           3           4           5           6
    1  -0.0002190  -0.0000837  -0.0000550   0.0001048   0.0000301   0.0000115
    2   0.0001119   0.0000790   0.0000679  -0.0001523   0.0000850  -0.0000782
    3   0.0001252  -0.0000287   0.0001851  -0.0000585  -0.0001485   0.0000547
            7           8           9          10          11          12
    1  -0.0000668   0.0001006   0.0000383   0.0001294  -0.0004085  -0.0001417
    2   0.0001875  -0.0000845  -0.0000310   0.0000219  -0.0002011   0.0003656
    3   0.0003301  -0.0000327  -0.0000917  -0.0004570   0.0001792   0.0004641
           13          14          15          16          17          18
    1   0.0001339   0.0000566  -0.0000178   0.0000465   0.0001484   0.0001028
    2  -0.0002014   0.0000665   0.0000026   0.0000821  -0.0001659   0.0000631
    3  -0.0004470   0.0000333   0.0000127   0.0000727  -0.0000514   0.0000965
           19          20          21          22          23          24
    1   0.0000355  -0.0000509  -0.0001112   0.0000511  -0.0000175  -0.0000128
    2   0.0000214  -0.0000260   0.0000450   0.0000504  -0.0000678   0.0000583
    3  -0.0000812  -0.0002011   0.0000706   0.0000600   0.0000250   0.0000655
           25          26          27          28          29          30
    1   0.0002276  -0.0001854  -0.0000760  -0.0000596  -0.0000116  -0.0000061
    2   0.0000542  -0.0002190   0.0001007  -0.0000243  -0.0000130  -0.0000098
    3   0.0000071   0.0000765   0.0000885   0.0000150   0.0005167   0.0000335
           31          32          33          34          35          36
    1  -0.0000324  -0.0000590  -0.0000045  -0.0001890  -0.0000756   0.0002302
    2  -0.0000531   0.0000569  -0.0000374  -0.0001704  -0.0000328   0.0001429
    3   0.0001559   0.0002536  -0.0000833  -0.0003733  -0.0000287  -0.0003366
           37          38          39          40          41          42
    1  -0.0000149  -0.0000869   0.0000270  -0.0000082  -0.0000594  -0.0000035
    2  -0.0000600  -0.0000785   0.0000018   0.0001111  -0.0000115  -0.0000003
    3   0.0001171   0.0000897  -0.0000043  -0.0000461  -0.0000238   0.0000422
           43          44          45          46          47          48
    1  -0.0000156   0.0000743  -0.0000326  -0.0000098  -0.0000124   0.0003166
    2   0.0000323  -0.0002247   0.0000366   0.0000428   0.0000232   0.0000563
    3  -0.0000549  -0.0000083  -0.0000230  -0.0000224  -0.0000076  -0.0003119
           49          50          51
    1   0.0002559  -0.0000048   0.0000114
    2  -0.0000891   0.0000216   0.0000436
    3  -0.0001242  -0.0000855  -0.0000388
 Max gradient component =       5.167E-04
 RMS gradient           =       1.411E-04
 Gradient time:  CPU 565.27 s  wall 142.46 s
 Geometry Optimization Parameters
   NAtoms,    NIC,     NZ,  NCons,   NDum,   NFix, NCnnct, MaxDiis
       51     405       0       0       0       0       0       0

 Cartesian Hessian Update
 Hessian Updated using BFGS Update


** GEOMETRY OPTIMIZATION IN DELOCALIZED INTERNAL COORDINATES **
   Searching for a Minimum

   Optimization Cycle:   4

                       Coordinates (Angstroms)
     ATOM                X               Y               Z
      1  C         3.5674394328    0.0104413959    0.1763313139
      2  H         4.1835015131    0.7731968925   -0.3195307683
      3  C         2.7145482851   -0.6247026812   -0.9330059683
      4  H         2.0706104044   -1.3977223990   -0.4879246563
      5  O         3.6028051926   -1.2381300043   -1.8759046967
      6  H         3.0822298504   -1.5963487504   -2.6019554741
      7  C         1.8345726734    0.4190299141   -1.6287920975
      8  H         2.4777843607    1.1550583487   -2.1193209163
      9  H         1.2330072356   -0.0647349683   -2.4071230635
     10  C         0.9086230155    1.1376855151   -0.6256895738
     11  H         0.2472285554    0.3892332022   -0.1908031879
     12  C         0.1039485808    2.1956585155   -1.3678616873
     13  O         0.6199713258    3.1069772225   -1.9498727432
     14  C         1.7584051506    1.7854753280    0.4883465521
     15  H         1.1120026834    2.2748301994    1.2254040694
     16  H         2.3759635945    2.5707485204    0.0429152200
     17  C         2.6411983245    0.7333355284    1.1717802671
     18  H         3.2366104816    1.2111102586    1.9546445205
     19  H         2.0013081666   -0.0032158748    1.6726057900
     20  C         4.5501745095   -0.9969781005    0.8310958282
     21  C         5.6220341328   -0.2778238115    1.6647367729
     22  H         6.3797019537   -0.9861643547    2.0129032243
     23  H         6.1334643316    0.4898186969    1.0761838527
     24  H         5.2014352132    0.2064114981    2.5523242703
     25  C         3.8697323832   -2.0954589127    1.6643639057
     26  H         3.1254428666   -2.6559462507    1.0901613883
     27  H         3.3730925753   -1.6887317654    2.5521648467
     28  H         4.6134241494   -2.8174663715    2.0141324323
     29  O        -1.2745476511    2.1136825796   -1.4516511331
     30  H         5.0619852906   -1.4896995402   -0.0006281854
     31  O        -1.8332216934   -0.0930831252   -1.0484351404
     32  C        -2.8309546434   -0.9970768967   -0.5790324854
     33  H        -3.8128228262   -0.7448619204   -0.9953516204
     34  C        -2.1288910378    1.2642920601   -0.7372508560
     35  H        -3.1241953369    1.5236891116   -1.1174917148
     36  C        -2.4797465814   -2.3819673932   -1.1175390768
     37  O        -3.1774368398   -3.0153264834   -1.8610251988
     38  O        -1.2872902090   -2.8158749066   -0.6534459520
     39  H        -1.1328653105   -3.6939768092   -1.0340772512
     40  C        -2.8938226352   -0.9527118330    0.9559731374
     41  H        -1.9258311109   -1.3002691676    1.3466469793
     42  O        -3.9364199557   -1.8149202277    1.3714226078
     43  H        -4.1229087833   -1.6395548004    2.3014175530
     44  C        -3.1335313047    0.4888496511    1.4063652154
     45  H        -4.1411199361    0.7897393798    1.1015468493
     46  O        -3.1524983105    0.5935977593    2.8346442169
     47  H        -2.2850729144    0.3472323876    3.1809448183
     48  C        -2.1249391388    1.4642888071    0.7879992940
     49  H        -1.1221467456    1.2368182982    1.1772547669
     50  O        -2.4708485110    2.8079060239    1.0550427492
     51  H        -2.7161136699    2.8765856628    1.9856511444
   Point Group: c1    Number of degrees of freedom:   147


   Energy is  -1302.761117396

 Hessian Updated using BFGS Update

140 Hessian modes will be used to form the next step
  Hessian Eigenvalues:
     0.002137    0.003178    0.004437    0.005368    0.005713    0.005805
     0.006378    0.006886    0.007230    0.007502    0.009783    0.011189
     0.011343    0.013632    0.013903    0.014483    0.015687    0.019329
     0.019752    0.020277    0.022128    0.030470    0.030752    0.031814
     0.034880    0.038439    0.041474    0.043392    0.044351    0.045749
     0.046898    0.047649    0.048239    0.048629    0.049113    0.049805
     0.049871    0.050589    0.051566    0.052036    0.053515    0.053612
     0.054325    0.055229    0.055644    0.055995    0.056309    0.057944
     0.059085    0.061858    0.062545    0.065309    0.066790    0.067974
     0.072881    0.076138    0.080719    0.081506    0.082499    0.083167
     0.090799    0.094229    0.097110    0.112388    0.114687    0.126264
     0.142620    0.146201    0.154160    0.157118    0.159928    0.160059
     0.160266    0.168806    0.169500    0.171142    0.171606    0.176705
     0.179600    0.193664    0.195735    0.198535    0.203733    0.249766
     0.249945    0.249999    0.250187    0.265874    0.270322    0.270432
     0.273417    0.276296    0.281903    0.283333    0.284989    0.286464
     0.286679    0.287249    0.288987    0.290888    0.296417    0.297482
     0.318250    0.336218    0.336440    0.338236    0.339069    0.339747
     0.340778    0.340980    0.341410    0.341472    0.342334    0.342867
     0.343088    0.343189    0.343387    0.343684    0.343781    0.343928
     0.344013    0.344151    0.344326    0.352742    0.398899    0.403020
     0.405587    0.407152    0.432031    0.435058    0.455375    0.487260
     0.534972    0.542245    0.544106    0.544876    0.548165    0.549448
     1.046650    1.058242

 Minimum Search - Taking Simple RFO Step
 Searching for Lamda that Minimizes Along All modes
 Value Taken    Lamda =  -0.00009099
 Step Taken.  Stepsize is  0.077645

                             Maximum     Tolerance    Cnvgd?
         Gradient           0.001888      0.000300      NO
         Displacement       0.030080      0.001200      NO
         Energy change     -0.000134      0.000001      NO


 New Cartesian Coordinates Obtained by Inverse Iteration

 Displacement from previous Coordinates is:  0.656879
 ----------------------------------------------------------------
             Standard Nuclear Orientation (Angstroms)
    I     Atom           X                Y                Z
 ----------------------------------------------------------------
    1      C       3.5831489643     0.0051910352     0.1691890172
    2      H       4.1951312892     0.7743843142    -0.3216444513
    3      C       2.7277135756    -0.6242638415    -0.9420269006
    4      H       2.0857684988    -1.4007962308    -0.4998425471
    5      O       3.6138999472    -1.2304165412    -1.8914042814
    6      H       3.0920410091    -1.5831423206    -2.6192202407
    7      C       1.8409902982     0.4212975410    -1.6271485679
    8      H       2.4782388420     1.1636185861    -2.1157751866
    9      H       1.2373862420    -0.0595267797    -2.4055902583
   10      C       0.9161075301     1.1295273936    -0.6148664697
   11      H       0.2555788102     0.3768563078    -0.1877015907
   12      C       0.1119777622     2.1958313737    -1.3454195911
   13      O       0.6290496900     3.1202213508    -1.9053791734
   14      C       1.7660311168     1.7685684756     0.5035658705
   15      H       1.1201025434     2.2485094513     1.2471714354
   16      H       2.3789834795     2.5604177772     0.0636740692
   17      C       2.6560252953     0.7147143035     1.1744315355
   18      H       3.2512331834     1.1890953163     1.9591688349
   19      H       2.0206417793    -0.0281631758     1.6720898016
   20      C       4.5742804246    -1.0027853196     0.8099073847
   21      C       5.6403572028    -0.2888981157     1.6549715230
   22      H       6.4013450277    -0.9981409509     1.9938686120
   23      H       6.1478078826     0.4908393855     1.0787082469
   24      H       5.2148999729     0.1792992579     2.5486927704
   25      C       3.9018167377    -2.1202418700     1.6226871798
   26      H       3.1608489181    -2.6711647080     1.0361265149
   27      H       3.4038577027    -1.7352576739     2.5189694084
   28      H       4.6506665914    -2.8445709158     1.9563289247
   29      O      -1.2656405884     2.1113752886    -1.4427582357
   30      H       5.0905104710    -1.4778593000    -0.0292489959
   31      O      -1.8167747207    -0.0935778856    -1.0224358993
   32      C      -2.8182524404    -0.9997164199    -0.5647432837
   33      H      -3.7924707965    -0.7594559570    -1.0052119361
   34      C      -2.1295888612     1.2654667978    -0.7350372387
   35      H      -3.1165282732     1.5124241521    -1.1439323565
   36      C      -2.4460815796    -2.3891091151    -1.0766960569
   37      O      -3.1199134985    -3.0344243850    -1.8318615409
   38      O      -1.2586702373    -2.8061344124    -0.5849856549
   39      H      -1.0882002432    -3.6866940767    -0.9528963753
   40      C      -2.9165081950    -0.9365587098     0.9677133107
   41      H      -1.9532225131    -1.2655884166     1.3855665950
   42      O      -3.9574678753    -1.8069394079     1.3701333724
   43      H      -4.1674482765    -1.6230396429     2.2935140761
   44      C      -3.1857450915     0.5077808564     1.3913948952
   45      H      -4.1879875526     0.7924145967     1.0554070360
   46      O      -3.2449314804     0.6305368966     2.8169902250
   47      H      -2.3847050368     0.3972193097     3.1892362210
   48      C      -2.1709999890     1.4858318943     0.7879750670
   49      H      -1.1781210135     1.2750313678     1.2100092120
   50      O      -2.5396139908     2.8283566869     1.0286587941
   51      H      -2.8125474480     2.9046018642     1.9509670376
 ----------------------------------------------------------------
 Molecular Point Group                 C1    NOp =  1
 Largest Abelian Subgroup              C1    NOp =  1
 Nuclear Repulsion Energy =  2518.9198315282 hartrees
 There are       97 alpha and       97 beta electrons
 Applying Cartesian multipole field
    Component          Value
    ---------          -----
     (2,0,0)        1.00000E-12
     (0,2,0)        2.00000E-11
     (0,0,2)       -3.00000E-11
 Nucleus-field energy     =     0.0000000068 hartrees
 Requested basis set is 6-311++G(d,p)
 There are 280 shells and 732 basis functions
 A cutoff of  1.0D-11 yielded  28374 shell pairs
 There are    189077 function pairs (    200217 Cartesian)
 Smallest overlap matrix eigenvalue = 1.30E-06

 Q-Chem warning in module stvman/mkSTV.C, line 306:

 Overlap eigenvalue is smaller than square root of threshold
 Use THRESH >= 12 to get rid of this warning

 Guess MOs from SCF MO coefficient file

 -----------------------------------------------------------------------
  General SCF calculation program by
  Eric Jon Sundstrom, Paul Horn, Yuezhi Mao, Dmitri Zuev, Alec White,
  David Stuck, Shaama M.S., Shane Yost, Joonho Lee, David Small,
  Daniel Levine, Susi Lehtola, Hugh Burton, Evgeny Epifanovsky
 -----------------------------------------------------------------------
 Exchange:     0.2000 Hartree-Fock + 0.0800 Slater + 0.7200 B88
 Correlation:  0.1900 VWN1RPA + 0.8100 LYP
 Using SG-1 standard quadrature grid
 using 4 threads for integral computing
 -------------------------------------------------------
 OpenMP Integral computing Module                
 Release: version 2.0, May 2017, Q-Chem Inc. Pleasanton 
 -------------------------------------------------------
 -------------------------------------------------------
 OpenMP BLAS3 based DFT computing Module                
 Release: version 1.0, May 2013, Q-Chem Inc. Pittsburgh 
 -------------------------------------------------------
 A restricted SCF calculation will be
 performed using DIIS
 SCF converges when DIIS error is below 1.0e-08
 ---------------------------------------
  Cycle       Energy         DIIS error
 ---------------------------------------
    1   -1302.7546136486      2.82e-04  
    2   -1302.7609339044      5.91e-05  
    3   -1302.7607669419      8.82e-05  
    4   -1302.7611155709      6.90e-06  
    5   -1302.7611169049      4.90e-06  
    6   -1302.7611179507      1.75e-06  
    7   -1302.7611180933      4.92e-07  
    8   -1302.7611181051      1.31e-07  
    9   -1302.7611181061      4.86e-08  
   10   -1302.7611181063      1.49e-08  
   11   -1302.7611181063      8.52e-09  Convergence criterion met
 ---------------------------------------
 SCF time:   CPU 2163.75s  wall 560.00s 
 SCF   energy in the final basis set =    -1302.7611181063
 Total energy in the final basis set =    -1302.7611181063

 --------------------------------------------------------------

                    Orbital Energies (a.u.)
 --------------------------------------------------------------

 Alpha MOs
 -- Occupied --
-19.202 -19.181 -19.180 -19.179 -19.162 -19.158 -19.146 -19.130
-19.120 -10.338 -10.319 -10.315 -10.278 -10.269 -10.269 -10.267
-10.229 -10.202 -10.184 -10.182 -10.179 -10.178 -10.173 -10.161
-10.159  -1.146  -1.131  -1.094  -1.085  -1.067  -1.056  -1.056
 -1.035  -1.033  -0.855  -0.827  -0.815  -0.809  -0.755  -0.747
 -0.727  -0.698  -0.688  -0.670  -0.653  -0.643  -0.630  -0.600
 -0.588  -0.579  -0.573  -0.555  -0.545  -0.536  -0.532  -0.530
 -0.517  -0.511  -0.510  -0.506  -0.483  -0.470  -0.466  -0.463
 -0.460  -0.455  -0.452  -0.442  -0.441  -0.427  -0.423  -0.412
 -0.409  -0.403  -0.401  -0.398  -0.388  -0.385  -0.382  -0.377
 -0.366  -0.363  -0.358  -0.356  -0.355  -0.348  -0.345  -0.330
 -0.327  -0.324  -0.318  -0.315  -0.311  -0.306  -0.300  -0.288
 -0.280
 -- Virtual --
 -0.048  -0.038  -0.026  -0.018  -0.013  -0.009  -0.004  -0.000
  0.006   0.008   0.019   0.023   0.025   0.028   0.029   0.036
  0.037   0.043   0.048   0.052   0.053   0.055   0.059   0.060
  0.062   0.068   0.075   0.077   0.079   0.081   0.084   0.086
  0.090   0.091   0.094   0.097   0.099   0.100   0.103   0.105
  0.107   0.111   0.114   0.117   0.119   0.120   0.121   0.125
  0.128   0.128   0.130   0.131   0.132   0.135   0.138   0.139
  0.140   0.144   0.146   0.146   0.149   0.152   0.153   0.156
  0.158   0.159   0.161   0.164   0.165   0.168   0.171   0.174
  0.177   0.178   0.182   0.185   0.186   0.189   0.191   0.192
  0.195   0.197   0.198   0.203   0.204   0.208   0.209   0.211
  0.213   0.217   0.218   0.221   0.224   0.227   0.230   0.232
  0.235   0.236   0.239   0.239   0.242   0.246   0.247   0.254
  0.256   0.257   0.260   0.263   0.265   0.268   0.269   0.272
  0.274   0.278   0.280   0.283   0.287   0.289   0.293   0.297
  0.297   0.299   0.302   0.305   0.309   0.311   0.313   0.317
  0.318   0.320   0.325   0.327   0.330   0.333   0.335   0.338
  0.342   0.343   0.346   0.350   0.352   0.355   0.356   0.360
  0.363   0.365   0.368   0.371   0.375   0.378   0.380   0.382
  0.384   0.391   0.393   0.394   0.399   0.405   0.407   0.411
  0.415   0.421   0.423   0.426   0.427   0.430   0.435   0.444
  0.446   0.452   0.454   0.458   0.462   0.468   0.473   0.474
  0.487   0.488   0.493   0.498   0.512   0.516   0.523   0.528
  0.532   0.542   0.546   0.553   0.559   0.566   0.569   0.578
  0.585   0.591   0.593   0.596   0.601   0.609   0.613   0.618
  0.623   0.630   0.633   0.641   0.647   0.648   0.651   0.656
  0.659   0.662   0.674   0.680   0.682   0.691   0.697   0.701
  0.709   0.712   0.718   0.724   0.727   0.734   0.737   0.738
  0.748   0.749   0.754   0.758   0.764   0.770   0.770   0.777
  0.782   0.786   0.791   0.796   0.800   0.807   0.813   0.819
  0.820   0.828   0.834   0.845   0.851   0.853   0.868   0.881
  0.888   0.900   0.916   0.926   0.931   0.948   0.956   0.964
  0.971   0.982   0.987   1.008   1.010   1.023   1.036   1.038
  1.050   1.054   1.068   1.079   1.084   1.088   1.104   1.105
  1.108   1.129   1.133   1.137   1.143   1.150   1.159   1.163
  1.175   1.187   1.189   1.196   1.204   1.208   1.213   1.220
  1.225   1.231   1.234   1.240   1.249   1.260   1.264   1.270
  1.279   1.281   1.287   1.295   1.301   1.306   1.315   1.323
  1.327   1.345   1.355   1.358   1.373   1.376   1.395   1.397
  1.402   1.413   1.431   1.440   1.448   1.452   1.467   1.470
  1.481   1.484   1.488   1.494   1.500   1.515   1.521   1.527
  1.533   1.540   1.544   1.558   1.563   1.567   1.582   1.585
  1.587   1.589   1.599   1.603   1.607   1.609   1.616   1.617
  1.622   1.629   1.632   1.635   1.638   1.645   1.647   1.653
  1.660   1.665   1.666   1.669   1.679   1.682   1.688   1.694
  1.705   1.713   1.722   1.731   1.736   1.743   1.752   1.758
  1.763   1.774   1.784   1.794   1.797   1.803   1.811   1.819
  1.823   1.831   1.836   1.839   1.850   1.860   1.866   1.879
  1.883   1.894   1.902   1.909   1.922   1.926   1.944   1.948
  1.953   1.962   1.979   1.987   1.997   2.001   2.006   2.031
  2.040   2.051   2.055   2.057   2.066   2.066   2.072   2.088
  2.097   2.110   2.115   2.126   2.133   2.147   2.151   2.161
  2.167   2.171   2.183   2.192   2.204   2.216   2.222   2.240
  2.247   2.267   2.268   2.287   2.297   2.305   2.326   2.328
  2.340   2.366   2.370   2.386   2.387   2.402   2.416   2.439
  2.454   2.484   2.506   2.513   2.521   2.525   2.534   2.538
  2.543   2.563   2.565   2.577   2.582   2.593   2.594   2.605
  2.620   2.626   2.638   2.646   2.651   2.659   2.676   2.682
  2.686   2.695   2.715   2.728   2.731   2.745   2.750   2.758
  2.770   2.780   2.790   2.799   2.801   2.820   2.828   2.842
  2.858   2.867   2.875   2.884   2.892   2.900   2.906   2.910
  2.915   2.925   2.935   2.944   2.946   2.965   2.976   2.981
  2.987   3.000   3.005   3.008   3.027   3.036   3.045   3.054
  3.056   3.063   3.068   3.081   3.090   3.100   3.106   3.114
  3.121   3.129   3.135   3.150   3.162   3.168   3.175   3.184
  3.196   3.203   3.217   3.218   3.234   3.264   3.276   3.293
  3.301   3.310   3.315   3.323   3.332   3.358   3.372   3.389
  3.409   3.433   3.442   3.480   3.513   3.539   3.544   3.586
  3.609   3.676   3.733   3.777   3.780   3.794   3.797   3.805
  3.830   3.837   3.842   3.857   3.884   3.889   3.922   3.926
  3.932   3.945   3.961   3.987   3.996   4.035   4.051   4.088
  4.109   4.121   4.148   4.152   4.160   4.183   4.230   4.251
  4.257   4.277   4.285   4.299   4.331   4.343   4.394   4.989
  5.074   5.083   5.102   5.112   5.119   5.137   5.140   5.152
  5.185   5.240   5.313   5.362   5.404   5.408   5.430   5.444
  5.465   5.586   5.602   5.612   5.649   5.664   5.675   5.747
  5.836   5.949  23.733  23.747  23.783  23.801  23.807  23.812
 23.843  23.847  23.859  23.878  23.926  23.934  23.954  23.977
 23.985  24.009  49.859  49.896  49.902  49.941  49.957  49.961
 49.976  50.005  50.060
 --------------------------------------------------------------

          Ground-State Mulliken Net Atomic Charges

     Atom                 Charge (a.u.)
  ----------------------------------------
      1 C                     0.470213
      2 H                     0.225214
      3 C                    -0.604522
      4 H                     0.221066
      5 O                    -0.164611
      6 H                     0.244739
      7 C                    -0.652367
      8 H                     0.252576
      9 H                     0.168741
     10 C                     1.178525
     11 H                     0.184527
     12 C                    -0.543649
     13 O                    -0.196396
     14 C                    -0.728037
     15 H                     0.186111
     16 H                     0.214039
     17 C                    -0.439220
     18 H                     0.166810
     19 H                     0.129065
     20 C                     0.089885
     21 C                    -0.657334
     22 H                     0.152818
     23 H                     0.131266
     24 H                     0.138672
     25 C                    -0.621139
     26 H                     0.135222
     27 H                     0.144014
     28 H                     0.157460
     29 O                     0.097887
     30 H                     0.235910
     31 O                     0.077770
     32 C                    -0.271406
     33 H                     0.282007
     34 C                    -0.755996
     35 H                     0.219218
     36 C                    -0.038358
     37 O                    -0.183625
     38 O                    -0.117784
     39 H                     0.302497
     40 C                    -0.249857
     41 H                     0.323170
     42 O                    -0.155168
     43 H                     0.267171
     44 C                    -0.697507
     45 H                     0.297476
     46 O                    -0.152571
     47 H                     0.257823
     48 C                    -0.386567
     49 H                     0.483369
     50 O                    -0.093301
     51 H                     0.274155
  ----------------------------------------
  Sum of atomic charges =     0.000000

 -----------------------------------------------------------------
                    Cartesian Multipole Moments
 -----------------------------------------------------------------
    Charge (ESU x 10^10)
                 0.0000
    Dipole Moment (Debye)
         X      -0.2730      Y      -2.8167      Z       5.1360
       Tot       5.8640
    Quadrupole Moments (Debye-Ang)
        XX    -164.6803     XY      -7.0971     YY    -168.9601
        XZ      -4.9557     YZ       8.5467     ZZ    -150.2908
    Octopole Moments (Debye-Ang^2)
       XXX     -61.4314    XXY      52.9579    XYY      20.8156
       YYY     -80.8246    XXZ      29.8922    XYZ      23.8595
       YYZ      37.2703    XZZ     -17.9070    YZZ     -16.4017
       ZZZ      14.6520
    Hexadecapole Moments (Debye-Ang^3)
      XXXX   -8425.6196   XXXY     -85.6155   XXYY   -1993.9736
      XYYY     -34.3320   YYYY   -2931.5407   XXXZ      -6.4957
      XXYZ    -108.7267   XYYZ     -97.0211   YYYZ     156.9057
      XXZZ   -1742.2037   XYZZ     -29.4658   YYZZ    -834.8135
      XZZZ    -144.2189   YZZZ      52.5463   ZZZZ   -1832.3075
 -----------------------------------------------------------------
 Calculating analytic gradient of the SCF energy
 Gradient of SCF Energy
            1           2           3           4           5           6
    1   0.0001206   0.0001804   0.0000593  -0.0000676   0.0001114   0.0000353
    2  -0.0000525  -0.0001286   0.0000763  -0.0001277  -0.0000372  -0.0000628
    3  -0.0000797   0.0000708   0.0000982  -0.0001058  -0.0000541   0.0000542
            7           8           9          10          11          12
    1  -0.0000462  -0.0000567   0.0000390   0.0001562   0.0000688  -0.0000836
    2  -0.0000208  -0.0000921   0.0000140  -0.0001078  -0.0000240  -0.0002142
    3   0.0000965  -0.0000347  -0.0000219  -0.0003260  -0.0002635  -0.0002823
           13          14          15          16          17          18
    1   0.0000392  -0.0003560   0.0000738   0.0000042  -0.0000286  -0.0000429
    2  -0.0001509  -0.0000546   0.0000809  -0.0000149   0.0001499   0.0000509
    3   0.0000501   0.0001953   0.0000203   0.0000026  -0.0000649   0.0000367
           19          20          21          22          23          24
    1  -0.0001492   0.0001078   0.0000821  -0.0000167  -0.0000338  -0.0001005
    2   0.0000767  -0.0000465  -0.0000283  -0.0000116   0.0000160  -0.0000258
    3   0.0000795   0.0001459   0.0000443   0.0000361  -0.0000101  -0.0000497
           25          26          27          28          29          30
    1  -0.0001424  -0.0000152  -0.0000032   0.0000617   0.0000534   0.0000269
    2   0.0001961   0.0001429  -0.0000707   0.0000490   0.0000343   0.0000494
    3   0.0000218   0.0000014  -0.0000530  -0.0000252  -0.0002847   0.0000789
           31          32          33          34          35          36
    1   0.0004321   0.0001045  -0.0000309   0.0002480   0.0000925  -0.0005183
    2   0.0003205   0.0002263  -0.0000464  -0.0001064   0.0000451  -0.0005631
    3  -0.0001002  -0.0002044  -0.0000146   0.0003611  -0.0000447   0.0008700
           37          38          39          40          41          42
    1   0.0002011   0.0001819   0.0000160   0.0000774   0.0000310  -0.0000593
    2   0.0001735   0.0001314   0.0000037   0.0000547   0.0000466   0.0000403
    3  -0.0003448  -0.0002282  -0.0000219  -0.0000411   0.0000099  -0.0000450
           43          44          45          46          47          48
    1  -0.0000091   0.0000800  -0.0000532  -0.0000469  -0.0000475  -0.0002896
    2  -0.0000534   0.0001621   0.0000192  -0.0001571   0.0000417  -0.0001674
    3   0.0000182   0.0000560   0.0000483  -0.0000650  -0.0000840   0.0001779
           49          50          51
    1  -0.0004262  -0.0000573  -0.0000038
    2   0.0001135   0.0000005   0.0000493
    3   0.0001271   0.0001437   0.0000051
 Max gradient component =       8.700E-04
 RMS gradient           =       1.576E-04
 Gradient time:  CPU 562.11 s  wall 141.68 s
 Geometry Optimization Parameters
   NAtoms,    NIC,     NZ,  NCons,   NDum,   NFix, NCnnct, MaxDiis
       51     405       0       0       0       0       0       0

 Cartesian Hessian Update
 Hessian Updated using BFGS Update


** GEOMETRY OPTIMIZATION IN DELOCALIZED INTERNAL COORDINATES **
   Searching for a Minimum

   Optimization Cycle:   5

                       Coordinates (Angstroms)
     ATOM                X               Y               Z
      1  C         3.5831489643    0.0051910352    0.1691890172
      2  H         4.1951312892    0.7743843142   -0.3216444513
      3  C         2.7277135756   -0.6242638415   -0.9420269006
      4  H         2.0857684988   -1.4007962308   -0.4998425471
      5  O         3.6138999472   -1.2304165412   -1.8914042814
      6  H         3.0920410091   -1.5831423206   -2.6192202407
      7  C         1.8409902982    0.4212975410   -1.6271485679
      8  H         2.4782388420    1.1636185861   -2.1157751866
      9  H         1.2373862420   -0.0595267797   -2.4055902583
     10  C         0.9161075301    1.1295273936   -0.6148664697
     11  H         0.2555788102    0.3768563078   -0.1877015907
     12  C         0.1119777622    2.1958313737   -1.3454195911
     13  O         0.6290496900    3.1202213508   -1.9053791734
     14  C         1.7660311168    1.7685684756    0.5035658705
     15  H         1.1201025434    2.2485094513    1.2471714354
     16  H         2.3789834795    2.5604177772    0.0636740692
     17  C         2.6560252953    0.7147143035    1.1744315355
     18  H         3.2512331834    1.1890953163    1.9591688349
     19  H         2.0206417793   -0.0281631758    1.6720898016
     20  C         4.5742804246   -1.0027853196    0.8099073847
     21  C         5.6403572028   -0.2888981157    1.6549715230
     22  H         6.4013450277   -0.9981409509    1.9938686120
     23  H         6.1478078826    0.4908393855    1.0787082469
     24  H         5.2148999729    0.1792992579    2.5486927704
     25  C         3.9018167377   -2.1202418700    1.6226871798
     26  H         3.1608489181   -2.6711647080    1.0361265149
     27  H         3.4038577027   -1.7352576739    2.5189694084
     28  H         4.6506665914   -2.8445709158    1.9563289247
     29  O        -1.2656405884    2.1113752886   -1.4427582357
     30  H         5.0905104710   -1.4778593000   -0.0292489959
     31  O        -1.8167747207   -0.0935778856   -1.0224358993
     32  C        -2.8182524404   -0.9997164199   -0.5647432837
     33  H        -3.7924707965   -0.7594559570   -1.0052119361
     34  C        -2.1295888612    1.2654667978   -0.7350372387
     35  H        -3.1165282732    1.5124241521   -1.1439323565
     36  C        -2.4460815796   -2.3891091151   -1.0766960569
     37  O        -3.1199134985   -3.0344243850   -1.8318615409
     38  O        -1.2586702373   -2.8061344124   -0.5849856549
     39  H        -1.0882002432   -3.6866940767   -0.9528963753
     40  C        -2.9165081950   -0.9365587098    0.9677133107
     41  H        -1.9532225131   -1.2655884166    1.3855665950
     42  O        -3.9574678753   -1.8069394079    1.3701333724
     43  H        -4.1674482765   -1.6230396429    2.2935140761
     44  C        -3.1857450915    0.5077808564    1.3913948952
     45  H        -4.1879875526    0.7924145967    1.0554070360
     46  O        -3.2449314804    0.6305368966    2.8169902250
     47  H        -2.3847050368    0.3972193097    3.1892362210
     48  C        -2.1709999890    1.4858318943    0.7879750670
     49  H        -1.1781210135    1.2750313678    1.2100092120
     50  O        -2.5396139908    2.8283566869    1.0286587941
     51  H        -2.8125474480    2.9046018642    1.9509670376
   Point Group: c1    Number of degrees of freedom:   147


   Energy is  -1302.761118106

 Hessian Updated using BFGS Update

141 Hessian modes will be used to form the next step
  Hessian Eigenvalues:
     0.002086    0.003293    0.004232    0.004451    0.005586    0.005829
     0.006363    0.007012    0.007228    0.007500    0.010242    0.011176
     0.011337    0.013648    0.013900    0.014484    0.016160    0.019174
     0.019974    0.022107    0.028735    0.030453    0.031555    0.034779
     0.035345    0.038461    0.041389    0.043325    0.044383    0.046413
     0.046912    0.047814    0.048249    0.048753    0.049106    0.049790
     0.049877    0.050593    0.051694    0.053119    0.053605    0.053975
     0.054312    0.055271    0.055625    0.056014    0.056356    0.057809
     0.059089    0.061869    0.062761    0.065472    0.066779    0.068285
     0.073414    0.076285    0.080699    0.081414    0.082676    0.083239
     0.090816    0.094652    0.097127    0.112486    0.115661    0.127076
     0.142663    0.149807    0.155849    0.156878    0.159858    0.160011
     0.160116    0.160909    0.168806    0.170681    0.171368    0.172301
     0.176702    0.179779    0.194189    0.197557    0.202778    0.221636
     0.249824    0.249962    0.250001    0.250920    0.264834    0.269696
     0.272005    0.274798    0.277245    0.282778    0.284304    0.285147
     0.286196    0.287168    0.288961    0.290741    0.292666    0.297188
     0.299078    0.311324    0.336240    0.336603    0.338237    0.339640
     0.340600    0.340935    0.341246    0.341401    0.341866    0.342321
     0.342853    0.343136    0.343322    0.343456    0.343668    0.343792
     0.343869    0.343935    0.344195    0.344371    0.352327    0.398820
     0.404055    0.405655    0.407116    0.432051    0.435093    0.456981
     0.486192    0.534971    0.542264    0.544119    0.544879    0.548171
     0.549449    1.046649    1.058470

 Minimum Search - Taking Simple RFO Step
 Searching for Lamda that Minimizes Along All modes
 Value Taken    Lamda =  -0.00008998
 Step Taken.  Stepsize is  0.097054

                             Maximum     Tolerance    Cnvgd?
         Gradient           0.001243      0.000300      NO
         Displacement       0.030977      0.001200      NO
         Energy change     -0.000001      0.000001     YES


 New Cartesian Coordinates Obtained by Inverse Iteration

 Displacement from previous Coordinates is:  0.573314
 ----------------------------------------------------------------
             Standard Nuclear Orientation (Angstroms)
    I     Atom           X                Y                Z
 ----------------------------------------------------------------
    1      C       3.5909160155     0.0020692173     0.1695707284
    2      H       4.1966023431     0.7609146900    -0.3445976124
    3      C       2.7072170892    -0.6356178185    -0.9141497119
    4      H       2.0644435739    -1.3955045798    -0.4453804494
    5      O       3.5668501199    -1.2688650832    -1.8700604936
    6      H       3.0265310156    -1.6224693529    -2.5838712038
    7      C       1.8211673489     0.4105576015    -1.5986086218
    8      H       2.4585323735     1.1397156563    -2.1066876683
    9      H       1.1992955837    -0.0732306121    -2.3605829501
   10      C       0.9207237562     1.1421031461    -0.5803715906
   11      H       0.2596291798     0.4018258181    -0.1333916640
   12      C       0.1186625995     2.2077506350    -1.3143529662
   13      O       0.6380121053     3.1330075671    -1.8707907095
   14      C       1.7961970972     1.7851674799     0.5159485655
   15      H       1.1675503728     2.2798669879     1.2645983313
   16      H       2.4087067662     2.5656177588     0.0556767200
   17      C       2.6883418332     0.7306149119     1.1833550074
   18      H       3.3018619093     1.2078233436     1.9518574878
   19      H       2.0560628200    -0.0017453396     1.7000507223
   20      C       4.5896953107    -1.0033248826     0.8025840245
   21      C       5.6793852114    -0.2846728440     1.6131017193
   22      H       6.4464290016    -0.9932837609     1.9393033366
   23      H       6.1745843942     0.4876156685     1.0164384249
   24      H       5.2790551405     0.1938055140     2.5130011783
   25      C       3.9299811414    -2.1057638558     1.6460533762
   26      H       3.1784286272    -2.6658990557     1.0821186842
   27      H       3.4484141907    -1.7046891877     2.5443033897
   28      H       4.6834538021    -2.8256031266     1.9791242576
   29      O      -1.2573845343     2.1176302679    -1.4292049618
   30      H       5.0840057801    -1.4933601946    -0.0412187884
   31      O      -1.8162023720    -0.0910180575    -1.0290419050
   32      C      -2.8246946560    -0.9973632307    -0.5873634963
   33      H      -3.7935657751    -0.7515634609    -1.0363740726
   34      C      -2.1286048039     1.2671285821    -0.7361481018
   35      H      -3.1113231756     1.5178002295    -1.1528853585
   36      C      -2.4515427888    -2.3848911055    -1.1033942916
   37      O      -3.1245821908    -3.0280856490    -1.8610818303
   38      O      -1.2739695369    -2.8115445695    -0.5964328237
   39      H      -1.1065763863    -3.6939419312    -0.9613444395
   40      C      -2.9386315150    -0.9431651886     0.9444020901
   41      H      -1.9807858920    -1.2778726504     1.3702229333
   42      O      -3.9864183146    -1.8124623892     1.3311207278
   43      H      -4.2047675030    -1.6330417887     2.2534502458
   44      C      -3.2077260558     0.4995211426     1.3742971744
   45      H      -4.2053690082     0.7892711230     1.0291336499
   46      O      -3.2816752008     0.6136970418     2.7999337747
   47      H      -2.4261861451     0.3756787736     3.1801136067
   48      C      -2.1841264146     1.4783570872     0.7874989018
   49      H      -1.1956734989     1.2622122604     1.2174169238
   50      O      -2.5514714482     2.8203887891     1.0321583671
   51      H      -2.8344382001     2.8917838308     1.9517915001
 ----------------------------------------------------------------
 Molecular Point Group                 C1    NOp =  1
 Largest Abelian Subgroup              C1    NOp =  1
 Nuclear Repulsion Energy =  2517.3878838642 hartrees
 There are       97 alpha and       97 beta electrons
 Applying Cartesian multipole field
    Component          Value
    ---------          -----
     (2,0,0)        1.00000E-12
     (0,2,0)        2.00000E-11
     (0,0,2)       -3.00000E-11
 Nucleus-field energy     =     0.0000000075 hartrees
 Requested basis set is 6-311++G(d,p)
 There are 280 shells and 732 basis functions
 A cutoff of  1.0D-11 yielded  28347 shell pairs
 There are    188864 function pairs (    200011 Cartesian)
 Smallest overlap matrix eigenvalue = 1.29E-06

 Q-Chem warning in module stvman/mkSTV.C, line 306:

 Overlap eigenvalue is smaller than square root of threshold
 Use THRESH >= 12 to get rid of this warning

 Guess MOs from SCF MO coefficient file

 -----------------------------------------------------------------------
  General SCF calculation program by
  Eric Jon Sundstrom, Paul Horn, Yuezhi Mao, Dmitri Zuev, Alec White,
  David Stuck, Shaama M.S., Shane Yost, Joonho Lee, David Small,
  Daniel Levine, Susi Lehtola, Hugh Burton, Evgeny Epifanovsky
 -----------------------------------------------------------------------
 Exchange:     0.2000 Hartree-Fock + 0.0800 Slater + 0.7200 B88
 Correlation:  0.1900 VWN1RPA + 0.8100 LYP
 Using SG-1 standard quadrature grid
 using 4 threads for integral computing
 -------------------------------------------------------
 OpenMP Integral computing Module                
 Release: version 2.0, May 2017, Q-Chem Inc. Pleasanton 
 -------------------------------------------------------
 -------------------------------------------------------
 OpenMP BLAS3 based DFT computing Module                
 Release: version 1.0, May 2013, Q-Chem Inc. Pittsburgh 
 -------------------------------------------------------
 A restricted SCF calculation will be
 performed using DIIS
 SCF converges when DIIS error is below 1.0e-08
 ---------------------------------------
  Cycle       Energy         DIIS error
 ---------------------------------------
    1   -1302.7565412066      2.33e-04  
    2   -1302.7611078896      2.94e-05  
    3   -1302.7610746076      4.44e-05  
    4   -1302.7611666677      8.16e-06  
    5   -1302.7611687297      5.07e-06  
    6   -1302.7611699300      1.17e-06  
    7   -1302.7611699960      3.00e-07  
    8   -1302.7611700010      8.30e-08  
    9   -1302.7611700012      4.12e-08  
   10   -1302.7611700010      1.40e-08  
   11   -1302.7611700013      7.96e-09  Convergence criterion met
 ---------------------------------------
 SCF time:   CPU 2159.78s  wall 559.00s 
 SCF   energy in the final basis set =    -1302.7611700013
 Total energy in the final basis set =    -1302.7611700013

 --------------------------------------------------------------

                    Orbital Energies (a.u.)
 --------------------------------------------------------------

 Alpha MOs
 -- Occupied --
-19.202 -19.181 -19.180 -19.179 -19.162 -19.158 -19.146 -19.131
-19.120 -10.338 -10.319 -10.315 -10.278 -10.269 -10.269 -10.267
-10.229 -10.203 -10.184 -10.182 -10.178 -10.178 -10.173 -10.161
-10.159  -1.146  -1.131  -1.094  -1.085  -1.067  -1.057  -1.056
 -1.035  -1.033  -0.855  -0.827  -0.815  -0.809  -0.755  -0.747
 -0.727  -0.698  -0.688  -0.670  -0.653  -0.643  -0.629  -0.600
 -0.588  -0.579  -0.573  -0.555  -0.545  -0.536  -0.532  -0.530
 -0.516  -0.511  -0.510  -0.506  -0.483  -0.470  -0.466  -0.462
 -0.460  -0.455  -0.452  -0.441  -0.440  -0.427  -0.423  -0.412
 -0.409  -0.403  -0.401  -0.398  -0.388  -0.385  -0.382  -0.377
 -0.366  -0.363  -0.358  -0.356  -0.354  -0.348  -0.345  -0.330
 -0.327  -0.324  -0.317  -0.315  -0.311  -0.306  -0.300  -0.289
 -0.280
 -- Virtual --
 -0.048  -0.038  -0.026  -0.019  -0.013  -0.009  -0.004  -0.000
  0.006   0.008   0.018   0.023   0.025   0.028   0.029   0.036
  0.037   0.043   0.048   0.051   0.053   0.055   0.059   0.059
  0.062   0.067   0.075   0.077   0.079   0.081   0.084   0.086
  0.090   0.091   0.094   0.098   0.099   0.100   0.103   0.106
  0.106   0.111   0.114   0.117   0.119   0.120   0.121   0.125
  0.128   0.128   0.130   0.131   0.132   0.136   0.138   0.139
  0.140   0.144   0.146   0.147   0.149   0.151   0.153   0.156
  0.158   0.160   0.161   0.164   0.165   0.167   0.170   0.174
  0.177   0.178   0.182   0.185   0.187   0.189   0.191   0.192
  0.195   0.197   0.198   0.203   0.204   0.208   0.208   0.211
  0.213   0.217   0.218   0.221   0.224   0.227   0.230   0.232
  0.234   0.235   0.239   0.239   0.242   0.246   0.247   0.254
  0.256   0.257   0.260   0.263   0.265   0.268   0.270   0.272
  0.274   0.277   0.280   0.283   0.287   0.289   0.293   0.297
  0.297   0.299   0.302   0.305   0.310   0.311   0.313   0.317
  0.319   0.320   0.324   0.327   0.330   0.332   0.335   0.338
  0.342   0.344   0.345   0.350   0.353   0.355   0.356   0.360
  0.364   0.365   0.367   0.371   0.376   0.378   0.379   0.382
  0.383   0.390   0.392   0.394   0.398   0.405   0.407   0.410
  0.415   0.421   0.423   0.425   0.426   0.431   0.434   0.444
  0.446   0.452   0.454   0.458   0.461   0.467   0.473   0.474
  0.488   0.489   0.495   0.499   0.512   0.516   0.522   0.528
  0.530   0.540   0.546   0.554   0.560   0.566   0.569   0.577
  0.586   0.590   0.593   0.596   0.601   0.609   0.613   0.618
  0.622   0.631   0.634   0.640   0.647   0.648   0.651   0.657
  0.659   0.662   0.674   0.678   0.682   0.691   0.698   0.701
  0.710   0.712   0.718   0.723   0.729   0.734   0.737   0.737
  0.748   0.750   0.754   0.758   0.763   0.769   0.770   0.777
  0.782   0.787   0.790   0.796   0.800   0.806   0.813   0.818
  0.820   0.829   0.833   0.845   0.850   0.853   0.867   0.883
  0.889   0.900   0.915   0.925   0.931   0.946   0.956   0.965
  0.972   0.983   0.987   1.007   1.009   1.023   1.035   1.038
  1.050   1.055   1.066   1.077   1.083   1.089   1.103   1.105
  1.107   1.129   1.132   1.136   1.143   1.148   1.159   1.163
  1.175   1.187   1.189   1.195   1.204   1.207   1.213   1.221
  1.225   1.230   1.233   1.241   1.248   1.262   1.264   1.270
  1.279   1.281   1.289   1.295   1.299   1.306   1.316   1.323
  1.326   1.345   1.354   1.358   1.371   1.376   1.396   1.397
  1.402   1.414   1.431   1.440   1.447   1.452   1.467   1.470
  1.481   1.484   1.488   1.493   1.500   1.515   1.522   1.526
  1.534   1.541   1.543   1.558   1.562   1.567   1.582   1.585
  1.586   1.588   1.598   1.603   1.607   1.610   1.615   1.618
  1.622   1.630   1.630   1.634   1.638   1.645   1.648   1.652
  1.660   1.665   1.666   1.669   1.678   1.682   1.689   1.694
  1.707   1.712   1.721   1.731   1.736   1.744   1.752   1.758
  1.763   1.775   1.785   1.792   1.797   1.803   1.811   1.818
  1.823   1.831   1.836   1.838   1.852   1.860   1.866   1.876
  1.882   1.894   1.904   1.909   1.921   1.924   1.944   1.949
  1.954   1.961   1.978   1.987   1.996   2.002   2.005   2.030
  2.040   2.051   2.055   2.057   2.066   2.066   2.072   2.087
  2.096   2.109   2.116   2.126   2.132   2.147   2.151   2.161
  2.166   2.171   2.183   2.192   2.205   2.216   2.222   2.240
  2.247   2.267   2.269   2.289   2.297   2.304   2.325   2.328
  2.341   2.365   2.368   2.385   2.388   2.402   2.415   2.438
  2.454   2.484   2.506   2.513   2.521   2.525   2.533   2.538
  2.542   2.563   2.565   2.576   2.582   2.591   2.593   2.604
  2.620   2.626   2.638   2.646   2.651   2.659   2.676   2.682
  2.685   2.695   2.715   2.727   2.731   2.745   2.750   2.758
  2.769   2.781   2.790   2.798   2.800   2.820   2.828   2.842
  2.857   2.867   2.874   2.885   2.891   2.899   2.906   2.910
  2.915   2.924   2.936   2.943   2.946   2.965   2.976   2.980
  2.986   2.999   3.004   3.008   3.025   3.036   3.044   3.054
  3.055   3.063   3.068   3.081   3.090   3.098   3.105   3.113
  3.121   3.129   3.136   3.150   3.160   3.168   3.175   3.185
  3.196   3.204   3.217   3.218   3.234   3.263   3.276   3.291
  3.301   3.310   3.314   3.324   3.332   3.359   3.371   3.389
  3.409   3.433   3.441   3.480   3.513   3.540   3.544   3.585
  3.609   3.676   3.732   3.777   3.779   3.795   3.797   3.805
  3.830   3.837   3.843   3.857   3.884   3.889   3.922   3.926
  3.931   3.945   3.961   3.986   3.995   4.035   4.051   4.088
  4.109   4.121   4.148   4.152   4.159   4.184   4.230   4.252
  4.256   4.277   4.285   4.299   4.331   4.343   4.395   4.989
  5.074   5.084   5.101   5.112   5.120   5.136   5.139   5.151
  5.184   5.240   5.313   5.362   5.404   5.408   5.431   5.444
  5.465   5.585   5.602   5.612   5.649   5.664   5.675   5.748
  5.836   5.949  23.733  23.747  23.783  23.801  23.807  23.812
 23.843  23.847  23.859  23.878  23.926  23.934  23.954  23.977
 23.985  24.009  49.859  49.896  49.902  49.941  49.956  49.961
 49.975  50.005  50.060
 --------------------------------------------------------------

          Ground-State Mulliken Net Atomic Charges

     Atom                 Charge (a.u.)
  ----------------------------------------
      1 C                     0.485140
      2 H                     0.223907
      3 C                    -0.613447
      4 H                     0.223874
      5 O                    -0.163853
      6 H                     0.244220
      7 C                    -0.647757
      8 H                     0.251491
      9 H                     0.168625
     10 C                     1.201315
     11 H                     0.184772
     12 C                    -0.559178
     13 O                    -0.195395
     14 C                    -0.744995
     15 H                     0.188597
     16 H                     0.213318
     17 C                    -0.438326
     18 H                     0.167639
     19 H                     0.129148
     20 C                     0.084131
     21 C                    -0.656833
     22 H                     0.152785
     23 H                     0.131225
     24 H                     0.138767
     25 C                    -0.621348
     26 H                     0.135994
     27 H                     0.144119
     28 H                     0.157469
     29 O                     0.098846
     30 H                     0.235372
     31 O                     0.080230
     32 C                    -0.285577
     33 H                     0.281899
     34 C                    -0.755320
     35 H                     0.218466
     36 C                    -0.030577
     37 O                    -0.183563
     38 O                    -0.115152
     39 H                     0.302654
     40 C                    -0.247248
     41 H                     0.320923
     42 O                    -0.154404
     43 H                     0.267123
     44 C                    -0.693660
     45 H                     0.297621
     46 O                    -0.153915
     47 H                     0.258497
     48 C                    -0.381819
     49 H                     0.475154
     50 O                    -0.095162
     51 H                     0.274210
  ----------------------------------------
  Sum of atomic charges =     0.000000

 -----------------------------------------------------------------
                    Cartesian Multipole Moments
 -----------------------------------------------------------------
    Charge (ESU x 10^10)
                 0.0000
    Dipole Moment (Debye)
         X      -0.3147      Y      -2.8179      Z       5.1538
       Tot       5.8823
    Quadrupole Moments (Debye-Ang)
        XX    -164.5073     XY      -6.9346     YY    -168.9690
        XZ      -5.0175     YZ       8.2433     ZZ    -150.3685
    Octopole Moments (Debye-Ang^2)
       XXX     -58.7748    XXY      53.6153    XYY      20.1193
       YYY     -81.8049    XXZ      30.4542    XYZ      23.9531
       YYZ      37.1766    XZZ     -18.2031    YZZ     -15.2770
       ZZZ      15.3755
    Hexadecapole Moments (Debye-Ang^3)
      XXXX   -8485.5240   XXXY     -90.7061   XXYY   -2006.5142
      XYYY     -38.2169   YYYY   -2937.8621   XXXZ     -25.7142
      XXYZ    -115.4932   XYYZ    -102.1261   YYYZ     147.4602
      XXZZ   -1750.7434   XYZZ     -30.6341   YYZZ    -831.2227
      XZZZ    -156.9582   YZZZ      41.2893   ZZZZ   -1812.4135
 -----------------------------------------------------------------
 Calculating analytic gradient of the SCF energy
 Gradient of SCF Energy
            1           2           3           4           5           6
    1   0.0000914   0.0000982  -0.0002127  -0.0000015   0.0002260   0.0000270
    2   0.0000587  -0.0001074   0.0000827  -0.0000182  -0.0000430  -0.0000553
    3  -0.0000625   0.0000030   0.0000925  -0.0000527  -0.0000301   0.0000762
            7           8           9          10          11          12
    1  -0.0000045   0.0000037   0.0000525   0.0001634   0.0003434   0.0000176
    2   0.0000172  -0.0000471   0.0000325  -0.0002865   0.0000747   0.0000135
    3   0.0003157  -0.0000381  -0.0000410  -0.0004367  -0.0002585   0.0003857
           13          14          15          16          17          18
    1  -0.0000437  -0.0001537   0.0000485   0.0000069   0.0000581  -0.0000626
    2  -0.0003055   0.0000316   0.0000502   0.0000371   0.0002208   0.0000117
    3  -0.0002883   0.0000582   0.0000147   0.0000362  -0.0000287   0.0000102
           19          20          21          22          23          24
    1  -0.0001930  -0.0001687   0.0000662   0.0000156   0.0000425   0.0000427
    2   0.0000271  -0.0001297  -0.0000904   0.0000268   0.0000557  -0.0000424
    3   0.0000144   0.0001574   0.0000707   0.0000251   0.0000274  -0.0000433
           25          26          27          28          29          30
    1  -0.0000681   0.0000411   0.0000781   0.0000303   0.0000037  -0.0000369
    2   0.0000991   0.0000733   0.0000232   0.0000418   0.0003541  -0.0000370
    3   0.0000406   0.0000575  -0.0000494  -0.0000089  -0.0002344   0.0000457
           31          32          33          34          35          36
    1  -0.0002652  -0.0002190   0.0000077   0.0002770   0.0000769   0.0004471
    2  -0.0000943  -0.0001161  -0.0000583  -0.0001696  -0.0000335   0.0002887
    3  -0.0000986   0.0002366  -0.0000097   0.0001367   0.0000038  -0.0007877
           37          38          39          40          41          42
    1  -0.0001677  -0.0001208   0.0000052   0.0000254   0.0000280  -0.0000520
    2  -0.0001616  -0.0001058   0.0000057   0.0001906   0.0000123   0.0000038
    3   0.0002652   0.0003121  -0.0000192  -0.0000836   0.0000468  -0.0000726
           43          44          45          46          47          48
    1   0.0000107   0.0000317  -0.0000430  -0.0000148  -0.0000353  -0.0002000
    2  -0.0000575   0.0001245   0.0000110  -0.0000982   0.0000371  -0.0000295
    3   0.0000126   0.0000331  -0.0000093  -0.0000213  -0.0000492   0.0002275
           49          50          51
    1  -0.0002660  -0.0000429   0.0000053
    2   0.0001102  -0.0000585   0.0000296
    3  -0.0000119   0.0000511  -0.0000210
 Max gradient component =       7.877E-04
 RMS gradient           =       1.472E-04
 Gradient time:  CPU 563.65 s  wall 142.13 s
 Geometry Optimization Parameters
   NAtoms,    NIC,     NZ,  NCons,   NDum,   NFix, NCnnct, MaxDiis
       51     405       0       0       0       0       0       0

 Cartesian Hessian Update
 Hessian Updated using BFGS Update


** GEOMETRY OPTIMIZATION IN DELOCALIZED INTERNAL COORDINATES **
   Searching for a Minimum

   Optimization Cycle:   6

                       Coordinates (Angstroms)
     ATOM                X               Y               Z
      1  C         3.5909160155    0.0020692173    0.1695707284
      2  H         4.1966023431    0.7609146900   -0.3445976124
      3  C         2.7072170892   -0.6356178185   -0.9141497119
      4  H         2.0644435739   -1.3955045798   -0.4453804494
      5  O         3.5668501199   -1.2688650832   -1.8700604936
      6  H         3.0265310156   -1.6224693529   -2.5838712038
      7  C         1.8211673489    0.4105576015   -1.5986086218
      8  H         2.4585323735    1.1397156563   -2.1066876683
      9  H         1.1992955837   -0.0732306121   -2.3605829501
     10  C         0.9207237562    1.1421031461   -0.5803715906
     11  H         0.2596291798    0.4018258181   -0.1333916640
     12  C         0.1186625995    2.2077506350   -1.3143529662
     13  O         0.6380121053    3.1330075671   -1.8707907095
     14  C         1.7961970972    1.7851674799    0.5159485655
     15  H         1.1675503728    2.2798669879    1.2645983313
     16  H         2.4087067662    2.5656177588    0.0556767200
     17  C         2.6883418332    0.7306149119    1.1833550074
     18  H         3.3018619093    1.2078233436    1.9518574878
     19  H         2.0560628200   -0.0017453396    1.7000507223
     20  C         4.5896953107   -1.0033248826    0.8025840245
     21  C         5.6793852114   -0.2846728440    1.6131017193
     22  H         6.4464290016   -0.9932837609    1.9393033366
     23  H         6.1745843942    0.4876156685    1.0164384249
     24  H         5.2790551405    0.1938055140    2.5130011783
     25  C         3.9299811414   -2.1057638558    1.6460533762
     26  H         3.1784286272   -2.6658990557    1.0821186842
     27  H         3.4484141907   -1.7046891877    2.5443033897
     28  H         4.6834538021   -2.8256031266    1.9791242576
     29  O        -1.2573845343    2.1176302679   -1.4292049618
     30  H         5.0840057801   -1.4933601946   -0.0412187884
     31  O        -1.8162023720   -0.0910180575   -1.0290419050
     32  C        -2.8246946560   -0.9973632307   -0.5873634963
     33  H        -3.7935657751   -0.7515634609   -1.0363740726
     34  C        -2.1286048039    1.2671285821   -0.7361481018
     35  H        -3.1113231756    1.5178002295   -1.1528853585
     36  C        -2.4515427888   -2.3848911055   -1.1033942916
     37  O        -3.1245821908   -3.0280856490   -1.8610818303
     38  O        -1.2739695369   -2.8115445695   -0.5964328237
     39  H        -1.1065763863   -3.6939419312   -0.9613444395
     40  C        -2.9386315150   -0.9431651886    0.9444020901
     41  H        -1.9807858920   -1.2778726504    1.3702229333
     42  O        -3.9864183146   -1.8124623892    1.3311207278
     43  H        -4.2047675030   -1.6330417887    2.2534502458
     44  C        -3.2077260558    0.4995211426    1.3742971744
     45  H        -4.2053690082    0.7892711230    1.0291336499
     46  O        -3.2816752008    0.6136970418    2.7999337747
     47  H        -2.4261861451    0.3756787736    3.1801136067
     48  C        -2.1841264146    1.4783570872    0.7874989018
     49  H        -1.1956734989    1.2622122604    1.2174169238
     50  O        -2.5514714482    2.8203887891    1.0321583671
     51  H        -2.8344382001    2.8917838308    1.9517915001
   Point Group: c1    Number of degrees of freedom:   147


   Energy is  -1302.761170001

 Hessian Updated using BFGS Update

142 Hessian modes will be used to form the next step
  Hessian Eigenvalues:
     0.001321    0.002745    0.004051    0.004441    0.005587    0.005838
     0.006373    0.006952    0.007237    0.007494    0.011152    0.011332
     0.012095    0.013632    0.013896    0.014529    0.015936    0.019177
     0.019972    0.022103    0.030239    0.030789    0.031798    0.034784
     0.038227    0.041314    0.043142    0.043927    0.045563    0.046800
     0.047597    0.048027    0.048623    0.049076    0.049335    0.049833
     0.050587    0.051369    0.051670    0.052726    0.053349    0.053953
     0.054478    0.055291    0.055922    0.056073    0.056775    0.057800
     0.059111    0.061769    0.063122    0.066181    0.066762    0.069019
     0.072917    0.076079    0.080716    0.081407    0.082682    0.083043
     0.090960    0.094637    0.097860    0.112510    0.114954    0.126332
     0.142741    0.148014    0.154586    0.156777    0.159768    0.159979
     0.160012    0.160206    0.160641    0.168969    0.169449    0.171560
     0.171757    0.177294    0.179825    0.194224    0.197164    0.202955
     0.208071    0.249788    0.249955    0.250033    0.250154    0.265146
     0.269832    0.270954    0.273744    0.276564    0.282296    0.283636
     0.285839    0.286616    0.287212    0.288434    0.290523    0.290888
     0.297298    0.299613    0.334089    0.336441    0.337534    0.338236
     0.339607    0.340601    0.340932    0.341340    0.341433    0.341494
     0.342334    0.342936    0.343153    0.343298    0.343450    0.343634
     0.343782    0.343874    0.343938    0.344206    0.345318    0.365507
     0.398881    0.404065    0.405553    0.407596    0.432008    0.435152
     0.458539    0.495325    0.534972    0.542242    0.544116    0.544889
     0.548166    0.549452    1.046648    1.058266

 Minimum Search - Taking Simple RFO Step
 Searching for Lamda that Minimizes Along All modes
 Value Taken    Lamda =  -0.00014350
 Step Taken.  Stepsize is  0.256507

                             Maximum     Tolerance    Cnvgd?
         Gradient           0.002180      0.000300      NO
         Displacement       0.071970      0.001200      NO
         Energy change     -0.000052      0.000001      NO


 New Cartesian Coordinates Obtained by Inverse Iteration

 Displacement from previous Coordinates is:  0.997185
 ----------------------------------------------------------------
             Standard Nuclear Orientation (Angstroms)
    I     Atom           X                Y                Z
 ----------------------------------------------------------------
    1      C       3.5868036504    -0.0109245225     0.1640703856
    2      H       4.1760135328     0.7303005417    -0.3931454447
    3      C       2.6451891779    -0.6585964199    -0.8625635376
    4      H       2.0025654922    -1.3830013181    -0.3410625352
    5      O       3.4452402507    -1.3452784350    -1.8326227339
    6      H       2.8659244010    -1.6926513556    -2.5184694036
    7      C       1.7631210548     0.3935302635    -1.5415208945
    8      H       2.4018614072     1.0942469366    -2.0869151982
    9      H       1.1024323032    -0.0905336121    -2.2697769104
   10      C       0.9170496355     1.1735123462    -0.5108283655
   11      H       0.2510213939     0.4614354039    -0.0262263135
   12      C       0.1253136261     2.2412344435    -1.2528600466
   13      O       0.6502926612     3.1773281367    -1.7855896796
   14      C       1.8454892281     1.8142770768     0.5425467798
   15      H       1.2540865755     2.3376803045     1.3017445661
   16      H       2.4593267684     2.5699871126     0.0446220837
   17      C       2.7367847995     0.7505582790     1.1976473549
   18      H       3.3883595744     1.2253752732     1.9352403581
   19      H       2.1108529660     0.0374520674     1.7471721637
   20      C       4.6017427456    -1.0126027968     0.7763062312
   21      C       5.7078835322    -0.2868142917     1.5582166320
   22      H       6.4916003117    -0.9890805043     1.8570480366
   23      H       6.1768253660     0.4936919128     0.9511926554
   24      H       5.3309492366     0.1830021617     2.4729857379
   25      C       3.9667542296    -2.1146531384     1.6406663883
   26      H       3.2207093700    -2.6969569954     1.0914271850
   27      H       3.4853762459    -1.7091310216     2.5374772780
   28      H       4.7340257764    -2.8176710366     1.9784875429
   29      O      -1.2444324825     2.1329393309    -1.4138833488
   30      H       5.0773431144    -1.5048585595    -0.0770638085
   31      O      -1.7876374543    -0.0846675091    -1.0311941025
   32      C      -2.7965698892    -1.0014961454    -0.6122820697
   33      H      -3.7565667999    -0.7661488779    -1.0851940935
   34      C      -2.1228085777     1.2702257902    -0.7474119309
   35      H      -3.0989581962     1.5098261798    -1.1859320100
   36      C      -2.3982334807    -2.3865950811    -1.1152017980
   37      O      -3.0483912973    -3.0389868924    -1.8849129673
   38      O      -1.2199052522    -2.7936855090    -0.5938912741
   39      H      -1.0356785633    -3.6749794221    -0.9533313364
   40      C      -2.9483273604    -0.9465605292     0.9163905686
   41      H      -1.9989407453    -1.2745322324     1.3655855574
   42      O      -3.9995400431    -1.8214109401     1.2804322792
   43      H      -4.2406635667    -1.6390359137     2.1964951715
   44      C      -3.2373777925     0.4948309491     1.3386163048
   45      H      -4.2285283496     0.7769196373     0.9692175661
   46      O      -3.3452101875     0.6104673535     2.7620086558
   47      H      -2.4970271315     0.3805492366     3.1631903134
   48      C      -2.2090860672     1.4810754896     0.7736249860
   49      H      -1.2263915002     1.2716751390     1.2211054833
   50      O      -2.5904839483     2.8207050116     1.0084987688
   51      H      -2.8951586548     2.8909720910     1.9211529076
 ----------------------------------------------------------------
 Molecular Point Group                 C1    NOp =  1
 Largest Abelian Subgroup              C1    NOp =  1
 Nuclear Repulsion Energy =  2520.1557060408 hartrees
 There are       97 alpha and       97 beta electrons
 Applying Cartesian multipole field
    Component          Value
    ---------          -----
     (2,0,0)        1.00000E-12
     (0,2,0)        2.00000E-11
     (0,0,2)       -3.00000E-11
 Nucleus-field energy     =     0.0000000094 hartrees
 Requested basis set is 6-311++G(d,p)
 There are 280 shells and 732 basis functions
 A cutoff of  1.0D-11 yielded  28360 shell pairs
 There are    188996 function pairs (    200130 Cartesian)
 Smallest overlap matrix eigenvalue = 1.25E-06

 Q-Chem warning in module stvman/mkSTV.C, line 306:

 Overlap eigenvalue is smaller than square root of threshold
 Use THRESH >= 12 to get rid of this warning

 Guess MOs from SCF MO coefficient file

 -----------------------------------------------------------------------
  General SCF calculation program by
  Eric Jon Sundstrom, Paul Horn, Yuezhi Mao, Dmitri Zuev, Alec White,
  David Stuck, Shaama M.S., Shane Yost, Joonho Lee, David Small,
  Daniel Levine, Susi Lehtola, Hugh Burton, Evgeny Epifanovsky
 -----------------------------------------------------------------------
 Exchange:     0.2000 Hartree-Fock + 0.0800 Slater + 0.7200 B88
 Correlation:  0.1900 VWN1RPA + 0.8100 LYP
 Using SG-1 standard quadrature grid
 using 4 threads for integral computing
 -------------------------------------------------------
 OpenMP Integral computing Module                
 Release: version 2.0, May 2017, Q-Chem Inc. Pleasanton 
 -------------------------------------------------------
 -------------------------------------------------------
 OpenMP BLAS3 based DFT computing Module                
 Release: version 1.0, May 2013, Q-Chem Inc. Pittsburgh 
 -------------------------------------------------------
 A restricted SCF calculation will be
 performed using DIIS
 SCF converges when DIIS error is below 1.0e-08
 ---------------------------------------
  Cycle       Energy         DIIS error
 ---------------------------------------
    1   -1302.7434419550      4.57e-04  
    2   -1302.7609205218      6.45e-05  
    3   -1302.7607641331      9.48e-05  
    4   -1302.7611799664      1.43e-05  
    5   -1302.7611850544      1.02e-05  
    6   -1302.7611898921      2.50e-06  
    7   -1302.7611901938      6.55e-07  
    8   -1302.7611902153      1.98e-07  
    9   -1302.7611902171      7.84e-08  
   10   -1302.7611902173      2.78e-08  
   11   -1302.7611902175      1.67e-08  
   12   -1302.7611902173      3.19e-09  Convergence criterion met
 ---------------------------------------
 SCF time:   CPU 2372.16s  wall 614.00s 
 SCF   energy in the final basis set =    -1302.7611902173
 Total energy in the final basis set =    -1302.7611902173

 --------------------------------------------------------------

                    Orbital Energies (a.u.)
 --------------------------------------------------------------

 Alpha MOs
 -- Occupied --
-19.203 -19.181 -19.180 -19.180 -19.162 -19.158 -19.147 -19.131
-19.120 -10.338 -10.319 -10.315 -10.279 -10.270 -10.269 -10.267
-10.229 -10.203 -10.183 -10.182 -10.178 -10.177 -10.173 -10.161
-10.159  -1.147  -1.132  -1.094  -1.085  -1.068  -1.057  -1.056
 -1.035  -1.033  -0.855  -0.827  -0.815  -0.809  -0.755  -0.747
 -0.727  -0.698  -0.687  -0.670  -0.653  -0.644  -0.629  -0.600
 -0.589  -0.579  -0.574  -0.555  -0.545  -0.536  -0.532  -0.530
 -0.517  -0.511  -0.510  -0.506  -0.483  -0.471  -0.466  -0.462
 -0.460  -0.454  -0.452  -0.442  -0.440  -0.427  -0.424  -0.412
 -0.409  -0.402  -0.401  -0.398  -0.388  -0.385  -0.382  -0.377
 -0.366  -0.363  -0.358  -0.356  -0.354  -0.348  -0.344  -0.330
 -0.327  -0.325  -0.317  -0.314  -0.311  -0.306  -0.300  -0.289
 -0.280
 -- Virtual --
 -0.048  -0.038  -0.027  -0.019  -0.013  -0.009  -0.004   0.000
  0.006   0.008   0.018   0.023   0.025   0.028   0.030   0.036
  0.038   0.043   0.048   0.051   0.053   0.055   0.059   0.060
  0.062   0.067   0.075   0.078   0.079   0.082   0.084   0.086
  0.090   0.090   0.094   0.098   0.099   0.099   0.104   0.106
  0.106   0.111   0.115   0.117   0.120   0.120   0.121   0.125
  0.128   0.129   0.130   0.131   0.132   0.136   0.138   0.139
  0.140   0.145   0.146   0.148   0.149   0.151   0.153   0.156
  0.159   0.160   0.161   0.164   0.165   0.167   0.170   0.175
  0.176   0.177   0.182   0.186   0.187   0.189   0.191   0.193
  0.196   0.196   0.198   0.203   0.204   0.207   0.208   0.211
  0.213   0.217   0.219   0.220   0.225   0.227   0.230   0.232
  0.234   0.235   0.238   0.240   0.241   0.244   0.247   0.253
  0.255   0.258   0.260   0.261   0.265   0.269   0.271   0.273
  0.276   0.276   0.280   0.284   0.287   0.289   0.293   0.297
  0.298   0.299   0.302   0.305   0.310   0.313   0.314   0.317
  0.320   0.321   0.323   0.327   0.330   0.332   0.335   0.339
  0.341   0.343   0.344   0.350   0.353   0.355   0.358   0.360
  0.364   0.365   0.367   0.370   0.377   0.379   0.379   0.383
  0.383   0.390   0.390   0.396   0.399   0.404   0.407   0.410
  0.416   0.420   0.424   0.425   0.429   0.432   0.436   0.444
  0.446   0.451   0.456   0.457   0.461   0.466   0.473   0.474
  0.489   0.490   0.498   0.500   0.513   0.513   0.519   0.529
  0.530   0.538   0.546   0.556   0.561   0.566   0.569   0.577
  0.586   0.589   0.594   0.598   0.601   0.610   0.614   0.619
  0.623   0.631   0.637   0.638   0.644   0.648   0.650   0.658
  0.659   0.664   0.673   0.676   0.682   0.691   0.698   0.703
  0.710   0.713   0.717   0.723   0.731   0.734   0.736   0.739
  0.751   0.752   0.756   0.758   0.761   0.767   0.769   0.777
  0.782   0.787   0.793   0.797   0.800   0.806   0.814   0.817
  0.824   0.830   0.834   0.844   0.850   0.853   0.868   0.886
  0.891   0.899   0.915   0.925   0.934   0.943   0.955   0.967
  0.976   0.983   0.985   1.006   1.007   1.024   1.033   1.037
  1.051   1.057   1.064   1.075   1.083   1.091   1.101   1.106
  1.108   1.125   1.129   1.135   1.142   1.146   1.159   1.163
  1.176   1.187   1.190   1.193   1.205   1.209   1.216   1.221
  1.226   1.232   1.235   1.244   1.247   1.261   1.266   1.272
  1.280   1.281   1.292   1.294   1.297   1.306   1.316   1.323
  1.325   1.344   1.352   1.359   1.370   1.377   1.394   1.398
  1.404   1.418   1.431   1.438   1.445   1.453   1.467   1.471
  1.481   1.484   1.489   1.493   1.498   1.514   1.523   1.527
  1.536   1.541   1.546   1.557   1.561   1.568   1.581   1.583
  1.586   1.591   1.597   1.602   1.608   1.612   1.615   1.619
  1.621   1.627   1.631   1.635   1.640   1.646   1.650   1.651
  1.659   1.664   1.668   1.671   1.678   1.684   1.689   1.695
  1.710   1.714   1.722   1.730   1.736   1.745   1.752   1.757
  1.763   1.775   1.784   1.789   1.799   1.802   1.813   1.817
  1.824   1.831   1.836   1.838   1.855   1.860   1.868   1.871
  1.882   1.894   1.907   1.910   1.920   1.923   1.945   1.948
  1.960   1.962   1.977   1.987   1.995   2.003   2.005   2.029
  2.040   2.052   2.055   2.057   2.066   2.067   2.073   2.086
  2.098   2.106   2.119   2.124   2.131   2.145   2.151   2.160
  2.165   2.171   2.185   2.191   2.206   2.216   2.223   2.242
  2.248   2.268   2.270   2.291   2.298   2.304   2.324   2.329
  2.346   2.363   2.367   2.383   2.388   2.403   2.416   2.438
  2.456   2.484   2.505   2.512   2.521   2.525   2.532   2.538
  2.542   2.565   2.565   2.574   2.583   2.587   2.593   2.604
  2.620   2.626   2.641   2.646   2.651   2.662   2.677   2.682
  2.684   2.694   2.717   2.727   2.733   2.745   2.749   2.758
  2.768   2.782   2.790   2.797   2.800   2.821   2.827   2.843
  2.857   2.866   2.871   2.887   2.892   2.897   2.907   2.909
  2.916   2.922   2.938   2.943   2.949   2.965   2.976   2.981
  2.986   3.000   3.004   3.008   3.024   3.038   3.044   3.054
  3.057   3.064   3.069   3.082   3.091   3.098   3.107   3.113
  3.122   3.130   3.138   3.150   3.159   3.170   3.176   3.185
  3.196   3.206   3.219   3.221   3.234   3.263   3.276   3.290
  3.301   3.312   3.314   3.328   3.333   3.358   3.372   3.390
  3.410   3.436   3.440   3.481   3.511   3.542   3.544   3.585
  3.609   3.675   3.732   3.777   3.780   3.795   3.798   3.806
  3.829   3.837   3.844   3.858   3.885   3.888   3.922   3.925
  3.932   3.948   3.961   3.986   3.995   4.036   4.049   4.088
  4.107   4.120   4.148   4.153   4.158   4.186   4.229   4.254
  4.255   4.280   4.284   4.298   4.330   4.342   4.397   4.992
  5.074   5.085   5.101   5.111   5.121   5.136   5.141   5.153
  5.185   5.240   5.315   5.361   5.405   5.409   5.432   5.446
  5.466   5.585   5.601   5.612   5.648   5.666   5.676   5.748
  5.837   5.950  23.734  23.748  23.782  23.801  23.806  23.812
 23.843  23.847  23.857  23.879  23.926  23.934  23.954  23.979
 23.986  24.009  49.859  49.895  49.902  49.940  49.956  49.962
 49.977  50.004  50.059
 --------------------------------------------------------------

          Ground-State Mulliken Net Atomic Charges

     Atom                 Charge (a.u.)
  ----------------------------------------
      1 C                     0.537292
      2 H                     0.221579
      3 C                    -0.664456
      4 H                     0.228478
      5 O                    -0.159477
      6 H                     0.242901
      7 C                    -0.624376
      8 H                     0.250287
      9 H                     0.167705
     10 C                     1.230562
     11 H                     0.175032
     12 C                    -0.582456
     13 O                    -0.194500
     14 C                    -0.756905
     15 H                     0.191311
     16 H                     0.212510
     17 C                    -0.430009
     18 H                     0.167609
     19 H                     0.130690
     20 C                     0.058979
     21 C                    -0.653009
     22 H                     0.152333
     23 H                     0.132223
     24 H                     0.139925
     25 C                    -0.619273
     26 H                     0.140868
     27 H                     0.143452
     28 H                     0.157352
     29 O                     0.101045
     30 H                     0.232519
     31 O                     0.084452
     32 C                    -0.274734
     33 H                     0.282858
     34 C                    -0.760471
     35 H                     0.217063
     36 C                    -0.035614
     37 O                    -0.181555
     38 O                    -0.111865
     39 H                     0.303513
     40 C                    -0.259942
     41 H                     0.315420
     42 O                    -0.154011
     43 H                     0.267119
     44 C                    -0.674366
     45 H                     0.298251
     46 O                    -0.155982
     47 H                     0.259969
     48 C                    -0.377834
     49 H                     0.451823
     50 O                    -0.098437
     51 H                     0.274151
  ----------------------------------------
  Sum of atomic charges =     0.000000

 -----------------------------------------------------------------
                    Cartesian Multipole Moments
 -----------------------------------------------------------------
    Charge (ESU x 10^10)
                 0.0000
    Dipole Moment (Debye)
         X      -0.4308      Y      -2.7645      Z       5.1691
       Tot       5.8777
    Quadrupole Moments (Debye-Ang)
        XX    -163.6195     XY      -6.6993     YY    -169.6239
        XZ      -4.9385     YZ       7.7100     ZZ    -150.3273
    Octopole Moments (Debye-Ang^2)
       XXX     -57.7731    XXY      53.1713    XYY      19.0568
       YYY     -82.4734    XXZ      29.5707    XYZ      23.0599
       YYZ      37.6776    XZZ     -20.2387    YZZ     -12.6432
       ZZZ      15.3112
    Hexadecapole Moments (Debye-Ang^3)
      XXXX   -8449.2408   XXXY     -68.0333   XXYY   -2012.8047
      XYYY     -31.5345   YYYY   -2988.5610   XXXZ     -43.7378
      XXYZ    -121.6139   XYYZ    -108.3238   YYYZ     131.9923
      XXZZ   -1739.8115   XYZZ     -23.8513   YYZZ    -826.9345
      XZZZ    -168.4215   YZZZ      23.4321   ZZZZ   -1757.3476
 -----------------------------------------------------------------
 Calculating analytic gradient of the SCF energy
 Gradient of SCF Energy
            1           2           3           4           5           6
    1   0.0003023  -0.0002886  -0.0008959   0.0002444   0.0002487  -0.0000359
    2   0.0007575   0.0000011  -0.0004148   0.0004344  -0.0000600  -0.0000221
    3   0.0001392  -0.0001684   0.0000124   0.0005097  -0.0001908   0.0000938
            7           8           9          10          11          12
    1   0.0002875   0.0001181   0.0000808  -0.0004885   0.0001198  -0.0000868
    2   0.0000406   0.0001256   0.0000662  -0.0001274   0.0000167  -0.0003013
    3   0.0004263   0.0001841  -0.0001455  -0.0005349   0.0002387   0.0001861
           13          14          15          16          17          18
    1   0.0000012   0.0004618   0.0000249  -0.0001042   0.0000012   0.0001811
    2  -0.0001635   0.0005431  -0.0000486  -0.0001053   0.0001016  -0.0001469
    3  -0.0005087   0.0001643  -0.0000004  -0.0002495   0.0001418   0.0000633
           19          20          21          22          23          24
    1   0.0000278  -0.0003058  -0.0001279   0.0000391  -0.0000228   0.0000682
    2  -0.0002261  -0.0000872  -0.0000868   0.0001012   0.0000276   0.0000894
    3  -0.0004084  -0.0001101   0.0000271   0.0000074   0.0000774   0.0001537
           25          26          27          28          29          30
    1   0.0004001  -0.0001063  -0.0000288  -0.0001125  -0.0000119  -0.0000273
    2   0.0000730  -0.0005087   0.0001264  -0.0001140   0.0006560  -0.0000729
    3   0.0000924   0.0001695   0.0000692   0.0000714   0.0008457  -0.0000029
           31          32          33          34          35          36
    1  -0.0004613   0.0001755   0.0000806  -0.0003219  -0.0001445  -0.0004717
    2  -0.0000413  -0.0000707  -0.0000503  -0.0002887  -0.0000211  -0.0004378
    3   0.0003702  -0.0001468  -0.0001366  -0.0008000   0.0000836   0.0007292
           37          38          39          40          41          42
    1   0.0001769   0.0002925  -0.0000176  -0.0001171  -0.0000547  -0.0001336
    2   0.0001582   0.0001153   0.0000173  -0.0000798   0.0000067   0.0000606
    3  -0.0002181  -0.0002042  -0.0000184  -0.0003249   0.0000461   0.0000229
           43          44          45          46          47          48
    1   0.0000790  -0.0000218  -0.0000242   0.0000763   0.0000168   0.0004442
    2  -0.0000133  -0.0002470   0.0000957   0.0000157   0.0000459   0.0003061
    3  -0.0000406  -0.0000916  -0.0001175  -0.0000437   0.0000960   0.0000408
           49          50          51
    1   0.0003816   0.0000509   0.0000297
    2  -0.0001699  -0.0000741  -0.0000024
    3  -0.0002106  -0.0002791  -0.0001107
 Max gradient component =       8.959E-04
 RMS gradient           =       2.550E-04
 Gradient time:  CPU 563.69 s  wall 142.12 s
 Geometry Optimization Parameters
   NAtoms,    NIC,     NZ,  NCons,   NDum,   NFix, NCnnct, MaxDiis
       51     405       0       0       0       0       0       0

 Cartesian Hessian Update
 Hessian Updated using BFGS Update


** GEOMETRY OPTIMIZATION IN DELOCALIZED INTERNAL COORDINATES **
   Searching for a Minimum

   Optimization Cycle:   7

                       Coordinates (Angstroms)
     ATOM                X               Y               Z
      1  C         3.5868036504   -0.0109245225    0.1640703856
      2  H         4.1760135328    0.7303005417   -0.3931454447
      3  C         2.6451891779   -0.6585964199   -0.8625635376
      4  H         2.0025654922   -1.3830013181   -0.3410625352
      5  O         3.4452402507   -1.3452784350   -1.8326227339
      6  H         2.8659244010   -1.6926513556   -2.5184694036
      7  C         1.7631210548    0.3935302635   -1.5415208945
      8  H         2.4018614072    1.0942469366   -2.0869151982
      9  H         1.1024323032   -0.0905336121   -2.2697769104
     10  C         0.9170496355    1.1735123462   -0.5108283655
     11  H         0.2510213939    0.4614354039   -0.0262263135
     12  C         0.1253136261    2.2412344435   -1.2528600466
     13  O         0.6502926612    3.1773281367   -1.7855896796
     14  C         1.8454892281    1.8142770768    0.5425467798
     15  H         1.2540865755    2.3376803045    1.3017445661
     16  H         2.4593267684    2.5699871126    0.0446220837
     17  C         2.7367847995    0.7505582790    1.1976473549
     18  H         3.3883595744    1.2253752732    1.9352403581
     19  H         2.1108529660    0.0374520674    1.7471721637
     20  C         4.6017427456   -1.0126027968    0.7763062312
     21  C         5.7078835322   -0.2868142917    1.5582166320
     22  H         6.4916003117   -0.9890805043    1.8570480366
     23  H         6.1768253660    0.4936919128    0.9511926554
     24  H         5.3309492366    0.1830021617    2.4729857379
     25  C         3.9667542296   -2.1146531384    1.6406663883
     26  H         3.2207093700   -2.6969569954    1.0914271850
     27  H         3.4853762459   -1.7091310216    2.5374772780
     28  H         4.7340257764   -2.8176710366    1.9784875429
     29  O        -1.2444324825    2.1329393309   -1.4138833488
     30  H         5.0773431144   -1.5048585595   -0.0770638085
     31  O        -1.7876374543   -0.0846675091   -1.0311941025
     32  C        -2.7965698892   -1.0014961454   -0.6122820697
     33  H        -3.7565667999   -0.7661488779   -1.0851940935
     34  C        -2.1228085777    1.2702257902   -0.7474119309
     35  H        -3.0989581962    1.5098261798   -1.1859320100
     36  C        -2.3982334807   -2.3865950811   -1.1152017980
     37  O        -3.0483912973   -3.0389868924   -1.8849129673
     38  O        -1.2199052522   -2.7936855090   -0.5938912741
     39  H        -1.0356785633   -3.6749794221   -0.9533313364
     40  C        -2.9483273604   -0.9465605292    0.9163905686
     41  H        -1.9989407453   -1.2745322324    1.3655855574
     42  O        -3.9995400431   -1.8214109401    1.2804322792
     43  H        -4.2406635667   -1.6390359137    2.1964951715
     44  C        -3.2373777925    0.4948309491    1.3386163048
     45  H        -4.2285283496    0.7769196373    0.9692175661
     46  O        -3.3452101875    0.6104673535    2.7620086558
     47  H        -2.4970271315    0.3805492366    3.1631903134
     48  C        -2.2090860672    1.4810754896    0.7736249860
     49  H        -1.2263915002    1.2716751390    1.2211054833
     50  O        -2.5904839483    2.8207050116    1.0084987688
     51  H        -2.8951586548    2.8909720910    1.9211529076
   Point Group: c1    Number of degrees of freedom:   147


   Energy is  -1302.761190217

 Hessian Updated using BFGS Update

143 Hessian modes will be used to form the next step
  Hessian Eigenvalues:
     0.001037    0.002717    0.004033    0.004435    0.005626    0.005853
     0.006370    0.007157    0.007310    0.007540    0.011149    0.011337
     0.013587    0.013891    0.014466    0.015161    0.019172    0.019732
     0.022091    0.022496    0.030153    0.031171    0.032147    0.034900
     0.038289    0.041311    0.043440    0.043911    0.046098    0.046889
     0.047488    0.048293    0.048633    0.049086    0.049600    0.049836
     0.050573    0.051070    0.051814    0.053043    0.053616    0.054370
     0.055234    0.055589    0.056009    0.056371    0.057509    0.059030
     0.060633    0.062006    0.064174    0.066360    0.067580    0.070983
     0.075322    0.077490    0.080776    0.081411    0.082883    0.084813
     0.091241    0.095962    0.097346    0.112997    0.114201    0.125081
     0.142019    0.148268    0.155456    0.158379    0.159804    0.159943
     0.160010    0.160068    0.160381    0.161527    0.168332    0.169599
     0.171536    0.176854    0.177154    0.178249    0.194206    0.197368
     0.203066    0.218884    0.249770    0.249959    0.250040    0.250949
     0.266294    0.269663    0.271974    0.274516    0.276765    0.283516
     0.284131    0.285796    0.287074    0.287926    0.289971    0.290862
     0.295405    0.297217    0.299818    0.329425    0.336413    0.338055
     0.338231    0.339688    0.340060    0.340920    0.341079    0.341409
     0.341525    0.342540    0.342985    0.343134    0.343156    0.343387
     0.343683    0.343781    0.343932    0.344155    0.344350    0.344770
     0.354453    0.398942    0.404128    0.405446    0.407472    0.431999
     0.435315    0.456730    0.491406    0.534972    0.542273    0.544140
     0.544902    0.548177    0.549442    1.046657    1.058344

 Minimum Search - Taking Simple RFO Step
 Searching for Lamda that Minimizes Along All modes
 Value Taken    Lamda =  -0.00020448
 Step Taken.  Stepsize is  0.147187

                             Maximum     Tolerance    Cnvgd?
         Gradient           0.002763      0.000300      NO
         Displacement       0.047113      0.001200      NO
         Energy change     -0.000020      0.000001      NO


 New Cartesian Coordinates Obtained by Inverse Iteration

 Displacement from previous Coordinates is:  1.004188
 ----------------------------------------------------------------
             Standard Nuclear Orientation (Angstroms)
    I     Atom           X                Y                Z
 ----------------------------------------------------------------
    1      C       3.5918746936    -0.0207633384     0.1555256727
    2      H       4.1701521157     0.7352274560    -0.3933592635
    3      C       2.6416255992    -0.6537440996    -0.8722094956
    4      H       2.0041916428    -1.3866095712    -0.3560857051
    5      O       3.4311113305    -1.3247752834    -1.8610271061
    6      H       2.8453818987    -1.6547381569    -2.5500937299
    7      C       1.7520863985     0.4082026373    -1.5256210716
    8      H       2.3849022492     1.1160796345    -2.0687773016
    9      H       1.0823838558    -0.0657777242    -2.2522019896
   10      C       0.9169527922     1.1760267796    -0.4753703051
   11      H       0.2474480683     0.4603685465    -0.0004882071
   12      C       0.1317429024     2.2590301796    -1.2020989523
   13      O       0.6586943068     3.2165700681    -1.6932674959
   14      C       1.8528603791     1.7932435241     0.5846219382
   15      H       1.2659307039     2.3011576784     1.3576304382
   16      H       2.4638829933     2.5587146573     0.0983697597
   17      C       2.7491083548     0.7168746783     1.2117605103
   18      H       3.4065637375     1.1787648624     1.9519841580
   19      H       2.1303496274    -0.0079473634     1.7537855869
   20      C       4.6209711125    -1.0249569555     0.7381279986
   21      C       5.7202429544    -0.3054886994     1.5354784382
   22      H       6.5132855401    -1.0056560242     1.8138305788
   23      H       6.1775569838     0.4962443901     0.9474963350
   24      H       5.3404883449     0.1357946355     2.4632665426
   25      C       4.0014718998    -2.1568270162     1.5748249130
   26      H       3.2657694348    -2.7359127646     1.0088664087
   27      H       3.5119343660    -1.7808481966     2.4801656098
   28      H       4.7785174153    -2.8562407847     1.8975252472
   29      O      -1.2300225283     2.1333822127    -1.4097412748
   30      H       5.0999253236    -1.4890894203    -0.1290494304
   31      O      -1.7509934548    -0.0871005101    -1.0036131725
   32      C      -2.7574951646    -1.0118185664    -0.5955369589
   33      H      -3.7056461543    -0.8029186718    -1.1033799188
   34      C      -2.1183829754     1.2679665834    -0.7614323884
   35      H      -3.0818411040     1.4824164122    -1.2393749716
   36      C      -2.3220185728    -2.4015207938    -1.0523243032
   37      O      -2.9441119913    -3.0878639295    -1.8156996915
   38      O      -1.1665250877    -2.7865397857    -0.4670885499
   39      H      -0.9656952137    -3.6796142065    -0.7863398616
   40      C      -2.9595690555    -0.9253271830     0.9261553749
   41      H      -2.0192969638    -1.2241411423     1.4132788841
   42      O      -4.0057234501    -1.8112134848     1.2775813528
   43      H      -4.2815337402    -1.6091809505     2.1796688018
   44      C      -3.2895594890     0.5196242787     1.3031351288
   45      H      -4.2717450607     0.7739012061     0.8923004629
   46      O      -3.4495073673     0.6676986563     2.7185962590
   47      H      -2.6122171376     0.4623960280     3.1545737597
   48      C      -2.2598320156     1.5105097746     0.7502623976
   49      H      -1.2888780749     1.3286541292     1.2347198350
   50      O      -2.6716378065     2.8480709623     0.9412686247
   51      H      -3.0101535301     2.9326400606     1.8406702659
 ----------------------------------------------------------------
 Molecular Point Group                 C1    NOp =  1
 Largest Abelian Subgroup              C1    NOp =  1
 Nuclear Repulsion Energy =  2520.8351510787 hartrees
 There are       97 alpha and       97 beta electrons
 Applying Cartesian multipole field
    Component          Value
    ---------          -----
     (2,0,0)        1.00000E-12
     (0,2,0)        2.00000E-11
     (0,0,2)       -3.00000E-11
 Nucleus-field energy     =     0.0000000115 hartrees
 Requested basis set is 6-311++G(d,p)
 There are 280 shells and 732 basis functions
 A cutoff of  1.0D-11 yielded  28352 shell pairs
 There are    189069 function pairs (    200229 Cartesian)
 Smallest overlap matrix eigenvalue = 1.25E-06

 Q-Chem warning in module stvman/mkSTV.C, line 306:

 Overlap eigenvalue is smaller than square root of threshold
 Use THRESH >= 12 to get rid of this warning

 Guess MOs from SCF MO coefficient file

 -----------------------------------------------------------------------
  General SCF calculation program by
  Eric Jon Sundstrom, Paul Horn, Yuezhi Mao, Dmitri Zuev, Alec White,
  David Stuck, Shaama M.S., Shane Yost, Joonho Lee, David Small,
  Daniel Levine, Susi Lehtola, Hugh Burton, Evgeny Epifanovsky
 -----------------------------------------------------------------------
 Exchange:     0.2000 Hartree-Fock + 0.0800 Slater + 0.7200 B88
 Correlation:  0.1900 VWN1RPA + 0.8100 LYP
 Using SG-1 standard quadrature grid
 using 4 threads for integral computing
 -------------------------------------------------------
 OpenMP Integral computing Module                
 Release: version 2.0, May 2017, Q-Chem Inc. Pleasanton 
 -------------------------------------------------------
 -------------------------------------------------------
 OpenMP BLAS3 based DFT computing Module                
 Release: version 1.0, May 2013, Q-Chem Inc. Pittsburgh 
 -------------------------------------------------------
 A restricted SCF calculation will be
 performed using DIIS
 SCF converges when DIIS error is below 1.0e-08
 ---------------------------------------
  Cycle       Energy         DIIS error
 ---------------------------------------
    1   -1302.7447288319      4.39e-04  
    2   -1302.7609093169      8.67e-05  
    3   -1302.7605249332      1.33e-04  
    4   -1302.7613157119      1.15e-05  
    5   -1302.7613184742      9.21e-06  
    6   -1302.7613222084      2.50e-06  
    7   -1302.7613225036      8.15e-07  
    8   -1302.7613225363      2.44e-07  
    9   -1302.7613225391      7.16e-08  
   10   -1302.7613225393      2.57e-08  
   11   -1302.7613225397      1.40e-08  
   12   -1302.7613225392      4.63e-09  Convergence criterion met
 ---------------------------------------
 SCF time:   CPU 2356.90s  wall 610.00s 
 SCF   energy in the final basis set =    -1302.7613225392
 Total energy in the final basis set =    -1302.7613225392

 --------------------------------------------------------------

                    Orbital Energies (a.u.)
 --------------------------------------------------------------

 Alpha MOs
 -- Occupied --
-19.203 -19.181 -19.180 -19.180 -19.162 -19.158 -19.147 -19.130
-19.120 -10.338 -10.319 -10.315 -10.279 -10.270 -10.269 -10.267
-10.229 -10.203 -10.182 -10.182 -10.177 -10.177 -10.173 -10.160
-10.158  -1.147  -1.132  -1.094  -1.085  -1.068  -1.057  -1.056
 -1.035  -1.033  -0.854  -0.828  -0.816  -0.808  -0.754  -0.746
 -0.727  -0.698  -0.687  -0.670  -0.653  -0.644  -0.629  -0.601
 -0.589  -0.579  -0.573  -0.554  -0.545  -0.536  -0.532  -0.530
 -0.517  -0.511  -0.510  -0.506  -0.483  -0.471  -0.467  -0.462
 -0.460  -0.453  -0.452  -0.442  -0.440  -0.426  -0.424  -0.412
 -0.408  -0.402  -0.400  -0.398  -0.388  -0.385  -0.382  -0.377
 -0.366  -0.363  -0.358  -0.356  -0.353  -0.348  -0.344  -0.330
 -0.327  -0.325  -0.318  -0.314  -0.311  -0.306  -0.301  -0.289
 -0.280
 -- Virtual --
 -0.048  -0.038  -0.026  -0.019  -0.013  -0.008  -0.004   0.000
  0.006   0.008   0.018   0.024   0.025   0.028   0.030   0.037
  0.038   0.043   0.048   0.051   0.053   0.056   0.059   0.060
  0.062   0.067   0.076   0.077   0.079   0.082   0.085   0.087
  0.090   0.090   0.094   0.098   0.098   0.100   0.104   0.106
  0.107   0.110   0.115   0.117   0.120   0.120   0.121   0.125
  0.127   0.129   0.130   0.131   0.132   0.137   0.138   0.140
  0.140   0.145   0.146   0.149   0.150   0.151   0.154   0.156
  0.158   0.160   0.161   0.164   0.165   0.167   0.170   0.175
  0.176   0.177   0.182   0.186   0.188   0.189   0.191   0.193
  0.195   0.196   0.199   0.203   0.204   0.207   0.209   0.211
  0.213   0.217   0.219   0.220   0.225   0.227   0.229   0.232
  0.234   0.236   0.238   0.239   0.241   0.244   0.248   0.253
  0.254   0.257   0.259   0.262   0.265   0.269   0.271   0.273
  0.276   0.277   0.281   0.283   0.288   0.289   0.292   0.296
  0.298   0.299   0.302   0.305   0.309   0.313   0.315   0.318
  0.320   0.321   0.323   0.326   0.330   0.332   0.335   0.338
  0.341   0.343   0.344   0.350   0.352   0.356   0.359   0.359
  0.363   0.365   0.367   0.369   0.376   0.380   0.380   0.382
  0.383   0.390   0.392   0.396   0.401   0.406   0.407   0.411
  0.417   0.421   0.424   0.426   0.430   0.432   0.436   0.443
  0.446   0.450   0.455   0.458   0.461   0.466   0.473   0.474
  0.489   0.491   0.499   0.502   0.511   0.515   0.519   0.529
  0.530   0.538   0.547   0.555   0.561   0.566   0.567   0.576
  0.585   0.589   0.595   0.598   0.600   0.610   0.614   0.617
  0.623   0.632   0.637   0.638   0.645   0.648   0.650   0.657
  0.660   0.664   0.674   0.678   0.683   0.692   0.697   0.701
  0.709   0.714   0.718   0.725   0.731   0.734   0.736   0.738
  0.751   0.754   0.757   0.757   0.761   0.766   0.768   0.778
  0.783   0.787   0.793   0.798   0.800   0.806   0.814   0.817
  0.823   0.829   0.835   0.843   0.850   0.854   0.870   0.887
  0.890   0.901   0.915   0.924   0.934   0.942   0.953   0.967
  0.977   0.982   0.985   1.003   1.006   1.024   1.033   1.037
  1.053   1.057   1.061   1.074   1.083   1.092   1.103   1.107
  1.109   1.123   1.129   1.136   1.141   1.148   1.159   1.164
  1.176   1.188   1.191   1.193   1.203   1.210   1.217   1.220
  1.225   1.231   1.235   1.245   1.247   1.260   1.266   1.273
  1.279   1.281   1.291   1.294   1.298   1.308   1.317   1.325
  1.328   1.346   1.350   1.359   1.369   1.378   1.392   1.397
  1.405   1.421   1.430   1.437   1.446   1.455   1.467   1.471
  1.479   1.484   1.490   1.493   1.499   1.514   1.523   1.528
  1.536   1.541   1.545   1.558   1.562   1.568   1.581   1.584
  1.586   1.592   1.597   1.602   1.609   1.612   1.615   1.619
  1.621   1.628   1.631   1.636   1.640   1.646   1.650   1.652
  1.660   1.662   1.668   1.671   1.677   1.685   1.688   1.696
  1.710   1.713   1.721   1.730   1.736   1.746   1.752   1.757
  1.762   1.776   1.784   1.792   1.797   1.801   1.813   1.816
  1.825   1.833   1.836   1.840   1.855   1.862   1.868   1.871
  1.884   1.895   1.908   1.910   1.920   1.922   1.942   1.948
  1.959   1.964   1.976   1.987   1.996   2.003   2.005   2.028
  2.040   2.052   2.055   2.057   2.064   2.067   2.074   2.087
  2.100   2.104   2.120   2.123   2.130   2.145   2.152   2.161
  2.166   2.172   2.186   2.189   2.207   2.216   2.223   2.241
  2.248   2.266   2.271   2.290   2.299   2.305   2.324   2.329
  2.349   2.363   2.365   2.383   2.388   2.403   2.417   2.438
  2.457   2.484   2.505   2.512   2.522   2.525   2.532   2.537
  2.541   2.564   2.566   2.573   2.582   2.585   2.593   2.605
  2.619   2.627   2.641   2.646   2.651   2.663   2.679   2.683
  2.685   2.694   2.718   2.728   2.735   2.744   2.748   2.758
  2.768   2.783   2.789   2.796   2.800   2.823   2.828   2.843
  2.859   2.865   2.869   2.886   2.893   2.896   2.906   2.909
  2.917   2.920   2.939   2.942   2.950   2.964   2.976   2.982
  2.986   3.000   3.005   3.008   3.025   3.038   3.043   3.054
  3.057   3.064   3.069   3.082   3.092   3.100   3.106   3.114
  3.123   3.131   3.141   3.150   3.159   3.169   3.175   3.186
  3.196   3.205   3.220   3.224   3.234   3.263   3.275   3.289
  3.300   3.312   3.313   3.327   3.333   3.361   3.370   3.390
  3.410   3.436   3.439   3.480   3.510   3.543   3.544   3.586
  3.609   3.676   3.733   3.777   3.780   3.795   3.798   3.807
  3.829   3.838   3.845   3.859   3.885   3.889   3.922   3.925
  3.932   3.950   3.960   3.986   3.995   4.035   4.047   4.089
  4.108   4.120   4.147   4.151   4.158   4.187   4.227   4.253
  4.255   4.282   4.284   4.299   4.329   4.344   4.397   4.994
  5.075   5.085   5.101   5.111   5.124   5.135   5.142   5.153
  5.186   5.240   5.318   5.361   5.405   5.409   5.431   5.447
  5.466   5.584   5.602   5.611   5.648   5.666   5.677   5.748
  5.838   5.950  23.734  23.748  23.782  23.801  23.807  23.812
 23.844  23.847  23.858  23.880  23.925  23.935  23.953  23.979
 23.986  24.010  49.859  49.895  49.902  49.940  49.956  49.962
 49.977  50.004  50.057
 --------------------------------------------------------------

          Ground-State Mulliken Net Atomic Charges

     Atom                 Charge (a.u.)
  ----------------------------------------
      1 C                     0.558930
      2 H                     0.219313
      3 C                    -0.674240
      4 H                     0.229081
      5 O                    -0.157974
      6 H                     0.242781
      7 C                    -0.624300
      8 H                     0.251881
      9 H                     0.164792
     10 C                     1.241606
     11 H                     0.176580
     12 C                    -0.600750
     13 O                    -0.194839
     14 C                    -0.769181
     15 H                     0.185645
     16 H                     0.213750
     17 C                    -0.421363
     18 H                     0.168480
     19 H                     0.131113
     20 C                     0.052064
     21 C                    -0.654197
     22 H                     0.151993
     23 H                     0.132646
     24 H                     0.140170
     25 C                    -0.616027
     26 H                     0.142032
     27 H                     0.143362
     28 H                     0.156817
     29 O                     0.102243
     30 H                     0.231632
     31 O                     0.084018
     32 C                    -0.259894
     33 H                     0.282141
     34 C                    -0.761691
     35 H                     0.217046
     36 C                    -0.045407
     37 O                    -0.179829
     38 O                    -0.111909
     39 H                     0.304250
     40 C                    -0.273230
     41 H                     0.315682
     42 O                    -0.154577
     43 H                     0.267028
     44 C                    -0.651384
     45 H                     0.299348
     46 O                    -0.159467
     47 H                     0.261049
     48 C                    -0.356218
     49 H                     0.429131
     50 O                    -0.103464
     51 H                     0.273340
  ----------------------------------------
  Sum of atomic charges =     0.000000

 -----------------------------------------------------------------
                    Cartesian Multipole Moments
 -----------------------------------------------------------------
    Charge (ESU x 10^10)
                 0.0000
    Dipole Moment (Debye)
         X      -0.6002      Y      -2.7048      Z       5.1398
       Tot       5.8390
    Quadrupole Moments (Debye-Ang)
        XX    -162.8585     XY      -6.8749     YY    -170.4894
        XZ      -4.8825     YZ       7.3147     ZZ    -149.6241
    Octopole Moments (Debye-Ang^2)
       XXX     -62.4249    XXY      50.7728    XYY      19.0429
       YYY     -83.2035    XXZ      27.5270    XYZ      21.5126
       YYZ      38.9595    XZZ     -23.5284    YZZ     -10.0037
       ZZZ      11.3084
    Hexadecapole Moments (Debye-Ang^3)
      XXXX   -8472.1748   XXXY     -22.3150   XXYY   -2024.1303
      XYYY      -8.5665   YYYY   -3040.7471   XXXZ     -10.4053
      XXYZ    -113.6211   XYYZ    -102.3729   YYYZ     123.8771
      XXZZ   -1727.7456   XYZZ      -9.8798   YYZZ    -824.6559
      XZZZ    -145.6787   YZZZ      23.9674   ZZZZ   -1682.8452
 -----------------------------------------------------------------
 Calculating analytic gradient of the SCF energy
 Gradient of SCF Energy
            1           2           3           4           5           6
    1   0.0001935  -0.0002897  -0.0005627   0.0001792   0.0000428  -0.0000708
    2   0.0006119   0.0000747  -0.0003267   0.0003447  -0.0001390   0.0000791
    3   0.0002933  -0.0000610  -0.0002207   0.0004625  -0.0000542   0.0000440
            7           8           9          10          11          12
    1   0.0005562   0.0000477   0.0000464  -0.0006686  -0.0001474  -0.0003468
    2  -0.0001600   0.0001479   0.0000747   0.0000281  -0.0001453  -0.0004620
    3   0.0002341   0.0001577  -0.0000744  -0.0007333   0.0001957  -0.0000258
           13          14          15          16          17          18
    1   0.0000988   0.0002532   0.0000023  -0.0001271  -0.0002688   0.0001790
    2  -0.0001746   0.0004716  -0.0000354  -0.0001355   0.0000262  -0.0002192
    3  -0.0005277   0.0005076  -0.0000950  -0.0003784   0.0001275  -0.0000276
           19          20          21          22          23          24
    1   0.0003152  -0.0000289  -0.0000817   0.0000074  -0.0001115  -0.0000106
    2  -0.0003097   0.0001516   0.0000466   0.0000773   0.0000358   0.0000896
    3  -0.0002447  -0.0002340   0.0000053  -0.0000013   0.0000722   0.0002053
           25          26          27          28          29          30
    1   0.0003762  -0.0000165  -0.0001992  -0.0000971   0.0000824  -0.0000242
    2  -0.0000328  -0.0004655   0.0000933  -0.0001413   0.0007690  -0.0000208
    3   0.0000208   0.0000692   0.0001954   0.0001240   0.0011680  -0.0000194
           31          32          33          34          35          36
    1   0.0003084  -0.0003158   0.0001480  -0.0006980  -0.0002013   0.0015872
    2  -0.0001098  -0.0003716  -0.0000704  -0.0004026   0.0001308   0.0013260
    3   0.0004346   0.0009449  -0.0001341  -0.0010819   0.0001559  -0.0024686
           37          38          39          40          41          42
    1  -0.0005852  -0.0002968  -0.0001337  -0.0003041   0.0000761  -0.0001456
    2  -0.0004812  -0.0004700   0.0000208   0.0000980   0.0000343   0.0001055
    3   0.0010219   0.0008187  -0.0000423  -0.0005050   0.0001647  -0.0000254
           43          44          45          46          47          48
    1   0.0000793   0.0001494  -0.0000685  -0.0000133   0.0000743   0.0006302
    2  -0.0000352  -0.0005862   0.0001675   0.0001362  -0.0000046   0.0003711
    3  -0.0000130  -0.0001337  -0.0000634  -0.0000768   0.0001318   0.0003021
           49          50          51
    1   0.0003138   0.0000555   0.0000114
    2  -0.0002130   0.0000138  -0.0000137
    3  -0.0001406  -0.0003411  -0.0001339
 Max gradient component =       2.469E-03
 RMS gradient           =       4.091E-04
 Gradient time:  CPU 564.06 s  wall 142.17 s
 Geometry Optimization Parameters
   NAtoms,    NIC,     NZ,  NCons,   NDum,   NFix, NCnnct, MaxDiis
       51     405       0       0       0       0       0       0

 Cartesian Hessian Update
 Hessian Updated using BFGS Update


** GEOMETRY OPTIMIZATION IN DELOCALIZED INTERNAL COORDINATES **
   Searching for a Minimum

   Optimization Cycle:   8

                       Coordinates (Angstroms)
     ATOM                X               Y               Z
      1  C         3.5918746936   -0.0207633384    0.1555256727
      2  H         4.1701521157    0.7352274560   -0.3933592635
      3  C         2.6416255992   -0.6537440996   -0.8722094956
      4  H         2.0041916428   -1.3866095712   -0.3560857051
      5  O         3.4311113305   -1.3247752834   -1.8610271061
      6  H         2.8453818987   -1.6547381569   -2.5500937299
      7  C         1.7520863985    0.4082026373   -1.5256210716
      8  H         2.3849022492    1.1160796345   -2.0687773016
      9  H         1.0823838558   -0.0657777242   -2.2522019896
     10  C         0.9169527922    1.1760267796   -0.4753703051
     11  H         0.2474480683    0.4603685465   -0.0004882071
     12  C         0.1317429024    2.2590301796   -1.2020989523
     13  O         0.6586943068    3.2165700681   -1.6932674959
     14  C         1.8528603791    1.7932435241    0.5846219382
     15  H         1.2659307039    2.3011576784    1.3576304382
     16  H         2.4638829933    2.5587146573    0.0983697597
     17  C         2.7491083548    0.7168746783    1.2117605103
     18  H         3.4065637375    1.1787648624    1.9519841580
     19  H         2.1303496274   -0.0079473634    1.7537855869
     20  C         4.6209711125   -1.0249569555    0.7381279986
     21  C         5.7202429544   -0.3054886994    1.5354784382
     22  H         6.5132855401   -1.0056560242    1.8138305788
     23  H         6.1775569838    0.4962443901    0.9474963350
     24  H         5.3404883449    0.1357946355    2.4632665426
     25  C         4.0014718998   -2.1568270162    1.5748249130
     26  H         3.2657694348   -2.7359127646    1.0088664087
     27  H         3.5119343660   -1.7808481966    2.4801656098
     28  H         4.7785174153   -2.8562407847    1.8975252472
     29  O        -1.2300225283    2.1333822127   -1.4097412748
     30  H         5.0999253236   -1.4890894203   -0.1290494304
     31  O        -1.7509934548   -0.0871005101   -1.0036131725
     32  C        -2.7574951646   -1.0118185664   -0.5955369589
     33  H        -3.7056461543   -0.8029186718   -1.1033799188
     34  C        -2.1183829754    1.2679665834   -0.7614323884
     35  H        -3.0818411040    1.4824164122   -1.2393749716
     36  C        -2.3220185728   -2.4015207938   -1.0523243032
     37  O        -2.9441119913   -3.0878639295   -1.8156996915
     38  O        -1.1665250877   -2.7865397857   -0.4670885499
     39  H        -0.9656952137   -3.6796142065   -0.7863398616
     40  C        -2.9595690555   -0.9253271830    0.9261553749
     41  H        -2.0192969638   -1.2241411423    1.4132788841
     42  O        -4.0057234501   -1.8112134848    1.2775813528
     43  H        -4.2815337402   -1.6091809505    2.1796688018
     44  C        -3.2895594890    0.5196242787    1.3031351288
     45  H        -4.2717450607    0.7739012061    0.8923004629
     46  O        -3.4495073673    0.6676986563    2.7185962590
     47  H        -2.6122171376    0.4623960280    3.1545737597
     48  C        -2.2598320156    1.5105097746    0.7502623976
     49  H        -1.2888780749    1.3286541292    1.2347198350
     50  O        -2.6716378065    2.8480709623    0.9412686247
     51  H        -3.0101535301    2.9326400606    1.8406702659
   Point Group: c1    Number of degrees of freedom:   147


   Energy is  -1302.761322539

 Hessian Updated using BFGS Update

144 Hessian modes will be used to form the next step
  Hessian Eigenvalues:
     0.000641    0.002579    0.003621    0.004457    0.005574    0.006032
     0.006383    0.006663    0.007192    0.007507    0.011177    0.011333
     0.013445    0.013887    0.014272    0.014784    0.019148    0.019812
     0.022090    0.029782    0.030919    0.031823    0.034640    0.037160
     0.039828    0.041278    0.043812    0.044419    0.045333    0.046863
     0.047710    0.048405    0.048557    0.049090    0.049458    0.049857
     0.050579    0.050820    0.052549    0.053054    0.053617    0.054373
     0.055093    0.055431    0.056001    0.056203    0.056846    0.058912
     0.061561    0.062068    0.065407    0.065837    0.067204    0.069286
     0.073929    0.076060    0.080893    0.081407    0.083087    0.085990
     0.090729    0.094933    0.097447    0.112638    0.117048    0.125610
     0.141628    0.148266    0.155043    0.156416    0.159816    0.159949
     0.160005    0.160019    0.160177    0.160576    0.160825    0.168440
     0.169830    0.171282    0.171776    0.177479    0.178729    0.194735
     0.197864    0.203327    0.210000    0.249812    0.250029    0.250054
     0.251675    0.265317    0.269721    0.271286    0.274039    0.277050
     0.283173    0.283931    0.285402    0.287110    0.287906    0.288686
     0.290678    0.290919    0.297318    0.299089    0.334684    0.336395
     0.338061    0.338257    0.339616    0.340610    0.340958    0.341337
     0.341472    0.342105    0.342550    0.342938    0.343155    0.343360
     0.343508    0.343684    0.343785    0.343938    0.344020    0.344219
     0.345667    0.367339    0.398895    0.403950    0.405330    0.407367
     0.431999    0.435117    0.459124    0.504367    0.534975    0.542280
     0.544112    0.544890    0.548155    0.549445    1.046656    1.058289

 Minimum Search - Taking Simple RFO Step
 Searching for Lamda that Minimizes Along All modes
 Value Taken    Lamda =  -0.00067372
 Calculated Step too Large.  Step scaled by  0.603957
 Step Taken.  Stepsize is  0.300000

                             Maximum     Tolerance    Cnvgd?
         Gradient           0.001930      0.000300      NO
         Displacement       0.097968      0.001200      NO
         Energy change     -0.000132      0.000001      NO


 New Cartesian Coordinates Obtained by Inverse Iteration

 Displacement from previous Coordinates is:  2.008056
 ----------------------------------------------------------------
             Standard Nuclear Orientation (Angstroms)
    I     Atom           X                Y                Z
 ----------------------------------------------------------------
    1      C       3.6189613158    -0.0394124832     0.1426945784
    2      H       4.1801839010     0.7390381207    -0.3926796715
    3      C       2.6463728448    -0.6410979637    -0.8832089980
    4      H       2.0221512378    -1.3943327941    -0.3798272053
    5      O       3.4119773349    -1.2755781671    -1.9128088875
    6      H       2.8118799595    -1.5750311310    -2.6035719851
    7      C       1.7357459302     0.4371933543    -1.4790809353
    8      H       2.3500945437     1.1597931812    -2.0241249957
    9      H       1.0433938152    -0.0199963067    -2.1949993724
   10      C       0.9300691014     1.1780380631    -0.3846912215
   11      H       0.2600447463     0.4541283044     0.0766110261
   12      C       0.1475991162     2.2869752701    -1.0751310800
   13      O       0.6687396399     3.2884030081    -1.4770537636
   14      C       1.8879181106     1.7536970844     0.6767722736
   15      H       1.3154291472     2.2306589958     1.4798003395
   16      H       2.4887420450     2.5387042892     0.2094345400
   17      C       2.7999921597     0.6582731908     1.2447098511
   18      H       3.4741298390     1.1006104348     1.9811867852
   19      H       2.1978766472    -0.0836231800     1.7822830527
   20      C       4.6702419823    -1.0529699756     0.6637614729
   21      C       5.7980901587    -0.3513978826     1.4367462570
   22      H       6.5954424861    -1.0607431457     1.6768911386
   23      H       6.2405899821     0.4583259208     0.8480508204
   24      H       5.4512198065     0.0752115704     2.3839213684
   25      C       4.0789882613    -2.2040438815     1.4930451948
   26      H       3.3214701980    -2.7613742338     0.9357236898
   27      H       3.6240789824    -1.8521259853     2.4254522824
   28      H       4.8650962007    -2.9135888165     1.7679945312
   29      O      -1.1917570576     2.1254191939    -1.3823654034
   30      H       5.1176490681    -1.4960028319    -0.2308660162
   31      O      -1.6956475895    -0.0985913192    -0.9424353212
   32      C      -2.7066169962    -1.0322802661    -0.5643640256
   33      H      -3.6232418970    -0.8666232171    -1.1412302635
   34      C      -2.1088289163     1.2565444909    -0.7812122087
   35      H      -3.0340828083     1.4289942966    -1.3439607309
   36      C      -2.2119626947    -2.4290841596    -0.9288691569
   37      O      -2.7640093463    -3.1615762849    -1.7032354316
   38      O      -1.1003910370    -2.7662751279    -0.2386584196
   39      H      -0.8630301652    -3.6706732897    -0.4948739981
   40      C      -3.0147158103    -0.8899753149     0.9359628713
   41      H      -2.1011343658    -1.1334894511     1.4986625353
   42      O      -4.0535053263    -1.7959443299     1.2560503670
   43      H      -4.4025866024    -1.5588886033     2.1236970294
   44      C      -3.4184621833     0.5572523838     1.2186810755
   45      H      -4.3716789563     0.7584360811     0.7205952011
   46      O      -3.6944434343     0.7632727754     2.6087259807
   47      H      -2.8887308080     0.6026823505     3.1169106116
   48      C      -2.3773460525     1.5545424272     0.7026929251
   49      H      -1.4421882737     1.4240439285     1.2685858057
   50      O      -2.8408053532     2.8848823750     0.8048881728
   51      H      -3.2539818005     2.9925444598     1.6700074525
 ----------------------------------------------------------------
 Molecular Point Group                 C1    NOp =  1
 Largest Abelian Subgroup              C1    NOp =  1
 Nuclear Repulsion Energy =  2518.1003560131 hartrees
 There are       97 alpha and       97 beta electrons
 Applying Cartesian multipole field
    Component          Value
    ---------          -----
     (2,0,0)        1.00000E-12
     (0,2,0)        2.00000E-11
     (0,0,2)       -3.00000E-11
 Nucleus-field energy     =     0.0000000154 hartrees
 Requested basis set is 6-311++G(d,p)
 There are 280 shells and 732 basis functions
 A cutoff of  1.0D-11 yielded  28264 shell pairs
 There are    188487 function pairs (    199625 Cartesian)
 Smallest overlap matrix eigenvalue = 1.25E-06

 Q-Chem warning in module stvman/mkSTV.C, line 306:

 Overlap eigenvalue is smaller than square root of threshold
 Use THRESH >= 12 to get rid of this warning

 Guess MOs from SCF MO coefficient file

 -----------------------------------------------------------------------
  General SCF calculation program by
  Eric Jon Sundstrom, Paul Horn, Yuezhi Mao, Dmitri Zuev, Alec White,
  David Stuck, Shaama M.S., Shane Yost, Joonho Lee, David Small,
  Daniel Levine, Susi Lehtola, Hugh Burton, Evgeny Epifanovsky
 -----------------------------------------------------------------------
 Exchange:     0.2000 Hartree-Fock + 0.0800 Slater + 0.7200 B88
 Correlation:  0.1900 VWN1RPA + 0.8100 LYP
 Using SG-1 standard quadrature grid
 using 4 threads for integral computing
 -------------------------------------------------------
 OpenMP Integral computing Module                
 Release: version 2.0, May 2017, Q-Chem Inc. Pleasanton 
 -------------------------------------------------------
 -------------------------------------------------------
 OpenMP BLAS3 based DFT computing Module                
 Release: version 1.0, May 2013, Q-Chem Inc. Pittsburgh 
 -------------------------------------------------------
 A restricted SCF calculation will be
 performed using DIIS
 SCF converges when DIIS error is below 1.0e-08
 ---------------------------------------
  Cycle       Energy         DIIS error
 ---------------------------------------
    1   -1302.6951753434      8.82e-04  
    2   -1302.7596222267      1.85e-04  
    3   -1302.7578281547      2.83e-04  
    4   -1302.7614376916      2.37e-05  
    5   -1302.7614480798      1.96e-05  
    6   -1302.7614652213      5.22e-06  
    7   -1302.7614665030      1.66e-06  
    8   -1302.7614666326      5.05e-07  
    9   -1302.7614666451      1.47e-07  
   10   -1302.7614666460      6.23e-08  
   11   -1302.7614666462      3.50e-08  
   12   -1302.7614666462      7.85e-09  Convergence criterion met
 ---------------------------------------
 SCF time:   CPU 2348.85s  wall 608.00s 
 SCF   energy in the final basis set =    -1302.7614666462
 Total energy in the final basis set =    -1302.7614666462

 --------------------------------------------------------------

                    Orbital Energies (a.u.)
 --------------------------------------------------------------

 Alpha MOs
 -- Occupied --
-19.203 -19.180 -19.180 -19.180 -19.162 -19.157 -19.147 -19.130
-19.120 -10.339 -10.320 -10.315 -10.279 -10.270 -10.269 -10.267
-10.228 -10.202 -10.182 -10.180 -10.176 -10.176 -10.172 -10.159
-10.158  -1.147  -1.132  -1.094  -1.085  -1.067  -1.057  -1.056
 -1.035  -1.032  -0.853  -0.828  -0.815  -0.808  -0.754  -0.745
 -0.727  -0.698  -0.687  -0.669  -0.653  -0.644  -0.628  -0.600
 -0.588  -0.579  -0.573  -0.553  -0.544  -0.536  -0.532  -0.530
 -0.517  -0.510  -0.510  -0.506  -0.482  -0.471  -0.467  -0.461
 -0.459  -0.453  -0.452  -0.442  -0.439  -0.425  -0.424  -0.412
 -0.408  -0.402  -0.400  -0.398  -0.387  -0.385  -0.381  -0.376
 -0.365  -0.363  -0.358  -0.355  -0.352  -0.347  -0.343  -0.330
 -0.326  -0.324  -0.317  -0.313  -0.310  -0.305  -0.301  -0.289
 -0.279
 -- Virtual --
 -0.048  -0.038  -0.026  -0.020  -0.013  -0.008  -0.004  -0.000
  0.006   0.009   0.018   0.025   0.025   0.028   0.030   0.038
  0.039   0.043   0.047   0.050   0.054   0.056   0.059   0.060
  0.062   0.067   0.076   0.078   0.079   0.081   0.085   0.087
  0.089   0.091   0.093   0.097   0.098   0.100   0.105   0.106
  0.108   0.110   0.115   0.118   0.120   0.121   0.121   0.125
  0.127   0.130   0.130   0.132   0.133   0.135   0.138   0.141
  0.141   0.146   0.147   0.149   0.149   0.152   0.155   0.157
  0.158   0.158   0.160   0.164   0.165   0.168   0.170   0.174
  0.176   0.177   0.183   0.186   0.188   0.190   0.192   0.193
  0.195   0.195   0.201   0.203   0.204   0.206   0.211   0.211
  0.214   0.217   0.218   0.221   0.224   0.227   0.228   0.232
  0.234   0.236   0.239   0.240   0.241   0.246   0.247   0.249
  0.254   0.257   0.259   0.261   0.265   0.269   0.271   0.275
  0.276   0.280   0.282   0.283   0.289   0.290   0.292   0.294
  0.296   0.300   0.302   0.304   0.309   0.311   0.316   0.317
  0.320   0.323   0.323   0.325   0.329   0.333   0.335   0.339
  0.342   0.343   0.345   0.349   0.352   0.357   0.358   0.358
  0.362   0.364   0.367   0.368   0.374   0.379   0.382   0.383
  0.384   0.390   0.393   0.397   0.403   0.407   0.408   0.414
  0.418   0.420   0.424   0.425   0.429   0.434   0.438   0.440
  0.443   0.450   0.453   0.459   0.462   0.465   0.472   0.476
  0.491   0.494   0.500   0.505   0.510   0.517   0.518   0.527
  0.531   0.538   0.546   0.554   0.560   0.566   0.567   0.575
  0.585   0.589   0.596   0.597   0.600   0.609   0.613   0.617
  0.623   0.632   0.637   0.639   0.645   0.646   0.650   0.659
  0.661   0.666   0.676   0.679   0.682   0.692   0.695   0.698
  0.709   0.715   0.720   0.726   0.730   0.735   0.737   0.740
  0.749   0.752   0.756   0.758   0.760   0.766   0.769   0.780
  0.786   0.787   0.793   0.799   0.801   0.807   0.813   0.816
  0.820   0.827   0.836   0.841   0.848   0.853   0.868   0.888
  0.891   0.903   0.913   0.922   0.931   0.941   0.950   0.964
  0.976   0.979   0.988   0.997   1.006   1.025   1.031   1.037
  1.048   1.057   1.063   1.074   1.083   1.091   1.106   1.108
  1.111   1.119   1.131   1.137   1.140   1.152   1.160   1.166
  1.174   1.189   1.192   1.195   1.201   1.211   1.214   1.216
  1.225   1.230   1.233   1.242   1.248   1.258   1.266   1.275
  1.278   1.281   1.288   1.295   1.301   1.311   1.319   1.327
  1.332   1.346   1.353   1.359   1.371   1.376   1.388   1.395
  1.408   1.425   1.429   1.439   1.446   1.458   1.467   1.471
  1.477   1.484   1.490   1.494   1.500   1.513   1.523   1.529
  1.536   1.542   1.545   1.557   1.564   1.568   1.579   1.585
  1.587   1.591   1.597   1.602   1.609   1.612   1.616   1.619
  1.624   1.628   1.630   1.637   1.638   1.648   1.651   1.654
  1.659   1.660   1.670   1.672   1.676   1.682   1.688   1.697
  1.704   1.711   1.719   1.731   1.734   1.746   1.752   1.757
  1.762   1.777   1.784   1.792   1.798   1.800   1.812   1.814
  1.825   1.835   1.837   1.842   1.855   1.860   1.869   1.873
  1.888   1.895   1.906   1.910   1.918   1.923   1.937   1.949
  1.957   1.971   1.976   1.984   1.994   2.004   2.005   2.025
  2.039   2.050   2.054   2.055   2.062   2.068   2.078   2.089
  2.099   2.102   2.117   2.124   2.130   2.144   2.153   2.163
  2.167   2.173   2.184   2.187   2.207   2.213   2.222   2.242
  2.247   2.262   2.273   2.288   2.299   2.304   2.324   2.329
  2.353   2.358   2.366   2.381   2.389   2.406   2.419   2.438
  2.456   2.486   2.505   2.511   2.522   2.527   2.532   2.536
  2.541   2.560   2.567   2.571   2.578   2.580   2.593   2.605
  2.617   2.627   2.641   2.645   2.654   2.662   2.680   2.683
  2.689   2.692   2.718   2.729   2.736   2.743   2.747   2.757
  2.767   2.784   2.786   2.796   2.800   2.825   2.829   2.842
  2.862   2.864   2.867   2.883   2.892   2.896   2.905   2.908
  2.916   2.919   2.936   2.941   2.953   2.962   2.974   2.981
  2.987   2.998   3.004   3.008   3.029   3.034   3.044   3.051
  3.057   3.063   3.067   3.081   3.091   3.098   3.107   3.115
  3.125   3.130   3.144   3.150   3.156   3.168   3.175   3.187
  3.198   3.203   3.218   3.227   3.233   3.261   3.273   3.286
  3.298   3.307   3.314   3.324   3.333   3.362   3.369   3.390
  3.411   3.434   3.439   3.480   3.509   3.544   3.545   3.587
  3.609   3.676   3.731   3.778   3.780   3.795   3.800   3.807
  3.831   3.840   3.845   3.860   3.885   3.890   3.923   3.925
  3.930   3.950   3.958   3.986   3.995   4.033   4.042   4.089
  4.108   4.122   4.148   4.149   4.159   4.190   4.223   4.252
  4.253   4.281   4.283   4.302   4.328   4.350   4.399   4.997
  5.076   5.087   5.101   5.109   5.129   5.133   5.143   5.152
  5.188   5.240   5.322   5.361   5.405   5.409   5.430   5.448
  5.467   5.583   5.602   5.611   5.649   5.667   5.678   5.749
  5.839   5.950  23.734  23.748  23.781  23.802  23.808  23.812
 23.843  23.846  23.859  23.880  23.923  23.936  23.952  23.979
 23.987  24.010  49.859  49.895  49.901  49.940  49.955  49.963
 49.976  50.004  50.053
 --------------------------------------------------------------

          Ground-State Mulliken Net Atomic Charges

     Atom                 Charge (a.u.)
  ----------------------------------------
      1 C                     0.588892
      2 H                     0.215205
      3 C                    -0.696680
      4 H                     0.230059
      5 O                    -0.156893
      6 H                     0.243228
      7 C                    -0.628715
      8 H                     0.254762
      9 H                     0.161860
     10 C                     1.233077
     11 H                     0.170912
     12 C                    -0.609072
     13 O                    -0.192797
     14 C                    -0.789946
     15 H                     0.175503
     16 H                     0.215614
     17 C                    -0.415444
     18 H                     0.175594
     19 H                     0.130999
     20 C                     0.062582
     21 C                    -0.655968
     22 H                     0.151896
     23 H                     0.132212
     24 H                     0.138446
     25 C                    -0.614399
     26 H                     0.139077
     27 H                     0.144830
     28 H                     0.156088
     29 O                     0.101900
     30 H                     0.231493
     31 O                     0.082886
     32 C                    -0.221256
     33 H                     0.282481
     34 C                    -0.762883
     35 H                     0.216941
     36 C                    -0.075297
     37 O                    -0.175788
     38 O                    -0.111790
     39 H                     0.305136
     40 C                    -0.297988
     41 H                     0.313732
     42 O                    -0.155346
     43 H                     0.266999
     44 C                    -0.601232
     45 H                     0.301425
     46 O                    -0.167849
     47 H                     0.263157
     48 C                    -0.310914
     49 H                     0.395007
     50 O                    -0.115268
     51 H                     0.273533
  ----------------------------------------
  Sum of atomic charges =     0.000000

 -----------------------------------------------------------------
                    Cartesian Multipole Moments
 -----------------------------------------------------------------
    Charge (ESU x 10^10)
                 0.0000
    Dipole Moment (Debye)
         X      -0.9411      Y      -2.6045      Z       5.0656
       Tot       5.7731
    Quadrupole Moments (Debye-Ang)
        XX    -161.3286     XY      -7.1282     YY    -171.9918
        XZ      -5.0603     YZ       6.3549     ZZ    -148.2649
    Octopole Moments (Debye-Ang^2)
       XXX     -69.7206    XXY      46.3522    XYY      18.9268
       YYY     -83.9807    XXZ      24.9390    XYZ      18.2698
       YYZ      39.8108    XZZ     -29.3221    YZZ      -4.5054
       ZZZ       2.9691
    Hexadecapole Moments (Debye-Ang^3)
      XXXX   -8657.8168   XXXY      55.2232   XXYY   -2059.3858
      XYYY      30.6733   YYYY   -3123.9473   XXXZ      38.4213
      XXYZ     -99.7049   XYYZ     -92.9715   YYYZ     101.8918
      XXZZ   -1723.4095   XYZZ      14.2142   YYZZ    -811.5353
      XZZZ    -111.9828   YZZZ      22.5192   ZZZZ   -1535.4055
 -----------------------------------------------------------------
 Calculating analytic gradient of the SCF energy
 Gradient of SCF Energy
            1           2           3           4           5           6
    1  -0.0000629  -0.0001014   0.0002577   0.0000032  -0.0003420  -0.0000983
    2   0.0000333   0.0001779  -0.0000471   0.0000645  -0.0002532   0.0002046
    3   0.0005625   0.0002007  -0.0009015   0.0002300   0.0004210  -0.0000799
            7           8           9          10          11          12
    1   0.0008564  -0.0001643  -0.0001174  -0.0007085   0.0002953  -0.0010734
    2  -0.0001769   0.0001372   0.0001159  -0.0001671  -0.0003146  -0.0009980
    3   0.0000122   0.0000315   0.0001080  -0.0004879  -0.0002122  -0.0002072
           13          14          15          16          17          18
    1   0.0003667  -0.0000405  -0.0000521   0.0000307  -0.0003385  -0.0002136
    2  -0.0002636   0.0002209   0.0000642  -0.0001343  -0.0001128  -0.0003595
    3  -0.0006019   0.0011763  -0.0001982  -0.0004318   0.0001920  -0.0003688
           19          20          21          22          23          24
    1   0.0006266   0.0000469   0.0000470  -0.0000524  -0.0000159   0.0002504
    2  -0.0003234   0.0005333   0.0000186   0.0000065   0.0001760   0.0000197
    3   0.0000492  -0.0002800  -0.0000744  -0.0000014   0.0000434   0.0001734
           25          26          27          28          29          30
    1  -0.0000095   0.0003469  -0.0002373   0.0000352   0.0001918  -0.0001903
    2  -0.0001842   0.0001952  -0.0000133   0.0000227   0.0016405  -0.0000676
    3  -0.0003150  -0.0000995   0.0004646   0.0002054   0.0012590  -0.0001259
           31          32          33          34          35          36
    1   0.0005948  -0.0006228   0.0001566   0.0001726  -0.0000737   0.0020058
    2  -0.0002733  -0.0008845   0.0002842  -0.0003577   0.0001144   0.0020536
    3  -0.0000010   0.0005404   0.0002286  -0.0002209   0.0000033  -0.0029178
           37          38          39          40          41          42
    1  -0.0007684  -0.0005472  -0.0001020   0.0000832   0.0000230  -0.0000309
    2  -0.0007000  -0.0007441  -0.0001337  -0.0002559   0.0000962   0.0001334
    3   0.0013616   0.0007407   0.0001707  -0.0000475   0.0003763  -0.0000690
           43          44          45          46          47          48
    1   0.0000120  -0.0002596   0.0002079  -0.0002047   0.0000982   0.0003124
    2   0.0000149   0.0000700  -0.0001051   0.0003851  -0.0002644   0.0002604
    3   0.0000378  -0.0004227  -0.0001006  -0.0002125   0.0000879   0.0001329
           49          50          51
    1  -0.0005422  -0.0000507  -0.0000005
    2  -0.0000100   0.0001240  -0.0000230
    3  -0.0001541  -0.0001687  -0.0001091
 Max gradient component =       2.918E-03
 RMS gradient           =       5.074E-04
 Gradient time:  CPU 561.36 s  wall 141.46 s
 Geometry Optimization Parameters
   NAtoms,    NIC,     NZ,  NCons,   NDum,   NFix, NCnnct, MaxDiis
       51     405       0       0       0       0       0       0

 Cartesian Hessian Update
 Hessian Updated using BFGS Update


** GEOMETRY OPTIMIZATION IN DELOCALIZED INTERNAL COORDINATES **
   Searching for a Minimum

   Optimization Cycle:   9

                       Coordinates (Angstroms)
     ATOM                X               Y               Z
      1  C         3.6189613158   -0.0394124832    0.1426945784
      2  H         4.1801839010    0.7390381207   -0.3926796715
      3  C         2.6463728448   -0.6410979637   -0.8832089980
      4  H         2.0221512378   -1.3943327941   -0.3798272053
      5  O         3.4119773349   -1.2755781671   -1.9128088875
      6  H         2.8118799595   -1.5750311310   -2.6035719851
      7  C         1.7357459302    0.4371933543   -1.4790809353
      8  H         2.3500945437    1.1597931812   -2.0241249957
      9  H         1.0433938152   -0.0199963067   -2.1949993724
     10  C         0.9300691014    1.1780380631   -0.3846912215
     11  H         0.2600447463    0.4541283044    0.0766110261
     12  C         0.1475991162    2.2869752701   -1.0751310800
     13  O         0.6687396399    3.2884030081   -1.4770537636
     14  C         1.8879181106    1.7536970844    0.6767722736
     15  H         1.3154291472    2.2306589958    1.4798003395
     16  H         2.4887420450    2.5387042892    0.2094345400
     17  C         2.7999921597    0.6582731908    1.2447098511
     18  H         3.4741298390    1.1006104348    1.9811867852
     19  H         2.1978766472   -0.0836231800    1.7822830527
     20  C         4.6702419823   -1.0529699756    0.6637614729
     21  C         5.7980901587   -0.3513978826    1.4367462570
     22  H         6.5954424861   -1.0607431457    1.6768911386
     23  H         6.2405899821    0.4583259208    0.8480508204
     24  H         5.4512198065    0.0752115704    2.3839213684
     25  C         4.0789882613   -2.2040438815    1.4930451948
     26  H         3.3214701980   -2.7613742338    0.9357236898
     27  H         3.6240789824   -1.8521259853    2.4254522824
     28  H         4.8650962007   -2.9135888165    1.7679945312
     29  O        -1.1917570576    2.1254191939   -1.3823654034
     30  H         5.1176490681   -1.4960028319   -0.2308660162
     31  O        -1.6956475895   -0.0985913192   -0.9424353212
     32  C        -2.7066169962   -1.0322802661   -0.5643640256
     33  H        -3.6232418970   -0.8666232171   -1.1412302635
     34  C        -2.1088289163    1.2565444909   -0.7812122087
     35  H        -3.0340828083    1.4289942966   -1.3439607309
     36  C        -2.2119626947   -2.4290841596   -0.9288691569
     37  O        -2.7640093463   -3.1615762849   -1.7032354316
     38  O        -1.1003910370   -2.7662751279   -0.2386584196
     39  H        -0.8630301652   -3.6706732897   -0.4948739981
     40  C        -3.0147158103   -0.8899753149    0.9359628713
     41  H        -2.1011343658   -1.1334894511    1.4986625353
     42  O        -4.0535053263   -1.7959443299    1.2560503670
     43  H        -4.4025866024   -1.5588886033    2.1236970294
     44  C        -3.4184621833    0.5572523838    1.2186810755
     45  H        -4.3716789563    0.7584360811    0.7205952011
     46  O        -3.6944434343    0.7632727754    2.6087259807
     47  H        -2.8887308080    0.6026823505    3.1169106116
     48  C        -2.3773460525    1.5545424272    0.7026929251
     49  H        -1.4421882737    1.4240439285    1.2685858057
     50  O        -2.8408053532    2.8848823750    0.8048881728
     51  H        -3.2539818005    2.9925444598    1.6700074525
   Point Group: c1    Number of degrees of freedom:   147


   Energy is  -1302.761466646

 Hessian Updated using BFGS Update

145 Hessian modes will be used to form the next step
  Hessian Eigenvalues:
     0.001194    0.003294    0.003447    0.004480    0.005411    0.005765
     0.006387    0.006599    0.007216    0.007696    0.011169    0.011396
     0.013388    0.013882    0.014105    0.014655    0.019114    0.019729
     0.022132    0.030145    0.030966    0.031909    0.034788    0.037525
     0.040449    0.041310    0.044019    0.044802    0.046756    0.047576
     0.048211    0.048494    0.048903    0.049323    0.049682    0.050503
     0.050590    0.050849    0.052259    0.053542    0.054276    0.054779
     0.055055    0.055688    0.056009    0.056154    0.056903    0.058938
     0.061624    0.062007    0.065390    0.066768    0.067918    0.072940
     0.075955    0.079177    0.081167    0.081728    0.083473    0.088245
     0.091434    0.097433    0.101894    0.112505    0.117510    0.127352
     0.141479    0.148346    0.155086    0.157475    0.159826    0.159921
     0.159991    0.160009    0.160063    0.160334    0.160592    0.161624
     0.168480    0.169365    0.171235    0.172529    0.177381    0.178592
     0.195016    0.197193    0.203968    0.211742    0.249884    0.250027
     0.250418    0.252747    0.267120    0.269703    0.271476    0.275190
     0.276879    0.283484    0.284445    0.286020    0.287257    0.288479
     0.288778    0.290757    0.290940    0.297301    0.299532    0.335651
     0.336392    0.338112    0.338320    0.339604    0.340740    0.340961
     0.341442    0.341488    0.342286    0.342458    0.343092    0.343165
     0.343358    0.343625    0.343686    0.343777    0.343936    0.344202
     0.344658    0.347948    0.386407    0.400547    0.404879    0.406233
     0.408897    0.432057    0.435167    0.460020    0.501766    0.534984
     0.542246    0.544097    0.544894    0.548165    0.549452    1.046649
     1.058255

 Minimum Search - Taking Simple RFO Step
 Searching for Lamda that Minimizes Along All modes
 Value Taken    Lamda =  -0.00046947
 Step Taken.  Stepsize is  0.216320

                             Maximum     Tolerance    Cnvgd?
         Gradient           0.003759      0.000300      NO
         Displacement       0.058478      0.001200      NO
         Energy change     -0.000144      0.000001      NO


 New Cartesian Coordinates Obtained by Inverse Iteration

 Displacement from previous Coordinates is:  1.154582
 ----------------------------------------------------------------
             Standard Nuclear Orientation (Angstroms)
    I     Atom           X                Y                Z
 ----------------------------------------------------------------
    1      C       3.6004475084    -0.0314945592     0.1417540952
    2      H       4.1994651121     0.7318027114    -0.3743685006
    3      C       2.6559530480    -0.6156901466    -0.9209193714
    4      H       2.0199940908    -1.3820570991    -0.4527830758
    5      O       3.4549954365    -1.2302783445    -1.9374250008
    6      H       2.8773114634    -1.5327905494    -2.6456440489
    7      C       1.7533195335     0.4642020873    -1.5288499510
    8      H       2.3742666160     1.1890588669    -2.0631376957
    9      H       1.0745286724     0.0055527497    -2.2568728552
   10      C       0.9286667350     1.1966593446    -0.4440880106
   11      H       0.2629079694     0.4646591235     0.0104117730
   12      C       0.1293504166     2.2948496848    -1.1328430185
   13      O       0.6338877120     3.3005803152    -1.5447071277
   14      C       1.8681934554     1.7818937029     0.6255002162
   15      H       1.2824344638     2.2635625259     1.4163196442
   16      H       2.4783974474     2.5650157525     0.1671631232
   17      C       2.7645329802     0.6884009674     1.2189044116
   18      H       3.4259436006     1.1372570196     1.9638126757
   19      H       2.1435797572    -0.0385812243     1.7561158292
   20      C       4.6069055740    -1.0702658596     0.7011570446
   21      C       5.7349202801    -0.3959099577     1.4968362988
   22      H       6.4935463943    -1.1305200334     1.7826196982
   23      H       6.2308454977     0.3801171247     0.9054953515
   24      H       5.3709343202     0.0675450592     2.4195770687
   25      C       3.9540124218    -2.1893722902     1.5266905159
   26      H       3.1763711550    -2.7104424126     0.9624434857
   27      H       3.5062152120    -1.8123016137     2.4519797289
   28      H       4.7034100755    -2.9334237161     1.8121149031
   29      O      -1.2156662023     2.1202873318    -1.4111913367
   30      H       5.0640994551    -1.5381323557    -0.1755417696
   31      O      -1.7017625377    -0.1021927134    -0.9602471106
   32      C      -2.6933109084    -1.0424466329    -0.5495077014
   33      H      -3.6323404576    -0.8823168759    -1.0912948045
   34      C      -2.1139209448     1.2505906893    -0.7813132053
   35      H      -3.0549753127     1.4201965465    -1.3177147958
   36      C      -2.2002684105    -2.4330928767    -0.9396683217
   37      O      -2.7593869543    -3.1564721078    -1.7175735930
   38      O      -1.0588079174    -2.7600346878    -0.2952182815
   39      H      -0.8112075688    -3.6535780219    -0.5782973437
   40      C      -2.9437448646    -0.9084110555     0.9621000880
   41      H      -2.0053019523    -1.1442404494     1.4854394022
   42      O      -3.9579666249    -1.8284432947     1.3188121365
   43      H      -4.2775578153    -1.5989041374     2.1997334748
   44      C      -3.3515627468     0.5332671358     1.2654475159
   45      H      -4.3269162326     0.7246849068     0.8078702485
   46      O      -3.5730924313     0.7328659584     2.6662746372
   47      H      -2.7443141147     0.5851246923     3.1397606821
   48      C      -2.3420002276     1.5435773121     0.7120061131
   49      H      -1.3881529467     1.4262837170     1.2488168641
   50      O      -2.8189874802     2.8677469206     0.8329983908
   51      H      -3.2031706662     2.9685561780     1.7123416414
 ----------------------------------------------------------------
 Molecular Point Group                 C1    NOp =  1
 Largest Abelian Subgroup              C1    NOp =  1
 Nuclear Repulsion Energy =  2521.4561746430 hartrees
 There are       97 alpha and       97 beta electrons
 Applying Cartesian multipole field
    Component          Value
    ---------          -----
     (2,0,0)        1.00000E-12
     (0,2,0)        2.00000E-11
     (0,0,2)       -3.00000E-11
 Nucleus-field energy     =     0.0000000137 hartrees
 Requested basis set is 6-311++G(d,p)
 There are 280 shells and 732 basis functions
 A cutoff of  1.0D-11 yielded  28335 shell pairs
 There are    189029 function pairs (    200209 Cartesian)
 Smallest overlap matrix eigenvalue = 1.25E-06

 Q-Chem warning in module stvman/mkSTV.C, line 306:

 Overlap eigenvalue is smaller than square root of threshold
 Use THRESH >= 12 to get rid of this warning

 Guess MOs from SCF MO coefficient file

 -----------------------------------------------------------------------
  General SCF calculation program by
  Eric Jon Sundstrom, Paul Horn, Yuezhi Mao, Dmitri Zuev, Alec White,
  David Stuck, Shaama M.S., Shane Yost, Joonho Lee, David Small,
  Daniel Levine, Susi Lehtola, Hugh Burton, Evgeny Epifanovsky
 -----------------------------------------------------------------------
 Exchange:     0.2000 Hartree-Fock + 0.0800 Slater + 0.7200 B88
 Correlation:  0.1900 VWN1RPA + 0.8100 LYP
 Using SG-1 standard quadrature grid
 using 4 threads for integral computing
 -------------------------------------------------------
 OpenMP Integral computing Module                
 Release: version 2.0, May 2017, Q-Chem Inc. Pleasanton 
 -------------------------------------------------------
 -------------------------------------------------------
 OpenMP BLAS3 based DFT computing Module                
 Release: version 1.0, May 2013, Q-Chem Inc. Pittsburgh 
 -------------------------------------------------------
 A restricted SCF calculation will be
 performed using DIIS
 SCF converges when DIIS error is below 1.0e-08
 ---------------------------------------
  Cycle       Energy         DIIS error
 ---------------------------------------
    1   -1302.7471570049      4.10e-04  
    2   -1302.7612410676      7.98e-05  
    3   -1302.7608274036      1.30e-04  
    4   -1302.7615819585      1.93e-05  
    5   -1302.7615956180      1.07e-05  
    6   -1302.7616008881      2.10e-06  
    7   -1302.7616011251      6.38e-07  
    8   -1302.7616011466      2.34e-07  
    9   -1302.7616011492      7.98e-08  
   10   -1302.7616011497      3.63e-08  
   11   -1302.7616011497      1.87e-08  
   12   -1302.7616011495      3.94e-09  Convergence criterion met
 ---------------------------------------
 SCF time:   CPU 2361.45s  wall 611.00s 
 SCF   energy in the final basis set =    -1302.7616011495
 Total energy in the final basis set =    -1302.7616011495

 --------------------------------------------------------------

                    Orbital Energies (a.u.)
 --------------------------------------------------------------

 Alpha MOs
 -- Occupied --
-19.203 -19.180 -19.180 -19.180 -19.162 -19.157 -19.147 -19.130
-19.121 -10.339 -10.320 -10.315 -10.279 -10.269 -10.269 -10.268
-10.229 -10.202 -10.182 -10.181 -10.177 -10.176 -10.173 -10.160
-10.158  -1.147  -1.131  -1.094  -1.085  -1.067  -1.057  -1.056
 -1.035  -1.033  -0.853  -0.828  -0.815  -0.808  -0.754  -0.746
 -0.727  -0.698  -0.687  -0.669  -0.653  -0.644  -0.628  -0.600
 -0.588  -0.579  -0.573  -0.554  -0.544  -0.536  -0.532  -0.530
 -0.517  -0.511  -0.510  -0.506  -0.482  -0.471  -0.467  -0.462
 -0.459  -0.454  -0.452  -0.442  -0.439  -0.426  -0.424  -0.412
 -0.408  -0.402  -0.400  -0.398  -0.388  -0.386  -0.382  -0.376
 -0.365  -0.363  -0.358  -0.356  -0.353  -0.348  -0.344  -0.330
 -0.326  -0.324  -0.317  -0.314  -0.310  -0.306  -0.301  -0.289
 -0.279
 -- Virtual --
 -0.048  -0.038  -0.026  -0.020  -0.013  -0.008  -0.004  -0.000
  0.006   0.009   0.018   0.024   0.025   0.028   0.030   0.037
  0.038   0.043   0.048   0.050   0.054   0.056   0.059   0.060
  0.062   0.068   0.076   0.077   0.079   0.081   0.084   0.087
  0.089   0.091   0.094   0.097   0.098   0.100   0.105   0.106
  0.107   0.110   0.116   0.117   0.120   0.121   0.121   0.125
  0.127   0.129   0.130   0.132   0.133   0.136   0.138   0.141
  0.141   0.146   0.147   0.149   0.150   0.152   0.154   0.156
  0.157   0.159   0.160   0.164   0.165   0.168   0.170   0.174
  0.176   0.177   0.183   0.185   0.188   0.190   0.191   0.193
  0.195   0.196   0.201   0.202   0.203   0.208   0.210   0.211
  0.213   0.217   0.219   0.222   0.224   0.228   0.229   0.232
  0.234   0.238   0.239   0.240   0.241   0.246   0.248   0.251
  0.254   0.257   0.259   0.262   0.265   0.270   0.271   0.274
  0.276   0.280   0.281   0.283   0.289   0.290   0.292   0.295
  0.296   0.300   0.303   0.303   0.309   0.310   0.315   0.317
  0.320   0.321   0.324   0.325   0.329   0.333   0.335   0.339
  0.342   0.344   0.345   0.349   0.352   0.357   0.357   0.358
  0.363   0.365   0.367   0.369   0.374   0.378   0.381   0.384
  0.385   0.390   0.394   0.397   0.402   0.407   0.408   0.412
  0.418   0.421   0.425   0.427   0.429   0.432   0.436   0.442
  0.444   0.449   0.454   0.459   0.461   0.465   0.472   0.475
  0.490   0.492   0.498   0.504   0.509   0.517   0.518   0.528
  0.531   0.541   0.547   0.554   0.560   0.566   0.567   0.576
  0.584   0.589   0.596   0.597   0.600   0.610   0.613   0.614
  0.622   0.633   0.636   0.638   0.646   0.647   0.651   0.657
  0.660   0.665   0.675   0.679   0.681   0.692   0.695   0.698
  0.709   0.715   0.720   0.725   0.729   0.735   0.737   0.740
  0.751   0.754   0.756   0.758   0.760   0.766   0.768   0.780
  0.786   0.788   0.792   0.798   0.801   0.805   0.814   0.816
  0.821   0.828   0.837   0.844   0.850   0.852   0.869   0.887
  0.890   0.904   0.912   0.923   0.931   0.942   0.953   0.961
  0.977   0.980   0.988   1.001   1.005   1.023   1.032   1.038
  1.049   1.056   1.064   1.074   1.084   1.093   1.103   1.107
  1.112   1.120   1.133   1.136   1.142   1.152   1.161   1.165
  1.174   1.188   1.193   1.196   1.200   1.210   1.213   1.216
  1.227   1.230   1.233   1.243   1.248   1.259   1.268   1.274
  1.277   1.281   1.288   1.293   1.302   1.309   1.318   1.327
  1.331   1.346   1.353   1.359   1.374   1.375   1.388   1.395
  1.407   1.425   1.430   1.438   1.447   1.457   1.469   1.470
  1.477   1.484   1.490   1.495   1.501   1.514   1.527   1.529
  1.536   1.542   1.546   1.558   1.564   1.568   1.581   1.584
  1.587   1.590   1.598   1.601   1.607   1.611   1.615   1.618
  1.625   1.628   1.630   1.637   1.637   1.647   1.651   1.654
  1.659   1.661   1.669   1.671   1.676   1.682   1.687   1.696
  1.704   1.712   1.721   1.730   1.734   1.746   1.751   1.758
  1.762   1.776   1.786   1.792   1.798   1.802   1.813   1.815
  1.823   1.834   1.837   1.841   1.854   1.861   1.867   1.873
  1.887   1.896   1.905   1.910   1.918   1.921   1.936   1.949
  1.958   1.967   1.977   1.985   1.993   2.003   2.005   2.026
  2.039   2.050   2.054   2.057   2.062   2.068   2.077   2.090
  2.099   2.103   2.117   2.124   2.131   2.145   2.154   2.163
  2.168   2.171   2.183   2.186   2.206   2.213   2.223   2.243
  2.245   2.262   2.275   2.289   2.298   2.304   2.324   2.330
  2.351   2.359   2.369   2.383   2.390   2.405   2.419   2.438
  2.455   2.485   2.505   2.511   2.523   2.527   2.533   2.537
  2.541   2.562   2.565   2.573   2.579   2.580   2.592   2.606
  2.618   2.629   2.641   2.646   2.654   2.660   2.679   2.684
  2.689   2.693   2.718   2.729   2.734   2.744   2.748   2.757
  2.770   2.782   2.787   2.797   2.802   2.822   2.829   2.842
  2.862   2.865   2.869   2.882   2.893   2.896   2.906   2.908
  2.917   2.918   2.936   2.943   2.951   2.960   2.975   2.981
  2.988   2.996   3.006   3.007   3.028   3.035   3.043   3.053
  3.056   3.062   3.067   3.081   3.090   3.097   3.105   3.115
  3.125   3.128   3.142   3.150   3.156   3.168   3.175   3.187
  3.198   3.204   3.217   3.226   3.234   3.260   3.274   3.288
  3.298   3.307   3.314   3.323   3.333   3.360   3.371   3.389
  3.410   3.434   3.438   3.481   3.512   3.540   3.544   3.586
  3.609   3.677   3.731   3.777   3.780   3.795   3.799   3.806
  3.832   3.839   3.845   3.861   3.885   3.889   3.922   3.925
  3.931   3.948   3.958   3.988   3.995   4.034   4.041   4.090
  4.107   4.123   4.147   4.151   4.159   4.188   4.222   4.250
  4.254   4.282   4.282   4.303   4.328   4.351   4.395   4.997
  5.076   5.087   5.102   5.111   5.130   5.135   5.143   5.153
  5.189   5.238   5.320   5.361   5.404   5.409   5.430   5.446
  5.466   5.583   5.603   5.611   5.649   5.665   5.678   5.748
  5.839   5.948  23.733  23.748  23.781  23.801  23.808  23.811
 23.843  23.846  23.859  23.879  23.924  23.934  23.952  23.977
 23.987  24.010  49.859  49.895  49.901  49.941  49.955  49.962
 49.976  50.005  50.053
 --------------------------------------------------------------

          Ground-State Mulliken Net Atomic Charges

     Atom                 Charge (a.u.)
  ----------------------------------------
      1 C                     0.549379
      2 H                     0.221743
      3 C                    -0.685818
      4 H                     0.219095
      5 O                    -0.159286
      6 H                     0.245932
      7 C                    -0.593503
      8 H                     0.252490
      9 H                     0.162345
     10 C                     1.225538
     11 H                     0.167340
     12 C                    -0.598275
     13 O                    -0.193082
     14 C                    -0.785379
     15 H                     0.176499
     16 H                     0.214758
     17 C                    -0.417376
     18 H                     0.174661
     19 H                     0.128188
     20 C                     0.069458
     21 C                    -0.654906
     22 H                     0.151959
     23 H                     0.131950
     24 H                     0.138162
     25 C                    -0.608262
     26 H                     0.133146
     27 H                     0.144613
     28 H                     0.156982
     29 O                     0.102551
     30 H                     0.232646
     31 O                     0.083332
     32 C                    -0.229430
     33 H                     0.281715
     34 C                    -0.770182
     35 H                     0.217868
     36 C                    -0.069512
     37 O                    -0.175836
     38 O                    -0.112258
     39 H                     0.306234
     40 C                    -0.295138
     41 H                     0.320244
     42 O                    -0.155371
     43 H                     0.266949
     44 C                    -0.625599
     45 H                     0.300178
     46 O                    -0.163573
     47 H                     0.261701
     48 C                    -0.318240
     49 H                     0.411457
     50 O                    -0.111810
     51 H                     0.273723
  ----------------------------------------
  Sum of atomic charges =     0.000000

 -----------------------------------------------------------------
                    Cartesian Multipole Moments
 -----------------------------------------------------------------
    Charge (ESU x 10^10)
                 0.0000
    Dipole Moment (Debye)
         X      -0.7410      Y      -2.6225      Z       5.0400
       Tot       5.7296
    Quadrupole Moments (Debye-Ang)
        XX    -161.6485     XY      -7.1030     YY    -172.0249
        XZ      -4.9008     YZ       6.9494     ZZ    -148.5270
    Octopole Moments (Debye-Ang^2)
       XXX     -73.5315    XXY      45.4867    XYY      20.6388
       YYY     -83.6681    XXZ      24.4701    XYZ      18.3412
       YYZ      40.2828    XZZ     -27.0241    YZZ      -6.3382
       ZZZ       3.9925
    Hexadecapole Moments (Debye-Ang^3)
      XXXX   -8449.2040   XXXY      46.1096   XXYY   -2022.1210
      XYYY      18.5652   YYYY   -3132.2423   XXXZ      51.4036
      XXYZ     -91.5272   XYYZ     -90.4523   YYYZ     125.2326
      XXZZ   -1704.9354   XYZZ       8.9720   YYZZ    -823.5469
      XZZZ    -105.3109   YZZZ      38.6670   ZZZZ   -1601.5267
 -----------------------------------------------------------------
 Calculating analytic gradient of the SCF energy
 Gradient of SCF Energy
            1           2           3           4           5           6
    1   0.0001085   0.0003542   0.0011845  -0.0001375  -0.0007711   0.0000771
    2  -0.0014591  -0.0000020   0.0005155  -0.0005676  -0.0002077   0.0001206
    3   0.0002425   0.0002824  -0.0006668  -0.0004647   0.0005065  -0.0001304
            7           8           9          10          11          12
    1   0.0004769  -0.0001978  -0.0001482   0.0002223  -0.0001135  -0.0009325
    2  -0.0001274  -0.0001087  -0.0000503  -0.0002184  -0.0000647  -0.0009032
    3  -0.0002920  -0.0001975   0.0001280   0.0005548  -0.0004262  -0.0009792
           13          14          15          16          17          18
    1   0.0003110  -0.0002151  -0.0001147   0.0001668  -0.0001249  -0.0004196
    2   0.0001903  -0.0002871  -0.0000361   0.0000578   0.0002972   0.0003755
    3  -0.0001878   0.0003038  -0.0001552   0.0001292  -0.0001109   0.0000691
           19          20          21          22          23          24
    1  -0.0001867   0.0003758   0.0001309  -0.0001030   0.0000806  -0.0000428
    2   0.0001643   0.0001724   0.0002530  -0.0000960   0.0000643  -0.0000557
    3   0.0005726   0.0002210  -0.0000136   0.0000088  -0.0000076  -0.0001353
           25          26          27          28          29          30
    1  -0.0007842   0.0002897   0.0000716   0.0001308   0.0004068  -0.0001030
    2  -0.0000759   0.0008158   0.0000662   0.0001839   0.0010919  -0.0000001
    3  -0.0000919  -0.0001276  -0.0000533   0.0000863   0.0007483   0.0000062
           31          32          33          34          35          36
    1   0.0005195  -0.0000996  -0.0000436   0.0004103   0.0001048   0.0001177
    2   0.0000563  -0.0001691  -0.0000363  -0.0003140  -0.0001793   0.0004606
    3  -0.0001130  -0.0004681   0.0001696  -0.0000111  -0.0000756  -0.0001281
           37          38          39          40          41          42
    1  -0.0001736   0.0000134  -0.0000663  -0.0000107   0.0001095   0.0000647
    2  -0.0001640  -0.0000522  -0.0000535  -0.0001197   0.0000056   0.0000633
    3   0.0001339   0.0001269   0.0000463   0.0002725   0.0001415  -0.0001349
           43          44          45          46          47          48
    1  -0.0000227  -0.0001456   0.0000211  -0.0001372   0.0000551  -0.0001244
    2  -0.0000223   0.0001185  -0.0000573   0.0001402  -0.0000524   0.0000735
    3   0.0000548  -0.0001709   0.0000701   0.0001215  -0.0001931   0.0001832
           49          50          51
    1  -0.0004709   0.0000003  -0.0001143
    2   0.0001405   0.0000375   0.0000152
    3  -0.0000804   0.0002226   0.0000129
 Max gradient component =       1.459E-03
 RMS gradient           =       3.303E-04
 Gradient time:  CPU 563.24 s  wall 141.98 s
 Geometry Optimization Parameters
   NAtoms,    NIC,     NZ,  NCons,   NDum,   NFix, NCnnct, MaxDiis
       51     405       0       0       0       0       0       0

 Cartesian Hessian Update
 Hessian Updated using BFGS Update


** GEOMETRY OPTIMIZATION IN DELOCALIZED INTERNAL COORDINATES **
   Searching for a Minimum

   Optimization Cycle:  10

                       Coordinates (Angstroms)
     ATOM                X               Y               Z
      1  C         3.6004475084   -0.0314945592    0.1417540952
      2  H         4.1994651121    0.7318027114   -0.3743685006
      3  C         2.6559530480   -0.6156901466   -0.9209193714
      4  H         2.0199940908   -1.3820570991   -0.4527830758
      5  O         3.4549954365   -1.2302783445   -1.9374250008
      6  H         2.8773114634   -1.5327905494   -2.6456440489
      7  C         1.7533195335    0.4642020873   -1.5288499510
      8  H         2.3742666160    1.1890588669   -2.0631376957
      9  H         1.0745286724    0.0055527497   -2.2568728552
     10  C         0.9286667350    1.1966593446   -0.4440880106
     11  H         0.2629079694    0.4646591235    0.0104117730
     12  C         0.1293504166    2.2948496848   -1.1328430185
     13  O         0.6338877120    3.3005803152   -1.5447071277
     14  C         1.8681934554    1.7818937029    0.6255002162
     15  H         1.2824344638    2.2635625259    1.4163196442
     16  H         2.4783974474    2.5650157525    0.1671631232
     17  C         2.7645329802    0.6884009674    1.2189044116
     18  H         3.4259436006    1.1372570196    1.9638126757
     19  H         2.1435797572   -0.0385812243    1.7561158292
     20  C         4.6069055740   -1.0702658596    0.7011570446
     21  C         5.7349202801   -0.3959099577    1.4968362988
     22  H         6.4935463943   -1.1305200334    1.7826196982
     23  H         6.2308454977    0.3801171247    0.9054953515
     24  H         5.3709343202    0.0675450592    2.4195770687
     25  C         3.9540124218   -2.1893722902    1.5266905159
     26  H         3.1763711550   -2.7104424126    0.9624434857
     27  H         3.5062152120   -1.8123016137    2.4519797289
     28  H         4.7034100755   -2.9334237161    1.8121149031
     29  O        -1.2156662023    2.1202873318   -1.4111913367
     30  H         5.0640994551   -1.5381323557   -0.1755417696
     31  O        -1.7017625377   -0.1021927134   -0.9602471106
     32  C        -2.6933109084   -1.0424466329   -0.5495077014
     33  H        -3.6323404576   -0.8823168759   -1.0912948045
     34  C        -2.1139209448    1.2505906893   -0.7813132053
     35  H        -3.0549753127    1.4201965465   -1.3177147958
     36  C        -2.2002684105   -2.4330928767   -0.9396683217
     37  O        -2.7593869543   -3.1564721078   -1.7175735930
     38  O        -1.0588079174   -2.7600346878   -0.2952182815
     39  H        -0.8112075688   -3.6535780219   -0.5782973437
     40  C        -2.9437448646   -0.9084110555    0.9621000880
     41  H        -2.0053019523   -1.1442404494    1.4854394022
     42  O        -3.9579666249   -1.8284432947    1.3188121365
     43  H        -4.2775578153   -1.5989041374    2.1997334748
     44  C        -3.3515627468    0.5332671358    1.2654475159
     45  H        -4.3269162326    0.7246849068    0.8078702485
     46  O        -3.5730924313    0.7328659584    2.6662746372
     47  H        -2.7443141147    0.5851246923    3.1397606821
     48  C        -2.3420002276    1.5435773121    0.7120061131
     49  H        -1.3881529467    1.4262837170    1.2488168641
     50  O        -2.8189874802    2.8677469206    0.8329983908
     51  H        -3.2031706662    2.9685561780    1.7123416414
   Point Group: c1    Number of degrees of freedom:   147


   Energy is  -1302.761601150

 Hessian Updated using BFGS Update

146 Hessian modes will be used to form the next step
  Hessian Eigenvalues:
     0.001695    0.003349    0.003631    0.004476    0.005557    0.006189
     0.006436    0.007098    0.007344    0.007737    0.011129    0.011399
     0.013324    0.013888    0.013966    0.014612    0.019054    0.019913
     0.022090    0.030037    0.030994    0.031952    0.034739    0.037679
     0.041101    0.042129    0.044344    0.044735    0.046717    0.047672
     0.047856    0.048591    0.048960    0.049377    0.049670    0.050477
     0.050569    0.051233    0.052945    0.053596    0.053986    0.054339
     0.055051    0.055314    0.055944    0.056147    0.056879    0.058600
     0.060496    0.062073    0.065124    0.066618    0.066924    0.070429
     0.073222    0.077153    0.080688    0.081364    0.083617    0.086171
     0.091211    0.095816    0.097472    0.112768    0.115971    0.125237
     0.141805    0.148295    0.155836    0.157078    0.159590    0.159926
     0.159984    0.160001    0.160024    0.160075    0.160447    0.160567
     0.160875    0.168411    0.169736    0.171494    0.175730    0.177302
     0.179004    0.194847    0.197144    0.203063    0.210729    0.248548
     0.249921    0.250085    0.250703    0.265629    0.269705    0.271486
     0.274342    0.277313    0.283789    0.284797    0.285029    0.287391
     0.288353    0.289153    0.290676    0.291361    0.297326    0.300548
     0.335438    0.336346    0.338225    0.338487    0.339729    0.340791
     0.340959    0.341350    0.341484    0.342397    0.342605    0.343015
     0.343152    0.343358    0.343626    0.343675    0.343794    0.343938
     0.343975    0.344336    0.347484    0.386966    0.399370    0.404041
     0.405965    0.408370    0.431999    0.435132    0.459422    0.503042
     0.534980    0.542226    0.544139    0.544893    0.548142    0.549441
     1.046685    1.058332

 Minimum Search - Taking Simple RFO Step
 Searching for Lamda that Minimizes Along All modes
 Value Taken    Lamda =  -0.00051569
 Calculated Step too Large.  Step scaled by  0.772653
 Step Taken.  Stepsize is  0.300000

                             Maximum     Tolerance    Cnvgd?
         Gradient           0.001275      0.000300      NO
         Displacement       0.098547      0.001200      NO
         Energy change     -0.000135      0.000001      NO


 New Cartesian Coordinates Obtained by Inverse Iteration

 Displacement from previous Coordinates is:  1.064260
 ----------------------------------------------------------------
             Standard Nuclear Orientation (Angstroms)
    I     Atom           X                Y                Z
 ----------------------------------------------------------------
    1      C       3.5906810514    -0.0397829170     0.1275171532
    2      H       4.1876222985     0.6944855238    -0.4313654069
    3      C       2.5884322891    -0.6236560015    -0.8798367852
    4      H       1.9504860733    -1.3565116365    -0.3639576271
    5      O       3.3288055386    -1.2881460111    -1.9096004218
    6      H       2.7151081406    -1.5892104030    -2.5875242340
    7      C       1.6939055570     0.4668659737    -1.4805876099
    8      H       2.3150772871     1.1601540145    -2.0553312691
    9      H       0.9748235527     0.0102799230    -2.1700100886
   10      C       0.9338721271     1.2488824541    -0.3821070028
   11      H       0.2718310718     0.5434313018     0.1176720713
   12      C       0.1293427200     2.3424424236    -1.0711368279
   13      O       0.6195065547     3.3671002337    -1.4521630556
   14      C       1.9303399765     1.8343131913     0.6325201980
   15      H       1.3893719983     2.3508926205     1.4331539976
   16      H       2.5423570417     2.5885346269     0.1307351623
   17      C       2.8180915503     0.7290457632     1.2176119545
   18      H       3.5218990150     1.1741141558     1.9249822738
   19      H       2.1986616519     0.0325118728     1.7947482554
   20      C       4.5904580161    -1.0916947653     0.6760717683
   21      C       5.7279618119    -0.4296757320     1.4685254604
   22      H       6.4863669700    -1.1693477948     1.7414068206
   23      H       6.2213878066     0.3498771881     0.8799839758
   24      H       5.3729927698     0.0267331177     2.3984439462
   25      C       3.9348938202    -2.2099823642     1.5023120215
   26      H       3.1591015017    -2.7354444513     0.9385560858
   27      H       3.4841399018    -1.8311884657     2.4254285858
   28      H       4.6835462889    -2.9531935875     1.7920614425
   29      O      -1.1994245362     2.1315449485    -1.4014702981
   30      H       5.0393710837    -1.5602150407    -0.2045624853
   31      O      -1.6579177461    -0.0961164375    -0.9544218395
   32      C      -2.6405653131    -1.0530987526    -0.5624213716
   33      H      -3.5693492265    -0.9147553581    -1.1276304192
   34      C      -2.0992111282     1.2493761683    -0.7923416686
   35      H      -3.0292389980     1.3996893719    -1.3531789594
   36      C      -2.1102776511    -2.4351871185    -0.9347625458
   37      O      -2.6360858829    -3.1731505343    -1.7221591697
   38      O      -0.9815616823    -2.7380128415    -0.2570498832
   39      H      -0.7093348670    -3.6276944630    -0.5293652703
   40      C      -2.9265838185    -0.9176742817     0.9425751714
   41      H      -1.9947111105    -1.1352698289     1.4847938521
   42      O      -3.9312095709    -1.8543623576     1.2829893774
   43      H      -4.2738174981    -1.6246879847     2.1551914103
   44      C      -3.3657163970     0.5175229661     1.2331189542
   45      H      -4.3355378609     0.6893692776     0.7559820916
   46      O      -3.6182764681     0.7177804212     2.6285905981
   47      H      -2.7956622243     0.5940604322     3.1193100734
   48      C      -2.3653906763     1.5447046191     0.6943793372
   49      H      -1.4197319618     1.4493657221     1.2510512474
   50      O      -2.8701209513     2.8599123164     0.7973154876
   51      H      -3.2756888103     2.9580139099     1.6672456042
 ----------------------------------------------------------------
 Molecular Point Group                 C1    NOp =  1
 Largest Abelian Subgroup              C1    NOp =  1
 Nuclear Repulsion Energy =  2526.5021462587 hartrees
 There are       97 alpha and       97 beta electrons
 Applying Cartesian multipole field
    Component          Value
    ---------          -----
     (2,0,0)        1.00000E-12
     (0,2,0)        2.00000E-11
     (0,0,2)       -3.00000E-11
 Nucleus-field energy     =     0.0000000158 hartrees
 Requested basis set is 6-311++G(d,p)
 There are 280 shells and 732 basis functions
 A cutoff of  1.0D-11 yielded  28397 shell pairs
 There are    189511 function pairs (    200719 Cartesian)
 Smallest overlap matrix eigenvalue = 1.19E-06

 Q-Chem warning in module stvman/mkSTV.C, line 306:

 Overlap eigenvalue is smaller than square root of threshold
 Use THRESH >= 12 to get rid of this warning

 Guess MOs from SCF MO coefficient file

 -----------------------------------------------------------------------
  General SCF calculation program by
  Eric Jon Sundstrom, Paul Horn, Yuezhi Mao, Dmitri Zuev, Alec White,
  David Stuck, Shaama M.S., Shane Yost, Joonho Lee, David Small,
  Daniel Levine, Susi Lehtola, Hugh Burton, Evgeny Epifanovsky
 -----------------------------------------------------------------------
 Exchange:     0.2000 Hartree-Fock + 0.0800 Slater + 0.7200 B88
 Correlation:  0.1900 VWN1RPA + 0.8100 LYP
 Using SG-1 standard quadrature grid
 using 4 threads for integral computing
 -------------------------------------------------------
 OpenMP Integral computing Module                
 Release: version 2.0, May 2017, Q-Chem Inc. Pleasanton 
 -------------------------------------------------------
 -------------------------------------------------------
 OpenMP BLAS3 based DFT computing Module                
 Release: version 1.0, May 2013, Q-Chem Inc. Pittsburgh 
 -------------------------------------------------------
 A restricted SCF calculation will be
 performed using DIIS
 SCF converges when DIIS error is below 1.0e-08
 ---------------------------------------
  Cycle       Energy         DIIS error
 ---------------------------------------
    1   -1302.7392236431      5.21e-04  
    2   -1302.7615722231      6.83e-05  
    3   -1302.7614185504      9.88e-05  
    4   -1302.7618688937      1.64e-05  
    5   -1302.7618760155      1.13e-05  
    6   -1302.7618819784      2.61e-06  
    7   -1302.7618822914      8.29e-07  
    8   -1302.7618823265      2.12e-07  
    9   -1302.7618823284      8.60e-08  
   10   -1302.7618823287      3.20e-08  
   11   -1302.7618823290      1.83e-08  
   12   -1302.7618823291      3.47e-09  Convergence criterion met
 ---------------------------------------
 SCF time:   CPU 2377.13s  wall 615.00s 
 SCF   energy in the final basis set =    -1302.7618823291
 Total energy in the final basis set =    -1302.7618823291

 --------------------------------------------------------------

                    Orbital Energies (a.u.)
 --------------------------------------------------------------

 Alpha MOs
 -- Occupied --
-19.203 -19.180 -19.180 -19.180 -19.162 -19.157 -19.147 -19.130
-19.121 -10.339 -10.320 -10.315 -10.279 -10.269 -10.269 -10.268
-10.228 -10.202 -10.183 -10.180 -10.177 -10.176 -10.173 -10.160
-10.158  -1.147  -1.131  -1.094  -1.085  -1.067  -1.057  -1.056
 -1.035  -1.033  -0.853  -0.828  -0.815  -0.808  -0.754  -0.746
 -0.727  -0.698  -0.687  -0.669  -0.653  -0.644  -0.628  -0.600
 -0.588  -0.579  -0.573  -0.553  -0.544  -0.536  -0.532  -0.530
 -0.517  -0.511  -0.510  -0.506  -0.482  -0.472  -0.467  -0.462
 -0.459  -0.453  -0.452  -0.442  -0.439  -0.426  -0.424  -0.412
 -0.408  -0.402  -0.399  -0.398  -0.387  -0.385  -0.381  -0.377
 -0.365  -0.363  -0.358  -0.356  -0.353  -0.348  -0.344  -0.330
 -0.326  -0.325  -0.318  -0.314  -0.310  -0.306  -0.301  -0.290
 -0.278
 -- Virtual --
 -0.048  -0.038  -0.026  -0.020  -0.014  -0.008  -0.004   0.000
  0.006   0.009   0.018   0.024   0.025   0.027   0.030   0.037
  0.039   0.044   0.048   0.050   0.054   0.056   0.059   0.060
  0.063   0.068   0.076   0.078   0.080   0.081   0.084   0.088
  0.089   0.091   0.094   0.097   0.098   0.100   0.105   0.106
  0.107   0.110   0.117   0.117   0.119   0.122   0.122   0.124
  0.127   0.129   0.130   0.133   0.134   0.136   0.138   0.140
  0.142   0.146   0.147   0.150   0.150   0.153   0.154   0.156
  0.158   0.159   0.161   0.164   0.165   0.168   0.170   0.173
  0.176   0.177   0.183   0.185   0.189   0.190   0.192   0.193
  0.195   0.196   0.201   0.202   0.204   0.207   0.209   0.211
  0.213   0.217   0.218   0.221   0.224   0.227   0.228   0.233
  0.236   0.237   0.239   0.240   0.241   0.244   0.249   0.250
  0.253   0.258   0.258   0.262   0.265   0.270   0.271   0.276
  0.277   0.282   0.282   0.283   0.289   0.291   0.292   0.295
  0.296   0.301   0.302   0.304   0.308   0.312   0.317   0.318
  0.320   0.322   0.324   0.325   0.331   0.333   0.335   0.339
  0.341   0.343   0.345   0.350   0.352   0.356   0.357   0.358
  0.362   0.364   0.367   0.368   0.374   0.380   0.380   0.384
  0.386   0.392   0.393   0.397   0.403   0.407   0.409   0.415
  0.419   0.421   0.424   0.426   0.430   0.434   0.440   0.441
  0.444   0.451   0.452   0.459   0.463   0.465   0.472   0.476
  0.491   0.494   0.499   0.506   0.510   0.515   0.516   0.528
  0.533   0.539   0.546   0.554   0.560   0.568   0.569   0.575
  0.584   0.588   0.595   0.597   0.602   0.610   0.615   0.616
  0.623   0.634   0.636   0.640   0.644   0.649   0.650   0.659
  0.660   0.666   0.676   0.680   0.686   0.691   0.694   0.698
  0.710   0.716   0.719   0.724   0.731   0.735   0.740   0.741
  0.748   0.752   0.757   0.761   0.763   0.766   0.771   0.780
  0.786   0.788   0.791   0.798   0.804   0.807   0.816   0.817
  0.821   0.829   0.838   0.843   0.849   0.854   0.871   0.888
  0.894   0.904   0.912   0.920   0.930   0.944   0.951   0.962
  0.979   0.982   0.992   0.999   1.006   1.022   1.029   1.038
  1.048   1.058   1.063   1.073   1.085   1.095   1.103   1.106
  1.113   1.117   1.132   1.135   1.143   1.153   1.160   1.167
  1.176   1.189   1.191   1.192   1.201   1.213   1.215   1.215
  1.227   1.234   1.237   1.241   1.250   1.257   1.268   1.275
  1.277   1.279   1.288   1.292   1.306   1.310   1.320   1.326
  1.335   1.348   1.353   1.361   1.371   1.375   1.386   1.396
  1.407   1.428   1.430   1.438   1.447   1.460   1.468   1.473
  1.478   1.484   1.490   1.497   1.500   1.515   1.524   1.530
  1.536   1.543   1.546   1.554   1.566   1.571   1.579   1.582
  1.587   1.592   1.598   1.603   1.608   1.612   1.614   1.619
  1.625   1.627   1.631   1.637   1.639   1.648   1.652   1.653
  1.659   1.663   1.671   1.673   1.677   1.683   1.689   1.699
  1.704   1.714   1.720   1.730   1.735   1.747   1.751   1.757
  1.763   1.777   1.787   1.790   1.796   1.801   1.813   1.817
  1.821   1.833   1.840   1.843   1.856   1.859   1.870   1.874
  1.889   1.897   1.906   1.908   1.915   1.924   1.937   1.947
  1.960   1.973   1.978   1.986   1.995   2.003   2.005   2.024
  2.039   2.050   2.055   2.056   2.062   2.069   2.078   2.089
  2.101   2.104   2.117   2.124   2.130   2.144   2.154   2.162
  2.166   2.172   2.184   2.187   2.207   2.212   2.223   2.241
  2.246   2.262   2.276   2.290   2.301   2.304   2.324   2.330
  2.354   2.360   2.370   2.381   2.390   2.408   2.421   2.437
  2.457   2.485   2.504   2.511   2.523   2.527   2.533   2.537
  2.541   2.561   2.565   2.572   2.577   2.581   2.592   2.608
  2.618   2.630   2.643   2.646   2.653   2.663   2.681   2.684
  2.689   2.693   2.719   2.732   2.736   2.745   2.748   2.758
  2.769   2.784   2.787   2.797   2.802   2.824   2.829   2.845
  2.859   2.862   2.869   2.883   2.891   2.898   2.904   2.908
  2.914   2.920   2.939   2.942   2.954   2.964   2.974   2.982
  2.986   2.996   3.004   3.007   3.027   3.030   3.045   3.052
  3.058   3.061   3.068   3.082   3.092   3.097   3.105   3.117
  3.125   3.129   3.149   3.150   3.155   3.170   3.177   3.189
  3.197   3.206   3.218   3.230   3.234   3.260   3.273   3.288
  3.298   3.306   3.315   3.323   3.335   3.360   3.371   3.389
  3.410   3.433   3.440   3.481   3.511   3.540   3.545   3.585
  3.609   3.677   3.730   3.778   3.781   3.795   3.800   3.806
  3.831   3.839   3.846   3.862   3.885   3.889   3.921   3.925
  3.931   3.953   3.958   3.990   3.995   4.035   4.037   4.092
  4.104   4.120   4.147   4.149   4.158   4.191   4.219   4.251
  4.253   4.282   4.287   4.300   4.326   4.353   4.396   5.003
  5.076   5.089   5.103   5.110   5.132   5.137   5.145   5.154
  5.190   5.237   5.322   5.360   5.406   5.411   5.432   5.448
  5.468   5.583   5.605   5.611   5.649   5.665   5.678   5.749
  5.842   5.947  23.734  23.748  23.781  23.801  23.807  23.811
 23.843  23.846  23.858  23.881  23.922  23.934  23.954  23.978
 23.987  24.011  49.860  49.895  49.902  49.941  49.954  49.964
 49.977  50.005  50.049
 --------------------------------------------------------------

          Ground-State Mulliken Net Atomic Charges

     Atom                 Charge (a.u.)
  ----------------------------------------
      1 C                     0.610777
      2 H                     0.223041
      3 C                    -0.776648
      4 H                     0.226286
      5 O                    -0.152563
      6 H                     0.245409
      7 C                    -0.558736
      8 H                     0.251258
      9 H                     0.164471
     10 C                     1.206221
     11 H                     0.145514
     12 C                    -0.582561
     13 O                    -0.189573
     14 C                    -0.780073
     15 H                     0.180746
     16 H                     0.213113
     17 C                    -0.411733
     18 H                     0.173332
     19 H                     0.131815
     20 C                     0.042667
     21 C                    -0.646319
     22 H                     0.151110
     23 H                     0.133448
     24 H                     0.139947
     25 C                    -0.606814
     26 H                     0.137684
     27 H                     0.143816
     28 H                     0.156607
     29 O                     0.097265
     30 H                     0.228927
     31 O                     0.083747
     32 C                    -0.247401
     33 H                     0.281129
     34 C                    -0.762492
     35 H                     0.218834
     36 C                    -0.064000
     37 O                    -0.171780
     38 O                    -0.107153
     39 H                     0.309424
     40 C                    -0.298052
     41 H                     0.317445
     42 O                    -0.154948
     43 H                     0.267059
     44 C                    -0.611588
     45 H                     0.299961
     46 O                    -0.165411
     47 H                     0.263082
     48 C                    -0.310597
     49 H                     0.393827
     50 O                    -0.114372
     51 H                     0.274850
  ----------------------------------------
  Sum of atomic charges =     0.000000

 -----------------------------------------------------------------
                    Cartesian Multipole Moments
 -----------------------------------------------------------------
    Charge (ESU x 10^10)
                 0.0000
    Dipole Moment (Debye)
         X      -0.8018      Y      -2.5506      Z       5.0483
       Tot       5.7127
    Quadrupole Moments (Debye-Ang)
        XX    -160.4629     XY      -6.7390     YY    -172.8610
        XZ      -4.7429     YZ       6.4358     ZZ    -148.5734
    Octopole Moments (Debye-Ang^2)
       XXX     -74.4301    XXY      43.6824    XYY      19.7488
       YYY     -84.8342    XXZ      22.7435    XYZ      16.1777
       YYZ      41.0301    XZZ     -29.6211    YZZ      -3.9411
       ZZZ       3.3575
    Hexadecapole Moments (Debye-Ang^3)
      XXXX   -8323.5222   XXXY      74.3441   XXYY   -2009.5710
      XYYY      26.7535   YYYY   -3209.8736   XXXZ      40.2352
      XXYZ     -89.6880   XYYZ     -94.1996   YYYZ     114.7992
      XXZZ   -1678.6349   XYZZ      17.4318   YYZZ    -821.9368
      XZZZ    -108.0915   YZZZ      30.0560   ZZZZ   -1551.2392
 -----------------------------------------------------------------
 Calculating analytic gradient of the SCF energy
 Gradient of SCF Energy
            1           2           3           4           5           6
    1   0.0005483   0.0000627   0.0004397   0.0001098  -0.0004223   0.0000187
    2  -0.0004820   0.0000072  -0.0002362  -0.0002442  -0.0001497   0.0001287
    3   0.0003813   0.0000951  -0.0009412   0.0001983   0.0003668  -0.0000937
            7           8           9          10          11          12
    1   0.0005650  -0.0001066  -0.0003349   0.0000401   0.0000885  -0.0013680
    2   0.0001150  -0.0001023  -0.0000703  -0.0001178   0.0002784  -0.0009800
    3  -0.0000218   0.0000297  -0.0000078   0.0007259  -0.0004402  -0.0008455
           13          14          15          16          17          18
    1   0.0004632   0.0004787  -0.0001886   0.0000118  -0.0003379   0.0000015
    2   0.0001794   0.0002362  -0.0001123  -0.0001008   0.0000978   0.0000300
    3  -0.0003304   0.0003425  -0.0000197  -0.0000591  -0.0000687   0.0000400
           19          20          21          22          23          24
    1  -0.0001642   0.0003737   0.0000899  -0.0000622  -0.0000680  -0.0002192
    2   0.0002055   0.0001901   0.0002646  -0.0000626  -0.0000661   0.0001152
    3   0.0001137   0.0000207  -0.0001013   0.0000931  -0.0000325   0.0000643
           25          26          27          28          29          30
    1  -0.0003955  -0.0000578   0.0000848  -0.0000058   0.0004550   0.0000009
    2  -0.0000949   0.0002393   0.0000178   0.0000204   0.0008443   0.0000727
    3   0.0001112  -0.0001515  -0.0001476   0.0000866   0.0009319   0.0000757
           31          32          33          34          35          36
    1   0.0002724  -0.0001130  -0.0000234   0.0000557   0.0001020   0.0007600
    2  -0.0000211  -0.0000631  -0.0000369  -0.0003359  -0.0002638   0.0006450
    3  -0.0000472  -0.0002474   0.0000456  -0.0002322  -0.0002339  -0.0008019
           37          38          39          40          41          42
    1  -0.0004048  -0.0003287  -0.0000467  -0.0000258   0.0000344   0.0000499
    2  -0.0002833  -0.0000393   0.0000232  -0.0001453  -0.0000387  -0.0000703
    3   0.0003369   0.0003974   0.0000183   0.0001859  -0.0000366  -0.0000425
           43          44          45          46          47          48
    1  -0.0000325  -0.0000956   0.0000472  -0.0000090  -0.0000452  -0.0002492
    2   0.0000519   0.0002665  -0.0001147   0.0000990   0.0000208   0.0001193
    3  -0.0000069   0.0001797  -0.0000579   0.0001853  -0.0001047  -0.0000946
           49          50          51
    1  -0.0000663   0.0001140  -0.0000967
    2   0.0000004  -0.0000065  -0.0000307
    3   0.0000407   0.0001232  -0.0000230
 Max gradient component =       1.368E-03
 RMS gradient           =       2.998E-04
 Gradient time:  CPU 566.36 s  wall 142.76 s
 Geometry Optimization Parameters
   NAtoms,    NIC,     NZ,  NCons,   NDum,   NFix, NCnnct, MaxDiis
       51     405       0       0       0       0       0       0

 Cartesian Hessian Update
 Hessian Updated using BFGS Update


** GEOMETRY OPTIMIZATION IN DELOCALIZED INTERNAL COORDINATES **
   Searching for a Minimum

   Optimization Cycle:  11

                       Coordinates (Angstroms)
     ATOM                X               Y               Z
      1  C         3.5906810514   -0.0397829170    0.1275171532
      2  H         4.1876222985    0.6944855238   -0.4313654069
      3  C         2.5884322891   -0.6236560015   -0.8798367852
      4  H         1.9504860733   -1.3565116365   -0.3639576271
      5  O         3.3288055386   -1.2881460111   -1.9096004218
      6  H         2.7151081406   -1.5892104030   -2.5875242340
      7  C         1.6939055570    0.4668659737   -1.4805876099
      8  H         2.3150772871    1.1601540145   -2.0553312691
      9  H         0.9748235527    0.0102799230   -2.1700100886
     10  C         0.9338721271    1.2488824541   -0.3821070028
     11  H         0.2718310718    0.5434313018    0.1176720713
     12  C         0.1293427200    2.3424424236   -1.0711368279
     13  O         0.6195065547    3.3671002337   -1.4521630556
     14  C         1.9303399765    1.8343131913    0.6325201980
     15  H         1.3893719983    2.3508926205    1.4331539976
     16  H         2.5423570417    2.5885346269    0.1307351623
     17  C         2.8180915503    0.7290457632    1.2176119545
     18  H         3.5218990150    1.1741141558    1.9249822738
     19  H         2.1986616519    0.0325118728    1.7947482554
     20  C         4.5904580161   -1.0916947653    0.6760717683
     21  C         5.7279618119   -0.4296757320    1.4685254604
     22  H         6.4863669700   -1.1693477948    1.7414068206
     23  H         6.2213878066    0.3498771881    0.8799839758
     24  H         5.3729927698    0.0267331177    2.3984439462
     25  C         3.9348938202   -2.2099823642    1.5023120215
     26  H         3.1591015017   -2.7354444513    0.9385560858
     27  H         3.4841399018   -1.8311884657    2.4254285858
     28  H         4.6835462889   -2.9531935875    1.7920614425
     29  O        -1.1994245362    2.1315449485   -1.4014702981
     30  H         5.0393710837   -1.5602150407   -0.2045624853
     31  O        -1.6579177461   -0.0961164375   -0.9544218395
     32  C        -2.6405653131   -1.0530987526   -0.5624213716
     33  H        -3.5693492265   -0.9147553581   -1.1276304192
     34  C        -2.0992111282    1.2493761683   -0.7923416686
     35  H        -3.0292389980    1.3996893719   -1.3531789594
     36  C        -2.1102776511   -2.4351871185   -0.9347625458
     37  O        -2.6360858829   -3.1731505343   -1.7221591697
     38  O        -0.9815616823   -2.7380128415   -0.2570498832
     39  H        -0.7093348670   -3.6276944630   -0.5293652703
     40  C        -2.9265838185   -0.9176742817    0.9425751714
     41  H        -1.9947111105   -1.1352698289    1.4847938521
     42  O        -3.9312095709   -1.8543623576    1.2829893774
     43  H        -4.2738174981   -1.6246879847    2.1551914103
     44  C        -3.3657163970    0.5175229661    1.2331189542
     45  H        -4.3355378609    0.6893692776    0.7559820916
     46  O        -3.6182764681    0.7177804212    2.6285905981
     47  H        -2.7956622243    0.5940604322    3.1193100734
     48  C        -2.3653906763    1.5447046191    0.6943793372
     49  H        -1.4197319618    1.4493657221    1.2510512474
     50  O        -2.8701209513    2.8599123164    0.7973154876
     51  H        -3.2756888103    2.9580139099    1.6672456042
   Point Group: c1    Number of degrees of freedom:   147


   Energy is  -1302.761882329

 Hessian Updated using BFGS Update

147 Hessian modes will be used to form the next step
  Hessian Eigenvalues:
     0.001367    0.003522    0.003967    0.004575    0.005560    0.006210
     0.006419    0.007169    0.007411    0.007719    0.010904    0.011389
     0.013309    0.013878    0.014036    0.014600    0.019109    0.020060
     0.022092    0.030102    0.030965    0.031923    0.034849    0.037470
     0.041087    0.043946    0.044139    0.045007    0.046707    0.047002
     0.047838    0.048450    0.048931    0.049476    0.049698    0.050168
     0.050597    0.050741    0.052970    0.053414    0.054021    0.054368
     0.055049    0.055353    0.055946    0.056125    0.056756    0.058832
     0.060487    0.062057    0.065134    0.066522    0.067761    0.071241
     0.073293    0.077105    0.080625    0.081316    0.083537    0.086103
     0.091981    0.096452    0.098679    0.112614    0.115978    0.125085
     0.141620    0.148307    0.155165    0.156362    0.159543    0.159941
     0.159961    0.159999    0.160000    0.160040    0.160182    0.160244
     0.160788    0.160938    0.167993    0.169539    0.171715    0.171998
     0.178553    0.180013    0.194825    0.197257    0.202967    0.210589
     0.248066    0.250019    0.250321    0.250836    0.264875    0.269802
     0.270930    0.273241    0.277066    0.282643    0.284156    0.285426
     0.286949    0.287787    0.288833    0.290825    0.291456    0.297258
     0.300112    0.335420    0.336352    0.338227    0.338708    0.339724
     0.340777    0.341158    0.341369    0.341492    0.342366    0.342958
     0.343014    0.343243    0.343362    0.343633    0.343675    0.343795
     0.343971    0.344203    0.344962    0.347531    0.392771    0.399216
     0.403938    0.405533    0.409945    0.432000    0.435237    0.459272
     0.502473    0.534991    0.542231    0.544120    0.544892    0.548261
     0.549438    1.046672    1.058077

 Minimum Search - Taking Simple RFO Step
 Searching for Lamda that Minimizes Along All modes
 Value Taken    Lamda =  -0.00033455
 Calculated Step too Large.  Step scaled by  0.830640
 Step Taken.  Stepsize is  0.300000

                             Maximum     Tolerance    Cnvgd?
         Gradient           0.000985      0.000300      NO
         Displacement       0.124837      0.001200      NO
         Energy change     -0.000281      0.000001      NO


 New Cartesian Coordinates Obtained by Inverse Iteration

 Displacement from previous Coordinates is:  1.243309
 ----------------------------------------------------------------
             Standard Nuclear Orientation (Angstroms)
    I     Atom           X                Y                Z
 ----------------------------------------------------------------
    1      C       3.5659453381    -0.0564287876     0.1194847825
    2      H       4.1612294341     0.6601936702    -0.4637031356
    3      C       2.5195862436    -0.6200023705    -0.8517402801
    4      H       1.8770809893    -1.3323992413    -0.3142709465
    5      O       3.2144294992    -1.3082560235    -1.8980796695
    6      H       2.5744588184    -1.6004377653    -2.5552796174
    7      C       1.6365647116     0.4892205389    -1.4340587430
    8      H       2.2595941893     1.1638622543    -2.0293436134
    9      H       0.8884678590     0.0461355260    -2.1001082169
   10      C       0.9298040357     1.2938672102    -0.3155710130
   11      H       0.2706479493     0.6019896353     0.2085614252
   12      C       0.1229320737     2.3943599364    -0.9885782529
   13      O       0.5909701700     3.4502618705    -1.3057330847
   14      C       1.9677540761     1.8603119571     0.6643123192
   15      H       1.4628747371     2.3922642730     1.4782360193
   16      H       2.5804683120     2.5998681164     0.1421900960
   17      C       2.8490283872     0.7381374587     1.2283115319
   18      H       3.5869877534     1.1721723045     1.9070578098
   19      H       2.2355222902     0.0593410413     1.8318750039
   20      C       4.5595152155    -1.1286317508     0.6435210840
   21      C       5.7387483102    -0.4877277359     1.3913969081
   22      H       6.4954339829    -1.2402288615     1.6317429218
   23      H       6.2212403872     0.2853958962     0.7855952846
   24      H       5.4294601737    -0.0286610158     2.3359824343
   25      C       3.9128494845    -2.2278795944     1.5028517466
   26      H       3.1165875156    -2.7548878224     0.9696163991
   27      H       3.4914914793    -1.8315939330     2.4327842335
   28      H       4.6609607369    -2.9753304399     1.7830226644
   29      O      -1.1781789391     2.1419686864    -1.3962046865
   30      H       4.9689376176    -1.6134640555    -0.2475874462
   31      O      -1.6015483135    -0.0883990538    -0.9407289030
   32      C      -2.5668893534    -1.0679409088    -0.5625349133
   33      H      -3.4810460075    -0.9678446302    -1.1590489733
   34      C      -2.0824929393     1.2474179532    -0.8141348105
   35      H      -2.9950590511     1.3703558214    -1.4092440015
   36      C      -1.9821308297    -2.4385092640    -0.8971443559
   37      O      -2.4551397141    -3.2007325965    -1.6947865150
   38      O      -0.8651453057    -2.6951579279    -0.1818602265
   39      H      -0.5541406452    -3.5776362746    -0.4354850704
   40      C      -2.9016567133    -0.9168949192     0.9303864415
   41      H      -1.9798221484    -1.0995739747     1.5015814095
   42      O      -3.8892914563    -1.8757576617     1.2586201926
   43      H      -4.2639597887    -1.6397888208     2.1158490867
   44      C      -3.3881321192     0.5093224711     1.1852229740
   45      H      -4.3486583726     0.6474386284     0.6786946783
   46      O      -3.6865558527     0.7234331771     2.5693425262
   47      H      -2.8749012246     0.6373246447     3.0857295483
   48      C      -2.4023677435     1.5563918313     0.6587828450
   49      H      -1.4699576210     1.4981083140     1.2436025791
   50      O      -2.9469471039     2.8580554831     0.7231911749
   51      H      -3.3805294413     2.9599121386     1.5789704932
 ----------------------------------------------------------------
 Molecular Point Group                 C1    NOp =  1
 Largest Abelian Subgroup              C1    NOp =  1
 Nuclear Repulsion Energy =  2533.9225549525 hartrees
 There are       97 alpha and       97 beta electrons
 Applying Cartesian multipole field
    Component          Value
    ---------          -----
     (2,0,0)        1.00000E-12
     (0,2,0)        2.00000E-11
     (0,0,2)       -3.00000E-11
 Nucleus-field energy     =     0.0000000181 hartrees
 Requested basis set is 6-311++G(d,p)
 There are 280 shells and 732 basis functions
 A cutoff of  1.0D-11 yielded  28480 shell pairs
 There are    190197 function pairs (    201489 Cartesian)
 Smallest overlap matrix eigenvalue = 1.13E-06

 Q-Chem warning in module stvman/mkSTV.C, line 306:

 Overlap eigenvalue is smaller than square root of threshold
 Use THRESH >= 12 to get rid of this warning

 Guess MOs from SCF MO coefficient file

 -----------------------------------------------------------------------
  General SCF calculation program by
  Eric Jon Sundstrom, Paul Horn, Yuezhi Mao, Dmitri Zuev, Alec White,
  David Stuck, Shaama M.S., Shane Yost, Joonho Lee, David Small,
  Daniel Levine, Susi Lehtola, Hugh Burton, Evgeny Epifanovsky
 -----------------------------------------------------------------------
 Exchange:     0.2000 Hartree-Fock + 0.0800 Slater + 0.7200 B88
 Correlation:  0.1900 VWN1RPA + 0.8100 LYP
 Using SG-1 standard quadrature grid
 using 4 threads for integral computing
 -------------------------------------------------------
 OpenMP Integral computing Module                
 Release: version 2.0, May 2017, Q-Chem Inc. Pleasanton 
 -------------------------------------------------------
 -------------------------------------------------------
 OpenMP BLAS3 based DFT computing Module                
 Release: version 1.0, May 2013, Q-Chem Inc. Pittsburgh 
 -------------------------------------------------------
 A restricted SCF calculation will be
 performed using DIIS
 SCF converges when DIIS error is below 1.0e-08
 ---------------------------------------
  Cycle       Energy         DIIS error
 ---------------------------------------
    1   -1302.7354501280      5.59e-04  
    2   -1302.7614681154      9.25e-05  
    3   -1302.7610365933      1.42e-04  
    4   -1302.7619499262      1.98e-05  
    5   -1302.7619590218      1.48e-05  
    6   -1302.7619690588      2.64e-06  
    7   -1302.7619693750      1.03e-06  
    8   -1302.7619694282      2.71e-07  
    9   -1302.7619694317      9.51e-08  
   10   -1302.7619694322      3.95e-08  
   11   -1302.7619694324      2.13e-08  
   12   -1302.7619694324      3.38e-09  Convergence criterion met
 ---------------------------------------
 SCF time:   CPU 2385.87s  wall 617.00s 
 SCF   energy in the final basis set =    -1302.7619694324
 Total energy in the final basis set =    -1302.7619694324

 --------------------------------------------------------------

                    Orbital Energies (a.u.)
 --------------------------------------------------------------

 Alpha MOs
 -- Occupied --
-19.204 -19.180 -19.180 -19.179 -19.162 -19.157 -19.148 -19.130
-19.122 -10.339 -10.320 -10.315 -10.279 -10.269 -10.269 -10.268
-10.228 -10.202 -10.182 -10.179 -10.176 -10.175 -10.173 -10.160
-10.158  -1.147  -1.132  -1.094  -1.085  -1.067  -1.058  -1.056
 -1.036  -1.032  -0.853  -0.828  -0.815  -0.808  -0.754  -0.745
 -0.726  -0.698  -0.687  -0.670  -0.653  -0.644  -0.627  -0.600
 -0.588  -0.579  -0.574  -0.553  -0.545  -0.536  -0.532  -0.530
 -0.517  -0.511  -0.510  -0.506  -0.482  -0.473  -0.467  -0.461
 -0.459  -0.453  -0.452  -0.442  -0.439  -0.426  -0.424  -0.412
 -0.408  -0.402  -0.398  -0.397  -0.387  -0.385  -0.381  -0.377
 -0.365  -0.364  -0.359  -0.355  -0.352  -0.347  -0.343  -0.330
 -0.327  -0.325  -0.318  -0.314  -0.310  -0.306  -0.301  -0.290
 -0.278
 -- Virtual --
 -0.048  -0.038  -0.027  -0.021  -0.014  -0.007  -0.004   0.001
  0.005   0.010   0.018   0.024   0.025   0.028   0.030   0.038
  0.039   0.044   0.048   0.050   0.054   0.057   0.058   0.060
  0.063   0.068   0.076   0.078   0.080   0.082   0.084   0.088
  0.089   0.092   0.094   0.097   0.098   0.101   0.106   0.106
  0.108   0.110   0.117   0.118   0.119   0.122   0.123   0.124
  0.127   0.129   0.130   0.133   0.135   0.137   0.138   0.140
  0.143   0.146   0.148   0.149   0.150   0.153   0.155   0.156
  0.158   0.159   0.161   0.164   0.166   0.168   0.171   0.173
  0.176   0.178   0.183   0.185   0.189   0.190   0.192   0.194
  0.194   0.196   0.201   0.203   0.205   0.207   0.210   0.211
  0.214   0.217   0.218   0.221   0.224   0.227   0.228   0.233
  0.237   0.239   0.239   0.240   0.242   0.244   0.248   0.249
  0.253   0.257   0.257   0.263   0.266   0.269   0.270   0.276
  0.279   0.282   0.283   0.285   0.289   0.292   0.292   0.295
  0.296   0.301   0.303   0.306   0.308   0.314   0.317   0.319
  0.321   0.323   0.324   0.327   0.332   0.334   0.335   0.339
  0.341   0.343   0.345   0.349   0.352   0.354   0.356   0.358
  0.362   0.364   0.367   0.368   0.373   0.379   0.380   0.385
  0.386   0.394   0.395   0.399   0.405   0.407   0.410   0.417
  0.419   0.422   0.424   0.426   0.432   0.435   0.441   0.442
  0.446   0.451   0.452   0.460   0.464   0.467   0.473   0.478
  0.491   0.495   0.499   0.507   0.511   0.514   0.516   0.528
  0.535   0.539   0.546   0.555   0.560   0.569   0.574   0.575
  0.582   0.589   0.594   0.597   0.604   0.609   0.616   0.619
  0.622   0.632   0.636   0.642   0.643   0.649   0.652   0.659
  0.661   0.668   0.677   0.681   0.689   0.692   0.693   0.697
  0.711   0.717   0.720   0.724   0.731   0.735   0.740   0.745
  0.746   0.751   0.757   0.763   0.765   0.769   0.775   0.781
  0.787   0.789   0.792   0.798   0.805   0.813   0.816   0.819
  0.821   0.831   0.838   0.844   0.849   0.854   0.870   0.886
  0.897   0.907   0.912   0.919   0.928   0.945   0.949   0.961
  0.979   0.983   0.996   1.002   1.008   1.021   1.026   1.037
  1.045   1.058   1.063   1.077   1.085   1.097   1.102   1.108
  1.114   1.120   1.135   1.137   1.145   1.156   1.162   1.169
  1.178   1.188   1.192   1.193   1.201   1.213   1.215   1.219
  1.227   1.234   1.239   1.243   1.253   1.254   1.268   1.273
  1.277   1.279   1.288   1.293   1.311   1.311   1.320   1.328
  1.337   1.349   1.357   1.366   1.369   1.378   1.385   1.397
  1.408   1.428   1.429   1.442   1.446   1.465   1.467   1.474
  1.480   1.486   1.492   1.498   1.501   1.514   1.522   1.532
  1.537   1.543   1.547   1.554   1.566   1.574   1.578   1.582
  1.589   1.592   1.598   1.604   1.609   1.612   1.614   1.621
  1.627   1.628   1.631   1.637   1.640   1.649   1.652   1.655
  1.660   1.665   1.673   1.676   1.681   1.684   1.690   1.698
  1.706   1.715   1.722   1.727   1.739   1.749   1.752   1.757
  1.767   1.776   1.785   1.790   1.796   1.802   1.811   1.818
  1.820   1.832   1.840   1.854   1.855   1.860   1.871   1.874
  1.894   1.897   1.905   1.907   1.914   1.929   1.941   1.947
  1.962   1.977   1.980   1.989   1.998   2.003   2.007   2.022
  2.038   2.049   2.055   2.057   2.063   2.072   2.081   2.089
  2.103   2.106   2.116   2.125   2.131   2.145   2.155   2.163
  2.166   2.173   2.183   2.189   2.206   2.212   2.225   2.240
  2.247   2.260   2.278   2.290   2.303   2.304   2.326   2.330
  2.352   2.363   2.374   2.382   2.390   2.410   2.423   2.436
  2.459   2.485   2.504   2.511   2.522   2.528   2.532   2.539
  2.542   2.561   2.567   2.572   2.575   2.584   2.593   2.608
  2.619   2.631   2.644   2.649   2.655   2.665   2.682   2.686
  2.689   2.694   2.719   2.734   2.737   2.747   2.750   2.759
  2.769   2.784   2.788   2.797   2.802   2.827   2.829   2.846
  2.855   2.862   2.872   2.882   2.890   2.900   2.901   2.907
  2.913   2.923   2.941   2.942   2.956   2.968   2.973   2.983
  2.986   2.994   3.005   3.008   3.021   3.030   3.047   3.052
  3.058   3.061   3.068   3.083   3.093   3.097   3.107   3.119
  3.126   3.130   3.149   3.155   3.157   3.172   3.180   3.191
  3.198   3.207   3.219   3.234   3.235   3.260   3.273   3.289
  3.297   3.306   3.316   3.324   3.338   3.360   3.372   3.388
  3.409   3.431   3.442   3.481   3.511   3.541   3.546   3.587
  3.610   3.677   3.728   3.778   3.781   3.795   3.800   3.806
  3.831   3.838   3.847   3.863   3.885   3.889   3.922   3.926
  3.931   3.953   3.959   3.990   3.995   4.032   4.036   4.094
  4.101   4.119   4.145   4.151   4.159   4.194   4.217   4.253
  4.253   4.284   4.289   4.301   4.325   4.357   4.397   5.010
  5.076   5.092   5.104   5.110   5.136   5.141   5.147   5.157
  5.192   5.236   5.326   5.359   5.407   5.414   5.432   5.450
  5.471   5.585   5.607   5.612   5.650   5.665   5.679   5.750
  5.845   5.944  23.734  23.750  23.781  23.801  23.807  23.812
 23.843  23.846  23.857  23.882  23.920  23.935  23.958  23.980
 23.988  24.011  49.860  49.894  49.903  49.941  49.954  49.966
 49.978  50.005  50.045
 --------------------------------------------------------------

          Ground-State Mulliken Net Atomic Charges

     Atom                 Charge (a.u.)
  ----------------------------------------
      1 C                     0.693710
      2 H                     0.223595
      3 C                    -0.880355
      4 H                     0.242108
      5 O                    -0.149105
      6 H                     0.246727
      7 C                    -0.531823
      8 H                     0.250136
      9 H                     0.170037
     10 C                     1.148382
     11 H                     0.113581
     12 C                    -0.533294
     13 O                    -0.185518
     14 C                    -0.753662
     15 H                     0.180912
     16 H                     0.211860
     17 C                    -0.435930
     18 H                     0.177864
     19 H                     0.134171
     20 C                     0.026193
     21 C                    -0.637434
     22 H                     0.151022
     23 H                     0.133097
     24 H                     0.140496
     25 C                    -0.609868
     26 H                     0.136497
     27 H                     0.144568
     28 H                     0.156532
     29 O                     0.091760
     30 H                     0.226684
     31 O                     0.083089
     32 C                    -0.243026
     33 H                     0.280972
     34 C                    -0.760262
     35 H                     0.221210
     36 C                    -0.075925
     37 O                    -0.165519
     38 O                    -0.103582
     39 H                     0.313553
     40 C                    -0.302514
     41 H                     0.317551
     42 O                    -0.154877
     43 H                     0.267131
     44 C                    -0.594259
     45 H                     0.299942
     46 O                    -0.167120
     47 H                     0.264207
     48 C                    -0.300611
     49 H                     0.379268
     50 O                    -0.117764
     51 H                     0.275592
  ----------------------------------------
  Sum of atomic charges =     0.000000

 -----------------------------------------------------------------
                    Cartesian Multipole Moments
 -----------------------------------------------------------------
    Charge (ESU x 10^10)
                 0.0000
    Dipole Moment (Debye)
         X      -0.9183      Y      -2.4666      Z       4.9844
       Tot       5.6366
    Quadrupole Moments (Debye-Ang)
        XX    -159.1058     XY      -6.4904     YY    -174.0494
        XZ      -4.5973     YZ       5.8017     ZZ    -148.2572
    Octopole Moments (Debye-Ang^2)
       XXX     -78.6500    XXY      39.8275    XYY      19.0219
       YYY     -85.9118    XXZ      19.8571    XYZ      13.0005
       YYZ      41.2189    XZZ     -32.8327    YZZ      -0.8760
       ZZZ       0.2429
    Hexadecapole Moments (Debye-Ang^3)
      XXXX   -8192.7637   XXXY     124.1270   XXYY   -1988.5863
      XYYY      51.1410   YYYY   -3299.4044   XXXZ      39.8128
      XXYZ     -79.6302   XYYZ     -95.6394   YYYZ     104.7385
      XXZZ   -1642.6845   XYZZ      34.0239   YYZZ    -815.9467
      XZZZ    -104.0095   YZZZ      27.9968   ZZZZ   -1482.0063
 -----------------------------------------------------------------
 Calculating analytic gradient of the SCF energy
 Gradient of SCF Energy
            1           2           3           4           5           6
    1   0.0002299  -0.0001896  -0.0003260   0.0000988  -0.0000958  -0.0000339
    2  -0.0000303   0.0001257  -0.0002201   0.0001187   0.0001301   0.0000728
    3  -0.0000453   0.0000152  -0.0008488   0.0001537   0.0005175  -0.0000473
            7           8           9          10          11          12
    1   0.0003294  -0.0001592  -0.0002891  -0.0001882   0.0000331  -0.0014772
    2   0.0004146  -0.0000797  -0.0002501   0.0004080  -0.0000336  -0.0009807
    3  -0.0000226   0.0000748  -0.0001687   0.0008856  -0.0001359  -0.0007819
           13          14          15          16          17          18
    1   0.0004483   0.0005453  -0.0001585  -0.0001388  -0.0004834   0.0000403
    2   0.0002171   0.0001649  -0.0000295  -0.0001222  -0.0002079  -0.0002977
    3  -0.0003860   0.0004037  -0.0000135  -0.0001252   0.0000930  -0.0002478
           19          20          21          22          23          24
    1   0.0001612  -0.0001270  -0.0000163   0.0000505  -0.0000466   0.0001453
    2   0.0000943   0.0001890  -0.0002323   0.0000503  -0.0000541   0.0001440
    3  -0.0000946   0.0001254  -0.0002682   0.0001287   0.0000118   0.0002241
           25          26          27          28          29          30
    1   0.0000428   0.0000794   0.0000280  -0.0001015   0.0006413   0.0001569
    2  -0.0002352  -0.0000507   0.0000540  -0.0000420   0.0004747  -0.0000594
    3   0.0001906   0.0000550  -0.0000185   0.0000753   0.0012719   0.0000187
           31          32          33          34          35          36
    1   0.0007265   0.0002649  -0.0000352  -0.0005988  -0.0000328   0.0003405
    2   0.0003308   0.0002370   0.0000243  -0.0004411  -0.0000737   0.0000368
    3   0.0003170  -0.0001774  -0.0001179  -0.0006668  -0.0002622  -0.0000954
           37          38          39          40          41          42
    1  -0.0001089  -0.0002924   0.0000745   0.0001356  -0.0000650  -0.0000205
    2  -0.0001437   0.0000671   0.0000660  -0.0001935  -0.0000441  -0.0000958
    3   0.0000541   0.0001059   0.0000717   0.0001727  -0.0002579   0.0001118
           43          44          45          46          47          48
    1  -0.0000370  -0.0001627   0.0000612   0.0001739  -0.0001623  -0.0000518
    2   0.0001361   0.0002390  -0.0001317   0.0000678   0.0000941   0.0000100
    3  -0.0000511   0.0002090  -0.0000878  -0.0000614   0.0000038  -0.0004666
           49          50          51
    1   0.0004193   0.0002248  -0.0000531
    2   0.0001038   0.0000680  -0.0000896
    3   0.0002902  -0.0000691  -0.0000634
 Max gradient component =       1.477E-03
 RMS gradient           =       3.026E-04
 Gradient time:  CPU 571.73 s  wall 144.10 s
 Geometry Optimization Parameters
   NAtoms,    NIC,     NZ,  NCons,   NDum,   NFix, NCnnct, MaxDiis
       51     405       0       0       0       0       0       0

 Cartesian Hessian Update
 Hessian Updated using BFGS Update


** GEOMETRY OPTIMIZATION IN DELOCALIZED INTERNAL COORDINATES **
   Searching for a Minimum

   Optimization Cycle:  12

                       Coordinates (Angstroms)
     ATOM                X               Y               Z
      1  C         3.5659453381   -0.0564287876    0.1194847825
      2  H         4.1612294341    0.6601936702   -0.4637031356
      3  C         2.5195862436   -0.6200023705   -0.8517402801
      4  H         1.8770809893   -1.3323992413   -0.3142709465
      5  O         3.2144294992   -1.3082560235   -1.8980796695
      6  H         2.5744588184   -1.6004377653   -2.5552796174
      7  C         1.6365647116    0.4892205389   -1.4340587430
      8  H         2.2595941893    1.1638622543   -2.0293436134
      9  H         0.8884678590    0.0461355260   -2.1001082169
     10  C         0.9298040357    1.2938672102   -0.3155710130
     11  H         0.2706479493    0.6019896353    0.2085614252
     12  C         0.1229320737    2.3943599364   -0.9885782529
     13  O         0.5909701700    3.4502618705   -1.3057330847
     14  C         1.9677540761    1.8603119571    0.6643123192
     15  H         1.4628747371    2.3922642730    1.4782360193
     16  H         2.5804683120    2.5998681164    0.1421900960
     17  C         2.8490283872    0.7381374587    1.2283115319
     18  H         3.5869877534    1.1721723045    1.9070578098
     19  H         2.2355222902    0.0593410413    1.8318750039
     20  C         4.5595152155   -1.1286317508    0.6435210840
     21  C         5.7387483102   -0.4877277359    1.3913969081
     22  H         6.4954339829   -1.2402288615    1.6317429218
     23  H         6.2212403872    0.2853958962    0.7855952846
     24  H         5.4294601737   -0.0286610158    2.3359824343
     25  C         3.9128494845   -2.2278795944    1.5028517466
     26  H         3.1165875156   -2.7548878224    0.9696163991
     27  H         3.4914914793   -1.8315939330    2.4327842335
     28  H         4.6609607369   -2.9753304399    1.7830226644
     29  O        -1.1781789391    2.1419686864   -1.3962046865
     30  H         4.9689376176   -1.6134640555   -0.2475874462
     31  O        -1.6015483135   -0.0883990538   -0.9407289030
     32  C        -2.5668893534   -1.0679409088   -0.5625349133
     33  H        -3.4810460075   -0.9678446302   -1.1590489733
     34  C        -2.0824929393    1.2474179532   -0.8141348105
     35  H        -2.9950590511    1.3703558214   -1.4092440015
     36  C        -1.9821308297   -2.4385092640   -0.8971443559
     37  O        -2.4551397141   -3.2007325965   -1.6947865150
     38  O        -0.8651453057   -2.6951579279   -0.1818602265
     39  H        -0.5541406452   -3.5776362746   -0.4354850704
     40  C        -2.9016567133   -0.9168949192    0.9303864415
     41  H        -1.9798221484   -1.0995739747    1.5015814095
     42  O        -3.8892914563   -1.8757576617    1.2586201926
     43  H        -4.2639597887   -1.6397888208    2.1158490867
     44  C        -3.3881321192    0.5093224711    1.1852229740
     45  H        -4.3486583726    0.6474386284    0.6786946783
     46  O        -3.6865558527    0.7234331771    2.5693425262
     47  H        -2.8749012246    0.6373246447    3.0857295483
     48  C        -2.4023677435    1.5563918313    0.6587828450
     49  H        -1.4699576210    1.4981083140    1.2436025791
     50  O        -2.9469471039    2.8580554831    0.7231911749
     51  H        -3.3805294413    2.9599121386    1.5789704932
   Point Group: c1    Number of degrees of freedom:   147


   Energy is  -1302.761969432

 Hessian Updated using BFGS Update

147 Hessian modes will be used to form the next step
  Hessian Eigenvalues:
     0.001722    0.003549    0.004325    0.004902    0.005570    0.006220
     0.006428    0.007164    0.007417    0.007762    0.010477    0.011386
     0.013052    0.013687    0.013915    0.015515    0.019160    0.020340
     0.022101    0.030070    0.031065    0.031894    0.034712    0.037158
     0.040937    0.043283    0.044163    0.044901    0.046639    0.046859
     0.047948    0.048369    0.048978    0.049364    0.049927    0.050186
     0.050600    0.051658    0.053356    0.053971    0.054336    0.054938
     0.055301    0.055919    0.055988    0.056545    0.057828    0.059364
     0.061020    0.062270    0.065270    0.066505    0.067821    0.071243
     0.073275    0.078784    0.080500    0.081333    0.083552    0.086797
     0.091793    0.096877    0.097779    0.112383    0.117056    0.125035
     0.144798    0.148669    0.154611    0.157343    0.159478    0.159879
     0.159967    0.159993    0.160005    0.160031    0.160163    0.160729
     0.160858    0.162186    0.167184    0.169850    0.171713    0.174661
     0.179648    0.182705    0.194773    0.197793    0.202942    0.210809
     0.248398    0.250120    0.250153    0.250649    0.265633    0.269879
     0.272285    0.275318    0.279687    0.283515    0.284096    0.285409
     0.287668    0.288367    0.289688    0.290770    0.292086    0.297066
     0.300444    0.335923    0.336515    0.338227    0.338772    0.339848
     0.340760    0.341268    0.341478    0.341645    0.342298    0.342927
     0.343072    0.343226    0.343361    0.343672    0.343794    0.343938
     0.344075    0.344717    0.344885    0.347824    0.397070    0.400741
     0.403773    0.405825    0.414557    0.432010    0.435231    0.462153
     0.524679    0.534991    0.542278    0.544113    0.544902    0.548203
     0.549436    1.046616    1.057448

 Minimum Search - Taking Simple RFO Step
 Searching for Lamda that Minimizes Along All modes
 Value Taken    Lamda =  -0.00019549
 Step Taken.  Stepsize is  0.097647

                             Maximum     Tolerance    Cnvgd?
         Gradient           0.003546      0.000300      NO
         Displacement       0.041848      0.001200      NO
         Energy change     -0.000087      0.000001      NO


 New Cartesian Coordinates Obtained by Inverse Iteration

 Displacement from previous Coordinates is:  0.661558
 ----------------------------------------------------------------
             Standard Nuclear Orientation (Angstroms)
    I     Atom           X                Y                Z
 ----------------------------------------------------------------
    1      C       3.5875590984    -0.0442378807     0.1239866010
    2      H       4.1771617000     0.6764476153    -0.4599954654
    3      C       2.5500740994    -0.6212237492    -0.8476803592
    4      H       1.9122908445    -1.3389883556    -0.3118751739
    5      O       3.2572717207    -1.3046020856    -1.8900565172
    6      H       2.6225890751    -1.6139103408    -2.5444656529
    7      C       1.6573961780     0.4767701285    -1.4369556849
    8      H       2.2771626529     1.1569466711    -2.0298957342
    9      H       0.9188414643     0.0247373564    -2.1065641358
   10      C       0.9380329690     1.2755318235    -0.3224080804
   11      H       0.2837641371     0.5782882027     0.2018425038
   12      C       0.1246621849     2.3723183177    -0.9925555143
   13      O       0.5855014888     3.4321847473    -1.3057441816
   14      C       1.9664914150     1.8540843891     0.6595436307
   15      H       1.4548495430     2.3827348777     1.4712950027
   16      H       2.5722509185     2.6003255196     0.1385866392
   17      C       2.8608507550     0.7450968410     1.2293028915
   18      H       3.5919299682     1.1914532180     1.9079190159
   19      H       2.2551339533     0.0601920604     1.8341165168
   20      C       4.5914540362    -1.1056578550     0.6511302929
   21      C       5.7530052908    -0.4528461549     1.4160235501
   22      H       6.5208223106    -1.1948163920     1.6535950957
   23      H       6.2268819839     0.3361965287     0.8239949322
   24      H       5.4270951742    -0.0113596244     2.3630484640
   25      C       3.9550539907    -2.2213882069     1.4965522766
   26      H       3.1726977049    -2.7588722878     0.9531192355
   27      H       3.5186827940    -1.8399348760     2.4259796973
   28      H       4.7137973847    -2.9577324661     1.7776077427
   29      O      -1.1747289774     2.1130220878    -1.4067688078
   30      H       5.0167002626    -1.5775781344    -0.2394212416
   31      O      -1.6414183444    -0.1122773604    -0.9521360608
   32      C      -2.6249330669    -1.0708334092    -0.5668333855
   33      H      -3.5432419699    -0.9457883390    -1.1520347871
   34      C      -2.0891881653     1.2341785308    -0.8154995834
   35      H      -3.0055379140     1.3787958848    -1.3995515889
   36      C      -2.0772843917    -2.4530823134    -0.9180718876
   37      O      -2.5743776756    -3.1942801478    -1.7207562046
   38      O      -0.9522133121    -2.7392178425    -0.2268315242
   39      H      -0.6635363431    -3.6246224172    -0.4963319181
   40      C      -2.9393869507    -0.9180032826     0.9297034248
   41      H      -2.0157771574    -1.1224025033     1.4908724180
   42      O      -3.9442105467    -1.8562582295     1.2651682784
   43      H      -4.3030305518    -1.6174782572     2.1283739068
   44      C      -3.3915116696     0.5172541819     1.1943856792
   45      H      -4.3547208985     0.6794840234     0.6999914185
   46      O      -3.6697633053     0.7314722222     2.5825623652
   47      H      -2.8543054808     0.6250514437     3.0892744628
   48      C      -2.3893111766     1.5453094289     0.6612843669
   49      H      -1.4530844054     1.4659609760     1.2366230632
   50      O      -2.9067027690     2.8577906364     0.7332351062
   51      H      -3.3267189398     2.9687102071     1.5946050495
 ----------------------------------------------------------------
 Molecular Point Group                 C1    NOp =  1
 Largest Abelian Subgroup              C1    NOp =  1
 Nuclear Repulsion Energy =  2527.7239563042 hartrees
 There are       97 alpha and       97 beta electrons
 Applying Cartesian multipole field
    Component          Value
    ---------          -----
     (2,0,0)        1.00000E-12
     (0,2,0)        2.00000E-11
     (0,0,2)       -3.00000E-11
 Nucleus-field energy     =     0.0000000177 hartrees
 Requested basis set is 6-311++G(d,p)
 There are 280 shells and 732 basis functions
 A cutoff of  1.0D-11 yielded  28403 shell pairs
 There are    189679 function pairs (    200940 Cartesian)
 Smallest overlap matrix eigenvalue = 1.16E-06

 Q-Chem warning in module stvman/mkSTV.C, line 306:

 Overlap eigenvalue is smaller than square root of threshold
 Use THRESH >= 12 to get rid of this warning

 Guess MOs from SCF MO coefficient file

 -----------------------------------------------------------------------
  General SCF calculation program by
  Eric Jon Sundstrom, Paul Horn, Yuezhi Mao, Dmitri Zuev, Alec White,
  David Stuck, Shaama M.S., Shane Yost, Joonho Lee, David Small,
  Daniel Levine, Susi Lehtola, Hugh Burton, Evgeny Epifanovsky
 -----------------------------------------------------------------------
 Exchange:     0.2000 Hartree-Fock + 0.0800 Slater + 0.7200 B88
 Correlation:  0.1900 VWN1RPA + 0.8100 LYP
 Using SG-1 standard quadrature grid
 using 4 threads for integral computing
 -------------------------------------------------------
 OpenMP Integral computing Module                
 Release: version 2.0, May 2017, Q-Chem Inc. Pleasanton 
 -------------------------------------------------------
 -------------------------------------------------------
 OpenMP BLAS3 based DFT computing Module                
 Release: version 1.0, May 2013, Q-Chem Inc. Pittsburgh 
 -------------------------------------------------------
 A restricted SCF calculation will be
 performed using DIIS
 SCF converges when DIIS error is below 1.0e-08
 ---------------------------------------
  Cycle       Energy         DIIS error
 ---------------------------------------
    1   -1302.7571551981      2.40e-04  
    2   -1302.7619661390      3.32e-05  
    3   -1302.7619321739      4.67e-05  
    4   -1302.7620295804      8.73e-06  
    5   -1302.7620316393      5.77e-06  
    6   -1302.7620331920      1.00e-06  
    7   -1302.7620332369      3.44e-07  
    8   -1302.7620332433      5.80e-08  
    9   -1302.7620332434      3.19e-08  
   10   -1302.7620332433      1.11e-08  
   11   -1302.7620332434      4.78e-09  Convergence criterion met
 ---------------------------------------
 SCF time:   CPU 2175.57s  wall 563.00s 
 SCF   energy in the final basis set =    -1302.7620332434
 Total energy in the final basis set =    -1302.7620332434

 --------------------------------------------------------------

                    Orbital Energies (a.u.)
 --------------------------------------------------------------

 Alpha MOs
 -- Occupied --
-19.203 -19.180 -19.179 -19.179 -19.162 -19.157 -19.147 -19.130
-19.123 -10.339 -10.319 -10.315 -10.279 -10.269 -10.269 -10.267
-10.228 -10.203 -10.183 -10.179 -10.177 -10.175 -10.173 -10.160
-10.158  -1.147  -1.131  -1.094  -1.085  -1.067  -1.057  -1.056
 -1.036  -1.032  -0.854  -0.828  -0.815  -0.808  -0.754  -0.746
 -0.726  -0.698  -0.687  -0.670  -0.653  -0.644  -0.628  -0.599
 -0.588  -0.579  -0.573  -0.553  -0.545  -0.536  -0.532  -0.530
 -0.517  -0.511  -0.510  -0.506  -0.482  -0.473  -0.467  -0.462
 -0.459  -0.452  -0.452  -0.442  -0.438  -0.426  -0.424  -0.412
 -0.408  -0.402  -0.398  -0.397  -0.387  -0.385  -0.381  -0.377
 -0.365  -0.363  -0.358  -0.355  -0.352  -0.348  -0.343  -0.330
 -0.327  -0.325  -0.318  -0.314  -0.310  -0.306  -0.301  -0.291
 -0.278
 -- Virtual --
 -0.048  -0.038  -0.027  -0.022  -0.014  -0.007  -0.004   0.000
  0.005   0.009   0.018   0.024   0.025   0.028   0.030   0.038
  0.039   0.044   0.048   0.050   0.054   0.056   0.058   0.060
  0.063   0.068   0.076   0.078   0.080   0.082   0.084   0.088
  0.089   0.091   0.094   0.097   0.098   0.101   0.105   0.106
  0.107   0.110   0.117   0.117   0.119   0.122   0.122   0.124
  0.127   0.129   0.130   0.133   0.135   0.137   0.138   0.140
  0.143   0.146   0.147   0.149   0.150   0.153   0.154   0.156
  0.158   0.159   0.161   0.164   0.166   0.168   0.171   0.173
  0.176   0.177   0.183   0.185   0.188   0.190   0.192   0.193
  0.194   0.196   0.201   0.203   0.204   0.207   0.209   0.211
  0.214   0.217   0.217   0.221   0.224   0.227   0.228   0.232
  0.237   0.238   0.239   0.240   0.242   0.244   0.248   0.249
  0.253   0.257   0.257   0.262   0.266   0.270   0.270   0.276
  0.278   0.282   0.282   0.284   0.289   0.292   0.292   0.295
  0.296   0.301   0.302   0.305   0.308   0.313   0.317   0.319
  0.321   0.322   0.324   0.326   0.332   0.333   0.335   0.339
  0.341   0.343   0.344   0.350   0.351   0.355   0.356   0.358
  0.362   0.364   0.367   0.368   0.374   0.379   0.380   0.384
  0.385   0.392   0.394   0.398   0.403   0.407   0.410   0.416
  0.419   0.422   0.425   0.425   0.431   0.435   0.441   0.441
  0.444   0.451   0.452   0.459   0.464   0.466   0.472   0.476
  0.491   0.496   0.499   0.506   0.511   0.513   0.516   0.527
  0.535   0.538   0.546   0.554   0.559   0.568   0.572   0.574
  0.582   0.589   0.593   0.596   0.604   0.609   0.616   0.619
  0.623   0.633   0.636   0.641   0.642   0.648   0.652   0.658
  0.660   0.667   0.676   0.682   0.689   0.689   0.693   0.697
  0.710   0.717   0.719   0.724   0.731   0.735   0.740   0.745
  0.746   0.751   0.756   0.762   0.764   0.768   0.774   0.781
  0.786   0.789   0.791   0.797   0.804   0.811   0.815   0.818
  0.820   0.829   0.838   0.846   0.846   0.854   0.870   0.886
  0.894   0.906   0.912   0.919   0.928   0.944   0.947   0.961
  0.978   0.982   0.995   1.000   1.005   1.019   1.025   1.037
  1.046   1.056   1.063   1.076   1.085   1.097   1.101   1.107
  1.112   1.118   1.134   1.136   1.143   1.155   1.160   1.168
  1.178   1.189   1.190   1.192   1.202   1.212   1.216   1.218
  1.227   1.234   1.238   1.241   1.253   1.254   1.266   1.273
  1.277   1.279   1.288   1.294   1.310   1.312   1.319   1.328
  1.334   1.349   1.356   1.366   1.371   1.375   1.384   1.397
  1.408   1.426   1.428   1.440   1.445   1.465   1.466   1.474
  1.480   1.485   1.491   1.499   1.500   1.514   1.522   1.532
  1.536   1.542   1.547   1.553   1.565   1.574   1.577   1.581
  1.588   1.592   1.599   1.605   1.610   1.612   1.614   1.620
  1.624   1.627   1.631   1.638   1.638   1.649   1.650   1.655
  1.659   1.665   1.671   1.676   1.679   1.684   1.690   1.698
  1.705   1.715   1.721   1.727   1.737   1.749   1.751   1.757
  1.765   1.777   1.785   1.789   1.794   1.800   1.809   1.817
  1.819   1.829   1.839   1.853   1.856   1.860   1.870   1.874
  1.892   1.895   1.906   1.907   1.913   1.927   1.939   1.947
  1.961   1.974   1.979   1.987   1.996   2.003   2.005   2.023
  2.038   2.050   2.054   2.056   2.063   2.071   2.080   2.089
  2.103   2.105   2.116   2.126   2.131   2.144   2.155   2.163
  2.166   2.172   2.183   2.189   2.205   2.212   2.223   2.241
  2.246   2.260   2.276   2.291   2.302   2.303   2.325   2.330
  2.353   2.362   2.374   2.381   2.390   2.409   2.422   2.436
  2.459   2.485   2.504   2.511   2.522   2.527   2.531   2.538
  2.542   2.561   2.566   2.570   2.576   2.582   2.592   2.608
  2.619   2.630   2.643   2.647   2.653   2.665   2.682   2.685
  2.688   2.693   2.719   2.734   2.737   2.746   2.749   2.759
  2.768   2.785   2.787   2.797   2.801   2.826   2.830   2.846
  2.854   2.861   2.871   2.883   2.890   2.900   2.901   2.906
  2.913   2.923   2.941   2.941   2.955   2.967   2.972   2.982
  2.986   2.994   3.003   3.007   3.020   3.029   3.045   3.051
  3.057   3.060   3.069   3.083   3.093   3.095   3.105   3.118
  3.125   3.129   3.148   3.152   3.156   3.172   3.179   3.190
  3.197   3.207   3.218   3.233   3.234   3.259   3.273   3.289
  3.297   3.306   3.316   3.323   3.336   3.359   3.373   3.387
  3.409   3.432   3.442   3.480   3.510   3.540   3.546   3.586
  3.610   3.676   3.727   3.778   3.781   3.795   3.800   3.806
  3.830   3.838   3.846   3.863   3.885   3.889   3.922   3.925
  3.931   3.954   3.959   3.990   3.995   4.031   4.035   4.092
  4.100   4.118   4.144   4.150   4.159   4.193   4.217   4.252
  4.253   4.285   4.289   4.299   4.324   4.357   4.397   5.005
  5.076   5.090   5.104   5.111   5.137   5.141   5.146   5.155
  5.191   5.237   5.324   5.360   5.406   5.413   5.432   5.448
  5.470   5.584   5.605   5.612   5.649   5.665   5.678   5.751
  5.843   5.942  23.734  23.749  23.780  23.802  23.807  23.811
 23.843  23.846  23.857  23.882  23.919  23.934  23.957  23.979
 23.988  24.010  49.860  49.895  49.903  49.942  49.953  49.965
 49.977  50.005  50.043
 --------------------------------------------------------------

          Ground-State Mulliken Net Atomic Charges

     Atom                 Charge (a.u.)
  ----------------------------------------
      1 C                     0.667391
      2 H                     0.223867
      3 C                    -0.849242
      4 H                     0.232739
      5 O                    -0.148764
      6 H                     0.244851
      7 C                    -0.535044
      8 H                     0.249741
      9 H                     0.171627
     10 C                     1.150611
     11 H                     0.134679
     12 C                    -0.553242
     13 O                    -0.181442
     14 C                    -0.756844
     15 H                     0.182306
     16 H                     0.212638
     17 C                    -0.432908
     18 H                     0.176173
     19 H                     0.134169
     20 C                     0.033991
     21 C                    -0.642424
     22 H                     0.150805
     23 H                     0.133481
     24 H                     0.141348
     25 C                    -0.610673
     26 H                     0.140178
     27 H                     0.143678
     28 H                     0.155911
     29 O                     0.092214
     30 H                     0.227369
     31 O                     0.088858
     32 C                    -0.243986
     33 H                     0.281449
     34 C                    -0.756311
     35 H                     0.220125
     36 C                    -0.066435
     37 O                    -0.170013
     38 O                    -0.105414
     39 H                     0.310549
     40 C                    -0.294455
     41 H                     0.314567
     42 O                    -0.155094
     43 H                     0.266983
     44 C                    -0.598348
     45 H                     0.298927
     46 O                    -0.165831
     47 H                     0.264176
     48 C                    -0.317856
     49 H                     0.380402
     50 O                    -0.116994
     51 H                     0.275518
  ----------------------------------------
  Sum of atomic charges =     0.000000

 -----------------------------------------------------------------
                    Cartesian Multipole Moments
 -----------------------------------------------------------------
    Charge (ESU x 10^10)
                 0.0000
    Dipole Moment (Debye)
         X      -0.8080      Y      -2.4867      Z       4.9777
       Tot       5.6226
    Quadrupole Moments (Debye-Ang)
        XX    -159.7686     XY      -6.6205     YY    -173.2675
        XZ      -4.8744     YZ       5.8575     ZZ    -148.4172
    Octopole Moments (Debye-Ang^2)
       XXX     -73.3448    XXY      42.9939    XYY      20.0064
       YYY     -85.7711    XXZ      21.2855    XYZ      14.3952
       YYZ      39.6670    XZZ     -30.4655    YZZ      -0.8588
       ZZZ       1.2577
    Hexadecapole Moments (Debye-Ang^3)
      XXXX   -8330.0908   XXXY      86.8680   XXYY   -2013.4765
      XYYY      29.2938   YYYY   -3264.6548   XXXZ      25.8004
      XXYZ     -89.3085   XYYZ    -101.4624   YYYZ      99.9141
      XXZZ   -1669.4739   XYZZ      23.8256   YYZZ    -814.6181
      XZZZ    -116.7701   YZZZ      16.9123   ZZZZ   -1497.8034
 -----------------------------------------------------------------
 Calculating analytic gradient of the SCF energy
 Gradient of SCF Energy
            1           2           3           4           5           6
    1  -0.0003006  -0.0001240  -0.0002488   0.0000109   0.0002173   0.0000470
    2   0.0003575   0.0000899  -0.0000587   0.0002333  -0.0000434   0.0000445
    3  -0.0003722  -0.0000067   0.0001365   0.0000275   0.0001580  -0.0000068
            7           8           9          10          11          12
    1  -0.0000896   0.0000920   0.0001572   0.0002289   0.0004204  -0.0003444
    2  -0.0001820   0.0000009  -0.0001137   0.0004064   0.0001008  -0.0007405
    3  -0.0001447   0.0000185   0.0000166   0.0005064   0.0001901   0.0002180
           13          14          15          16          17          18
    1   0.0001043  -0.0002436   0.0000618  -0.0000706  -0.0001289   0.0001088
    2   0.0000791   0.0000991   0.0000206   0.0000075  -0.0001036  -0.0000974
    3  -0.0003837  -0.0003720  -0.0000058  -0.0000149   0.0000522  -0.0000008
           19          20          21          22          23          24
    1   0.0001007  -0.0000885  -0.0000400   0.0000343  -0.0000738   0.0000370
    2   0.0000079   0.0000702  -0.0001248   0.0000506  -0.0000408  -0.0000244
    3  -0.0001702   0.0000541   0.0000149   0.0000783   0.0000148  -0.0000074
           25          26          27          28          29          30
    1   0.0002749   0.0000015  -0.0000595  -0.0000545   0.0002656   0.0001478
    2  -0.0000916  -0.0001956  -0.0000622  -0.0000336   0.0011109   0.0000016
    3   0.0001080   0.0001000   0.0001100   0.0000362   0.0007249   0.0000397
           31          32          33          34          35          36
    1  -0.0007342   0.0002829   0.0000465  -0.0000104   0.0000692  -0.0010429
    2  -0.0001151   0.0002321   0.0000120  -0.0007091  -0.0000109  -0.0008504
    3   0.0000074  -0.0003009  -0.0000792  -0.0005809  -0.0000781   0.0011714
           37          38          39          40          41          42
    1   0.0004897   0.0003212   0.0000489  -0.0000914  -0.0000483   0.0000557
    2   0.0002632   0.0000526  -0.0000164   0.0001216   0.0000340  -0.0000010
    3  -0.0003554  -0.0004520   0.0000092   0.0001861  -0.0001598   0.0000493
           43          44          45          46          47          48
    1  -0.0000738   0.0001593  -0.0001379  -0.0000016  -0.0000000  -0.0000880
    2   0.0000452  -0.0001855   0.0000861  -0.0000470   0.0000559   0.0001522
    3  -0.0000203   0.0000480   0.0000462  -0.0003256   0.0000378  -0.0000320
           49          50          51
    1   0.0002889   0.0001003  -0.0000775
    2   0.0000344   0.0001024  -0.0000250
    3  -0.0000849  -0.0001059  -0.0000996
 Max gradient component =       1.171E-03
 RMS gradient           =       2.646E-04
 Gradient time:  CPU 565.75 s  wall 142.61 s
 Geometry Optimization Parameters
   NAtoms,    NIC,     NZ,  NCons,   NDum,   NFix, NCnnct, MaxDiis
       51     405       0       0       0       0       0       0

 Cartesian Hessian Update
 Hessian Updated using BFGS Update


** GEOMETRY OPTIMIZATION IN DELOCALIZED INTERNAL COORDINATES **
   Searching for a Minimum

   Optimization Cycle:  13

                       Coordinates (Angstroms)
     ATOM                X               Y               Z
      1  C         3.5875590984   -0.0442378807    0.1239866010
      2  H         4.1771617000    0.6764476153   -0.4599954654
      3  C         2.5500740994   -0.6212237492   -0.8476803592
      4  H         1.9122908445   -1.3389883556   -0.3118751739
      5  O         3.2572717207   -1.3046020856   -1.8900565172
      6  H         2.6225890751   -1.6139103408   -2.5444656529
      7  C         1.6573961780    0.4767701285   -1.4369556849
      8  H         2.2771626529    1.1569466711   -2.0298957342
      9  H         0.9188414643    0.0247373564   -2.1065641358
     10  C         0.9380329690    1.2755318235   -0.3224080804
     11  H         0.2837641371    0.5782882027    0.2018425038
     12  C         0.1246621849    2.3723183177   -0.9925555143
     13  O         0.5855014888    3.4321847473   -1.3057441816
     14  C         1.9664914150    1.8540843891    0.6595436307
     15  H         1.4548495430    2.3827348777    1.4712950027
     16  H         2.5722509185    2.6003255196    0.1385866392
     17  C         2.8608507550    0.7450968410    1.2293028915
     18  H         3.5919299682    1.1914532180    1.9079190159
     19  H         2.2551339533    0.0601920604    1.8341165168
     20  C         4.5914540362   -1.1056578550    0.6511302929
     21  C         5.7530052908   -0.4528461549    1.4160235501
     22  H         6.5208223106   -1.1948163920    1.6535950957
     23  H         6.2268819839    0.3361965287    0.8239949322
     24  H         5.4270951742   -0.0113596244    2.3630484640
     25  C         3.9550539907   -2.2213882069    1.4965522766
     26  H         3.1726977049   -2.7588722878    0.9531192355
     27  H         3.5186827940   -1.8399348760    2.4259796973
     28  H         4.7137973847   -2.9577324661    1.7776077427
     29  O        -1.1747289774    2.1130220878   -1.4067688078
     30  H         5.0167002626   -1.5775781344   -0.2394212416
     31  O        -1.6414183444   -0.1122773604   -0.9521360608
     32  C        -2.6249330669   -1.0708334092   -0.5668333855
     33  H        -3.5432419699   -0.9457883390   -1.1520347871
     34  C        -2.0891881653    1.2341785308   -0.8154995834
     35  H        -3.0055379140    1.3787958848   -1.3995515889
     36  C        -2.0772843917   -2.4530823134   -0.9180718876
     37  O        -2.5743776756   -3.1942801478   -1.7207562046
     38  O        -0.9522133121   -2.7392178425   -0.2268315242
     39  H        -0.6635363431   -3.6246224172   -0.4963319181
     40  C        -2.9393869507   -0.9180032826    0.9297034248
     41  H        -2.0157771574   -1.1224025033    1.4908724180
     42  O        -3.9442105467   -1.8562582295    1.2651682784
     43  H        -4.3030305518   -1.6174782572    2.1283739068
     44  C        -3.3915116696    0.5172541819    1.1943856792
     45  H        -4.3547208985    0.6794840234    0.6999914185
     46  O        -3.6697633053    0.7314722222    2.5825623652
     47  H        -2.8543054808    0.6250514437    3.0892744628
     48  C        -2.3893111766    1.5453094289    0.6612843669
     49  H        -1.4530844054    1.4659609760    1.2366230632
     50  O        -2.9067027690    2.8577906364    0.7332351062
     51  H        -3.3267189398    2.9687102071    1.5946050495
   Point Group: c1    Number of degrees of freedom:   147


   Energy is  -1302.762033243

 Hessian Updated using BFGS Update

147 Hessian modes will be used to form the next step
  Hessian Eigenvalues:
     0.001734    0.003576    0.004339    0.004948    0.005566    0.006227
     0.006416    0.007185    0.007439    0.007759    0.010276    0.011377
     0.013295    0.013512    0.014042    0.015612    0.019211    0.020018
     0.022091    0.030095    0.031058    0.031996    0.035169    0.038276
     0.040894    0.043951    0.044572    0.045494    0.046807    0.047264
     0.047913    0.048282    0.048935    0.049659    0.049950    0.050333
     0.050602    0.050811    0.053426    0.053864    0.054329    0.055034
     0.055302    0.055914    0.055991    0.056333    0.056862    0.059338
     0.060615    0.062060    0.065295    0.066559    0.067784    0.071300
     0.073275    0.078401    0.080508    0.081374    0.083557    0.086426
     0.091256    0.096860    0.097692    0.112562    0.116027    0.125082
     0.141529    0.148705    0.155029    0.157190    0.159465    0.159795
     0.159966    0.159998    0.160009    0.160031    0.160162    0.160490
     0.160808    0.161981    0.167237    0.169731    0.171982    0.172961
     0.178774    0.180628    0.194767    0.197452    0.202960    0.216952
     0.248385    0.250024    0.250624    0.251423    0.265765    0.270199
     0.273233    0.274176    0.278161    0.283026    0.284097    0.285886
     0.287700    0.288239    0.289733    0.290775    0.291533    0.297575
     0.301895    0.335918    0.336413    0.338227    0.338618    0.339760
     0.340783    0.340813    0.341394    0.341490    0.342260    0.342841
     0.343078    0.343209    0.343360    0.343661    0.343794    0.343910
     0.344098    0.344468    0.344863    0.348681    0.398628    0.402667
     0.403393    0.407299    0.431932    0.435063    0.436828    0.467501
     0.534977    0.542134    0.544108    0.544877    0.548186    0.549425
     0.628128    1.046822    1.056593

 Minimum Search - Taking Simple RFO Step
 Searching for Lamda that Minimizes Along All modes
 Value Taken    Lamda =  -0.00007803
 Step Taken.  Stepsize is  0.054605

                             Maximum     Tolerance    Cnvgd?
         Gradient           0.003306      0.000300      NO
         Displacement       0.016096      0.001200      NO
         Energy change     -0.000064      0.000001      NO


 New Cartesian Coordinates Obtained by Inverse Iteration

 Displacement from previous Coordinates is:  0.234854
 ----------------------------------------------------------------
             Standard Nuclear Orientation (Angstroms)
    I     Atom           X                Y                Z
 ----------------------------------------------------------------
    1      C       3.5877648850    -0.0422006302     0.1206068265
    2      H       4.1861437587     0.6758261615    -0.4576935269
    3      C       2.5542561157    -0.6127759325    -0.8598670826
    4      H       1.9139160879    -1.3336719198    -0.3309388894
    5      O       3.2645945421    -1.2915786503    -1.9033238311
    6      H       2.6315005660    -1.6013592440    -2.5590587473
    7      C       1.6642195194     0.4884848535    -1.4479459616
    8      H       2.2864497953     1.1723148236    -2.0340427035
    9      H       0.9285033100     0.0406858840    -2.1235141499
   10      C       0.9391497488     1.2795777578    -0.3327268611
   11      H       0.2845697456     0.5778023130     0.1853870103
   12      C       0.1221570348     2.3770465499    -0.9974851033
   13      O       0.5773395624     3.4412785106    -1.3035684016
   14      C       1.9643502813     1.8566366106     0.6541546835
   15      H       1.4495931295     2.3825731870     1.4657562614
   16      H       2.5714777951     2.6048157604     0.1374605241
   17      C       2.8578182756     0.7474014464     1.2242823135
   18      H       3.5860203195     1.1937308212     1.9061449090
   19      H       2.2493267848     0.0625995864     1.8268113466
   20      C       4.5796897438    -1.1112652024     0.6521516019
   21      C       5.7441239937    -0.4682050823     1.4210221928
   22      H       6.5015339936    -1.2183249109     1.6662426271
   23      H       6.2310713442     0.3127467862     0.8287438444
   24      H       5.4171921804    -0.0189856083     2.3640668541
   25      C       3.9261275560    -2.2168627157     1.4968503066
   26      H       3.1358039469    -2.7415416358     0.9524293801
   27      H       3.4948580575    -1.8280266010     2.4254674681
   28      H       4.6734648065    -2.9644151349     1.7788481776
   29      O      -1.1768118261     2.1120847827    -1.4109228676
   30      H       5.0023556211    -1.5894646482    -0.2361707163
   31      O      -1.6330980174    -0.1116987662    -0.9477772932
   32      C      -2.6127025917    -1.0736101761    -0.5607635222
   33      H      -3.5320343972    -0.9531761659    -1.1452986099
   34      C      -2.0868815774     1.2329473488    -0.8134042694
   35      H      -3.0046139720     1.3713927560    -1.3967524014
   36      C      -2.0591160822    -2.4534106294    -0.9103987834
   37      O      -2.5557068525    -3.1996600814    -1.7087609333
   38      O      -0.9381684057    -2.7370395442    -0.2115351099
   39      H      -0.6486460009    -3.6239085548    -0.4752238781
   40      C      -2.9273598027    -0.9203394899     0.9355818484
   41      H      -2.0031439324    -1.1195985646     1.4978160805
   42      O      -3.9276755963    -1.8630426438     1.2719442156
   43      H      -4.2867466949    -1.6258765681     2.1354643778
   44      C      -3.3866722478     0.5133293352     1.1976455311
   45      H      -4.3498968084     0.6696779735     0.7017273508
   46      O      -3.6664297381     0.7286121309     2.5856514912
   47      H      -2.8506857625     0.6252926938     3.0925132579
   48      C      -2.3888681132     1.5449611316     0.6631075516
   49      H      -1.4534154672     1.4700072714     1.2395147152
   50      O      -2.9121368538     2.8551462689     0.7341975391
   51      H      -3.3295406743     2.9660117642     1.5968734948
 ----------------------------------------------------------------
 Molecular Point Group                 C1    NOp =  1
 Largest Abelian Subgroup              C1    NOp =  1
 Nuclear Repulsion Energy =  2528.6009242188 hartrees
 There are       97 alpha and       97 beta electrons
 Applying Cartesian multipole field
    Component          Value
    ---------          -----
     (2,0,0)        1.00000E-12
     (0,2,0)        2.00000E-11
     (0,0,2)       -3.00000E-11
 Nucleus-field energy     =     0.0000000176 hartrees
 Requested basis set is 6-311++G(d,p)
 There are 280 shells and 732 basis functions
 A cutoff of  1.0D-11 yielded  28416 shell pairs
 There are    189764 function pairs (    201025 Cartesian)
 Smallest overlap matrix eigenvalue = 1.16E-06

 Q-Chem warning in module stvman/mkSTV.C, line 306:

 Overlap eigenvalue is smaller than square root of threshold
 Use THRESH >= 12 to get rid of this warning

 Guess MOs from SCF MO coefficient file

 -----------------------------------------------------------------------
  General SCF calculation program by
  Eric Jon Sundstrom, Paul Horn, Yuezhi Mao, Dmitri Zuev, Alec White,
  David Stuck, Shaama M.S., Shane Yost, Joonho Lee, David Small,
  Daniel Levine, Susi Lehtola, Hugh Burton, Evgeny Epifanovsky
 -----------------------------------------------------------------------
 Exchange:     0.2000 Hartree-Fock + 0.0800 Slater + 0.7200 B88
 Correlation:  0.1900 VWN1RPA + 0.8100 LYP
 Using SG-1 standard quadrature grid
 using 4 threads for integral computing
 -------------------------------------------------------
 OpenMP Integral computing Module                
 Release: version 2.0, May 2017, Q-Chem Inc. Pleasanton 
 -------------------------------------------------------
 -------------------------------------------------------
 OpenMP BLAS3 based DFT computing Module                
 Release: version 1.0, May 2013, Q-Chem Inc. Pittsburgh 
 -------------------------------------------------------
 A restricted SCF calculation will be
 performed using DIIS
 SCF converges when DIIS error is below 1.0e-08
 ---------------------------------------
  Cycle       Energy         DIIS error
 ---------------------------------------
    1   -1302.7614227344      8.60e-05  
    2   -1302.7620653795      1.19e-05  
    3   -1302.7620627773      1.60e-05  
    4   -1302.7620741799      3.48e-06  
    5   -1302.7620745916      1.99e-06  
    6   -1302.7620747845      4.82e-07  
    7   -1302.7620747951      1.55e-07  
    8   -1302.7620747966      3.29e-08  
    9   -1302.7620747963      1.65e-08  
   10   -1302.7620747962      6.06e-09  Convergence criterion met
 ---------------------------------------
 SCF time:   CPU 1980.57s  wall 513.00s 
 SCF   energy in the final basis set =    -1302.7620747962
 Total energy in the final basis set =    -1302.7620747962

 --------------------------------------------------------------

                    Orbital Energies (a.u.)
 --------------------------------------------------------------

 Alpha MOs
 -- Occupied --
-19.203 -19.180 -19.179 -19.179 -19.162 -19.157 -19.147 -19.130
-19.123 -10.339 -10.319 -10.315 -10.279 -10.269 -10.269 -10.268
-10.229 -10.203 -10.183 -10.179 -10.177 -10.175 -10.173 -10.160
-10.158  -1.147  -1.131  -1.094  -1.085  -1.067  -1.057  -1.056
 -1.036  -1.032  -0.854  -0.828  -0.815  -0.808  -0.754  -0.746
 -0.726  -0.698  -0.687  -0.669  -0.653  -0.644  -0.627  -0.599
 -0.588  -0.579  -0.573  -0.553  -0.544  -0.536  -0.532  -0.530
 -0.517  -0.510  -0.510  -0.506  -0.482  -0.473  -0.467  -0.462
 -0.459  -0.453  -0.452  -0.442  -0.438  -0.426  -0.424  -0.412
 -0.408  -0.402  -0.398  -0.397  -0.387  -0.385  -0.381  -0.377
 -0.365  -0.364  -0.358  -0.355  -0.352  -0.348  -0.343  -0.330
 -0.327  -0.325  -0.318  -0.314  -0.310  -0.306  -0.301  -0.291
 -0.278
 -- Virtual --
 -0.048  -0.038  -0.027  -0.022  -0.014  -0.007  -0.004   0.000
  0.005   0.009   0.018   0.024   0.025   0.028   0.030   0.038
  0.039   0.044   0.048   0.050   0.054   0.057   0.059   0.060
  0.063   0.068   0.076   0.078   0.080   0.082   0.084   0.088
  0.089   0.091   0.094   0.097   0.098   0.101   0.105   0.106
  0.107   0.110   0.117   0.118   0.120   0.122   0.123   0.124
  0.127   0.129   0.130   0.133   0.135   0.137   0.138   0.140
  0.143   0.146   0.148   0.149   0.150   0.153   0.154   0.156
  0.158   0.159   0.161   0.164   0.166   0.168   0.170   0.172
  0.176   0.177   0.183   0.185   0.189   0.190   0.192   0.193
  0.194   0.196   0.201   0.203   0.205   0.207   0.209   0.211
  0.214   0.217   0.218   0.221   0.224   0.227   0.228   0.232
  0.237   0.238   0.239   0.240   0.243   0.244   0.249   0.249
  0.253   0.257   0.258   0.262   0.266   0.270   0.270   0.276
  0.278   0.282   0.282   0.284   0.289   0.292   0.292   0.295
  0.296   0.301   0.302   0.305   0.308   0.313   0.317   0.318
  0.321   0.322   0.324   0.326   0.331   0.333   0.335   0.339
  0.341   0.343   0.344   0.349   0.351   0.355   0.356   0.358
  0.362   0.364   0.367   0.368   0.374   0.379   0.380   0.385
  0.385   0.393   0.394   0.398   0.404   0.407   0.410   0.416
  0.419   0.422   0.424   0.425   0.431   0.435   0.441   0.442
  0.444   0.451   0.452   0.459   0.464   0.465   0.472   0.476
  0.491   0.496   0.499   0.507   0.511   0.514   0.516   0.527
  0.534   0.539   0.546   0.554   0.559   0.568   0.572   0.574
  0.582   0.589   0.593   0.596   0.604   0.609   0.616   0.619
  0.623   0.633   0.636   0.641   0.642   0.648   0.652   0.658
  0.660   0.667   0.676   0.682   0.689   0.689   0.693   0.697
  0.710   0.717   0.719   0.724   0.731   0.735   0.740   0.745
  0.746   0.751   0.756   0.763   0.764   0.768   0.774   0.781
  0.786   0.789   0.792   0.797   0.804   0.811   0.815   0.818
  0.820   0.830   0.838   0.846   0.847   0.854   0.870   0.886
  0.894   0.906   0.911   0.919   0.928   0.944   0.948   0.961
  0.978   0.983   0.995   1.000   1.005   1.019   1.026   1.038
  1.046   1.057   1.063   1.076   1.085   1.098   1.101   1.107
  1.112   1.118   1.134   1.136   1.143   1.155   1.161   1.168
  1.178   1.189   1.191   1.193   1.202   1.212   1.215   1.218
  1.227   1.234   1.238   1.240   1.253   1.255   1.268   1.273
  1.277   1.279   1.288   1.294   1.309   1.312   1.320   1.327
  1.334   1.349   1.355   1.365   1.371   1.375   1.383   1.397
  1.408   1.427   1.429   1.441   1.445   1.465   1.466   1.474
  1.480   1.486   1.491   1.499   1.500   1.514   1.523   1.533
  1.536   1.542   1.547   1.554   1.566   1.574   1.577   1.581
  1.588   1.593   1.599   1.605   1.609   1.612   1.614   1.620
  1.625   1.627   1.631   1.638   1.638   1.649   1.651   1.655
  1.659   1.665   1.671   1.675   1.678   1.684   1.689   1.698
  1.705   1.715   1.721   1.728   1.737   1.749   1.750   1.758
  1.764   1.776   1.785   1.789   1.795   1.801   1.809   1.817
  1.819   1.829   1.839   1.854   1.856   1.860   1.869   1.873
  1.892   1.894   1.906   1.907   1.913   1.927   1.939   1.947
  1.961   1.975   1.980   1.987   1.997   2.003   2.006   2.023
  2.037   2.050   2.055   2.056   2.063   2.071   2.080   2.089
  2.103   2.106   2.115   2.126   2.131   2.145   2.155   2.163
  2.166   2.172   2.183   2.189   2.205   2.212   2.223   2.241
  2.246   2.261   2.276   2.290   2.302   2.304   2.325   2.330
  2.352   2.362   2.374   2.381   2.390   2.409   2.422   2.436
  2.458   2.485   2.504   2.511   2.522   2.527   2.531   2.538
  2.542   2.561   2.566   2.571   2.576   2.582   2.592   2.608
  2.619   2.630   2.643   2.648   2.654   2.665   2.682   2.686
  2.689   2.694   2.719   2.734   2.737   2.746   2.749   2.758
  2.769   2.785   2.787   2.797   2.803   2.826   2.830   2.846
  2.854   2.861   2.872   2.883   2.890   2.900   2.901   2.907
  2.913   2.922   2.940   2.942   2.954   2.966   2.972   2.982
  2.986   2.993   3.003   3.007   3.019   3.029   3.045   3.051
  3.057   3.060   3.069   3.083   3.093   3.095   3.105   3.119
  3.126   3.129   3.148   3.152   3.156   3.172   3.179   3.190
  3.197   3.207   3.218   3.233   3.234   3.259   3.273   3.289
  3.298   3.306   3.316   3.323   3.337   3.361   3.373   3.387
  3.409   3.432   3.442   3.481   3.512   3.540   3.546   3.586
  3.610   3.677   3.727   3.778   3.781   3.795   3.800   3.806
  3.830   3.839   3.846   3.863   3.885   3.889   3.922   3.925
  3.931   3.953   3.959   3.990   3.995   4.030   4.035   4.092
  4.100   4.119   4.144   4.150   4.159   4.193   4.217   4.251
  4.253   4.285   4.289   4.300   4.324   4.356   4.397   5.006
  5.076   5.091   5.104   5.111   5.138   5.142   5.146   5.155
  5.191   5.237   5.325   5.360   5.406   5.413   5.432   5.448
  5.470   5.584   5.606   5.612   5.649   5.664   5.678   5.751
  5.843   5.942  23.733  23.749  23.781  23.802  23.807  23.811
 23.843  23.847  23.857  23.882  23.919  23.934  23.957  23.978
 23.987  24.010  49.860  49.895  49.903  49.942  49.953  49.965
 49.977  50.005  50.043
 --------------------------------------------------------------

          Ground-State Mulliken Net Atomic Charges

     Atom                 Charge (a.u.)
  ----------------------------------------
      1 C                     0.656824
      2 H                     0.224589
      3 C                    -0.843822
      4 H                     0.230773
      5 O                    -0.149956
      6 H                     0.245643
      7 C                    -0.526359
      8 H                     0.248788
      9 H                     0.170881
     10 C                     1.141824
     11 H                     0.134752
     12 C                    -0.547561
     13 O                    -0.181591
     14 C                    -0.759724
     15 H                     0.182126
     16 H                     0.212276
     17 C                    -0.431719
     18 H                     0.176729
     19 H                     0.133268
     20 C                     0.037379
     21 C                    -0.641867
     22 H                     0.150918
     23 H                     0.133345
     24 H                     0.141120
     25 C                    -0.609082
     26 H                     0.137952
     27 H                     0.143750
     28 H                     0.156321
     29 O                     0.093139
     30 H                     0.227816
     31 O                     0.088508
     32 C                    -0.246614
     33 H                     0.281418
     34 C                    -0.760841
     35 H                     0.220179
     36 C                    -0.065986
     37 O                    -0.169607
     38 O                    -0.105456
     39 H                     0.311146
     40 C                    -0.295641
     41 H                     0.315096
     42 O                    -0.154860
     43 H                     0.266805
     44 C                    -0.596818
     45 H                     0.299254
     46 O                    -0.166094
     47 H                     0.264226
     48 C                    -0.313030
     49 H                     0.381058
     50 O                    -0.116826
     51 H                     0.275550
  ----------------------------------------
  Sum of atomic charges =     0.000000

 -----------------------------------------------------------------
                    Cartesian Multipole Moments
 -----------------------------------------------------------------
    Charge (ESU x 10^10)
                 0.0000
    Dipole Moment (Debye)
         X      -0.7917      Y      -2.4928      Z       4.9775
       Tot       5.6229
    Quadrupole Moments (Debye-Ang)
        XX    -159.7928     XY      -6.5558     YY    -173.3587
        XZ      -4.8299     YZ       5.8402     ZZ    -148.3300
    Octopole Moments (Debye-Ang^2)
       XXX     -74.6274    XXY      42.3566    XYY      20.1890
       YYY     -86.0736    XXZ      21.1334    XYZ      14.1023
       YYZ      39.9363    XZZ     -30.9063    YZZ      -0.9266
       ZZZ       1.0098
    Hexadecapole Moments (Debye-Ang^3)
      XXXX   -8297.0443   XXXY      91.6787   XXYY   -2006.7289
      XYYY      29.5543   YYYY   -3271.6512   XXXZ      35.2453
      XXYZ     -86.4837   XYYZ     -99.3422   YYYZ     102.8965
      XXZZ   -1664.2240   XYZZ      24.8581   YYZZ    -815.4029
      XZZZ    -109.9842   YZZZ      21.6381   ZZZZ   -1500.0518
 -----------------------------------------------------------------
 Calculating analytic gradient of the SCF energy
 Gradient of SCF Energy
            1           2           3           4           5           6
    1   0.0000606   0.0000374   0.0001657  -0.0000166  -0.0000283   0.0000539
    2   0.0000495  -0.0000470   0.0000029  -0.0000485  -0.0001249   0.0000020
    3  -0.0000387  -0.0000281   0.0002347   0.0000421  -0.0000160  -0.0000499
            7           8           9          10          11          12
    1  -0.0000628   0.0000726   0.0000430   0.0001621   0.0000773  -0.0003116
    2  -0.0000944   0.0000237   0.0000335   0.0000705  -0.0000253  -0.0005398
    3  -0.0000724   0.0000016   0.0000936   0.0001468   0.0000634  -0.0002456
           13          14          15          16          17          18
    1   0.0001564  -0.0001180   0.0000091   0.0000523   0.0001660   0.0000092
    2   0.0001535  -0.0000095   0.0000054   0.0000104   0.0000314   0.0000416
    3  -0.0001249  -0.0002934  -0.0000029   0.0000572   0.0000652   0.0001020
           19          20          21          22          23          24
    1  -0.0001085  -0.0000392  -0.0000481  -0.0000382   0.0000146  -0.0000001
    2   0.0000036  -0.0000603   0.0000928  -0.0000056  -0.0000016   0.0000224
    3  -0.0000163  -0.0000260   0.0000785   0.0000263   0.0000080   0.0000147
           25          26          27          28          29          30
    1  -0.0000412  -0.0000952  -0.0000115   0.0000074   0.0002421  -0.0000367
    2   0.0000936  -0.0000141   0.0000322   0.0000317   0.0006223   0.0000014
    3   0.0000055   0.0000184   0.0000233   0.0000089   0.0003166  -0.0000005
           31          32          33          34          35          36
    1  -0.0003281  -0.0000617   0.0000146   0.0001642   0.0001129   0.0000110
    2  -0.0000066   0.0000738  -0.0000133  -0.0005017  -0.0000517  -0.0001265
    3  -0.0001144   0.0000240  -0.0000078  -0.0000116  -0.0000798  -0.0000331
           37          38          39          40          41          42
    1   0.0000193  -0.0000015   0.0000125  -0.0000452  -0.0000188   0.0000931
    2   0.0000353   0.0000283  -0.0000169   0.0000951  -0.0000062  -0.0000043
    3   0.0000179  -0.0000153   0.0000379   0.0000722  -0.0000352   0.0000148
           43          44          45          46          47          48
    1  -0.0000414   0.0000549   0.0000067  -0.0000403  -0.0000125  -0.0002479
    2   0.0000402   0.0000870   0.0000057  -0.0000462   0.0000475  -0.0000890
    3  -0.0000229   0.0000798  -0.0000693  -0.0000161  -0.0000040  -0.0000694
           49          50          51
    1  -0.0000538   0.0000571  -0.0000686
    2   0.0000172   0.0000687   0.0000100
    3  -0.0001307   0.0000290  -0.0000577
 Max gradient component =       6.223E-04
 RMS gradient           =       1.176E-04
 Gradient time:  CPU 567.16 s  wall 142.99 s
 Geometry Optimization Parameters
   NAtoms,    NIC,     NZ,  NCons,   NDum,   NFix, NCnnct, MaxDiis
       51     405       0       0       0       0       0       0

 Cartesian Hessian Update
 Hessian Updated using BFGS Update


** GEOMETRY OPTIMIZATION IN DELOCALIZED INTERNAL COORDINATES **
   Searching for a Minimum

   Optimization Cycle:  14

                       Coordinates (Angstroms)
     ATOM                X               Y               Z
      1  C         3.5877648850   -0.0422006302    0.1206068265
      2  H         4.1861437587    0.6758261615   -0.4576935269
      3  C         2.5542561157   -0.6127759325   -0.8598670826
      4  H         1.9139160879   -1.3336719198   -0.3309388894
      5  O         3.2645945421   -1.2915786503   -1.9033238311
      6  H         2.6315005660   -1.6013592440   -2.5590587473
      7  C         1.6642195194    0.4884848535   -1.4479459616
      8  H         2.2864497953    1.1723148236   -2.0340427035
      9  H         0.9285033100    0.0406858840   -2.1235141499
     10  C         0.9391497488    1.2795777578   -0.3327268611
     11  H         0.2845697456    0.5778023130    0.1853870103
     12  C         0.1221570348    2.3770465499   -0.9974851033
     13  O         0.5773395624    3.4412785106   -1.3035684016
     14  C         1.9643502813    1.8566366106    0.6541546835
     15  H         1.4495931295    2.3825731870    1.4657562614
     16  H         2.5714777951    2.6048157604    0.1374605241
     17  C         2.8578182756    0.7474014464    1.2242823135
     18  H         3.5860203195    1.1937308212    1.9061449090
     19  H         2.2493267848    0.0625995864    1.8268113466
     20  C         4.5796897438   -1.1112652024    0.6521516019
     21  C         5.7441239937   -0.4682050823    1.4210221928
     22  H         6.5015339936   -1.2183249109    1.6662426271
     23  H         6.2310713442    0.3127467862    0.8287438444
     24  H         5.4171921804   -0.0189856083    2.3640668541
     25  C         3.9261275560   -2.2168627157    1.4968503066
     26  H         3.1358039469   -2.7415416358    0.9524293801
     27  H         3.4948580575   -1.8280266010    2.4254674681
     28  H         4.6734648065   -2.9644151349    1.7788481776
     29  O        -1.1768118261    2.1120847827   -1.4109228676
     30  H         5.0023556211   -1.5894646482   -0.2361707163
     31  O        -1.6330980174   -0.1116987662   -0.9477772932
     32  C        -2.6127025917   -1.0736101761   -0.5607635222
     33  H        -3.5320343972   -0.9531761659   -1.1452986099
     34  C        -2.0868815774    1.2329473488   -0.8134042694
     35  H        -3.0046139720    1.3713927560   -1.3967524014
     36  C        -2.0591160822   -2.4534106294   -0.9103987834
     37  O        -2.5557068525   -3.1996600814   -1.7087609333
     38  O        -0.9381684057   -2.7370395442   -0.2115351099
     39  H        -0.6486460009   -3.6239085548   -0.4752238781
     40  C        -2.9273598027   -0.9203394899    0.9355818484
     41  H        -2.0031439324   -1.1195985646    1.4978160805
     42  O        -3.9276755963   -1.8630426438    1.2719442156
     43  H        -4.2867466949   -1.6258765681    2.1354643778
     44  C        -3.3866722478    0.5133293352    1.1976455311
     45  H        -4.3498968084    0.6696779735    0.7017273508
     46  O        -3.6664297381    0.7286121309    2.5856514912
     47  H        -2.8506857625    0.6252926938    3.0925132579
     48  C        -2.3888681132    1.5449611316    0.6631075516
     49  H        -1.4534154672    1.4700072714    1.2395147152
     50  O        -2.9121368538    2.8551462689    0.7341975391
     51  H        -3.3295406743    2.9660117642    1.5968734948
   Point Group: c1    Number of degrees of freedom:   147


   Energy is  -1302.762074796

 Hessian Updated using BFGS Update

147 Hessian modes will be used to form the next step
  Hessian Eigenvalues:
     0.001731    0.003648    0.004332    0.004767    0.005559    0.005977
     0.006460    0.007101    0.007616    0.007754    0.010167    0.011360
     0.013238    0.013506    0.014125    0.015653    0.019205    0.020422
     0.022103    0.030096    0.031068    0.032294    0.035285    0.039115
     0.040918    0.043902    0.044426    0.046329    0.046478    0.047765
     0.048119    0.048512    0.049019    0.049231    0.049930    0.050375
     0.050580    0.052143    0.053352    0.053842    0.054333    0.054938
     0.055309    0.055805    0.055941    0.056295    0.056870    0.059375
     0.060614    0.062021    0.065298    0.066699    0.067741    0.071296
     0.073345    0.078466    0.080501    0.081598    0.083637    0.086910
     0.091261    0.096896    0.097679    0.112610    0.116644    0.125058
     0.141293    0.148662    0.155255    0.157214    0.159482    0.159604
     0.159927    0.159974    0.160014    0.160057    0.160163    0.160687
     0.160764    0.162044    0.167259    0.169887    0.172113    0.176423
     0.180195    0.182380    0.194882    0.197476    0.202965    0.221147
     0.248251    0.250031    0.250658    0.253113    0.265710    0.270042
     0.273591    0.277471    0.280944    0.283610    0.284560    0.285745
     0.288106    0.289280    0.289653    0.291081    0.293396    0.297343
     0.300998    0.335869    0.336447    0.338222    0.338833    0.339996
     0.340778    0.341305    0.341400    0.341553    0.342316    0.342754
     0.343077    0.343240    0.343375    0.343679    0.343802    0.343925
     0.344122    0.344534    0.345037    0.348110    0.390839    0.401150
     0.404044    0.407932    0.416028    0.432040    0.435247    0.460087
     0.534954    0.540765    0.543863    0.544471    0.545227    0.548430
     0.549634    1.046659    1.056331

 Minimum Search - Taking Simple RFO Step
 Searching for Lamda that Minimizes Along All modes
 Value Taken    Lamda =  -0.00002439
 Step Taken.  Stepsize is  0.050325

                             Maximum     Tolerance    Cnvgd?
         Gradient           0.001635      0.000300      NO
         Displacement       0.021418      0.001200      NO
         Energy change     -0.000042      0.000001      NO


 New Cartesian Coordinates Obtained by Inverse Iteration

 Displacement from previous Coordinates is:  0.127923
 ----------------------------------------------------------------
             Standard Nuclear Orientation (Angstroms)
    I     Atom           X                Y                Z
 ----------------------------------------------------------------
    1      C       3.5839173420    -0.0421586780     0.1208442677
    2      H       4.1835555937     0.6781272366    -0.4533163683
    3      C       2.5526719673    -0.6080615268    -0.8648646915
    4      H       1.9112417409    -1.3315319542    -0.3409783804
    5      O       3.2657612336    -1.2819844064    -1.9096545712
    6      H       2.6333700223    -1.5936472171    -2.5651519489
    7      C       1.6641502605     0.4958320951    -1.4505631128
    8      H       2.2880710301     1.1820321241    -2.0320457085
    9      H       0.9303900276     0.0510220191    -2.1303055329
   10      C       0.9364611736     1.2817456348    -0.3335626805
   11      H       0.2811910248     0.5768223319     0.1795455809
   12      C       0.1178609709     2.3802932446    -0.9942930763
   13      O       0.5663087876     3.4505244998    -1.2882651383
   14      C       1.9591892812     1.8549487802     0.6582317452
   15      H       1.4423893067     2.3772974837     1.4708559658
   16      H       2.5668368220     2.6057277222     0.1459030265
   17      C       2.8521998430     0.7440045931     1.2257028093
   18      H       3.5795370229     1.1890893221     1.9092105729
   19      H       2.2438091194     0.0572320271     1.8260335838
   20      C       4.5753762913    -1.1131967467     0.6505161901
   21      C       5.7392376393    -0.4726585501     1.4224198404
   22      H       6.4974195583    -1.2230843765     1.6643507273
   23      H       6.2256399225     0.3115692008     0.8340473352
   24      H       5.4113834169    -0.0282561916     2.3673760723
   25      C       3.9218710088    -2.2215875212     1.4917350752
   26      H       3.1334044156    -2.7465625218     0.9449991093
   27      H       3.4883797978    -1.8351891135     2.4203222473
   28      H       4.6697029250    -2.9686282794     1.7738568277
   29      O      -1.1758895707     2.1057143259    -1.4198074075
   30      H       4.9990115520    -1.5888968796    -0.2386325912
   31      O      -1.6287846934    -0.1154118070    -0.9469082728
   32      C      -2.6071712053    -1.0774274169    -0.5569166032
   33      H      -3.5263338722    -0.9606367206    -1.1424927849
   34      C      -2.0852741514     1.2291206607    -0.8185047923
   35      H      -3.0039090068     1.3636220293    -1.4014764250
   36      C      -2.0512573805    -2.4574916617    -0.9010217861
   37      O      -2.5453606633    -3.2069248925    -1.6979803406
   38      O      -0.9313103530    -2.7374864715    -0.1990836303
   39      H      -0.6403260466    -3.6248292358    -0.4595245903
   40      C      -2.9230531653    -0.9191331336     0.9385042230
   41      H      -1.9993655564    -1.1166646116     1.5023091185
   42      O      -3.9238224465    -1.8606115784     1.2771528356
   43      H      -4.2821160548    -1.6216400788     2.1404824141
   44      C      -3.3824022848     0.5155402730     1.1959852183
   45      H      -4.3461814603     0.6700100052     0.7006229628
   46      O      -3.6604319569     0.7356663056     2.5836439310
   47      H      -2.8439962010     0.6337518971     3.0896722882
   48      C      -2.3856128867     1.5460928545     0.6571760990
   49      H      -1.4497189861     1.4737781621     1.2332542336
   50      O      -2.9099246003     2.8560050640     0.7238668565
   51      H      -3.3230754685     2.9710770873     1.5880194141
 ----------------------------------------------------------------
 Molecular Point Group                 C1    NOp =  1
 Largest Abelian Subgroup              C1    NOp =  1
 Nuclear Repulsion Energy =  2529.3930044432 hartrees
 There are       97 alpha and       97 beta electrons
 Applying Cartesian multipole field
    Component          Value
    ---------          -----
     (2,0,0)        1.00000E-12
     (0,2,0)        2.00000E-11
     (0,0,2)       -3.00000E-11
 Nucleus-field energy     =     0.0000000177 hartrees
 Requested basis set is 6-311++G(d,p)
 There are 280 shells and 732 basis functions
 A cutoff of  1.0D-11 yielded  28424 shell pairs
 There are    189832 function pairs (    201093 Cartesian)
 Smallest overlap matrix eigenvalue = 1.16E-06

 Q-Chem warning in module stvman/mkSTV.C, line 306:

 Overlap eigenvalue is smaller than square root of threshold
 Use THRESH >= 12 to get rid of this warning

 Guess MOs from SCF MO coefficient file

 -----------------------------------------------------------------------
  General SCF calculation program by
  Eric Jon Sundstrom, Paul Horn, Yuezhi Mao, Dmitri Zuev, Alec White,
  David Stuck, Shaama M.S., Shane Yost, Joonho Lee, David Small,
  Daniel Levine, Susi Lehtola, Hugh Burton, Evgeny Epifanovsky
 -----------------------------------------------------------------------
 Exchange:     0.2000 Hartree-Fock + 0.0800 Slater + 0.7200 B88
 Correlation:  0.1900 VWN1RPA + 0.8100 LYP
 Using SG-1 standard quadrature grid
 using 4 threads for integral computing
 -------------------------------------------------------
 OpenMP Integral computing Module                
 Release: version 2.0, May 2017, Q-Chem Inc. Pleasanton 
 -------------------------------------------------------
 -------------------------------------------------------
 OpenMP BLAS3 based DFT computing Module                
 Release: version 1.0, May 2013, Q-Chem Inc. Pittsburgh 
 -------------------------------------------------------
 A restricted SCF calculation will be
 performed using DIIS
 SCF converges when DIIS error is below 1.0e-08
 ---------------------------------------
  Cycle       Energy         DIIS error
 ---------------------------------------
    1   -1302.7616671882      6.70e-05  
    2   -1302.7620835793      1.03e-05  
    3   -1302.7620808591      1.43e-05  
    4   -1302.7620898202      3.40e-06  
    5   -1302.7620902282      1.79e-06  
    6   -1302.7620903824      3.08e-07  
    7   -1302.7620903858      1.37e-07  
    8   -1302.7620903871      2.60e-08  
    9   -1302.7620903871      1.59e-08  
   10   -1302.7620903871      5.07e-09  Convergence criterion met
 ---------------------------------------
 SCF time:   CPU 1981.51s  wall 513.00s 
 SCF   energy in the final basis set =    -1302.7620903871
 Total energy in the final basis set =    -1302.7620903871

 --------------------------------------------------------------

                    Orbital Energies (a.u.)
 --------------------------------------------------------------

 Alpha MOs
 -- Occupied --
-19.203 -19.180 -19.179 -19.178 -19.162 -19.157 -19.147 -19.130
-19.123 -10.339 -10.319 -10.315 -10.278 -10.269 -10.269 -10.267
-10.229 -10.202 -10.183 -10.179 -10.177 -10.175 -10.173 -10.160
-10.158  -1.147  -1.131  -1.094  -1.085  -1.067  -1.057  -1.056
 -1.036  -1.032  -0.854  -0.827  -0.815  -0.808  -0.754  -0.746
 -0.726  -0.698  -0.687  -0.669  -0.653  -0.644  -0.627  -0.599
 -0.588  -0.579  -0.573  -0.553  -0.544  -0.536  -0.532  -0.530
 -0.517  -0.510  -0.510  -0.506  -0.482  -0.473  -0.467  -0.462
 -0.459  -0.453  -0.452  -0.442  -0.438  -0.426  -0.423  -0.412
 -0.408  -0.402  -0.398  -0.397  -0.387  -0.385  -0.381  -0.377
 -0.365  -0.364  -0.358  -0.355  -0.352  -0.348  -0.344  -0.330
 -0.327  -0.325  -0.318  -0.314  -0.310  -0.306  -0.301  -0.291
 -0.278
 -- Virtual --
 -0.048  -0.038  -0.027  -0.022  -0.013  -0.007  -0.004   0.000
  0.005   0.009   0.018   0.024   0.025   0.028   0.030   0.038
  0.039   0.044   0.048   0.050   0.054   0.057   0.059   0.060
  0.063   0.068   0.076   0.078   0.080   0.082   0.084   0.088
  0.089   0.091   0.094   0.097   0.098   0.101   0.105   0.106
  0.107   0.110   0.117   0.118   0.120   0.122   0.123   0.124
  0.127   0.129   0.130   0.133   0.135   0.137   0.138   0.140
  0.143   0.146   0.148   0.149   0.150   0.153   0.154   0.156
  0.158   0.159   0.161   0.164   0.166   0.169   0.170   0.172
  0.176   0.177   0.183   0.185   0.188   0.190   0.192   0.194
  0.194   0.196   0.201   0.203   0.205   0.207   0.209   0.211
  0.214   0.217   0.217   0.222   0.224   0.227   0.228   0.233
  0.237   0.238   0.239   0.240   0.243   0.244   0.248   0.249
  0.253   0.257   0.258   0.262   0.266   0.270   0.270   0.276
  0.278   0.282   0.283   0.284   0.289   0.292   0.292   0.295
  0.296   0.301   0.303   0.305   0.309   0.313   0.317   0.318
  0.321   0.322   0.323   0.326   0.331   0.333   0.335   0.339
  0.341   0.343   0.344   0.349   0.351   0.355   0.356   0.358
  0.362   0.364   0.367   0.368   0.374   0.379   0.380   0.385
  0.385   0.393   0.394   0.398   0.404   0.407   0.409   0.416
  0.419   0.422   0.424   0.425   0.431   0.435   0.441   0.442
  0.444   0.451   0.453   0.459   0.464   0.466   0.472   0.477
  0.491   0.496   0.499   0.507   0.511   0.514   0.516   0.527
  0.534   0.539   0.546   0.554   0.559   0.569   0.572   0.575
  0.582   0.589   0.593   0.596   0.604   0.609   0.617   0.619
  0.623   0.633   0.636   0.641   0.642   0.648   0.652   0.658
  0.660   0.667   0.676   0.682   0.688   0.689   0.693   0.697
  0.710   0.717   0.720   0.724   0.731   0.735   0.740   0.745
  0.746   0.751   0.756   0.763   0.765   0.768   0.774   0.781
  0.787   0.789   0.792   0.797   0.804   0.811   0.816   0.818
  0.821   0.830   0.838   0.847   0.847   0.854   0.871   0.886
  0.894   0.906   0.911   0.919   0.927   0.944   0.947   0.960
  0.978   0.983   0.995   0.999   1.005   1.019   1.026   1.038
  1.045   1.057   1.063   1.076   1.085   1.098   1.101   1.108
  1.112   1.119   1.135   1.136   1.144   1.156   1.161   1.168
  1.178   1.189   1.191   1.193   1.202   1.213   1.215   1.219
  1.227   1.234   1.238   1.240   1.253   1.255   1.268   1.272
  1.277   1.279   1.287   1.294   1.309   1.312   1.320   1.328
  1.334   1.349   1.356   1.365   1.371   1.375   1.383   1.397
  1.408   1.427   1.429   1.441   1.445   1.465   1.466   1.474
  1.480   1.486   1.491   1.499   1.500   1.514   1.523   1.533
  1.536   1.541   1.547   1.554   1.565   1.574   1.578   1.581
  1.589   1.593   1.599   1.605   1.609   1.612   1.614   1.620
  1.625   1.628   1.632   1.637   1.638   1.649   1.651   1.655
  1.659   1.665   1.671   1.676   1.678   1.684   1.689   1.697
  1.705   1.716   1.721   1.728   1.737   1.749   1.749   1.758
  1.765   1.776   1.785   1.788   1.796   1.801   1.809   1.816
  1.819   1.828   1.839   1.854   1.857   1.861   1.869   1.873
  1.893   1.893   1.907   1.907   1.914   1.927   1.939   1.947
  1.961   1.975   1.981   1.987   1.997   2.003   2.006   2.023
  2.037   2.050   2.055   2.056   2.063   2.071   2.080   2.089
  2.103   2.106   2.116   2.126   2.131   2.145   2.155   2.163
  2.166   2.172   2.183   2.189   2.205   2.212   2.223   2.241
  2.246   2.261   2.276   2.290   2.302   2.304   2.325   2.330
  2.353   2.362   2.374   2.382   2.390   2.409   2.422   2.436
  2.458   2.485   2.504   2.512   2.522   2.527   2.532   2.539
  2.542   2.561   2.566   2.571   2.576   2.581   2.592   2.609
  2.620   2.630   2.644   2.648   2.654   2.665   2.682   2.686
  2.689   2.694   2.719   2.734   2.738   2.746   2.749   2.759
  2.769   2.785   2.787   2.797   2.803   2.826   2.830   2.846
  2.854   2.861   2.872   2.882   2.891   2.900   2.900   2.907
  2.913   2.923   2.940   2.942   2.955   2.966   2.972   2.983
  2.986   2.993   3.003   3.007   3.018   3.029   3.045   3.051
  3.057   3.060   3.069   3.083   3.094   3.095   3.105   3.119
  3.126   3.128   3.148   3.152   3.156   3.172   3.180   3.190
  3.197   3.208   3.219   3.233   3.235   3.259   3.273   3.289
  3.298   3.306   3.316   3.324   3.337   3.361   3.373   3.387
  3.409   3.432   3.442   3.481   3.512   3.540   3.546   3.587
  3.610   3.677   3.727   3.777   3.781   3.796   3.800   3.806
  3.830   3.838   3.846   3.863   3.884   3.889   3.922   3.925
  3.930   3.953   3.959   3.990   3.996   4.030   4.035   4.093
  4.100   4.119   4.144   4.150   4.159   4.193   4.217   4.251
  4.253   4.285   4.289   4.299   4.323   4.357   4.397   5.006
  5.076   5.091   5.105   5.112   5.139   5.143   5.147   5.156
  5.191   5.237   5.326   5.360   5.406   5.414   5.432   5.448
  5.470   5.584   5.606   5.612   5.650   5.664   5.677   5.751
  5.844   5.941  23.733  23.749  23.781  23.802  23.807  23.811
 23.843  23.847  23.857  23.882  23.919  23.933  23.957  23.978
 23.987  24.010  49.860  49.895  49.904  49.942  49.953  49.965
 49.977  50.005  50.043
 --------------------------------------------------------------

          Ground-State Mulliken Net Atomic Charges

     Atom                 Charge (a.u.)
  ----------------------------------------
      1 C                     0.660580
      2 H                     0.224707
      3 C                    -0.845953
      4 H                     0.231771
      5 O                    -0.149877
      6 H                     0.245632
      7 C                    -0.522548
      8 H                     0.248423
      9 H                     0.171198
     10 C                     1.132471
     11 H                     0.133468
     12 C                    -0.542982
     13 O                    -0.180903
     14 C                    -0.758488
     15 H                     0.181817
     16 H                     0.212039
     17 C                    -0.434891
     18 H                     0.176894
     19 H                     0.133067
     20 C                     0.038390
     21 C                    -0.642305
     22 H                     0.150960
     23 H                     0.133289
     24 H                     0.141258
     25 C                    -0.609596
     26 H                     0.138169
     27 H                     0.143601
     28 H                     0.156291
     29 O                     0.094216
     30 H                     0.227809
     31 O                     0.089780
     32 C                    -0.243254
     33 H                     0.281699
     34 C                    -0.762562
     35 H                     0.220403
     36 C                    -0.067357
     37 O                    -0.169546
     38 O                    -0.105768
     39 H                     0.311324
     40 C                    -0.295877
     41 H                     0.315319
     42 O                    -0.154930
     43 H                     0.266711
     44 C                    -0.594243
     45 H                     0.299140
     46 O                    -0.165424
     47 H                     0.264259
     48 C                    -0.319577
     49 H                     0.382300
     50 O                    -0.116414
     51 H                     0.275512
  ----------------------------------------
  Sum of atomic charges =     0.000000

 -----------------------------------------------------------------
                    Cartesian Multipole Moments
 -----------------------------------------------------------------
    Charge (ESU x 10^10)
                 0.0000
    Dipole Moment (Debye)
         X      -0.7718      Y      -2.4870      Z       4.9627
       Tot       5.6044
    Quadrupole Moments (Debye-Ang)
        XX    -159.7980     XY      -6.5534     YY    -173.3822
        XZ      -4.7958     YZ       5.7923     ZZ    -148.2859
    Octopole Moments (Debye-Ang^2)
       XXX     -74.8357    XXY      41.9789    XYY      20.4603
       YYY     -86.0466    XXZ      20.8385    XYZ      13.8097
       YYZ      39.8781    XZZ     -30.9817    YZZ      -0.7970
       ZZZ       0.4969
    Hexadecapole Moments (Debye-Ang^3)
      XXXX   -8277.2172   XXXY      94.7126   XXYY   -2003.3467
      XYYY      30.5377   YYYY   -3278.6109   XXXZ      38.1064
      XXYZ     -85.1352   XYYZ     -99.4799   YYYZ     103.3190
      XXZZ   -1660.4912   XYZZ      26.3926   YYZZ    -815.1118
      XZZZ    -108.1476   YZZZ      23.2029   ZZZZ   -1497.6477
 -----------------------------------------------------------------
 Calculating analytic gradient of the SCF energy
 Gradient of SCF Energy
            1           2           3           4           5           6
    1  -0.0000779  -0.0000137   0.0000500   0.0000183   0.0000124   0.0000238
    2  -0.0000599  -0.0000236   0.0001333  -0.0000502  -0.0001124   0.0000126
    3   0.0000486  -0.0000165   0.0001576  -0.0000201  -0.0000397   0.0000105
            7           8           9          10          11          12
    1  -0.0000886   0.0000402   0.0000246   0.0001200  -0.0000876  -0.0001971
    2  -0.0000776   0.0000130   0.0000184   0.0000750  -0.0000716  -0.0002728
    3  -0.0000233  -0.0000060   0.0000381  -0.0000607   0.0000386  -0.0002420
           13          14          15          16          17          18
    1   0.0000538  -0.0000115  -0.0000042   0.0000293   0.0001388  -0.0000389
    2   0.0001174  -0.0000369   0.0000096   0.0000132   0.0000377   0.0000668
    3  -0.0000535  -0.0000924  -0.0000092   0.0000472  -0.0000139   0.0000347
           19          20          21          22          23          24
    1  -0.0000422   0.0000022   0.0000051  -0.0000006   0.0000124  -0.0000223
    2  -0.0000124  -0.0000192   0.0000350   0.0000059  -0.0000034  -0.0000142
    3   0.0000153   0.0000123   0.0000811   0.0000259   0.0000213  -0.0000137
           25          26          27          28          29          30
    1   0.0000144  -0.0000387   0.0000010  -0.0000097   0.0001754  -0.0000182
    2   0.0000279  -0.0000356   0.0000283   0.0000028   0.0002873  -0.0000141
    3   0.0000018   0.0000577   0.0000203   0.0000439   0.0002768   0.0000535
           31          32          33          34          35          36
    1  -0.0000324  -0.0000132  -0.0000019  -0.0000319   0.0000303   0.0000314
    2   0.0001810   0.0000115  -0.0000200  -0.0003934  -0.0000181  -0.0000835
    3  -0.0000356   0.0000602  -0.0000120  -0.0000910  -0.0000599   0.0000033
           37          38          39          40          41          42
    1  -0.0000043  -0.0000063  -0.0000050  -0.0000425  -0.0000018   0.0000699
    2   0.0000343   0.0000635  -0.0000106   0.0000025  -0.0000114  -0.0000129
    3   0.0000018  -0.0000019   0.0000389  -0.0000258  -0.0000162   0.0000171
           43          44          45          46          47          48
    1  -0.0000331  -0.0000040   0.0000158  -0.0000187   0.0000017  -0.0000272
    2   0.0000473   0.0000673   0.0000007  -0.0000029   0.0000570  -0.0000397
    3  -0.0000311  -0.0000061  -0.0000656   0.0000152  -0.0000275   0.0000051
           49          50          51
    1  -0.0000196   0.0000596  -0.0000374
    2   0.0000193   0.0000309  -0.0000030
    3  -0.0000815  -0.0000192  -0.0000623
 Max gradient component =       3.934E-04
 RMS gradient           =       7.463E-05
 Gradient time:  CPU 569.05 s  wall 143.46 s
 Geometry Optimization Parameters
   NAtoms,    NIC,     NZ,  NCons,   NDum,   NFix, NCnnct, MaxDiis
       51     405       0       0       0       0       0       0

 Cartesian Hessian Update
 Hessian Updated using BFGS Update


** GEOMETRY OPTIMIZATION IN DELOCALIZED INTERNAL COORDINATES **
   Searching for a Minimum

   Optimization Cycle:  15

                       Coordinates (Angstroms)
     ATOM                X               Y               Z
      1  C         3.5839173420   -0.0421586780    0.1208442677
      2  H         4.1835555937    0.6781272366   -0.4533163683
      3  C         2.5526719673   -0.6080615268   -0.8648646915
      4  H         1.9112417409   -1.3315319542   -0.3409783804
      5  O         3.2657612336   -1.2819844064   -1.9096545712
      6  H         2.6333700223   -1.5936472171   -2.5651519489
      7  C         1.6641502605    0.4958320951   -1.4505631128
      8  H         2.2880710301    1.1820321241   -2.0320457085
      9  H         0.9303900276    0.0510220191   -2.1303055329
     10  C         0.9364611736    1.2817456348   -0.3335626805
     11  H         0.2811910248    0.5768223319    0.1795455809
     12  C         0.1178609709    2.3802932446   -0.9942930763
     13  O         0.5663087876    3.4505244998   -1.2882651383
     14  C         1.9591892812    1.8549487802    0.6582317452
     15  H         1.4423893067    2.3772974837    1.4708559658
     16  H         2.5668368220    2.6057277222    0.1459030265
     17  C         2.8521998430    0.7440045931    1.2257028093
     18  H         3.5795370229    1.1890893221    1.9092105729
     19  H         2.2438091194    0.0572320271    1.8260335838
     20  C         4.5753762913   -1.1131967467    0.6505161901
     21  C         5.7392376393   -0.4726585501    1.4224198404
     22  H         6.4974195583   -1.2230843765    1.6643507273
     23  H         6.2256399225    0.3115692008    0.8340473352
     24  H         5.4113834169   -0.0282561916    2.3673760723
     25  C         3.9218710088   -2.2215875212    1.4917350752
     26  H         3.1334044156   -2.7465625218    0.9449991093
     27  H         3.4883797978   -1.8351891135    2.4203222473
     28  H         4.6697029250   -2.9686282794    1.7738568277
     29  O        -1.1758895707    2.1057143259   -1.4198074075
     30  H         4.9990115520   -1.5888968796   -0.2386325912
     31  O        -1.6287846934   -0.1154118070   -0.9469082728
     32  C        -2.6071712053   -1.0774274169   -0.5569166032
     33  H        -3.5263338722   -0.9606367206   -1.1424927849
     34  C        -2.0852741514    1.2291206607   -0.8185047923
     35  H        -3.0039090068    1.3636220293   -1.4014764250
     36  C        -2.0512573805   -2.4574916617   -0.9010217861
     37  O        -2.5453606633   -3.2069248925   -1.6979803406
     38  O        -0.9313103530   -2.7374864715   -0.1990836303
     39  H        -0.6403260466   -3.6248292358   -0.4595245903
     40  C        -2.9230531653   -0.9191331336    0.9385042230
     41  H        -1.9993655564   -1.1166646116    1.5023091185
     42  O        -3.9238224465   -1.8606115784    1.2771528356
     43  H        -4.2821160548   -1.6216400788    2.1404824141
     44  C        -3.3824022848    0.5155402730    1.1959852183
     45  H        -4.3461814603    0.6700100052    0.7006229628
     46  O        -3.6604319569    0.7356663056    2.5836439310
     47  H        -2.8439962010    0.6337518971    3.0896722882
     48  C        -2.3856128867    1.5460928545    0.6571760990
     49  H        -1.4497189861    1.4737781621    1.2332542336
     50  O        -2.9099246003    2.8560050640    0.7238668565
     51  H        -3.3230754685    2.9710770873    1.5880194141
   Point Group: c1    Number of degrees of freedom:   147


   Energy is  -1302.762090387

 Hessian Updated using BFGS Update

147 Hessian modes will be used to form the next step
  Hessian Eigenvalues:
     0.001376    0.003666    0.004199    0.004494    0.005566    0.005842
     0.006444    0.007045    0.007524    0.007762    0.009171    0.011317
     0.012543    0.013535    0.014116    0.015047    0.019091    0.020864
     0.022103    0.030087    0.031034    0.032301    0.035325    0.039039
     0.040941    0.043971    0.044918    0.046317    0.046712    0.047658
     0.048240    0.048467    0.049055    0.049112    0.050225    0.050393
     0.050625    0.052131    0.053307    0.053899    0.054341    0.055222
     0.055335    0.055925    0.056179    0.056264    0.056873    0.059408
     0.060748    0.062079    0.065401    0.066662    0.067717    0.071341
     0.073349    0.078650    0.080403    0.081513    0.083628    0.086307
     0.092078    0.096586    0.097842    0.112614    0.117087    0.125287
     0.141680    0.148358    0.155364    0.157346    0.159388    0.159783
     0.159917    0.159989    0.160017    0.160061    0.160378    0.160669
     0.161084    0.162051    0.167250    0.170107    0.172089    0.176837
     0.180153    0.184004    0.194748    0.197492    0.203113    0.221868
     0.248410    0.250032    0.251217    0.252573    0.265858    0.270008
     0.273668    0.277831    0.281680    0.283695    0.284703    0.285773
     0.288128    0.289447    0.290491    0.290999    0.296194    0.297791
     0.303465    0.336291    0.336530    0.338234    0.338837    0.339990
     0.340685    0.341188    0.341401    0.341527    0.342280    0.342990
     0.343034    0.343239    0.343375    0.343672    0.343805    0.343938
     0.344032    0.344508    0.344857    0.346402    0.389973    0.401026
     0.403361    0.407639    0.428313    0.432147    0.435391    0.456851
     0.534979    0.542181    0.544144    0.544877    0.548115    0.549489
     0.602689    1.046594    1.055149

 Minimum Search - Taking Simple RFO Step
 Searching for Lamda that Minimizes Along All modes
 Value Taken    Lamda =  -0.00001205
 Step Taken.  Stepsize is  0.070435

                             Maximum     Tolerance    Cnvgd?
         Gradient           0.000146      0.000300     YES
         Displacement       0.031027      0.001200      NO
         Energy change     -0.000016      0.000001      NO


 New Cartesian Coordinates Obtained by Inverse Iteration

 Displacement from previous Coordinates is:  0.160407
 ----------------------------------------------------------------
             Standard Nuclear Orientation (Angstroms)
    I     Atom           X                Y                Z
 ----------------------------------------------------------------
    1      C       3.5884329819    -0.0399394075     0.1192185314
    2      H       4.1871689666     0.6820577568    -0.4537861639
    3      C       2.5556467593    -0.6039095395    -0.8661062930
    4      H       1.9158201471    -1.3293455805    -0.3430410038
    5      O       3.2674278318    -1.2739786983    -1.9141724370
    6      H       2.6334926278    -1.5897842961    -2.5662041256
    7      C       1.6646974584     0.5006588784    -1.4469649999
    8      H       2.2866486871     1.1888376502    -2.0281527993
    9      H       0.9301408874     0.0565503505    -2.1263624912
   10      C       0.9387319615     1.2825001644    -0.3258095937
   11      H       0.2854025593     0.5750913883     0.1861963840
   12      C       0.1164675122     2.3811578066    -0.9812413766
   13      O       0.5562831296     3.4586216973    -1.2604089383
   14      C       1.9627155809     1.8540988782     0.6651748161
   15      H       1.4471161654     2.3737602659     1.4802661243
   16      H       2.5680157374     2.6070548429     0.1532345712
   17      C       2.8585552625     0.7430225910     1.2276185261
   18      H       3.5875691263     1.1879778301     1.9093741983
   19      H       2.2531948981     0.0545871125     1.8290275375
   20      C       4.5810441793    -1.1118822316     0.6448113733
   21      C       5.7438348905    -0.4732726461     1.4198699400
   22      H       6.5029079134    -1.2238354894     1.6585015704
   23      H       6.2294052422     0.3143723524     0.8353744168
   24      H       5.4150897372    -0.0336867585     2.3667920577
   25      C       3.9282675221    -2.2242300860     1.4812015620
   26      H       3.1414477273    -2.7479623730     0.9311028600
   27      H       3.4928474668    -1.8420679933     2.4106150086
   28      H       4.6768648245    -2.9712049783     1.7614486321
   29      O      -1.1694498367     2.0943207572    -1.4249158864
   30      H       5.0055471228    -1.5835170840    -0.2461072341
   31      O      -1.6269197458    -0.1235291298    -0.9426332826
   32      C      -2.6092857204    -1.0821057066    -0.5542329611
   33      H      -3.5253310706    -0.9652109562    -1.1446716354
   34      C      -2.0823066430     1.2226202798    -0.8225684871
   35      H      -2.9987415581     1.3549686608    -1.4094928313
   36      C      -2.0549949146    -2.4645680814    -0.8910910960
   37      O      -2.5460215332    -3.2148480301    -1.6891990948
   38      O      -0.9404507010    -2.7461722502    -0.1811883092
   39      H      -0.6502237784    -3.6347888216    -0.4381025933
   40      C      -2.9319969371    -0.9177953681     0.9390062930
   41      H      -2.0116205943    -1.1159396102     1.5080448558
   42      O      -3.9372005353    -1.8552739281     1.2759306136
   43      H      -4.2969141408    -1.6141314150     2.1380631370
   44      C      -3.3886418530     0.5190140525     1.1897329394
   45      H      -4.3505695256     0.6740607584     0.6910190865
   46      O      -3.6707031840     0.7445750170     2.5757212315
   47      H      -2.8564794758     0.6408583353     3.0849188324
   48      C      -2.3880963737     1.5460734776     0.6506801946
   49      H      -1.4547971671     1.4748849068     1.2312930394
   50      O      -2.9112815895     2.8567590411     0.7098909807
   51      H      -3.3237369418     2.9774410163     1.5736144583
 ----------------------------------------------------------------
 Molecular Point Group                 C1    NOp =  1
 Largest Abelian Subgroup              C1    NOp =  1
 Nuclear Repulsion Energy =  2528.7730606963 hartrees
 There are       97 alpha and       97 beta electrons
 Applying Cartesian multipole field
    Component          Value
    ---------          -----
     (2,0,0)        1.00000E-12
     (0,2,0)        2.00000E-11
     (0,0,2)       -3.00000E-11
 Nucleus-field energy     =     0.0000000180 hartrees
 Requested basis set is 6-311++G(d,p)
 There are 280 shells and 732 basis functions
 A cutoff of  1.0D-11 yielded  28412 shell pairs
 There are    189731 function pairs (    200980 Cartesian)
 Smallest overlap matrix eigenvalue = 1.16E-06

 Q-Chem warning in module stvman/mkSTV.C, line 306:

 Overlap eigenvalue is smaller than square root of threshold
 Use THRESH >= 12 to get rid of this warning

 Guess MOs from SCF MO coefficient file

 -----------------------------------------------------------------------
  General SCF calculation program by
  Eric Jon Sundstrom, Paul Horn, Yuezhi Mao, Dmitri Zuev, Alec White,
  David Stuck, Shaama M.S., Shane Yost, Joonho Lee, David Small,
  Daniel Levine, Susi Lehtola, Hugh Burton, Evgeny Epifanovsky
 -----------------------------------------------------------------------
 Exchange:     0.2000 Hartree-Fock + 0.0800 Slater + 0.7200 B88
 Correlation:  0.1900 VWN1RPA + 0.8100 LYP
 Using SG-1 standard quadrature grid
 using 4 threads for integral computing
 -------------------------------------------------------
 OpenMP Integral computing Module                
 Release: version 2.0, May 2017, Q-Chem Inc. Pleasanton 
 -------------------------------------------------------
 -------------------------------------------------------
 OpenMP BLAS3 based DFT computing Module                
 Release: version 1.0, May 2013, Q-Chem Inc. Pittsburgh 
 -------------------------------------------------------
 A restricted SCF calculation will be
 performed using DIIS
 SCF converges when DIIS error is below 1.0e-08
 ---------------------------------------
  Cycle       Energy         DIIS error
 ---------------------------------------
    1   -1302.7614216608      8.35e-05  
    2   -1302.7620808905      1.60e-05  
    3   -1302.7620701147      2.36e-05  
    4   -1302.7620953474      3.40e-06  
    5   -1302.7620956565      2.33e-06  
    6   -1302.7620959055      4.33e-07  
    7   -1302.7620959136      2.04e-07  
    8   -1302.7620959154      4.77e-08  
    9   -1302.7620959155      1.64e-08  
   10   -1302.7620959155      7.82e-09  Convergence criterion met
 ---------------------------------------
 SCF time:   CPU 1979.05s  wall 512.00s 
 SCF   energy in the final basis set =    -1302.7620959155
 Total energy in the final basis set =    -1302.7620959155

 --------------------------------------------------------------

                    Orbital Energies (a.u.)
 --------------------------------------------------------------

 Alpha MOs
 -- Occupied --
-19.203 -19.180 -19.179 -19.178 -19.162 -19.157 -19.147 -19.130
-19.124 -10.339 -10.319 -10.315 -10.278 -10.269 -10.269 -10.267
-10.229 -10.202 -10.183 -10.179 -10.177 -10.175 -10.173 -10.160
-10.158  -1.147  -1.130  -1.094  -1.085  -1.067  -1.057  -1.056
 -1.036  -1.032  -0.854  -0.827  -0.815  -0.808  -0.754  -0.746
 -0.725  -0.698  -0.687  -0.669  -0.653  -0.644  -0.627  -0.599
 -0.587  -0.579  -0.573  -0.553  -0.544  -0.536  -0.532  -0.529
 -0.517  -0.510  -0.510  -0.506  -0.482  -0.473  -0.467  -0.462
 -0.459  -0.453  -0.452  -0.442  -0.438  -0.426  -0.423  -0.412
 -0.408  -0.402  -0.398  -0.397  -0.388  -0.385  -0.381  -0.377
 -0.365  -0.364  -0.358  -0.355  -0.351  -0.348  -0.343  -0.330
 -0.327  -0.325  -0.318  -0.314  -0.310  -0.306  -0.301  -0.291
 -0.278
 -- Virtual --
 -0.048  -0.038  -0.026  -0.023  -0.013  -0.007  -0.004   0.000
  0.005   0.009   0.018   0.024   0.025   0.028   0.030   0.038
  0.039   0.044   0.048   0.050   0.054   0.057   0.059   0.060
  0.063   0.068   0.076   0.078   0.080   0.082   0.084   0.088
  0.089   0.092   0.094   0.097   0.098   0.101   0.105   0.106
  0.107   0.110   0.117   0.118   0.120   0.122   0.123   0.124
  0.127   0.129   0.130   0.133   0.135   0.137   0.138   0.140
  0.143   0.146   0.148   0.149   0.150   0.153   0.154   0.156
  0.158   0.159   0.161   0.164   0.166   0.169   0.171   0.172
  0.176   0.177   0.183   0.185   0.188   0.190   0.192   0.193
  0.194   0.196   0.201   0.203   0.205   0.207   0.209   0.210
  0.214   0.217   0.217   0.222   0.224   0.227   0.228   0.233
  0.237   0.238   0.239   0.240   0.243   0.244   0.248   0.249
  0.253   0.257   0.258   0.262   0.266   0.270   0.270   0.276
  0.278   0.282   0.283   0.285   0.289   0.292   0.292   0.295
  0.296   0.301   0.303   0.305   0.309   0.313   0.317   0.318
  0.321   0.322   0.323   0.326   0.331   0.333   0.334   0.339
  0.341   0.343   0.344   0.349   0.350   0.355   0.356   0.358
  0.362   0.364   0.366   0.367   0.374   0.379   0.380   0.385
  0.385   0.392   0.393   0.399   0.403   0.407   0.409   0.417
  0.419   0.422   0.424   0.425   0.432   0.435   0.440   0.441
  0.444   0.451   0.453   0.459   0.464   0.466   0.473   0.477
  0.491   0.497   0.499   0.507   0.512   0.514   0.516   0.527
  0.534   0.539   0.546   0.553   0.559   0.569   0.572   0.575
  0.582   0.589   0.592   0.596   0.605   0.609   0.617   0.619
  0.623   0.633   0.637   0.641   0.641   0.648   0.652   0.657
  0.661   0.667   0.676   0.682   0.687   0.689   0.692   0.697
  0.710   0.717   0.720   0.724   0.731   0.735   0.740   0.745
  0.745   0.751   0.755   0.763   0.765   0.769   0.774   0.781
  0.787   0.789   0.792   0.797   0.804   0.811   0.815   0.817
  0.820   0.830   0.838   0.846   0.848   0.854   0.871   0.886
  0.894   0.906   0.911   0.919   0.927   0.944   0.947   0.959
  0.978   0.983   0.995   0.998   1.004   1.018   1.025   1.038
  1.045   1.056   1.064   1.077   1.085   1.099   1.101   1.107
  1.112   1.119   1.135   1.137   1.143   1.157   1.161   1.167
  1.178   1.189   1.190   1.194   1.202   1.213   1.216   1.219
  1.227   1.234   1.237   1.240   1.253   1.255   1.268   1.272
  1.277   1.279   1.287   1.295   1.308   1.312   1.320   1.328
  1.334   1.349   1.356   1.365   1.372   1.375   1.382   1.397
  1.407   1.426   1.429   1.442   1.445   1.465   1.466   1.475
  1.480   1.486   1.490   1.499   1.500   1.515   1.523   1.534
  1.536   1.540   1.548   1.554   1.565   1.575   1.578   1.581
  1.589   1.593   1.599   1.606   1.609   1.611   1.614   1.620
  1.625   1.628   1.632   1.637   1.638   1.649   1.650   1.655
  1.659   1.665   1.671   1.675   1.678   1.684   1.689   1.697
  1.705   1.716   1.721   1.728   1.737   1.749   1.749   1.758
  1.765   1.776   1.784   1.788   1.796   1.800   1.808   1.815
  1.819   1.828   1.839   1.854   1.858   1.862   1.869   1.873
  1.892   1.893   1.906   1.908   1.914   1.928   1.939   1.947
  1.961   1.975   1.981   1.987   1.998   2.003   2.006   2.023
  2.037   2.050   2.055   2.056   2.063   2.071   2.080   2.089
  2.103   2.107   2.115   2.126   2.132   2.145   2.155   2.163
  2.166   2.172   2.183   2.189   2.205   2.212   2.223   2.241
  2.246   2.261   2.276   2.290   2.302   2.304   2.325   2.330
  2.353   2.362   2.374   2.382   2.390   2.409   2.422   2.435
  2.458   2.485   2.504   2.512   2.522   2.527   2.531   2.539
  2.542   2.561   2.566   2.570   2.576   2.581   2.592   2.609
  2.620   2.630   2.644   2.648   2.654   2.665   2.682   2.686
  2.689   2.694   2.719   2.734   2.738   2.746   2.749   2.758
  2.769   2.785   2.787   2.797   2.803   2.826   2.831   2.847
  2.853   2.861   2.872   2.882   2.891   2.900   2.900   2.907
  2.913   2.923   2.940   2.942   2.955   2.966   2.971   2.983
  2.986   2.993   3.002   3.007   3.017   3.029   3.045   3.050
  3.056   3.060   3.069   3.083   3.094   3.095   3.105   3.120
  3.126   3.128   3.148   3.152   3.156   3.172   3.180   3.190
  3.197   3.208   3.219   3.233   3.235   3.259   3.273   3.289
  3.298   3.306   3.316   3.323   3.338   3.361   3.373   3.387
  3.409   3.433   3.443   3.481   3.512   3.539   3.546   3.587
  3.610   3.676   3.727   3.777   3.781   3.795   3.800   3.806
  3.830   3.839   3.846   3.863   3.884   3.889   3.922   3.925
  3.930   3.953   3.959   3.990   3.996   4.028   4.035   4.092
  4.100   4.119   4.143   4.150   4.159   4.193   4.217   4.251
  4.253   4.286   4.289   4.299   4.322   4.357   4.397   5.006
  5.076   5.091   5.105   5.112   5.140   5.144   5.148   5.156
  5.191   5.237   5.327   5.360   5.406   5.414   5.432   5.448
  5.470   5.584   5.606   5.612   5.649   5.664   5.677   5.751
  5.844   5.939  23.733  23.749  23.781  23.802  23.807  23.811
 23.843  23.847  23.857  23.883  23.919  23.933  23.958  23.978
 23.987  24.010  49.860  49.895  49.904  49.943  49.953  49.965
 49.976  50.005  50.042
 --------------------------------------------------------------

          Ground-State Mulliken Net Atomic Charges

     Atom                 Charge (a.u.)
  ----------------------------------------
      1 C                     0.660321
      2 H                     0.224726
      3 C                    -0.848436
      4 H                     0.231009
      5 O                    -0.149267
      6 H                     0.245376
      7 C                    -0.521130
      8 H                     0.248209
      9 H                     0.172020
     10 C                     1.121086
     11 H                     0.135179
     12 C                    -0.539246
     13 O                    -0.179260
     14 C                    -0.756959
     15 H                     0.181840
     16 H                     0.211785
     17 C                    -0.435216
     18 H                     0.176931
     19 H                     0.133214
     20 C                     0.040972
     21 C                    -0.642931
     22 H                     0.150906
     23 H                     0.133372
     24 H                     0.141418
     25 C                    -0.610039
     26 H                     0.138864
     27 H                     0.143381
     28 H                     0.156102
     29 O                     0.094214
     30 H                     0.227835
     31 O                     0.091364
     32 C                    -0.243068
     33 H                     0.281868
     34 C                    -0.760303
     35 H                     0.220433
     36 C                    -0.068560
     37 O                    -0.169811
     38 O                    -0.105796
     39 H                     0.311038
     40 C                    -0.293065
     41 H                     0.314339
     42 O                    -0.155017
     43 H                     0.266619
     44 C                    -0.589784
     45 H                     0.298916
     46 O                    -0.165364
     47 H                     0.264469
     48 C                    -0.323917
[truncated: 673,179 more chars]
