# Supplementary material for: An in silico investigation of menthol metabolism
Source: PLoS One. 2019 Sep 27;14(9):e0216577. doi: 10.1371/journal.pone.0216577 (PMC6764827; doi:10.1371/journal.pone.0216577)
Supplement: S2 File — (ZIP) [file pone.0216577.s002.zip › B3LYP/g-series/Oxeee-S.out]

Q-Chem Developer Version!
                  Welcome to Q-Chem
     A Quantum Leap Into The Future Of Chemistry


 Q-Chem 5.1, Q-Chem, Inc., Pleasanton, CA (2018)

 Yihan Shao,  Zhengting Gan,  E. Epifanovsky,  A. T. B. Gilbert,  M. Wormit,  
 J. Kussmann,  A. W. Lange,  A. Behn,  Jia Deng,  Xintian Feng,  D. Ghosh,  
 M. Goldey,  P. R. Horn,  L. D. Jacobson,  I. Kaliman,  T. Kus,  A. Landau,  
 Jie Liu,  E. I. Proynov,  R. M. Richard,  R. P. Steele,  E. J. Sundstrom,  
 H. L. Woodcock III,  P. M. Zimmerman,  D. Zuev,  B. Albrecht,  E. Alguire,  
 S. A. Baeppler,  D. Barton,  Z. Benda,  Y. A. Bernard,  E. J. Berquist,  
 K. B. Bravaya,  H. Burton,  D. Casanova,  Chun-Min Chang,  Yunqing Chen,  
 A. Chien,  K. D. Closser,  M. P. Coons,  S. Coriani,  S. Dasgupta,  
 A. L. Dempwolff,  M. Diedenhofen,  Hainam Do,  R. G. Edgar,  Po-Tung Fang,  
 S. Faraji,  S. Fatehi,  Qingguo Feng,  K. D. Fenk,  J. Fosso-Tande,  
 Qinghui Ge,  A. Ghysels,  G. Gidofalvi,  J. Gomes,  J. Gonthier,  A. Gunina,  
 D. Hait,  M. W. D. Hanson-Heine,  P. H. P. Harbach,  A. W. Hauser,  
 J. E. Herr,  E. G. Hohenstein,  Z. C. Holden,  Kerwin Hui,  B. C. Huynh,  
 T.-C. Jagau,  Hyunjun Ji,  B. Kaduk,  K. Khistyaev,  Jaehoon Kim,  
 P. Klunzinger,  K. Koh,  D. Kosenkov,  L. Koulias,  T. Kowalczyk,  
 C. M. Krauter,  A. Kunitsa,  Ka Un Lao,  A. Laurent,  K. V. Lawler,  
 Joonho Lee,  D. Lefrancois,  S. Lehtola,  D. S. Levine,  Yi-Pei Li,  
 You-Sheng Lin,  Fenglai Liu,  E. Livshits,  A. Luenser,  P. Manohar,  
 E. Mansoor,  S. F. Manzer,  Shan-Ping Mao,  Yuezhi Mao,  N. Mardirossian,  
 A. V. Marenich,  T. Markovich,  L. A. Martinez-Martinez,  S. A. Maurer,  
 N. J. Mayhall,  S. C. McKenzie,  J.-M. Mewes,  A. F. Morrison,  
 J. W. Mullinax,  K. Nanda,  T. S. Nguyen-Beck,  R. Olivares-Amaya,  
 J. A. Parkhill,  T. M. Perrine,  F. Plasser,  P. Pokhilko,  S. Prager,  
 A. Prociuk,  E. Ramos,  D. R. Rehn,  F. Rob,  M. Schneider,  N. Sergueev,  
 S. M. Sharada,  S. Sharma,  D. W. Small,  T. Stauch,  T. Stein,  
 Yu-Chuan Su,  A. J. W. Thom,  A. Tkatchenko,  T. Tsuchimochi,  N. M. Tubman,  
 L. Vogt,  M. L. Vidal,  O. Vydrov,  M. A. Watson,  J. Wenzel,  
 M. de Wergifosse,  T. A. Wesolowski,  A. White,  J. Witte,  A. Yamada,  
 Jun Yang,  K. Yao,  S. Yeganeh,  S. R. Yost,  Zhi-Qiang You,  A. Zech,  
 Igor Ying Zhang,  Xing Zhang,  Yan Zhao,  Ying Zhu,  B. R. Brooks,  
 G. K. L. Chan,  C. J. Cramer,  M. S. Gordon,  W. J. Hehre,  A. Klamt,  
 M. W. Schmidt,  C. D. Sherrill,  D. G. Truhlar,  A. Aspuru-Guzik,  R. Baer,  
 A. T. Bell,  N. A. Besley,  Jeng-Da Chai,  A. E. DePrince, III,  
 R. A. DiStasio Jr.,  A. Dreuw,  B. D. Dunietz,  T. R. Furlani,  
 Chao-Ping Hsu,  Yousung Jung,  Jing Kong,  D. S. Lambrecht,  WanZhen Liang,  
 C. Ochsenfeld,  V. A. Rassolov,  L. V. Slipchenko,  J. E. Subotnik,  
 T. Van Voorhis,  J. M. Herbert,  A. I. Krylov,  P. M. W. Gill,  M. Head-Gordon

 Contributors to earlier versions of Q-Chem not listed above: 
 R. D. Adamson,  B. Austin,  J. Baker,  G. J. O. Beran,  K. Brandhorst,  
 S. T. Brown,  E. F. C. Byrd,  A. K. Chakraborty,  C.-L. Cheng,  
 Siu Hung Chien,  D. M. Chipman,  D. L. Crittenden,  H. Dachsel,  
 R. J. Doerksen,  A. D. Dutoi,  L. Fusti-Molnar,  W. A. Goddard III,  
 A. Golubeva-Zadorozhnaya,  S. R. Gwaltney,  G. Hawkins,  A. Heyden,  
 S. Hirata,  G. Kedziora,  F. J. Keil,  C. Kelley,  Jihan Kim,  R. A. King,  
 R. Z. Khaliullin,  P. P. Korambath,  W. Kurlancheek,  A. M. Lee,  M. S. Lee,  
 S. V. Levchenko,  Ching Yeh Lin,  D. Liotard,  R. C. Lochan,  I. Lotan,  
 P. E. Maslen,  N. Nair,  D. P. O'Neill,  D. Neuhauser,  E. Neuscamman,  
 C. M. Oana,  R. Olson,  B. Peters,  R. Peverati,  P. A. Pieniazek,  
 Y. M. Rhee,  J. Ritchie,  M. A. Rohrdanz,  E. Rosta,  N. J. Russ,  
 H. F. Schaefer III,  N. E. Schultz,  N. Shenvi,  A. C. Simmonett,  A. Sodt,  
 D. Stuck,  K. S. Thanthiriwatte,  V. Vanovschi,  Tao Wang,  A. Warshel,  
 C. F. Williams,  Q. Wu,  X. Xu,  W. Zhang

 Please cite Q-Chem as follows:
 Y. Shao et al., Mol. Phys. 113, 184-215 (2015)
 DOI: 10.1080/00268976.2014.952696

 Q-Chem 5.1.2 for Intel X86 EM64T Linux

 Parts of Q-Chem use Armadillo 8.300.2 (Tropical Shenanigans).
 http://arma.sourceforge.net/

 Q-Chem begins on Fri Mar 29 10:51:11 2019  

Host: 
0

     Scratch files written to /scratch/taweetham/qchem1706//
Input Ideriv = 2
Curr. Ideriv = -1
Max.  Ideriv = 2

Checking the input file for inconsistencies... 	...done.

--------------------------------------------------------------
User input:
--------------------------------------------------------------
$molecule
0 1
  C   -1.3196562   -0.2161735   -0.4766567
  H   -1.5144333   -0.1424949   -1.5575295
  C   -0.6786447    1.1307560   -0.0548431
  H   -0.5641640    1.1730849    1.0336651
  O   -1.5581993    2.1600124   -0.5186783
  C    0.6810892    1.3428290   -0.7386605
  H    0.5137935    1.5169905   -1.8106105
  H    1.1338909    2.2705780   -0.3672191
  C    1.6489278    0.1731259   -0.5766411
  C    2.2554976    0.1641175    0.8182690
  O    1.9049499   -0.5594679    1.7354620
  C    0.9959044   -1.1624941   -0.9414301
  H    1.6670423   -1.9948322   -0.6973543
  H    0.8441488   -1.1920031   -2.0285599
  C   -0.3528198   -1.3889337   -0.2614338
  H   -0.7876303   -2.3125081   -0.6600187
  H   -0.1915078   -1.5597292    0.8072034
  C   -2.7091898   -0.4365421    0.2008674
  C   -3.5372498   -1.4890914   -0.5443890
  H   -4.5451329   -1.5537617   -0.1195831
  H   -3.6418887   -1.2244953   -1.6017727
  H   -3.0858321   -2.4837155   -0.4823095
  C   -2.6278509   -0.8106874    1.6840953
  H   -1.9883849   -0.1235354    2.2436587
  H   -2.2412994   -1.8252016    1.8257353
  H   -3.6241687   -0.7765786    2.1387743
  O    3.2443239    1.0766359    0.9672753
  H    3.4453209    1.5887446    0.1614776
  H    2.4883583    0.3061085   -1.2729977
  H   -3.2763648    0.4997309    0.1326360
  O   -1.6973094    4.4102029   -0.7745384
  C   -1.8634891    5.7261516   -0.2485810
  H   -0.9674650    6.0159102    0.3150544
  C   -1.5326747    3.3898029    0.2077430
  H   -0.5659207    3.5274616    0.7074678
  C   -1.9799957    6.6829029   -1.4253017
  O   -1.1851847    7.5647358   -1.7161970
  O   -3.0466636    6.4463967   -2.2203916
  H   -2.9359533    7.0869927   -2.9536640
  C   -3.1139624    5.8090144    0.6245164
  H   -4.0239736    5.6161544    0.0431572
  O   -3.2560703    7.1032374    1.2180415
  H   -3.9159154    7.0116262    1.9344279
  C   -2.9996860    4.7775805    1.7458763
  H   -2.2234396    5.0861732    2.4573962
  O   -4.2194745    4.7608835    2.5143354
  H   -4.9405594    4.4461434    1.9375458
  C   -2.6976171    3.3763995    1.2208829
  H   -3.5939520    2.9550542    0.7496594
  O   -2.3990568    2.5335102    2.3443132
  H   -3.0856711    2.7066607    3.0171107
$end

$rem
   job_type 	optimization
   basis 	6-311++g**
   method 	b3lyp
   scf_guess sad
$end

--------------------------------------------------------------
 ----------------------------------------------------------------
             Standard Nuclear Orientation (Angstroms)
    I     Atom           X                Y                Z
 ----------------------------------------------------------------
    1      C      -2.4480705820     0.7852590925    -1.0912774345
    2      H      -2.2693914708     0.5609469537    -2.1540147041
    3      C      -1.4988422411    -0.1368162357    -0.2839459164
    4      H      -1.5389818059     0.1151414068     0.7812553931
    5      O      -0.1853210967     0.0733786157    -0.8117796514
    6      C      -1.8475775186    -1.6190763201    -0.4906975093
    7      H      -1.5890352488    -1.9022504654    -1.5204378552
    8      H      -1.2007521673    -2.2366566586     0.1448556282
    9      C      -3.3166984958    -1.9536023357    -0.2438309804
   10      C      -3.6156179954    -2.0028161607     1.2468089469
   11      O      -4.1559888128    -1.1168483785     1.8877168880
   12      C      -4.2523162642    -1.0062698270    -0.9991930586
   13      H      -5.2941785626    -1.1858063058    -0.7075161934
   14      H      -4.1851537417    -1.2305266890    -2.0720163436
   15      C      -3.9210951189     0.4706800054    -0.7951377391
   16      H      -4.5707669878     1.0620322352    -1.4502322124
   17      H      -4.1740067903     0.7566132793     0.2302675362
   18      C      -2.0943993188     2.2942226545    -0.9006194753
   19      C      -2.6890832606     3.1565773579    -2.0193892770
   20      H      -2.3439955698     4.1924680854    -1.9281997494
   21      H      -2.3745133531     2.7899607935    -3.0020686513
   22      H      -3.7826899643     3.1666939569    -1.9905633048
   23      C      -2.5113521945     2.8659965469     0.4579793032
   24      H      -2.1660509224     2.2424415068     1.2863222143
   25      H      -3.5985727701     2.9663506985     0.5392410897
   26      H      -2.0819839600     3.8644404862     0.5968971963
   27      O      -3.1975948219    -3.1512780356     1.8290134708
   28      H      -2.7911855982    -3.7905116154     1.2140524792
   29      H      -3.5222062497    -2.9618221235    -0.6291877934
   30      H      -1.0059294307     2.4039295712    -0.9790275761
   31      O       1.9278419279    -0.7482949912    -0.7247864807
   32      C       3.1791977140    -0.9281807257    -0.0631841232
   33      H       3.0566895901    -1.6203158544     0.7796947658
   34      C       0.9026582049    -0.1713697515     0.0810380008
   35      H       0.6143294876    -0.8881467823     0.8597454740
   36      C       4.1321759003    -1.5878678878    -1.0482038531
   37      O       4.6150738140    -2.7057174181    -0.9423931858
   38      O       4.3803033718    -0.8469434641    -2.1506317632
   39      H       4.9388663437    -1.4328112311    -2.7029675164
   40      C       3.7458325078     0.4116106708     0.4023615908
   41      H       3.9628341826     1.0729922253    -0.4454465218
   42      O       4.9655220793     0.2420072519     1.1311083936
   43      H       5.1339517515     1.0865494783     1.5951962251
   44      C       2.7273888795     1.0829583148     1.3223767688
   45      H       2.6672225765     0.5366581991     2.2721055173
   46      O       3.1937415766     2.3989134368     1.6821953923
   47      H       3.2216467079     2.9454167269     0.8745652394
   48      C       1.3423027455     1.1785083994     0.6878860534
   49      H       1.3424910480     1.9520575830    -0.0896879475
   50      O       0.4193298016     1.6201394733     1.6952485518
   51      H       0.8410824148     2.3724198306     2.1538069077
 ----------------------------------------------------------------
 Molecular Point Group                 C1    NOp =  1
 Largest Abelian Subgroup              C1    NOp =  1
 Nuclear Repulsion Energy =  2494.6033653973 hartrees
 There are       97 alpha and       97 beta electrons
 Requested basis set is 6-311++G(d,p)
 There are 280 shells and 732 basis functions

 Total QAlloc Memory Limit   2000 MB
 Mega-Array Size       188 MB
 MEM_STATIC part       192 MB
 A cutoff of  1.0D-11 yielded  28142 shell pairs
 There are    186881 function pairs (    197970 Cartesian)

 -------------------------------------------------------
 OpenMP Integral Computing Module                       
 Release: version 1.0, May 2013, Q-Chem Inc. Pittsburgh 
 -------------------------------------------------------
 Integral Job Info:
 Integral job number is                      11
 Integral operator is                         1
 short-range coefficients                     0
 long-range coefficients              100000000
 Omega coefficients                           0
 if combine SR and LR in K                    0
 Integral screening is                        0
 Integral computing path is                   2
 max size of driver memory is            800000
 size of driver memory is                593474
 size of scratch memory is              2361544
 max col of scratch BK array               1296
 max len of scratch array in speh3          155
 max len of scratch index in speh4           18
 max int batch size is                      520
 min int batch size is                       52
 fixed nKL is                                52
 max L of basis functions is                  2
 order of int derivative is                   0
 number of shells is                        280
 number of basis is                         757
 number of cartesian basis is               757
 number of contracted shell pairs         28142
 number of primitive shell pairs          59924
 maxK2 (contraction) of shell pair           36
 max number of K2 of shell pair               1
 max number of CS2 of shell pair           5615
 max number of PS2 of shell pair           9084
 mem total for path MDJ                  806748
 -------------------------------------------------------
 Smallest overlap matrix eigenvalue = 6.70E-07

 Q-Chem warning in module stvman/mkSTV.C, line 306:

 Overlap eigenvalue is smaller than square root of threshold
 Use THRESH >= 12 to get rid of this warning

 Linear dependence detected in AO basis
 Tighter screening thresholds may be required for diffuse basis sets
 Use S2THRESH > 14 and THRESH = 14 in case of SCF convergence issues
 Number of orthogonalized atomic orbitals = 731
 Maximum deviation from orthogonality = 6.799E-10

 Scale SEOQF with 1.000000e-02/1.000000e-01/1.000000e-01

 Standard Electronic Orientation quadrupole field applied
 Nucleus-field energy     =     0.0000000180 hartrees
 Guess from superposition of atomic densities
 Warning:  Energy on first SCF cycle will be non-variational
 SAD guess density has 194.000000 electrons

 -----------------------------------------------------------------------
  General SCF calculation program by
  Eric Jon Sundstrom, Paul Horn, Yuezhi Mao, Dmitri Zuev, Alec White,
  David Stuck, Shaama M.S., Shane Yost, Joonho Lee, David Small,
  Daniel Levine, Susi Lehtola, Hugh Burton, Evgeny Epifanovsky
 -----------------------------------------------------------------------
 Exchange:     0.2000 Hartree-Fock + 0.0800 Slater + 0.7200 B88
 Correlation:  0.1900 VWN1RPA + 0.8100 LYP
 Using SG-1 standard quadrature grid
 using 4 threads for integral computing
 -------------------------------------------------------
 OpenMP Integral computing Module                
 Release: version 2.0, May 2017, Q-Chem Inc. Pleasanton 
 -------------------------------------------------------
 -------------------------------------------------------
 OpenMP BLAS3 based DFT computing Module                
 Release: version 1.0, May 2013, Q-Chem Inc. Pittsburgh 
 -------------------------------------------------------
 A restricted SCF calculation will be
 performed using DIIS
 SCF converges when DIIS error is below 1.0e-08
 ---------------------------------------
  Cycle       Energy         DIIS error
 ---------------------------------------
    1   -1307.6860307959      2.31e-02  
    2   -1302.1767359263      3.25e-03  
    3   -1301.3089431936      5.28e-03  
    4   -1302.6896094933      1.14e-03  
    5   -1302.7518807532      3.37e-04  
    6   -1302.7564454494      1.20e-04  
    7   -1302.7571745328      3.45e-05  
    8   -1302.7572278141      1.44e-05  
    9   -1302.7572372758      4.04e-06  
   10   -1302.7572380161      1.33e-06  
   11   -1302.7572381026      3.98e-07  
   12   -1302.7572381094      1.23e-07  
   13   -1302.7572381104      3.32e-08  
   14   -1302.7572381101      1.15e-08  
   15   -1302.7572381106      3.49e-09  Convergence criterion met
 ---------------------------------------
 SCF time:   CPU 2721.02s  wall 703.00s 
 SCF   energy in the final basis set =    -1302.7572381106
 Total energy in the final basis set =    -1302.7572381106

 --------------------------------------------------------------

                    Orbital Energies (a.u.)
 --------------------------------------------------------------

 Alpha MOs
 -- Occupied --
-19.191 -19.184 -19.172 -19.170 -19.149 -19.149 -19.146 -19.135
-19.121 -10.330 -10.316 -10.307 -10.274 -10.259 -10.258 -10.255
-10.235 -10.207 -10.191 -10.179 -10.177 -10.170 -10.165 -10.155
-10.149  -1.134  -1.114  -1.101  -1.077  -1.052  -1.040  -1.038
 -1.034  -1.031  -0.857  -0.819  -0.810  -0.801  -0.755  -0.747
 -0.703  -0.680  -0.675  -0.665  -0.646  -0.634  -0.626  -0.619
 -0.595  -0.565  -0.561  -0.551  -0.548  -0.531  -0.520  -0.512
 -0.509  -0.504  -0.497  -0.494  -0.490  -0.475  -0.464  -0.457
 -0.452  -0.450  -0.445  -0.443  -0.432  -0.427  -0.418  -0.413
 -0.405  -0.400  -0.397  -0.390  -0.388  -0.379  -0.371  -0.369
 -0.365  -0.360  -0.354  -0.346  -0.345  -0.341  -0.340  -0.332
 -0.320  -0.319  -0.317  -0.311  -0.306  -0.300  -0.290  -0.282
 -0.274
 -- Virtual --
 -0.041  -0.032  -0.030  -0.015  -0.012  -0.007  -0.004   0.000
  0.008   0.011   0.016   0.024   0.026   0.030   0.035   0.036
  0.040   0.044   0.047   0.051   0.057   0.060   0.061   0.063
  0.067   0.069   0.074   0.075   0.078   0.082   0.087   0.088
  0.089   0.093   0.094   0.096   0.099   0.102   0.104   0.106
  0.109   0.113   0.116   0.117   0.119   0.121   0.123   0.123
  0.127   0.129   0.131   0.132   0.135   0.137   0.140   0.141
  0.145   0.149   0.149   0.151   0.151   0.153   0.154   0.156
  0.158   0.161   0.164   0.164   0.168   0.172   0.173   0.175
  0.178   0.180   0.181   0.186   0.191   0.191   0.193   0.194
  0.196   0.199   0.202   0.203   0.206   0.210   0.211   0.216
  0.218   0.220   0.221   0.222   0.226   0.228   0.231   0.234
  0.237   0.238   0.242   0.246   0.247   0.251   0.253   0.255
  0.257   0.260   0.261   0.264   0.269   0.272   0.275   0.278
  0.281   0.282   0.285   0.290   0.290   0.292   0.293   0.295
  0.298   0.301   0.303   0.308   0.309   0.312   0.313   0.317
  0.321   0.322   0.327   0.328   0.331   0.333   0.335   0.340
  0.342   0.345   0.350   0.353   0.356   0.358   0.359   0.363
  0.364   0.367   0.369   0.372   0.375   0.376   0.379   0.383
  0.388   0.391   0.394   0.398   0.404   0.406   0.411   0.416
  0.419   0.420   0.426   0.429   0.432   0.438   0.446   0.450
  0.455   0.460   0.462   0.471   0.473   0.481   0.483   0.493
  0.497   0.501   0.508   0.516   0.518   0.525   0.537   0.543
  0.544   0.554   0.559   0.565   0.568   0.574   0.578   0.588
  0.591   0.595   0.599   0.605   0.609   0.613   0.617   0.621
  0.625   0.632   0.639   0.643   0.645   0.648   0.659   0.665
  0.671   0.671   0.676   0.680   0.690   0.693   0.699   0.703
  0.707   0.714   0.720   0.728   0.735   0.738   0.745   0.750
  0.753   0.755   0.761   0.765   0.770   0.775   0.778   0.779
  0.788   0.792   0.797   0.800   0.805   0.805   0.808   0.819
  0.823   0.826   0.828   0.836   0.851   0.855   0.858   0.879
  0.896   0.901   0.904   0.934   0.940   0.953   0.959   0.963
  0.982   0.994   1.011   1.016   1.018   1.025   1.040   1.053
  1.055   1.067   1.083   1.089   1.095   1.100   1.104   1.125
  1.128   1.140   1.140   1.146   1.157   1.163   1.169   1.173
  1.176   1.180   1.188   1.198   1.203   1.211   1.219   1.229
  1.233   1.234   1.241   1.247   1.250   1.262   1.266   1.273
  1.277   1.281   1.287   1.297   1.309   1.324   1.333   1.345
  1.351   1.356   1.363   1.371   1.378   1.385   1.399   1.409
  1.427   1.443   1.451   1.465   1.469   1.472   1.487   1.490
  1.495   1.504   1.505   1.515   1.521   1.526   1.529   1.543
  1.549   1.551   1.558   1.562   1.568   1.579   1.581   1.586
  1.591   1.601   1.607   1.608   1.613   1.616   1.622   1.628
  1.630   1.637   1.641   1.649   1.659   1.660   1.664   1.669
  1.672   1.689   1.692   1.698   1.699   1.708   1.711   1.714
  1.725   1.734   1.737   1.743   1.749   1.755   1.757   1.772
  1.774   1.793   1.796   1.799   1.805   1.815   1.817   1.832
  1.835   1.837   1.846   1.857   1.859   1.875   1.877   1.885
  1.895   1.905   1.909   1.924   1.928   1.945   1.947   1.958
  1.970   1.980   1.991   2.003   2.008   2.009   2.028   2.033
  2.041   2.049   2.060   2.061   2.074   2.081   2.090   2.102
  2.112   2.119   2.124   2.136   2.149   2.154   2.163   2.177
  2.184   2.193   2.201   2.212   2.213   2.230   2.234   2.243
  2.257   2.263   2.279   2.297   2.312   2.317   2.326   2.356
  2.365   2.378   2.388   2.394   2.405   2.420   2.439   2.444
  2.486   2.503   2.522   2.531   2.539   2.541   2.549   2.562
  2.570   2.573   2.580   2.586   2.595   2.599   2.603   2.615
  2.632   2.638   2.652   2.658   2.663   2.669   2.682   2.692
  2.704   2.716   2.723   2.735   2.746   2.764   2.783   2.783
  2.794   2.803   2.806   2.809   2.820   2.824   2.832   2.854
  2.867   2.873   2.880   2.884   2.890   2.903   2.911   2.916
  2.937   2.946   2.949   2.955   2.970   2.975   2.979   2.996
  2.999   3.015   3.021   3.026   3.040   3.050   3.056   3.068
  3.079   3.083   3.087   3.095   3.099   3.109   3.119   3.122
  3.141   3.148   3.156   3.162   3.167   3.179   3.190   3.202
  3.212   3.222   3.243   3.252   3.258   3.266   3.272   3.292
  3.294   3.313   3.315   3.335   3.348   3.356   3.374   3.400
  3.435   3.448   3.459   3.505   3.525   3.534   3.549   3.602
  3.658   3.666   3.769   3.775   3.795   3.801   3.807   3.816
  3.844   3.851   3.874   3.887   3.890   3.900   3.916   3.938
  3.959   3.973   4.005   4.040   4.054   4.070   4.081   4.098
  4.112   4.123   4.158   4.174   4.182   4.211   4.243   4.254
  4.274   4.289   4.298   4.322   4.370   4.408   4.980   5.022
  5.071   5.099   5.112   5.126   5.140   5.148   5.178   5.199
  5.239   5.351   5.357   5.358   5.417   5.425   5.450   5.489
  5.553   5.589   5.598   5.608   5.632   5.679   5.788   5.835
  5.894  23.739  23.752  23.780  23.790  23.799  23.803  23.830
 23.846  23.870  23.876  23.914  23.941  23.958  23.979  23.994
 24.021  49.858  49.889  49.897  49.937  49.948  49.956  50.005
 50.009  50.022
 --------------------------------------------------------------

          Ground-State Mulliken Net Atomic Charges

     Atom                 Charge (a.u.)
  ----------------------------------------
      1 C                    -0.055136
      2 H                     0.240341
      3 C                    -0.689393
      4 H                     0.262942
      5 O                     0.155425
      6 C                    -0.715256
      7 H                     0.204379
      8 H                     0.139999
      9 C                     0.641857
     10 C                    -0.426255
     11 O                    -0.198698
     12 C                    -0.837989
     13 H                     0.210813
     14 H                     0.133254
     15 C                    -0.317580
     16 H                     0.166849
     17 H                     0.212085
     18 C                     0.759456
     19 C                    -0.616577
     20 H                     0.155342
     21 H                     0.134817
     22 H                     0.133671
     23 C                    -0.777462
     24 H                     0.187894
     25 H                     0.142033
     26 H                     0.144380
     27 O                    -0.108396
     28 H                     0.269582
     29 H                     0.244678
     30 H                     0.169877
     31 O                     0.045972
     32 C                    -0.190931
     33 H                     0.255474
     34 C                    -0.325097
     35 H                     0.261358
     36 C                     0.054340
     37 O                    -0.214380
     38 O                    -0.101001
     39 H                     0.290912
     40 C                    -0.398219
     41 H                     0.280901
     42 O                    -0.152267
     43 H                     0.263431
     44 C                    -0.637016
     45 H                     0.298711
     46 O                    -0.203700
     47 H                     0.278440
     48 C                    -0.192185
     49 H                     0.267865
     50 O                    -0.119616
     51 H                     0.270075
  ----------------------------------------
  Sum of atomic charges =     0.000000

 -----------------------------------------------------------------
                    Cartesian Multipole Moments
 -----------------------------------------------------------------
    Charge (ESU x 10^10)
                 0.0000
    Dipole Moment (Debye)
         X       0.9521      Y       1.3849      Z      -2.8938
       Tot       3.3464
    Quadrupole Moments (Debye-Ang)
        XX    -167.0267     XY      20.1076     YY    -142.1150
        XZ      10.5945     YZ       5.0086     ZZ    -160.2875
    Octopole Moments (Debye-Ang^2)
       XXX      45.3787    XXY      61.2789    XYY     -20.4453
       YYY      -9.5032    XXZ     -98.8742    XYZ     -14.9550
       YYZ       0.6521    XZZ      73.7524    YZZ      -3.5883
       ZZZ     -24.9138
    Hexadecapole Moments (Debye-Ang^3)
      XXXX   -9591.8533   XXXY     361.2612   XXYY   -2103.3610
      XYYY     367.5282   YYYY   -2825.5429   XXXZ     -28.2213
      XXYZ     154.9125   XYYZ       6.2246   YYYZ      19.8626
      XXZZ   -1787.1744   XYZZ    -107.0066   YYZZ    -794.3894
      XZZZ     -65.0658   YZZZ     117.5422   ZZZZ   -1508.1680
 -----------------------------------------------------------------
 Calculating analytic gradient of the SCF energy
 Gradient of SCF Energy
            1           2           3           4           5           6
    1  -0.0063490  -0.0020857   0.0116390  -0.0008930  -0.0213777  -0.0081580
    2  -0.0075524   0.0016179   0.0039115  -0.0019427   0.0034551   0.0035313
    3  -0.0012812  -0.0016195   0.0087451   0.0013264  -0.0118237   0.0034911
            7           8           9          10          11          12
    1   0.0010429  -0.0000598   0.0137154   0.0095230  -0.0143179   0.0044871
    2  -0.0041610  -0.0002772   0.0026223  -0.0187520   0.0274173  -0.0043210
    3  -0.0012305  -0.0001943   0.0015899  -0.0016138   0.0098004   0.0038403
           13          14          15          16          17          18
    1  -0.0023639  -0.0010823   0.0017368  -0.0018753  -0.0008134   0.0017209
    2   0.0013912   0.0021445  -0.0019665  -0.0001431   0.0013328  -0.0022822
    3   0.0000847  -0.0010537  -0.0041398  -0.0001959   0.0010356   0.0003711
           19          20          21          22          23          24
    1  -0.0013356   0.0012087   0.0009259  -0.0001498   0.0008516   0.0000447
    2   0.0002688   0.0006273  -0.0007205  -0.0003879   0.0012714  -0.0011583
    3   0.0037558  -0.0000500   0.0007027   0.0004297  -0.0044662  -0.0000521
           25          26          27          28          29          30
    1  -0.0007813   0.0002423  -0.0020225   0.0062591  -0.0032637   0.0015528
    2  -0.0002245   0.0008551   0.0076490  -0.0118211   0.0005104   0.0049339
    3  -0.0000302   0.0002658  -0.0130397  -0.0027354  -0.0008249   0.0000524
           31          32          33          34          35          36
    1   0.0006390  -0.0044630  -0.0036705   0.0151836   0.0007916  -0.0096661
    2  -0.0087536   0.0025392  -0.0016448  -0.0105389  -0.0016699   0.0331057
    3   0.0012171  -0.0000074  -0.0005808   0.0115248  -0.0032347   0.0147238
           37          38          39          40          41          42
    1   0.0129495  -0.0023716   0.0043289  -0.0048827   0.0058407   0.0004445
    2  -0.0234884   0.0036406  -0.0086978  -0.0131423   0.0038523  -0.0010000
    3  -0.0083857  -0.0014154  -0.0028009  -0.0185512   0.0053803  -0.0006395
           43          44          45          46          47          48
    1   0.0022809  -0.0011778  -0.0002599   0.0002761   0.0002132  -0.0044050
    2   0.0108529  -0.0062738  -0.0004828  -0.0030062   0.0052343  -0.0050912
    3   0.0060160   0.0091991   0.0031409   0.0031871  -0.0076541  -0.0151719
           49          50          51
    1  -0.0033220  -0.0016291   0.0048786
    2   0.0063866   0.0013711   0.0089774
    3   0.0076961  -0.0001547   0.0053711
 Max gradient component =       3.311E-02
 RMS gradient           =       7.159E-03
 Gradient time:  CPU 542.94 s  wall 137.06 s
 Geometry Optimization Parameters
   NAtoms,    NIC,     NZ,  NCons,   NDum,   NFix, NCnnct, MaxDiis
       51     405       0       0       0       0       0       0


** GEOMETRY OPTIMIZATION IN DELOCALIZED INTERNAL COORDINATES **
   Searching for a Minimum

   Optimization Cycle:   1

                       Coordinates (Angstroms)
     ATOM                X               Y               Z
      1  C        -2.4480705820    0.7852590925   -1.0912774345
      2  H        -2.2693914708    0.5609469537   -2.1540147041
      3  C        -1.4988422411   -0.1368162357   -0.2839459164
      4  H        -1.5389818059    0.1151414068    0.7812553931
      5  O        -0.1853210967    0.0733786157   -0.8117796514
      6  C        -1.8475775186   -1.6190763201   -0.4906975093
      7  H        -1.5890352488   -1.9022504654   -1.5204378552
      8  H        -1.2007521673   -2.2366566586    0.1448556282
      9  C        -3.3166984958   -1.9536023357   -0.2438309804
     10  C        -3.6156179954   -2.0028161607    1.2468089469
     11  O        -4.1559888128   -1.1168483785    1.8877168880
     12  C        -4.2523162642   -1.0062698270   -0.9991930586
     13  H        -5.2941785626   -1.1858063058   -0.7075161934
     14  H        -4.1851537417   -1.2305266890   -2.0720163436
     15  C        -3.9210951189    0.4706800054   -0.7951377391
     16  H        -4.5707669878    1.0620322352   -1.4502322124
     17  H        -4.1740067903    0.7566132793    0.2302675362
     18  C        -2.0943993188    2.2942226545   -0.9006194753
     19  C        -2.6890832606    3.1565773579   -2.0193892770
     20  H        -2.3439955698    4.1924680854   -1.9281997494
     21  H        -2.3745133531    2.7899607935   -3.0020686513
     22  H        -3.7826899643    3.1666939569   -1.9905633048
     23  C        -2.5113521945    2.8659965469    0.4579793032
     24  H        -2.1660509224    2.2424415068    1.2863222143
     25  H        -3.5985727701    2.9663506985    0.5392410897
     26  H        -2.0819839600    3.8644404862    0.5968971963
     27  O        -3.1975948219   -3.1512780356    1.8290134708
     28  H        -2.7911855982   -3.7905116154    1.2140524792
     29  H        -3.5222062497   -2.9618221235   -0.6291877934
     30  H        -1.0059294307    2.4039295712   -0.9790275761
     31  O         1.9278419279   -0.7482949912   -0.7247864807
     32  C         3.1791977140   -0.9281807257   -0.0631841232
     33  H         3.0566895901   -1.6203158544    0.7796947658
     34  C         0.9026582049   -0.1713697515    0.0810380008
     35  H         0.6143294876   -0.8881467823    0.8597454740
     36  C         4.1321759003   -1.5878678878   -1.0482038531
     37  O         4.6150738140   -2.7057174181   -0.9423931858
     38  O         4.3803033718   -0.8469434641   -2.1506317632
     39  H         4.9388663437   -1.4328112311   -2.7029675164
     40  C         3.7458325078    0.4116106708    0.4023615908
     41  H         3.9628341826    1.0729922253   -0.4454465218
     42  O         4.9655220793    0.2420072519    1.1311083936
     43  H         5.1339517515    1.0865494783    1.5951962251
     44  C         2.7273888795    1.0829583148    1.3223767688
     45  H         2.6672225765    0.5366581991    2.2721055173
     46  O         3.1937415766    2.3989134368    1.6821953923
     47  H         3.2216467079    2.9454167269    0.8745652394
     48  C         1.3423027455    1.1785083994    0.6878860534
     49  H         1.3424910480    1.9520575830   -0.0896879475
     50  O         0.4193298016    1.6201394733    1.6952485518
     51  H         0.8410824148    2.3724198306    2.1538069077
   Point Group: c1    Number of degrees of freedom:   147


   Energy is  -1302.757238111


 Attempting to Generate Delocalized Internal Coordinates

147 Hessian modes will be used to form the next step
  Hessian Eigenvalues:
     0.002000    0.004863    0.004966    0.005623    0.006386    0.006393
     0.006627    0.006644    0.007406    0.008077    0.010006    0.010025
     0.010120    0.010902    0.011528    0.011558    0.011870    0.013832
     0.019766    0.021029    0.021762    0.022094    0.030261    0.032070
     0.033394    0.033860    0.037504    0.041953    0.044969    0.045536
     0.046155    0.046163    0.047527    0.047957    0.048594    0.049590
     0.050088    0.051076    0.052582    0.054286    0.054451    0.054964
     0.054976    0.055737    0.056033    0.056648    0.056648    0.056846
     0.058647    0.059328    0.060674    0.068241    0.068252    0.071991
     0.074817    0.078723    0.082032    0.083749    0.085744    0.086829
     0.091035    0.094166    0.100541    0.113649    0.121310    0.129842
     0.144417    0.145794    0.159217    0.160000    0.160000    0.160000
     0.160000    0.160000    0.160000    0.160000    0.160000    0.160000
     0.160000    0.160000    0.167664    0.167669    0.169141    0.174885
     0.175031    0.183146    0.188048    0.192680    0.196925    0.199885
     0.249784    0.249982    0.250000    0.250000    0.250000    0.265065
     0.266930    0.269397    0.277277    0.277880    0.287699    0.288476
     0.289296    0.291773    0.291820    0.292532    0.293504    0.294305
     0.302597    0.302649    0.335992    0.338134    0.338213    0.338968
     0.339602    0.339834    0.340004    0.340219    0.340222    0.340370
     0.340395    0.340479    0.341436    0.341628    0.341667    0.342039
     0.342414    0.342568    0.343367    0.343507    0.344914    0.393441
     0.397548    0.401586    0.402411    0.408276    0.408600    0.411999
     0.513939    0.517237    0.520176    0.522317    0.522575    0.542288
     0.547557    0.943792    0.955100

 Minimum Search - Taking Simple RFO Step
 Searching for Lamda that Minimizes Along All modes
 Value Taken    Lamda =  -0.02078352
 Calculated Step too Large.  Step scaled by  0.707888
 Step Taken.  Stepsize is  0.300000

                             Maximum     Tolerance    Cnvgd?
         Gradient           0.017449      0.000300      NO
         Displacement       0.084659      0.001200      NO
         Energy change     *********      0.000001      NO


 New Cartesian Coordinates Obtained by Inverse Iteration

 Displacement from previous Coordinates is:  1.445451
 ----------------------------------------------------------------
             Standard Nuclear Orientation (Angstroms)
    I     Atom           X                Y                Z
 ----------------------------------------------------------------
    1      C      -2.4635559082     0.8161430881    -1.1072464032
    2      H      -2.2598979197     0.5862160267    -2.1632931193
    3      C      -1.4945626424    -0.0713031102    -0.2943977605
    4      H      -1.5517676732     0.1866345932     0.7676593041
    5      O      -0.1690068310     0.1796889253    -0.7929874720
    6      C      -1.7907768050    -1.5684472207    -0.4927531974
    7      H      -1.5205049408    -1.8318468983    -1.5219807625
    8      H      -1.1204487375    -2.1573976431     0.1455982902
    9      C      -3.2552043809    -1.9645075879    -0.2412768710
   10      C      -3.5587884593    -2.0182906870     1.2571026520
   11      O      -4.1352221012    -1.1663073283     1.8897847840
   12      C      -4.2132361887    -1.0483168102    -1.0138738275
   13      H      -5.2476698431    -1.2664036502    -0.7300807305
   14      H      -4.1235750478    -1.2875991130    -2.0812295798
   15      C      -3.9277878505     0.4443076808    -0.8158949317
   16      H      -4.5875695961     1.0126341085    -1.4792213810
   17      H      -4.1963629163     0.7241205414     0.2055598349
   18      C      -2.1725611671     2.3343687138    -0.9286840312
   19      C      -2.7799042669     3.1598290037    -2.0745607357
   20      H      -2.4752852248     4.2081908928    -1.9944010340
   21      H      -2.4437344134     2.7931631300    -3.0501803347
   22      H      -3.8734115578     3.1348557051    -2.0613280931
   23      C      -2.6210428089     2.9031000435     0.4260470463
   24      H      -2.2637707900     2.3020019420     1.2649922464
   25      H      -3.7106349525     2.9718310263     0.4973645831
   26      H      -2.2242348132     3.9148470776     0.5579728858
   27      O      -3.1006617108    -3.1225193431     1.8950371172
   28      H      -2.6697645408    -3.7369393928     1.2846293471
   29      H      -3.4067032092    -2.9841286479    -0.6203146293
   30      H      -1.0874954549     2.4624968947    -0.9961330081
   31      O       1.8992897545    -0.6651272167    -0.7271125740
   32      C       3.1372181203    -0.9345158872    -0.0754554225
   33      H       2.9935317343    -1.6364995456     0.7544773437
   34      C       0.9017142270    -0.0761752989     0.0954699184
   35      H       0.5928474357    -0.7931431684     0.8681689340
   36      C       4.0275915222    -1.6383564451    -1.0882466243
   37      O       4.4473988227    -2.7695744456    -0.9715393937
   38      O       4.3300569085    -0.8604589884    -2.1500671774
   39      H       4.8717687579    -1.4203743175    -2.7337632546
   40      C       3.7716398948     0.3612356428     0.4269738490
   41      H       4.0026820484     1.0168740267    -0.4224999764
   42      O       4.9826938368     0.0578964671     1.1191442263
   43      H       5.2284385921     0.8571545450     1.6097337673
   44      C       2.7855119494     1.0626345757     1.3611356068
   45      H       2.6966896156     0.4859981910     2.2868131175
   46      O       3.3093656737     2.3358036878     1.7859791278
   47      H       3.3701755301     2.9137263152     1.0103607776
   48      C       1.4015656041     1.2291990021     0.7317330014
   49      H       1.4397690316     1.9979523075    -0.0510352641
   50      O       0.4626730885     1.6432881434     1.7300348779
   51      H       0.8796509150     2.3654760276     2.2230871593
 ----------------------------------------------------------------
 Molecular Point Group                 C1    NOp =  1
 Largest Abelian Subgroup              C1    NOp =  1
 Nuclear Repulsion Energy =  2491.7936911683 hartrees
 There are       97 alpha and       97 beta electrons
 Applying Cartesian multipole field
    Component          Value
    ---------          -----
     (2,0,0)        1.00000E-12
     (0,2,0)        2.00000E-11
     (0,0,2)       -3.00000E-11
 Nucleus-field energy     =     0.0000000169 hartrees
 Requested basis set is 6-311++G(d,p)
 There are 280 shells and 732 basis functions
 A cutoff of  1.0D-11 yielded  28108 shell pairs
 There are    186642 function pairs (    197684 Cartesian)
 Smallest overlap matrix eigenvalue = 7.10E-07

 Q-Chem warning in module stvman/mkSTV.C, line 306:

 Overlap eigenvalue is smaller than square root of threshold
 Use THRESH >= 12 to get rid of this warning

 Linear dependence detected in AO basis
 Tighter screening thresholds may be required for diffuse basis sets
 Use S2THRESH > 14 and THRESH = 14 in case of SCF convergence issues
 Number of orthogonalized atomic orbitals = 731
 Maximum deviation from orthogonality = 4.378E-10
 Guess MOs from SCF MO coefficient file

 -----------------------------------------------------------------------
  General SCF calculation program by
  Eric Jon Sundstrom, Paul Horn, Yuezhi Mao, Dmitri Zuev, Alec White,
  David Stuck, Shaama M.S., Shane Yost, Joonho Lee, David Small,
  Daniel Levine, Susi Lehtola, Hugh Burton, Evgeny Epifanovsky
 -----------------------------------------------------------------------
 Exchange:     0.2000 Hartree-Fock + 0.0800 Slater + 0.7200 B88
 Correlation:  0.1900 VWN1RPA + 0.8100 LYP
 Using SG-1 standard quadrature grid
 using 4 threads for integral computing
 -------------------------------------------------------
 OpenMP Integral computing Module                
 Release: version 2.0, May 2017, Q-Chem Inc. Pleasanton 
 -------------------------------------------------------
 -------------------------------------------------------
 OpenMP BLAS3 based DFT computing Module                
 Release: version 1.0, May 2013, Q-Chem Inc. Pittsburgh 
 -------------------------------------------------------
 A restricted SCF calculation will be
 performed using DIIS
 SCF converges when DIIS error is below 1.0e-08
 ---------------------------------------
  Cycle       Energy         DIIS error
 ---------------------------------------
    1   -1302.7275211464      6.74e-04  
    2   -1302.7660182423      1.31e-04  
    3   -1302.7651127297      2.01e-04  
    4   -1302.7669449259      3.86e-05  
    5   -1302.7670040417      1.69e-05  
    6   -1302.7670162365      5.55e-06  
    7   -1302.7670178307      1.20e-06  
    8   -1302.7670178998      5.18e-07  
    9   -1302.7670179116      1.78e-07  
   10   -1302.7670179133      5.50e-08  
   11   -1302.7670179135      2.06e-08  
   12   -1302.7670179135      6.38e-09  Convergence criterion met
 ---------------------------------------
 SCF time:   CPU 2276.72s  wall 589.00s 
 SCF   energy in the final basis set =    -1302.7670179135
 Total energy in the final basis set =    -1302.7670179135

 --------------------------------------------------------------

                    Orbital Energies (a.u.)
 --------------------------------------------------------------

 Alpha MOs
 -- Occupied --
-19.191 -19.182 -19.170 -19.164 -19.150 -19.150 -19.145 -19.135
-19.118 -10.328 -10.313 -10.303 -10.268 -10.258 -10.257 -10.254
-10.235 -10.210 -10.192 -10.180 -10.177 -10.171 -10.166 -10.156
-10.150  -1.134  -1.117  -1.101  -1.076  -1.055  -1.043  -1.040
 -1.038  -1.033  -0.856  -0.817  -0.809  -0.801  -0.754  -0.746
 -0.704  -0.681  -0.674  -0.663  -0.646  -0.632  -0.625  -0.619
 -0.596  -0.566  -0.561  -0.552  -0.549  -0.529  -0.518  -0.512
 -0.508  -0.503  -0.496  -0.492  -0.489  -0.474  -0.463  -0.457
 -0.452  -0.450  -0.443  -0.441  -0.431  -0.426  -0.419  -0.414
 -0.404  -0.401  -0.398  -0.389  -0.387  -0.380  -0.375  -0.368
 -0.366  -0.362  -0.354  -0.347  -0.345  -0.343  -0.341  -0.332
 -0.320  -0.320  -0.315  -0.310  -0.307  -0.300  -0.290  -0.282
 -0.275
 -- Virtual --
 -0.038  -0.029  -0.028  -0.013  -0.011  -0.007  -0.003   0.000
  0.008   0.012   0.016   0.024   0.026   0.030   0.036   0.037
  0.040   0.044   0.048   0.052   0.057   0.060   0.063   0.064
  0.068   0.069   0.075   0.075   0.078   0.083   0.088   0.088
  0.089   0.094   0.094   0.097   0.099   0.102   0.105   0.107
  0.109   0.113   0.117   0.118   0.119   0.121   0.123   0.124
  0.127   0.130   0.132   0.132   0.135   0.138   0.141   0.141
  0.144   0.149   0.149   0.151   0.152   0.152   0.155   0.157
  0.159   0.160   0.164   0.165   0.168   0.172   0.175   0.176
  0.179   0.180   0.182   0.186   0.192   0.192   0.194   0.195
  0.197   0.198   0.200   0.204   0.205   0.209   0.212   0.217
  0.218   0.222   0.222   0.224   0.226   0.228   0.231   0.235
  0.236   0.237   0.242   0.245   0.248   0.250   0.251   0.253
  0.258   0.260   0.263   0.263   0.268   0.273   0.276   0.280
  0.281   0.283   0.285   0.288   0.291   0.292   0.293   0.295
  0.298   0.299   0.303   0.306   0.309   0.312   0.314   0.318
  0.321   0.321   0.326   0.327   0.332   0.334   0.335   0.341
  0.343   0.346   0.349   0.354   0.356   0.359   0.359   0.363
  0.364   0.368   0.370   0.374   0.374   0.377   0.380   0.385
  0.388   0.390   0.395   0.398   0.401   0.406   0.412   0.416
  0.418   0.420   0.426   0.430   0.432   0.438   0.443   0.449
  0.456   0.460   0.463   0.470   0.473   0.480   0.484   0.495
  0.500   0.502   0.509   0.517   0.519   0.525   0.534   0.541
  0.547   0.555   0.560   0.568   0.571   0.576   0.583   0.586
  0.591   0.594   0.598   0.604   0.608   0.610   0.616   0.622
  0.628   0.634   0.640   0.643   0.645   0.647   0.660   0.666
  0.672   0.674   0.676   0.683   0.691   0.694   0.699   0.703
  0.705   0.713   0.721   0.730   0.737   0.741   0.743   0.748
  0.754   0.757   0.758   0.766   0.771   0.776   0.778   0.782
  0.788   0.790   0.798   0.801   0.804   0.806   0.811   0.819
  0.821   0.828   0.831   0.837   0.847   0.849   0.860   0.874
  0.897   0.903   0.907   0.931   0.935   0.951   0.962   0.964
  0.981   0.993   1.012   1.013   1.022   1.026   1.038   1.049
  1.054   1.071   1.080   1.086   1.092   1.099   1.105   1.125
  1.128   1.137   1.145   1.149   1.157   1.162   1.168   1.172
  1.177   1.179   1.187   1.201   1.203   1.211   1.221   1.228
  1.230   1.235   1.238   1.246   1.252   1.260   1.267   1.271
  1.274   1.286   1.290   1.305   1.312   1.323   1.337   1.348
  1.353   1.357   1.367   1.371   1.381   1.389   1.402   1.409
  1.427   1.447   1.451   1.462   1.467   1.472   1.482   1.494
  1.496   1.499   1.505   1.519   1.521   1.524   1.530   1.545
  1.550   1.553   1.557   1.563   1.566   1.579   1.584   1.586
  1.594   1.605   1.607   1.610   1.611   1.614   1.620   1.626
  1.627   1.637   1.643   1.645   1.658   1.661   1.664   1.668
  1.671   1.684   1.689   1.698   1.699   1.707   1.711   1.718
  1.720   1.733   1.734   1.739   1.746   1.750   1.758   1.771
  1.775   1.787   1.792   1.795   1.811   1.814   1.816   1.829
  1.832   1.836   1.845   1.850   1.858   1.870   1.880   1.884
  1.894   1.904   1.915   1.923   1.926   1.943   1.951   1.956
  1.973   1.985   1.989   2.003   2.008   2.011   2.032   2.038
  2.046   2.048   2.059   2.070   2.078   2.080   2.096   2.104
  2.113   2.121   2.129   2.137   2.150   2.156   2.168   2.178
  2.182   2.194   2.204   2.208   2.218   2.230   2.234   2.243
  2.259   2.265   2.276   2.304   2.310   2.322   2.331   2.352
  2.369   2.378   2.380   2.392   2.405   2.418   2.440   2.445
  2.485   2.500   2.527   2.533   2.540   2.543   2.551   2.560
  2.568   2.574   2.577   2.584   2.594   2.597   2.601   2.616
  2.632   2.638   2.650   2.655   2.664   2.668   2.681   2.692
  2.708   2.711   2.712   2.736   2.744   2.761   2.781   2.787
  2.794   2.801   2.805   2.811   2.820   2.825   2.835   2.855
  2.871   2.873   2.879   2.888   2.892   2.904   2.909   2.917
  2.932   2.946   2.952   2.954   2.972   2.974   2.979   2.989
  2.999   3.010   3.027   3.034   3.044   3.050   3.058   3.070
  3.078   3.081   3.089   3.094   3.099   3.113   3.116   3.128
  3.138   3.148   3.155   3.155   3.169   3.181   3.187   3.204
  3.212   3.221   3.240   3.253   3.262   3.275   3.278   3.298
  3.302   3.312   3.318   3.336   3.357   3.366   3.381   3.412
  3.430   3.444   3.461   3.503   3.538   3.550   3.563   3.608
  3.667   3.674   3.774   3.778   3.797   3.802   3.807   3.818
  3.843   3.850   3.872   3.897   3.902   3.908   3.914   3.937
  3.953   3.978   4.004   4.030   4.049   4.070   4.074   4.099
  4.111   4.123   4.162   4.168   4.179   4.211   4.241   4.255
  4.279   4.294   4.314   4.318   4.376   4.401   4.983   5.022
  5.074   5.097   5.114   5.117   5.136   5.149   5.182   5.206
  5.241   5.358   5.366   5.381   5.423   5.429   5.456   5.493
  5.579   5.600   5.608   5.627   5.645   5.704   5.794   5.840
  5.894  23.742  23.760  23.787  23.795  23.805  23.808  23.841
 23.852  23.866  23.874  23.911  23.938  23.955  23.975  23.992
 24.020  49.863  49.890  49.899  49.938  49.948  49.961  50.007
 50.012  50.030
 --------------------------------------------------------------

          Ground-State Mulliken Net Atomic Charges

     Atom                 Charge (a.u.)
  ----------------------------------------
      1 C                    -0.065573
      2 H                     0.239923
      3 C                    -0.728058
      4 H                     0.261258
      5 O                     0.158077
      6 C                    -0.673376
      7 H                     0.205405
      8 H                     0.135466
      9 C                     0.676894
     10 C                    -0.443991
     11 O                    -0.199693
     12 C                    -0.846103
     13 H                     0.211769
     14 H                     0.133364
     15 C                    -0.312536
     16 H                     0.167002
     17 H                     0.210038
     18 C                     0.735938
     19 C                    -0.648125
     20 H                     0.157110
     21 H                     0.134256
     22 H                     0.134804
     23 C                    -0.756371
     24 H                     0.178913
     25 H                     0.145463
     26 H                     0.147515
     27 O                    -0.101938
     28 H                     0.260195
     29 H                     0.247096
     30 H                     0.171112
     31 O                     0.046653
     32 C                    -0.310344
     33 H                     0.256607
     34 C                    -0.320363
     35 H                     0.258299
     36 C                     0.107322
     37 O                    -0.208506
     38 O                    -0.106555
     39 H                     0.292768
     40 C                    -0.351551
     41 H                     0.283232
     42 O                    -0.146224
     43 H                     0.261712
     44 C                    -0.607833
     45 H                     0.300354
     46 O                    -0.195470
     47 H                     0.275549
     48 C                    -0.188145
     49 H                     0.266014
     50 O                    -0.116321
     51 H                     0.266967
  ----------------------------------------
  Sum of atomic charges =     0.000000

 -----------------------------------------------------------------
                    Cartesian Multipole Moments
 -----------------------------------------------------------------
    Charge (ESU x 10^10)
                 0.0000
    Dipole Moment (Debye)
         X       1.3055      Y       1.5969      Z      -2.9359
       Tot       3.5880
    Quadrupole Moments (Debye-Ang)
        XX    -164.0892     XY      19.4912     YY    -143.1502
        XZ      10.6604     YZ       5.6185     ZZ    -159.7474
    Octopole Moments (Debye-Ang^2)
       XXX      69.9839    XXY      63.5998    XYY     -19.0399
       YYY      -3.5716    XXZ     -97.3346    XYZ     -14.7849
       YYZ       1.1082    XZZ      74.6173    YZZ      -3.5156
       ZZZ     -28.9093
    Hexadecapole Moments (Debye-Ang^3)
      XXXX   -9385.9068   XXXY     381.6529   XXYY   -2102.1110
      XYYY     396.2370   YYYY   -2860.9305   XXXZ     -48.6786
      XXYZ     157.9530   XYYZ      -2.5324   YYYZ      27.9014
      XXZZ   -1777.9248   XYZZ     -99.7712   YYZZ    -806.0324
      XZZZ    -107.3830   YZZZ     126.6146   ZZZZ   -1556.3911
 -----------------------------------------------------------------
 Calculating analytic gradient of the SCF energy
 Gradient of SCF Energy
            1           2           3           4           5           6
    1  -0.0037615  -0.0006243   0.0077365  -0.0006062  -0.0103349  -0.0048776
    2  -0.0028217   0.0009543   0.0037467  -0.0015853  -0.0023283   0.0022597
    3  -0.0003649  -0.0003514   0.0038279   0.0003007  -0.0099328   0.0007930
            7           8           9          10          11          12
    1   0.0015092   0.0000532   0.0064404   0.0052987  -0.0045061   0.0023206
    2  -0.0018153  -0.0002178   0.0026647  -0.0122586   0.0082694  -0.0027606
    3  -0.0001438   0.0004136  -0.0007673  -0.0017522   0.0056097   0.0014142
           13          14          15          16          17          18
    1  -0.0007960  -0.0008186   0.0001329  -0.0007754  -0.0005318   0.0012985
    2   0.0003200   0.0011718   0.0000914  -0.0001992   0.0008247  -0.0017993
    3   0.0000393  -0.0006920  -0.0017881  -0.0001788   0.0000468   0.0005898
           19          20          21          22          23          24
    1  -0.0011672   0.0006571   0.0003015   0.0001589  -0.0000229  -0.0002982
    2   0.0003735   0.0001700  -0.0001787  -0.0000810   0.0004158  -0.0001503
    3   0.0010055  -0.0001884  -0.0001102   0.0001766  -0.0009898  -0.0000759
           25          26          27          28          29          30
    1  -0.0002794   0.0000757  -0.0029543   0.0016775  -0.0021617   0.0002129
    2  -0.0000365   0.0002277   0.0059372  -0.0025943   0.0002307   0.0024519
    3  -0.0001041   0.0001688  -0.0038727  -0.0005011  -0.0003534  -0.0001115
           31          32          33          34          35          36
    1  -0.0019354   0.0010272  -0.0014599   0.0104971  -0.0006325  -0.0088832
    2  -0.0039487   0.0020308  -0.0007855  -0.0005732  -0.0014065   0.0150170
    3   0.0010158   0.0010464  -0.0008007   0.0103424  -0.0032305   0.0033761
           37          38          39          40          41          42
    1   0.0073027   0.0000049   0.0013901  -0.0042427   0.0029264   0.0034056
    2  -0.0125800   0.0043030  -0.0041203  -0.0054700   0.0015912  -0.0020714
    3  -0.0010484  -0.0003394  -0.0009170  -0.0092207   0.0027086   0.0004393
           43          44          45          46          47          48
    1   0.0000085  -0.0015369   0.0001174   0.0012774  -0.0001630  -0.0001203
    2   0.0039789  -0.0033157   0.0008014   0.0006229   0.0016347  -0.0031062
    3   0.0018373   0.0036655   0.0008236   0.0017003  -0.0028528  -0.0080348
           49          50          51
    1  -0.0019064  -0.0032261   0.0027915
    2   0.0026163   0.0008146   0.0026840
    3   0.0039238   0.0021029   0.0013545
 Max gradient component =       1.502E-02
 RMS gradient           =       3.629E-03
 Gradient time:  CPU 540.43 s  wall 136.25 s
 Geometry Optimization Parameters
   NAtoms,    NIC,     NZ,  NCons,   NDum,   NFix, NCnnct, MaxDiis
       51     405       0       0       0       0       0       0

 Cartesian Hessian Update
 Hessian Updated using BFGS Update


** GEOMETRY OPTIMIZATION IN DELOCALIZED INTERNAL COORDINATES **
   Searching for a Minimum

   Optimization Cycle:   2

                       Coordinates (Angstroms)
     ATOM                X               Y               Z
      1  C        -2.4635559082    0.8161430881   -1.1072464032
      2  H        -2.2598979197    0.5862160267   -2.1632931193
      3  C        -1.4945626424   -0.0713031102   -0.2943977605
      4  H        -1.5517676732    0.1866345932    0.7676593041
      5  O        -0.1690068310    0.1796889253   -0.7929874720
      6  C        -1.7907768050   -1.5684472207   -0.4927531974
      7  H        -1.5205049408   -1.8318468983   -1.5219807625
      8  H        -1.1204487375   -2.1573976431    0.1455982902
      9  C        -3.2552043809   -1.9645075879   -0.2412768710
     10  C        -3.5587884593   -2.0182906870    1.2571026520
     11  O        -4.1352221012   -1.1663073283    1.8897847840
     12  C        -4.2132361887   -1.0483168102   -1.0138738275
     13  H        -5.2476698431   -1.2664036502   -0.7300807305
     14  H        -4.1235750478   -1.2875991130   -2.0812295798
     15  C        -3.9277878505    0.4443076808   -0.8158949317
     16  H        -4.5875695961    1.0126341085   -1.4792213810
     17  H        -4.1963629163    0.7241205414    0.2055598349
     18  C        -2.1725611671    2.3343687138   -0.9286840312
     19  C        -2.7799042669    3.1598290037   -2.0745607357
     20  H        -2.4752852248    4.2081908928   -1.9944010340
     21  H        -2.4437344134    2.7931631300   -3.0501803347
     22  H        -3.8734115578    3.1348557051   -2.0613280931
     23  C        -2.6210428089    2.9031000435    0.4260470463
     24  H        -2.2637707900    2.3020019420    1.2649922464
     25  H        -3.7106349525    2.9718310263    0.4973645831
     26  H        -2.2242348132    3.9148470776    0.5579728858
     27  O        -3.1006617108   -3.1225193431    1.8950371172
     28  H        -2.6697645408   -3.7369393928    1.2846293471
     29  H        -3.4067032092   -2.9841286479   -0.6203146293
     30  H        -1.0874954549    2.4624968947   -0.9961330081
     31  O         1.8992897545   -0.6651272167   -0.7271125740
     32  C         3.1372181203   -0.9345158872   -0.0754554225
     33  H         2.9935317343   -1.6364995456    0.7544773437
     34  C         0.9017142270   -0.0761752989    0.0954699184
     35  H         0.5928474357   -0.7931431684    0.8681689340
     36  C         4.0275915222   -1.6383564451   -1.0882466243
     37  O         4.4473988227   -2.7695744456   -0.9715393937
     38  O         4.3300569085   -0.8604589884   -2.1500671774
     39  H         4.8717687579   -1.4203743175   -2.7337632546
     40  C         3.7716398948    0.3612356428    0.4269738490
     41  H         4.0026820484    1.0168740267   -0.4224999764
     42  O         4.9826938368    0.0578964671    1.1191442263
     43  H         5.2284385921    0.8571545450    1.6097337673
     44  C         2.7855119494    1.0626345757    1.3611356068
     45  H         2.6966896156    0.4859981910    2.2868131175
     46  O         3.3093656737    2.3358036878    1.7859791278
     47  H         3.3701755301    2.9137263152    1.0103607776
     48  C         1.4015656041    1.2291990021    0.7317330014
     49  H         1.4397690316    1.9979523075   -0.0510352641
     50  O         0.4626730885    1.6432881434    1.7300348779
     51  H         0.8796509150    2.3654760276    2.2230871593
   Point Group: c1    Number of degrees of freedom:   147


   Energy is  -1302.767017913

 Hessian Updated using BFGS Update

137 Hessian modes will be used to form the next step
  Hessian Eigenvalues:
     0.002003    0.004862    0.004965    0.005613    0.006379    0.006393
     0.006603    0.006629    0.007390    0.008069    0.010006    0.010120
     0.010490    0.010902    0.011557    0.011666    0.012419    0.013830
     0.019772    0.021027    0.021761    0.022092    0.030360    0.032295
     0.033362    0.033943    0.037494    0.041971    0.044971    0.045463
     0.046124    0.046474    0.047735    0.047865    0.048544    0.049551
     0.050005    0.051058    0.052576    0.054250    0.054454    0.054943
     0.054979    0.055324    0.056017    0.056359    0.056654    0.056845
     0.058648    0.059328    0.060932    0.067641    0.068369    0.071540
     0.074795    0.078780    0.082086    0.083738    0.085614    0.086869
     0.091145    0.094937    0.101082    0.113816    0.120041    0.130305
     0.144266    0.146220    0.154866    0.159285    0.162347    0.167663
     0.167762    0.169256    0.175029    0.176563    0.183155    0.191854
     0.193028    0.196774    0.201051    0.246199    0.249932    0.249990
     0.261117    0.266639    0.268861    0.270398    0.277404    0.278016
     0.288112    0.288742    0.289808    0.291643    0.292181    0.292943
     0.293576    0.295573    0.302310    0.311145    0.336043    0.337988
     0.338211    0.338953    0.339609    0.339772    0.340031    0.340216
     0.340222    0.340316    0.340448    0.340958    0.341419    0.341636
     0.341664    0.342156    0.342484    0.342576    0.343392    0.343558
     0.344992    0.392597    0.395815    0.398584    0.403272    0.403762
     0.409235    0.409812    0.511022    0.516118    0.519337    0.522038
     0.523215    0.546444    0.548209    0.910655    0.955774

 Minimum Search - Taking Simple RFO Step
 Searching for Lamda that Minimizes Along All modes
 Value Taken    Lamda =  -0.00609058
 Calculated Step too Large.  Step scaled by  0.689569
 Step Taken.  Stepsize is  0.300000

                             Maximum     Tolerance    Cnvgd?
         Gradient           0.008095      0.000300      NO
         Displacement       0.071591      0.001200      NO
         Energy change     -0.009780      0.000001      NO


 New Cartesian Coordinates Obtained by Inverse Iteration

 Displacement from previous Coordinates is:  1.005237
 ----------------------------------------------------------------
             Standard Nuclear Orientation (Angstroms)
    I     Atom           X                Y                Z
 ----------------------------------------------------------------
    1      C      -2.4690778069     0.8224063300    -1.1168956089
    2      H      -2.2768025181     0.6000667149    -2.1766342561
    3      C      -1.4938987535    -0.0659138809    -0.3267114568
    4      H      -1.5495952554     0.1822409983     0.7378127535
    5      O      -0.1653640716     0.2235397547    -0.8093824097
    6      C      -1.7712708005    -1.5640745541    -0.5479253139
    7      H      -1.5261089482    -1.7951639130    -1.5895334200
    8      H      -1.0794758561    -2.1560534055     0.0631159469
    9      C      -3.2317114566    -1.9820237609    -0.2709929136
   10      C      -3.5067338474    -2.0427924554     1.2333989073
   11      O      -4.1040559439    -1.2168674613     1.8688759561
   12      C      -4.2077420088    -1.0603840680    -1.0185133661
   13      H      -5.2345790459    -1.2914287092    -0.7219737168
   14      H      -4.1273713464    -1.2932168733    -2.0874721374
   15      C      -3.9244535735     0.4322198360    -0.8011024201
   16      H      -4.5974746504     1.0100579007    -1.4412580528
   17      H      -4.1725069332     0.6892817212     0.2308093787
   18      C      -2.1818562585     2.3364734416    -0.9256161847
   19      C      -2.8300787833     3.1764205281    -2.0393351086
   20      H      -2.5323219118     4.2255612142    -1.9512635015
   21      H      -2.5257670042     2.8284297680    -3.0316612928
   22      H      -3.9226843806     3.1446942003    -1.9912642779
   23      C      -2.5748871537     2.8794931724     0.4578527402
   24      H      -2.1784026996     2.2662849010     1.2701414008
   25      H      -3.6600152759     2.9434974328     0.5783406305
   26      H      -2.1753384799     3.8897779605     0.5891530857
   27      O      -3.0106176759    -3.1361244573     1.8725764861
   28      H      -2.5767970719    -3.7304114196     1.2491152015
   29      H      -3.3649732458    -3.0021356567    -0.6546247445
   30      H      -1.0993481990     2.4550819428    -1.0287033781
   31      O       1.8946049296    -0.6321226863    -0.7258012099
   32      C       3.1087970167    -0.9280098533    -0.0427091026
   33      H       2.9333367197    -1.6035409545     0.8026890059
   34      C       0.8949412072    -0.0181168676     0.0742577034
   35      H       0.5802585848    -0.7018925138     0.8767227076
   36      C       3.9905792455    -1.6941080400    -1.0225733764
   37      O       4.3226623177    -2.8422615080    -0.8780268446
   38      O       4.3009669778    -0.9607042869    -2.1117315868
   39      H       4.8180119366    -1.5333571571    -2.6988240086
   40      C       3.7655480517     0.3616058693     0.4561529239
   41      H       4.0175108011     0.9862201099    -0.4116447088
   42      O       4.9486987315     0.0150621646     1.1663800991
   43      H       5.2326377196     0.7992198315     1.6517710957
   44      C       2.7764263264     1.1010899317     1.3537539206
   45      H       2.6453818270     0.5303744744     2.2775237015
   46      O       3.3154861730     2.3589907705     1.7954121425
   47      H       3.4220659356     2.9351305751     1.0277513719
   48      C       1.4148970494     1.2876190156     0.6845215578
   49      H       1.5010847120     2.0163218537    -0.1341726051
   50      O       0.4431168437     1.7326923515     1.6295467366
   51      H       0.8314281607     2.4642852963     2.1239737582
 ----------------------------------------------------------------
 Molecular Point Group                 C1    NOp =  1
 Largest Abelian Subgroup              C1    NOp =  1
 Nuclear Repulsion Energy =  2496.8363863421 hartrees
 There are       97 alpha and       97 beta electrons
 Applying Cartesian multipole field
    Component          Value
    ---------          -----
     (2,0,0)        1.00000E-12
     (0,2,0)        2.00000E-11
     (0,0,2)       -3.00000E-11
 Nucleus-field energy     =     0.0000000186 hartrees
 Requested basis set is 6-311++G(d,p)
 There are 280 shells and 732 basis functions
 A cutoff of  1.0D-11 yielded  28155 shell pairs
 There are    187110 function pairs (    198211 Cartesian)
 Smallest overlap matrix eigenvalue = 7.10E-07

 Q-Chem warning in module stvman/mkSTV.C, line 306:

 Overlap eigenvalue is smaller than square root of threshold
 Use THRESH >= 12 to get rid of this warning

 Linear dependence detected in AO basis
 Tighter screening thresholds may be required for diffuse basis sets
 Use S2THRESH > 14 and THRESH = 14 in case of SCF convergence issues
 Number of orthogonalized atomic orbitals = 731
 Maximum deviation from orthogonality = 9.587E-10
 Guess MOs from SCF MO coefficient file

 -----------------------------------------------------------------------
  General SCF calculation program by
  Eric Jon Sundstrom, Paul Horn, Yuezhi Mao, Dmitri Zuev, Alec White,
  David Stuck, Shaama M.S., Shane Yost, Joonho Lee, David Small,
  Daniel Levine, Susi Lehtola, Hugh Burton, Evgeny Epifanovsky
 -----------------------------------------------------------------------
 Exchange:     0.2000 Hartree-Fock + 0.0800 Slater + 0.7200 B88
 Correlation:  0.1900 VWN1RPA + 0.8100 LYP
 Using SG-1 standard quadrature grid
 using 4 threads for integral computing
 -------------------------------------------------------
 OpenMP Integral computing Module                
 Release: version 2.0, May 2017, Q-Chem Inc. Pleasanton 
 -------------------------------------------------------
 -------------------------------------------------------
 OpenMP BLAS3 based DFT computing Module                
 Release: version 1.0, May 2013, Q-Chem Inc. Pittsburgh 
 -------------------------------------------------------
 A restricted SCF calculation will be
 performed using DIIS
 SCF converges when DIIS error is below 1.0e-08
 ---------------------------------------
  Cycle       Energy         DIIS error
 ---------------------------------------
    1   -1302.7489290991      4.79e-04  
    2   -1302.7692432698      6.65e-05  
    3   -1302.7692269993      8.05e-05  
    4   -1302.7695241093      2.12e-05  
    5   -1302.7695411902      9.33e-06  
    6   -1302.7695451469      3.30e-06  
    7   -1302.7695456381      9.50e-07  
    8   -1302.7695456864      1.87e-07  
    9   -1302.7695456882      9.57e-08  
   10   -1302.7695456887      4.63e-08  
   11   -1302.7695456888      1.50e-08  
   12   -1302.7695456890      4.72e-09  Convergence criterion met
 ---------------------------------------
 SCF time:   CPU 2284.61s  wall 591.00s 
 SCF   energy in the final basis set =    -1302.7695456890
 Total energy in the final basis set =    -1302.7695456890

 --------------------------------------------------------------

                    Orbital Energies (a.u.)
 --------------------------------------------------------------

 Alpha MOs
 -- Occupied --
-19.190 -19.180 -19.168 -19.162 -19.150 -19.150 -19.144 -19.135
-19.119 -10.326 -10.313 -10.300 -10.265 -10.257 -10.256 -10.252
-10.235 -10.210 -10.192 -10.180 -10.176 -10.170 -10.166 -10.156
-10.150  -1.134  -1.117  -1.101  -1.076  -1.056  -1.044  -1.043
 -1.038  -1.035  -0.857  -0.816  -0.809  -0.800  -0.753  -0.746
 -0.703  -0.681  -0.674  -0.662  -0.647  -0.630  -0.624  -0.618
 -0.597  -0.566  -0.563  -0.552  -0.549  -0.528  -0.518  -0.513
 -0.508  -0.503  -0.495  -0.491  -0.488  -0.473  -0.463  -0.457
 -0.453  -0.450  -0.442  -0.440  -0.430  -0.425  -0.420  -0.413
 -0.403  -0.401  -0.397  -0.388  -0.385  -0.380  -0.375  -0.367
 -0.365  -0.362  -0.353  -0.347  -0.346  -0.343  -0.340  -0.333
 -0.320  -0.320  -0.314  -0.310  -0.306  -0.298  -0.290  -0.283
 -0.275
 -- Virtual --
 -0.036  -0.028  -0.026  -0.012  -0.012  -0.007  -0.002   0.001
  0.009   0.012   0.017   0.025   0.027   0.030   0.036   0.037
  0.040   0.045   0.049   0.052   0.058   0.060   0.063   0.065
  0.068   0.070   0.075   0.075   0.079   0.083   0.088   0.089
  0.091   0.093   0.095   0.098   0.100   0.103   0.106   0.107
  0.109   0.113   0.117   0.118   0.119   0.122   0.122   0.124
  0.127   0.130   0.133   0.133   0.137   0.139   0.141   0.142
  0.145   0.149   0.149   0.151   0.152   0.153   0.156   0.157
  0.160   0.161   0.164   0.166   0.168   0.172   0.176   0.177
  0.179   0.182   0.183   0.187   0.191   0.192   0.195   0.196
  0.198   0.198   0.201   0.205   0.205   0.210   0.211   0.218
  0.219   0.222   0.223   0.225   0.228   0.230   0.232   0.235
  0.237   0.239   0.242   0.246   0.249   0.250   0.251   0.254
  0.258   0.261   0.263   0.264   0.269   0.275   0.275   0.280
  0.282   0.284   0.285   0.288   0.292   0.293   0.294   0.295
  0.298   0.300   0.304   0.306   0.309   0.313   0.315   0.317
  0.320   0.322   0.327   0.328   0.331   0.334   0.335   0.341
  0.344   0.346   0.350   0.353   0.357   0.357   0.361   0.362
  0.366   0.369   0.372   0.375   0.377   0.379   0.382   0.386
  0.389   0.391   0.396   0.399   0.402   0.406   0.414   0.417
  0.419   0.420   0.427   0.432   0.433   0.439   0.443   0.447
  0.456   0.460   0.464   0.469   0.475   0.481   0.486   0.497
  0.501   0.504   0.511   0.518   0.522   0.525   0.534   0.540
  0.547   0.557   0.562   0.570   0.572   0.577   0.584   0.586
  0.590   0.597   0.600   0.605   0.609   0.614   0.617   0.625
  0.632   0.638   0.643   0.644   0.648   0.650   0.663   0.668
  0.674   0.675   0.680   0.684   0.694   0.696   0.702   0.705
  0.707   0.715   0.720   0.730   0.740   0.744   0.745   0.749
  0.755   0.756   0.759   0.767   0.772   0.777   0.778   0.783
  0.789   0.792   0.798   0.804   0.805   0.807   0.812   0.821
  0.823   0.829   0.832   0.842   0.848   0.853   0.860   0.874
  0.896   0.906   0.909   0.928   0.937   0.951   0.965   0.968
  0.983   0.995   1.013   1.018   1.027   1.027   1.037   1.052
  1.055   1.071   1.080   1.084   1.092   1.098   1.107   1.127
  1.129   1.136   1.147   1.150   1.157   1.164   1.168   1.172
  1.178   1.181   1.189   1.200   1.204   1.211   1.223   1.227
  1.231   1.237   1.240   1.247   1.253   1.260   1.269   1.272
  1.278   1.287   1.292   1.302   1.311   1.330   1.340   1.349
  1.353   1.366   1.369   1.376   1.385   1.391   1.407   1.415
  1.429   1.446   1.454   1.463   1.465   1.474   1.481   1.496
  1.499   1.503   1.510   1.519   1.522   1.526   1.535   1.543
  1.552   1.555   1.557   1.565   1.568   1.581   1.587   1.588
  1.597   1.606   1.607   1.612   1.613   1.616   1.621   1.626
  1.629   1.640   1.644   1.646   1.658   1.660   1.667   1.669
  1.673   1.685   1.688   1.698   1.700   1.705   1.709   1.719
  1.724   1.731   1.735   1.739   1.746   1.753   1.763   1.769
  1.777   1.785   1.791   1.792   1.810   1.815   1.816   1.828
  1.831   1.838   1.846   1.850   1.856   1.872   1.881   1.886
  1.894   1.907   1.917   1.925   1.927   1.943   1.956   1.959
  1.977   1.988   1.992   2.001   2.011   2.014   2.034   2.041
  2.050   2.052   2.059   2.071   2.081   2.083   2.100   2.107
  2.115   2.125   2.126   2.142   2.152   2.160   2.173   2.180
  2.184   2.195   2.202   2.208   2.220   2.233   2.237   2.247
  2.261   2.268   2.278   2.309   2.314   2.325   2.336   2.351
  2.372   2.378   2.379   2.396   2.407   2.416   2.443   2.449
  2.486   2.500   2.527   2.535   2.539   2.544   2.553   2.562
  2.569   2.575   2.577   2.584   2.594   2.597   2.603   2.616
  2.632   2.636   2.652   2.656   2.664   2.667   2.682   2.694
  2.706   2.713   2.718   2.737   2.745   2.764   2.781   2.787
  2.795   2.801   2.807   2.816   2.821   2.829   2.838   2.857
  2.875   2.878   2.879   2.891   2.894   2.907   2.913   2.920
  2.930   2.946   2.954   2.957   2.972   2.978   2.985   2.989
  2.998   3.008   3.034   3.037   3.049   3.051   3.061   3.069
  3.080   3.083   3.091   3.097   3.102   3.117   3.118   3.133
  3.142   3.149   3.155   3.163   3.175   3.183   3.187   3.206
  3.211   3.226   3.243   3.252   3.269   3.282   3.284   3.304
  3.310   3.317   3.322   3.342   3.362   3.378   3.387   3.418
  3.426   3.443   3.466   3.511   3.544   3.561   3.575   3.616
  3.676   3.683   3.778   3.782   3.801   3.804   3.808   3.821
  3.845   3.852   3.872   3.900   3.904   3.912   3.920   3.937
  3.955   3.983   4.002   4.029   4.048   4.066   4.070   4.096
  4.110   4.127   4.164   4.169   4.181   4.209   4.240   4.256
  4.282   4.303   4.317   4.322   4.381   4.401   4.983   5.024
  5.073   5.096   5.114   5.116   5.137   5.152   5.187   5.209
  5.248   5.361   5.373   5.390   5.424   5.432   5.461   5.497
  5.597   5.610   5.611   5.641   5.661   5.709   5.805   5.849
  5.893  23.746  23.766  23.791  23.795  23.811  23.816  23.847
 23.857  23.864  23.878  23.912  23.939  23.956  23.978  23.993
 24.024  49.868  49.891  49.901  49.939  49.950  49.964  50.013
 50.017  50.033
 --------------------------------------------------------------

          Ground-State Mulliken Net Atomic Charges

     Atom                 Charge (a.u.)
  ----------------------------------------
      1 C                    -0.082050
      2 H                     0.236859
      3 C                    -0.671339
      4 H                     0.251162
      5 O                     0.155474
      6 C                    -0.705635
      7 H                     0.203493
      8 H                     0.143908
      9 C                     0.684799
     10 C                    -0.452171
     11 O                    -0.194956
     12 C                    -0.843113
     13 H                     0.212753
     14 H                     0.132518
     15 C                    -0.299050
     16 H                     0.166197
     17 H                     0.211753
     18 C                     0.740312
     19 C                    -0.645844
     20 H                     0.157592
     21 H                     0.134743
     22 H                     0.136797
     23 C                    -0.781128
     24 H                     0.183752
     25 H                     0.143384
     26 H                     0.147201
     27 O                    -0.101769
     28 H                     0.258034
     29 H                     0.250460
     30 H                     0.169597
     31 O                     0.047819
     32 C                    -0.348338
     33 H                     0.257978
     34 C                    -0.338507
     35 H                     0.258999
     36 C                     0.136864
     37 O                    -0.204245
     38 O                    -0.112023
     39 H                     0.294406
     40 C                    -0.342500
     41 H                     0.279353
     42 O                    -0.144510
     43 H                     0.261368
     44 C                    -0.588698
     45 H                     0.299439
     46 O                    -0.196453
     47 H                     0.272973
     48 C                    -0.192003
     49 H                     0.265260
     50 O                    -0.115937
     51 H                     0.265024
  ----------------------------------------
  Sum of atomic charges =     0.000000

 -----------------------------------------------------------------
                    Cartesian Multipole Moments
 -----------------------------------------------------------------
    Charge (ESU x 10^10)
                 0.0000
    Dipole Moment (Debye)
         X       1.5020      Y       1.7072      Z      -3.0476
       Tot       3.8024
    Quadrupole Moments (Debye-Ang)
        XX    -161.5462     XY      18.8078     YY    -143.7747
        XZ       9.9246     YZ       6.6276     ZZ    -159.4765
    Octopole Moments (Debye-Ang^2)
       XXX      86.6926    XXY      61.2715    XYY     -15.4227
       YYY       1.0484    XXZ     -96.3904    XYZ     -13.1307
       YYZ      -2.5536    XZZ      72.7014    YZZ      -4.1435
       ZZZ     -28.9480
    Hexadecapole Moments (Debye-Ang^3)
      XXXX   -9146.6574   XXXY     359.8768   XXYY   -2083.2015
      XYYY     399.5772   YYYY   -2929.6928   XXXZ     -92.0606
      XXYZ     172.1500   XYYZ     -21.6951   YYYZ      34.5623
      XXZZ   -1748.4455   XYZZ    -103.3435   YYZZ    -808.1323
      XZZZ    -143.6448   YZZZ     120.2403   ZZZZ   -1522.9191
 -----------------------------------------------------------------
 Calculating analytic gradient of the SCF energy
 Gradient of SCF Energy
            1           2           3           4           5           6
    1  -0.0011640   0.0000728   0.0032563   0.0001796  -0.0042335  -0.0030889
    2  -0.0007376   0.0003168   0.0026239  -0.0003512  -0.0018733   0.0002549
    3   0.0001773   0.0001221   0.0010615   0.0000364  -0.0059056   0.0000432
            7           8           9          10          11          12
    1   0.0009964  -0.0001548   0.0016350   0.0031972  -0.0004534   0.0004479
    2  -0.0005322  -0.0001249   0.0005854  -0.0037486   0.0006125  -0.0010936
    3   0.0002693   0.0005375  -0.0010742   0.0006835   0.0007802   0.0005875
           13          14          15          16          17          18
    1  -0.0000673  -0.0003510   0.0002345   0.0001128  -0.0003870   0.0005931
    2  -0.0000657   0.0002276   0.0005849  -0.0000725   0.0002168  -0.0017103
    3   0.0000242  -0.0001795  -0.0000875  -0.0002040  -0.0001485   0.0004747
           19          20          21          22          23          24
    1  -0.0005186   0.0002423  -0.0000406   0.0001181   0.0004367  -0.0001433
    2   0.0004309  -0.0000985   0.0000527   0.0000169   0.0004595  -0.0004116
    3  -0.0002527  -0.0001744  -0.0000843   0.0001057  -0.0002389   0.0004680
           25          26          27          28          29          30
    1   0.0000729   0.0000247  -0.0020552  -0.0002218  -0.0006196   0.0000844
    2   0.0000347  -0.0000661   0.0022165   0.0003673  -0.0000793   0.0007635
    3   0.0001703   0.0001049  -0.0014756   0.0002900  -0.0002944   0.0000517
           31          32          33          34          35          36
    1  -0.0024124   0.0000422  -0.0002196   0.0055561  -0.0010272   0.0044857
    2  -0.0002551  -0.0005867  -0.0001313   0.0027475  -0.0003540   0.0059763
    3   0.0013665  -0.0010233  -0.0003929   0.0050720  -0.0014637   0.0046328
           37          38          39          40          41          42
    1  -0.0012204  -0.0016983  -0.0000328  -0.0023351   0.0009748   0.0024462
    2  -0.0029810  -0.0000028  -0.0006893  -0.0017026   0.0002318  -0.0006580
    3  -0.0011888  -0.0020354   0.0000624  -0.0031155   0.0009798   0.0012464
           43          44          45          46          47          48
    1  -0.0007288  -0.0004549   0.0000842   0.0009961  -0.0003183   0.0007973
    2   0.0003952  -0.0014624   0.0009703   0.0013945  -0.0001263  -0.0030365
    3  -0.0001824   0.0005778   0.0000100  -0.0000898  -0.0000031  -0.0030640
           49          50          51
    1  -0.0009971  -0.0027050   0.0005617
    2   0.0007242   0.0008005  -0.0000533
    3   0.0013018   0.0017294  -0.0002885
 Max gradient component =       5.976E-03
 RMS gradient           =       1.579E-03
 Gradient time:  CPU 541.01 s  wall 136.39 s
 Geometry Optimization Parameters
   NAtoms,    NIC,     NZ,  NCons,   NDum,   NFix, NCnnct, MaxDiis
       51     405       0       0       0       0       0       0

 Cartesian Hessian Update
 Hessian Updated using BFGS Update


** GEOMETRY OPTIMIZATION IN DELOCALIZED INTERNAL COORDINATES **
   Searching for a Minimum

   Optimization Cycle:   3

                       Coordinates (Angstroms)
     ATOM                X               Y               Z
      1  C        -2.4690778069    0.8224063300   -1.1168956089
      2  H        -2.2768025181    0.6000667149   -2.1766342561
      3  C        -1.4938987535   -0.0659138809   -0.3267114568
      4  H        -1.5495952554    0.1822409983    0.7378127535
      5  O        -0.1653640716    0.2235397547   -0.8093824097
      6  C        -1.7712708005   -1.5640745541   -0.5479253139
      7  H        -1.5261089482   -1.7951639130   -1.5895334200
      8  H        -1.0794758561   -2.1560534055    0.0631159469
      9  C        -3.2317114566   -1.9820237609   -0.2709929136
     10  C        -3.5067338474   -2.0427924554    1.2333989073
     11  O        -4.1040559439   -1.2168674613    1.8688759561
     12  C        -4.2077420088   -1.0603840680   -1.0185133661
     13  H        -5.2345790459   -1.2914287092   -0.7219737168
     14  H        -4.1273713464   -1.2932168733   -2.0874721374
     15  C        -3.9244535735    0.4322198360   -0.8011024201
     16  H        -4.5974746504    1.0100579007   -1.4412580528
     17  H        -4.1725069332    0.6892817212    0.2308093787
     18  C        -2.1818562585    2.3364734416   -0.9256161847
     19  C        -2.8300787833    3.1764205281   -2.0393351086
     20  H        -2.5323219118    4.2255612142   -1.9512635015
     21  H        -2.5257670042    2.8284297680   -3.0316612928
     22  H        -3.9226843806    3.1446942003   -1.9912642779
     23  C        -2.5748871537    2.8794931724    0.4578527402
     24  H        -2.1784026996    2.2662849010    1.2701414008
     25  H        -3.6600152759    2.9434974328    0.5783406305
     26  H        -2.1753384799    3.8897779605    0.5891530857
     27  O        -3.0106176759   -3.1361244573    1.8725764861
     28  H        -2.5767970719   -3.7304114196    1.2491152015
     29  H        -3.3649732458   -3.0021356567   -0.6546247445
     30  H        -1.0993481990    2.4550819428   -1.0287033781
     31  O         1.8946049296   -0.6321226863   -0.7258012099
     32  C         3.1087970167   -0.9280098533   -0.0427091026
     33  H         2.9333367197   -1.6035409545    0.8026890059
     34  C         0.8949412072   -0.0181168676    0.0742577034
     35  H         0.5802585848   -0.7018925138    0.8767227076
     36  C         3.9905792455   -1.6941080400   -1.0225733764
     37  O         4.3226623177   -2.8422615080   -0.8780268446
     38  O         4.3009669778   -0.9607042869   -2.1117315868
     39  H         4.8180119366   -1.5333571571   -2.6988240086
     40  C         3.7655480517    0.3616058693    0.4561529239
     41  H         4.0175108011    0.9862201099   -0.4116447088
     42  O         4.9486987315    0.0150621646    1.1663800991
     43  H         5.2326377196    0.7992198315    1.6517710957
     44  C         2.7764263264    1.1010899317    1.3537539206
     45  H         2.6453818270    0.5303744744    2.2775237015
     46  O         3.3154861730    2.3589907705    1.7954121425
     47  H         3.4220659356    2.9351305751    1.0277513719
     48  C         1.4148970494    1.2876190156    0.6845215578
     49  H         1.5010847120    2.0163218537   -0.1341726051
     50  O         0.4431168437    1.7326923515    1.6295467366
     51  H         0.8314281607    2.4642852963    2.1239737582
   Point Group: c1    Number of degrees of freedom:   147


   Energy is  -1302.769545689

 Hessian Updated using BFGS Update

139 Hessian modes will be used to form the next step
  Hessian Eigenvalues:
     0.002066    0.004849    0.004952    0.005542    0.005994    0.006396
     0.006520    0.006636    0.007302    0.008013    0.010009    0.010095
     0.010808    0.010986    0.011282    0.011570    0.013361    0.017325
     0.019700    0.021106    0.021776    0.022152    0.030193    0.032140
     0.033713    0.034316    0.037609    0.041961    0.044848    0.045674
     0.046072    0.046474    0.047745    0.047874    0.048806    0.049575
     0.050358    0.051196    0.052603    0.054417    0.054438    0.054975
     0.054980    0.055298    0.056185    0.056603    0.056655    0.056844
     0.058580    0.059327    0.061262    0.068124    0.068928    0.071311
     0.074983    0.079359    0.082129    0.083765    0.085458    0.086993
     0.092414    0.094879    0.100921    0.113321    0.122312    0.131463
     0.144481    0.146840    0.152135    0.159820    0.160802    0.162543
     0.167664    0.167897    0.169267    0.175010    0.177336    0.184477
     0.191781    0.192592    0.196899    0.200265    0.242634    0.249943
     0.249992    0.252157    0.264751    0.267022    0.269804    0.273362
     0.277518    0.279147    0.287808    0.289294    0.289842    0.291124
     0.292054    0.292746    0.293415    0.297955    0.302028    0.312670
     0.336062    0.337863    0.338237    0.338934    0.339467    0.339623
     0.340016    0.340211    0.340245    0.340313    0.340453    0.341119
     0.341471    0.341646    0.341758    0.342203    0.342482    0.342631
     0.343417    0.343615    0.345088    0.381808    0.394463    0.398258
     0.402955    0.405055    0.409466    0.410162    0.512867    0.517126
     0.519807    0.522402    0.524173    0.546916    0.548332    0.918417
     0.957172

 Minimum Search - Taking Simple RFO Step
 Searching for Lamda that Minimizes Along All modes
 Value Taken    Lamda =  -0.00361961
 Calculated Step too Large.  Step scaled by  0.586738
 Step Taken.  Stepsize is  0.300000

                             Maximum     Tolerance    Cnvgd?
         Gradient           0.003329      0.000300      NO
         Displacement       0.065177      0.001200      NO
         Energy change     -0.002528      0.000001      NO


 New Cartesian Coordinates Obtained by Inverse Iteration

 Displacement from previous Coordinates is:  1.190987
 ----------------------------------------------------------------
             Standard Nuclear Orientation (Angstroms)
    I     Atom           X                Y                Z
 ----------------------------------------------------------------
    1      C      -2.4912470280     0.8472622588    -1.1178226904
    2      H      -2.2894224321     0.6276257216    -2.1766259786
    3      C      -1.4997671520    -0.0157612137    -0.3245121761
    4      H      -1.5705337833     0.2244510444     0.7411428347
    5      O      -0.1698389706     0.3161248190    -0.7852244096
    6      C      -1.7281923418    -1.5186245850    -0.5612516824
    7      H      -1.4919721110    -1.7263402670    -1.6092195100
    8      H      -1.0122173933    -2.0952494641     0.0353584298
    9      C      -3.1769930151    -1.9811867456    -0.2761353949
   10      C      -3.4455684847    -2.0394397269     1.2285361533
   11      O      -4.0822606862    -1.2395231076     1.8541583848
   12      C      -4.1788258704    -1.0869582472    -1.0246603196
   13      H      -5.1985035879    -1.3470969709    -0.7291520915
   14      H      -4.0874291189    -1.3204632332    -2.0922448896
   15      C      -3.9346392963     0.4119272754    -0.8021902488
   16      H      -4.6244156114     0.9750255408    -1.4371327865
   17      H      -4.1855255182     0.6548110732     0.2323105805
   18      C      -2.2532359836     2.3692871695    -0.9290388430
   19      C      -2.9078450887     3.1825062438    -2.0576080584
   20      H      -2.6514357925     4.2421044775    -1.9663650296
   21      H      -2.5721785717     2.8425928492    -3.0422679796
   22      H      -3.9996631880     3.1119010991    -2.0313775288
   23      C      -2.6853479002     2.9053797615     0.4450604747
   24      H      -2.2773157995     2.3118095875     1.2656430257
   25      H      -3.7736003886     2.9316393087     0.5498940748
   26      H      -2.3233683770     3.9298180461     0.5748658837
   27      O      -2.8705277729    -3.0926543541     1.8794973398
   28      H      -2.4069355857    -3.6653077695     1.2575861433
   29      H      -3.2706769197    -3.0069906717    -0.6552082238
   30      H      -1.1726433514     2.5131799274    -1.0145641655
   31      O       1.8694094363    -0.5953704697    -0.7392541568
   32      C       3.0638663085    -0.9515554563    -0.0518423962
   33      H       2.8554043966    -1.6222367567     0.7901990911
   34      C       0.8910432484     0.0396601985     0.0728901402
   35      H       0.5752913824    -0.6337025287     0.8856052913
   36      C       3.9123833598    -1.7589501500    -1.0331269344
   37      O       4.2091223504    -2.9104363728    -0.8747499731
   38      O       4.3263049104    -1.0105647337    -2.0752035888
   39      H       4.8584182843    -1.5766716991    -2.6523627300
   40      C       3.7715045415     0.3071847431     0.4653045023
   41      H       4.0424745894     0.9260923003    -0.4019030456
   42      O       4.9332813975    -0.1035778161     1.1686016019
   43      H       5.2660854918     0.6524719882     1.6645993152
   44      C       2.8086328951     1.0722555163     1.3662289698
   45      H       2.6430497565     0.4864465542     2.2756740696
   46      O       3.3914556407     2.2946815454     1.8421225310
   47      H       3.5400263090     2.8825003918     1.0918110858
   48      C       1.4642126277     1.3230928542     0.6867418449
   49      H       1.5944797083     2.0393860400    -0.1388804180
   50      O       0.5023087190     1.8016073235     1.6185737396
   51      H       0.9005020780     2.5192722602     2.1228219508
 ----------------------------------------------------------------
 Molecular Point Group                 C1    NOp =  1
 Largest Abelian Subgroup              C1    NOp =  1
 Nuclear Repulsion Energy =  2496.7893017058 hartrees
 There are       97 alpha and       97 beta electrons
 Applying Cartesian multipole field
    Component          Value
    ---------          -----
     (2,0,0)        1.00000E-12
     (0,2,0)        2.00000E-11
     (0,0,2)       -3.00000E-11
 Nucleus-field energy     =     0.0000000189 hartrees
 Requested basis set is 6-311++G(d,p)
 There are 280 shells and 732 basis functions
 A cutoff of  1.0D-11 yielded  28132 shell pairs
 There are    187057 function pairs (    198168 Cartesian)
 Smallest overlap matrix eigenvalue = 7.30E-07

 Q-Chem warning in module stvman/mkSTV.C, line 306:

 Overlap eigenvalue is smaller than square root of threshold
 Use THRESH >= 12 to get rid of this warning

 Linear dependence detected in AO basis
 Tighter screening thresholds may be required for diffuse basis sets
 Use S2THRESH > 14 and THRESH = 14 in case of SCF convergence issues
 Number of orthogonalized atomic orbitals = 731
 Maximum deviation from orthogonality = 6.046E-10
 Guess MOs from SCF MO coefficient file

 -----------------------------------------------------------------------
  General SCF calculation program by
  Eric Jon Sundstrom, Paul Horn, Yuezhi Mao, Dmitri Zuev, Alec White,
  David Stuck, Shaama M.S., Shane Yost, Joonho Lee, David Small,
  Daniel Levine, Susi Lehtola, Hugh Burton, Evgeny Epifanovsky
 -----------------------------------------------------------------------
 Exchange:     0.2000 Hartree-Fock + 0.0800 Slater + 0.7200 B88
 Correlation:  0.1900 VWN1RPA + 0.8100 LYP
 Using SG-1 standard quadrature grid
 using 4 threads for integral computing
 -------------------------------------------------------
 OpenMP Integral computing Module                
 Release: version 2.0, May 2017, Q-Chem Inc. Pleasanton 
 -------------------------------------------------------
 -------------------------------------------------------
 OpenMP BLAS3 based DFT computing Module                
 Release: version 1.0, May 2013, Q-Chem Inc. Pittsburgh 
 -------------------------------------------------------
 A restricted SCF calculation will be
 performed using DIIS
 SCF converges when DIIS error is below 1.0e-08
 ---------------------------------------
  Cycle       Energy         DIIS error
 ---------------------------------------
    1   -1302.7426347387      5.50e-04  
    2   -1302.7702446368      7.28e-05  
    3   -1302.7702004515      9.54e-05  
    4   -1302.7706071742      2.63e-05  
    5   -1302.7706329146      1.25e-05  
    6   -1302.7706401308      3.21e-06  
    7   -1302.7706406100      1.10e-06  
    8   -1302.7706406793      2.24e-07  
    9   -1302.7706406812      1.36e-07  
   10   -1302.7706406821      5.40e-08  
   11   -1302.7706406825      1.78e-08  
   12   -1302.7706406825      4.77e-09  Convergence criterion met
 ---------------------------------------
 SCF time:   CPU 2282.50s  wall 591.00s 
 SCF   energy in the final basis set =    -1302.7706406825
 Total energy in the final basis set =    -1302.7706406825

 --------------------------------------------------------------

                    Orbital Energies (a.u.)
 --------------------------------------------------------------

 Alpha MOs
 -- Occupied --
-19.190 -19.179 -19.167 -19.160 -19.150 -19.149 -19.144 -19.135
-19.120 -10.326 -10.313 -10.298 -10.263 -10.255 -10.255 -10.250
-10.235 -10.210 -10.193 -10.181 -10.176 -10.170 -10.166 -10.156
-10.150  -1.134  -1.115  -1.101  -1.076  -1.056  -1.045  -1.044
 -1.038  -1.037  -0.857  -0.815  -0.809  -0.799  -0.753  -0.747
 -0.703  -0.681  -0.673  -0.662  -0.647  -0.630  -0.624  -0.618
 -0.597  -0.566  -0.564  -0.552  -0.550  -0.527  -0.518  -0.513
 -0.507  -0.503  -0.495  -0.490  -0.488  -0.473  -0.463  -0.457
 -0.453  -0.450  -0.441  -0.439  -0.429  -0.424  -0.420  -0.413
 -0.402  -0.400  -0.397  -0.389  -0.383  -0.380  -0.374  -0.367
 -0.365  -0.362  -0.353  -0.347  -0.346  -0.343  -0.340  -0.333
 -0.320  -0.319  -0.313  -0.310  -0.306  -0.297  -0.289  -0.284
 -0.275
 -- Virtual --
 -0.035  -0.028  -0.025  -0.013  -0.011  -0.007  -0.002   0.001
  0.009   0.013   0.017   0.025   0.028   0.030   0.036   0.038
  0.041   0.045   0.049   0.053   0.057   0.060   0.064   0.065
  0.068   0.070   0.075   0.076   0.080   0.084   0.088   0.089
  0.090   0.094   0.095   0.098   0.100   0.103   0.107   0.108
  0.110   0.113   0.117   0.118   0.119   0.122   0.123   0.124
  0.128   0.130   0.134   0.135   0.137   0.139   0.141   0.142
  0.145   0.148   0.149   0.150   0.152   0.153   0.156   0.157
  0.160   0.162   0.164   0.165   0.168   0.172   0.176   0.178
  0.180   0.182   0.184   0.187   0.191   0.192   0.194   0.197
  0.198   0.199   0.200   0.205   0.205   0.209   0.212   0.219
  0.219   0.221   0.224   0.226   0.228   0.230   0.233   0.234
  0.236   0.241   0.243   0.246   0.248   0.250   0.251   0.254
  0.259   0.261   0.263   0.264   0.268   0.274   0.275   0.280
  0.283   0.284   0.285   0.288   0.292   0.292   0.294   0.295
  0.298   0.300   0.304   0.305   0.310   0.313   0.315   0.317
  0.319   0.322   0.327   0.328   0.331   0.334   0.335   0.341
  0.343   0.346   0.350   0.353   0.354   0.358   0.360   0.362
  0.366   0.369   0.373   0.376   0.378   0.380   0.383   0.386
  0.389   0.392   0.396   0.398   0.402   0.407   0.415   0.417
  0.420   0.421   0.427   0.432   0.434   0.440   0.442   0.447
  0.456   0.460   0.462   0.468   0.475   0.479   0.486   0.496
  0.502   0.506   0.510   0.519   0.522   0.524   0.530   0.542
  0.548   0.558   0.563   0.571   0.575   0.578   0.584   0.586
  0.589   0.595   0.600   0.603   0.607   0.614   0.622   0.626
  0.632   0.637   0.642   0.645   0.648   0.652   0.665   0.665
  0.673   0.677   0.681   0.685   0.694   0.695   0.703   0.703
  0.707   0.715   0.720   0.730   0.740   0.743   0.746   0.749
  0.754   0.758   0.761   0.767   0.773   0.777   0.780   0.784
  0.786   0.790   0.796   0.802   0.803   0.809   0.816   0.820
  0.822   0.828   0.832   0.844   0.845   0.850   0.863   0.874
  0.894   0.909   0.913   0.926   0.938   0.952   0.965   0.971
  0.980   0.995   1.008   1.016   1.026   1.030   1.036   1.049
  1.053   1.074   1.078   1.083   1.092   1.098   1.109   1.125
  1.129   1.135   1.149   1.151   1.156   1.162   1.168   1.174
  1.176   1.182   1.191   1.199   1.204   1.213   1.221   1.226
  1.231   1.237   1.240   1.247   1.254   1.260   1.266   1.271
  1.277   1.288   1.290   1.308   1.312   1.331   1.341   1.350
  1.354   1.366   1.373   1.375   1.384   1.389   1.408   1.414
  1.430   1.444   1.455   1.465   1.466   1.474   1.479   1.494
  1.498   1.503   1.513   1.521   1.524   1.525   1.535   1.544
  1.551   1.555   1.558   1.563   1.570   1.583   1.588   1.589
  1.599   1.605   1.606   1.612   1.612   1.615   1.621   1.624
  1.626   1.640   1.644   1.648   1.657   1.659   1.666   1.674
  1.675   1.682   1.687   1.697   1.700   1.705   1.709   1.717
  1.726   1.731   1.733   1.738   1.746   1.754   1.760   1.772
  1.776   1.784   1.789   1.793   1.809   1.816   1.817   1.825
  1.833   1.839   1.845   1.848   1.855   1.870   1.879   1.888
  1.895   1.905   1.919   1.924   1.931   1.941   1.956   1.959
  1.977   1.988   1.994   1.999   2.015   2.017   2.032   2.042
  2.050   2.052   2.060   2.074   2.079   2.084   2.098   2.107
  2.116   2.122   2.125   2.143   2.154   2.164   2.177   2.179
  2.187   2.196   2.200   2.209   2.222   2.233   2.236   2.250
  2.262   2.269   2.276   2.309   2.320   2.328   2.338   2.353
  2.370   2.376   2.379   2.395   2.410   2.416   2.444   2.449
  2.486   2.499   2.527   2.533   2.537   2.546   2.553   2.560
  2.568   2.575   2.578   2.583   2.596   2.597   2.602   2.616
  2.631   2.637   2.650   2.658   2.665   2.667   2.683   2.696
  2.706   2.709   2.712   2.737   2.744   2.764   2.780   2.787
  2.792   2.800   2.808   2.818   2.821   2.829   2.839   2.857
  2.876   2.880   2.881   2.890   2.898   2.902   2.917   2.924
  2.928   2.947   2.953   2.963   2.970   2.981   2.983   2.992
  2.999   3.007   3.036   3.037   3.049   3.051   3.061   3.067
  3.077   3.082   3.093   3.098   3.101   3.115   3.120   3.132
  3.144   3.149   3.159   3.164   3.176   3.184   3.189   3.205
  3.212   3.226   3.242   3.252   3.274   3.282   3.288   3.307
  3.309   3.320   3.325   3.344   3.373   3.380   3.388   3.422
  3.425   3.444   3.470   3.512   3.546   3.565   3.579   3.619
  3.682   3.687   3.780   3.783   3.803   3.806   3.809   3.823
  3.847   3.853   3.872   3.900   3.905   3.915   3.928   3.938
  3.951   3.986   4.001   4.026   4.047   4.063   4.068   4.092
  4.110   4.129   4.164   4.172   4.184   4.207   4.241   4.259
  4.281   4.307   4.318   4.324   4.384   4.402   4.986   5.028
  5.075   5.098   5.111   5.116   5.132   5.155   5.192   5.207
  5.248   5.363   5.376   5.391   5.423   5.433   5.461   5.495
  5.604   5.609   5.618   5.651   5.671   5.711   5.819   5.848
  5.891  23.748  23.767  23.792  23.794  23.815  23.819  23.847
 23.857  23.864  23.881  23.914  23.940  23.956  23.980  23.993
 24.022  49.868  49.892  49.903  49.940  49.951  49.966  50.013
 50.019  50.032
 --------------------------------------------------------------

          Ground-State Mulliken Net Atomic Charges

     Atom                 Charge (a.u.)
  ----------------------------------------
      1 C                    -0.059718
      2 H                     0.238899
      3 C                    -0.703196
      4 H                     0.253101
      5 O                     0.157619
      6 C                    -0.706097
      7 H                     0.203713
      8 H                     0.141516
      9 C                     0.715104
     10 C                    -0.453741
     11 O                    -0.191627
     12 C                    -0.864808
     13 H                     0.213869
     14 H                     0.131073
     15 C                    -0.292586
     16 H                     0.167268
     17 H                     0.210646
     18 C                     0.711959
     19 C                    -0.672503
     20 H                     0.158133
     21 H                     0.133293
     22 H                     0.136450
     23 C                    -0.756979
     24 H                     0.175596
     25 H                     0.146355
     26 H                     0.149576
     27 O                    -0.102465
     28 H                     0.258860
     29 H                     0.254163
     30 H                     0.175958
     31 O                     0.046383
     32 C                    -0.360906
     33 H                     0.257014
     34 C                    -0.301118
     35 H                     0.254040
     36 C                     0.138863
     37 O                    -0.204546
     38 O                    -0.117118
     39 H                     0.295635
     40 C                    -0.325043
     41 H                     0.282073
     42 O                    -0.140112
     43 H                     0.260539
     44 C                    -0.575302
     45 H                     0.299775
     46 O                    -0.200849
     47 H                     0.272483
     48 C                    -0.214073
     49 H                     0.258173
     50 O                    -0.118579
     51 H                     0.263236
  ----------------------------------------
  Sum of atomic charges =    -0.000000

 -----------------------------------------------------------------
                    Cartesian Multipole Moments
 -----------------------------------------------------------------
    Charge (ESU x 10^10)
                -0.0000
    Dipole Moment (Debye)
         X       1.7439      Y       1.7629      Z      -3.0557
       Tot       3.9352
    Quadrupole Moments (Debye-Ang)
        XX    -159.1326     XY      18.1738     YY    -144.6413
        XZ       9.6280     YZ       7.0275     ZZ    -159.4965
    Octopole Moments (Debye-Ang^2)
       XXX     104.1721    XXY      61.4088    XYY     -12.8511
       YYY       7.1437    XXZ     -94.3669    XYZ     -11.6832
       YYZ      -2.4419    XZZ      70.8445    YZZ      -4.0977
       ZZZ     -28.9044
    Hexadecapole Moments (Debye-Ang^3)
      XXXX   -8987.1720   XXXY     387.3439   XXYY   -2079.4745
      XYYY     443.9374   YYYY   -2971.4787   XXXZ    -129.0532
      XXYZ     175.4229   XYYZ     -31.1707   YYYZ      40.6179
      XXZZ   -1737.8016   XYZZ     -85.9637   YYZZ    -810.9302
      XZZZ    -173.2307   YZZZ     118.4402   ZZZZ   -1533.1681
 -----------------------------------------------------------------
 Calculating analytic gradient of the SCF energy
 Gradient of SCF Energy
            1           2           3           4           5           6
    1   0.0001666   0.0002115  -0.0002795   0.0003424  -0.0004106  -0.0006982
    2   0.0005751   0.0001819   0.0027007  -0.0001499  -0.0034041  -0.0006169
    3   0.0007106   0.0000271   0.0002420  -0.0002360  -0.0028334  -0.0005228
            7           8           9          10          11          12
    1   0.0005367  -0.0000475  -0.0000285  -0.0016665   0.0017160  -0.0006333
    2  -0.0000423   0.0000165   0.0000227  -0.0002170  -0.0002086   0.0000484
    3   0.0003236   0.0006252  -0.0004677   0.0016582  -0.0015645   0.0003982
           13          14          15          16          17          18
    1   0.0002077   0.0001255   0.0000311   0.0002304  -0.0001499   0.0000354
    2  -0.0000828  -0.0002298   0.0003352  -0.0002281  -0.0001146  -0.0007846
    3   0.0000282   0.0001548   0.0004371  -0.0002337   0.0000019   0.0003605
           19          20          21          22          23          24
    1  -0.0001348   0.0000303  -0.0001214   0.0000906  -0.0003491  -0.0001642
    2   0.0001881  -0.0000950  -0.0000316   0.0001302  -0.0000816   0.0000047
    3  -0.0003492  -0.0000650   0.0000286   0.0001278   0.0003602  -0.0000934
           25          26          27          28          29          30
    1   0.0000896   0.0000515   0.0001342  -0.0002447   0.0005776  -0.0001064
    2   0.0001373  -0.0000643  -0.0003268   0.0005760   0.0000378  -0.0001474
    3  -0.0001201   0.0000258  -0.0008570   0.0003973  -0.0002920  -0.0000114
           31          32          33          34          35          36
    1  -0.0009790   0.0022366   0.0003039   0.0023016  -0.0008225  -0.0036770
    2   0.0008717   0.0008816   0.0000494   0.0026741   0.0001032  -0.0051832
    3   0.0007202   0.0009226  -0.0001668   0.0009692  -0.0002719  -0.0035474
           37          38          39          40          41          42
    1   0.0006846   0.0017138  -0.0004446  -0.0019281   0.0000903   0.0007272
    2   0.0044478  -0.0007063   0.0009691   0.0003116  -0.0001253   0.0004011
    3   0.0012006   0.0007115   0.0002904   0.0007586  -0.0001317   0.0009297
           43          44          45          46          47          48
    1  -0.0004577   0.0003991   0.0000178   0.0003725  -0.0002348   0.0011913
    2  -0.0008206   0.0002558   0.0004416   0.0009459  -0.0005017  -0.0026405
    3  -0.0005246  -0.0009070  -0.0000238  -0.0010005   0.0010893  -0.0000206
           49          50          51
    1  -0.0001691  -0.0002414  -0.0006268
    2  -0.0000362   0.0002427  -0.0007111
    3  -0.0000355   0.0012544  -0.0004776
 Max gradient component =       5.183E-03
 RMS gradient           =       1.060E-03
 Gradient time:  CPU 540.42 s  wall 136.25 s
 Geometry Optimization Parameters
   NAtoms,    NIC,     NZ,  NCons,   NDum,   NFix, NCnnct, MaxDiis
       51     405       0       0       0       0       0       0

 Cartesian Hessian Update
 Hessian Updated using BFGS Update


** GEOMETRY OPTIMIZATION IN DELOCALIZED INTERNAL COORDINATES **
   Searching for a Minimum

   Optimization Cycle:   4

                       Coordinates (Angstroms)
     ATOM                X               Y               Z
      1  C        -2.4912470280    0.8472622588   -1.1178226904
      2  H        -2.2894224321    0.6276257216   -2.1766259786
      3  C        -1.4997671520   -0.0157612137   -0.3245121761
      4  H        -1.5705337833    0.2244510444    0.7411428347
      5  O        -0.1698389706    0.3161248190   -0.7852244096
      6  C        -1.7281923418   -1.5186245850   -0.5612516824
      7  H        -1.4919721110   -1.7263402670   -1.6092195100
      8  H        -1.0122173933   -2.0952494641    0.0353584298
      9  C        -3.1769930151   -1.9811867456   -0.2761353949
     10  C        -3.4455684847   -2.0394397269    1.2285361533
     11  O        -4.0822606862   -1.2395231076    1.8541583848
     12  C        -4.1788258704   -1.0869582472   -1.0246603196
     13  H        -5.1985035879   -1.3470969709   -0.7291520915
     14  H        -4.0874291189   -1.3204632332   -2.0922448896
     15  C        -3.9346392963    0.4119272754   -0.8021902488
     16  H        -4.6244156114    0.9750255408   -1.4371327865
     17  H        -4.1855255182    0.6548110732    0.2323105805
     18  C        -2.2532359836    2.3692871695   -0.9290388430
     19  C        -2.9078450887    3.1825062438   -2.0576080584
     20  H        -2.6514357925    4.2421044775   -1.9663650296
     21  H        -2.5721785717    2.8425928492   -3.0422679796
     22  H        -3.9996631880    3.1119010991   -2.0313775288
     23  C        -2.6853479002    2.9053797615    0.4450604747
     24  H        -2.2773157995    2.3118095875    1.2656430257
     25  H        -3.7736003886    2.9316393087    0.5498940748
     26  H        -2.3233683770    3.9298180461    0.5748658837
     27  O        -2.8705277729   -3.0926543541    1.8794973398
     28  H        -2.4069355857   -3.6653077695    1.2575861433
     29  H        -3.2706769197   -3.0069906717   -0.6552082238
     30  H        -1.1726433514    2.5131799274   -1.0145641655
     31  O         1.8694094363   -0.5953704697   -0.7392541568
     32  C         3.0638663085   -0.9515554563   -0.0518423962
     33  H         2.8554043966   -1.6222367567    0.7901990911
     34  C         0.8910432484    0.0396601985    0.0728901402
     35  H         0.5752913824   -0.6337025287    0.8856052913
     36  C         3.9123833598   -1.7589501500   -1.0331269344
     37  O         4.2091223504   -2.9104363728   -0.8747499731
     38  O         4.3263049104   -1.0105647337   -2.0752035888
     39  H         4.8584182843   -1.5766716991   -2.6523627300
     40  C         3.7715045415    0.3071847431    0.4653045023
     41  H         4.0424745894    0.9260923003   -0.4019030456
     42  O         4.9332813975   -0.1035778161    1.1686016019
     43  H         5.2660854918    0.6524719882    1.6645993152
     44  C         2.8086328951    1.0722555163    1.3662289698
     45  H         2.6430497565    0.4864465542    2.2756740696
     46  O         3.3914556407    2.2946815454    1.8421225310
     47  H         3.5400263090    2.8825003918    1.0918110858
     48  C         1.4642126277    1.3230928542    0.6867418449
     49  H         1.5944797083    2.0393860400   -0.1388804180
     50  O         0.5023087190    1.8016073235    1.6185737396
     51  H         0.9005020780    2.5192722602    2.1228219508
   Point Group: c1    Number of degrees of freedom:   147


   Energy is  -1302.770640682

 Hessian Updated using BFGS Update

140 Hessian modes will be used to form the next step
  Hessian Eigenvalues:
     0.002090    0.004775    0.004922    0.005242    0.005921    0.006398
     0.006584    0.006666    0.007328    0.007984    0.009559    0.010011
     0.010161    0.010917    0.011564    0.011656    0.013805    0.019664
     0.020962    0.021743    0.022113    0.029882    0.031526    0.033102
     0.033865    0.036642    0.038338    0.041974    0.044841    0.045820
     0.046056    0.046460    0.047853    0.048061    0.048909    0.049570
     0.050516    0.051189    0.052870    0.054411    0.054480    0.054976
     0.055055    0.055588    0.056200    0.056653    0.056841    0.056861
     0.058724    0.059568    0.061292    0.068345    0.068989    0.072325
     0.075014    0.079488    0.082181    0.083766    0.085829    0.087020
     0.093105    0.094956    0.102608    0.113524    0.122317    0.132054
     0.144898    0.146828    0.155930    0.159881    0.160317    0.160738
     0.162782    0.167669    0.167848    0.169571    0.175268    0.177640
     0.185285    0.192040    0.195287    0.197698    0.208200    0.244530
     0.249942    0.251126    0.251642    0.265327    0.267061    0.269791
     0.273054    0.277356    0.278575    0.288287    0.289397    0.290021
     0.290536    0.292050    0.292733    0.293334    0.297461    0.302086
     0.313017    0.336066    0.337969    0.338232    0.338964    0.339501
     0.339627    0.340102    0.340197    0.340269    0.340317    0.340454
     0.341080    0.341463    0.341648    0.341750    0.342209    0.342481
     0.342616    0.343418    0.343599    0.345246    0.379677    0.394426
     0.398470    0.402813    0.404941    0.409412    0.410331    0.513897
     0.517626    0.520326    0.522753    0.525287    0.545255    0.547921
     0.936536    0.957163

 Minimum Search - Taking Simple RFO Step
 Searching for Lamda that Minimizes Along All modes
 Value Taken    Lamda =  -0.00142217
 Calculated Step too Large.  Step scaled by  0.755505
 Step Taken.  Stepsize is  0.300000

                             Maximum     Tolerance    Cnvgd?
         Gradient           0.002398      0.000300      NO
         Displacement       0.074303      0.001200      NO
         Energy change     -0.001095      0.000001      NO


 New Cartesian Coordinates Obtained by Inverse Iteration

 Displacement from previous Coordinates is:  1.435256
 ----------------------------------------------------------------
             Standard Nuclear Orientation (Angstroms)
    I     Atom           X                Y                Z
 ----------------------------------------------------------------
    1      C      -2.5076697154     0.8736890013    -1.1199701702
    2      H      -2.2892080728     0.6576198972    -2.1763224899
    3      C      -1.4992542116     0.0418276614    -0.3142178730
    4      H      -1.6012489076     0.2629270541     0.7533958880
    5      O      -0.1705113751     0.4287183695    -0.7383637884
    6      C      -1.6678336407    -1.4623902387    -0.5787779995
    7      H      -1.4338930405    -1.6391876620    -1.6329351610
    8      H      -0.9269669361    -2.0234306900     0.0010510729
    9      C      -3.1000092277    -1.9810466380    -0.2973464352
   10      C      -3.3698840694    -2.0622555574     1.2064180180
   11      O      -4.0740306681    -1.3217507797     1.8324863499
   12      C      -4.1298760872    -1.1180439902    -1.0464329370
   13      H      -5.1414803900    -1.4142939858    -0.7572114332
   14      H      -4.0251630504    -1.3428831119    -2.1146675736
   15      C      -3.9375358422     0.3872181655    -0.8155906622
   16      H      -4.6440622691     0.9312767183    -1.4487980226
   17      H      -4.1992028079     0.6154403937     0.2194753002
   18      C      -2.3279356416     2.4050289306    -0.9353565023
   19      C      -3.0063157489     3.1862643409    -2.0714150111
   20      H      -2.8025728085     4.2570206433    -1.9770025897
   21      H      -2.6426367522     2.8628446608    -3.0516594583
   22      H      -4.0939549143     3.0633596875    -2.0592262678
   23      C      -2.7901186722     2.9287961395     0.4332433645
   24      H      -2.3550990427     2.3621527921     1.2587871187
   25      H      -3.8787547068     2.9020682320     0.5351761964
   26      H      -2.4791112177     3.9706448128     0.5563904650
   27      O      -2.7246229177    -3.0772330610     1.8567700879
   28      H      -2.2182856332    -3.6123450226     1.2341392675
   29      H      -3.1527348089    -3.0071811201    -0.6828631224
   30      H      -1.2530553296     2.5893837383    -1.0140476335
   31      O       1.8367861162    -0.5587069836    -0.7211007997
   32      C       3.0105972662    -0.9739411891    -0.0320234449
   33      H       2.7669683400    -1.6316484825     0.8112190416
   34      C       0.8899437522     0.1150651835     0.1004304418
   35      H       0.5692587176    -0.5449370377     0.9228391063
   36      C       3.8207377920    -1.8255614163    -1.0096799676
   37      O       4.0220148141    -3.0004059677    -0.8723191337
   38      O       4.2659010655    -1.1002286796    -2.0548931416
   39      H       4.7538367145    -1.6953459560    -2.6420953551
   40      C       3.7795202758     0.2503396138     0.4850713674
   41      H       4.0731142389     0.8566145493    -0.3840459450
   42      O       4.9212330979    -0.2173102354     1.1816454237
   43      H       5.2977022009     0.5185561855     1.6773948830
   44      C       2.8523205448     1.0566025492     1.3878990860
   45      H       2.6522374348     0.4715806861     2.2915238822
   46      O       3.4924835606     2.2434129623     1.8759715412
   47      H       3.6812579535     2.8254456434     1.1294949832
   48      C       1.5265172369     1.3785438574     0.7013768867
   49      H       1.7010300294     2.0745716374    -0.1340314960
   50      O       0.5912726564     1.9183516068     1.6226653204
   51      H       1.0254250089     2.6181976709     2.1228315311
 ----------------------------------------------------------------
 Molecular Point Group                 C1    NOp =  1
 Largest Abelian Subgroup              C1    NOp =  1
 Nuclear Repulsion Energy =  2495.5746329235 hartrees
 There are       97 alpha and       97 beta electrons
 Applying Cartesian multipole field
    Component          Value
    ---------          -----
     (2,0,0)        1.00000E-12
     (0,2,0)        2.00000E-11
     (0,0,2)       -3.00000E-11
 Nucleus-field energy     =     0.0000000198 hartrees
 Requested basis set is 6-311++G(d,p)
 There are 280 shells and 732 basis functions
 A cutoff of  1.0D-11 yielded  28110 shell pairs
 There are    186857 function pairs (    197942 Cartesian)
 Smallest overlap matrix eigenvalue = 7.57E-07

 Q-Chem warning in module stvman/mkSTV.C, line 306:

 Overlap eigenvalue is smaller than square root of threshold
 Use THRESH >= 12 to get rid of this warning

 Linear dependence detected in AO basis
 Tighter screening thresholds may be required for diffuse basis sets
 Use S2THRESH > 14 and THRESH = 14 in case of SCF convergence issues
 Number of orthogonalized atomic orbitals = 731
 Maximum deviation from orthogonality = 3.699E-10
 Guess MOs from SCF MO coefficient file

 -----------------------------------------------------------------------
  General SCF calculation program by
  Eric Jon Sundstrom, Paul Horn, Yuezhi Mao, Dmitri Zuev, Alec White,
  David Stuck, Shaama M.S., Shane Yost, Joonho Lee, David Small,
  Daniel Levine, Susi Lehtola, Hugh Burton, Evgeny Epifanovsky
 -----------------------------------------------------------------------
 Exchange:     0.2000 Hartree-Fock + 0.0800 Slater + 0.7200 B88
 Correlation:  0.1900 VWN1RPA + 0.8100 LYP
 Using SG-1 standard quadrature grid
 using 4 threads for integral computing
 -------------------------------------------------------
 OpenMP Integral computing Module                
 Release: version 2.0, May 2017, Q-Chem Inc. Pleasanton 
 -------------------------------------------------------
 -------------------------------------------------------
 OpenMP BLAS3 based DFT computing Module                
 Release: version 1.0, May 2013, Q-Chem Inc. Pittsburgh 
 -------------------------------------------------------
 A restricted SCF calculation will be
 performed using DIIS
 SCF converges when DIIS error is below 1.0e-08
 ---------------------------------------
  Cycle       Energy         DIIS error
 ---------------------------------------
    1   -1302.7330055364      6.46e-04  
    2   -1302.7708277793      9.36e-05  
    3   -1302.7705825128      1.32e-04  
    4   -1302.7713676693      3.44e-05  
    5   -1302.7714136947      1.52e-05  
    6   -1302.7714244130      3.55e-06  
    7   -1302.7714249679      1.36e-06  
    8   -1302.7714250656      3.31e-07  
    9   -1302.7714250695      1.83e-07  
   10   -1302.7714250710      5.14e-08  
   11   -1302.7714250713      1.68e-08  
   12   -1302.7714250710      4.08e-09  Convergence criterion met
 ---------------------------------------
 SCF time:   CPU 2279.03s  wall 591.00s 
 SCF   energy in the final basis set =    -1302.7714250710
 Total energy in the final basis set =    -1302.7714250710

 --------------------------------------------------------------

                    Orbital Energies (a.u.)
 --------------------------------------------------------------

 Alpha MOs
 -- Occupied --
-19.190 -19.179 -19.167 -19.160 -19.150 -19.148 -19.145 -19.135
-19.120 -10.326 -10.313 -10.298 -10.263 -10.255 -10.255 -10.250
-10.236 -10.211 -10.193 -10.181 -10.177 -10.170 -10.167 -10.156
-10.151  -1.135  -1.115  -1.101  -1.076  -1.057  -1.046  -1.044
 -1.039  -1.036  -0.858  -0.814  -0.809  -0.798  -0.754  -0.747
 -0.702  -0.681  -0.673  -0.662  -0.647  -0.630  -0.624  -0.618
 -0.598  -0.566  -0.564  -0.553  -0.549  -0.527  -0.518  -0.513
 -0.507  -0.503  -0.495  -0.490  -0.488  -0.473  -0.464  -0.457
 -0.454  -0.450  -0.441  -0.439  -0.429  -0.424  -0.420  -0.414
 -0.402  -0.400  -0.398  -0.389  -0.383  -0.380  -0.373  -0.367
 -0.365  -0.363  -0.353  -0.348  -0.347  -0.343  -0.340  -0.334
 -0.321  -0.319  -0.313  -0.310  -0.307  -0.297  -0.290  -0.284
 -0.277
 -- Virtual --
 -0.035  -0.028  -0.025  -0.013  -0.012  -0.007  -0.002   0.001
  0.009   0.013   0.018   0.025   0.028   0.030   0.035   0.039
  0.041   0.046   0.049   0.052   0.057   0.060   0.064   0.065
  0.067   0.070   0.075   0.076   0.080   0.084   0.087   0.090
  0.091   0.094   0.095   0.097   0.100   0.103   0.107   0.108
  0.110   0.114   0.116   0.118   0.119   0.121   0.123   0.124
  0.128   0.129   0.134   0.136   0.136   0.139   0.141   0.142
  0.145   0.148   0.149   0.150   0.151   0.153   0.157   0.158
  0.160   0.162   0.164   0.166   0.167   0.172   0.175   0.178
  0.181   0.182   0.184   0.187   0.190   0.190   0.194   0.195
  0.199   0.199   0.200   0.205   0.205   0.210   0.212   0.217
  0.218   0.220   0.223   0.226   0.228   0.230   0.232   0.234
  0.236   0.240   0.243   0.246   0.247   0.250   0.251   0.254
  0.258   0.260   0.263   0.264   0.268   0.273   0.275   0.279
  0.283   0.284   0.284   0.287   0.291   0.293   0.294   0.296
  0.299   0.300   0.302   0.304   0.310   0.313   0.315   0.318
  0.319   0.322   0.326   0.328   0.331   0.333   0.336   0.340
  0.343   0.346   0.348   0.351   0.352   0.357   0.359   0.360
  0.365   0.370   0.374   0.376   0.378   0.381   0.382   0.386
  0.387   0.394   0.396   0.398   0.402   0.408   0.414   0.417
  0.417   0.422   0.428   0.433   0.434   0.438   0.442   0.448
  0.455   0.460   0.462   0.467   0.475   0.479   0.486   0.496
  0.502   0.506   0.509   0.516   0.521   0.522   0.527   0.543
  0.547   0.558   0.564   0.572   0.574   0.576   0.581   0.585
  0.587   0.595   0.598   0.601   0.606   0.614   0.624   0.627
  0.633   0.638   0.640   0.647   0.648   0.653   0.658   0.666
  0.673   0.674   0.684   0.686   0.693   0.694   0.700   0.704
  0.707   0.715   0.720   0.728   0.737   0.742   0.749   0.750
  0.752   0.759   0.762   0.767   0.772   0.775   0.779   0.781
  0.786   0.788   0.793   0.802   0.803   0.810   0.817   0.818
  0.822   0.827   0.831   0.841   0.844   0.849   0.863   0.874
  0.890   0.908   0.916   0.926   0.939   0.952   0.964   0.970
  0.980   0.998   1.001   1.017   1.024   1.033   1.035   1.048
  1.052   1.073   1.077   1.085   1.091   1.098   1.108   1.125
  1.127   1.132   1.147   1.150   1.156   1.160   1.165   1.176
  1.178   1.184   1.195   1.196   1.205   1.214   1.219   1.223
  1.231   1.233   1.241   1.248   1.253   1.257   1.263   1.270
  1.277   1.287   1.290   1.306   1.311   1.331   1.338   1.346
  1.353   1.365   1.372   1.373   1.384   1.389   1.409   1.411
  1.431   1.443   1.453   1.465   1.466   1.472   1.480   1.493
  1.494   1.504   1.513   1.521   1.523   1.526   1.534   1.541
  1.550   1.556   1.560   1.562   1.573   1.581   1.586   1.589
  1.600   1.602   1.605   1.609   1.612   1.614   1.621   1.623
  1.623   1.639   1.643   1.650   1.654   1.658   1.664   1.671
  1.677   1.680   1.683   1.695   1.698   1.704   1.709   1.714
  1.725   1.729   1.730   1.737   1.747   1.754   1.762   1.771
  1.777   1.781   1.786   1.794   1.807   1.814   1.818   1.821
  1.832   1.838   1.842   1.847   1.855   1.866   1.879   1.888
  1.894   1.904   1.919   1.922   1.931   1.942   1.956   1.961
  1.976   1.988   1.994   1.997   2.014   2.019   2.030   2.040
  2.049   2.051   2.059   2.076   2.078   2.084   2.095   2.107
  2.115   2.118   2.123   2.144   2.153   2.165   2.176   2.176
  2.188   2.194   2.200   2.209   2.219   2.232   2.236   2.251
  2.263   2.270   2.275   2.307   2.319   2.330   2.340   2.354
  2.363   2.375   2.379   2.394   2.409   2.415   2.444   2.448
  2.485   2.498   2.528   2.532   2.537   2.545   2.552   2.559
  2.569   2.574   2.577   2.581   2.595   2.597   2.601   2.614
  2.630   2.637   2.647   2.658   2.666   2.668   2.681   2.698
  2.700   2.703   2.710   2.737   2.743   2.763   2.778   2.786
  2.789   2.798   2.807   2.815   2.820   2.827   2.838   2.855
  2.874   2.879   2.884   2.892   2.898   2.899   2.918   2.925
  2.926   2.945   2.951   2.964   2.968   2.977   2.984   2.994
  2.998   3.007   3.036   3.039   3.049   3.053   3.059   3.064
  3.075   3.081   3.093   3.097   3.100   3.113   3.121   3.131
  3.141   3.152   3.158   3.165   3.177   3.182   3.190   3.203
  3.212   3.221   3.242   3.250   3.275   3.277   3.293   3.306
  3.306   3.319   3.326   3.344   3.369   3.382   3.389   3.421
  3.425   3.443   3.472   3.508   3.544   3.567   3.578   3.619
  3.683   3.688   3.780   3.782   3.803   3.805   3.809   3.823
  3.847   3.852   3.871   3.900   3.905   3.919   3.931   3.939
  3.949   3.987   3.999   4.020   4.044   4.061   4.064   4.088
  4.110   4.129   4.164   4.170   4.184   4.207   4.243   4.260
  4.279   4.306   4.319   4.321   4.381   4.401   4.986   5.031
  5.074   5.097   5.109   5.115   5.125   5.158   5.196   5.205
  5.246   5.365   5.378   5.390   5.421   5.432   5.458   5.491
  5.604   5.607   5.619   5.652   5.672   5.712   5.820   5.850
  5.889  23.749  23.768  23.792  23.792  23.814  23.819  23.846
 23.853  23.863  23.879  23.914  23.940  23.956  23.980  23.993
 24.020  49.868  49.891  49.903  49.940  49.950  49.966  50.014
 50.018  50.031
 --------------------------------------------------------------

          Ground-State Mulliken Net Atomic Charges

     Atom                 Charge (a.u.)
  ----------------------------------------
      1 C                    -0.041019
      2 H                     0.241274
      3 C                    -0.745082
      4 H                     0.254490
      5 O                     0.162686
      6 C                    -0.716381
      7 H                     0.205028
      8 H                     0.140841
      9 C                     0.751950
     10 C                    -0.460314
     11 O                    -0.190609
     12 C                    -0.879534
     13 H                     0.215873
     14 H                     0.130424
     15 C                    -0.281193
     16 H                     0.166858
     17 H                     0.207476
     18 C                     0.674194
     19 C                    -0.692255
     20 H                     0.158101
     21 H                     0.131747
     22 H                     0.136484
     23 C                    -0.729668
     24 H                     0.166412
     25 H                     0.149906
     26 H                     0.151588
     27 O                    -0.101350
     28 H                     0.259809
     29 H                     0.257982
     30 H                     0.180185
     31 O                     0.046539
     32 C                    -0.334126
     33 H                     0.258805
     34 C                    -0.224027
     35 H                     0.251313
     36 C                     0.120160
     37 O                    -0.204803
     38 O                    -0.115777
     39 H                     0.294852
     40 C                    -0.357131
     41 H                     0.281762
     42 O                    -0.137794
     43 H                     0.259788
     44 C                    -0.539236
     45 H                     0.301869
     46 O                    -0.204853
     47 H                     0.271276
     48 C                    -0.274440
     49 H                     0.253886
     50 O                    -0.113930
     51 H                     0.259964
  ----------------------------------------
  Sum of atomic charges =    -0.000000

 -----------------------------------------------------------------
                    Cartesian Multipole Moments
 -----------------------------------------------------------------
    Charge (ESU x 10^10)
                -0.0000
    Dipole Moment (Debye)
         X       2.0787      Y       1.8623      Z      -3.1321
       Tot       4.1951
    Quadrupole Moments (Debye-Ang)
        XX    -157.6821     XY      16.9313     YY    -146.0069
        XZ       9.7978     YZ       7.6375     ZZ    -159.2368
    Octopole Moments (Debye-Ang^2)
       XXX     119.3719    XXY      63.1868    XYY      -8.0150
       YYY      14.5890    XXZ     -91.7172    XYZ     -11.1919
       YYZ      -4.7035    XZZ      68.5846    YZZ      -4.4884
       ZZZ     -30.7931
    Hexadecapole Moments (Debye-Ang^3)
      XXXX   -8846.9328   XXXY     391.5978   XXYY   -2071.6782
      XYYY     472.8506   YYYY   -3055.2209   XXXZ    -157.7998
      XXYZ     181.2908   XYYZ     -46.1712   YYYZ      45.9791
      XXZZ   -1729.2981   XYZZ     -75.1156   YYZZ    -818.4660
      XZZZ    -223.0520   YZZZ     116.0469   ZZZZ   -1534.0311
 -----------------------------------------------------------------
 Calculating analytic gradient of the SCF energy
 Gradient of SCF Energy
            1           2           3           4           5           6
    1   0.0001510   0.0000645  -0.0018566   0.0003646   0.0012299   0.0005732
    2   0.0004007   0.0001993   0.0027127  -0.0001998  -0.0047695  -0.0004161
    3   0.0005818  -0.0001388   0.0009061  -0.0004453  -0.0022149  -0.0003884
            7           8           9          10          11          12
    1   0.0001043   0.0000795  -0.0012643  -0.0005790   0.0012698  -0.0007528
    2   0.0000685   0.0000999  -0.0007123   0.0016256  -0.0008397   0.0003412
    3   0.0001215   0.0004702  -0.0000756   0.0009896  -0.0009696  -0.0000013
           13          14          15          16          17          18
    1   0.0001474   0.0002129  -0.0000858   0.0000222   0.0000792  -0.0001451
    2  -0.0000819  -0.0001237   0.0005691  -0.0001545  -0.0002421   0.0001507
    3  -0.0000413   0.0000914   0.0001857  -0.0002831  -0.0001010   0.0001802
           19          20          21          22          23          24
    1   0.0001100  -0.0001101  -0.0000494   0.0000354  -0.0006684  -0.0001241
    2  -0.0000138  -0.0000136  -0.0000548   0.0000797  -0.0005345   0.0001671
    3  -0.0001333   0.0000340   0.0000283   0.0001258   0.0005299  -0.0004821
           25          26          27          28          29          30
    1   0.0001032   0.0000754   0.0000346  -0.0002244   0.0008923  -0.0002030
    2   0.0003064   0.0000465  -0.0010165   0.0003065   0.0002872  -0.0003034
    3  -0.0002454  -0.0000378   0.0002123   0.0001532  -0.0003813  -0.0000320
           31          32          33          34          35          36
    1  -0.0015485  -0.0004068   0.0003058   0.0009291  -0.0002878   0.0020745
    2   0.0018539   0.0004452  -0.0001054   0.0016881  -0.0003675  -0.0037343
    3   0.0005585   0.0000412  -0.0001368  -0.0006320   0.0000412  -0.0003945
           37          38          39          40          41          42
    1  -0.0010605  -0.0003619  -0.0003111  -0.0001346  -0.0001763  -0.0002304
    2   0.0032767  -0.0009394   0.0009537   0.0006550  -0.0001164   0.0004581
    3   0.0000797  -0.0002148   0.0003072   0.0014686  -0.0003504   0.0002498
           43          44          45          46          47          48
    1  -0.0000455  -0.0000990   0.0000338  -0.0000950   0.0000318   0.0016889
    2  -0.0005762   0.0008980   0.0000347  -0.0002220  -0.0001217  -0.0012802
    3  -0.0002613  -0.0011920   0.0001799  -0.0006920   0.0006754   0.0015571
           49          50          51
    1   0.0002781   0.0005259  -0.0005969
    2  -0.0001434  -0.0001967  -0.0003454
    3  -0.0003485   0.0008087  -0.0003839
 Max gradient component =       4.769E-03
 RMS gradient           =       8.717E-04
 Gradient time:  CPU 539.86 s  wall 136.10 s
 Geometry Optimization Parameters
   NAtoms,    NIC,     NZ,  NCons,   NDum,   NFix, NCnnct, MaxDiis
       51     405       0       0       0       0       0       0

 Cartesian Hessian Update
 Hessian Updated using BFGS Update


** GEOMETRY OPTIMIZATION IN DELOCALIZED INTERNAL COORDINATES **
   Searching for a Minimum

   Optimization Cycle:   5

                       Coordinates (Angstroms)
     ATOM                X               Y               Z
      1  C        -2.5076697154    0.8736890013   -1.1199701702
      2  H        -2.2892080728    0.6576198972   -2.1763224899
      3  C        -1.4992542116    0.0418276614   -0.3142178730
      4  H        -1.6012489076    0.2629270541    0.7533958880
      5  O        -0.1705113751    0.4287183695   -0.7383637884
      6  C        -1.6678336407   -1.4623902387   -0.5787779995
      7  H        -1.4338930405   -1.6391876620   -1.6329351610
      8  H        -0.9269669361   -2.0234306900    0.0010510729
      9  C        -3.1000092277   -1.9810466380   -0.2973464352
     10  C        -3.3698840694   -2.0622555574    1.2064180180
     11  O        -4.0740306681   -1.3217507797    1.8324863499
     12  C        -4.1298760872   -1.1180439902   -1.0464329370
     13  H        -5.1414803900   -1.4142939858   -0.7572114332
     14  H        -4.0251630504   -1.3428831119   -2.1146675736
     15  C        -3.9375358422    0.3872181655   -0.8155906622
     16  H        -4.6440622691    0.9312767183   -1.4487980226
     17  H        -4.1992028079    0.6154403937    0.2194753002
     18  C        -2.3279356416    2.4050289306   -0.9353565023
     19  C        -3.0063157489    3.1862643409   -2.0714150111
     20  H        -2.8025728085    4.2570206433   -1.9770025897
     21  H        -2.6426367522    2.8628446608   -3.0516594583
     22  H        -4.0939549143    3.0633596875   -2.0592262678
     23  C        -2.7901186722    2.9287961395    0.4332433645
     24  H        -2.3550990427    2.3621527921    1.2587871187
     25  H        -3.8787547068    2.9020682320    0.5351761964
     26  H        -2.4791112177    3.9706448128    0.5563904650
     27  O        -2.7246229177   -3.0772330610    1.8567700879
     28  H        -2.2182856332   -3.6123450226    1.2341392675
     29  H        -3.1527348089   -3.0071811201   -0.6828631224
     30  H        -1.2530553296    2.5893837383   -1.0140476335
     31  O         1.8367861162   -0.5587069836   -0.7211007997
     32  C         3.0105972662   -0.9739411891   -0.0320234449
     33  H         2.7669683400   -1.6316484825    0.8112190416
     34  C         0.8899437522    0.1150651835    0.1004304418
     35  H         0.5692587176   -0.5449370377    0.9228391063
     36  C         3.8207377920   -1.8255614163   -1.0096799676
     37  O         4.0220148141   -3.0004059677   -0.8723191337
     38  O         4.2659010655   -1.1002286796   -2.0548931416
     39  H         4.7538367145   -1.6953459560   -2.6420953551
     40  C         3.7795202758    0.2503396138    0.4850713674
     41  H         4.0731142389    0.8566145493   -0.3840459450
     42  O         4.9212330979   -0.2173102354    1.1816454237
     43  H         5.2977022009    0.5185561855    1.6773948830
     44  C         2.8523205448    1.0566025492    1.3878990860
     45  H         2.6522374348    0.4715806861    2.2915238822
     46  O         3.4924835606    2.2434129623    1.8759715412
     47  H         3.6812579535    2.8254456434    1.1294949832
     48  C         1.5265172369    1.3785438574    0.7013768867
     49  H         1.7010300294    2.0745716374   -0.1340314960
     50  O         0.5912726564    1.9183516068    1.6226653204
     51  H         1.0254250089    2.6181976709    2.1228315311
   Point Group: c1    Number of degrees of freedom:   147


   Energy is  -1302.771425071

 Hessian Updated using BFGS Update

141 Hessian modes will be used to form the next step
  Hessian Eigenvalues:
     0.001588    0.002715    0.004884    0.005010    0.005866    0.006399
     0.006634    0.006722    0.007265    0.007958    0.008747    0.010016
     0.010139    0.010924    0.011566    0.013800    0.015155    0.019910
     0.021049    0.021743    0.022123    0.030310    0.032365    0.033670
     0.034441    0.037645    0.041960    0.044678    0.045386    0.045985
     0.046436    0.047653    0.047907    0.048649    0.049162    0.050342
     0.051169    0.052787    0.053648    0.054421    0.054584    0.054980
     0.055105    0.055947    0.056239    0.056657    0.056840    0.057602
     0.059137    0.059941    0.061534    0.068314    0.069052    0.072252
     0.075005    0.080136    0.082183    0.083758    0.085736    0.086987
     0.094087    0.095018    0.102620    0.113559    0.122332    0.132411
     0.144912    0.148141    0.155877    0.159838    0.159935    0.160166
     0.161564    0.163528    0.167684    0.167733    0.169007    0.175078
     0.177684    0.185291    0.194380    0.195508    0.197226    0.202453
     0.246435    0.249937    0.250121    0.253497    0.265431    0.267026
     0.271400    0.274451    0.277723    0.281977    0.288226    0.289566
     0.290039    0.291992    0.292618    0.293314    0.294611    0.300238
     0.305675    0.313455    0.336079    0.337967    0.338294    0.338959
     0.339548    0.339623    0.340061    0.340250    0.340312    0.340348
     0.340487    0.341149    0.341540    0.341656    0.341996    0.342386
     0.342482    0.342594    0.343485    0.343598    0.345965    0.379317
     0.394752    0.398000    0.403573    0.405354    0.409242    0.414474
     0.512816    0.517265    0.519832    0.522631    0.524056    0.546488
     0.548326    0.921147    0.957193

 Minimum Search - Taking Simple RFO Step
 Searching for Lamda that Minimizes Along All modes
 Value Taken    Lamda =  -0.00189237
 Calculated Step too Large.  Step scaled by  0.456852
 Step Taken.  Stepsize is  0.300000

                             Maximum     Tolerance    Cnvgd?
         Gradient           0.003754      0.000300      NO
         Displacement       0.087959      0.001200      NO
         Energy change     -0.000784      0.000001      NO


 New Cartesian Coordinates Obtained by Inverse Iteration

 Displacement from previous Coordinates is:  1.592912
 ----------------------------------------------------------------
             Standard Nuclear Orientation (Angstroms)
    I     Atom           X                Y                Z
 ----------------------------------------------------------------
    1      C      -2.5206670704     0.8945144146    -1.1185003549
    2      H      -2.2945198097     0.6975762554    -2.1769480064
    3      C      -1.4992956665     0.0740695704    -0.3187902658
    4      H      -1.6270546529     0.2598384821     0.7534932320
    5      O      -0.1774624076     0.5210681562    -0.7041595257
    6      C      -1.6205719565    -1.4233433828    -0.6335963518
    7      H      -1.3920634172    -1.5561080157    -1.6954865413
    8      H      -0.8590832264    -1.9822036348    -0.0801566012
    9      C      -3.0373218673    -1.9909207797    -0.3617609319
   10      C      -3.3038191897    -2.1210760180     1.1391645611
   11      O      -4.0590792556    -1.4466597534     1.7808146467
   12      C      -4.0915446072    -1.1384056934    -1.0896764000
   13      H      -5.0947447602    -1.4670182972    -0.8058138222
   14      H      -3.9837885013    -1.3351347380    -2.1631969496
   15      C      -3.9375800332     0.3656536063    -0.8240901336
   16      H      -4.6596506431     0.9074042056    -1.4414742658
   17      H      -4.2011932695     0.5640702173     0.2166783126
   18      C      -2.3788693531     2.4279918127    -0.9126016679
   19      C      -3.1061741510     3.2063321591    -2.0193645061
   20      H      -2.9368043115     4.2815437088    -1.9083893876
   21      H      -2.7514476790     2.9137308566    -3.0125023342
   22      H      -4.1887646915     3.0459624501    -1.9891818304
   23      C      -2.8199121029     2.9158367791     0.4758705751
   24      H      -2.3378783079     2.3567245655     1.2806341894
   25      H      -3.9031078737     2.8434220819     0.6104926887
   26      H      -2.5467041135     3.9675085708     0.6044209266
   27      O      -2.5898092899    -3.1031396828     1.7703808698
   28      H      -2.0485443361    -3.5904554760     1.1372588345
   29      H      -3.0624107309    -3.0089063004    -0.7710513492
   30      H      -1.3117005768     2.6447229305    -1.0129872889
   31      O       1.7938330635    -0.5509267908    -0.6764367293
   32      C       2.9449918514    -0.9954135332     0.0313129089
   33      H       2.6670684296    -1.6040782700     0.9007768041
   34      C       0.8803955119     0.1935594872     0.1265761118
   35      H       0.5518271777    -0.4217022080     0.9800818247
   36      C       3.7141838643    -1.9255410739    -0.9070915655
   37      O       3.8380269487    -3.1077095532    -0.7346433570
   38      O       4.2132230976    -1.2622101966    -1.9690379536
   39      H       4.6689561250    -1.9063156379    -2.5309264001
   40      C       3.7725765705     0.2115415684     0.4991369866
   41      H       4.0894584853     0.7693520417    -0.3939862239
   42      O       4.8928274987    -0.2816772712     1.2101426103
   43      H       5.3072152855     0.4534684824     1.6768918551
   44      C       2.8836256135     1.0944444181     1.3702664135
   45      H       2.6532475950     0.5519521273     2.2932874387
   46      O       3.5794017234     2.2655050843     1.8163399932
   47      H       3.7998725412     2.8065346875     1.0471584706
   48      C       1.5761020636     1.4561738013     0.6659541400
   49      H       1.7867819599     2.0998255974    -0.2026662549
   50      O       0.6715722764     2.0877943471     1.5558728704
   51      H       1.1435104802     2.7842594206     2.0268119434
 ----------------------------------------------------------------
 Molecular Point Group                 C1    NOp =  1
 Largest Abelian Subgroup              C1    NOp =  1
 Nuclear Repulsion Energy =  2497.0480119975 hartrees
 There are       97 alpha and       97 beta electrons
 Applying Cartesian multipole field
    Component          Value
    ---------          -----
     (2,0,0)        1.00000E-12
     (0,2,0)        2.00000E-11
     (0,0,2)       -3.00000E-11
 Nucleus-field energy     =     0.0000000233 hartrees
 Requested basis set is 6-311++G(d,p)
 There are 280 shells and 732 basis functions
 A cutoff of  1.0D-11 yielded  28126 shell pairs
 There are    187089 function pairs (    198216 Cartesian)
 Smallest overlap matrix eigenvalue = 7.60E-07

 Q-Chem warning in module stvman/mkSTV.C, line 306:

 Overlap eigenvalue is smaller than square root of threshold
 Use THRESH >= 12 to get rid of this warning

 Linear dependence detected in AO basis
 Tighter screening thresholds may be required for diffuse basis sets
 Use S2THRESH > 14 and THRESH = 14 in case of SCF convergence issues
 Number of orthogonalized atomic orbitals = 731
 Maximum deviation from orthogonality = 2.175E-10
 Guess MOs from SCF MO coefficient file

 -----------------------------------------------------------------------
  General SCF calculation program by
  Eric Jon Sundstrom, Paul Horn, Yuezhi Mao, Dmitri Zuev, Alec White,
  David Stuck, Shaama M.S., Shane Yost, Joonho Lee, David Small,
  Daniel Levine, Susi Lehtola, Hugh Burton, Evgeny Epifanovsky
 -----------------------------------------------------------------------
 Exchange:     0.2000 Hartree-Fock + 0.0800 Slater + 0.7200 B88
 Correlation:  0.1900 VWN1RPA + 0.8100 LYP
 Using SG-1 standard quadrature grid
 using 4 threads for integral computing
 -------------------------------------------------------
 OpenMP Integral computing Module                
 Release: version 2.0, May 2017, Q-Chem Inc. Pleasanton 
 -------------------------------------------------------
 -------------------------------------------------------
 OpenMP BLAS3 based DFT computing Module                
 Release: version 1.0, May 2013, Q-Chem Inc. Pittsburgh 
 -------------------------------------------------------
 A restricted SCF calculation will be
 performed using DIIS
 SCF converges when DIIS error is below 1.0e-08
 ---------------------------------------
  Cycle       Energy         DIIS error
 ---------------------------------------
    1   -1302.7289416174      7.04e-04  
    2   -1302.7715934835      1.03e-04  
    3   -1302.7712001164      1.51e-04  
    4   -1302.7722338917      2.89e-05  
    5   -1302.7722597574      1.75e-05  
    6   -1302.7722740026      3.60e-06  
    7   -1302.7722746184      1.12e-06  
    8   -1302.7722746804      3.84e-07  
    9   -1302.7722746872      1.44e-07  
   10   -1302.7722746880      5.55e-08  
   11   -1302.7722746881      2.04e-08  
   12   -1302.7722746880      3.74e-09  Convergence criterion met
 ---------------------------------------
 SCF time:   CPU 2282.30s  wall 591.00s 
 SCF   energy in the final basis set =    -1302.7722746880
 Total energy in the final basis set =    -1302.7722746880

 --------------------------------------------------------------

                    Orbital Energies (a.u.)
 --------------------------------------------------------------

 Alpha MOs
 -- Occupied --
-19.191 -19.179 -19.167 -19.160 -19.151 -19.148 -19.146 -19.136
-19.120 -10.327 -10.313 -10.298 -10.263 -10.255 -10.255 -10.250
-10.237 -10.211 -10.193 -10.181 -10.178 -10.170 -10.167 -10.156
-10.150  -1.135  -1.114  -1.102  -1.076  -1.057  -1.046  -1.044
 -1.040  -1.036  -0.858  -0.814  -0.809  -0.798  -0.754  -0.748
 -0.702  -0.681  -0.673  -0.662  -0.646  -0.630  -0.624  -0.619
 -0.598  -0.566  -0.564  -0.553  -0.549  -0.528  -0.519  -0.514
 -0.507  -0.503  -0.495  -0.490  -0.488  -0.472  -0.464  -0.457
 -0.454  -0.450  -0.442  -0.439  -0.429  -0.425  -0.420  -0.414
 -0.402  -0.400  -0.398  -0.389  -0.383  -0.380  -0.373  -0.367
 -0.366  -0.363  -0.353  -0.348  -0.347  -0.343  -0.340  -0.333
 -0.321  -0.319  -0.313  -0.311  -0.307  -0.297  -0.290  -0.285
 -0.278
 -- Virtual --
 -0.036  -0.027  -0.025  -0.013  -0.012  -0.007  -0.002   0.001
  0.009   0.013   0.017   0.026   0.029   0.030   0.035   0.039
  0.041   0.047   0.050   0.052   0.058   0.059   0.064   0.065
  0.066   0.070   0.075   0.076   0.081   0.084   0.086   0.090
  0.091   0.094   0.096   0.097   0.100   0.103   0.107   0.108
  0.110   0.114   0.115   0.118   0.120   0.120   0.123   0.123
  0.129   0.129   0.135   0.136   0.137   0.140   0.141   0.142
  0.145   0.147   0.148   0.149   0.150   0.154   0.157   0.158
  0.159   0.162   0.164   0.166   0.167   0.172   0.175   0.178
  0.181   0.183   0.184   0.187   0.189   0.191   0.193   0.195
  0.198   0.200   0.202   0.205   0.206   0.209   0.212   0.215
  0.218   0.220   0.224   0.226   0.228   0.231   0.232   0.233
  0.235   0.239   0.242   0.246   0.246   0.250   0.251   0.254
  0.257   0.260   0.262   0.265   0.268   0.272   0.275   0.278
  0.282   0.283   0.285   0.287   0.291   0.293   0.295   0.297
  0.299   0.300   0.302   0.304   0.311   0.312   0.315   0.318
  0.319   0.321   0.324   0.329   0.332   0.334   0.337   0.339
  0.342   0.346   0.347   0.350   0.351   0.355   0.358   0.360
  0.364   0.370   0.374   0.374   0.378   0.382   0.383   0.387
  0.388   0.394   0.397   0.398   0.403   0.410   0.413   0.415
  0.417   0.425   0.428   0.431   0.436   0.438   0.443   0.449
  0.452   0.457   0.463   0.470   0.474   0.479   0.487   0.496
  0.502   0.506   0.509   0.511   0.518   0.521   0.528   0.541
  0.546   0.556   0.566   0.571   0.573   0.575   0.579   0.583
  0.589   0.592   0.600   0.600   0.606   0.612   0.623   0.627
  0.631   0.638   0.641   0.644   0.651   0.652   0.654   0.668
  0.670   0.675   0.683   0.689   0.691   0.695   0.698   0.707
  0.709   0.718   0.721   0.727   0.735   0.741   0.747   0.750
  0.753   0.758   0.763   0.767   0.770   0.776   0.779   0.781
  0.785   0.791   0.793   0.800   0.805   0.810   0.816   0.820
  0.824   0.827   0.832   0.837   0.844   0.853   0.864   0.876
  0.889   0.908   0.916   0.926   0.943   0.952   0.963   0.970
  0.979   0.995   1.003   1.015   1.026   1.035   1.036   1.048
  1.050   1.071   1.077   1.086   1.090   1.098   1.104   1.123
  1.131   1.133   1.146   1.148   1.155   1.157   1.165   1.176
  1.180   1.186   1.193   1.199   1.206   1.214   1.216   1.220
  1.225   1.233   1.243   1.250   1.252   1.257   1.262   1.272
  1.276   1.283   1.291   1.305   1.313   1.326   1.336   1.343
  1.352   1.361   1.368   1.372   1.386   1.390   1.408   1.411
  1.430   1.439   1.452   1.462   1.467   1.471   1.481   1.492
  1.494   1.504   1.512   1.522   1.523   1.528   1.532   1.541
  1.552   1.558   1.561   1.564   1.575   1.580   1.585   1.587
  1.598   1.600   1.604   1.607   1.613   1.615   1.620   1.621
  1.624   1.638   1.643   1.650   1.651   1.659   1.663   1.668
  1.674   1.676   1.685   1.693   1.697   1.703   1.708   1.711
  1.724   1.729   1.731   1.738   1.748   1.755   1.762   1.771
  1.776   1.781   1.784   1.794   1.806   1.813   1.818   1.819
  1.833   1.837   1.840   1.846   1.855   1.865   1.881   1.887
  1.892   1.902   1.918   1.924   1.931   1.942   1.957   1.962
  1.975   1.986   1.995   1.995   2.010   2.021   2.029   2.038
  2.047   2.052   2.057   2.076   2.077   2.084   2.094   2.106
  2.114   2.119   2.122   2.144   2.152   2.166   2.174   2.176
  2.188   2.189   2.201   2.208   2.216   2.231   2.236   2.253
  2.262   2.270   2.274   2.306   2.318   2.330   2.341   2.355
  2.360   2.374   2.378   2.395   2.407   2.414   2.445   2.448
  2.483   2.498   2.529   2.532   2.537   2.544   2.552   2.558
  2.570   2.574   2.576   2.581   2.595   2.598   2.601   2.613
  2.628   2.638   2.647   2.656   2.668   2.671   2.678   2.695
  2.699   2.701   2.710   2.738   2.744   2.763   2.776   2.781
  2.785   2.796   2.808   2.810   2.819   2.826   2.837   2.853
  2.873   2.879   2.883   2.892   2.895   2.901   2.920   2.926
  2.928   2.942   2.952   2.964   2.967   2.975   2.984   2.995
  2.998   3.007   3.035   3.040   3.048   3.050   3.058   3.063
  3.075   3.080   3.092   3.095   3.100   3.113   3.122   3.130
  3.139   3.153   3.158   3.164   3.176   3.183   3.192   3.202
  3.210   3.218   3.242   3.247   3.271   3.277   3.297   3.302
  3.306   3.318   3.327   3.344   3.367   3.383   3.388   3.421
  3.424   3.442   3.475   3.503   3.544   3.567   3.575   3.617
  3.682   3.688   3.779   3.782   3.802   3.804   3.809   3.823
  3.848   3.853   3.869   3.900   3.906   3.923   3.930   3.939
  3.953   3.987   3.999   4.015   4.040   4.060   4.061   4.087
  4.111   4.130   4.164   4.169   4.183   4.209   4.247   4.262
  4.278   4.305   4.316   4.319   4.376   4.400   4.987   5.034
  5.073   5.096   5.106   5.116   5.121   5.160   5.199   5.203
  5.246   5.366   5.378   5.389   5.419   5.432   5.457   5.488
  5.601   5.605   5.619   5.652   5.672   5.712   5.824   5.850
  5.887  23.750  23.768  23.791  23.792  23.811  23.819  23.845
 23.850  23.863  23.878  23.916  23.939  23.956  23.982  23.993
 24.020  49.867  49.891  49.903  49.940  49.949  49.966  50.013
 50.016  50.030
 --------------------------------------------------------------

          Ground-State Mulliken Net Atomic Charges

     Atom                 Charge (a.u.)
  ----------------------------------------
      1 C                    -0.050035
      2 H                     0.239832
      3 C                    -0.724468
      4 H                     0.247508
      5 O                     0.165405
      6 C                    -0.736095
      7 H                     0.206407
      8 H                     0.148300
      9 C                     0.767084
     10 C                    -0.461656
     11 O                    -0.190832
     12 C                    -0.880254
     13 H                     0.217380
     14 H                     0.130362
     15 C                    -0.269256
     16 H                     0.164729
     17 H                     0.204979
     18 C                     0.642446
     19 C                    -0.701890
     20 H                     0.157862
     21 H                     0.131659
     22 H                     0.137472
     23 C                    -0.719591
     24 H                     0.160096
     25 H                     0.151555
     26 H                     0.152253
     27 O                    -0.097923
     28 H                     0.260468
     29 H                     0.261006
     30 H                     0.185404
     31 O                     0.045079
     32 C                    -0.320782
     33 H                     0.259406
     34 C                    -0.121192
     35 H                     0.255220
     36 C                     0.097340
     37 O                    -0.204524
     38 O                    -0.114070
     39 H                     0.293889
     40 C                    -0.377320
     41 H                     0.282566
     42 O                    -0.134918
     43 H                     0.259088
     44 C                    -0.524566
     45 H                     0.304219
     46 O                    -0.206764
     47 H                     0.269742
     48 C                    -0.359372
     49 H                     0.251235
     50 O                    -0.109950
     51 H                     0.255465
  ----------------------------------------
  Sum of atomic charges =     0.000000

 -----------------------------------------------------------------
                    Cartesian Multipole Moments
 -----------------------------------------------------------------
    Charge (ESU x 10^10)
                 0.0000
    Dipole Moment (Debye)
         X       2.3843      Y       1.9600      Z      -3.3541
       Tot       4.5581
    Quadrupole Moments (Debye-Ang)
        XX    -156.3484     XY      15.2877     YY    -147.4883
        XZ       9.2610     YZ       8.7065     ZZ    -158.8736
    Octopole Moments (Debye-Ang^2)
       XXX     132.9841    XXY      63.1239    XYY      -1.0496
       YYY      21.8516    XXZ     -91.0658    XYZ     -10.3669
       YYZ     -12.4117    XZZ      64.2841    YZZ      -4.7307
       ZZZ     -28.9294
    Hexadecapole Moments (Debye-Ang^3)
      XXXX   -8686.5540   XXXY     363.3392   XXYY   -2062.5949
      XYYY     473.0156   YYYY   -3197.4448   XXXZ    -216.3064
      XXYZ     193.2366   XYYZ     -79.0429   YYYZ      57.2539
      XXZZ   -1708.8699   XYZZ     -70.5618   YYZZ    -823.2932
      XZZZ    -275.5673   YZZZ     104.2291   ZZZZ   -1467.6901
 -----------------------------------------------------------------
 Calculating analytic gradient of the SCF energy
 Gradient of SCF Energy
            1           2           3           4           5           6
    1   0.0003271  -0.0000128  -0.0025545   0.0004387   0.0020045   0.0007274
    2  -0.0004435   0.0001229   0.0018045   0.0002597  -0.0044620   0.0000762
    3   0.0001760  -0.0001892   0.0017656  -0.0002530  -0.0022371  -0.0003772
            7           8           9          10          11          12
    1  -0.0001836  -0.0001767  -0.0011935  -0.0008311   0.0010311  -0.0005577
    2   0.0000661   0.0000519  -0.0010932   0.0016992  -0.0006427   0.0005411
    3  -0.0000895   0.0002451   0.0004626  -0.0002855  -0.0000615  -0.0001588
           13          14          15          16          17          18
    1   0.0000015   0.0001323   0.0002343  -0.0000226   0.0001364  -0.0003184
    2  -0.0001105  -0.0001355   0.0005450   0.0001015  -0.0001872   0.0006521
    3  -0.0001077  -0.0000710  -0.0000053  -0.0002671  -0.0001133  -0.0000488
           19          20          21          22          23          24
    1   0.0003976  -0.0001846  -0.0000224  -0.0000837  -0.0002928  -0.0001552
    2  -0.0001278  -0.0000022   0.0000527  -0.0001185  -0.0004938  -0.0000420
    3  -0.0000673   0.0000912   0.0000783   0.0000778   0.0002948  -0.0003053
           25          26          27          28          29          30
    1   0.0000961   0.0000978   0.0001880  -0.0000288   0.0007446  -0.0000482
    2   0.0003373   0.0001456  -0.0009996  -0.0000397   0.0003251  -0.0001482
    3  -0.0001220  -0.0000149   0.0009373  -0.0000911  -0.0002062  -0.0001266
           31          32          33          34          35          36
    1  -0.0013156  -0.0015712   0.0002915   0.0000904   0.0001553   0.0025304
    2   0.0020885   0.0006250  -0.0002489   0.0004317  -0.0006096  -0.0023798
    3   0.0002249  -0.0001598  -0.0001256  -0.0010931   0.0002795   0.0002111
           37          38          39          40          41          42
    1  -0.0008452  -0.0009514  -0.0000440   0.0011668  -0.0003257  -0.0009423
    2   0.0014359  -0.0002356   0.0005104   0.0007575  -0.0000313   0.0002014
    3  -0.0001075  -0.0000386   0.0001270   0.0014727  -0.0003101  -0.0005063
           43          44          45          46          47          48
    1   0.0003472  -0.0002572   0.0000606  -0.0004822   0.0001534   0.0015430
    2  -0.0002006   0.0009624  -0.0002610  -0.0009195   0.0001103   0.0005381
    3   0.0000594  -0.0008825   0.0003083  -0.0000953  -0.0000252   0.0021872
           49          50          51
    1   0.0002330   0.0005949  -0.0003227
    2  -0.0000950  -0.0005463   0.0001319
    3  -0.0003693   0.0001726  -0.0002598
 Max gradient component =       4.462E-03
 RMS gradient           =       8.130E-04
 Gradient time:  CPU 542.06 s  wall 136.64 s
 Geometry Optimization Parameters
   NAtoms,    NIC,     NZ,  NCons,   NDum,   NFix, NCnnct, MaxDiis
       51     405       0       0       0       0       0       0

 Cartesian Hessian Update
 Hessian Updated using BFGS Update
**WARNING** Hereditary positive definiteness endangered


** GEOMETRY OPTIMIZATION IN DELOCALIZED INTERNAL COORDINATES **
   Searching for a Minimum

   Optimization Cycle:   6

                       Coordinates (Angstroms)
     ATOM                X               Y               Z
      1  C        -2.5206670704    0.8945144146   -1.1185003549
      2  H        -2.2945198097    0.6975762554   -2.1769480064
      3  C        -1.4992956665    0.0740695704   -0.3187902658
      4  H        -1.6270546529    0.2598384821    0.7534932320
      5  O        -0.1774624076    0.5210681562   -0.7041595257
      6  C        -1.6205719565   -1.4233433828   -0.6335963518
      7  H        -1.3920634172   -1.5561080157   -1.6954865413
      8  H        -0.8590832264   -1.9822036348   -0.0801566012
      9  C        -3.0373218673   -1.9909207797   -0.3617609319
     10  C        -3.3038191897   -2.1210760180    1.1391645611
     11  O        -4.0590792556   -1.4466597534    1.7808146467
     12  C        -4.0915446072   -1.1384056934   -1.0896764000
     13  H        -5.0947447602   -1.4670182972   -0.8058138222
     14  H        -3.9837885013   -1.3351347380   -2.1631969496
     15  C        -3.9375800332    0.3656536063   -0.8240901336
     16  H        -4.6596506431    0.9074042056   -1.4414742658
     17  H        -4.2011932695    0.5640702173    0.2166783126
     18  C        -2.3788693531    2.4279918127   -0.9126016679
     19  C        -3.1061741510    3.2063321591   -2.0193645061
     20  H        -2.9368043115    4.2815437088   -1.9083893876
     21  H        -2.7514476790    2.9137308566   -3.0125023342
     22  H        -4.1887646915    3.0459624501   -1.9891818304
     23  C        -2.8199121029    2.9158367791    0.4758705751
     24  H        -2.3378783079    2.3567245655    1.2806341894
     25  H        -3.9031078737    2.8434220819    0.6104926887
     26  H        -2.5467041135    3.9675085708    0.6044209266
     27  O        -2.5898092899   -3.1031396828    1.7703808698
     28  H        -2.0485443361   -3.5904554760    1.1372588345
     29  H        -3.0624107309   -3.0089063004   -0.7710513492
     30  H        -1.3117005768    2.6447229305   -1.0129872889
     31  O         1.7938330635   -0.5509267908   -0.6764367293
     32  C         2.9449918514   -0.9954135332    0.0313129089
     33  H         2.6670684296   -1.6040782700    0.9007768041
     34  C         0.8803955119    0.1935594872    0.1265761118
     35  H         0.5518271777   -0.4217022080    0.9800818247
     36  C         3.7141838643   -1.9255410739   -0.9070915655
     37  O         3.8380269487   -3.1077095532   -0.7346433570
     38  O         4.2132230976   -1.2622101966   -1.9690379536
     39  H         4.6689561250   -1.9063156379   -2.5309264001
     40  C         3.7725765705    0.2115415684    0.4991369866
     41  H         4.0894584853    0.7693520417   -0.3939862239
     42  O         4.8928274987   -0.2816772712    1.2101426103
     43  H         5.3072152855    0.4534684824    1.6768918551
     44  C         2.8836256135    1.0944444181    1.3702664135
     45  H         2.6532475950    0.5519521273    2.2932874387
     46  O         3.5794017234    2.2655050843    1.8163399932
     47  H         3.7998725412    2.8065346875    1.0471584706
     48  C         1.5761020636    1.4561738013    0.6659541400
     49  H         1.7867819599    2.0998255974   -0.2026662549
     50  O         0.6715722764    2.0877943471    1.5558728704
     51  H         1.1435104802    2.7842594206    2.0268119434
   Point Group: c1    Number of degrees of freedom:   147


   Energy is  -1302.772274688

 Hessian Updated using BFGS Update

142 Hessian modes will be used to form the next step
  Hessian Eigenvalues:
     0.000004    0.002742    0.004963    0.005050    0.006049    0.006403
     0.006634    0.006720    0.007326    0.007979    0.009901    0.010114
     0.010871    0.011509    0.012574    0.014555    0.015965    0.020246
     0.021275    0.021920    0.022284    0.030310    0.032446    0.033654
     0.034410    0.037668    0.042211    0.045178    0.045439    0.046022
     0.046595    0.047694    0.047961    0.048590    0.049160    0.050206
     0.051351    0.052732    0.053878    0.054398    0.054607    0.054983
     0.055321    0.056158    0.056239    0.056657    0.056875    0.057255
     0.059085    0.060460    0.062913    0.068344    0.071186    0.071999
     0.075316    0.080446    0.082423    0.084042    0.085668    0.087331
     0.094184    0.096505    0.107126    0.114793    0.123219    0.135395
     0.146023    0.148824    0.153791    0.159811    0.159943    0.160112
     0.160832    0.162508    0.162978    0.167683    0.167771    0.173745
     0.177008    0.177689    0.187554    0.194419    0.196023    0.198453
     0.225381    0.245216    0.249952    0.250566    0.259543    0.267005
     0.270511    0.273408    0.276928    0.281370    0.285185    0.289153
     0.290021    0.290935    0.292035    0.292956    0.293745    0.298531
     0.302832    0.313087    0.336058    0.336469    0.338023    0.338375
     0.339187    0.339584    0.339674    0.340143    0.340276    0.340306
     0.340466    0.340705    0.341292    0.341603    0.341686    0.342047
     0.342422    0.342574    0.343370    0.343528    0.345302    0.371771
     0.391401    0.396036    0.401655    0.403827    0.408851    0.409845
     0.480119    0.515124    0.518691    0.520940    0.523350    0.536491
     0.547706    0.776112    0.956929    2.557600
**WARNING** Magnitude of eigenvalue   1 too small.  Replaced by     0.000100

 Minimum Search - Taking Simple RFO Step
 Searching for Lamda that Minimizes Along All modes
 Value Taken    Lamda =  -0.00303587
 Calculated Step too Large.  Step scaled by  0.323219
 Step Taken.  Stepsize is  0.300000

                             Maximum     Tolerance    Cnvgd?
         Gradient           0.003313      0.000300      NO
         Displacement       0.102650      0.001200      NO
         Energy change     -0.000850      0.000001      NO


 New Cartesian Coordinates Obtained by Inverse Iteration

 Displacement from previous Coordinates is:  1.786392
 ----------------------------------------------------------------
             Standard Nuclear Orientation (Angstroms)
    I     Atom           X                Y                Z
 ----------------------------------------------------------------
    1      C      -2.5320242688     0.9155030703    -1.1114228184
    2      H      -2.3000353044     0.7464395489    -2.1733336730
    3      C      -1.4967179585     0.1015920769    -0.3245729038
    4      H      -1.6468481293     0.2451149048     0.7522621711
    5      O      -0.1869658456     0.6118895932    -0.6688464901
    6      C      -1.5715209007    -1.3837073619    -0.6972588415
    7      H      -1.3495335688    -1.4673754286    -1.7657047028
    8      H      -0.7897539262    -1.9416985422    -0.1734920482
    9      C      -2.9712411986    -2.0011449644    -0.4396907612
   10      C      -3.2332218318    -2.1905528644     1.0556373984
   11      O      -4.0337360962    -1.5888344319     1.7159339981
   12      C      -4.0497136978    -1.1562039353    -1.1408563119
   13      H      -5.0436160260    -1.5187520678    -0.8650249668
   14      H      -3.9406342320    -1.3167584329    -2.2203367661
   15      C      -3.9344433029     0.3426071907    -0.8301807906
   16      H      -4.6729076023     0.8851070618    -1.4270681660
   17      H      -4.1983280051     0.5046611684     0.2169442076
   18      C      -2.4266607387     2.4482189056    -0.8721368178
   19      C      -3.1920727143     3.2304732188    -1.9494019996
   20      H      -3.0537935164     4.3074027561    -1.8137972952
   21      H      -2.8412354645     2.9734965714    -2.9537668747
   22      H      -4.2690078161     3.0359753351    -1.9111279407
   23      C      -2.8538581599     2.8917363786     0.5351673971
   24      H      -2.3333714168     2.3349394983     1.3180737226
   25      H      -3.9303119837     2.7749398745     0.6930119380
   26      H      -2.6166757722     3.9498737165     0.6802166856
   27      O      -2.4558255730    -3.1408619820     1.6619906680
   28      H      -1.8832978431    -3.5749657743     1.0167895541
   29      H      -2.9707227249    -3.0073082009    -0.8782999521
   30      H      -1.3673019334     2.6970189587    -0.9833731639
   31      O       1.7436199032    -0.5498934975    -0.6211073097
   32      C       2.8720465287    -1.0130327203     0.1096624673
   33      H       2.5634136516    -1.5571762644     1.0114286204
   34      C       0.8693592934     0.2746228239     0.1535840375
   35      H       0.5369584100    -0.2848313198     1.0430931456
   36      C       3.5937492764    -2.0298389542    -0.7742576000
   37      O       3.6419101931    -3.2110896321    -0.5506831032
   38      O       4.1408854280    -1.4483550366    -1.8604020338
   39      H       4.5594731222    -2.1483221256    -2.3849326491
   40      C       3.7597186864     0.1764645875     0.5097618582
   41      H       4.0959478586     0.6715822470    -0.4126936227
   42      O       4.8594915386    -0.3311158466     1.2400582658
   43      H       5.3120896697     0.4069907620     1.6666216485
   44      C       2.9157373896     1.1454677024     1.3363272775
   45      H       2.6607098358     0.6613540078     2.2851827590
   46      O       3.6688538259     2.3020688314     1.7210244153
   47      H       3.9144270572     2.7874237191     0.9216610203
   48      C       1.6251778333     1.5370864989     0.6127042492
   49      H       1.8643465857     2.1151444456    -0.2938672424
   50      O       0.7606171800     2.2681070461     1.4620346102
   51      H       1.2739745957     2.9619524630     1.8937669386
 ----------------------------------------------------------------
 Molecular Point Group                 C1    NOp =  1
 Largest Abelian Subgroup              C1    NOp =  1
 Nuclear Repulsion Energy =  2499.4833629926 hartrees
 There are       97 alpha and       97 beta electrons
 Applying Cartesian multipole field
    Component          Value
    ---------          -----
     (2,0,0)        1.00000E-12
     (0,2,0)        2.00000E-11
     (0,0,2)       -3.00000E-11
 Nucleus-field energy     =     0.0000000277 hartrees
 Requested basis set is 6-311++G(d,p)
 There are 280 shells and 732 basis functions
 A cutoff of  1.0D-11 yielded  28174 shell pairs
 There are    187566 function pairs (    198712 Cartesian)
 Smallest overlap matrix eigenvalue = 7.52E-07

 Q-Chem warning in module stvman/mkSTV.C, line 306:

 Overlap eigenvalue is smaller than square root of threshold
 Use THRESH >= 12 to get rid of this warning

 Linear dependence detected in AO basis
 Tighter screening thresholds may be required for diffuse basis sets
 Use S2THRESH > 14 and THRESH = 14 in case of SCF convergence issues
 Number of orthogonalized atomic orbitals = 731
 Maximum deviation from orthogonality = 2.693E-10
 Guess MOs from SCF MO coefficient file

 -----------------------------------------------------------------------
  General SCF calculation program by
  Eric Jon Sundstrom, Paul Horn, Yuezhi Mao, Dmitri Zuev, Alec White,
  David Stuck, Shaama M.S., Shane Yost, Joonho Lee, David Small,
  Daniel Levine, Susi Lehtola, Hugh Burton, Evgeny Epifanovsky
 -----------------------------------------------------------------------
 Exchange:     0.2000 Hartree-Fock + 0.0800 Slater + 0.7200 B88
 Correlation:  0.1900 VWN1RPA + 0.8100 LYP
 Using SG-1 standard quadrature grid
 using 4 threads for integral computing
 -------------------------------------------------------
 OpenMP Integral computing Module                
 Release: version 2.0, May 2017, Q-Chem Inc. Pleasanton 
 -------------------------------------------------------
 -------------------------------------------------------
 OpenMP BLAS3 based DFT computing Module                
 Release: version 1.0, May 2013, Q-Chem Inc. Pittsburgh 
 -------------------------------------------------------
 A restricted SCF calculation will be
 performed using DIIS
 SCF converges when DIIS error is below 1.0e-08
 ---------------------------------------
  Cycle       Energy         DIIS error
 ---------------------------------------
    1   -1302.7203138950      7.78e-04  
    2   -1302.7723841518      1.17e-04  
    3   -1302.7718408115      1.73e-04  
    4   -1302.7731976215      2.97e-05  
    5   -1302.7732221881      1.96e-05  
    6   -1302.7732400094      3.92e-06  
    7   -1302.7732407511      1.15e-06  
    8   -1302.7732408156      4.20e-07  
    9   -1302.7732408240      1.53e-07  
   10   -1302.7732408248      5.65e-08  
   11   -1302.7732408249      2.15e-08  
   12   -1302.7732408250      3.93e-09  Convergence criterion met
 ---------------------------------------
 SCF time:   CPU 2289.42s  wall 593.00s 
 SCF   energy in the final basis set =    -1302.7732408250
 Total energy in the final basis set =    -1302.7732408250

 --------------------------------------------------------------

                    Orbital Energies (a.u.)
 --------------------------------------------------------------

 Alpha MOs
 -- Occupied --
-19.192 -19.178 -19.167 -19.160 -19.151 -19.148 -19.147 -19.136
-19.120 -10.328 -10.313 -10.299 -10.264 -10.255 -10.255 -10.250
-10.238 -10.211 -10.193 -10.181 -10.178 -10.170 -10.168 -10.156
-10.151  -1.135  -1.114  -1.102  -1.076  -1.057  -1.045  -1.044
 -1.041  -1.035  -0.859  -0.813  -0.809  -0.798  -0.755  -0.748
 -0.702  -0.682  -0.672  -0.662  -0.645  -0.630  -0.624  -0.619
 -0.598  -0.566  -0.563  -0.554  -0.549  -0.528  -0.520  -0.514
 -0.507  -0.503  -0.496  -0.490  -0.488  -0.472  -0.464  -0.457
 -0.455  -0.450  -0.442  -0.439  -0.429  -0.426  -0.420  -0.414
 -0.402  -0.401  -0.398  -0.390  -0.382  -0.380  -0.373  -0.367
 -0.366  -0.363  -0.353  -0.349  -0.347  -0.343  -0.339  -0.333
 -0.321  -0.319  -0.313  -0.311  -0.307  -0.297  -0.290  -0.285
 -0.280
 -- Virtual --
 -0.037  -0.027  -0.026  -0.014  -0.012  -0.007  -0.002   0.001
  0.010   0.013   0.017   0.025   0.028   0.032   0.034   0.038
  0.041   0.047   0.050   0.053   0.058   0.058   0.063   0.065
  0.066   0.070   0.075   0.076   0.081   0.084   0.085   0.090
  0.091   0.094   0.097   0.097   0.100   0.103   0.107   0.108
  0.109   0.113   0.114   0.118   0.119   0.121   0.122   0.124
  0.129   0.130   0.135   0.136   0.137   0.140   0.142   0.142
  0.144   0.146   0.149   0.149   0.150   0.155   0.156   0.158
  0.159   0.161   0.164   0.165   0.168   0.173   0.175   0.177
  0.180   0.183   0.184   0.186   0.189   0.191   0.195   0.195
  0.198   0.201   0.203   0.205   0.207   0.208   0.212   0.215
  0.217   0.220   0.224   0.225   0.227   0.230   0.231   0.234
  0.235   0.239   0.243   0.245   0.246   0.250   0.251   0.255
  0.256   0.258   0.262   0.266   0.268   0.271   0.276   0.278
  0.280   0.283   0.286   0.287   0.290   0.293   0.296   0.298
  0.299   0.301   0.304   0.305   0.310   0.313   0.316   0.318
  0.319   0.321   0.324   0.329   0.333   0.335   0.336   0.338
  0.342   0.345   0.348   0.350   0.351   0.354   0.357   0.361
  0.365   0.369   0.371   0.373   0.380   0.381   0.385   0.387
  0.390   0.394   0.397   0.398   0.402   0.409   0.413   0.413
  0.417   0.426   0.428   0.431   0.437   0.441   0.445   0.448
  0.451   0.454   0.464   0.471   0.475   0.481   0.490   0.496
  0.499   0.504   0.508   0.511   0.517   0.520   0.531   0.540
  0.547   0.553   0.564   0.568   0.573   0.576   0.578   0.582
  0.587   0.593   0.597   0.602   0.605   0.610   0.622   0.625
  0.629   0.636   0.641   0.643   0.652   0.653   0.657   0.666
  0.669   0.676   0.683   0.690   0.692   0.695   0.698   0.708
  0.713   0.721   0.723   0.727   0.731   0.740   0.743   0.750
  0.754   0.758   0.762   0.767   0.769   0.776   0.778   0.782
  0.784   0.792   0.797   0.799   0.807   0.810   0.814   0.819
  0.826   0.829   0.833   0.837   0.843   0.855   0.866   0.878
  0.889   0.908   0.916   0.927   0.947   0.953   0.962   0.972
  0.977   0.995   1.003   1.014   1.027   1.034   1.038   1.046
  1.050   1.070   1.078   1.087   1.092   1.096   1.101   1.122
  1.131   1.139   1.144   1.145   1.152   1.155   1.168   1.174
  1.180   1.188   1.190   1.201   1.206   1.212   1.215   1.218
  1.220   1.233   1.244   1.251   1.252   1.258   1.261   1.272
  1.275   1.278   1.294   1.306   1.316   1.319   1.336   1.338
  1.350   1.356   1.364   1.373   1.388   1.390   1.405   1.413
  1.430   1.438   1.452   1.459   1.467   1.470   1.481   1.490
  1.495   1.503   1.511   1.521   1.524   1.528   1.529   1.540
  1.556   1.559   1.560   1.567   1.575   1.578   1.585   1.586
  1.594   1.598   1.601   1.605   1.612   1.617   1.620   1.620
  1.626   1.637   1.643   1.647   1.652   1.659   1.661   1.665
  1.670   1.675   1.686   1.691   1.697   1.701   1.705   1.710
  1.722   1.730   1.732   1.741   1.749   1.756   1.762   1.771
  1.774   1.782   1.784   1.793   1.806   1.813   1.817   1.819
  1.832   1.835   1.840   1.847   1.855   1.864   1.881   1.886
  1.890   1.899   1.919   1.926   1.930   1.943   1.958   1.961
  1.976   1.985   1.994   1.995   2.002   2.021   2.029   2.036
  2.046   2.053   2.056   2.074   2.079   2.085   2.093   2.104
  2.114   2.121   2.123   2.142   2.152   2.165   2.172   2.176
  2.184   2.189   2.202   2.207   2.214   2.227   2.237   2.254
  2.261   2.271   2.274   2.306   2.316   2.328   2.341   2.354
  2.357   2.373   2.378   2.394   2.405   2.414   2.445   2.448
  2.482   2.498   2.530   2.533   2.537   2.542   2.552   2.558
  2.570   2.573   2.577   2.582   2.595   2.599   2.601   2.613
  2.626   2.638   2.646   2.653   2.670   2.675   2.677   2.692
  2.698   2.703   2.712   2.739   2.746   2.762   2.773   2.778
  2.782   2.795   2.807   2.807   2.820   2.826   2.835   2.852
  2.872   2.878   2.882   2.887   2.895   2.903   2.919   2.926
  2.935   2.940   2.952   2.963   2.969   2.978   2.985   2.996
  2.997   3.008   3.032   3.040   3.045   3.048   3.057   3.064
  3.076   3.079   3.090   3.093   3.099   3.113   3.121   3.129
  3.138   3.152   3.159   3.164   3.174   3.188   3.192   3.200
  3.207   3.216   3.238   3.249   3.266   3.278   3.296   3.301
  3.306   3.317   3.326   3.343   3.364   3.384   3.387   3.421
  3.422   3.441   3.475   3.500   3.545   3.564   3.575   3.614
  3.681   3.687   3.777   3.782   3.800   3.805   3.809   3.823
  3.847   3.852   3.868   3.899   3.907   3.924   3.925   3.938
  3.957   3.987   3.999   4.011   4.037   4.056   4.061   4.087
  4.111   4.131   4.161   4.170   4.181   4.212   4.250   4.266
  4.275   4.302   4.311   4.320   4.370   4.400   4.989   5.037
  5.072   5.095   5.104   5.117   5.119   5.160   5.201   5.202
  5.244   5.366   5.377   5.389   5.417   5.431   5.455   5.485
  5.596   5.603   5.616   5.651   5.670   5.711   5.827   5.849
  5.885  23.752  23.769  23.789  23.792  23.807  23.818  23.844
 23.849  23.863  23.875  23.917  23.939  23.956  23.985  23.992
 24.020  49.866  49.890  49.902  49.940  49.948  49.965  50.012
 50.014  50.028
 --------------------------------------------------------------

          Ground-State Mulliken Net Atomic Charges

     Atom                 Charge (a.u.)
  ----------------------------------------
      1 C                    -0.068488
      2 H                     0.238232
      3 C                    -0.670630
      4 H                     0.239165
      5 O                     0.162523
      6 C                    -0.757573
      7 H                     0.207777
      8 H                     0.157988
      9 C                     0.766270
     10 C                    -0.466374
     11 O                    -0.192022
     12 C                    -0.876709
     13 H                     0.218824
     14 H                     0.130325
     15 C                    -0.263927
     16 H                     0.163463
     17 H                     0.201957
     18 C                     0.596552
     19 C                    -0.709985
     20 H                     0.157511
     21 H                     0.131742
     22 H                     0.138206
     23 C                    -0.698577
     24 H                     0.151911
     25 H                     0.153772
     26 H                     0.153151
     27 O                    -0.093468
     28 H                     0.261277
     29 H                     0.263114
     30 H                     0.193667
     31 O                     0.046773
     32 C                    -0.308290
     33 H                     0.261791
     34 C                     0.011197
     35 H                     0.255890
     36 C                     0.059614
     37 O                    -0.202707
     38 O                    -0.110396
     39 H                     0.292313
     40 C                    -0.388775
     41 H                     0.283631
     42 O                    -0.132293
     43 H                     0.258543
     44 C                    -0.520695
     45 H                     0.306231
     46 O                    -0.207966
     47 H                     0.268398
     48 C                    -0.454536
     49 H                     0.248248
     50 O                    -0.107037
     51 H                     0.250391
  ----------------------------------------
  Sum of atomic charges =     0.000000

 -----------------------------------------------------------------
                    Cartesian Multipole Moments
 -----------------------------------------------------------------
    Charge (ESU x 10^10)
                 0.0000
    Dipole Moment (Debye)
         X       2.6793      Y       2.0597      Z      -3.6184
       Tot       4.9512
    Quadrupole Moments (Debye-Ang)
        XX    -155.1274     XY      13.3672     YY    -149.0833
        XZ       8.5076     YZ       9.9159     ZZ    -158.4369
    Octopole Moments (Debye-Ang^2)
       XXX     144.3909    XXY      62.7499    XYY       7.3554
       YYY      28.0259    XXZ     -90.0451    XYZ      -9.8392
       YYZ     -22.2304    XZZ      58.9752    YZZ      -4.5270
       ZZZ     -25.9670
    Hexadecapole Moments (Debye-Ang^3)
      XXXX   -8518.9220   XXXY     326.3013   XXYY   -2050.5802
      XYYY     455.1630   YYYY   -3357.9895   XXXZ    -276.1549
      XXYZ     201.6747   XYYZ    -116.5115   YYYZ      76.5624
      XXZZ   -1684.7993   XYZZ     -64.4060   YYZZ    -828.7559
      XZZZ    -326.2334   YZZZ      91.4902   ZZZZ   -1383.0908
 -----------------------------------------------------------------
 Calculating analytic gradient of the SCF energy
 Gradient of SCF Energy
            1           2           3           4           5           6
    1   0.0005706  -0.0000919  -0.0028115   0.0004833   0.0023118   0.0008069
    2  -0.0014451   0.0000476   0.0004197   0.0007988  -0.0033976   0.0010178
    3  -0.0003085  -0.0002566   0.0024132   0.0001780  -0.0021826  -0.0004755
            7           8           9          10          11          12
    1  -0.0003775  -0.0003999  -0.0007582  -0.0009877   0.0003732  -0.0001341
    2   0.0001742  -0.0001091  -0.0015337   0.0014710  -0.0002325   0.0008157
    3  -0.0003162   0.0000054   0.0009886  -0.0019549   0.0012872  -0.0002940
           13          14          15          16          17          18
    1  -0.0002202  -0.0001009   0.0007635  -0.0000149   0.0000656  -0.0006405
    2  -0.0001732  -0.0001830   0.0002775   0.0003843  -0.0000124   0.0011203
    3  -0.0001779  -0.0002942  -0.0002433  -0.0001632  -0.0000503  -0.0002318
           19          20          21          22          23          24
    1   0.0006902  -0.0001954  -0.0000157  -0.0001913   0.0001875  -0.0001239
    2  -0.0002440   0.0000124   0.0001264  -0.0003281  -0.0003065  -0.0002906
    3  -0.0000636   0.0001388   0.0001006  -0.0000424  -0.0000761   0.0000191
           25          26          27          28          29          30
    1   0.0000469   0.0000995   0.0005252   0.0001927   0.0003816   0.0002408
    2   0.0002427   0.0001852  -0.0008854  -0.0003735   0.0001784   0.0002106
    3   0.0000118   0.0000474   0.0016766  -0.0004930   0.0000909  -0.0001145
           31          32          33          34          35          36
    1  -0.0009120  -0.0023853  -0.0001354  -0.0010031   0.0008268   0.0027960
    2   0.0018087   0.0005830  -0.0003128  -0.0012360  -0.0007426   0.0002861
    3  -0.0001162  -0.0006680   0.0001726  -0.0009579   0.0002906   0.0008520
           37          38          39          40          41          42
    1  -0.0006333  -0.0014153   0.0002790   0.0025009  -0.0003313  -0.0017247
    2  -0.0015853   0.0008795  -0.0003357   0.0008520   0.0000449  -0.0003036
    3  -0.0001294   0.0001982  -0.0002322   0.0012046  -0.0001961  -0.0012627
           43          44          45          46          47          48
    1   0.0008681  -0.0003766   0.0001226  -0.0009582   0.0001550   0.0012352
    2   0.0003755   0.0007335  -0.0006063  -0.0013346   0.0002078   0.0028591
    3   0.0003692  -0.0003535   0.0003875   0.0008877  -0.0009388   0.0022194
           49          50          51
    1  -0.0000581   0.0004481   0.0000261
    2   0.0001772  -0.0011879   0.0008700
    3  -0.0002576  -0.0007267   0.0000383
 Max gradient component =       3.398E-03
 RMS gradient           =       9.262E-04
 Gradient time:  CPU 542.39 s  wall 136.74 s
 Geometry Optimization Parameters
   NAtoms,    NIC,     NZ,  NCons,   NDum,   NFix, NCnnct, MaxDiis
       51     405       0       0       0       0       0       0

 Cartesian Hessian Update
 Hessian Updated using BFGS Update


** GEOMETRY OPTIMIZATION IN DELOCALIZED INTERNAL COORDINATES **
   Searching for a Minimum

   Optimization Cycle:   7

                       Coordinates (Angstroms)
     ATOM                X               Y               Z
      1  C        -2.5320242688    0.9155030703   -1.1114228184
      2  H        -2.3000353044    0.7464395489   -2.1733336730
      3  C        -1.4967179585    0.1015920769   -0.3245729038
      4  H        -1.6468481293    0.2451149048    0.7522621711
      5  O        -0.1869658456    0.6118895932   -0.6688464901
      6  C        -1.5715209007   -1.3837073619   -0.6972588415
      7  H        -1.3495335688   -1.4673754286   -1.7657047028
      8  H        -0.7897539262   -1.9416985422   -0.1734920482
      9  C        -2.9712411986   -2.0011449644   -0.4396907612
     10  C        -3.2332218318   -2.1905528644    1.0556373984
     11  O        -4.0337360962   -1.5888344319    1.7159339981
     12  C        -4.0497136978   -1.1562039353   -1.1408563119
     13  H        -5.0436160260   -1.5187520678   -0.8650249668
     14  H        -3.9406342320   -1.3167584329   -2.2203367661
     15  C        -3.9344433029    0.3426071907   -0.8301807906
     16  H        -4.6729076023    0.8851070618   -1.4270681660
     17  H        -4.1983280051    0.5046611684    0.2169442076
     18  C        -2.4266607387    2.4482189056   -0.8721368178
     19  C        -3.1920727143    3.2304732188   -1.9494019996
     20  H        -3.0537935164    4.3074027561   -1.8137972952
     21  H        -2.8412354645    2.9734965714   -2.9537668747
     22  H        -4.2690078161    3.0359753351   -1.9111279407
     23  C        -2.8538581599    2.8917363786    0.5351673971
     24  H        -2.3333714168    2.3349394983    1.3180737226
     25  H        -3.9303119837    2.7749398745    0.6930119380
     26  H        -2.6166757722    3.9498737165    0.6802166856
     27  O        -2.4558255730   -3.1408619820    1.6619906680
     28  H        -1.8832978431   -3.5749657743    1.0167895541
     29  H        -2.9707227249   -3.0073082009   -0.8782999521
     30  H        -1.3673019334    2.6970189587   -0.9833731639
     31  O         1.7436199032   -0.5498934975   -0.6211073097
     32  C         2.8720465287   -1.0130327203    0.1096624673
     33  H         2.5634136516   -1.5571762644    1.0114286204
     34  C         0.8693592934    0.2746228239    0.1535840375
     35  H         0.5369584100   -0.2848313198    1.0430931456
     36  C         3.5937492764   -2.0298389542   -0.7742576000
     37  O         3.6419101931   -3.2110896321   -0.5506831032
     38  O         4.1408854280   -1.4483550366   -1.8604020338
     39  H         4.5594731222   -2.1483221256   -2.3849326491
     40  C         3.7597186864    0.1764645875    0.5097618582
     41  H         4.0959478586    0.6715822470   -0.4126936227
     42  O         4.8594915386   -0.3311158466    1.2400582658
     43  H         5.3120896697    0.4069907620    1.6666216485
     44  C         2.9157373896    1.1454677024    1.3363272775
     45  H         2.6607098358    0.6613540078    2.2851827590
     46  O         3.6688538259    2.3020688314    1.7210244153
     47  H         3.9144270572    2.7874237191    0.9216610203
     48  C         1.6251778333    1.5370864989    0.6127042492
     49  H         1.8643465857    2.1151444456   -0.2938672424
     50  O         0.7606171800    2.2681070461    1.4620346102
     51  H         1.2739745957    2.9619524630    1.8937669386
   Point Group: c1    Number of degrees of freedom:   147


   Energy is  -1302.773240825

 Hessian Updated using BFGS Update

143 Hessian modes will be used to form the next step
  Hessian Eigenvalues:
     0.000053    0.002320    0.003511    0.005012    0.005210    0.006109
     0.006411    0.006700    0.007097    0.007461    0.008097    0.010067
     0.010234    0.010903    0.011562    0.013365    0.014887    0.019723
     0.021251    0.021829    0.022193    0.030221    0.032363    0.033537
     0.034535    0.037606    0.040966    0.044571    0.045449    0.045917
     0.046277    0.047667    0.047939    0.048328    0.049103    0.049692
     0.051411    0.051819    0.053116    0.054544    0.054931    0.055215
     0.055260    0.055952    0.056211    0.056401    0.056670    0.056896
     0.059182    0.060966    0.062868    0.068058    0.069433    0.072098
     0.075257    0.080231    0.082368    0.084033    0.085386    0.087385
     0.092473    0.096204    0.106865    0.113340    0.121315    0.133660
     0.141168    0.146906    0.149694    0.159512    0.159968    0.160074
     0.160741    0.161502    0.161776    0.163846    0.167608    0.168072
     0.174146    0.176966    0.177479    0.182991    0.194612    0.194975
     0.200776    0.222550    0.244603    0.249971    0.256620    0.259471
     0.267045    0.269401    0.276685    0.278371    0.282104    0.285517
     0.288619    0.289165    0.290894    0.292202    0.293041    0.293407
     0.297931    0.301722    0.313181    0.336021    0.336299    0.338080
     0.338302    0.339116    0.339558    0.340000    0.340219    0.340285
     0.340361    0.340529    0.341138    0.341304    0.341604    0.341712
     0.342416    0.342570    0.342835    0.343391    0.344146    0.344841
     0.372288    0.382040    0.395403    0.399588    0.403819    0.409043
     0.412139    0.476471    0.515507    0.518686    0.521373    0.523275
     0.535730    0.547677    0.760985    0.956996    2.975087
**WARNING** Magnitude of eigenvalue   1 too small.  Replaced by     0.000100

 Minimum Search - Taking Simple RFO Step
 Searching for Lamda that Minimizes Along All modes
 Value Taken    Lamda =  -0.00318986
 Calculated Step too Large.  Step scaled by  0.374148
 Step Taken.  Stepsize is  0.300000

                             Maximum     Tolerance    Cnvgd?
         Gradient           0.003654      0.000300      NO
         Displacement       0.143900      0.001200      NO
         Energy change     -0.000966      0.000001      NO


 New Cartesian Coordinates Obtained by Inverse Iteration

 Displacement from previous Coordinates is:  2.459920
 ----------------------------------------------------------------
             Standard Nuclear Orientation (Angstroms)
    I     Atom           X                Y                Z
 ----------------------------------------------------------------
    1      C      -2.5389487057     0.9347427949    -1.0916384003
    2      H      -2.3037390265     0.8195736050    -2.1596679469
    3      C      -1.4890637519     0.1104076048    -0.3353990499
    4      H      -1.6529208335     0.2017812573     0.7466337391
    5      O      -0.1989821235     0.6868929005    -0.6396663793
    6      C      -1.5286145383    -1.3558335251    -0.7776428340
    7      H      -1.3033820364    -1.3857203227    -1.8487389803
    8      H      -0.7363670763    -1.9219259400    -0.2818060936
    9      C      -2.9156493232    -2.0157965223    -0.5580086965
   10      C      -3.1900348232    -2.2913037865     0.9212197890
   11      O      -4.0269917171    -1.7623879462     1.6022989709
   12      C      -4.0073011440    -1.1639509082    -1.2268170893
   13      H      -4.9951404881    -1.5605791473    -0.9759088799
   14      H      -3.8900853811    -1.2645394835    -2.3128225810
   15      C      -3.9284925001     0.3184005209    -0.8400488525
   16      H      -4.6805706938     0.8736967660    -1.4073930817
   17      H      -4.1947523946     0.4255380891     0.2137482028
   18      C      -2.4602573275     2.4581744958    -0.7812390188
   19      C      -3.2511589284     3.2738516208    -1.8136524458
   20      H      -3.1319498114     4.3459474783    -1.6291082955
   21      H      -2.9033489404     3.0717601114    -2.8316564998
   22      H      -4.3239600237     3.0560473286    -1.7777056738
   23      C      -2.8744520174     2.8267336735     0.6511055986
   24      H      -2.3290473999     2.2459275039     1.4006389698
   25      H      -3.9451214315     2.6756172542     0.8221258459
   26      H      -2.6586304231     3.8818349251     0.8429499987
   27      O      -2.3841592798    -3.2400270068     1.4905302456
   28      H      -1.7827696822    -3.6191983662     0.8352570555
   29      H      -2.8969797329    -3.0015298529    -1.0412520778
   30      H      -1.4072529602     2.7358311828    -0.8887181510
   31      O       1.6843022205    -0.5747822968    -0.5280976470
   32      C       2.7966871193    -1.0205142792     0.2356467264
   33      H       2.4705114443    -1.4619505548     1.1861026496
   34      C       0.8551290780     0.3584804018     0.1832847383
   35      H       0.5209293232    -0.1111564078     1.1222124865
   36      C       3.4655993002    -2.1446572279    -0.5508072579
   37      O       3.4585596541    -3.3080219060    -0.2257476590
   38      O       4.0445323069    -1.6938368465    -1.6823868533
   39      H       4.4240738387    -2.4685429203    -2.1297732915
   40      C       3.7432999758     0.1580808162     0.5112202990
   41      H       4.0896555608     0.5503780140    -0.4553792757
   42      O       4.8308741427    -0.3241035490     1.2753833621
   43      H       5.3156095044     0.4347230028     1.6277499785
   44      C       2.9532818650     1.2421145989     1.2507675224
   45      H       2.6892690804     0.8651277412     2.2446872750
   46      O       3.7677231873     2.3926231930     1.5092105026
   47      H       4.0225338133     2.7783691832     0.6578022141
   48      C       1.6696287659     1.6303474757     0.5047368461
   49      H       1.9205267246     2.1056431230    -0.4561130181
   50      O       0.8630073249     2.4897738143     1.2848393676
   51      H       1.4315205962     3.1853738982     1.6423458551
 ----------------------------------------------------------------
 Molecular Point Group                 C1    NOp =  1
 Largest Abelian Subgroup              C1    NOp =  1
 Nuclear Repulsion Energy =  2501.5824346646 hartrees
 There are       97 alpha and       97 beta electrons
 Applying Cartesian multipole field
    Component          Value
    ---------          -----
     (2,0,0)        1.00000E-12
     (0,2,0)        2.00000E-11
     (0,0,2)       -3.00000E-11
 Nucleus-field energy     =     0.0000000343 hartrees
 Requested basis set is 6-311++G(d,p)
 There are 280 shells and 732 basis functions
 A cutoff of  1.0D-11 yielded  28200 shell pairs
 There are    187816 function pairs (    198979 Cartesian)
 Smallest overlap matrix eigenvalue = 7.27E-07

 Q-Chem warning in module stvman/mkSTV.C, line 306:

 Overlap eigenvalue is smaller than square root of threshold
 Use THRESH >= 12 to get rid of this warning

 Linear dependence detected in AO basis
 Tighter screening thresholds may be required for diffuse basis sets
 Use S2THRESH > 14 and THRESH = 14 in case of SCF convergence issues
 Number of orthogonalized atomic orbitals = 731
 Maximum deviation from orthogonality = 2.278E-10
 Guess MOs from SCF MO coefficient file

 -----------------------------------------------------------------------
  General SCF calculation program by
  Eric Jon Sundstrom, Paul Horn, Yuezhi Mao, Dmitri Zuev, Alec White,
  David Stuck, Shaama M.S., Shane Yost, Joonho Lee, David Small,
  Daniel Levine, Susi Lehtola, Hugh Burton, Evgeny Epifanovsky
 -----------------------------------------------------------------------
 Exchange:     0.2000 Hartree-Fock + 0.0800 Slater + 0.7200 B88
 Correlation:  0.1900 VWN1RPA + 0.8100 LYP
 Using SG-1 standard quadrature grid
 using 4 threads for integral computing
 -------------------------------------------------------
 OpenMP Integral computing Module                
 Release: version 2.0, May 2017, Q-Chem Inc. Pleasanton 
 -------------------------------------------------------
 -------------------------------------------------------
 OpenMP BLAS3 based DFT computing Module                
 Release: version 1.0, May 2013, Q-Chem Inc. Pittsburgh 
 -------------------------------------------------------
 A restricted SCF calculation will be
 performed using DIIS
 SCF converges when DIIS error is below 1.0e-08
 ---------------------------------------
  Cycle       Energy         DIIS error
 ---------------------------------------
    1   -1302.6778356465      1.06e-03  
    2   -1302.7724312464      1.66e-04  
    3   -1302.7713009915      2.46e-04  
    4   -1302.7740306825      3.06e-05  
    5   -1302.7740488653      2.42e-05  
    6   -1302.7740760681      5.35e-06  
    7   -1302.7740774307      1.43e-06  
    8   -1302.7740775349      4.99e-07  
    9   -1302.7740775461      1.96e-07  
   10   -1302.7740775480      6.80e-08  
   11   -1302.7740775483      2.85e-08  
   12   -1302.7740775482      5.31e-09  Convergence criterion met
 ---------------------------------------
 SCF time:   CPU 2291.94s  wall 594.00s 
 SCF   energy in the final basis set =    -1302.7740775482
 Total energy in the final basis set =    -1302.7740775482

 --------------------------------------------------------------

                    Orbital Energies (a.u.)
 --------------------------------------------------------------

 Alpha MOs
 -- Occupied --
-19.193 -19.178 -19.168 -19.161 -19.152 -19.150 -19.148 -19.137
-19.120 -10.329 -10.313 -10.300 -10.265 -10.256 -10.256 -10.251
-10.239 -10.211 -10.193 -10.180 -10.178 -10.169 -10.168 -10.156
-10.151  -1.135  -1.113  -1.103  -1.077  -1.058  -1.045  -1.044
 -1.042  -1.033  -0.860  -0.813  -0.809  -0.798  -0.755  -0.748
 -0.701  -0.682  -0.672  -0.662  -0.644  -0.630  -0.624  -0.620
 -0.598  -0.566  -0.563  -0.555  -0.549  -0.528  -0.521  -0.515
 -0.507  -0.503  -0.496  -0.490  -0.489  -0.472  -0.463  -0.456
 -0.456  -0.449  -0.442  -0.440  -0.430  -0.427  -0.420  -0.414
 -0.402  -0.401  -0.397  -0.391  -0.382  -0.380  -0.373  -0.368
 -0.366  -0.363  -0.354  -0.349  -0.347  -0.343  -0.338  -0.332
 -0.321  -0.320  -0.314  -0.312  -0.307  -0.297  -0.291  -0.285
 -0.283
 -- Virtual --
 -0.038  -0.027  -0.027  -0.014  -0.012  -0.007  -0.003   0.001
  0.010   0.013   0.016   0.025   0.028   0.033   0.034   0.037
  0.041   0.047   0.049   0.054   0.056   0.059   0.062   0.064
  0.066   0.071   0.074   0.076   0.080   0.083   0.085   0.090
  0.092   0.094   0.097   0.097   0.100   0.102   0.107   0.108
  0.109   0.112   0.115   0.118   0.118   0.121   0.123   0.124
  0.128   0.131   0.134   0.136   0.137   0.140   0.140   0.142
  0.145   0.147   0.148   0.149   0.150   0.155   0.156   0.158
  0.160   0.161   0.163   0.165   0.168   0.173   0.175   0.176
  0.178   0.182   0.184   0.186   0.189   0.190   0.194   0.197
  0.198   0.202   0.203   0.206   0.206   0.209   0.213   0.215
  0.217   0.220   0.222   0.225   0.226   0.229   0.232   0.233
  0.236   0.237   0.243   0.244   0.246   0.249   0.251   0.255
  0.257   0.257   0.263   0.267   0.267   0.270   0.275   0.276
  0.279   0.282   0.285   0.287   0.290   0.295   0.296   0.299
  0.302   0.303   0.305   0.307   0.309   0.311   0.317   0.320
  0.320   0.323   0.325   0.329   0.331   0.334   0.334   0.339
  0.340   0.345   0.349   0.350   0.352   0.354   0.357   0.361
  0.366   0.368   0.369   0.372   0.378   0.380   0.384   0.388
  0.390   0.394   0.396   0.397   0.401   0.408   0.412   0.414
  0.417   0.425   0.427   0.430   0.437   0.443   0.445   0.446
  0.452   0.453   0.464   0.469   0.475   0.483   0.490   0.492
  0.495   0.502   0.510   0.515   0.519   0.522   0.536   0.539
  0.548   0.550   0.559   0.565   0.570   0.573   0.581   0.584
  0.585   0.594   0.595   0.604   0.605   0.610   0.619   0.623
  0.628   0.635   0.640   0.643   0.649   0.656   0.658   0.664
  0.669   0.676   0.684   0.688   0.693   0.696   0.699   0.707
  0.716   0.717   0.726   0.727   0.732   0.740   0.742   0.750
  0.756   0.757   0.758   0.769   0.770   0.775   0.776   0.783
  0.787   0.791   0.796   0.799   0.805   0.810   0.812   0.817
  0.823   0.829   0.835   0.844   0.847   0.857   0.870   0.878
  0.888   0.906   0.917   0.929   0.946   0.956   0.964   0.972
  0.979   0.995   1.004   1.014   1.024   1.031   1.040   1.045
  1.050   1.069   1.080   1.088   1.092   1.093   1.099   1.121
  1.130   1.138   1.141   1.145   1.150   1.154   1.167   1.171
  1.179   1.189   1.190   1.199   1.205   1.211   1.212   1.220
  1.222   1.233   1.242   1.251   1.253   1.257   1.262   1.264
  1.271   1.278   1.298   1.305   1.312   1.321   1.335   1.338
  1.345   1.355   1.359   1.375   1.384   1.391   1.403   1.417
  1.429   1.439   1.451   1.459   1.463   1.470   1.482   1.488
  1.496   1.502   1.506   1.519   1.521   1.525   1.528   1.539
  1.557   1.558   1.560   1.568   1.570   1.578   1.584   1.588
  1.591   1.595   1.598   1.603   1.609   1.618   1.619   1.622
  1.627   1.635   1.643   1.645   1.651   1.656   1.661   1.663
  1.670   1.673   1.685   1.689   1.695   1.697   1.704   1.714
  1.722   1.730   1.735   1.743   1.748   1.757   1.761   1.768
  1.774   1.780   1.786   1.792   1.806   1.814   1.819   1.820
  1.830   1.836   1.842   1.850   1.855   1.864   1.879   1.885
  1.891   1.898   1.920   1.922   1.929   1.945   1.958   1.959
  1.979   1.983   1.990   1.995   1.999   2.019   2.030   2.034
  2.049   2.052   2.056   2.071   2.080   2.084   2.092   2.105
  2.115   2.122   2.126   2.136   2.150   2.161   2.170   2.178
  2.180   2.188   2.200   2.208   2.215   2.225   2.238   2.255
  2.260   2.273   2.273   2.306   2.313   2.327   2.339   2.351
  2.357   2.373   2.377   2.393   2.403   2.413   2.443   2.447
  2.482   2.499   2.530   2.532   2.539   2.540   2.550   2.558
  2.570   2.573   2.577   2.583   2.594   2.599   2.601   2.611
  2.626   2.638   2.646   2.652   2.671   2.676   2.678   2.692
  2.697   2.707   2.714   2.740   2.748   2.760   2.770   2.776
  2.781   2.794   2.806   2.806   2.820   2.825   2.835   2.851
  2.868   2.875   2.880   2.882   2.895   2.903   2.916   2.927
  2.938   2.939   2.951   2.963   2.970   2.983   2.988   2.995
  2.999   3.004   3.028   3.037   3.041   3.048   3.058   3.063
  3.075   3.079   3.085   3.092   3.098   3.113   3.119   3.129
  3.139   3.149   3.158   3.164   3.171   3.183   3.194   3.202
  3.206   3.215   3.236   3.250   3.263   3.275   3.288   3.305
  3.307   3.315   3.323   3.342   3.360   3.381   3.386   3.416
  3.421   3.441   3.469   3.501   3.545   3.559   3.574   3.609
  3.677   3.683   3.773   3.783   3.796   3.805   3.810   3.826
  3.846   3.852   3.865   3.898   3.908   3.917   3.926   3.937
  3.959   3.986   3.999   4.007   4.032   4.053   4.064   4.089
  4.112   4.133   4.154   4.174   4.176   4.216   4.251   4.269
  4.273   4.298   4.305   4.322   4.363   4.399   4.991   5.036
  5.072   5.094   5.104   5.114   5.117   5.158   5.198   5.202
  5.238   5.366   5.374   5.387   5.416   5.430   5.454   5.484
  5.587   5.602   5.611   5.647   5.664   5.707   5.830   5.848
  5.884  23.752  23.767  23.788  23.792  23.801  23.814  23.842
 23.848  23.864  23.872  23.919  23.940  23.957  23.987  23.992
 24.020  49.865  49.889  49.901  49.938  49.946  49.963  50.009
 50.011  50.027
 --------------------------------------------------------------

          Ground-State Mulliken Net Atomic Charges

     Atom                 Charge (a.u.)
  ----------------------------------------
      1 C                    -0.098023
      2 H                     0.237815
      3 C                    -0.560058
      4 H                     0.228284
      5 O                     0.154314
      6 C                    -0.817037
      7 H                     0.207021
      8 H                     0.173907
      9 C                     0.749434
     10 C                    -0.478689
     11 O                    -0.194679
     12 C                    -0.869077
     13 H                     0.219720
     14 H                     0.130607
     15 C                    -0.263688
     16 H                     0.163074
     17 H                     0.199907
     18 C                     0.535716
     19 C                    -0.712240
     20 H                     0.157274
     21 H                     0.131909
     22 H                     0.138805
     23 C                    -0.664812
     24 H                     0.141864
     25 H                     0.156775
     26 H                     0.154815
     27 O                    -0.089728
     28 H                     0.262390
     29 H                     0.262765
     30 H                     0.208049
     31 O                     0.050029
     32 C                    -0.307119
     33 H                     0.265625
     34 C                     0.160448
     35 H                     0.242975
     36 C                     0.001700
     37 O                    -0.199044
     38 O                    -0.102095
     39 H                     0.289466
     40 C                    -0.368186
     41 H                     0.285425
     42 O                    -0.130701
     43 H                     0.259120
     44 C                    -0.554358
     45 H                     0.306702
     46 O                    -0.207113
     47 H                     0.268435
     48 C                    -0.512610
     49 H                     0.243054
     50 O                    -0.104254
     51 H                     0.246083
  ----------------------------------------
  Sum of atomic charges =     0.000000

 -----------------------------------------------------------------
                    Cartesian Multipole Moments
 -----------------------------------------------------------------
    Charge (ESU x 10^10)
                -0.0000
    Dipole Moment (Debye)
         X       2.9518      Y       2.1303      Z      -3.9839
       Tot       5.3965
    Quadrupole Moments (Debye-Ang)
        XX    -154.9030     XY      11.0579     YY    -150.7393
        XZ       7.2265     YZ      11.4086     ZZ    -157.7816
    Octopole Moments (Debye-Ang^2)
       XXX     153.4609    XXY      63.1202    XYY      18.1119
       YYY      30.2323    XXZ     -90.6977    XYZ     -10.2566
       YYZ     -37.0774    XZZ      51.4404    YZZ      -2.7096
       ZZZ     -19.6184
    Hexadecapole Moments (Debye-Ang^3)
      XXXX   -8403.5722   XXXY     255.9594   XXYY   -2052.2688
      XYYY     389.1421   YYYY   -3564.5828   XXXZ    -343.9168
      XXYZ     208.7151   XYYZ    -163.7833   YYYZ     113.4400
      XXZZ   -1659.7768   XYZZ     -55.8129   YYZZ    -836.8898
      XZZZ    -372.7708   YZZZ      75.7283   ZZZZ   -1245.2213
 -----------------------------------------------------------------
 Calculating analytic gradient of the SCF energy
 Gradient of SCF Energy
            1           2           3           4           5           6
    1   0.0010391  -0.0004183  -0.0008841   0.0001968   0.0017108   0.0002380
    2  -0.0025567   0.0000683  -0.0017334   0.0012608   0.0005059   0.0025053
    3  -0.0012552  -0.0002489   0.0029195   0.0008116  -0.0021388  -0.0000336
            7           8           9          10          11          12
    1  -0.0004085  -0.0008705   0.0001667   0.0006204  -0.0017857   0.0012246
    2   0.0001551  -0.0001671  -0.0015878   0.0005433   0.0004459   0.0005318
    3  -0.0005060  -0.0004678   0.0012502  -0.0047968   0.0039133  -0.0006158
           13          14          15          16          17          18
    1  -0.0005352  -0.0005331   0.0012044  -0.0000933  -0.0000695  -0.0011073
    2  -0.0001490   0.0000037  -0.0008451   0.0005162   0.0003863   0.0016128
    3  -0.0001415  -0.0005465  -0.0005150   0.0000979  -0.0000140   0.0000403
           19          20          21          22          23          24
    1   0.0009557  -0.0000627   0.0000028  -0.0002736   0.0009844   0.0000885
    2  -0.0004313   0.0001004   0.0001239  -0.0004549   0.0002687  -0.0009428
    3  -0.0001554   0.0001412   0.0000637  -0.0001983  -0.0007927   0.0005758
           25          26          27          28          29          30
    1  -0.0001231   0.0000887  -0.0001382   0.0007430  -0.0006315   0.0007275
    2   0.0000651   0.0001461  -0.0004399  -0.0008576  -0.0002410   0.0008225
    3   0.0002077   0.0001106   0.0024021  -0.0011948   0.0004941   0.0001889
           31          32          33          34          35          36
    1   0.0003949  -0.0027190  -0.0006178  -0.0026420   0.0014521   0.0017683
    2  -0.0000143   0.0005022  -0.0001991  -0.0040077  -0.0011829   0.0073367
    3  -0.0006104  -0.0007439   0.0002109   0.0007176   0.0000605   0.0004363
           37          38          39          40          41          42
    1  -0.0000027  -0.0011947   0.0005255   0.0039410  -0.0000038  -0.0022658
    2  -0.0083412   0.0032058  -0.0024022  -0.0005320   0.0002173  -0.0016373
    3   0.0011148   0.0000042  -0.0003505  -0.0003773   0.0001439  -0.0020339
           43          44          45          46          47          48
    1   0.0014551  -0.0005827   0.0000009  -0.0014397   0.0002867  -0.0009861
    2   0.0016886   0.0000089  -0.0006687  -0.0016713   0.0004157   0.0065946
    3   0.0007555   0.0014741   0.0004121   0.0026932  -0.0027415   0.0008215
           49          50          51
    1  -0.0005298  -0.0002044   0.0013073
    2   0.0009832  -0.0019029   0.0019514
    3   0.0002021  -0.0019994   0.0002146
 Max gradient component =       8.341E-03
 RMS gradient           =       1.636E-03
 Gradient time:  CPU 542.91 s  wall 136.88 s
 Geometry Optimization Parameters
   NAtoms,    NIC,     NZ,  NCons,   NDum,   NFix, NCnnct, MaxDiis
       51     405       0       0       0       0       0       0

 Cartesian Hessian Update
 Hessian Updated using BFGS Update


** GEOMETRY OPTIMIZATION IN DELOCALIZED INTERNAL COORDINATES **
   Searching for a Minimum

   Optimization Cycle:   8

                       Coordinates (Angstroms)
     ATOM                X               Y               Z
      1  C        -2.5389487057    0.9347427949   -1.0916384003
      2  H        -2.3037390265    0.8195736050   -2.1596679469
      3  C        -1.4890637519    0.1104076048   -0.3353990499
      4  H        -1.6529208335    0.2017812573    0.7466337391
      5  O        -0.1989821235    0.6868929005   -0.6396663793
      6  C        -1.5286145383   -1.3558335251   -0.7776428340
      7  H        -1.3033820364   -1.3857203227   -1.8487389803
      8  H        -0.7363670763   -1.9219259400   -0.2818060936
      9  C        -2.9156493232   -2.0157965223   -0.5580086965
     10  C        -3.1900348232   -2.2913037865    0.9212197890
     11  O        -4.0269917171   -1.7623879462    1.6022989709
     12  C        -4.0073011440   -1.1639509082   -1.2268170893
     13  H        -4.9951404881   -1.5605791473   -0.9759088799
     14  H        -3.8900853811   -1.2645394835   -2.3128225810
     15  C        -3.9284925001    0.3184005209   -0.8400488525
     16  H        -4.6805706938    0.8736967660   -1.4073930817
     17  H        -4.1947523946    0.4255380891    0.2137482028
     18  C        -2.4602573275    2.4581744958   -0.7812390188
     19  C        -3.2511589284    3.2738516208   -1.8136524458
     20  H        -3.1319498114    4.3459474783   -1.6291082955
     21  H        -2.9033489404    3.0717601114   -2.8316564998
     22  H        -4.3239600237    3.0560473286   -1.7777056738
     23  C        -2.8744520174    2.8267336735    0.6511055986
     24  H        -2.3290473999    2.2459275039    1.4006389698
     25  H        -3.9451214315    2.6756172542    0.8221258459
     26  H        -2.6586304231    3.8818349251    0.8429499987
     27  O        -2.3841592798   -3.2400270068    1.4905302456
     28  H        -1.7827696822   -3.6191983662    0.8352570555
     29  H        -2.8969797329   -3.0015298529   -1.0412520778
     30  H        -1.4072529602    2.7358311828   -0.8887181510
     31  O         1.6843022205   -0.5747822968   -0.5280976470
     32  C         2.7966871193   -1.0205142792    0.2356467264
     33  H         2.4705114443   -1.4619505548    1.1861026496
     34  C         0.8551290780    0.3584804018    0.1832847383
     35  H         0.5209293232   -0.1111564078    1.1222124865
     36  C         3.4655993002   -2.1446572279   -0.5508072579
     37  O         3.4585596541   -3.3080219060   -0.2257476590
     38  O         4.0445323069   -1.6938368465   -1.6823868533
     39  H         4.4240738387   -2.4685429203   -2.1297732915
     40  C         3.7432999758    0.1580808162    0.5112202990
     41  H         4.0896555608    0.5503780140   -0.4553792757
     42  O         4.8308741427   -0.3241035490    1.2753833621
     43  H         5.3156095044    0.4347230028    1.6277499785
     44  C         2.9532818650    1.2421145989    1.2507675224
     45  H         2.6892690804    0.8651277412    2.2446872750
     46  O         3.7677231873    2.3926231930    1.5092105026
     47  H         4.0225338133    2.7783691832    0.6578022141
     48  C         1.6696287659    1.6303474757    0.5047368461
     49  H         1.9205267246    2.1056431230   -0.4561130181
     50  O         0.8630073249    2.4897738143    1.2848393676
     51  H         1.4315205962    3.1853738982    1.6423458551
   Point Group: c1    Number of degrees of freedom:   147


   Energy is  -1302.774077548

 Hessian Updated using BFGS Update

144 Hessian modes will be used to form the next step
  Hessian Eigenvalues:
     0.000051    0.003193    0.005001    0.005065    0.006071    0.006410
     0.006697    0.006970    0.007272    0.008012    0.009176    0.010207
     0.010855    0.011542    0.012441    0.013283    0.015260    0.019726
     0.021327    0.021850    0.022301    0.030335    0.032359    0.033750
     0.034566    0.037731    0.041603    0.044879    0.045447    0.046175
     0.046512    0.047687    0.047961    0.048332    0.049151    0.049687
     0.051438    0.052139    0.053254    0.054546    0.054945    0.055229
     0.055390    0.056177    0.056269    0.056645    0.056869    0.057641
     0.059193    0.060982    0.063070    0.068144    0.070754    0.072098
     0.075299    0.080557    0.082385    0.084056    0.085672    0.087383
     0.093167    0.096871    0.107000    0.114447    0.122944    0.135284
     0.142839    0.147248    0.151930    0.159651    0.159997    0.160014
     0.160658    0.160773    0.161502    0.161913    0.163911    0.167574
     0.168345    0.174444    0.177089    0.177290    0.183972    0.194531
     0.194963    0.201498    0.227050    0.245668    0.250154    0.257771
     0.259701    0.267039    0.269801    0.276889    0.278359    0.282667
     0.285842    0.289081    0.289386    0.291797    0.292955    0.293078
     0.294790    0.299255    0.301665    0.313229    0.336003    0.336269
     0.338118    0.338309    0.339105    0.339607    0.340057    0.340230
     0.340285    0.340408    0.340655    0.341098    0.341311    0.341607
     0.341710    0.342417    0.342576    0.343040    0.343402    0.344244
     0.345528    0.372587    0.382797    0.395663    0.399591    0.404110
     0.409061    0.412890    0.476947    0.515646    0.518703    0.521441
     0.523262    0.536243    0.547751    0.760696    0.957146    3.055672
**WARNING** Magnitude of eigenvalue   1 too small.  Replaced by     0.000100

 Minimum Search - Taking Simple RFO Step
 Searching for Lamda that Minimizes Along All modes
 Value Taken    Lamda =  -0.00187324
 Calculated Step too Large.  Step scaled by  0.324654
 Step Taken.  Stepsize is  0.300000

                             Maximum     Tolerance    Cnvgd?
         Gradient           0.005335      0.000300      NO
         Displacement       0.074638      0.001200      NO
         Energy change     -0.000837      0.000001      NO


 New Cartesian Coordinates Obtained by Inverse Iteration

 Displacement from previous Coordinates is:  1.306739
 ----------------------------------------------------------------
             Standard Nuclear Orientation (Angstroms)
    I     Atom           X                Y                Z
 ----------------------------------------------------------------
    1      C      -2.5477462160     0.9527413564    -1.0959596806
    2      H      -2.3032028384     0.8444700694    -2.1627103692
    3      C      -1.4881542818     0.1464186785    -0.3343209754
    4      H      -1.6764438979     0.2086101130     0.7458951076
    5      O      -0.2062881072     0.7647147981    -0.5952238389
    6      C      -1.4807009734    -1.3085526505    -0.8101925176
    7      H      -1.2645198347    -1.3061563679    -1.8834861683
    8      H      -0.6683599975    -1.8612506981    -0.3328188540
    9      C      -2.8491155036    -2.0111872515    -0.5988325450
   10      C      -3.1165002859    -2.3147553331     0.8761743439
   11      O      -3.9942840848    -1.8518509902     1.5523473164
   12      C      -3.9633573668    -1.1798390165    -1.2588000242
   13      H      -4.9407388001    -1.6049430918    -1.0142972646
   14      H      -3.8411335529    -1.2650521336    -2.3455172578
   15      C      -3.9224027314     0.2998933026    -0.8543455666
   16      H      -4.6879619237     0.8441362130    -1.4143889468
   17      H      -4.1902849847     0.3866600548     0.2007920754
   18      C      -2.5108993587     2.4773830974    -0.7832491144
   19      C      -3.3643192235     3.2660229394    -1.7857013061
   20      H      -3.2863796175     4.3407933722    -1.5950506251
   21      H      -3.0374047821     3.0865717157    -2.8146980017
   22      H      -4.4255503863     3.0020245457    -1.7216498357
   23      C      -2.8910576408     2.8285136834     0.6627600532
   24      H      -2.2911494580     2.2771155550     1.3921935157
   25      H      -3.9461951777     2.6260242528     0.8726400247
   26      H      -2.7197429675     3.8932959596     0.8459331798
   27      O      -2.2464840168    -3.2051372417     1.4494038535
   28      H      -1.6140478021    -3.5365861343     0.7975275669
   29      H      -2.7989394729    -2.9892505570    -1.0947749340
   30      H      -1.4722586317     2.7906469435    -0.9244701034
   31      O       1.6382776458    -0.5546180163    -0.4909161066
   32      C       2.7355094298    -1.0291319230     0.2769943727
   33      H       2.3976421136    -1.4381476538     1.2378869535
   34      C       0.8493377010     0.4193118346     0.2132173517
   35      H       0.5217917661    -0.0189793972     1.1702091780
   36      C       3.3552029829    -2.1960684682    -0.4890344818
   37      O       3.2786261982    -3.3530384970    -0.1546824427
   38      O       3.9624927663    -1.7861021485    -1.6208656988
   39      H       4.3077483116    -2.5802160383    -2.0607990740
   40      C       3.7291238208     0.1180331290     0.5257433070
   41      H       4.0794981372     0.4792109170    -0.4517570113
   42      O       4.8012710920    -0.3936833252     1.2896517676
   43      H       5.3219985418     0.3476531087     1.6266803369
   44      C       2.9842914578     1.2434994712     1.2485396931
   45      H       2.7054234083     0.8921575296     2.2481907633
   46      O       3.8425776592     2.3644459555     1.4891539199
   47      H       4.1179096326     2.7233588989     0.6326327599
   48      C       1.7176814069     1.6667112838     0.4937144367
   49      H       1.9881649362     2.0975017301    -0.4831973092
   50      O       0.9507032502     2.5806939983     1.2480620117
   51      H       1.5474819691     3.2593680056     1.5906983739
 ----------------------------------------------------------------
 Molecular Point Group                 C1    NOp =  1
 Largest Abelian Subgroup              C1    NOp =  1
 Nuclear Repulsion Energy =  2505.2414700772 hartrees
 There are       97 alpha and       97 beta electrons
 Applying Cartesian multipole field
    Component          Value
    ---------          -----
     (2,0,0)        1.00000E-12
     (0,2,0)        2.00000E-11
     (0,0,2)       -3.00000E-11
 Nucleus-field energy     =     0.0000000357 hartrees
 Requested basis set is 6-311++G(d,p)
 There are 280 shells and 732 basis functions
 A cutoff of  1.0D-11 yielded  28233 shell pairs
 There are    188165 function pairs (    199342 Cartesian)
 Smallest overlap matrix eigenvalue = 7.14E-07

 Q-Chem warning in module stvman/mkSTV.C, line 306:

 Overlap eigenvalue is smaller than square root of threshold
 Use THRESH >= 12 to get rid of this warning

 Linear dependence detected in AO basis
 Tighter screening thresholds may be required for diffuse basis sets
 Use S2THRESH > 14 and THRESH = 14 in case of SCF convergence issues
 Number of orthogonalized atomic orbitals = 731
 Maximum deviation from orthogonality = 6.787E-10
 Guess MOs from SCF MO coefficient file

 -----------------------------------------------------------------------
  General SCF calculation program by
  Eric Jon Sundstrom, Paul Horn, Yuezhi Mao, Dmitri Zuev, Alec White,
  David Stuck, Shaama M.S., Shane Yost, Joonho Lee, David Small,
  Daniel Levine, Susi Lehtola, Hugh Burton, Evgeny Epifanovsky
 -----------------------------------------------------------------------
 Exchange:     0.2000 Hartree-Fock + 0.0800 Slater + 0.7200 B88
 Correlation:  0.1900 VWN1RPA + 0.8100 LYP
 Using SG-1 standard quadrature grid
 using 4 threads for integral computing
 -------------------------------------------------------
 OpenMP Integral computing Module                
 Release: version 2.0, May 2017, Q-Chem Inc. Pleasanton 
 -------------------------------------------------------
 -------------------------------------------------------
 OpenMP BLAS3 based DFT computing Module                
 Release: version 1.0, May 2013, Q-Chem Inc. Pittsburgh 
 -------------------------------------------------------
 A restricted SCF calculation will be
 performed using DIIS
 SCF converges when DIIS error is below 1.0e-08
 ---------------------------------------
  Cycle       Energy         DIIS error
 ---------------------------------------
    1   -1302.7436303325      5.82e-04  
    2   -1302.7739787372      7.43e-05  
    3   -1302.7739469487      9.46e-05  
    4   -1302.7743619011      2.35e-05  
    5   -1302.7743791214      1.36e-05  
    6   -1302.7743878387      2.92e-06  
    7   -1302.7743882119      1.01e-06  
    8   -1302.7743882642      2.62e-07  
    9   -1302.7743882670      1.38e-07  
   10   -1302.7743882676      4.39e-08  
   11   -1302.7743882678      1.70e-08  
   12   -1302.7743882678      3.34e-09  Convergence criterion met
 ---------------------------------------
 SCF time:   CPU 2296.69s  wall 595.00s 
 SCF   energy in the final basis set =    -1302.7743882678
 Total energy in the final basis set =    -1302.7743882678

 --------------------------------------------------------------

                    Orbital Energies (a.u.)
 --------------------------------------------------------------

 Alpha MOs
 -- Occupied --
-19.193 -19.176 -19.168 -19.161 -19.152 -19.150 -19.147 -19.138
-19.119 -10.329 -10.312 -10.300 -10.265 -10.256 -10.256 -10.251
-10.239 -10.210 -10.192 -10.180 -10.178 -10.170 -10.168 -10.156
-10.151  -1.136  -1.112  -1.104  -1.077  -1.058  -1.046  -1.045
 -1.043  -1.033  -0.860  -0.813  -0.809  -0.798  -0.756  -0.748
 -0.701  -0.682  -0.672  -0.662  -0.644  -0.631  -0.624  -0.620
 -0.598  -0.567  -0.563  -0.556  -0.549  -0.528  -0.521  -0.515
 -0.507  -0.503  -0.497  -0.489  -0.489  -0.471  -0.463  -0.457
 -0.456  -0.449  -0.442  -0.440  -0.430  -0.427  -0.420  -0.414
 -0.402  -0.401  -0.397  -0.391  -0.382  -0.379  -0.373  -0.369
 -0.366  -0.363  -0.354  -0.350  -0.348  -0.343  -0.337  -0.332
 -0.322  -0.320  -0.313  -0.312  -0.307  -0.297  -0.291  -0.285
 -0.284
 -- Virtual --
 -0.038  -0.027  -0.026  -0.014  -0.012  -0.007  -0.002   0.001
  0.010   0.013   0.017   0.025   0.028   0.033   0.034   0.038
  0.041   0.048   0.049   0.054   0.057   0.059   0.062   0.063
  0.067   0.071   0.074   0.077   0.080   0.083   0.086   0.090
  0.092   0.094   0.097   0.098   0.100   0.103   0.106   0.107
  0.110   0.112   0.115   0.118   0.119   0.121   0.123   0.124
  0.129   0.132   0.134   0.136   0.137   0.140   0.140   0.142
  0.146   0.148   0.148   0.149   0.151   0.154   0.157   0.159
  0.160   0.162   0.163   0.166   0.168   0.172   0.174   0.176
  0.178   0.182   0.185   0.185   0.189   0.191   0.194   0.197
  0.199   0.201   0.202   0.206   0.208   0.210   0.212   0.215
  0.217   0.220   0.222   0.226   0.226   0.229   0.232   0.233
  0.236   0.238   0.243   0.244   0.246   0.249   0.251   0.255
  0.256   0.258   0.262   0.267   0.268   0.269   0.275   0.275
  0.278   0.281   0.285   0.287   0.290   0.295   0.295   0.300
  0.303   0.305   0.307   0.308   0.309   0.310   0.317   0.319
  0.321   0.323   0.326   0.329   0.329   0.334   0.335   0.340
  0.341   0.345   0.347   0.349   0.353   0.355   0.358   0.360
  0.365   0.369   0.370   0.371   0.378   0.381   0.385   0.388
  0.390   0.393   0.397   0.398   0.402   0.407   0.412   0.415
  0.416   0.424   0.426   0.432   0.439   0.442   0.443   0.447
  0.453   0.456   0.464   0.466   0.475   0.479   0.488   0.492
  0.496   0.503   0.509   0.516   0.522   0.524   0.534   0.540
  0.546   0.550   0.556   0.564   0.570   0.572   0.581   0.583
  0.587   0.594   0.596   0.603   0.606   0.610   0.620   0.624
  0.629   0.635   0.639   0.645   0.650   0.656   0.658   0.666
  0.669   0.676   0.683   0.688   0.692   0.696   0.700   0.707
  0.717   0.719   0.723   0.730   0.737   0.741   0.742   0.750
  0.754   0.758   0.759   0.768   0.769   0.775   0.777   0.782
  0.788   0.790   0.794   0.798   0.804   0.810   0.812   0.816
  0.822   0.829   0.837   0.846   0.851   0.858   0.874   0.878
  0.887   0.905   0.918   0.932   0.943   0.960   0.966   0.969
  0.982   0.997   1.004   1.015   1.025   1.031   1.041   1.043
  1.051   1.067   1.080   1.088   1.090   1.097   1.100   1.118
  1.132   1.136   1.137   1.147   1.152   1.154   1.166   1.170
  1.179   1.188   1.192   1.198   1.205   1.206   1.216   1.221
  1.222   1.232   1.240   1.247   1.252   1.255   1.261   1.265
  1.273   1.283   1.298   1.305   1.309   1.324   1.337   1.341
  1.344   1.353   1.358   1.376   1.383   1.392   1.401   1.417
  1.431   1.440   1.451   1.459   1.461   1.468   1.483   1.488
  1.497   1.502   1.506   1.516   1.521   1.525   1.529   1.537
  1.555   1.560   1.562   1.565   1.570   1.580   1.584   1.589
  1.591   1.591   1.597   1.603   1.609   1.618   1.622   1.624
  1.627   1.636   1.644   1.645   1.652   1.653   1.658   1.662
  1.671   1.671   1.684   1.688   1.692   1.698   1.703   1.714
  1.720   1.730   1.734   1.745   1.749   1.757   1.760   1.767
  1.774   1.780   1.786   1.792   1.807   1.815   1.818   1.820
  1.831   1.837   1.845   1.848   1.857   1.863   1.875   1.885
  1.893   1.898   1.916   1.922   1.929   1.950   1.957   1.958
  1.978   1.983   1.989   1.996   2.001   2.018   2.030   2.034
  2.050   2.053   2.057   2.071   2.081   2.088   2.092   2.104
  2.116   2.123   2.126   2.135   2.150   2.161   2.169   2.177
  2.180   2.187   2.199   2.208   2.212   2.226   2.239   2.254
  2.261   2.273   2.276   2.307   2.312   2.327   2.340   2.350
  2.356   2.372   2.378   2.390   2.403   2.413   2.442   2.447
  2.481   2.499   2.528   2.531   2.538   2.540   2.549   2.559
  2.571   2.573   2.577   2.581   2.594   2.600   2.602   2.610
  2.627   2.639   2.647   2.653   2.669   2.676   2.678   2.692
  2.695   2.708   2.715   2.739   2.749   2.760   2.769   2.774
  2.780   2.793   2.804   2.805   2.819   2.825   2.836   2.850
  2.867   2.874   2.881   2.882   2.894   2.905   2.917   2.926
  2.938   2.940   2.951   2.963   2.970   2.984   2.988   2.996
  2.998   3.008   3.026   3.037   3.041   3.048   3.057   3.064
  3.076   3.079   3.084   3.092   3.098   3.112   3.121   3.129
  3.138   3.148   3.160   3.164   3.169   3.179   3.194   3.205
  3.208   3.214   3.231   3.256   3.265   3.275   3.289   3.305
  3.310   3.316   3.324   3.342   3.361   3.381   3.389   3.418
  3.420   3.442   3.467   3.503   3.546   3.561   3.577   3.609
  3.680   3.685   3.774   3.784   3.797   3.806   3.810   3.828
  3.846   3.851   3.866   3.899   3.909   3.916   3.927   3.937
  3.964   3.986   3.997   4.004   4.026   4.051   4.064   4.088
  4.110   4.136   4.150   4.176   4.177   4.218   4.251   4.269
  4.279   4.298   4.305   4.320   4.358   4.400   4.994   5.039
  5.071   5.093   5.102   5.113   5.115   5.157   5.198   5.202
  5.236   5.367   5.375   5.388   5.414   5.430   5.454   5.482
  5.589   5.601   5.613   5.649   5.666   5.710   5.830   5.848
  5.883  23.753  23.769  23.786  23.793  23.803  23.816  23.843
 23.849  23.866  23.873  23.919  23.939  23.957  23.988  23.992
 24.019  49.866  49.890  49.901  49.937  49.946  49.964  50.009
 50.010  50.027
 --------------------------------------------------------------

          Ground-State Mulliken Net Atomic Charges

     Atom                 Charge (a.u.)
  ----------------------------------------
      1 C                    -0.085979
      2 H                     0.235039
      3 C                    -0.538382
      4 H                     0.234649
      5 O                     0.144309
      6 C                    -0.844764
      7 H                     0.207907
      8 H                     0.171395
      9 C                     0.757175
     10 C                    -0.489695
     11 O                    -0.195916
     12 C                    -0.863639
     13 H                     0.221249
     14 H                     0.131272
     15 C                    -0.256770
     16 H                     0.159630
     17 H                     0.197074
     18 C                     0.480399
     19 C                    -0.710330
     20 H                     0.155691
     21 H                     0.131559
     22 H                     0.139975
     23 C                    -0.647195
     24 H                     0.140384
     25 H                     0.157259
     26 H                     0.155606
     27 O                    -0.086604
     28 H                     0.264105
     29 H                     0.265111
     30 H                     0.209537
     31 O                     0.059545
     32 C                    -0.292496
     33 H                     0.270596
     34 C                     0.263827
     35 H                     0.236725
     36 C                    -0.040189
     37 O                    -0.194276
     38 O                    -0.097814
     39 H                     0.288001
     40 C                    -0.369057
     41 H                     0.285526
     42 O                    -0.129647
     43 H                     0.259413
     44 C                    -0.550282
     45 H                     0.304453
     46 O                    -0.208204
     47 H                     0.267934
     48 C                    -0.576372
     49 H                     0.241345
     50 O                    -0.102385
     51 H                     0.243302
  ----------------------------------------
  Sum of atomic charges =     0.000000

 -----------------------------------------------------------------
                    Cartesian Multipole Moments
 -----------------------------------------------------------------
    Charge (ESU x 10^10)
                 0.0000
    Dipole Moment (Debye)
         X       3.2344      Y       2.2040      Z      -4.0904
       Tot       5.6613
    Quadrupole Moments (Debye-Ang)
        XX    -153.4755     XY       9.3606     YY    -152.1715
        XZ       6.8449     YZ      11.8958     ZZ    -157.3150
    Octopole Moments (Debye-Ang^2)
       XXX     162.3398    XXY      62.9561    XYY      24.5942
       YYY      33.4939    XXZ     -87.1177    XYZ     -10.1794
       YYZ     -41.2179    XZZ      48.4285    YZZ      -2.4664
       ZZZ     -19.5903
    Hexadecapole Moments (Debye-Ang^3)
      XXXX   -8257.2203   XXXY     248.0547   XXYY   -2031.9947
      XYYY     377.3805   YYYY   -3634.3854   XXXZ    -382.7440
      XXYZ     202.0278   XYYZ    -182.7411   YYYZ     125.4098
      XXZZ   -1639.8132   XYZZ     -44.4845   YYZZ    -839.9565
      XZZZ    -415.4540   YZZZ      71.0857   ZZZZ   -1220.9353
 -----------------------------------------------------------------
 Calculating analytic gradient of the SCF energy
 Gradient of SCF Energy
            1           2           3           4           5           6
    1   0.0009622  -0.0003418  -0.0029751  -0.0000173   0.0027594   0.0018163
    2  -0.0026526  -0.0003761  -0.0022462   0.0010792  -0.0009815   0.0035399
    3  -0.0012262  -0.0002828   0.0027434   0.0006471  -0.0009078  -0.0002611
            7           8           9          10          11          12
    1  -0.0008228  -0.0006280  -0.0001218  -0.0013510  -0.0008134   0.0009133
    2   0.0005152  -0.0002775  -0.0023071   0.0011218  -0.0001591   0.0011595
    3  -0.0005918  -0.0002941   0.0014901  -0.0046782   0.0035397  -0.0008499
           13          14          15          16          17          18
    1  -0.0005787  -0.0004625   0.0012832  -0.0001036   0.0002305  -0.0010352
    2  -0.0001765  -0.0001257  -0.0003747   0.0010642   0.0001614   0.0019024
    3  -0.0002249  -0.0005025  -0.0004508   0.0000683  -0.0003777  -0.0000973
           19          20          21          22          23          24
    1   0.0011124  -0.0002213   0.0000587  -0.0006720   0.0008921   0.0000831
    2  -0.0004686   0.0001279   0.0000649  -0.0007869   0.0003996  -0.0008392
    3   0.0000116   0.0002295   0.0001774  -0.0002775  -0.0007244   0.0004741
           25          26          27          28          29          30
    1  -0.0000975   0.0000765   0.0008032   0.0007465  -0.0002726   0.0004182
    2  -0.0000921   0.0001539  -0.0009349  -0.0005914  -0.0001151   0.0009197
    3   0.0002298   0.0000419   0.0029037  -0.0012945   0.0004959  -0.0000045
           31          32          33          34          35          36
    1  -0.0001702  -0.0037850  -0.0003178  -0.0034180   0.0019209   0.0034955
    2   0.0008893   0.0008330  -0.0002317  -0.0040466  -0.0010093   0.0048686
    3  -0.0009988  -0.0008373   0.0001658  -0.0000016   0.0003640   0.0012221
           37          38          39          40          41          42
    1  -0.0009009  -0.0015195   0.0003753   0.0047639  -0.0004725  -0.0028865
    2  -0.0065547   0.0029239  -0.0018677  -0.0001667   0.0002223  -0.0009809
    3   0.0006855  -0.0000430  -0.0002424   0.0003422  -0.0001074  -0.0023322
           43          44          45          46          47          48
    1   0.0016581  -0.0009348  -0.0000591  -0.0016418   0.0004090   0.0006895
    2   0.0012441   0.0007127  -0.0008178  -0.0018780   0.0003333   0.0070751
    3   0.0007838   0.0009939   0.0006056   0.0026886  -0.0026243   0.0016274
           49          50          51
    1  -0.0001712   0.0002138   0.0011108
    2   0.0005021  -0.0024323   0.0016769
    3  -0.0001953  -0.0021505   0.0000476
 Max gradient component =       7.075E-03
 RMS gradient           =       1.654E-03
 Gradient time:  CPU 543.17 s  wall 136.92 s
 Geometry Optimization Parameters
   NAtoms,    NIC,     NZ,  NCons,   NDum,   NFix, NCnnct, MaxDiis
       51     405       0       0       0       0       0       0

 Cartesian Hessian Update
 Hessian Updated using BFGS Update


** GEOMETRY OPTIMIZATION IN DELOCALIZED INTERNAL COORDINATES **
   Searching for a Minimum

   Optimization Cycle:   9

                       Coordinates (Angstroms)
     ATOM                X               Y               Z
      1  C        -2.5477462160    0.9527413564   -1.0959596806
      2  H        -2.3032028384    0.8444700694   -2.1627103692
      3  C        -1.4881542818    0.1464186785   -0.3343209754
      4  H        -1.6764438979    0.2086101130    0.7458951076
      5  O        -0.2062881072    0.7647147981   -0.5952238389
      6  C        -1.4807009734   -1.3085526505   -0.8101925176
      7  H        -1.2645198347   -1.3061563679   -1.8834861683
      8  H        -0.6683599975   -1.8612506981   -0.3328188540
      9  C        -2.8491155036   -2.0111872515   -0.5988325450
     10  C        -3.1165002859   -2.3147553331    0.8761743439
     11  O        -3.9942840848   -1.8518509902    1.5523473164
     12  C        -3.9633573668   -1.1798390165   -1.2588000242
     13  H        -4.9407388001   -1.6049430918   -1.0142972646
     14  H        -3.8411335529   -1.2650521336   -2.3455172578
     15  C        -3.9224027314    0.2998933026   -0.8543455666
     16  H        -4.6879619237    0.8441362130   -1.4143889468
     17  H        -4.1902849847    0.3866600548    0.2007920754
     18  C        -2.5108993587    2.4773830974   -0.7832491144
     19  C        -3.3643192235    3.2660229394   -1.7857013061
     20  H        -3.2863796175    4.3407933722   -1.5950506251
     21  H        -3.0374047821    3.0865717157   -2.8146980017
     22  H        -4.4255503863    3.0020245457   -1.7216498357
     23  C        -2.8910576408    2.8285136834    0.6627600532
     24  H        -2.2911494580    2.2771155550    1.3921935157
     25  H        -3.9461951777    2.6260242528    0.8726400247
     26  H        -2.7197429675    3.8932959596    0.8459331798
     27  O        -2.2464840168   -3.2051372417    1.4494038535
     28  H        -1.6140478021   -3.5365861343    0.7975275669
     29  H        -2.7989394729   -2.9892505570   -1.0947749340
     30  H        -1.4722586317    2.7906469435   -0.9244701034
     31  O         1.6382776458   -0.5546180163   -0.4909161066
     32  C         2.7355094298   -1.0291319230    0.2769943727
     33  H         2.3976421136   -1.4381476538    1.2378869535
     34  C         0.8493377010    0.4193118346    0.2132173517
     35  H         0.5217917661   -0.0189793972    1.1702091780
     36  C         3.3552029829   -2.1960684682   -0.4890344818
     37  O         3.2786261982   -3.3530384970   -0.1546824427
     38  O         3.9624927663   -1.7861021485   -1.6208656988
     39  H         4.3077483116   -2.5802160383   -2.0607990740
     40  C         3.7291238208    0.1180331290    0.5257433070
     41  H         4.0794981372    0.4792109170   -0.4517570113
     42  O         4.8012710920   -0.3936833252    1.2896517676
     43  H         5.3219985418    0.3476531087    1.6266803369
     44  C         2.9842914578    1.2434994712    1.2485396931
     45  H         2.7054234083    0.8921575296    2.2481907633
     46  O         3.8425776592    2.3644459555    1.4891539199
     47  H         4.1179096326    2.7233588989    0.6326327599
     48  C         1.7176814069    1.6667112838    0.4937144367
     49  H         1.9881649362    2.0975017301   -0.4831973092
     50  O         0.9507032502    2.5806939983    1.2480620117
     51  H         1.5474819691    3.2593680056    1.5906983739
   Point Group: c1    Number of degrees of freedom:   147


   Energy is  -1302.774388268

 Hessian Updated using BFGS Update

145 Hessian modes will be used to form the next step
  Hessian Eigenvalues:
     0.002813    0.003638    0.004590    0.005016    0.005624    0.006270
     0.006454    0.006775    0.007207    0.007674    0.008262    0.010171
     0.011104    0.011550    0.012386    0.013132    0.015537    0.019866
     0.021263    0.021832    0.022238    0.030378    0.032294    0.033810
     0.034610    0.037624    0.042476    0.044990    0.045365    0.045868
     0.046637    0.047686    0.048215    0.048358    0.049158    0.049743
     0.051438    0.052162    0.053572    0.054450    0.054625    0.055212
     0.055286    0.055761    0.056269    0.056439    0.056692    0.056884
     0.059321    0.060987    0.063831    0.068183    0.071254    0.072135
     0.075289    0.080594    0.082468    0.084516    0.085418    0.087413
     0.093887    0.095224    0.108688    0.113894    0.123165    0.133406
     0.143543    0.145481    0.150021    0.157609    0.159674    0.159999
     0.160006    0.160055    0.161190    0.161503    0.162331    0.164147
     0.168058    0.168769    0.174001    0.176722    0.178057    0.183875
     0.193325    0.195261    0.200376    0.232408    0.243707    0.249455
     0.253786    0.259984    0.267017    0.269637    0.275930    0.277696
     0.284391    0.285115    0.288259    0.289500    0.290309    0.291954
     0.293098    0.294498    0.301127    0.305895    0.312915    0.334956
     0.336054    0.338056    0.338349    0.339075    0.339573    0.340033
     0.340156    0.340281    0.340370    0.340592    0.340933    0.341421
     0.341628    0.341750    0.342359    0.342529    0.342611    0.343591
     0.344470    0.345895    0.370611    0.384363    0.395802    0.400169
     0.403466    0.409050    0.412626    0.477099    0.515294    0.518678
     0.521406    0.523106    0.536480    0.547664    0.760851    0.956898
     1.835188

 Minimum Search - Taking Simple RFO Step
 Searching for Lamda that Minimizes Along All modes
 Value Taken    Lamda =  -0.00086582
 Step Taken.  Stepsize is  0.280285

                             Maximum     Tolerance    Cnvgd?
         Gradient           0.004345      0.000300      NO
         Displacement       0.078958      0.001200      NO
         Energy change     -0.000311      0.000001      NO


 New Cartesian Coordinates Obtained by Inverse Iteration

 Displacement from previous Coordinates is:  1.412988
 ----------------------------------------------------------------
             Standard Nuclear Orientation (Angstroms)
    I     Atom           X                Y                Z
 ----------------------------------------------------------------
    1      C      -2.5545068808     0.9480354911    -1.1017858984
    2      H      -2.3312671058     0.8809790793    -2.1762912597
    3      C      -1.4823186422     0.1088043215    -0.3859849923
    4      H      -1.6602856736     0.1400426339     0.6980118879
    5      O      -0.2058824779     0.7521773946    -0.6120988944
    6      C      -1.4908208183    -1.3373706541    -0.8951318685
    7      H      -1.2854769708    -1.3282275669    -1.9711018616
    8      H      -0.6812535477    -1.9069468215    -0.4355304152
    9      C      -2.8627591023    -2.0201766135    -0.6789076748
   10      C      -3.1255321722    -2.3405837554     0.7912606171
   11      O      -3.9992654762    -1.8731957890     1.4679164281
   12      C      -3.9774743143    -1.1686134618    -1.3108765399
   13      H      -4.9552302501    -1.5988590868    -1.0795875389
   14      H      -3.8530735652    -1.2183140999    -2.3996912815
   15      C      -3.9300235371     0.2977915376    -0.8601952785
   16      H      -4.7018797969     0.8612090200    -1.3922032618
   17      H      -4.1823515494     0.3521181165     0.2015771679
   18      C      -2.5011782122     2.4599562233    -0.7342329767
   19      C      -3.3739517884     3.2940592466    -1.6806557111
   20      H      -3.2881862494     4.3583854995    -1.4430876423
   21      H      -3.0723331985     3.1641541017    -2.7242765852
   22      H      -4.4340608569     3.0301223845    -1.6021675261
   23      C      -2.8505294165     2.7654601050     0.7312568299
   24      H      -2.2393873919     2.1908853065     1.4322754537
   25      H      -3.9007499597     2.5606507915     0.9612638492
   26      H      -2.6692325819     3.8228280711     0.9465071973
   27      O      -2.2231418979    -3.1879968761     1.3761192851
   28      H      -1.5714062380    -3.5093472532     0.7386807131
   29      H      -2.8261497816    -2.9918098559    -1.1881430612
   30      H      -1.4650998617     2.7728648065    -0.8850888375
   31      O       1.6160847592    -0.5974927260    -0.4115944231
   32      C       2.7193830368    -1.0287169584     0.3720234075
   33      H       2.3950478264    -1.3902770711     1.3559744438
   34      C       0.8350837554     0.4366194355     0.2233013755
   35      H       0.4865694758     0.0744382829     1.2054783758
   36      C       3.3317744491    -2.2296425462    -0.3429978489
   37      O       3.2423913282    -3.3701062273     0.0360320817
   38      O       3.9440314001    -1.8700230850    -1.4890719333
   39      H       4.2961982064    -2.6771563832    -1.8964037637
   40      C       3.7196801503     0.1261973327     0.5434063492
   41      H       4.0662683919     0.4269654834    -0.4550262726
   42      O       4.7948304257    -0.3370892004     1.3337915188
   43      H       5.3156495055     0.4227408531     1.6249231304
   44      C       2.9946350344     1.3043352671     1.1916585479
   45      H       2.7276517762     1.0312268068     2.2188835128
   46      O       3.8701294884     2.4309086012     1.3334471787
   47      H       4.1422656821     2.7163948056     0.4500988259
   48      C       1.7234051712     1.6834786778     0.4217937606
   49      H       1.9919786621     2.0485965231    -0.5814190694
   50      O       0.9754722638     2.6497132532     1.1305429178
   51      H       1.5934088372     3.3132421578     1.4626297697
 ----------------------------------------------------------------
 Molecular Point Group                 C1    NOp =  1
 Largest Abelian Subgroup              C1    NOp =  1
 Nuclear Repulsion Energy =  2508.1490504802 hartrees
 There are       97 alpha and       97 beta electrons
 Applying Cartesian multipole field
    Component          Value
    ---------          -----
     (2,0,0)        1.00000E-12
     (0,2,0)        2.00000E-11
     (0,0,2)       -3.00000E-11
 Nucleus-field energy     =     0.0000000380 hartrees
 Requested basis set is 6-311++G(d,p)
 There are 280 shells and 732 basis functions
 A cutoff of  1.0D-11 yielded  28244 shell pairs
 There are    188356 function pairs (    199557 Cartesian)
 Smallest overlap matrix eigenvalue = 6.73E-07

 Q-Chem warning in module stvman/mkSTV.C, line 306:

 Overlap eigenvalue is smaller than square root of threshold
 Use THRESH >= 12 to get rid of this warning

 Linear dependence detected in AO basis
 Tighter screening thresholds may be required for diffuse basis sets
 Use S2THRESH > 14 and THRESH = 14 in case of SCF convergence issues
 Number of orthogonalized atomic orbitals = 731
 Maximum deviation from orthogonality = 2.728E-10
 Guess MOs from SCF MO coefficient file

 -----------------------------------------------------------------------
  General SCF calculation program by
  Eric Jon Sundstrom, Paul Horn, Yuezhi Mao, Dmitri Zuev, Alec White,
  David Stuck, Shaama M.S., Shane Yost, Joonho Lee, David Small,
  Daniel Levine, Susi Lehtola, Hugh Burton, Evgeny Epifanovsky
 -----------------------------------------------------------------------
 Exchange:     0.2000 Hartree-Fock + 0.0800 Slater + 0.7200 B88
 Correlation:  0.1900 VWN1RPA + 0.8100 LYP
 Using SG-1 standard quadrature grid
 using 4 threads for integral computing
 -------------------------------------------------------
 OpenMP Integral computing Module                
 Release: version 2.0, May 2017, Q-Chem Inc. Pleasanton 
 -------------------------------------------------------
 -------------------------------------------------------
 OpenMP BLAS3 based DFT computing Module                
 Release: version 1.0, May 2013, Q-Chem Inc. Pittsburgh 
 -------------------------------------------------------
 A restricted SCF calculation will be
 performed using DIIS
 SCF converges when DIIS error is below 1.0e-08
 ---------------------------------------
  Cycle       Energy         DIIS error
 ---------------------------------------
    1   -1302.7363610603      6.54e-04  
    2   -1302.7738246602      1.09e-04  
    3   -1302.7732744960      1.66e-04  
    4   -1302.7744974500      1.69e-05  
    5   -1302.7745022774      1.39e-05  
    6   -1302.7745111451      3.23e-06  
    7   -1302.7745116438      9.42e-07  
    8   -1302.7745116864      3.37e-07  
    9   -1302.7745116914      9.85e-08  
   10   -1302.7745116919      4.24e-08  
   11   -1302.7745116917      2.01e-08  
   12   -1302.7745116918      3.70e-09  Convergence criterion met
 ---------------------------------------
 SCF time:   CPU 2302.00s  wall 596.00s 
 SCF   energy in the final basis set =    -1302.7745116918
 Total energy in the final basis set =    -1302.7745116918

 --------------------------------------------------------------

                    Orbital Energies (a.u.)
 --------------------------------------------------------------

 Alpha MOs
 -- Occupied --
-19.193 -19.176 -19.169 -19.161 -19.152 -19.151 -19.146 -19.138
-19.119 -10.329 -10.312 -10.300 -10.265 -10.256 -10.255 -10.251
-10.240 -10.210 -10.193 -10.180 -10.178 -10.169 -10.167 -10.155
-10.151  -1.136  -1.112  -1.103  -1.078  -1.058  -1.046  -1.045
 -1.042  -1.033  -0.860  -0.813  -0.809  -0.798  -0.756  -0.748
 -0.702  -0.681  -0.672  -0.662  -0.645  -0.630  -0.624  -0.621
 -0.599  -0.566  -0.563  -0.556  -0.549  -0.528  -0.522  -0.515
 -0.508  -0.502  -0.496  -0.489  -0.489  -0.471  -0.462  -0.457
 -0.456  -0.448  -0.442  -0.439  -0.431  -0.427  -0.420  -0.414
 -0.402  -0.401  -0.396  -0.390  -0.383  -0.378  -0.373  -0.369
 -0.366  -0.363  -0.353  -0.349  -0.348  -0.342  -0.336  -0.332
 -0.322  -0.319  -0.313  -0.312  -0.306  -0.297  -0.291  -0.285
 -0.284
 -- Virtual --
 -0.038  -0.027  -0.025  -0.015  -0.012  -0.006  -0.003   0.001
  0.011   0.013   0.017   0.025   0.028   0.033   0.034   0.038
  0.041   0.047   0.049   0.054   0.058   0.060   0.062   0.063
  0.067   0.071   0.074   0.077   0.079   0.083   0.086   0.091
  0.093   0.095   0.097   0.098   0.100   0.103   0.106   0.107
  0.111   0.112   0.115   0.118   0.119   0.121   0.124   0.125
  0.129   0.132   0.134   0.135   0.138   0.139   0.140   0.142
  0.145   0.148   0.149   0.151   0.152   0.154   0.157   0.159
  0.160   0.163   0.164   0.166   0.167   0.173   0.174   0.176
  0.177   0.182   0.185   0.186   0.189   0.191   0.195   0.198
  0.201   0.202   0.204   0.206   0.208   0.209   0.212   0.215
  0.218   0.219   0.221   0.226   0.227   0.228   0.231   0.235
  0.235   0.240   0.243   0.246   0.247   0.250   0.251   0.255
  0.255   0.259   0.262   0.265   0.268   0.269   0.273   0.274
  0.278   0.281   0.285   0.287   0.289   0.296   0.296   0.299
  0.304   0.306   0.307   0.309   0.311   0.313   0.318   0.319
  0.321   0.324   0.325   0.327   0.330   0.333   0.335   0.340
  0.342   0.346   0.347   0.350   0.353   0.357   0.358   0.359
  0.365   0.369   0.371   0.372   0.376   0.380   0.384   0.389
  0.391   0.395   0.397   0.399   0.402   0.408   0.412   0.414
  0.417   0.422   0.424   0.431   0.440   0.440   0.445   0.446
  0.453   0.457   0.465   0.466   0.476   0.478   0.490   0.492
  0.496   0.505   0.510   0.518   0.523   0.526   0.536   0.540
  0.547   0.549   0.558   0.565   0.571   0.573   0.580   0.583
  0.589   0.596   0.598   0.603   0.608   0.613   0.622   0.624
  0.631   0.633   0.640   0.643   0.650   0.657   0.658   0.667
  0.669   0.677   0.685   0.688   0.692   0.694   0.700   0.708
  0.716   0.720   0.724   0.729   0.739   0.741   0.741   0.752
  0.755   0.758   0.761   0.769   0.770   0.773   0.778   0.784
  0.790   0.791   0.792   0.798   0.801   0.810   0.812   0.815
  0.824   0.829   0.839   0.847   0.853   0.859   0.874   0.879
  0.891   0.903   0.918   0.934   0.943   0.960   0.968   0.973
  0.980   0.993   1.007   1.018   1.022   1.026   1.040   1.045
  1.053   1.065   1.078   1.085   1.092   1.094   1.102   1.116
  1.134   1.135   1.137   1.149   1.154   1.158   1.165   1.173
  1.180   1.187   1.191   1.195   1.202   1.206   1.219   1.220
  1.226   1.228   1.238   1.247   1.252   1.253   1.259   1.263
  1.269   1.286   1.297   1.305   1.317   1.325   1.333   1.341
  1.342   1.349   1.361   1.374   1.390   1.394   1.404   1.419
  1.433   1.444   1.454   1.459   1.468   1.472   1.484   1.489
  1.498   1.501   1.508   1.515   1.522   1.526   1.532   1.538
  1.554   1.559   1.561   1.569   1.571   1.580   1.582   1.588
  1.590   1.592   1.596   1.605   1.608   1.619   1.620   1.626
  1.628   1.633   1.644   1.645   1.652   1.652   1.658   1.663
  1.669   1.671   1.685   1.687   1.691   1.700   1.706   1.716
  1.721   1.730   1.737   1.747   1.749   1.759   1.763   1.766
  1.774   1.784   1.789   1.796   1.808   1.814   1.820   1.824
  1.834   1.836   1.847   1.849   1.857   1.863   1.877   1.891
  1.893   1.898   1.912   1.921   1.927   1.948   1.956   1.958
  1.970   1.983   1.989   1.994   2.000   2.015   2.030   2.035
  2.051   2.055   2.055   2.073   2.084   2.088   2.092   2.104
  2.114   2.124   2.129   2.138   2.149   2.162   2.168   2.181
  2.184   2.187   2.199   2.212   2.213   2.226   2.241   2.255
  2.261   2.272   2.278   2.304   2.311   2.329   2.337   2.351
  2.359   2.374   2.378   2.390   2.406   2.413   2.441   2.447
  2.481   2.500   2.527   2.530   2.538   2.541   2.548   2.560
  2.568   2.573   2.578   2.584   2.594   2.600   2.603   2.608
  2.628   2.641   2.648   2.654   2.669   2.676   2.679   2.691
  2.697   2.712   2.716   2.739   2.754   2.761   2.769   2.774
  2.783   2.792   2.803   2.808   2.818   2.825   2.838   2.850
  2.867   2.871   2.882   2.883   2.896   2.904   2.915   2.929
  2.936   2.941   2.953   2.963   2.968   2.979   2.986   2.997
  3.000   3.010   3.025   3.036   3.039   3.046   3.058   3.062
  3.077   3.083   3.086   3.095   3.100   3.110   3.125   3.132
  3.139   3.147   3.162   3.165   3.167   3.177   3.196   3.206
  3.209   3.216   3.231   3.257   3.267   3.269   3.284   3.306
  3.308   3.315   3.326   3.339   3.362   3.382   3.393   3.416
  3.424   3.444   3.465   3.505   3.546   3.563   3.573   3.612
  3.680   3.688   3.778   3.787   3.801   3.807   3.813   3.827
  3.845   3.852   3.865   3.902   3.911   3.918   3.927   3.937
  3.964   3.987   3.997   4.004   4.020   4.053   4.065   4.091
  4.115   4.136   4.146   4.174   4.177   4.223   4.250   4.267
  4.283   4.302   4.306   4.322   4.354   4.399   4.995   5.042
  5.072   5.093   5.103   5.111   5.116   5.156   5.195   5.202
  5.234   5.366   5.374   5.388   5.413   5.430   5.452   5.484
  5.591   5.605   5.612   5.652   5.668   5.708   5.831   5.850
  5.886  23.752  23.767  23.786  23.795  23.806  23.818  23.843
 23.850  23.868  23.874  23.920  23.939  23.957  23.988  23.994
 24.022  49.868  49.891  49.902  49.936  49.948  49.963  50.008
 50.011  50.025
 --------------------------------------------------------------

          Ground-State Mulliken Net Atomic Charges

     Atom                 Charge (a.u.)
  ----------------------------------------
      1 C                    -0.085447
      2 H                     0.232822
      3 C                    -0.450211
      4 H                     0.239637
      5 O                     0.137023
      6 C                    -0.911293
      7 H                     0.202094
      8 H                     0.177165
      9 C                     0.747313
     10 C                    -0.497053
     11 O                    -0.193869
     12 C                    -0.848184
     13 H                     0.221092
     14 H                     0.130841
     15 C                    -0.253535
     16 H                     0.159674
     17 H                     0.197269
     18 C                     0.444869
     19 C                    -0.698583
     20 H                     0.155259
     21 H                     0.131299
     22 H                     0.141022
     23 C                    -0.641331
     24 H                     0.137431
     25 H                     0.158388
     26 H                     0.155953
     27 O                    -0.078672
     28 H                     0.264351
     29 H                     0.265706
     30 H                     0.218512
     31 O                     0.058817
     32 C                    -0.339525
     33 H                     0.273277
     34 C                     0.281301
     35 H                     0.234854
     36 C                    -0.052734
     37 O                    -0.191283
     38 O                    -0.095755
     39 H                     0.288735
     40 C                    -0.324858
     41 H                     0.286081
     42 O                    -0.133972
     43 H                     0.261299
     44 C                    -0.608376
     45 H                     0.302646
     46 O                    -0.205124
     47 H                     0.272182
     48 C                    -0.549392
     49 H                     0.239675
     50 O                    -0.102330
     51 H                     0.244937
  ----------------------------------------
  Sum of atomic charges =     0.000000

 -----------------------------------------------------------------
                    Cartesian Multipole Moments
 -----------------------------------------------------------------
    Charge (ESU x 10^10)
                 0.0000
    Dipole Moment (Debye)
         X       3.2793      Y       2.0459      Z      -4.1851
       Tot       5.6969
    Quadrupole Moments (Debye-Ang)
        XX    -153.2860     XY       8.6651     YY    -152.7144
        XZ       5.9324     YZ      12.2539     ZZ    -156.5951
    Octopole Moments (Debye-Ang^2)
       XXX     163.5221    XXY      59.4995    XYY      25.8147
       YYY      27.5027    XXZ     -87.9211    XYZ      -9.3688
       YYZ     -45.1852    XZZ      45.6440    YZZ      -0.1574
       ZZZ     -15.3474
    Hexadecapole Moments (Debye-Ang^3)
      XXXX   -8243.8507   XXXY     211.4497   XXYY   -2030.1988
      XYYY     334.2273   YYYY   -3687.8579   XXXZ    -435.7881
      XXYZ     199.7110   XYYZ    -208.9288   YYYZ     134.0378
      XXZZ   -1626.8329   XYZZ     -32.9603   YYZZ    -834.7776
      XZZZ    -442.6609   YZZZ      65.4311   ZZZZ   -1154.9530
 -----------------------------------------------------------------
 Calculating analytic gradient of the SCF energy
 Gradient of SCF Energy
            1           2           3           4           5           6
    1  -0.0000936  -0.0005124  -0.0012483   0.0012940   0.0027294  -0.0008904
    2  -0.0029096   0.0000560  -0.0048566   0.0023220   0.0014450   0.0000533
    3  -0.0013921  -0.0000096  -0.0012442   0.0008845   0.0029471   0.0003203
            7           8           9          10          11          12
    1  -0.0006332  -0.0013322   0.0023949  -0.0071634   0.0023065   0.0004703
    2  -0.0005284  -0.0002031   0.0015125  -0.0051546   0.0023914   0.0004636
    3  -0.0007744  -0.0006022   0.0024949  -0.0056415   0.0020912  -0.0003312
           13          14          15          16          17          18
    1  -0.0004888  -0.0000085   0.0008031  -0.0004379   0.0001135  -0.0000523
    2   0.0000443   0.0000098   0.0005091   0.0010000   0.0001810   0.0014359
    3  -0.0002836  -0.0004578  -0.0005880   0.0002364   0.0001843  -0.0011728
           19          20          21          22          23          24
    1   0.0011633  -0.0002843   0.0000450  -0.0005280   0.0001532  -0.0002467
    2  -0.0003171  -0.0000415   0.0003603  -0.0006865   0.0006584  -0.0005883
    3   0.0005654   0.0001366   0.0004413  -0.0001155  -0.0010699   0.0003184
           25          26          27          28          29          30
    1   0.0002254   0.0001361   0.0018580   0.0015563   0.0001476  -0.0000536
    2  -0.0000459   0.0002422   0.0012726  -0.0008196   0.0001661   0.0005458
    3   0.0007046   0.0002498   0.0017721  -0.0002965   0.0009527   0.0000981
           31          32          33          34          35          36
    1   0.0017407  -0.0042612  -0.0000087  -0.0051451   0.0008999   0.0037187
    2   0.0002621  -0.0000913  -0.0007060  -0.0025793  -0.0001657   0.0042639
    3  -0.0015425  -0.0008484  -0.0000808   0.0000177   0.0010168   0.0021654
           37          38          39          40          41          42
    1  -0.0011486  -0.0019591   0.0006549   0.0038502  -0.0006782  -0.0025659
    2  -0.0040092   0.0015530  -0.0008566  -0.0012143   0.0008827   0.0002941
    3   0.0000741  -0.0000001  -0.0002861  -0.0002681   0.0004509  -0.0020569
           43          44          45          46          47          48
    1   0.0014406  -0.0002441  -0.0000088  -0.0002492   0.0003002   0.0007287
    2   0.0008236   0.0015625  -0.0009194  -0.0010870  -0.0002560   0.0058504
    3   0.0008379   0.0014876   0.0008308   0.0010217  -0.0016176  -0.0005968
           49          50          51
    1   0.0002757   0.0003884   0.0008478
    2  -0.0001617  -0.0023582   0.0003943
    3  -0.0000524  -0.0009393  -0.0000323
 Max gradient component =       7.163E-03
 RMS gradient           =       1.696E-03
 Gradient time:  CPU 545.59 s  wall 137.53 s
 Geometry Optimization Parameters
   NAtoms,    NIC,     NZ,  NCons,   NDum,   NFix, NCnnct, MaxDiis
       51     405       0       0       0       0       0       0

 Cartesian Hessian Update
 Hessian Updated using BFGS Update


** GEOMETRY OPTIMIZATION IN DELOCALIZED INTERNAL COORDINATES **
   Searching for a Minimum

   Optimization Cycle:  10

                       Coordinates (Angstroms)
     ATOM                X               Y               Z
      1  C        -2.5545068808    0.9480354911   -1.1017858984
      2  H        -2.3312671058    0.8809790793   -2.1762912597
      3  C        -1.4823186422    0.1088043215   -0.3859849923
      4  H        -1.6602856736    0.1400426339    0.6980118879
      5  O        -0.2058824779    0.7521773946   -0.6120988944
      6  C        -1.4908208183   -1.3373706541   -0.8951318685
      7  H        -1.2854769708   -1.3282275669   -1.9711018616
      8  H        -0.6812535477   -1.9069468215   -0.4355304152
      9  C        -2.8627591023   -2.0201766135   -0.6789076748
     10  C        -3.1255321722   -2.3405837554    0.7912606171
     11  O        -3.9992654762   -1.8731957890    1.4679164281
     12  C        -3.9774743143   -1.1686134618   -1.3108765399
     13  H        -4.9552302501   -1.5988590868   -1.0795875389
     14  H        -3.8530735652   -1.2183140999   -2.3996912815
     15  C        -3.9300235371    0.2977915376   -0.8601952785
     16  H        -4.7018797969    0.8612090200   -1.3922032618
     17  H        -4.1823515494    0.3521181165    0.2015771679
     18  C        -2.5011782122    2.4599562233   -0.7342329767
     19  C        -3.3739517884    3.2940592466   -1.6806557111
     20  H        -3.2881862494    4.3583854995   -1.4430876423
     21  H        -3.0723331985    3.1641541017   -2.7242765852
     22  H        -4.4340608569    3.0301223845   -1.6021675261
     23  C        -2.8505294165    2.7654601050    0.7312568299
     24  H        -2.2393873919    2.1908853065    1.4322754537
     25  H        -3.9007499597    2.5606507915    0.9612638492
     26  H        -2.6692325819    3.8228280711    0.9465071973
     27  O        -2.2231418979   -3.1879968761    1.3761192851
     28  H        -1.5714062380   -3.5093472532    0.7386807131
     29  H        -2.8261497816   -2.9918098559   -1.1881430612
     30  H        -1.4650998617    2.7728648065   -0.8850888375
     31  O         1.6160847592   -0.5974927260   -0.4115944231
     32  C         2.7193830368   -1.0287169584    0.3720234075
     33  H         2.3950478264   -1.3902770711    1.3559744438
     34  C         0.8350837554    0.4366194355    0.2233013755
     35  H         0.4865694758    0.0744382829    1.2054783758
     36  C         3.3317744491   -2.2296425462   -0.3429978489
     37  O         3.2423913282   -3.3701062273    0.0360320817
     38  O         3.9440314001   -1.8700230850   -1.4890719333
     39  H         4.2961982064   -2.6771563832   -1.8964037637
     40  C         3.7196801503    0.1261973327    0.5434063492
     41  H         4.0662683919    0.4269654834   -0.4550262726
     42  O         4.7948304257   -0.3370892004    1.3337915188
     43  H         5.3156495055    0.4227408531    1.6249231304
     44  C         2.9946350344    1.3043352671    1.1916585479
     45  H         2.7276517762    1.0312268068    2.2188835128
     46  O         3.8701294884    2.4309086012    1.3334471787
     47  H         4.1422656821    2.7163948056    0.4500988259
     48  C         1.7234051712    1.6834786778    0.4217937606
     49  H         1.9919786621    2.0485965231   -0.5814190694
     50  O         0.9754722638    2.6497132532    1.1305429178
     51  H         1.5934088372    3.3132421578    1.4626297697
   Point Group: c1    Number of degrees of freedom:   147


   Energy is  -1302.774511692

 Hessian Updated using BFGS Update

146 Hessian modes will be used to form the next step
  Hessian Eigenvalues:
     0.002614    0.003288    0.004901    0.005010    0.006172    0.006451
     0.006710    0.006974    0.007235    0.008012    0.008472    0.010175
     0.011312    0.011573    0.012751    0.015338    0.017205    0.020449
     0.021420    0.022092    0.022527    0.030294    0.032487    0.033904
     0.034635    0.037753    0.042645    0.045100    0.045445    0.046195
     0.046720    0.047675    0.048230    0.048520    0.049156    0.051085
     0.051548    0.052402    0.054057    0.054547    0.054998    0.055244
     0.055583    0.056050    0.056306    0.056635    0.056848    0.057882
     0.060437    0.061443    0.063430    0.068573    0.071390    0.072350
     0.075509    0.080604    0.082411    0.084248    0.085432    0.087443
     0.093854    0.098072    0.108743    0.113857    0.123658    0.134146
     0.144222    0.146791    0.149954    0.158199    0.159681    0.159999
     0.160006    0.160046    0.160475    0.161053    0.161503    0.162376
     0.163212    0.167828    0.168464    0.174089    0.177296    0.178547
     0.184000    0.194003    0.197278    0.202906    0.230914    0.244608
     0.249004    0.254335    0.260292    0.267268    0.269565    0.276842
     0.281267    0.283727    0.285245    0.289231    0.289462    0.290540
     0.291913    0.293371    0.294045    0.301080    0.305588    0.313637
     0.334527    0.336115    0.338124    0.338363    0.339140    0.339566
     0.340039    0.340242    0.340300    0.340397    0.340603    0.340834
     0.341382    0.341592    0.341717    0.342394    0.342578    0.342925
     0.343522    0.344501    0.345613    0.370697    0.384488    0.395760
     0.399604    0.402782    0.408980    0.413568    0.479794    0.515271
     0.518888    0.521437    0.523063    0.536459    0.547687    0.760043
     0.957409    1.575907

 Minimum Search - Taking Simple RFO Step
 Searching for Lamda that Minimizes Along All modes
 Value Taken    Lamda =  -0.00125968
 Calculated Step too Large.  Step scaled by  0.931889
 Step Taken.  Stepsize is  0.300000

                             Maximum     Tolerance    Cnvgd?
         Gradient           0.007428      0.000300      NO
         Displacement       0.086531      0.001200      NO
         Energy change     -0.000123      0.000001      NO


 New Cartesian Coordinates Obtained by Inverse Iteration

 Displacement from previous Coordinates is:  0.743861
 ----------------------------------------------------------------
             Standard Nuclear Orientation (Angstroms)
    I     Atom           X                Y                Z
 ----------------------------------------------------------------
    1      C      -2.5616480926     0.9517835217    -1.1130990412
    2      H      -2.3496719892     0.8931665161    -2.1904129430
    3      C      -1.4789619521     0.1096338892    -0.4150028825
    4      H      -1.6593095965     0.1194588705     0.6692051622
    5      O      -0.2097487073     0.7706306951    -0.6260268923
    6      C      -1.4835620972    -1.3314258642    -0.9400098880
    7      H      -1.2991704860    -1.3148863128    -2.0197039688
    8      H      -0.6604957940    -1.8980100739    -0.5017642357
    9      C      -2.8482012530    -2.0173565928    -0.7019194599
   10      C      -3.0936232493    -2.3319649110     0.7725903929
   11      O      -4.0262816711    -1.9475707345     1.4221654499
   12      C      -3.9758474224    -1.1715821570    -1.3169777639
   13      H      -4.9473048501    -1.6101333173    -1.0768596149
   14      H      -3.8617801101    -1.2146973472    -2.4071999883
   15      C      -3.9326095461     0.2935165927    -0.8598709314
   16      H      -4.7146378476     0.8517739677    -1.3814312383
   17      H      -4.1738998239     0.3407059177     0.2052796730
   18      C      -2.5016343288     2.4603241470    -0.7358565911
   19      C      -3.4196297910     3.3025941108    -1.6314430986
   20      H      -3.3233653218     4.3639557206    -1.3857487616
   21      H      -3.1686511231     3.1869073500    -2.6900904762
   22      H      -4.4739911838     3.0374816749    -1.5043074678
   23      C      -2.7838504736     2.7536604108     0.7469455790
   24      H      -2.1293488857     2.1890375875     1.4158155616
   25      H      -3.8178494351     2.5305244426     1.0274299226
   26      H      -2.6104385102     3.8132551714     0.9580329792
   27      O      -2.2052576176    -3.1987455103     1.3472979959
   28      H      -1.5365739746    -3.4980479972     0.7172312321
   29      H      -2.8153883834    -2.9897130793    -1.2107274011
   30      H      -1.4748079291     2.7772652773    -0.9322595647
   31      O       1.5968141107    -0.6043428410    -0.3900056579
   32      C       2.6965657316    -1.0304196261     0.4017274100
   33      H       2.3671709902    -1.3751087759     1.3899918830
   34      C       0.8247766320     0.4567248362     0.2163803508
   35      H       0.4647011402     0.1242363794     1.2052808937
   36      C       3.2985265649    -2.2463782670    -0.2979544718
   37      O       3.1865096051    -3.3814119943     0.0887488194
   38      O       3.9665435717    -1.9019862111    -1.4173273203
   39      H       4.3237786495    -2.7148587164    -1.8073376063
   40      C       3.7048951110     0.1191434803     0.5603995134
   41      H       4.0648386799     0.3977342906    -0.4397756062
   42      O       4.7693825434    -0.3369966855     1.3703073465
   43      H       5.2915456911     0.4255673336     1.6503508864
   44      C       2.9867457375     1.3169352939     1.1777895167
   45      H       2.7059477629     1.0674681322     2.2070496708
   46      O       3.8703157781     2.4394462519     1.3086933375
   47      H       4.1559224993     2.7078466057     0.4249825207
   48      C       1.7281084743     1.6932514010     0.3876277262
   49      H       2.0115033313     2.0252039738    -0.6227423451
   50      O       0.9909390886     2.6938715051     1.0624887348
   51      H       1.6191400639     3.3459672469     1.3973448673
 ----------------------------------------------------------------
 Molecular Point Group                 C1    NOp =  1
 Largest Abelian Subgroup              C1    NOp =  1
 Nuclear Repulsion Energy =  2509.4948240095 hartrees
 There are       97 alpha and       97 beta electrons
 Applying Cartesian multipole field
    Component          Value
    ---------          -----
     (2,0,0)        1.00000E-12
     (0,2,0)        2.00000E-11
     (0,0,2)       -3.00000E-11
 Nucleus-field energy     =     0.0000000391 hartrees
 Requested basis set is 6-311++G(d,p)
 There are 280 shells and 732 basis functions
 A cutoff of  1.0D-11 yielded  28266 shell pairs
 There are    188609 function pairs (    199831 Cartesian)
 Smallest overlap matrix eigenvalue = 6.79E-07

 Q-Chem warning in module stvman/mkSTV.C, line 306:

 Overlap eigenvalue is smaller than square root of threshold
 Use THRESH >= 12 to get rid of this warning

 Linear dependence detected in AO basis
 Tighter screening thresholds may be required for diffuse basis sets
 Use S2THRESH > 14 and THRESH = 14 in case of SCF convergence issues
 Number of orthogonalized atomic orbitals = 731
 Maximum deviation from orthogonality = 4.965E-10
 Guess MOs from SCF MO coefficient file

 -----------------------------------------------------------------------
  General SCF calculation program by
  Eric Jon Sundstrom, Paul Horn, Yuezhi Mao, Dmitri Zuev, Alec White,
  David Stuck, Shaama M.S., Shane Yost, Joonho Lee, David Small,
  Daniel Levine, Susi Lehtola, Hugh Burton, Evgeny Epifanovsky
 -----------------------------------------------------------------------
 Exchange:     0.2000 Hartree-Fock + 0.0800 Slater + 0.7200 B88
 Correlation:  0.1900 VWN1RPA + 0.8100 LYP
 Using SG-1 standard quadrature grid
 using 4 threads for integral computing
 -------------------------------------------------------
 OpenMP Integral computing Module                
 Release: version 2.0, May 2017, Q-Chem Inc. Pleasanton 
 -------------------------------------------------------
 -------------------------------------------------------
 OpenMP BLAS3 based DFT computing Module                
 Release: version 1.0, May 2013, Q-Chem Inc. Pittsburgh 
 -------------------------------------------------------
 A restricted SCF calculation will be
 performed using DIIS
 SCF converges when DIIS error is below 1.0e-08
 ---------------------------------------
  Cycle       Energy         DIIS error
 ---------------------------------------
    1   -1302.7584783384      4.18e-04  
    2   -1302.7743930605      5.78e-05  
    3   -1302.7744292221      6.42e-05  
    4   -1302.7746111158      1.63e-05  
    5   -1302.7746231566      3.86e-06  
    6   -1302.7746238652      1.68e-06  
    7   -1302.7746239880      6.46e-07  
    8   -1302.7746240080      1.82e-07  
    9   -1302.7746240093      8.55e-08  
   10   -1302.7746240097      2.68e-08  
   11   -1302.7746240096      6.50e-09  Convergence criterion met
 ---------------------------------------
 SCF time:   CPU 2114.53s  wall 548.00s 
 SCF   energy in the final basis set =    -1302.7746240096
 Total energy in the final basis set =    -1302.7746240096

 --------------------------------------------------------------

                    Orbital Energies (a.u.)
 --------------------------------------------------------------

 Alpha MOs
 -- Occupied --
-19.194 -19.176 -19.169 -19.161 -19.152 -19.152 -19.146 -19.138
-19.118 -10.330 -10.312 -10.300 -10.265 -10.257 -10.255 -10.252
-10.240 -10.209 -10.192 -10.179 -10.179 -10.169 -10.168 -10.155
-10.151  -1.137  -1.112  -1.103  -1.078  -1.058  -1.047  -1.045
 -1.043  -1.033  -0.860  -0.814  -0.809  -0.798  -0.756  -0.748
 -0.703  -0.681  -0.672  -0.662  -0.645  -0.631  -0.625  -0.621
 -0.599  -0.567  -0.563  -0.556  -0.550  -0.529  -0.522  -0.516
 -0.508  -0.502  -0.497  -0.489  -0.489  -0.470  -0.462  -0.458
 -0.455  -0.448  -0.442  -0.439  -0.432  -0.428  -0.420  -0.414
 -0.403  -0.402  -0.395  -0.390  -0.383  -0.378  -0.373  -0.369
 -0.366  -0.363  -0.354  -0.350  -0.349  -0.342  -0.336  -0.331
 -0.322  -0.319  -0.314  -0.312  -0.307  -0.297  -0.292  -0.286
 -0.284
 -- Virtual --
 -0.038  -0.027  -0.026  -0.014  -0.011  -0.006  -0.002   0.001
  0.010   0.013   0.016   0.025   0.029   0.033   0.034   0.038
  0.041   0.047   0.049   0.054   0.058   0.061   0.061   0.063
  0.067   0.072   0.074   0.077   0.079   0.083   0.086   0.092
  0.093   0.096   0.097   0.098   0.101   0.103   0.106   0.107
  0.111   0.112   0.115   0.118   0.118   0.121   0.125   0.126
  0.129   0.132   0.134   0.135   0.138   0.139   0.140   0.142
  0.144   0.148   0.149   0.151   0.152   0.154   0.157   0.158
  0.160   0.162   0.164   0.165   0.167   0.173   0.174   0.176
  0.177   0.182   0.185   0.186   0.189   0.191   0.195   0.198
  0.201   0.203   0.205   0.206   0.208   0.209   0.212   0.215
  0.218   0.220   0.220   0.225   0.226   0.228   0.231   0.234
  0.236   0.241   0.244   0.246   0.247   0.250   0.252   0.253
  0.256   0.260   0.263   0.265   0.267   0.269   0.273   0.274
  0.278   0.281   0.284   0.286   0.290   0.295   0.296   0.299
  0.305   0.306   0.307   0.309   0.312   0.314   0.318   0.319
  0.322   0.323   0.324   0.327   0.330   0.334   0.335   0.339
  0.342   0.345   0.347   0.349   0.353   0.356   0.358   0.359
  0.364   0.368   0.372   0.372   0.376   0.380   0.385   0.388
  0.389   0.393   0.396   0.401   0.401   0.409   0.412   0.413
  0.419   0.421   0.424   0.430   0.440   0.443   0.444   0.446
  0.452   0.458   0.464   0.465   0.475   0.478   0.489   0.491
  0.495   0.505   0.510   0.518   0.523   0.528   0.535   0.541
  0.546   0.550   0.559   0.566   0.572   0.575   0.579   0.584
  0.592   0.594   0.598   0.602   0.609   0.613   0.622   0.625
  0.631   0.632   0.642   0.643   0.649   0.657   0.658   0.665
  0.669   0.678   0.683   0.688   0.689   0.692   0.700   0.708
  0.715   0.720   0.726   0.729   0.739   0.741   0.742   0.751
  0.754   0.757   0.763   0.768   0.770   0.775   0.778   0.782
  0.790   0.792   0.794   0.798   0.801   0.809   0.814   0.815
  0.825   0.830   0.841   0.850   0.854   0.859   0.873   0.879
  0.892   0.903   0.917   0.934   0.940   0.961   0.966   0.976
  0.981   0.993   1.007   1.018   1.021   1.023   1.038   1.046
  1.058   1.063   1.080   1.083   1.092   1.095   1.101   1.115
  1.132   1.134   1.136   1.148   1.153   1.160   1.162   1.172
  1.180   1.184   1.190   1.194   1.201   1.203   1.220   1.223
  1.225   1.233   1.237   1.245   1.250   1.253   1.260   1.264
  1.268   1.289   1.299   1.305   1.315   1.328   1.335   1.339
  1.347   1.349   1.362   1.374   1.391   1.395   1.400   1.420
  1.432   1.443   1.451   1.459   1.471   1.471   1.486   1.489
  1.497   1.500   1.507   1.512   1.524   1.525   1.533   1.538
  1.555   1.560   1.563   1.570   1.573   1.580   1.583   1.586
  1.591   1.593   1.597   1.608   1.609   1.615   1.622   1.623
  1.627   1.635   1.644   1.646   1.651   1.652   1.658   1.662
  1.669   1.672   1.684   1.688   1.690   1.700   1.706   1.717
  1.722   1.728   1.738   1.746   1.749   1.758   1.764   1.766
  1.776   1.780   1.791   1.797   1.808   1.812   1.820   1.825
  1.835   1.840   1.849   1.850   1.858   1.866   1.877   1.891
  1.896   1.899   1.908   1.922   1.930   1.951   1.954   1.956
  1.968   1.984   1.989   1.995   2.000   2.014   2.032   2.035
  2.052   2.055   2.055   2.074   2.083   2.089   2.093   2.104
  2.116   2.125   2.129   2.140   2.150   2.160   2.166   2.181
  2.186   2.186   2.199   2.210   2.215   2.226   2.241   2.254
  2.262   2.273   2.279   2.303   2.312   2.329   2.335   2.350
  2.359   2.374   2.380   2.390   2.407   2.415   2.441   2.447
  2.480   2.501   2.525   2.529   2.537   2.540   2.549   2.561
  2.567   2.573   2.578   2.584   2.593   2.600   2.604   2.608
  2.628   2.642   2.649   2.654   2.669   2.677   2.680   2.690
  2.697   2.717   2.718   2.738   2.750   2.763   2.771   2.773
  2.784   2.790   2.803   2.807   2.818   2.825   2.839   2.848
  2.867   2.871   2.880   2.884   2.896   2.904   2.914   2.931
  2.935   2.941   2.955   2.962   2.967   2.977   2.987   2.997
  3.002   3.013   3.025   3.039   3.044   3.048   3.061   3.062
  3.077   3.083   3.085   3.098   3.098   3.110   3.129   3.131
  3.138   3.146   3.160   3.162   3.165   3.176   3.195   3.206
  3.209   3.218   3.230   3.255   3.268   3.269   3.285   3.303
  3.308   3.316   3.325   3.339   3.364   3.383   3.397   3.415
  3.422   3.443   3.465   3.506   3.546   3.565   3.579   3.613
  3.680   3.690   3.778   3.787   3.802   3.808   3.814   3.828
  3.844   3.852   3.865   3.903   3.912   3.920   3.926   3.937
  3.966   3.987   3.995   4.002   4.015   4.053   4.070   4.090
  4.115   4.134   4.142   4.174   4.177   4.224   4.250   4.267
  4.287   4.304   4.305   4.322   4.351   4.400   4.997   5.037
  5.071   5.094   5.102   5.111   5.115   5.155   5.193   5.205
  5.234   5.365   5.374   5.387   5.412   5.431   5.453   5.483
  5.588   5.607   5.613   5.654   5.668   5.707   5.833   5.848
  5.886  23.752  23.766  23.786  23.794  23.807  23.819  23.845
 23.851  23.867  23.875  23.922  23.938  23.958  23.988  23.994
 24.023  49.867  49.891  49.902  49.935  49.947  49.963  50.006
 50.010  50.031
 --------------------------------------------------------------

          Ground-State Mulliken Net Atomic Charges

     Atom                 Charge (a.u.)
  ----------------------------------------
      1 C                    -0.080821
      2 H                     0.231067
      3 C                    -0.341852
      4 H                     0.245883
      5 O                     0.130566
      6 C                    -0.995792
      7 H                     0.197430
      8 H                     0.185329
      9 C                     0.758062
     10 C                    -0.522090
     11 O                    -0.191719
     12 C                    -0.826266
     13 H                     0.222521
     14 H                     0.131238
     15 C                    -0.262188
     16 H                     0.159498
     17 H                     0.198265
     18 C                     0.412094
     19 C                    -0.688892
     20 H                     0.154415
     21 H                     0.131786
     22 H                     0.144394
     23 C                    -0.633970
     24 H                     0.137535
     25 H                     0.156450
     26 H                     0.155675
     27 O                    -0.079622
     28 H                     0.266520
     29 H                     0.269117
     30 H                     0.217659
     31 O                     0.058193
     32 C                    -0.324228
     33 H                     0.275432
     34 C                     0.297330
     35 H                     0.234568
     36 C                    -0.063130
     37 O                    -0.191276
     38 O                    -0.097223
     39 H                     0.288907
     40 C                    -0.330619
     41 H                     0.287378
     42 O                    -0.133820
     43 H                     0.261154
     44 C                    -0.605880
     45 H                     0.302115
     46 O                    -0.206705
     47 H                     0.272458
     48 C                    -0.587948
     49 H                     0.238691
     50 O                    -0.102204
     51 H                     0.244513
  ----------------------------------------
  Sum of atomic charges =     0.000000

 -----------------------------------------------------------------
                    Cartesian Multipole Moments
 -----------------------------------------------------------------
    Charge (ESU x 10^10)
                 0.0000
    Dipole Moment (Debye)
         X       3.5129      Y       2.1389      Z      -4.1808
       Tot       5.8647
    Quadrupole Moments (Debye-Ang)
        XX    -153.2893     XY       7.3284     YY    -153.6667
        XZ       5.7440     YZ      12.5550     ZZ    -156.3301
    Octopole Moments (Debye-Ang^2)
       XXX     172.6762    XXY      60.9985    XYY      31.5994
       YYY      28.6959    XXZ     -88.0099    XYZ     -10.1000
       YYZ     -47.0193    XZZ      43.6709    YZZ       0.9759
       ZZZ     -13.6228
    Hexadecapole Moments (Debye-Ang^3)
      XXXX   -8205.9291   XXXY     173.3090   XXYY   -2029.3449
      XYYY     307.1577   YYYY   -3729.2254   XXXZ    -453.7741
      XXYZ     204.9931   XYYZ    -212.2426   YYYZ     143.5222
      XXZZ   -1617.5499   XYZZ     -29.3552   YYZZ    -838.3448
      XZZZ    -458.7718   YZZZ      64.7282   ZZZZ   -1133.8736
 -----------------------------------------------------------------
 Calculating analytic gradient of the SCF energy
 Gradient of SCF Energy
            1           2           3           4           5           6
    1  -0.0000330  -0.0001987  -0.0003569   0.0011032   0.0024829  -0.0013710
    2  -0.0025633   0.0000821  -0.0048807   0.0020239   0.0029732  -0.0009348
    3  -0.0013614   0.0000658  -0.0012773   0.0006566   0.0038387   0.0016070
            7           8           9          10          11          12
    1  -0.0009573  -0.0011637  -0.0008159   0.0039047  -0.0016093   0.0000329
    2  -0.0008967   0.0001959  -0.0025986   0.0091737  -0.0031297   0.0000750
    3  -0.0007315  -0.0009873   0.0012768  -0.0002856  -0.0004028  -0.0000211
           13          14          15          16          17          18
    1  -0.0004578   0.0000684   0.0002627  -0.0004538   0.0001715   0.0003725
    2   0.0000223   0.0000192   0.0008355   0.0005298  -0.0000004   0.0010411
    3  -0.0003368  -0.0003921  -0.0005422   0.0002312   0.0002429  -0.0015512
           19          20          21          22          23          24
    1   0.0008805  -0.0003931   0.0000956  -0.0002143  -0.0000912  -0.0003286
    2  -0.0001650  -0.0001485   0.0006474  -0.0004857   0.0006244  -0.0005062
    3   0.0005576   0.0001609   0.0004051  -0.0000276  -0.0007976   0.0003635
           25          26          27          28          29          30
    1   0.0005188   0.0001363  -0.0010575   0.0008431   0.0005725  -0.0002303
    2  -0.0000155   0.0002857  -0.0019254  -0.0016332   0.0003989   0.0002118
    3   0.0005686   0.0002863   0.0000880  -0.0000719  -0.0004841   0.0000208
           31          32          33          34          35          36
    1   0.0026956  -0.0027751  -0.0000933  -0.0052179   0.0002754  -0.0006108
    2  -0.0007837  -0.0001963  -0.0004806  -0.0020649   0.0002533   0.0028037
    3  -0.0011756  -0.0004005  -0.0000971  -0.0005328   0.0011103  -0.0001774
           37          38          39          40          41          42
    1   0.0004374  -0.0004946   0.0006954   0.0027600  -0.0006072  -0.0019311
    2  -0.0026814   0.0011052  -0.0004039  -0.0013191   0.0009240   0.0004852
    3   0.0005962   0.0006423  -0.0002347   0.0001398   0.0003806  -0.0018412
           43          44          45          46          47          48
    1   0.0010793   0.0002278  -0.0000216  -0.0000894   0.0002312   0.0004925
    2   0.0006456   0.0010905  -0.0008216  -0.0002854  -0.0003347   0.0040420
    3   0.0006278   0.0010156   0.0006300   0.0004842  -0.0008901  -0.0011046
           49          50          51
    1   0.0003668   0.0003505   0.0005161
    2  -0.0003135  -0.0012218   0.0003010
    3   0.0000865  -0.0004310   0.0000722
 Max gradient component =       9.174E-03
 RMS gradient           =       1.477E-03
 Gradient time:  CPU 547.10 s  wall 137.94 s
 Geometry Optimization Parameters
   NAtoms,    NIC,     NZ,  NCons,   NDum,   NFix, NCnnct, MaxDiis
       51     405       0       0       0       0       0       0

 Cartesian Hessian Update
 Hessian Updated using BFGS Update


** GEOMETRY OPTIMIZATION IN DELOCALIZED INTERNAL COORDINATES **
   Searching for a Minimum

   Optimization Cycle:  11

                       Coordinates (Angstroms)
     ATOM                X               Y               Z
      1  C        -2.5616480926    0.9517835217   -1.1130990412
      2  H        -2.3496719892    0.8931665161   -2.1904129430
      3  C        -1.4789619521    0.1096338892   -0.4150028825
      4  H        -1.6593095965    0.1194588705    0.6692051622
      5  O        -0.2097487073    0.7706306951   -0.6260268923
      6  C        -1.4835620972   -1.3314258642   -0.9400098880
      7  H        -1.2991704860   -1.3148863128   -2.0197039688
      8  H        -0.6604957940   -1.8980100739   -0.5017642357
      9  C        -2.8482012530   -2.0173565928   -0.7019194599
     10  C        -3.0936232493   -2.3319649110    0.7725903929
     11  O        -4.0262816711   -1.9475707345    1.4221654499
     12  C        -3.9758474224   -1.1715821570   -1.3169777639
     13  H        -4.9473048501   -1.6101333173   -1.0768596149
     14  H        -3.8617801101   -1.2146973472   -2.4071999883
     15  C        -3.9326095461    0.2935165927   -0.8598709314
     16  H        -4.7146378476    0.8517739677   -1.3814312383
     17  H        -4.1738998239    0.3407059177    0.2052796730
     18  C        -2.5016343288    2.4603241470   -0.7358565911
     19  C        -3.4196297910    3.3025941108   -1.6314430986
     20  H        -3.3233653218    4.3639557206   -1.3857487616
     21  H        -3.1686511231    3.1869073500   -2.6900904762
     22  H        -4.4739911838    3.0374816749   -1.5043074678
     23  C        -2.7838504736    2.7536604108    0.7469455790
     24  H        -2.1293488857    2.1890375875    1.4158155616
     25  H        -3.8178494351    2.5305244426    1.0274299226
     26  H        -2.6104385102    3.8132551714    0.9580329792
     27  O        -2.2052576176   -3.1987455103    1.3472979959
     28  H        -1.5365739746   -3.4980479972    0.7172312321
     29  H        -2.8153883834   -2.9897130793   -1.2107274011
     30  H        -1.4748079291    2.7772652773   -0.9322595647
     31  O         1.5968141107   -0.6043428410   -0.3900056579
     32  C         2.6965657316   -1.0304196261    0.4017274100
     33  H         2.3671709902   -1.3751087759    1.3899918830
     34  C         0.8247766320    0.4567248362    0.2163803508
     35  H         0.4647011402    0.1242363794    1.2052808937
     36  C         3.2985265649   -2.2463782670   -0.2979544718
     37  O         3.1865096051   -3.3814119943    0.0887488194
     38  O         3.9665435717   -1.9019862111   -1.4173273203
     39  H         4.3237786495   -2.7148587164   -1.8073376063
     40  C         3.7048951110    0.1191434803    0.5603995134
     41  H         4.0648386799    0.3977342906   -0.4397756062
     42  O         4.7693825434   -0.3369966855    1.3703073465
     43  H         5.2915456911    0.4255673336    1.6503508864
     44  C         2.9867457375    1.3169352939    1.1777895167
     45  H         2.7059477629    1.0674681322    2.2070496708
     46  O         3.8703157781    2.4394462519    1.3086933375
     47  H         4.1559224993    2.7078466057    0.4249825207
     48  C         1.7281084743    1.6932514010    0.3876277262
     49  H         2.0115033313    2.0252039738   -0.6227423451
     50  O         0.9909390886    2.6938715051    1.0624887348
     51  H         1.6191400639    3.3459672469    1.3973448673
   Point Group: c1    Number of degrees of freedom:   147


   Energy is  -1302.774624010

 Hessian Updated using BFGS Update

147 Hessian modes will be used to form the next step
  Hessian Eigenvalues:
     0.002918    0.003505    0.004981    0.005007    0.006202    0.006456
     0.006710    0.007023    0.007228    0.008019    0.008576    0.010124
     0.011324    0.011571    0.012393    0.015056    0.019856    0.021181
     0.021719    0.022249    0.030210    0.032374    0.033722    0.034569
     0.037675    0.042306    0.043836    0.045145    0.045511    0.045944
     0.046463    0.048015    0.048410    0.049131    0.050270    0.051378
     0.051766    0.052908    0.053964    0.054557    0.054815    0.055047
     0.055472    0.056147    0.056293    0.056657    0.056898    0.057643
     0.059503    0.062028    0.063459    0.068311    0.070783    0.072170
     0.075213    0.080807    0.082417    0.084380    0.085431    0.087295
     0.093864    0.096020    0.108644    0.113933    0.122861    0.133938
     0.144219    0.146201    0.150082    0.158047    0.159587    0.159780
     0.159999    0.160005    0.160020    0.160071    0.161029    0.161510
     0.161906    0.163194    0.167808    0.168345    0.174044    0.176800
     0.178358    0.183784    0.194101    0.195558    0.199904    0.231057
     0.244100    0.249614    0.253998    0.259106    0.266941    0.269654
     0.276621    0.279140    0.283639    0.284607    0.288473    0.289360
     0.290066    0.291913    0.293093    0.294067    0.298477    0.304668
     0.313074    0.334464    0.336064    0.338082    0.338332    0.339116
     0.339581    0.340041    0.340168    0.340280    0.340366    0.340596
     0.340837    0.341400    0.341590    0.341730    0.342382    0.342615
     0.342701    0.343594    0.344488    0.345012    0.370705    0.384945
     0.395548    0.398675    0.402865    0.408978    0.411717    0.475245
     0.515250    0.518691    0.521395    0.523062    0.536049    0.547669
     0.735967    0.956844    1.433498

 Minimum Search - Taking Simple RFO Step
 Searching for Lamda that Minimizes Along All modes
 Value Taken    Lamda =  -0.00111188
 Step Taken.  Stepsize is  0.163653

                             Maximum     Tolerance    Cnvgd?
         Gradient           0.007412      0.000300      NO
         Displacement       0.058232      0.001200      NO
         Energy change     -0.000112      0.000001      NO


 New Cartesian Coordinates Obtained by Inverse Iteration

 Displacement from previous Coordinates is:  0.345876
 ----------------------------------------------------------------
             Standard Nuclear Orientation (Angstroms)
    I     Atom           X                Y                Z
 ----------------------------------------------------------------
    1      C      -2.5620428044     0.9580039234    -1.1075945863
    2      H      -2.3457633156     0.8981517681    -2.1842903993
    3      C      -1.4774161315     0.1225643184    -0.4088720792
    4      H      -1.6566774296     0.1273129093     0.6752947959
    5      O      -0.2072159341     0.7679501890    -0.6490603319
    6      C      -1.4751276791    -1.3167873542    -0.9338403176
    7      H      -1.2890305093    -1.2906282498    -2.0126415516
    8      H      -0.6453146674    -1.8768848593    -0.4972656448
    9      C      -2.8362893174    -2.0161952690    -0.6972902653
   10      C      -3.0815107080    -2.3414354114     0.7775846856
   11      O      -4.0087379561    -1.9568276235     1.4367338677
   12      C      -3.9672839845    -1.1763874404    -1.3117131991
   13      H      -4.9355819800    -1.6193689507    -1.0672532505
   14      H      -3.8570768821    -1.2217380297    -2.4021246685
   15      C      -3.9300052650     0.2898729902    -0.8589196400
   16      H      -4.7118489373     0.8408190744    -1.3875181656
   17      H      -4.1780295258     0.3397149219     0.2042728884
   18      C      -2.5085422604     2.4659713036    -0.7317799743
   19      C      -3.4282055111     3.3029214853    -1.6323440712
   20      H      -3.3212299438     4.3669698727    -1.4021323146
   21      H      -3.1858264520     3.1691934240    -2.6913545540
   22      H      -4.4834018921     3.0481460652    -1.4943901965
   23      C      -2.7867115071     2.7580847710     0.7511975287
   24      H      -2.1246643521     2.1988559668     1.4176735024
   25      H      -3.8195622003     2.5283553417     1.0321171007
   26      H      -2.6212761056     3.8192905453     0.9594373902
   27      O      -2.1584870581    -3.1640644658     1.3596216933
   28      H      -1.4855629131    -3.4401910071     0.7237442942
   29      H      -2.8012157529    -2.9875886042    -1.2084854647
   30      H      -1.4822149768     2.7847896484    -0.9322774091
   31      O       1.6015641598    -0.6026175943    -0.4122784783
   32      C       2.6956240306    -1.0341630120     0.3859070194
   33      H       2.3540545571    -1.3777159085     1.3703665204
   34      C       0.8292763008     0.4543682981     0.1946958319
   35      H       0.4679923873     0.1099855533     1.1782938464
   36      C       3.2943793818    -2.2561535596    -0.3100157513
   37      O       3.1587830625    -3.3914892700     0.0709607605
   38      O       3.9691361945    -1.9225949079    -1.4289082998
   39      H       4.3028543713    -2.7462337499    -1.8181984439
   40      C       3.7032163901     0.1120396670     0.5644683134
   41      H       4.0831467282     0.3907695746    -0.4287439702
   42      O       4.7529620703    -0.3542737763     1.3899197671
   43      H       5.2723719555     0.4070696416     1.6785697210
   44      C       2.9729729956     1.3060451924     1.1808835069
   45      H       2.6737107458     1.0467749870     2.2018689705
   46      O       3.8479972575     2.4302942537     1.3449276183
   47      H       4.1432035475     2.7194123561     0.4702943199
   48      C       1.7263912912     1.6913394846     0.3772519741
   49      H       2.0199360755     2.0268711830    -0.6291826715
   50      O       0.9826125018     2.6978045751     1.0387068860
   51      H       1.6067982585     3.3570313375     1.3689851048
 ----------------------------------------------------------------
 Molecular Point Group                 C1    NOp =  1
 Largest Abelian Subgroup              C1    NOp =  1
 Nuclear Repulsion Energy =  2510.6003700131 hartrees
 There are       97 alpha and       97 beta electrons
 Applying Cartesian multipole field
    Component          Value
    ---------          -----
     (2,0,0)        1.00000E-12
     (0,2,0)        2.00000E-11
     (0,0,2)       -3.00000E-11
 Nucleus-field energy     =     0.0000000389 hartrees
 Requested basis set is 6-311++G(d,p)
 There are 280 shells and 732 basis functions
 A cutoff of  1.0D-11 yielded  28292 shell pairs
 There are    188728 function pairs (    199943 Cartesian)
 Smallest overlap matrix eigenvalue = 6.74E-07

 Q-Chem warning in module stvman/mkSTV.C, line 306:

 Overlap eigenvalue is smaller than square root of threshold
 Use THRESH >= 12 to get rid of this warning

 Linear dependence detected in AO basis
 Tighter screening thresholds may be required for diffuse basis sets
 Use S2THRESH > 14 and THRESH = 14 in case of SCF convergence issues
 Number of orthogonalized atomic orbitals = 731
 Maximum deviation from orthogonality = 6.069E-10
 Guess MOs from SCF MO coefficient file

 -----------------------------------------------------------------------
  General SCF calculation program by
  Eric Jon Sundstrom, Paul Horn, Yuezhi Mao, Dmitri Zuev, Alec White,
  David Stuck, Shaama M.S., Shane Yost, Joonho Lee, David Small,
  Daniel Levine, Susi Lehtola, Hugh Burton, Evgeny Epifanovsky
 -----------------------------------------------------------------------
 Exchange:     0.2000 Hartree-Fock + 0.0800 Slater + 0.7200 B88
 Correlation:  0.1900 VWN1RPA + 0.8100 LYP
 Using SG-1 standard quadrature grid
 using 4 threads for integral computing
 -------------------------------------------------------
 OpenMP Integral computing Module                
 Release: version 2.0, May 2017, Q-Chem Inc. Pleasanton 
 -------------------------------------------------------
 -------------------------------------------------------
 OpenMP BLAS3 based DFT computing Module                
 Release: version 1.0, May 2013, Q-Chem Inc. Pittsburgh 
 -------------------------------------------------------
 A restricted SCF calculation will be
 performed using DIIS
 SCF converges when DIIS error is below 1.0e-08
 ---------------------------------------
  Cycle       Energy         DIIS error
 ---------------------------------------
    1   -1302.7715699475      1.98e-04  
    2   -1302.7751172323      4.39e-05  
    3   -1302.7750074215      6.93e-05  
    4   -1302.7752229232      7.85e-06  
    5   -1302.7752242356      6.09e-06  
    6   -1302.7752259489      1.07e-06  
    7   -1302.7752260013      4.82e-07  
    8   -1302.7752260126      1.30e-07  
    9   -1302.7752260133      5.74e-08  
   10   -1302.7752260134      2.67e-08  
   11   -1302.7752260138      9.40e-09  Convergence criterion met
 ---------------------------------------
 SCF time:   CPU 2114.31s  wall 547.00s 
 SCF   energy in the final basis set =    -1302.7752260138
 Total energy in the final basis set =    -1302.7752260138

 --------------------------------------------------------------

                    Orbital Energies (a.u.)
 --------------------------------------------------------------

 Alpha MOs
 -- Occupied --
-19.194 -19.176 -19.170 -19.162 -19.152 -19.152 -19.147 -19.139
-19.118 -10.330 -10.311 -10.300 -10.266 -10.257 -10.256 -10.252
-10.239 -10.209 -10.191 -10.179 -10.178 -10.169 -10.168 -10.155
-10.151  -1.138  -1.112  -1.104  -1.078  -1.058  -1.047  -1.045
 -1.043  -1.032  -0.860  -0.814  -0.809  -0.799  -0.756  -0.747
 -0.703  -0.681  -0.673  -0.662  -0.645  -0.631  -0.624  -0.622
 -0.599  -0.567  -0.563  -0.556  -0.550  -0.529  -0.522  -0.516
 -0.508  -0.503  -0.497  -0.490  -0.489  -0.470  -0.462  -0.458
 -0.455  -0.449  -0.442  -0.440  -0.432  -0.428  -0.420  -0.413
 -0.402  -0.402  -0.396  -0.390  -0.383  -0.378  -0.373  -0.369
 -0.366  -0.363  -0.354  -0.350  -0.349  -0.343  -0.337  -0.331
 -0.322  -0.319  -0.315  -0.312  -0.307  -0.297  -0.292  -0.286
 -0.284
 -- Virtual --
 -0.039  -0.028  -0.025  -0.014  -0.011  -0.006  -0.002   0.001
  0.011   0.013   0.017   0.025   0.029   0.033   0.034   0.038
  0.041   0.047   0.049   0.054   0.058   0.060   0.061   0.063
  0.067   0.072   0.073   0.077   0.079   0.083   0.086   0.091
  0.093   0.095   0.097   0.098   0.101   0.103   0.106   0.106
  0.111   0.112   0.115   0.118   0.118   0.121   0.125   0.126
  0.129   0.132   0.134   0.135   0.138   0.139   0.140   0.142
  0.145   0.149   0.149   0.151   0.152   0.154   0.157   0.158
  0.160   0.163   0.164   0.166   0.167   0.172   0.174   0.176
  0.176   0.181   0.185   0.187   0.189   0.191   0.194   0.198
  0.202   0.203   0.204   0.206   0.208   0.210   0.212   0.215
  0.218   0.219   0.221   0.224   0.226   0.229   0.231   0.234
  0.236   0.241   0.243   0.246   0.247   0.249   0.252   0.254
  0.256   0.260   0.263   0.266   0.267   0.269   0.273   0.275
  0.278   0.281   0.284   0.286   0.289   0.295   0.296   0.299
  0.305   0.305   0.307   0.309   0.312   0.314   0.318   0.320
  0.322   0.324   0.324   0.327   0.330   0.334   0.336   0.340
  0.342   0.345   0.347   0.349   0.352   0.356   0.358   0.360
  0.364   0.369   0.372   0.373   0.376   0.380   0.385   0.387
  0.388   0.393   0.396   0.401   0.402   0.409   0.412   0.413
  0.418   0.420   0.426   0.430   0.439   0.442   0.444   0.446
  0.453   0.458   0.464   0.467   0.475   0.477   0.489   0.490
  0.496   0.505   0.509   0.518   0.524   0.528   0.534   0.541
  0.546   0.551   0.558   0.566   0.571   0.576   0.579   0.584
  0.591   0.595   0.598   0.603   0.610   0.613   0.622   0.626
  0.631   0.633   0.642   0.644   0.648   0.657   0.658   0.665
  0.668   0.677   0.684   0.688   0.690   0.692   0.700   0.708
  0.716   0.721   0.727   0.729   0.740   0.741   0.743   0.752
  0.754   0.758   0.762   0.769   0.770   0.775   0.777   0.783
  0.790   0.792   0.792   0.798   0.800   0.810   0.813   0.815
  0.824   0.828   0.841   0.849   0.854   0.859   0.873   0.881
  0.891   0.902   0.917   0.934   0.940   0.961   0.965   0.975
  0.981   0.994   1.006   1.018   1.020   1.023   1.038   1.046
  1.055   1.063   1.079   1.087   1.092   1.096   1.102   1.113
  1.131   1.134   1.137   1.148   1.152   1.159   1.163   1.172
  1.179   1.185   1.191   1.194   1.200   1.204   1.221   1.222
  1.225   1.229   1.236   1.245   1.250   1.252   1.260   1.263
  1.268   1.289   1.301   1.305   1.316   1.329   1.334   1.339
  1.346   1.351   1.361   1.375   1.390   1.392   1.401   1.419
  1.432   1.443   1.453   1.457   1.469   1.471   1.485   1.489
  1.495   1.499   1.505   1.512   1.522   1.525   1.532   1.538
  1.555   1.560   1.562   1.570   1.573   1.581   1.583   1.586
  1.592   1.592   1.597   1.607   1.609   1.616   1.622   1.624
  1.627   1.635   1.645   1.646   1.650   1.651   1.657   1.661
  1.669   1.672   1.683   1.688   1.690   1.699   1.705   1.716
  1.720   1.728   1.737   1.747   1.748   1.758   1.762   1.765
  1.775   1.783   1.789   1.796   1.808   1.812   1.821   1.825
  1.832   1.839   1.848   1.850   1.858   1.866   1.877   1.888
  1.893   1.897   1.910   1.919   1.929   1.952   1.954   1.955
  1.971   1.984   1.989   1.996   1.999   2.014   2.032   2.035
  2.052   2.054   2.056   2.074   2.081   2.090   2.094   2.103
  2.117   2.124   2.128   2.138   2.150   2.160   2.164   2.179
  2.184   2.186   2.198   2.209   2.214   2.227   2.241   2.254
  2.261   2.272   2.279   2.305   2.312   2.329   2.336   2.351
  2.359   2.373   2.379   2.391   2.406   2.414   2.442   2.447
  2.481   2.500   2.525   2.530   2.538   2.540   2.548   2.562
  2.567   2.573   2.579   2.583   2.592   2.601   2.603   2.609
  2.627   2.641   2.648   2.654   2.669   2.677   2.679   2.689
  2.696   2.715   2.719   2.739   2.751   2.763   2.770   2.773
  2.782   2.789   2.804   2.807   2.817   2.824   2.839   2.849
  2.866   2.871   2.880   2.885   2.895   2.904   2.914   2.930
  2.935   2.941   2.956   2.963   2.968   2.979   2.988   2.998
  3.000   3.013   3.025   3.039   3.043   3.048   3.061   3.062
  3.075   3.082   3.084   3.097   3.098   3.110   3.127   3.129
  3.139   3.144   3.159   3.163   3.166   3.175   3.196   3.207
  3.209   3.218   3.229   3.255   3.270   3.272   3.285   3.301
  3.308   3.316   3.324   3.342   3.361   3.382   3.396   3.416
  3.422   3.443   3.465   3.505   3.545   3.565   3.580   3.611
  3.679   3.688   3.776   3.786   3.799   3.808   3.814   3.829
  3.845   3.852   3.867   3.902   3.911   3.921   3.924   3.937
  3.965   3.986   3.993   4.000   4.019   4.050   4.069   4.089
  4.112   4.132   4.144   4.175   4.177   4.223   4.250   4.267
  4.285   4.303   4.305   4.320   4.354   4.402   4.995   5.039
  5.070   5.093   5.101   5.110   5.115   5.155   5.194   5.203
  5.234   5.365   5.374   5.391   5.412   5.430   5.455   5.481
  5.585   5.605   5.614   5.651   5.665   5.707   5.831   5.847
  5.886  23.752  23.766  23.786  23.792  23.804  23.817  23.844
 23.851  23.867  23.874  23.921  23.939  23.959  23.987  23.993
 24.023  49.867  49.891  49.902  49.935  49.946  49.962  50.006
 50.009  50.028
 --------------------------------------------------------------

          Ground-State Mulliken Net Atomic Charges

     Atom                 Charge (a.u.)
  ----------------------------------------
      1 C                    -0.079246
      2 H                     0.231336
      3 C                    -0.422315
      4 H                     0.245195
      5 O                     0.135129
      6 C                    -0.927104
      7 H                     0.200543
      8 H                     0.179190
      9 C                     0.758253
     10 C                    -0.518351
     11 O                    -0.195306
     12 C                    -0.839078
     13 H                     0.222615
     14 H                     0.131648
     15 C                    -0.265323
     16 H                     0.160325
     17 H                     0.196606
     18 C                     0.425844
     19 C                    -0.689737
     20 H                     0.154866
     21 H                     0.131747
     22 H                     0.145206
     23 C                    -0.635214
     24 H                     0.139349
     25 H                     0.155528
     26 H                     0.156214
     27 O                    -0.073267
     28 H                     0.266081
     29 H                     0.268302
     30 H                     0.216678
     31 O                     0.059162
     32 C                    -0.304343
     33 H                     0.277148
     34 C                     0.308286
     35 H                     0.235341
     36 C                    -0.070026
     37 O                    -0.190842
     38 O                    -0.094056
     39 H                     0.287208
     40 C                    -0.345561
     41 H                     0.286284
     42 O                    -0.132438
     43 H                     0.260812
     44 C                    -0.577149
     45 H                     0.303687
     46 O                    -0.209592
     47 H                     0.269637
     48 C                    -0.620835
     49 H                     0.239124
     50 O                    -0.100709
     51 H                     0.243148
  ----------------------------------------
  Sum of atomic charges =     0.000000

 -----------------------------------------------------------------
                    Cartesian Multipole Moments
 -----------------------------------------------------------------
    Charge (ESU x 10^10)
                 0.0000
    Dipole Moment (Debye)
         X       3.5717      Y       2.2263      Z      -4.1764
       Tot       5.9293
    Quadrupole Moments (Debye-Ang)
        XX    -152.9601     XY       7.3169     YY    -153.5441
        XZ       5.8420     YZ      12.5853     ZZ    -156.7171
    Octopole Moments (Debye-Ang^2)
       XXX     172.2746    XXY      60.9549    XYY      33.4188
       YYY      31.7022    XXZ     -86.3630    XYZ      -9.7682
       YYZ     -46.8750    XZZ      43.0073    YZZ       0.6506
       ZZZ     -14.1182
    Hexadecapole Moments (Debye-Ang^3)
      XXXX   -8165.7637   XXXY     190.2825   XXYY   -2012.9838
      XYYY     320.5351   YYYY   -3728.7504   XXXZ    -443.7722
      XXYZ     203.8808   XYYZ    -212.6458   YYYZ     143.8722
      XXZZ   -1614.6666   XYZZ     -27.5872   YYZZ    -840.2883
      XZZZ    -456.4045   YZZZ      63.7831   ZZZZ   -1141.7849
 -----------------------------------------------------------------
 Calculating analytic gradient of the SCF energy
 Gradient of SCF Energy
            1           2           3           4           5           6
    1   0.0005754  -0.0000490  -0.0001577  -0.0004427   0.0020521   0.0005256
    2  -0.0014900  -0.0001285  -0.0024112   0.0004329   0.0017322   0.0014591
    3  -0.0009911  -0.0001074   0.0016504   0.0005070   0.0001234   0.0005670
            7           8           9          10          11          12
    1  -0.0006175  -0.0006220  -0.0002301   0.0007732  -0.0010005   0.0001423
    2  -0.0001215  -0.0000753  -0.0007146   0.0016661  -0.0005795   0.0001935
    3  -0.0005138  -0.0005363   0.0012982  -0.0029582   0.0020863  -0.0001205
           13          14          15          16          17          18
    1  -0.0002382  -0.0000530   0.0004498  -0.0001622   0.0001687  -0.0003560
    2  -0.0001996   0.0000638   0.0001615   0.0000795  -0.0000545   0.0010156
    3  -0.0002665  -0.0003730  -0.0005520   0.0001576  -0.0000930  -0.0004192
           19          20          21          22          23          24
    1   0.0004636  -0.0002899   0.0000811   0.0000103   0.0005636   0.0000196
    2  -0.0002328  -0.0000521   0.0004924  -0.0003068   0.0003148  -0.0006214
    3   0.0000530   0.0002529   0.0000481  -0.0001492  -0.0003996   0.0004760
           25          26          27          28          29          30
    1   0.0001463   0.0000737  -0.0003246   0.0006254  -0.0001064   0.0000804
    2   0.0000314   0.0001498  -0.0004470  -0.0006567   0.0001423   0.0002529
    3   0.0002194   0.0000934   0.0013369  -0.0004387  -0.0000920  -0.0001995
           31          32          33          34          35          36
    1   0.0008735  -0.0023199  -0.0002085  -0.0030841   0.0005753   0.0014411
    2  -0.0006352   0.0004415  -0.0000711  -0.0023324  -0.0005586   0.0031337
    3  -0.0001525  -0.0009948  -0.0001527  -0.0004582   0.0006126   0.0003785
           37          38          39          40          41          42
    1  -0.0002449  -0.0004850   0.0002625   0.0025181  -0.0002620  -0.0013571
    2  -0.0040494   0.0013828  -0.0009304  -0.0007328   0.0002480  -0.0006930
    3   0.0004788  -0.0003284   0.0000008   0.0006162  -0.0000286  -0.0015429
           43          44          45          46          47          48
    1   0.0007537  -0.0001268   0.0000144  -0.0011549   0.0003092   0.0000598
    2   0.0009227  -0.0002738  -0.0002177  -0.0003903   0.0000650   0.0032630
    3   0.0003501   0.0004722   0.0003084   0.0016152  -0.0013942   0.0002973
           49          50          51
    1  -0.0001166  -0.0002378   0.0006888
    2   0.0003282  -0.0001495   0.0011530
    3   0.0001428  -0.0009726   0.0000929
 Max gradient component =       4.049E-03
 RMS gradient           =       9.623E-04
 Gradient time:  CPU 546.18 s  wall 137.68 s
 Geometry Optimization Parameters
   NAtoms,    NIC,     NZ,  NCons,   NDum,   NFix, NCnnct, MaxDiis
       51     405       0       0       0       0       0       0

 Cartesian Hessian Update
 Hessian Updated using BFGS Update


** GEOMETRY OPTIMIZATION IN DELOCALIZED INTERNAL COORDINATES **
   Searching for a Minimum

   Optimization Cycle:  12

                       Coordinates (Angstroms)
     ATOM                X               Y               Z
      1  C        -2.5620428044    0.9580039234   -1.1075945863
      2  H        -2.3457633156    0.8981517681   -2.1842903993
      3  C        -1.4774161315    0.1225643184   -0.4088720792
      4  H        -1.6566774296    0.1273129093    0.6752947959
      5  O        -0.2072159341    0.7679501890   -0.6490603319
      6  C        -1.4751276791   -1.3167873542   -0.9338403176
      7  H        -1.2890305093   -1.2906282498   -2.0126415516
      8  H        -0.6453146674   -1.8768848593   -0.4972656448
      9  C        -2.8362893174   -2.0161952690   -0.6972902653
     10  C        -3.0815107080   -2.3414354114    0.7775846856
     11  O        -4.0087379561   -1.9568276235    1.4367338677
     12  C        -3.9672839845   -1.1763874404   -1.3117131991
     13  H        -4.9355819800   -1.6193689507   -1.0672532505
     14  H        -3.8570768821   -1.2217380297   -2.4021246685
     15  C        -3.9300052650    0.2898729902   -0.8589196400
     16  H        -4.7118489373    0.8408190744   -1.3875181656
     17  H        -4.1780295258    0.3397149219    0.2042728884
     18  C        -2.5085422604    2.4659713036   -0.7317799743
     19  C        -3.4282055111    3.3029214853   -1.6323440712
     20  H        -3.3212299438    4.3669698727   -1.4021323146
     21  H        -3.1858264520    3.1691934240   -2.6913545540
     22  H        -4.4834018921    3.0481460652   -1.4943901965
     23  C        -2.7867115071    2.7580847710    0.7511975287
     24  H        -2.1246643521    2.1988559668    1.4176735024
     25  H        -3.8195622003    2.5283553417    1.0321171007
     26  H        -2.6212761056    3.8192905453    0.9594373902
     27  O        -2.1584870581   -3.1640644658    1.3596216933
     28  H        -1.4855629131   -3.4401910071    0.7237442942
     29  H        -2.8012157529   -2.9875886042   -1.2084854647
     30  H        -1.4822149768    2.7847896484   -0.9322774091
     31  O         1.6015641598   -0.6026175943   -0.4122784783
     32  C         2.6956240306   -1.0341630120    0.3859070194
     33  H         2.3540545571   -1.3777159085    1.3703665204
     34  C         0.8292763008    0.4543682981    0.1946958319
     35  H         0.4679923873    0.1099855533    1.1782938464
     36  C         3.2943793818   -2.2561535596   -0.3100157513
     37  O         3.1587830625   -3.3914892700    0.0709607605
     38  O         3.9691361945   -1.9225949079   -1.4289082998
     39  H         4.3028543713   -2.7462337499   -1.8181984439
     40  C         3.7032163901    0.1120396670    0.5644683134
     41  H         4.0831467282    0.3907695746   -0.4287439702
     42  O         4.7529620703   -0.3542737763    1.3899197671
     43  H         5.2723719555    0.4070696416    1.6785697210
     44  C         2.9729729956    1.3060451924    1.1808835069
     45  H         2.6737107458    1.0467749870    2.2018689705
     46  O         3.8479972575    2.4302942537    1.3449276183
     47  H         4.1432035475    2.7194123561    0.4702943199
     48  C         1.7263912912    1.6913394846    0.3772519741
     49  H         2.0199360755    2.0268711830   -0.6291826715
     50  O         0.9826125018    2.6978045751    1.0387068860
     51  H         1.6067982585    3.3570313375    1.3689851048
   Point Group: c1    Number of degrees of freedom:   147


   Energy is  -1302.775226014

 Hessian Updated using BFGS Update

147 Hessian modes will be used to form the next step
  Hessian Eigenvalues:
     0.002907    0.003501    0.004964    0.005038    0.005937    0.006452
     0.006698    0.007095    0.007263    0.008030    0.008877    0.010094
     0.011321    0.011572    0.012438    0.014711    0.019847    0.021149
     0.021728    0.022213    0.030294    0.032142    0.033850    0.034559
     0.037587    0.041529    0.042993    0.045214    0.045456    0.045968
     0.046901    0.048027    0.048405    0.049063    0.050129    0.050998
     0.051551    0.052259    0.053999    0.054534    0.054968    0.055136
     0.055543    0.055792    0.056579    0.056652    0.056871    0.058297
     0.060360    0.061270    0.064156    0.068528    0.071489    0.072125
     0.075471    0.080620    0.082411    0.084238    0.085413    0.087166
     0.093830    0.097169    0.108406    0.114044    0.123315    0.134358
     0.144804    0.149167    0.149613    0.157999    0.159492    0.159869
     0.160002    0.160005    0.160047    0.160497    0.161117    0.161492
     0.161795    0.163226    0.167926    0.168320    0.174156    0.177128
     0.177431    0.184601    0.194178    0.194566    0.201471    0.230977
     0.245769    0.249615    0.255161    0.259798    0.266868    0.269570
     0.276736    0.279164    0.283697    0.285920    0.288972    0.289708
     0.290438    0.291950    0.293339    0.295138    0.299296    0.307040
     0.313080    0.334525    0.336082    0.338104    0.338348    0.339116
     0.339552    0.340036    0.340100    0.340291    0.340327    0.340624
     0.340884    0.341377    0.341590    0.341709    0.342409    0.342449
     0.342667    0.343547    0.344667    0.345039    0.370679    0.383214
     0.395604    0.399118    0.403251    0.408978    0.412619    0.470518
     0.515236    0.518794    0.521430    0.523175    0.536104    0.547761
     0.715759    0.957068    1.346678

 Minimum Search - Taking Simple RFO Step
 Searching for Lamda that Minimizes Along All modes
 Value Taken    Lamda =  -0.00042639
 Step Taken.  Stepsize is  0.203390

                             Maximum     Tolerance    Cnvgd?
         Gradient           0.003844      0.000300      NO
         Displacement       0.060929      0.001200      NO
         Energy change     -0.000602      0.000001      NO


 New Cartesian Coordinates Obtained by Inverse Iteration

 Displacement from previous Coordinates is:  1.215743
 ----------------------------------------------------------------
             Standard Nuclear Orientation (Angstroms)
    I     Atom           X                Y                Z
 ----------------------------------------------------------------
    1      C      -2.5679142428     0.9637695802    -1.1010092986
    2      H      -2.3755648691     0.9346118420    -2.1836113883
    3      C      -1.4696672668     0.1072741704    -0.4495202387
    4      H      -1.6261985848     0.0843582012     0.6379865790
    5      O      -0.2008122470     0.7513440712    -0.6966346761
    6      C      -1.4814159874    -1.3196272588    -1.0093592319
    7      H      -1.3154736178    -1.2685959255    -2.0904472962
    8      H      -0.6425865583    -1.8893508724    -0.6026264581
    9      C      -2.8394889639    -2.0199231761    -0.7608037908
   10      C      -3.0598135857    -2.3785769504     0.7110732979
   11      O      -3.9915316240    -2.0304877498     1.3837579244
   12      C      -3.9804217018    -1.1630456654    -1.3319771080
   13      H      -4.9443573813    -1.6102141658    -1.0793085998
   14      H      -3.8914710683    -1.1810456373    -2.4250782450
   15      C      -3.9315785853     0.2916242466    -0.8432884238
   16      H      -4.7203966910     0.8580370336    -1.3447199841
   17      H      -4.1608467165     0.3170353434     0.2251853845
   18      C      -2.5070332125     2.4599256679    -0.6853350866
   19      C      -3.4428411621     3.3177422744    -1.5486921082
   20      H      -3.3167334489     4.3776879149    -1.3094283851
   21      H      -3.2321939750     3.1934212368    -2.6155362821
   22      H      -4.4964994100     3.0721572430    -1.3834894483
   23      C      -2.7632124735     2.7148278466     0.8083039569
   24      H      -2.0827481982     2.1504052404     1.4509566543
   25      H      -3.7885773220     2.4665386616     1.1016271211
   26      H      -2.6066903644     3.7729683210     1.0379202741
   27      O      -2.0960754518    -3.1640174360     1.2753315211
   28      H      -1.4173245914    -3.3994413009     0.6296598831
   29      H      -2.8185113921    -2.9817053970    -1.2910511318
   30      H      -1.4843224753     2.7849319839    -0.8947035170
   31      O       1.5962724783    -0.6214438984    -0.3794992104
   32      C       2.6781430376    -1.0242353923     0.4503161806
   33      H       2.3243727385    -1.3193848656     1.4462933816
   34      C       0.8298309034     0.4713720153     0.1673973359
   35      H       0.4588235697     0.1785194683     1.1637159966
   36      C       3.2640333905    -2.2849191487    -0.1849184654
   37      O       3.0836336662    -3.4007102713     0.2312349409
   38      O       3.9734345632    -2.0093589513    -1.2979547636
   39      H       4.2912092504    -2.8543685326    -1.6525599551
   40      C       3.6965176122     0.1171667906     0.5871575166
   41      H       4.0989572106     0.3413275003    -0.4109871535
   42      O       4.7243570403    -0.3216183442     1.4557119139
   43      H       5.2506335256     0.4450456025     1.7154757396
   44      C       2.9719082258     1.3477862489     1.1316041169
   45      H       2.6575074893     1.1428588741     2.1604861860
   46      O       3.8578907365     2.4691221840     1.2506215098
   47      H       4.1657470429     2.7131993690     0.3670621385
   48      C       1.7390192686     1.7037940383     0.2952690944
   49      H       2.0448965927     1.9870051887    -0.7236741551
   50      O       1.0002745927     2.7473155401     0.9020130675
   51      H       1.6319705448     3.4023328200     1.2253548951
 ----------------------------------------------------------------
 Molecular Point Group                 C1    NOp =  1
 Largest Abelian Subgroup              C1    NOp =  1
 Nuclear Repulsion Energy =  2512.9733531135 hartrees
 There are       97 alpha and       97 beta electrons
 Applying Cartesian multipole field
    Component          Value
    ---------          -----
     (2,0,0)        1.00000E-12
     (0,2,0)        2.00000E-11
     (0,0,2)       -3.00000E-11
 Nucleus-field energy     =     0.0000000407 hartrees
 Requested basis set is 6-311++G(d,p)
 There are 280 shells and 732 basis functions
 A cutoff of  1.0D-11 yielded  28317 shell pairs
 There are    188943 function pairs (    200158 Cartesian)
 Smallest overlap matrix eigenvalue = 6.52E-07

 Q-Chem warning in module stvman/mkSTV.C, line 306:

 Overlap eigenvalue is smaller than square root of threshold
 Use THRESH >= 12 to get rid of this warning

 Linear dependence detected in AO basis
 Tighter screening thresholds may be required for diffuse basis sets
 Use S2THRESH > 14 and THRESH = 14 in case of SCF convergence issues
 Number of orthogonalized atomic orbitals = 731
 Maximum deviation from orthogonality = 4.141E-10
 Guess MOs from SCF MO coefficient file

 -----------------------------------------------------------------------
  General SCF calculation program by
  Eric Jon Sundstrom, Paul Horn, Yuezhi Mao, Dmitri Zuev, Alec White,
  David Stuck, Shaama M.S., Shane Yost, Joonho Lee, David Small,
  Daniel Levine, Susi Lehtola, Hugh Burton, Evgeny Epifanovsky
 -----------------------------------------------------------------------
 Exchange:     0.2000 Hartree-Fock + 0.0800 Slater + 0.7200 B88
 Correlation:  0.1900 VWN1RPA + 0.8100 LYP
 Using SG-1 standard quadrature grid
 using 4 threads for integral computing
 -------------------------------------------------------
 OpenMP Integral computing Module                
 Release: version 2.0, May 2017, Q-Chem Inc. Pleasanton 
 -------------------------------------------------------
 -------------------------------------------------------
 OpenMP BLAS3 based DFT computing Module                
 Release: version 1.0, May 2013, Q-Chem Inc. Pittsburgh 
 -------------------------------------------------------
 A restricted SCF calculation will be
 performed using DIIS
 SCF converges when DIIS error is below 1.0e-08
 ---------------------------------------
  Cycle       Energy         DIIS error
 ---------------------------------------
    1   -1302.7498286546      5.49e-04  
    2   -1302.7752570142      7.12e-05  
    3   -1302.7751857037      9.40e-05  
    4   -1302.7755769551      1.33e-05  
    5   -1302.7755839280      5.60e-06  
    6   -1302.7755854155      2.33e-06  
    7   -1302.7755856442      8.82e-07  
    8   -1302.7755856832      1.42e-07  
    9   -1302.7755856842      4.18e-08  
   10   -1302.7755856841      3.21e-08  
   11   -1302.7755856842      8.03e-09  Convergence criterion met
 ---------------------------------------
 SCF time:   CPU 2120.62s  wall 549.00s 
 SCF   energy in the final basis set =    -1302.7755856842
 Total energy in the final basis set =    -1302.7755856842

 --------------------------------------------------------------

                    Orbital Energies (a.u.)
 --------------------------------------------------------------

 Alpha MOs
 -- Occupied --
-19.195 -19.176 -19.170 -19.162 -19.153 -19.152 -19.147 -19.139
-19.117 -10.331 -10.311 -10.300 -10.266 -10.257 -10.256 -10.252
-10.239 -10.208 -10.191 -10.178 -10.178 -10.169 -10.168 -10.155
-10.151  -1.138  -1.112  -1.104  -1.079  -1.058  -1.048  -1.045
 -1.043  -1.032  -0.859  -0.815  -0.809  -0.799  -0.756  -0.747
 -0.703  -0.681  -0.673  -0.662  -0.645  -0.631  -0.624  -0.622
 -0.598  -0.567  -0.563  -0.556  -0.550  -0.529  -0.522  -0.516
 -0.508  -0.503  -0.497  -0.490  -0.489  -0.470  -0.462  -0.459
 -0.455  -0.449  -0.442  -0.440  -0.432  -0.428  -0.420  -0.413
 -0.402  -0.402  -0.396  -0.390  -0.383  -0.378  -0.373  -0.370
 -0.367  -0.363  -0.353  -0.350  -0.349  -0.343  -0.337  -0.331
 -0.322  -0.319  -0.315  -0.311  -0.307  -0.297  -0.293  -0.286
 -0.283
 -- Virtual --
 -0.039  -0.028  -0.024  -0.014  -0.011  -0.006  -0.002   0.002
  0.011   0.014   0.016   0.024   0.029   0.033   0.034   0.039
  0.041   0.047   0.049   0.054   0.059   0.061   0.061   0.063
  0.068   0.072   0.073   0.077   0.079   0.083   0.086   0.092
  0.093   0.095   0.097   0.098   0.101   0.104   0.106   0.106
  0.111   0.112   0.115   0.118   0.119   0.121   0.125   0.127
  0.129   0.132   0.134   0.135   0.138   0.138   0.140   0.142
  0.145   0.149   0.149   0.151   0.153   0.154   0.156   0.159
  0.160   0.163   0.164   0.165   0.167   0.171   0.174   0.176
  0.176   0.181   0.185   0.187   0.189   0.191   0.195   0.199
  0.203   0.204   0.205   0.206   0.209   0.210   0.212   0.215
  0.218   0.218   0.220   0.224   0.226   0.230   0.230   0.233
  0.237   0.242   0.244   0.246   0.248   0.250   0.252   0.254
  0.256   0.260   0.263   0.265   0.267   0.269   0.272   0.275
  0.278   0.281   0.284   0.286   0.289   0.295   0.297   0.298
  0.304   0.305   0.306   0.310   0.313   0.316   0.317   0.319
  0.322   0.323   0.324   0.328   0.330   0.335   0.336   0.339
  0.344   0.345   0.346   0.349   0.352   0.354   0.359   0.362
  0.364   0.369   0.372   0.373   0.376   0.379   0.383   0.386
  0.388   0.392   0.396   0.403   0.404   0.408   0.411   0.414
  0.418   0.421   0.427   0.428   0.437   0.441   0.446   0.447
  0.453   0.459   0.464   0.469   0.475   0.477   0.489   0.490
  0.497   0.506   0.510   0.521   0.523   0.528   0.534   0.539
  0.548   0.552   0.560   0.566   0.573   0.579   0.580   0.586
  0.592   0.595   0.598   0.603   0.612   0.615   0.622   0.626
  0.630   0.631   0.642   0.643   0.648   0.658   0.660   0.665
  0.669   0.678   0.683   0.687   0.691   0.692   0.700   0.707
  0.715   0.721   0.728   0.731   0.739   0.742   0.746   0.750
  0.755   0.758   0.764   0.768   0.772   0.775   0.777   0.785
  0.788   0.792   0.793   0.798   0.799   0.809   0.812   0.815
  0.825   0.829   0.842   0.849   0.855   0.858   0.871   0.880
  0.892   0.901   0.917   0.931   0.941   0.961   0.964   0.976
  0.983   0.994   1.008   1.017   1.019   1.025   1.036   1.046
  1.054   1.065   1.078   1.087   1.093   1.098   1.104   1.113
  1.129   1.133   1.138   1.148   1.153   1.163   1.164   1.174
  1.179   1.185   1.189   1.192   1.199   1.206   1.220   1.222
  1.224   1.228   1.234   1.244   1.247   1.252   1.259   1.263
  1.267   1.289   1.300   1.306   1.320   1.330   1.335   1.336
  1.345   1.355   1.365   1.375   1.392   1.395   1.402   1.419
  1.431   1.444   1.453   1.457   1.471   1.473   1.485   1.490
  1.495   1.497   1.506   1.512   1.521   1.526   1.534   1.541
  1.554   1.560   1.561   1.571   1.573   1.580   1.582   1.586
  1.590   1.593   1.598   1.607   1.610   1.615   1.623   1.623
  1.627   1.634   1.647   1.647   1.650   1.651   1.658   1.663
  1.669   1.673   1.683   1.687   1.691   1.701   1.705   1.715
  1.719   1.729   1.737   1.746   1.749   1.758   1.763   1.767
  1.777   1.786   1.790   1.798   1.808   1.811   1.823   1.825
  1.834   1.840   1.846   1.850   1.857   1.868   1.878   1.887
  1.893   1.898   1.908   1.918   1.929   1.951   1.954   1.955
  1.969   1.984   1.988   1.996   1.999   2.013   2.033   2.038
  2.052   2.054   2.057   2.075   2.081   2.091   2.097   2.103
  2.118   2.125   2.131   2.140   2.150   2.160   2.164   2.179
  2.185   2.186   2.198   2.210   2.215   2.228   2.243   2.254
  2.263   2.271   2.279   2.303   2.311   2.329   2.335   2.351
  2.360   2.372   2.379   2.390   2.408   2.414   2.441   2.447
  2.482   2.500   2.524   2.529   2.538   2.542   2.548   2.563
  2.566   2.573   2.579   2.583   2.592   2.599   2.604   2.612
  2.628   2.640   2.648   2.654   2.669   2.677   2.681   2.688
  2.697   2.718   2.718   2.739   2.753   2.763   2.770   2.775
  2.783   2.789   2.806   2.807   2.818   2.826   2.843   2.849
  2.867   2.869   2.882   2.885   2.897   2.904   2.914   2.930
  2.933   2.943   2.958   2.964   2.968   2.980   2.987   2.996
  2.999   3.018   3.024   3.039   3.044   3.050   3.060   3.065
  3.075   3.081   3.084   3.099   3.100   3.111   3.128   3.132
  3.140   3.144   3.158   3.164   3.166   3.175   3.198   3.207
  3.209   3.221   3.230   3.255   3.269   3.273   3.284   3.300
  3.308   3.319   3.325   3.344   3.361   3.385   3.397   3.417
  3.422   3.442   3.466   3.506   3.546   3.566   3.583   3.612
  3.680   3.690   3.776   3.787   3.801   3.808   3.815   3.829
  3.845   3.853   3.867   3.903   3.911   3.923   3.925   3.938
  3.965   3.986   3.992   3.997   4.018   4.050   4.069   4.089
  4.114   4.129   4.144   4.175   4.178   4.222   4.250   4.267
  4.286   4.305   4.307   4.319   4.354   4.403   4.995   5.040
  5.069   5.093   5.101   5.109   5.115   5.154   5.193   5.203
  5.232   5.364   5.373   5.395   5.411   5.430   5.454   5.485
  5.584   5.605   5.614   5.653   5.666   5.707   5.832   5.848
  5.887  23.752  23.764  23.787  23.792  23.806  23.818  23.845
 23.852  23.868  23.874  23.921  23.938  23.959  23.986  23.994
 24.024  49.868  49.892  49.902  49.935  49.946  49.962  50.004
 50.009  50.028
 --------------------------------------------------------------

          Ground-State Mulliken Net Atomic Charges

     Atom                 Charge (a.u.)
  ----------------------------------------
      1 C                    -0.094130
      2 H                     0.232297
      3 C                    -0.388244
      4 H                     0.246230
      5 O                     0.133361
      6 C                    -0.931668
      7 H                     0.197811
      8 H                     0.180068
      9 C                     0.754740
     10 C                    -0.518533
     11 O                    -0.196866
     12 C                    -0.836667
     13 H                     0.223271
     14 H                     0.132001
     15 C                    -0.264594
     16 H                     0.161104
     17 H                     0.193365
     18 C                     0.404764
     19 C                    -0.680896
     20 H                     0.155222
     21 H                     0.130989
     22 H                     0.145549
     23 C                    -0.627132
     24 H                     0.136700
     25 H                     0.156382
     26 H                     0.157459
     27 O                    -0.064990
     28 H                     0.265015
     29 H                     0.268202
     30 H                     0.224330
     31 O                     0.055682
     32 C                    -0.305142
     33 H                     0.280792
     34 C                     0.315320
     35 H                     0.234700
     36 C                    -0.083291
     37 O                    -0.189340
     38 O                    -0.089927
     39 H                     0.286505
     40 C                    -0.336020
     41 H                     0.286572
     42 O                    -0.134431
     43 H                     0.261575
     44 C                    -0.590727
     45 H                     0.305399
     46 O                    -0.210633
     47 H                     0.270396
     48 C                    -0.637237
     49 H                     0.238048
     50 O                    -0.097046
     51 H                     0.243667
  ----------------------------------------
  Sum of atomic charges =     0.000000

 -----------------------------------------------------------------
                    Cartesian Multipole Moments
 -----------------------------------------------------------------
    Charge (ESU x 10^10)
                 0.0000
    Dipole Moment (Debye)
         X       3.6821      Y       2.2915      Z      -4.2617
       Tot       6.0804
    Quadrupole Moments (Debye-Ang)
        XX    -152.0076     XY       6.0652     YY    -154.1773
        XZ       5.3262     YZ      13.3014     ZZ    -156.5912
    Octopole Moments (Debye-Ang^2)
       XXX     175.2265    XXY      58.8208    XYY      38.4292
       YYY      30.6293    XXZ     -84.9692    XYZ      -9.9414
       YYZ     -50.8071    XZZ      39.1985    YZZ       3.3395
       ZZZ     -11.2528
    Hexadecapole Moments (Debye-Ang^3)
      XXXX   -8103.1060   XXXY     156.5716   XXYY   -2000.9051
      XYYY     276.9031   YYYY   -3779.7804   XXXZ    -475.1766
      XXYZ     202.4512   XYYZ    -228.4820   YYYZ     164.0016
      XXZZ   -1603.3114   XYZZ     -16.2747   YYZZ    -843.1980
      XZZZ    -479.9068   YZZZ      64.5475   ZZZZ   -1099.3202
 -----------------------------------------------------------------
 Calculating analytic gradient of the SCF energy
 Gradient of SCF Energy
            1           2           3           4           5           6
    1   0.0001255  -0.0001008   0.0000529  -0.0002109   0.0010102   0.0004168
    2  -0.0009987  -0.0000559  -0.0022122   0.0004205   0.0010767   0.0011111
    3  -0.0008504  -0.0001107   0.0006876   0.0004676   0.0000571   0.0002248
            7           8           9          10          11          12
    1  -0.0004408  -0.0005802   0.0002464  -0.0010334  -0.0001164   0.0000868
    2  -0.0001871  -0.0002283   0.0001626  -0.0012889   0.0004180   0.0000654
    3  -0.0004008  -0.0003878   0.0013688  -0.0031067   0.0019000  -0.0001147
           13          14          15          16          17          18
    1  -0.0001532   0.0000070   0.0005425  -0.0000519   0.0001570  -0.0003512
    2  -0.0001123   0.0000872   0.0005151   0.0002708   0.0001470   0.0008217
    3  -0.0002365  -0.0003309  -0.0003193   0.0000640   0.0000123  -0.0001862
           19          20          21          22          23          24
    1   0.0004700  -0.0001427   0.0000669  -0.0001427   0.0005689  -0.0000119
    2  -0.0004831  -0.0000389   0.0004081  -0.0003482   0.0002064  -0.0002386
    3   0.0000672   0.0002501   0.0001095  -0.0000563  -0.0003656   0.0003013
           25          26          27          28          29          30
    1  -0.0001406   0.0000637   0.0001371   0.0005342  -0.0000839   0.0001197
    2  -0.0000184   0.0000995   0.0004975  -0.0004585  -0.0000471   0.0001929
    3   0.0002327   0.0000762   0.0011428  -0.0004810   0.0002044  -0.0001912
           31          32          33          34          35          36
    1   0.0005670  -0.0023441  -0.0000201  -0.0021082   0.0004538   0.0019976
    2  -0.0000390   0.0007527  -0.0002677  -0.0013699  -0.0005717   0.0019914
    3  -0.0000998  -0.0008693  -0.0000123   0.0001725   0.0005005   0.0004880
           37          38          39          40          41          42
    1  -0.0006578  -0.0006674   0.0001503   0.0020003  -0.0001809  -0.0010910
    2  -0.0028014   0.0013718  -0.0006833  -0.0003726   0.0002383  -0.0006363
    3   0.0004456  -0.0003459   0.0000481   0.0002820  -0.0000812  -0.0011984
           43          44          45          46          47          48
    1   0.0006281  -0.0001811   0.0000418  -0.0006828   0.0002220   0.0005872
    2   0.0007422   0.0000172  -0.0003075  -0.0003866  -0.0000748   0.0025420
    3   0.0003657   0.0006259   0.0003738   0.0011453  -0.0010312   0.0000071
           49          50          51
    1  -0.0001654  -0.0002569   0.0006630
    2   0.0003705  -0.0008339   0.0005342
    3  -0.0000515  -0.0008188   0.0000255
 Max gradient component =       3.107E-03
 RMS gradient           =       7.730E-04
 Gradient time:  CPU 547.73 s  wall 138.07 s
 Geometry Optimization Parameters
   NAtoms,    NIC,     NZ,  NCons,   NDum,   NFix, NCnnct, MaxDiis
       51     405       0       0       0       0       0       0

 Cartesian Hessian Update
 Hessian Updated using BFGS Update


** GEOMETRY OPTIMIZATION IN DELOCALIZED INTERNAL COORDINATES **
   Searching for a Minimum

   Optimization Cycle:  13

                       Coordinates (Angstroms)
     ATOM                X               Y               Z
      1  C        -2.5679142428    0.9637695802   -1.1010092986
      2  H        -2.3755648691    0.9346118420   -2.1836113883
      3  C        -1.4696672668    0.1072741704   -0.4495202387
      4  H        -1.6261985848    0.0843582012    0.6379865790
      5  O        -0.2008122470    0.7513440712   -0.6966346761
      6  C        -1.4814159874   -1.3196272588   -1.0093592319
      7  H        -1.3154736178   -1.2685959255   -2.0904472962
      8  H        -0.6425865583   -1.8893508724   -0.6026264581
      9  C        -2.8394889639   -2.0199231761   -0.7608037908
     10  C        -3.0598135857   -2.3785769504    0.7110732979
     11  O        -3.9915316240   -2.0304877498    1.3837579244
     12  C        -3.9804217018   -1.1630456654   -1.3319771080
     13  H        -4.9443573813   -1.6102141658   -1.0793085998
     14  H        -3.8914710683   -1.1810456373   -2.4250782450
     15  C        -3.9315785853    0.2916242466   -0.8432884238
     16  H        -4.7203966910    0.8580370336   -1.3447199841
     17  H        -4.1608467165    0.3170353434    0.2251853845
     18  C        -2.5070332125    2.4599256679   -0.6853350866
     19  C        -3.4428411621    3.3177422744   -1.5486921082
     20  H        -3.3167334489    4.3776879149   -1.3094283851
     21  H        -3.2321939750    3.1934212368   -2.6155362821
     22  H        -4.4964994100    3.0721572430   -1.3834894483
     23  C        -2.7632124735    2.7148278466    0.8083039569
     24  H        -2.0827481982    2.1504052404    1.4509566543
     25  H        -3.7885773220    2.4665386616    1.1016271211
     26  H        -2.6066903644    3.7729683210    1.0379202741
     27  O        -2.0960754518   -3.1640174360    1.2753315211
     28  H        -1.4173245914   -3.3994413009    0.6296598831
     29  H        -2.8185113921   -2.9817053970   -1.2910511318
     30  H        -1.4843224753    2.7849319839   -0.8947035170
     31  O         1.5962724783   -0.6214438984   -0.3794992104
     32  C         2.6781430376   -1.0242353923    0.4503161806
     33  H         2.3243727385   -1.3193848656    1.4462933816
     34  C         0.8298309034    0.4713720153    0.1673973359
     35  H         0.4588235697    0.1785194683    1.1637159966
     36  C         3.2640333905   -2.2849191487   -0.1849184654
     37  O         3.0836336662   -3.4007102713    0.2312349409
     38  O         3.9734345632   -2.0093589513   -1.2979547636
     39  H         4.2912092504   -2.8543685326   -1.6525599551
     40  C         3.6965176122    0.1171667906    0.5871575166
     41  H         4.0989572106    0.3413275003   -0.4109871535
     42  O         4.7243570403   -0.3216183442    1.4557119139
     43  H         5.2506335256    0.4450456025    1.7154757396
     44  C         2.9719082258    1.3477862489    1.1316041169
     45  H         2.6575074893    1.1428588741    2.1604861860
     46  O         3.8578907365    2.4691221840    1.2506215098
     47  H         4.1657470429    2.7131993690    0.3670621385
     48  C         1.7390192686    1.7037940383    0.2952690944
     49  H         2.0448965927    1.9870051887   -0.7236741551
     50  O         1.0002745927    2.7473155401    0.9020130675
     51  H         1.6319705448    3.4023328200    1.2253548951
   Point Group: c1    Number of degrees of freedom:   147


   Energy is  -1302.775585684

 Hessian Updated using BFGS Update

147 Hessian modes will be used to form the next step
  Hessian Eigenvalues:
     0.001095    0.003032    0.004590    0.005053    0.005320    0.006441
     0.006696    0.007104    0.007266    0.007503    0.008447    0.010101
     0.011528    0.011624    0.012473    0.014259    0.019892    0.021211
     0.021874    0.022189    0.030382    0.032033    0.034018    0.034640
     0.037566    0.042373    0.044782    0.045187    0.045925    0.046004
     0.047291    0.048060    0.048388    0.049089    0.050940    0.051426
     0.052188    0.053966    0.054261    0.054830    0.054928    0.055190
     0.055703    0.055918    0.056628    0.056832    0.058242    0.059453
     0.060378    0.062386    0.067201    0.068853    0.072072    0.072269
     0.075858    0.080608    0.082406    0.084545    0.085467    0.087423
     0.093916    0.098354    0.108209    0.114177    0.124037    0.134475
     0.144075    0.149123    0.149845    0.157940    0.159286    0.159863
     0.160000    0.160015    0.160050    0.160383    0.160897    0.161569
     0.161896    0.163253    0.167568    0.170568    0.174712    0.176993
     0.181125    0.189098    0.193832    0.195942    0.211025    0.231811
     0.248191    0.250693    0.254251    0.262746    0.266997    0.269197
     0.278427    0.279742    0.284379    0.287097    0.288990    0.290165
     0.290832    0.292137    0.293897    0.296676    0.301058    0.312337
     0.313166    0.333932    0.336081    0.338101    0.338338    0.339156
     0.339403    0.340034    0.340123    0.340288    0.340382    0.340603
     0.340929    0.341305    0.341613    0.341705    0.342375    0.342544
     0.343001    0.343578    0.344620    0.346877    0.372208    0.385050
     0.395833    0.399519    0.408592    0.409836    0.423845    0.465636
     0.515249    0.519125    0.521478    0.523480    0.537065    0.547873
     0.685433    0.957061    1.177405

 Minimum Search - Taking Simple RFO Step
 Searching for Lamda that Minimizes Along All modes
 Value Taken    Lamda =  -0.00109168
 Calculated Step too Large.  Step scaled by  0.462679
 Step Taken.  Stepsize is  0.300000

                             Maximum     Tolerance    Cnvgd?
         Gradient           0.003793      0.000300      NO
         Displacement       0.105985      0.001200      NO
         Energy change     -0.000360      0.000001      NO


 New Cartesian Coordinates Obtained by Inverse Iteration

 Displacement from previous Coordinates is:  2.200814
 ----------------------------------------------------------------
             Standard Nuclear Orientation (Angstroms)
    I     Atom           X                Y                Z
 ----------------------------------------------------------------
    1      C      -2.5768282362     0.9749068992    -1.0895635565
    2      H      -2.4190103302     1.0013487655    -2.1779072327
    3      C      -1.4560371937     0.0922775931    -0.5146339701
    4      H      -1.5789304306     0.0218515421     0.5754170352
    5      O      -0.1926098284     0.7417702018    -0.7693268407
    6      C      -1.4818769381    -1.3107377152    -1.1331973063
    7      H      -1.3469679441    -1.2147640679    -2.2154709665
    8      H      -0.6266207879    -1.8897217952    -0.7759946943
    9      C      -2.8303881303    -2.0223056673    -0.8720545576
   10      C      -3.0158168115    -2.4387012365     0.5909240471
   11      O      -3.9614310597    -2.1620371064     1.2772392608
   12      C      -3.9884486187    -1.1467145304    -1.3757343324
   13      H      -4.9432970168    -1.6078127804    -1.1152224473
   14      H      -3.9298193032    -1.1167170607    -2.4705462079
   15      C      -3.9305848406     0.2852505272    -0.8249829592
   16      H      -4.7335956088     0.8705827838    -1.2801687773
   17      H      -4.1323412322     0.2636286920     0.2494579169
   18      C      -2.5079562299     2.4478089848    -0.6016523612
   19      C      -3.4744978292     3.3424389427    -1.3911162406
   20      H      -3.3249575986     4.3928582100    -1.1249065213
   21      H      -3.3153522045     3.2498327610    -2.4700059928
   22      H      -4.5218573801     3.1010770024    -1.1845472837
   23      C      -2.7176916693     2.6278856806     0.9099054187
   24      H      -2.0068565694     2.0465968168     1.5025886603
   25      H      -3.7285323131     2.3489228501     1.2255939216
   26      H      -2.5693987371     3.6763148833     1.1851099436
   27      O      -2.0014880400    -3.1756246056     1.1271571540
   28      H      -1.3105988756    -3.3405999115     0.4729323915
   29      H      -2.8249775462    -2.9659436594    -1.4348167573
   30      H      -1.4936012176     2.7884152749    -0.8268944639
   31      O       1.5732114046    -0.6433880371    -0.3177342268
   32      C       2.6321229646    -0.9989177339     0.5627736226
   33      H       2.2550411130    -1.2020395630     1.5733065505
   34      C       0.8278363041     0.5118046579     0.1215313390
   35      H       0.4425252949     0.3143838207     1.1352928138
   36      C       3.1858380255    -2.3246608731     0.0407855391
   37      O       2.9305889687    -3.3988195028     0.5209275478
   38      O       3.9527545173    -2.1601396800    -1.0558213772
   39      H       4.2397671505    -3.0413431055    -1.3415326414
   40      C       3.6767811107     0.1239352078     0.6250435759
   41      H       4.1142646185     0.2481468258    -0.3756181786
   42      O       4.6672183927    -0.2636791116     1.5608145057
   43      H       5.2121711750     0.5065497539     1.7644079350
   44      C       2.9735863202     1.4158151413     1.0388955744
   45      H       2.6332480518     1.3115862379     2.0746764653
   46      O       3.8862143494     2.5213342281     1.0780482232
   47      H       4.2162441270     2.6812595448     0.1836313152
   48      C       1.7664364326     1.7250540630     0.1495452091
   49      H       2.0954833912     1.9053095033    -0.8854450293
   50      O       1.0499107907     2.8394832213     0.6477162448
   51      H       1.6982563293     3.4896727057     0.9464749211
 ----------------------------------------------------------------
 Molecular Point Group                 C1    NOp =  1
 Largest Abelian Subgroup              C1    NOp =  1
 Nuclear Repulsion Energy =  2517.2377493132 hartrees
 There are       97 alpha and       97 beta electrons
 Applying Cartesian multipole field
    Component          Value
    ---------          -----
     (2,0,0)        1.00000E-12
     (0,2,0)        2.00000E-11
     (0,0,2)       -3.00000E-11
 Nucleus-field energy     =     0.0000000433 hartrees
 Requested basis set is 6-311++G(d,p)
 There are 280 shells and 732 basis functions
 A cutoff of  1.0D-11 yielded  28337 shell pairs
 There are    188933 function pairs (    200125 Cartesian)
 Smallest overlap matrix eigenvalue = 6.38E-07

 Q-Chem warning in module stvman/mkSTV.C, line 306:

 Overlap eigenvalue is smaller than square root of threshold
 Use THRESH >= 12 to get rid of this warning

 Linear dependence detected in AO basis
 Tighter screening thresholds may be required for diffuse basis sets
 Use S2THRESH > 14 and THRESH = 14 in case of SCF convergence issues
 Number of orthogonalized atomic orbitals = 731
 Maximum deviation from orthogonality = 2.481E-10
 Guess MOs from SCF MO coefficient file

 -----------------------------------------------------------------------
  General SCF calculation program by
  Eric Jon Sundstrom, Paul Horn, Yuezhi Mao, Dmitri Zuev, Alec White,
  David Stuck, Shaama M.S., Shane Yost, Joonho Lee, David Small,
  Daniel Levine, Susi Lehtola, Hugh Burton, Evgeny Epifanovsky
 -----------------------------------------------------------------------
 Exchange:     0.2000 Hartree-Fock + 0.0800 Slater + 0.7200 B88
 Correlation:  0.1900 VWN1RPA + 0.8100 LYP
 Using SG-1 standard quadrature grid
 using 4 threads for integral computing
 -------------------------------------------------------
 OpenMP Integral computing Module                
 Release: version 2.0, May 2017, Q-Chem Inc. Pleasanton 
 -------------------------------------------------------
 -------------------------------------------------------
 OpenMP BLAS3 based DFT computing Module                
 Release: version 1.0, May 2013, Q-Chem Inc. Pittsburgh 
 -------------------------------------------------------
 A restricted SCF calculation will be
 performed using DIIS
 SCF converges when DIIS error is below 1.0e-08
 ---------------------------------------
  Cycle       Energy         DIIS error
 ---------------------------------------
    1   -1302.6955484376      9.88e-04  
    2   -1302.7749670772      1.27e-04  
    3   -1302.7746935903      1.70e-04  
    4   -1302.7759818339      2.47e-05  
    5   -1302.7760026707      1.30e-05  
    6   -1302.7760102821      4.96e-06  
    7   -1302.7760113839      1.38e-06  
    8   -1302.7760114835      2.84e-07  
    9   -1302.7760114868      1.29e-07  
   10   -1302.7760114877      5.56e-08  
   11   -1302.7760114876      1.87e-08  
   12   -1302.7760114878      5.44e-09  Convergence criterion met
 ---------------------------------------
 SCF time:   CPU 2322.14s  wall 601.00s 
 SCF   energy in the final basis set =    -1302.7760114878
 Total energy in the final basis set =    -1302.7760114878

 --------------------------------------------------------------

                    Orbital Energies (a.u.)
 --------------------------------------------------------------

 Alpha MOs
 -- Occupied --
-19.195 -19.175 -19.170 -19.163 -19.153 -19.153 -19.147 -19.140
-19.116 -10.331 -10.310 -10.301 -10.266 -10.258 -10.257 -10.252
-10.240 -10.208 -10.191 -10.178 -10.177 -10.169 -10.168 -10.155
-10.152  -1.139  -1.111  -1.105  -1.079  -1.059  -1.049  -1.045
 -1.044  -1.031  -0.859  -0.815  -0.809  -0.800  -0.756  -0.747
 -0.704  -0.682  -0.673  -0.662  -0.645  -0.631  -0.624  -0.623
 -0.598  -0.567  -0.564  -0.556  -0.551  -0.529  -0.523  -0.517
 -0.508  -0.503  -0.498  -0.490  -0.489  -0.469  -0.461  -0.460
 -0.455  -0.449  -0.441  -0.440  -0.433  -0.429  -0.420  -0.412
 -0.402  -0.402  -0.396  -0.390  -0.383  -0.378  -0.373  -0.371
 -0.367  -0.363  -0.353  -0.351  -0.349  -0.343  -0.337  -0.330
 -0.323  -0.319  -0.316  -0.311  -0.307  -0.297  -0.293  -0.287
 -0.283
 -- Virtual --
 -0.039  -0.028  -0.023  -0.015  -0.010  -0.005  -0.002   0.002
  0.011   0.014   0.016   0.024   0.030   0.033   0.034   0.040
  0.041   0.047   0.049   0.054   0.060   0.060   0.062   0.063
  0.068   0.073   0.074   0.076   0.078   0.082   0.086   0.092
  0.093   0.094   0.097   0.099   0.100   0.104   0.106   0.107
  0.110   0.113   0.115   0.118   0.119   0.122   0.125   0.129
  0.130   0.132   0.133   0.136   0.137   0.138   0.139   0.143
  0.145   0.147   0.150   0.151   0.153   0.156   0.157   0.159
  0.160   0.162   0.163   0.165   0.168   0.169   0.174   0.175
  0.176   0.182   0.184   0.187   0.189   0.194   0.196   0.199
  0.202   0.203   0.205   0.207   0.209   0.211   0.213   0.215
  0.216   0.217   0.220   0.223   0.226   0.229   0.233   0.233
  0.238   0.242   0.244   0.245   0.249   0.250   0.252   0.256
  0.257   0.259   0.264   0.266   0.268   0.270   0.271   0.278
  0.278   0.281   0.283   0.286   0.289   0.294   0.297   0.298
  0.303   0.305   0.306   0.311   0.314   0.314   0.316   0.319
  0.323   0.324   0.326   0.329   0.331   0.336   0.338   0.339
  0.343   0.344   0.345   0.350   0.352   0.354   0.357   0.362
  0.365   0.369   0.371   0.374   0.375   0.379   0.381   0.384
  0.388   0.389   0.396   0.403   0.408   0.408   0.411   0.413
  0.416   0.422   0.427   0.430   0.434   0.441   0.447   0.451
  0.454   0.459   0.463   0.471   0.474   0.480   0.487   0.491
  0.499   0.506   0.511   0.518   0.526   0.530   0.534   0.538
  0.551   0.554   0.562   0.567   0.575   0.579   0.588   0.589
  0.590   0.597   0.599   0.605   0.613   0.617   0.619   0.627
  0.630   0.633   0.641   0.644   0.647   0.657   0.661   0.664
  0.672   0.678   0.681   0.685   0.691   0.693   0.697   0.707
  0.714   0.720   0.728   0.734   0.738   0.741   0.747   0.750
  0.757   0.759   0.766   0.768   0.772   0.777   0.778   0.785
  0.791   0.791   0.795   0.800   0.803   0.809   0.811   0.816
  0.823   0.831   0.843   0.851   0.855   0.859   0.868   0.876
  0.892   0.900   0.917   0.926   0.942   0.959   0.964   0.975
  0.985   0.997   1.009   1.012   1.018   1.033   1.034   1.047
  1.055   1.065   1.076   1.086   1.093   1.104   1.107   1.114
  1.124   1.131   1.136   1.148   1.154   1.162   1.170   1.175
  1.178   1.185   1.188   1.190   1.196   1.208   1.214   1.223
  1.227   1.228   1.236   1.243   1.246   1.251   1.258   1.264
  1.268   1.286   1.300   1.309   1.324   1.332   1.333   1.341
  1.343   1.362   1.370   1.375   1.391   1.401   1.403   1.421
  1.431   1.444   1.453   1.459   1.472   1.474   1.486   1.492
  1.496   1.497   1.506   1.513   1.517   1.529   1.539   1.544
  1.551   1.559   1.561   1.568   1.575   1.578   1.581   1.585
  1.587   1.593   1.599   1.608   1.611   1.617   1.622   1.625
  1.626   1.633   1.647   1.649   1.650   1.651   1.660   1.665
  1.669   1.675   1.682   1.685   1.692   1.702   1.706   1.713
  1.716   1.730   1.735   1.747   1.751   1.759   1.764   1.769
  1.780   1.787   1.792   1.798   1.805   1.813   1.823   1.828
  1.835   1.842   1.843   1.847   1.858   1.873   1.877   1.888
  1.893   1.900   1.904   1.917   1.929   1.948   1.955   1.956
  1.967   1.984   1.987   1.996   1.999   2.013   2.031   2.040
  2.052   2.055   2.058   2.074   2.079   2.093   2.103   2.105
  2.120   2.124   2.136   2.140   2.149   2.159   2.162   2.178
  2.185   2.187   2.198   2.209   2.220   2.230   2.245   2.253
  2.265   2.271   2.282   2.300   2.312   2.329   2.332   2.351
  2.361   2.372   2.378   2.390   2.411   2.412   2.439   2.447
  2.482   2.499   2.523   2.528   2.539   2.544   2.549   2.564
  2.564   2.572   2.581   2.583   2.592   2.597   2.607   2.616
  2.629   2.639   2.649   2.654   2.668   2.675   2.683   2.686
  2.698   2.719   2.721   2.738   2.755   2.764   2.772   2.778
  2.785   2.789   2.806   2.809   2.818   2.828   2.846   2.851
  2.865   2.870   2.882   2.886   2.899   2.907   2.914   2.926
  2.933   2.944   2.959   2.962   2.970   2.982   2.987   2.994
  2.999   3.021   3.024   3.038   3.045   3.052   3.061   3.068
  3.076   3.079   3.084   3.101   3.103   3.115   3.127   3.133
  3.139   3.144   3.156   3.161   3.168   3.175   3.198   3.209
  3.211   3.223   3.230   3.254   3.268   3.270   3.285   3.300
  3.309   3.321   3.327   3.345   3.360   3.387   3.400   3.417
  3.421   3.440   3.468   3.507   3.546   3.566   3.587   3.612
  3.681   3.692   3.775   3.787   3.801   3.808   3.815   3.827
  3.845   3.853   3.867   3.904   3.912   3.924   3.925   3.939
  3.963   3.984   3.990   3.994   4.016   4.046   4.071   4.088
  4.116   4.125   4.142   4.175   4.180   4.221   4.252   4.266
  4.289   4.305   4.311   4.320   4.352   4.404   4.995   5.041
  5.068   5.092   5.100   5.108   5.114   5.154   5.191   5.203
  5.230   5.364   5.372   5.399   5.410   5.429   5.453   5.490
  5.582   5.605   5.615   5.654   5.665   5.707   5.833   5.849
  5.889  23.751  23.763  23.788  23.791  23.807  23.818  23.846
 23.853  23.868  23.875  23.922  23.937  23.959  23.983  23.994
 24.025  49.868  49.893  49.903  49.935  49.946  49.963  50.002
 50.010  50.029
 --------------------------------------------------------------

          Ground-State Mulliken Net Atomic Charges

     Atom                 Charge (a.u.)
  ----------------------------------------
      1 C                    -0.114543
      2 H                     0.233727
      3 C                    -0.349110
      4 H                     0.261530
      5 O                     0.135628
      6 C                    -0.953371
      7 H                     0.194510
      8 H                     0.186620
      9 C                     0.754520
     10 C                    -0.520344
     11 O                    -0.198639
     12 C                    -0.825605
     13 H                     0.223871
     14 H                     0.132423
     15 C                    -0.270497
     16 H                     0.163709
     17 H                     0.189816
     18 C                     0.372760
     19 C                    -0.666463
     20 H                     0.155169
     21 H                     0.130385
     22 H                     0.145848
     23 C                    -0.621321
     24 H                     0.125551
     25 H                     0.158972
     26 H                     0.160410
     27 O                    -0.052209
     28 H                     0.261499
     29 H                     0.268047
     30 H                     0.237102
     31 O                     0.051435
     32 C                    -0.281857
     33 H                     0.285046
     34 C                     0.348135
     35 H                     0.231470
     36 C                    -0.108400
     37 O                    -0.187041
     38 O                    -0.082226
     39 H                     0.285992
     40 C                    -0.340929
     41 H                     0.286223
     42 O                    -0.136511
     43 H                     0.262203
     44 C                    -0.584314
     45 H                     0.309178
     46 O                    -0.213566
     47 H                     0.270938
     48 C                    -0.704574
     49 H                     0.237283
     50 O                    -0.092700
     51 H                     0.244218
  ----------------------------------------
  Sum of atomic charges =     0.000000

 -----------------------------------------------------------------
                    Cartesian Multipole Moments
 -----------------------------------------------------------------
    Charge (ESU x 10^10)
                 0.0000
    Dipole Moment (Debye)
         X       3.8904      Y       2.3833      Z      -4.3992
       Tot       6.3379
    Quadrupole Moments (Debye-Ang)
        XX    -150.5015     XY       3.6691     YY    -155.2381
        XZ       4.4694     YZ      14.4081     ZZ    -156.4675
    Octopole Moments (Debye-Ang^2)
       XXX     181.2044    XXY      55.7380    XYY      48.3226
       YYY      27.1777    XXZ     -81.7466    XYZ     -11.1351
       YYZ     -56.2638    XZZ      32.3348    YZZ       8.0800
       ZZZ      -7.6526
    Hexadecapole Moments (Debye-Ang^3)
      XXXX   -7972.0953   XXXY      92.6049   XXYY   -1978.6051
      XYYY     186.9866   YYYY   -3854.2232   XXXZ    -523.7015
      XXYZ     194.3491   XYYZ    -248.3989   YYYZ     200.7577
      XXZZ   -1581.5761   XYZZ       3.1650   YYZZ    -852.5211
      XZZZ    -523.1903   YZZZ      70.7233   ZZZZ   -1043.8712
 -----------------------------------------------------------------
 Calculating analytic gradient of the SCF energy
 Gradient of SCF Energy
            1           2           3           4           5           6
    1  -0.0002065  -0.0001539   0.0004274  -0.0000463  -0.0002069   0.0003455
    2  -0.0001649  -0.0000503  -0.0018688   0.0004452   0.0008553   0.0007061
    3  -0.0004162  -0.0001075  -0.0007456   0.0006071   0.0003855   0.0000548
            7           8           9          10          11          12
    1  -0.0001817  -0.0003811   0.0005298  -0.0020341   0.0003194   0.0000058
    2  -0.0003333  -0.0002687   0.0009252  -0.0033687   0.0011352   0.0000399
    3  -0.0002816  -0.0004186   0.0013182  -0.0029769   0.0015906  -0.0001267
           13          14          15          16          17          18
    1  -0.0000446   0.0000488   0.0004813   0.0000404   0.0001659  -0.0005288
    2  -0.0000079   0.0001494   0.0003437   0.0003190   0.0003095   0.0002131
    3  -0.0001257  -0.0002671  -0.0001746   0.0000439   0.0001107  -0.0000423
           19          20          21          22          23          24
    1   0.0004183  -0.0000052   0.0000128  -0.0001735   0.0006427   0.0000399
    2  -0.0005175  -0.0000286   0.0003210  -0.0002848   0.0000424   0.0003038
    3  -0.0000660   0.0001337   0.0001724  -0.0000719  -0.0004867   0.0002140
           25          26          27          28          29          30
    1  -0.0003744   0.0000487   0.0005828   0.0001800  -0.0000253   0.0001634
    2  -0.0000248   0.0000873   0.0013025  -0.0003215  -0.0003160   0.0001046
    3   0.0003471   0.0002215   0.0008465  -0.0004921   0.0004485  -0.0000471
           31          32          33          34          35          36
    1   0.0006700  -0.0020494  -0.0001242  -0.0010878   0.0004180   0.0020527
    2  -0.0002576   0.0010338  -0.0002503  -0.0008245  -0.0003259   0.0014727
    3  -0.0000516  -0.0007956   0.0002559   0.0006343   0.0002797   0.0003081
           37          38          39          40          41          42
    1  -0.0008731  -0.0006430   0.0000911   0.0015488   0.0000687  -0.0007724
    2  -0.0019296   0.0011892  -0.0005954  -0.0003180   0.0002404  -0.0006350
    3   0.0004595  -0.0003364   0.0000622   0.0000579  -0.0001079  -0.0007057
           43          44          45          46          47          48
    1   0.0005293  -0.0003277   0.0000046  -0.0003128   0.0000320   0.0003840
    2   0.0005870   0.0003410  -0.0003323  -0.0003296  -0.0000240   0.0017697
    3   0.0002995   0.0004207   0.0004367   0.0008324  -0.0006487  -0.0004373
           49          50          51
    1  -0.0000691  -0.0003054   0.0006752
    2   0.0001642  -0.0010833   0.0000601
    3  -0.0001559  -0.0005548   0.0000990
 Max gradient component =       3.369E-03
 RMS gradient           =       7.223E-04
 Gradient time:  CPU 549.85 s  wall 138.60 s
 Geometry Optimization Parameters
   NAtoms,    NIC,     NZ,  NCons,   NDum,   NFix, NCnnct, MaxDiis
       51     405       0       0       0       0       0       0

 Cartesian Hessian Update
 Hessian Updated using BFGS Update


** GEOMETRY OPTIMIZATION IN DELOCALIZED INTERNAL COORDINATES **
   Searching for a Minimum

   Optimization Cycle:  14

                       Coordinates (Angstroms)
     ATOM                X               Y               Z
      1  C        -2.5768282362    0.9749068992   -1.0895635565
      2  H        -2.4190103302    1.0013487655   -2.1779072327
      3  C        -1.4560371937    0.0922775931   -0.5146339701
      4  H        -1.5789304306    0.0218515421    0.5754170352
      5  O        -0.1926098284    0.7417702018   -0.7693268407
      6  C        -1.4818769381   -1.3107377152   -1.1331973063
      7  H        -1.3469679441   -1.2147640679   -2.2154709665
      8  H        -0.6266207879   -1.8897217952   -0.7759946943
      9  C        -2.8303881303   -2.0223056673   -0.8720545576
     10  C        -3.0158168115   -2.4387012365    0.5909240471
     11  O        -3.9614310597   -2.1620371064    1.2772392608
     12  C        -3.9884486187   -1.1467145304   -1.3757343324
     13  H        -4.9432970168   -1.6078127804   -1.1152224473
     14  H        -3.9298193032   -1.1167170607   -2.4705462079
     15  C        -3.9305848406    0.2852505272   -0.8249829592
     16  H        -4.7335956088    0.8705827838   -1.2801687773
     17  H        -4.1323412322    0.2636286920    0.2494579169
     18  C        -2.5079562299    2.4478089848   -0.6016523612
     19  C        -3.4744978292    3.3424389427   -1.3911162406
     20  H        -3.3249575986    4.3928582100   -1.1249065213
     21  H        -3.3153522045    3.2498327610   -2.4700059928
     22  H        -4.5218573801    3.1010770024   -1.1845472837
     23  C        -2.7176916693    2.6278856806    0.9099054187
     24  H        -2.0068565694    2.0465968168    1.5025886603
     25  H        -3.7285323131    2.3489228501    1.2255939216
     26  H        -2.5693987371    3.6763148833    1.1851099436
     27  O        -2.0014880400   -3.1756246056    1.1271571540
     28  H        -1.3105988756   -3.3405999115    0.4729323915
     29  H        -2.8249775462   -2.9659436594   -1.4348167573
     30  H        -1.4936012176    2.7884152749   -0.8268944639
     31  O         1.5732114046   -0.6433880371   -0.3177342268
     32  C         2.6321229646   -0.9989177339    0.5627736226
     33  H         2.2550411130   -1.2020395630    1.5733065505
     34  C         0.8278363041    0.5118046579    0.1215313390
     35  H         0.4425252949    0.3143838207    1.1352928138
     36  C         3.1858380255   -2.3246608731    0.0407855391
     37  O         2.9305889687   -3.3988195028    0.5209275478
     38  O         3.9527545173   -2.1601396800   -1.0558213772
     39  H         4.2397671505   -3.0413431055   -1.3415326414
     40  C         3.6767811107    0.1239352078    0.6250435759
     41  H         4.1142646185    0.2481468258   -0.3756181786
     42  O         4.6672183927   -0.2636791116    1.5608145057
     43  H         5.2121711750    0.5065497539    1.7644079350
     44  C         2.9735863202    1.4158151413    1.0388955744
     45  H         2.6332480518    1.3115862379    2.0746764653
     46  O         3.8862143494    2.5213342281    1.0780482232
     47  H         4.2162441270    2.6812595448    0.1836313152
     48  C         1.7664364326    1.7250540630    0.1495452091
     49  H         2.0954833912    1.9053095033   -0.8854450293
     50  O         1.0499107907    2.8394832213    0.6477162448
     51  H         1.6982563293    3.4896727057    0.9464749211
   Point Group: c1    Number of degrees of freedom:   147


   Energy is  -1302.776011488

 Hessian Updated using BFGS Update

147 Hessian modes will be used to form the next step
  Hessian Eigenvalues:
     0.001324    0.003067    0.004383    0.005030    0.005442    0.006447
     0.006688    0.007043    0.007260    0.007749    0.008427    0.010259
     0.011496    0.011589    0.012462    0.014470    0.019827    0.021237
     0.022088    0.022192    0.030464    0.032025    0.034084    0.034684
     0.037582    0.042385    0.044804    0.045207    0.045898    0.045928
     0.047347    0.048075    0.048375    0.049082    0.050897    0.051619
     0.052209    0.053961    0.054263    0.054725    0.054929    0.055277
     0.055707    0.056076    0.056643    0.056832    0.058237    0.059606
     0.060404    0.065402    0.067314    0.069120    0.072100    0.073776
     0.076672    0.080952    0.082402    0.084967    0.085465    0.087372
     0.093918    0.099033    0.108005    0.114915    0.124025    0.134599
     0.145401    0.149026    0.150987    0.157868    0.159353    0.159853
     0.159969    0.160016    0.160290    0.160362    0.161047    0.161620
     0.162143    0.163319    0.167317    0.171894    0.174471    0.177036
     0.181143    0.190101    0.193282    0.197936    0.211465    0.231805
     0.248201    0.251457    0.253748    0.262528    0.266999    0.269567
     0.279334    0.282225    0.283831    0.287382    0.288978    0.290119
     0.290942    0.292528    0.293512    0.296933    0.300983    0.312769
     0.315760    0.333621    0.336081    0.338099    0.338371    0.339155
     0.339325    0.340032    0.340122    0.340300    0.340381    0.340654
     0.341035    0.341382    0.341624    0.341716    0.342400    0.342791
     0.343319    0.343653    0.344941    0.348907    0.371965    0.385123
     0.395946    0.399750    0.408704    0.411095    0.432896    0.461221
     0.515261    0.519230    0.521487    0.523558    0.537007    0.548098
     0.670447    0.957060    1.128018

 Minimum Search - Taking Simple RFO Step
 Searching for Lamda that Minimizes Along All modes
 Value Taken    Lamda =  -0.00082814
 Calculated Step too Large.  Step scaled by  0.553260
 Step Taken.  Stepsize is  0.300000

                             Maximum     Tolerance    Cnvgd?
         Gradient           0.002948      0.000300      NO
         Displacement       0.111660      0.001200      NO
         Energy change     -0.000426      0.000001      NO


 New Cartesian Coordinates Obtained by Inverse Iteration

 Displacement from previous Coordinates is:  2.366059
 ----------------------------------------------------------------
             Standard Nuclear Orientation (Angstroms)
    I     Atom           X                Y                Z
 ----------------------------------------------------------------
    1      C      -2.5804203214     0.9857702126    -1.0768982030
    2      H      -2.4485774467     1.0739588597    -2.1655185128
    3      C      -1.4418687456     0.0823150198    -0.5738697268
    4      H      -1.5342840428    -0.0347074225     0.5152109205
    5      O      -0.1835197914     0.7376135919    -0.8346966851
    6      C      -1.4780186602    -1.2938298758    -1.2506357406
    7      H      -1.3663088099    -1.1501679587    -2.3302205002
    8      H      -0.6094800942    -1.8787371814    -0.9370691972
    9      C      -2.8166878741    -2.0202616588    -0.9900718656
   10      C      -2.9795003598    -2.4973440809     0.4589589877
   11      O      -3.9469217161    -2.3035167274     1.1432530014
   12      C      -3.9875904644    -1.1300911256    -1.4339768010
   13      H      -4.9347752781    -1.6070510769    -1.1750422078
   14      H      -3.9509042790    -1.0514039232    -2.5272376687
   15      C      -3.9255852389     0.2756291269    -0.8198027702
   16      H      -4.7391561411     0.8777437122    -1.2327039980
   17      H      -4.1091853993     0.2032194659     0.2560490560
   18      C      -2.5064021645     2.4282454120    -0.5076993874
   19      C      -3.5014381960     3.3601974687    -1.2147553532
   20      H      -3.3344126817     4.3976849639    -0.9108907725
   21      H      -3.3888051787     3.3120726340    -2.3024184002
   22      H      -4.5402465541     3.1132501146    -0.9740213092
   23      C      -2.6758746652     2.5151990567     1.0166032485
   24      H      -1.9448361014     1.9046065769     1.5530742911
   25      H      -3.6749695175     2.2073745723     1.3418194739
   26      H      -2.5279564795     3.5460962377     1.3514582598
   27      O      -1.9272440667    -3.1898907732     0.9772178692
   28      H      -1.2155412731    -3.2726997727     0.3299452251
   29      H      -2.8211794918    -2.9429203401    -1.5867914650
   30      H      -1.5007422658     2.7897144381    -0.7402025651
   31      O       1.5375610835    -0.6523139959    -0.2388784877
   32      C       2.5773207420    -0.9558593565     0.6840752210
   33      H       2.1854630950    -1.0546471446     1.7044510278
   34      C       0.8245232014     0.5617304631     0.0815479561
   35      H       0.4263402165     0.4693743837     1.1049845698
   36      C       3.0841631254    -2.3426351835     0.2877358190
   37      O       2.7549774149    -3.3615087990     0.8370743032
   38      O       3.8965296142    -2.3024912724    -0.7874629431
   39      H       4.1447136367    -3.2160934673    -0.9971765058
   40      C       3.6540370638     0.1360849337     0.6562866524
   41      H       4.1130353457     0.1495216782    -0.3419059630
   42      O       4.6152571110    -0.1905195906     1.6458957405
   43      H       5.1865363818     0.5751162969     1.7818134458
   44      C       2.9877287146     1.4828281775     0.9311527546
   45      H       2.6338922470     1.4912299099     1.9675235186
   46      O       3.9358757166     2.5570997728     0.8735856505
   47      H       4.2827314223     2.6151966221    -0.0266335000
   48      C       1.7991540363     1.7415418249     0.0024399863
   49      H       2.1408547716     1.8117461725    -1.0416286533
   50      O       1.1159582578     2.9215081966     0.3846048431
   51      H       1.7829104118     3.5684564103     0.6467495694
 ----------------------------------------------------------------
 Molecular Point Group                 C1    NOp =  1
 Largest Abelian Subgroup              C1    NOp =  1
 Nuclear Repulsion Energy =  2521.4887284304 hartrees
 There are       97 alpha and       97 beta electrons
 Applying Cartesian multipole field
    Component          Value
    ---------          -----
     (2,0,0)        1.00000E-12
     (0,2,0)        2.00000E-11
     (0,0,2)       -3.00000E-11
 Nucleus-field energy     =     0.0000000449 hartrees
 Requested basis set is 6-311++G(d,p)
 There are 280 shells and 732 basis functions
 A cutoff of  1.0D-11 yielded  28375 shell pairs
 There are    189106 function pairs (    200298 Cartesian)
 Smallest overlap matrix eigenvalue = 6.53E-07

 Q-Chem warning in module stvman/mkSTV.C, line 306:

 Overlap eigenvalue is smaller than square root of threshold
 Use THRESH >= 12 to get rid of this warning

 Linear dependence detected in AO basis
 Tighter screening thresholds may be required for diffuse basis sets
 Use S2THRESH > 14 and THRESH = 14 in case of SCF convergence issues
 Number of orthogonalized atomic orbitals = 731
 Maximum deviation from orthogonality = 2.434E-10
 Guess MOs from SCF MO coefficient file

 -----------------------------------------------------------------------
  General SCF calculation program by
  Eric Jon Sundstrom, Paul Horn, Yuezhi Mao, Dmitri Zuev, Alec White,
  David Stuck, Shaama M.S., Shane Yost, Joonho Lee, David Small,
  Daniel Levine, Susi Lehtola, Hugh Burton, Evgeny Epifanovsky
 -----------------------------------------------------------------------
 Exchange:     0.2000 Hartree-Fock + 0.0800 Slater + 0.7200 B88
 Correlation:  0.1900 VWN1RPA + 0.8100 LYP
 Using SG-1 standard quadrature grid
 using 4 threads for integral computing
 -------------------------------------------------------
 OpenMP Integral computing Module                
 Release: version 2.0, May 2017, Q-Chem Inc. Pleasanton 
 -------------------------------------------------------
 -------------------------------------------------------
 OpenMP BLAS3 based DFT computing Module                
 Release: version 1.0, May 2013, Q-Chem Inc. Pittsburgh 
 -------------------------------------------------------
 A restricted SCF calculation will be
 performed using DIIS
 SCF converges when DIIS error is below 1.0e-08
 ---------------------------------------
  Cycle       Energy         DIIS error
 ---------------------------------------
    1   -1302.6849803074      1.07e-03  
    2   -1302.7749775564      1.49e-04  
    3   -1302.7743472062      2.10e-04  
    4   -1302.7763039125      2.84e-05  
    5   -1302.7763262770      1.88e-05  
    6   -1302.7763423338      5.42e-06  
    7   -1302.7763437026      1.45e-06  
    8   -1302.7763438080      4.37e-07  
    9   -1302.7763438168      1.60e-07  
   10   -1302.7763438176      5.78e-08  
   11   -1302.7763438180      2.85e-08  
   12   -1302.7763438179      5.12e-09  Convergence criterion met
 ---------------------------------------
 SCF time:   CPU 2329.48s  wall 603.00s 
 SCF   energy in the final basis set =    -1302.7763438179
 Total energy in the final basis set =    -1302.7763438179

 --------------------------------------------------------------

                    Orbital Energies (a.u.)
 --------------------------------------------------------------

 Alpha MOs
 -- Occupied --
-19.196 -19.173 -19.171 -19.163 -19.154 -19.153 -19.147 -19.140
-19.115 -10.331 -10.309 -10.301 -10.266 -10.259 -10.257 -10.253
-10.240 -10.207 -10.191 -10.178 -10.177 -10.169 -10.168 -10.155
-10.154  -1.139  -1.110  -1.105  -1.079  -1.059  -1.049  -1.045
 -1.044  -1.030  -0.859  -0.816  -0.809  -0.800  -0.756  -0.747
 -0.704  -0.683  -0.673  -0.661  -0.645  -0.631  -0.625  -0.623
 -0.597  -0.567  -0.564  -0.556  -0.552  -0.530  -0.523  -0.518
 -0.508  -0.504  -0.498  -0.490  -0.489  -0.468  -0.461  -0.460
 -0.454  -0.450  -0.441  -0.440  -0.434  -0.429  -0.420  -0.412
 -0.402  -0.402  -0.397  -0.390  -0.384  -0.378  -0.373  -0.372
 -0.367  -0.363  -0.353  -0.351  -0.350  -0.343  -0.337  -0.329
 -0.324  -0.320  -0.317  -0.311  -0.307  -0.298  -0.293  -0.287
 -0.282
 -- Virtual --
 -0.039  -0.028  -0.023  -0.015  -0.010  -0.004  -0.001   0.002
  0.011   0.015   0.016   0.024   0.030   0.032   0.033   0.040
  0.041   0.047   0.048   0.054   0.060   0.060   0.063   0.064
  0.068   0.072   0.074   0.076   0.079   0.081   0.086   0.092
  0.093   0.094   0.097   0.099   0.101   0.106   0.107   0.107
  0.110   0.113   0.116   0.118   0.120   0.122   0.124   0.129
  0.131   0.132   0.134   0.136   0.137   0.138   0.139   0.143
  0.145   0.145   0.150   0.151   0.152   0.157   0.158   0.159
  0.159   0.161   0.163   0.165   0.168   0.169   0.174   0.175
  0.176   0.184   0.184   0.188   0.189   0.196   0.197   0.198
  0.201   0.201   0.204   0.206   0.208   0.211   0.214   0.215
  0.216   0.217   0.220   0.222   0.227   0.229   0.235   0.235
  0.238   0.241   0.243   0.246   0.248   0.250   0.252   0.256
  0.259   0.261   0.263   0.267   0.268   0.269   0.275   0.278
  0.279   0.281   0.286   0.288   0.288   0.294   0.297   0.300
  0.302   0.305   0.307   0.308   0.311   0.314   0.316   0.321
  0.324   0.325   0.325   0.329   0.333   0.336   0.338   0.340
  0.341   0.342   0.345   0.351   0.354   0.355   0.356   0.360
  0.365   0.368   0.369   0.373   0.375   0.380   0.380   0.382
  0.388   0.391   0.395   0.400   0.407   0.409   0.411   0.413
  0.416   0.423   0.426   0.431   0.435   0.443   0.446   0.450
  0.455   0.457   0.462   0.476   0.478   0.481   0.483   0.492
  0.498   0.506   0.512   0.513   0.528   0.533   0.535   0.538
  0.549   0.555   0.564   0.569   0.576   0.580   0.587   0.589
  0.592   0.598   0.601   0.605   0.610   0.618   0.622   0.626
  0.632   0.636   0.638   0.647   0.649   0.653   0.656   0.663
  0.672   0.679   0.683   0.685   0.692   0.694   0.698   0.707
  0.714   0.717   0.729   0.734   0.739   0.742   0.746   0.749
  0.759   0.762   0.765   0.769   0.773   0.778   0.780   0.787
  0.789   0.792   0.798   0.801   0.806   0.808   0.810   0.819
  0.824   0.832   0.842   0.849   0.853   0.857   0.869   0.876
  0.891   0.899   0.917   0.924   0.942   0.958   0.967   0.973
  0.985   0.996   1.007   1.012   1.018   1.032   1.039   1.048
  1.057   1.066   1.074   1.084   1.092   1.104   1.112   1.117
  1.120   1.131   1.134   1.151   1.155   1.159   1.173   1.174
  1.177   1.182   1.187   1.189   1.197   1.206   1.211   1.223
  1.227   1.233   1.235   1.244   1.246   1.250   1.259   1.267
  1.272   1.282   1.303   1.310   1.326   1.332   1.335   1.338
  1.346   1.368   1.371   1.375   1.390   1.396   1.410   1.424
  1.433   1.443   1.454   1.460   1.473   1.475   1.485   1.493
  1.499   1.502   1.507   1.512   1.515   1.531   1.543   1.546
  1.549   1.559   1.561   1.565   1.575   1.578   1.581   1.584
  1.585   1.592   1.600   1.606   1.612   1.619   1.621   1.623
  1.627   1.633   1.645   1.649   1.653   1.654   1.661   1.667
  1.671   1.678   1.682   1.684   1.692   1.703   1.706   1.711
  1.716   1.732   1.735   1.748   1.753   1.758   1.767   1.770
  1.782   1.788   1.793   1.796   1.808   1.813   1.822   1.831
  1.833   1.841   1.844   1.847   1.860   1.873   1.880   1.888
  1.889   1.899   1.902   1.920   1.928   1.946   1.955   1.958
  1.969   1.983   1.987   1.994   2.000   2.014   2.027   2.039
  2.051   2.057   2.061   2.073   2.076   2.094   2.107   2.111
  2.120   2.126   2.139   2.142   2.145   2.158   2.160   2.177
  2.183   2.188   2.200   2.209   2.223   2.233   2.247   2.251
  2.267   2.271   2.287   2.297   2.312   2.329   2.330   2.351
  2.362   2.372   2.378   2.389   2.407   2.414   2.437   2.448
  2.482   2.498   2.521   2.529   2.539   2.546   2.550   2.562
  2.563   2.571   2.582   2.584   2.593   2.600   2.609   2.619
  2.629   2.637   2.649   2.654   2.668   2.672   2.685   2.687
  2.698   2.720   2.721   2.739   2.756   2.766   2.774   2.780
  2.787   2.793   2.804   2.811   2.820   2.828   2.844   2.851
  2.866   2.872   2.880   2.886   2.900   2.910   2.915   2.926
  2.934   2.942   2.960   2.963   2.972   2.981   2.988   2.992
  2.999   3.021   3.025   3.037   3.047   3.051   3.064   3.071
  3.076   3.080   3.086   3.102   3.104   3.118   3.123   3.128
  3.138   3.142   3.155   3.158   3.169   3.175   3.197   3.210
  3.218   3.219   3.229   3.254   3.266   3.267   3.285   3.299
  3.309   3.324   3.329   3.346   3.360   3.388   3.403   3.416
  3.419   3.439   3.469   3.507   3.547   3.566   3.588   3.612
  3.683   3.694   3.775   3.788   3.802   3.808   3.815   3.827
  3.845   3.853   3.867   3.906   3.913   3.923   3.925   3.939
  3.963   3.982   3.989   3.990   4.017   4.043   4.074   4.088
  4.117   4.123   4.141   4.174   4.183   4.218   4.254   4.267
  4.292   4.305   4.314   4.322   4.351   4.404   4.994   5.042
  5.068   5.091   5.099   5.106   5.112   5.154   5.191   5.205
  5.229   5.365   5.371   5.401   5.408   5.429   5.453   5.492
  5.579   5.606   5.615   5.654   5.664   5.706   5.834   5.849
  5.892  23.752  23.763  23.788  23.791  23.807  23.819  23.847
 23.855  23.867  23.875  23.922  23.936  23.960  23.980  23.994
 24.025  49.868  49.895  49.903  49.936  49.947  49.964  50.001
 50.010  50.031
 --------------------------------------------------------------

          Ground-State Mulliken Net Atomic Charges

     Atom                 Charge (a.u.)
  ----------------------------------------
      1 C                    -0.117873
      2 H                     0.234526
      3 C                    -0.414256
      4 H                     0.299233
      5 O                     0.150498
      6 C                    -0.936189
      7 H                     0.193081
      8 H                     0.194362
      9 C                     0.751378
     10 C                    -0.523905
     11 O                    -0.199931
     12 C                    -0.817733
     13 H                     0.224838
     14 H                     0.132360
     15 C                    -0.269603
     16 H                     0.166656
     17 H                     0.187172
     18 C                     0.357814
     19 C                    -0.660263
     20 H                     0.154547
     21 H                     0.131454
     22 H                     0.145272
     23 C                    -0.626462
     24 H                     0.105280
     25 H                     0.163122
     26 H                     0.164821
     27 O                    -0.041266
     28 H                     0.258866
     29 H                     0.268107
     30 H                     0.248870
     31 O                     0.048825
     32 C                    -0.246936
     33 H                     0.284825
     34 C                     0.416827
     35 H                     0.223498
     36 C                    -0.138803
     37 O                    -0.187317
     38 O                    -0.077091
     39 H                     0.286501
     40 C                    -0.350653
     41 H                     0.285505
     42 O                    -0.137605
     43 H                     0.262442
     44 C                    -0.556588
     45 H                     0.313076
     46 O                    -0.215000
     47 H                     0.271311
     48 C                    -0.792080
     49 H                     0.234964
     50 O                    -0.095615
     51 H                     0.245140
  ----------------------------------------
  Sum of atomic charges =     0.000000

 -----------------------------------------------------------------
                    Cartesian Multipole Moments
 -----------------------------------------------------------------
    Charge (ESU x 10^10)
                 0.0000
    Dipole Moment (Debye)
         X       4.1074      Y       2.4731      Z      -4.5066
       Tot       6.5800
    Quadrupole Moments (Debye-Ang)
        XX    -149.4024     XY       0.8536     YY    -156.3256
        XZ       3.6517     YZ      15.2847     ZZ    -156.3079
    Octopole Moments (Debye-Ang^2)
       XXX     187.5494    XXY      53.7794    XYY      59.0248
       YYY      21.8491    XXZ     -78.0008    XYZ     -13.3729
       YYZ     -59.2077    XZZ      25.8497    YZZ      12.8727
       ZZZ      -5.9851
    Hexadecapole Moments (Debye-Ang^3)
      XXXX   -7849.9028   XXXY      13.7345   XXYY   -1962.8631
      XYYY      71.4871   YYYY   -3898.4617   XXXZ    -566.8578
      XXYZ     179.1985   XYYZ    -256.9474   YYYZ     236.1436
      XXZZ   -1558.6557   XYZZ      19.7965   YYZZ    -863.2457
      XZZZ    -569.2258   YZZZ      84.8158   ZZZZ   -1014.6579
 -----------------------------------------------------------------
 Calculating analytic gradient of the SCF energy
 Gradient of SCF Energy
            1           2           3           4           5           6
    1  -0.0002635  -0.0003070   0.0004863   0.0000920  -0.0007812   0.0002423
    2   0.0004672  -0.0000429  -0.0014004   0.0009818   0.0001223   0.0001115
    3  -0.0000667  -0.0002665  -0.0017140   0.0007419   0.0010442  -0.0000693
            7           8           9          10          11          12
    1  -0.0000021  -0.0003734   0.0005833  -0.0020387   0.0003198  -0.0000224
    2  -0.0002974  -0.0000050   0.0010681  -0.0037522   0.0012792   0.0002971
    3  -0.0002014  -0.0002696   0.0008149  -0.0023755   0.0011706   0.0002358
           13          14          15          16          17          18
    1  -0.0000027   0.0000334   0.0003418   0.0000792   0.0001253  -0.0006454
    2   0.0000571   0.0000891  -0.0000363   0.0003426   0.0004877  -0.0003574
    3  -0.0000503  -0.0002292  -0.0001737   0.0000317   0.0002301  -0.0003055
           19          20          21          22          23          24
    1   0.0002528   0.0000755   0.0000138  -0.0001850   0.0005889   0.0002313
    2  -0.0001453  -0.0000222   0.0000047  -0.0002218  -0.0001959   0.0002503
    3   0.0000760  -0.0000130   0.0002376  -0.0001883  -0.0009323   0.0002212
           25          26          27          28          29          30
    1  -0.0004438   0.0001339   0.0008769  -0.0000071  -0.0000172   0.0002455
    2  -0.0001003   0.0000324   0.0012668  -0.0000459  -0.0005059   0.0001858
    3   0.0004566   0.0004835   0.0006508  -0.0005218   0.0005343   0.0000026
           31          32          33          34          35          36
    1   0.0011157  -0.0015784   0.0000491  -0.0004038   0.0001894   0.0018906
    2  -0.0007933   0.0016163  -0.0004864   0.0002685  -0.0004916   0.0009478
    3   0.0000722  -0.0007281   0.0003615   0.0008276  -0.0000009   0.0002879
           37          38          39          40          41          42
    1  -0.0009486  -0.0006873   0.0000278   0.0011310   0.0001723  -0.0005144
    2  -0.0011942   0.0007766  -0.0003848   0.0000421   0.0001783  -0.0003942
    3   0.0003458  -0.0003415   0.0000602  -0.0000876   0.0000035  -0.0001041
           43          44          45          46          47          48
    1   0.0003820  -0.0007837   0.0000134  -0.0002561   0.0000811   0.0001610
    2   0.0003121   0.0008269  -0.0001889  -0.0004420  -0.0000311   0.0006986
    3   0.0001524   0.0001007   0.0004842   0.0006693  -0.0006090  -0.0006883
           49          50          51
    1  -0.0000614  -0.0002348   0.0006226
    2   0.0000899  -0.0009682  -0.0002976
    3  -0.0002390  -0.0004140   0.0002923
 Max gradient component =       3.752E-03
 RMS gradient           =       6.803E-04
 Gradient time:  CPU 554.05 s  wall 139.67 s
 Geometry Optimization Parameters
   NAtoms,    NIC,     NZ,  NCons,   NDum,   NFix, NCnnct, MaxDiis
       51     405       0       0       0       0       0       0

 Cartesian Hessian Update
 Hessian Updated using BFGS Update


** GEOMETRY OPTIMIZATION IN DELOCALIZED INTERNAL COORDINATES **
   Searching for a Minimum

   Optimization Cycle:  15

                       Coordinates (Angstroms)
     ATOM                X               Y               Z
      1  C        -2.5804203214    0.9857702126   -1.0768982030
      2  H        -2.4485774467    1.0739588597   -2.1655185128
      3  C        -1.4418687456    0.0823150198   -0.5738697268
      4  H        -1.5342840428   -0.0347074225    0.5152109205
      5  O        -0.1835197914    0.7376135919   -0.8346966851
      6  C        -1.4780186602   -1.2938298758   -1.2506357406
      7  H        -1.3663088099   -1.1501679587   -2.3302205002
      8  H        -0.6094800942   -1.8787371814   -0.9370691972
      9  C        -2.8166878741   -2.0202616588   -0.9900718656
     10  C        -2.9795003598   -2.4973440809    0.4589589877
     11  O        -3.9469217161   -2.3035167274    1.1432530014
     12  C        -3.9875904644   -1.1300911256   -1.4339768010
     13  H        -4.9347752781   -1.6070510769   -1.1750422078
     14  H        -3.9509042790   -1.0514039232   -2.5272376687
     15  C        -3.9255852389    0.2756291269   -0.8198027702
     16  H        -4.7391561411    0.8777437122   -1.2327039980
     17  H        -4.1091853993    0.2032194659    0.2560490560
     18  C        -2.5064021645    2.4282454120   -0.5076993874
     19  C        -3.5014381960    3.3601974687   -1.2147553532
     20  H        -3.3344126817    4.3976849639   -0.9108907725
     21  H        -3.3888051787    3.3120726340   -2.3024184002
     22  H        -4.5402465541    3.1132501146   -0.9740213092
     23  C        -2.6758746652    2.5151990567    1.0166032485
     24  H        -1.9448361014    1.9046065769    1.5530742911
     25  H        -3.6749695175    2.2073745723    1.3418194739
     26  H        -2.5279564795    3.5460962377    1.3514582598
     27  O        -1.9272440667   -3.1898907732    0.9772178692
     28  H        -1.2155412731   -3.2726997727    0.3299452251
     29  H        -2.8211794918   -2.9429203401   -1.5867914650
     30  H        -1.5007422658    2.7897144381   -0.7402025651
     31  O         1.5375610835   -0.6523139959   -0.2388784877
     32  C         2.5773207420   -0.9558593565    0.6840752210
     33  H         2.1854630950   -1.0546471446    1.7044510278
     34  C         0.8245232014    0.5617304631    0.0815479561
     35  H         0.4263402165    0.4693743837    1.1049845698
     36  C         3.0841631254   -2.3426351835    0.2877358190
     37  O         2.7549774149   -3.3615087990    0.8370743032
     38  O         3.8965296142   -2.3024912724   -0.7874629431
     39  H         4.1447136367   -3.2160934673   -0.9971765058
     40  C         3.6540370638    0.1360849337    0.6562866524
     41  H         4.1130353457    0.1495216782   -0.3419059630
     42  O         4.6152571110   -0.1905195906    1.6458957405
     43  H         5.1865363818    0.5751162969    1.7818134458
     44  C         2.9877287146    1.4828281775    0.9311527546
     45  H         2.6338922470    1.4912299099    1.9675235186
     46  O         3.9358757166    2.5570997728    0.8735856505
     47  H         4.2827314223    2.6151966221   -0.0266335000
     48  C         1.7991540363    1.7415418249    0.0024399863
     49  H         2.1408547716    1.8117461725   -1.0416286533
     50  O         1.1159582578    2.9215081966    0.3846048431
     51  H         1.7829104118    3.5684564103    0.6467495694
   Point Group: c1    Number of degrees of freedom:   147


   Energy is  -1302.776343818

 Hessian Updated using BFGS Update

147 Hessian modes will be used to form the next step
  Hessian Eigenvalues:
     0.001607    0.003063    0.004649    0.005013    0.005527    0.006463
     0.006713    0.007090    0.007344    0.008378    0.008537    0.010262
     0.011468    0.011576    0.012502    0.014682    0.019712    0.021772
     0.022132    0.022257    0.030621    0.031975    0.034236    0.035127
     0.037615    0.042407    0.044553    0.045212    0.045916    0.046277
     0.047363    0.048072    0.048355    0.049075    0.050885    0.051904
     0.052244    0.053921    0.054256    0.054734    0.054945    0.055271
     0.055757    0.056075    0.056695    0.056838    0.058394    0.059223
     0.060407    0.065398    0.066935    0.068769    0.072215    0.074110
     0.076919    0.081195    0.082443    0.085434    0.085855    0.086644
     0.094936    0.099305    0.108247    0.114545    0.124151    0.134614
     0.147819    0.148653    0.151724    0.158292    0.159288    0.159851
     0.159936    0.160017    0.160234    0.160741    0.161194    0.162095
     0.162400    0.164983    0.169695    0.173158    0.174783    0.177891
     0.180580    0.188970    0.192245    0.199202    0.207687    0.233660
     0.248256    0.250579    0.252366    0.262589    0.267877    0.270289
     0.279959    0.281064    0.285235    0.287927    0.288860    0.290088
     0.290829    0.292198    0.293858    0.296707    0.300884    0.312386
     0.314847    0.334137    0.336165    0.338097    0.338432    0.339177
     0.339355    0.340083    0.340121    0.340305    0.340382    0.340691
     0.341067    0.341381    0.341643    0.341718    0.342385    0.342788
     0.343180    0.343791    0.345479    0.347657    0.370516    0.385576
     0.396785    0.400301    0.408739    0.411692    0.424094    0.459450
     0.515253    0.519012    0.521617    0.523525    0.536257    0.548104
     0.661271    0.957057    1.101461

 Minimum Search - Taking Simple RFO Step
 Searching for Lamda that Minimizes Along All modes
 Value Taken    Lamda =  -0.00062403
 Calculated Step too Large.  Step scaled by  0.769880
 Step Taken.  Stepsize is  0.300000

                             Maximum     Tolerance    Cnvgd?
         Gradient           0.002883      0.000300      NO
         Displacement       0.129660      0.001200      NO
         Energy change     -0.000332      0.000001      NO


 New Cartesian Coordinates Obtained by Inverse Iteration

 Displacement from previous Coordinates is:  2.195953
 ----------------------------------------------------------------
             Standard Nuclear Orientation (Angstroms)
    I     Atom           X                Y                Z
 ----------------------------------------------------------------
    1      C      -2.5822199713     0.9948379930    -1.0489699801
    2      H      -2.4605799896     1.1422922576    -2.1321255186
    3      C      -1.4256963959     0.0853350639    -0.6046339870
    4      H      -1.4936345284    -0.0813169140     0.4796371264
    5      O      -0.1777464589     0.7610789054    -0.8650694757
    6      C      -1.4559555516    -1.2607133891    -1.3412593947
    7      H      -1.3623076814    -1.0653193753    -2.4143609836
    8      H      -0.5724113397    -1.8435545524    -1.0673096776
    9      C      -2.7806049215    -2.0138586453    -1.0963190809
   10      C      -2.9400451401    -2.5455124895     0.3361613783
   11      O      -3.9401861203    -2.4458828546     0.9928194192
   12      C      -3.9636586232    -1.1222676110    -1.5012883588
   13      H      -4.9033355802    -1.6224949618    -1.2599305120
   14      H      -3.9325167781    -0.9952264517    -2.5900420990
   15      C      -3.9168146072     0.2536274257    -0.8213700567
   16      H      -4.7399975221     0.8650399877    -1.2006400267
   17      H      -4.0969363243     0.1242910556     0.2500865554
   18      C      -2.5214936224     2.4078393725    -0.4065748097
   19      C      -3.5263962383     3.3649312815    -1.0645450891
   20      H      -3.3597399620     4.3894396504    -0.7192568605
   21      H      -3.4249318228     3.3618671059    -2.1544858859
   22      H      -4.5616163119     3.1034793604    -0.8228784406
   23      C      -2.6958167485     2.4146932736     1.1190398382
   24      H      -1.9610251659     1.7829832677     1.6256488309
   25      H      -3.6918447226     2.0793803793     1.4233916972
   26      H      -2.5606748682     3.4289908472     1.5053052777
   27      O      -1.8617046580    -3.1889003341     0.8617745313
   28      H      -1.1190468261    -3.1864293672     0.2446178902
   29      H      -2.7793572212    -2.9159599945    -1.7234204529
   30      H      -1.5191868534     2.7908045681    -0.6190647361
   31      O       1.4852739997    -0.6371779460    -0.1542815459
   32      C       2.5171790829    -0.9046244817     0.7897549346
   33      H       2.1275085140    -0.8975462738     1.8155941532
   34      C       0.8227531875     0.6275344525     0.0636716175
   35      H       0.4269742707     0.6374252833     1.0921390316
   36      C       2.9574568995    -2.3414568110     0.5086017817
   37      O       2.5491196609    -3.2988193523     1.1117031126
   38      O       3.8043886798    -2.4222683249    -0.5371944431
   39      H       4.0036725757    -3.3605075273    -0.6795503622
   40      C       3.6345466490     0.1368905251     0.6634440772
   41      H       4.0870149606     0.0468731858    -0.3332591080
   42      O       4.5876154524    -0.1450678770     1.6749124623
   43      H       5.1961083960     0.6005640268     1.7418651565
   44      C       3.0255360350     1.5279152774     0.8249779974
   45      H       2.6774636973     1.6365625556     1.8574733358
   46      O       4.0169089759     2.5525712198     0.6745460157
   47      H       4.3638302622     2.5151796413    -0.2264315311
   48      C       1.8423852788     1.7569461872    -0.1191126487
   49      H       2.1790371430     1.7224098545    -1.1664551138
   50      O       1.2092261635     2.9930417004     0.1594655937
   51      H       1.9006129813     3.6335154086     0.3685005732
 ----------------------------------------------------------------
 Molecular Point Group                 C1    NOp =  1
 Largest Abelian Subgroup              C1    NOp =  1
 Nuclear Repulsion Energy =  2524.9485191800 hartrees
 There are       97 alpha and       97 beta electrons
 Applying Cartesian multipole field
    Component          Value
    ---------          -----
     (2,0,0)        1.00000E-12
     (0,2,0)        2.00000E-11
     (0,0,2)       -3.00000E-11
 Nucleus-field energy     =     0.0000000455 hartrees
 Requested basis set is 6-311++G(d,p)
 There are 280 shells and 732 basis functions
 A cutoff of  1.0D-11 yielded  28405 shell pairs
 There are    189368 function pairs (    200562 Cartesian)
 Smallest overlap matrix eigenvalue = 6.77E-07

 Q-Chem warning in module stvman/mkSTV.C, line 306:

 Overlap eigenvalue is smaller than square root of threshold
 Use THRESH >= 12 to get rid of this warning

 Linear dependence detected in AO basis
 Tighter screening thresholds may be required for diffuse basis sets
 Use S2THRESH > 14 and THRESH = 14 in case of SCF convergence issues
 Number of orthogonalized atomic orbitals = 731
 Maximum deviation from orthogonality = 2.410E-10
 Guess MOs from SCF MO coefficient file

 -----------------------------------------------------------------------
  General SCF calculation program by
  Eric Jon Sundstrom, Paul Horn, Yuezhi Mao, Dmitri Zuev, Alec White,
  David Stuck, Shaama M.S., Shane Yost, Joonho Lee, David Small,
  Daniel Levine, Susi Lehtola, Hugh Burton, Evgeny Epifanovsky
 -----------------------------------------------------------------------
 Exchange:     0.2000 Hartree-Fock + 0.0800 Slater + 0.7200 B88
 Correlation:  0.1900 VWN1RPA + 0.8100 LYP
 Using SG-1 standard quadrature grid
 using 4 threads for integral computing
 -------------------------------------------------------
 OpenMP Integral computing Module                
 Release: version 2.0, May 2017, Q-Chem Inc. Pleasanton 
 -------------------------------------------------------
 -------------------------------------------------------
 OpenMP BLAS3 based DFT computing Module                
 Release: version 1.0, May 2013, Q-Chem Inc. Pittsburgh 
 -------------------------------------------------------
 A restricted SCF calculation will be
 performed using DIIS
 SCF converges when DIIS error is below 1.0e-08
 ---------------------------------------
  Cycle       Energy         DIIS error
 ---------------------------------------
    1   -1302.6945471667      9.97e-04  
    2   -1302.7750946334      1.60e-04  
    3   -1302.7740897430      2.34e-04  
    4   -1302.7765168138      3.06e-05  
    5   -1302.7765375283      2.34e-05  
    6   -1302.7765628411      4.57e-06  
    7   -1302.7765638463      1.37e-06  
    8   -1302.7765639388      5.25e-07  
    9   -1302.7765639507      1.78e-07  
   10   -1302.7765639518      6.84e-08  
   11   -1302.7765639522      2.99e-08  
   12   -1302.7765639524      4.63e-09  Convergence criterion met
 ---------------------------------------
 SCF time:   CPU 2335.34s  wall 604.00s 
 SCF   energy in the final basis set =    -1302.7765639524
 Total energy in the final basis set =    -1302.7765639524

 --------------------------------------------------------------

                    Orbital Energies (a.u.)
 --------------------------------------------------------------

 Alpha MOs
 -- Occupied --
-19.197 -19.172 -19.171 -19.164 -19.154 -19.153 -19.147 -19.140
-19.113 -10.332 -10.308 -10.301 -10.267 -10.259 -10.257 -10.253
-10.240 -10.206 -10.190 -10.178 -10.176 -10.169 -10.168 -10.156
-10.155  -1.140  -1.109  -1.106  -1.080  -1.059  -1.050  -1.046
 -1.044  -1.029  -0.859  -0.816  -0.809  -0.801  -0.756  -0.747
 -0.704  -0.684  -0.673  -0.661  -0.646  -0.632  -0.625  -0.623
 -0.597  -0.568  -0.565  -0.557  -0.553  -0.530  -0.523  -0.518
 -0.508  -0.504  -0.497  -0.490  -0.489  -0.467  -0.462  -0.460
 -0.453  -0.451  -0.442  -0.438  -0.434  -0.429  -0.420  -0.412
 -0.403  -0.402  -0.398  -0.390  -0.384  -0.379  -0.374  -0.372
 -0.367  -0.362  -0.353  -0.352  -0.350  -0.343  -0.337  -0.328
 -0.324  -0.320  -0.318  -0.312  -0.307  -0.298  -0.293  -0.288
 -0.281
 -- Virtual --
 -0.040  -0.028  -0.023  -0.015  -0.010  -0.004   0.001   0.002
  0.010   0.015   0.017   0.023   0.031   0.032   0.033   0.040
  0.042   0.046   0.049   0.054   0.059   0.060   0.064   0.065
  0.067   0.071   0.074   0.076   0.080   0.081   0.086   0.090
  0.092   0.095   0.096   0.098   0.102   0.106   0.107   0.108
  0.109   0.114   0.117   0.119   0.120   0.122   0.124   0.128
  0.130   0.132   0.133   0.136   0.138   0.139   0.140   0.142
  0.143   0.145   0.150   0.151   0.152   0.156   0.157   0.159
  0.160   0.161   0.164   0.166   0.168   0.170   0.173   0.175
  0.177   0.183   0.185   0.187   0.189   0.195   0.196   0.198
  0.200   0.201   0.204   0.206   0.209   0.210   0.214   0.215
  0.216   0.218   0.220   0.223   0.228   0.229   0.235   0.237
  0.239   0.240   0.242   0.245   0.247   0.250   0.253   0.256
  0.259   0.260   0.264   0.267   0.268   0.271   0.275   0.277
  0.279   0.281   0.286   0.288   0.293   0.294   0.296   0.300
  0.302   0.304   0.305   0.308   0.309   0.314   0.318   0.322
  0.323   0.324   0.326   0.328   0.334   0.335   0.338   0.340
  0.341   0.344   0.345   0.350   0.351   0.355   0.357   0.360
  0.364   0.365   0.369   0.374   0.377   0.379   0.380   0.381
  0.390   0.392   0.395   0.398   0.406   0.407   0.410   0.416
  0.419   0.422   0.424   0.432   0.437   0.446   0.447   0.449
  0.453   0.454   0.463   0.473   0.479   0.482   0.486   0.491
  0.497   0.505   0.511   0.513   0.526   0.533   0.535   0.540
  0.545   0.556   0.564   0.569   0.576   0.579   0.584   0.586
  0.590   0.600   0.602   0.606   0.609   0.617   0.624   0.626
  0.635   0.636   0.639   0.647   0.647   0.653   0.656   0.662
[truncated: 831,825 more chars]
