# Supplementary material for: An in silico investigation of menthol metabolism
Source: PLoS One. 2019 Sep 27;14(9):e0216577. doi: 10.1371/journal.pone.0216577 (PMC6764827; doi:10.1371/journal.pone.0216577)
Supplement: S2 File — (ZIP) [file pone.0216577.s002.zip › B3LYP/g-series/oXeee-S.out]

Q-Chem Developer Version!
                  Welcome to Q-Chem
     A Quantum Leap Into The Future Of Chemistry


 Q-Chem 5.1, Q-Chem, Inc., Pleasanton, CA (2018)

 Yihan Shao,  Zhengting Gan,  E. Epifanovsky,  A. T. B. Gilbert,  M. Wormit,  
 J. Kussmann,  A. W. Lange,  A. Behn,  Jia Deng,  Xintian Feng,  D. Ghosh,  
 M. Goldey,  P. R. Horn,  L. D. Jacobson,  I. Kaliman,  T. Kus,  A. Landau,  
 Jie Liu,  E. I. Proynov,  R. M. Richard,  R. P. Steele,  E. J. Sundstrom,  
 H. L. Woodcock III,  P. M. Zimmerman,  D. Zuev,  B. Albrecht,  E. Alguire,  
 S. A. Baeppler,  D. Barton,  Z. Benda,  Y. A. Bernard,  E. J. Berquist,  
 K. B. Bravaya,  H. Burton,  D. Casanova,  Chun-Min Chang,  Yunqing Chen,  
 A. Chien,  K. D. Closser,  M. P. Coons,  S. Coriani,  S. Dasgupta,  
 A. L. Dempwolff,  M. Diedenhofen,  Hainam Do,  R. G. Edgar,  Po-Tung Fang,  
 S. Faraji,  S. Fatehi,  Qingguo Feng,  K. D. Fenk,  J. Fosso-Tande,  
 Qinghui Ge,  A. Ghysels,  G. Gidofalvi,  J. Gomes,  J. Gonthier,  A. Gunina,  
 D. Hait,  M. W. D. Hanson-Heine,  P. H. P. Harbach,  A. W. Hauser,  
 J. E. Herr,  E. G. Hohenstein,  Z. C. Holden,  Kerwin Hui,  B. C. Huynh,  
 T.-C. Jagau,  Hyunjun Ji,  B. Kaduk,  K. Khistyaev,  Jaehoon Kim,  
 P. Klunzinger,  K. Koh,  D. Kosenkov,  L. Koulias,  T. Kowalczyk,  
 C. M. Krauter,  A. Kunitsa,  Ka Un Lao,  A. Laurent,  K. V. Lawler,  
 Joonho Lee,  D. Lefrancois,  S. Lehtola,  D. S. Levine,  Yi-Pei Li,  
 You-Sheng Lin,  Fenglai Liu,  E. Livshits,  A. Luenser,  P. Manohar,  
 E. Mansoor,  S. F. Manzer,  Shan-Ping Mao,  Yuezhi Mao,  N. Mardirossian,  
 A. V. Marenich,  T. Markovich,  L. A. Martinez-Martinez,  S. A. Maurer,  
 N. J. Mayhall,  S. C. McKenzie,  J.-M. Mewes,  A. F. Morrison,  
 J. W. Mullinax,  K. Nanda,  T. S. Nguyen-Beck,  R. Olivares-Amaya,  
 J. A. Parkhill,  T. M. Perrine,  F. Plasser,  P. Pokhilko,  S. Prager,  
 A. Prociuk,  E. Ramos,  D. R. Rehn,  F. Rob,  M. Schneider,  N. Sergueev,  
 S. M. Sharada,  S. Sharma,  D. W. Small,  T. Stauch,  T. Stein,  
 Yu-Chuan Su,  A. J. W. Thom,  A. Tkatchenko,  T. Tsuchimochi,  N. M. Tubman,  
 L. Vogt,  M. L. Vidal,  O. Vydrov,  M. A. Watson,  J. Wenzel,  
 M. de Wergifosse,  T. A. Wesolowski,  A. White,  J. Witte,  A. Yamada,  
 Jun Yang,  K. Yao,  S. Yeganeh,  S. R. Yost,  Zhi-Qiang You,  A. Zech,  
 Igor Ying Zhang,  Xing Zhang,  Yan Zhao,  Ying Zhu,  B. R. Brooks,  
 G. K. L. Chan,  C. J. Cramer,  M. S. Gordon,  W. J. Hehre,  A. Klamt,  
 M. W. Schmidt,  C. D. Sherrill,  D. G. Truhlar,  A. Aspuru-Guzik,  R. Baer,  
 A. T. Bell,  N. A. Besley,  Jeng-Da Chai,  A. E. DePrince, III,  
 R. A. DiStasio Jr.,  A. Dreuw,  B. D. Dunietz,  T. R. Furlani,  
 Chao-Ping Hsu,  Yousung Jung,  Jing Kong,  D. S. Lambrecht,  WanZhen Liang,  
 C. Ochsenfeld,  V. A. Rassolov,  L. V. Slipchenko,  J. E. Subotnik,  
 T. Van Voorhis,  J. M. Herbert,  A. I. Krylov,  P. M. W. Gill,  M. Head-Gordon

 Contributors to earlier versions of Q-Chem not listed above: 
 R. D. Adamson,  B. Austin,  J. Baker,  G. J. O. Beran,  K. Brandhorst,  
 S. T. Brown,  E. F. C. Byrd,  A. K. Chakraborty,  C.-L. Cheng,  
 Siu Hung Chien,  D. M. Chipman,  D. L. Crittenden,  H. Dachsel,  
 R. J. Doerksen,  A. D. Dutoi,  L. Fusti-Molnar,  W. A. Goddard III,  
 A. Golubeva-Zadorozhnaya,  S. R. Gwaltney,  G. Hawkins,  A. Heyden,  
 S. Hirata,  G. Kedziora,  F. J. Keil,  C. Kelley,  Jihan Kim,  R. A. King,  
 R. Z. Khaliullin,  P. P. Korambath,  W. Kurlancheek,  A. M. Lee,  M. S. Lee,  
 S. V. Levchenko,  Ching Yeh Lin,  D. Liotard,  R. C. Lochan,  I. Lotan,  
 P. E. Maslen,  N. Nair,  D. P. O'Neill,  D. Neuhauser,  E. Neuscamman,  
 C. M. Oana,  R. Olson,  B. Peters,  R. Peverati,  P. A. Pieniazek,  
 Y. M. Rhee,  J. Ritchie,  M. A. Rohrdanz,  E. Rosta,  N. J. Russ,  
 H. F. Schaefer III,  N. E. Schultz,  N. Shenvi,  A. C. Simmonett,  A. Sodt,  
 D. Stuck,  K. S. Thanthiriwatte,  V. Vanovschi,  Tao Wang,  A. Warshel,  
 C. F. Williams,  Q. Wu,  X. Xu,  W. Zhang

 Please cite Q-Chem as follows:
 Y. Shao et al., Mol. Phys. 113, 184-215 (2015)
 DOI: 10.1080/00268976.2014.952696

 Q-Chem 5.1.2 for Intel X86 EM64T Linux

 Parts of Q-Chem use Armadillo 8.300.2 (Tropical Shenanigans).
 http://arma.sourceforge.net/

 Q-Chem begins on Sun Mar 31 20:49:19 2019  

Host: 
0

     Scratch files written to /scratch/taweetham/qchem5599//
Input Ideriv = 2
Curr. Ideriv = -1
Max.  Ideriv = 2

Checking the input file for inconsistencies... 	...done.

--------------------------------------------------------------
User input:
--------------------------------------------------------------
$molecule
0 1
  C   -3.8113574   -0.4529360   -0.7372294
  H   -3.6602522   -0.9117634   -1.7259724
  C   -3.3363067    1.0022077   -0.8680276
  H   -3.5112276    1.5299292    0.0739797
  O   -4.1067146    1.6213527   -1.9141196
  H   -3.9930783    2.5747645   -1.8546700
  C   -1.8430366    1.0908949   -1.2210293
  H   -1.7281962    0.7018358   -2.2390420
  H   -1.5414603    2.1441978   -1.2455867
  C   -0.9023434    0.2893516   -0.3026223
  C   -0.7351635    0.9337032    1.0638726
  O   -1.5574216    1.6229483    1.5972240
  C   -1.4341963   -1.1596819   -0.1320713
  H   -0.8176028   -1.6999429    0.5894666
  H   -1.3031937   -1.6647044   -1.0959844
  C   -2.9125976   -1.2000776    0.2675663
  H   -3.2267883   -2.2453523    0.3396400
  H   -3.0358894   -0.7720456    1.2679786
  C   -5.3297246   -0.5607803   -0.4321610
  C   -5.8626231   -1.9772218   -0.7018040
  H   -6.9497112   -2.0095678   -0.5812716
  H   -5.6333280   -2.3025870   -1.7214339
  H   -5.4396548   -2.7141993   -0.0113349
  C   -5.7199281   -0.1008893    0.9810499
  H   -5.3497713    0.9022182    1.2065583
  H   -5.3382279   -0.7792211    1.7500302
  H   -6.8091319   -0.0779769    1.0806039
  O    0.3816373    0.5938858    1.8223666
  H    0.0786456    0.2121773   -0.7701805
  H   -5.8196751    0.1096263   -1.1441966
  O    1.7852482   -0.6966420    0.5027900
  C    3.1293487   -1.0401320    0.1726849
  H    3.7181480   -1.2285771    1.0780739
  C    1.6914972    0.4417896    1.3556441
  H    2.2766530    0.2698528    2.2668052
  C    3.0806328   -2.3591505   -0.5949658
  O    3.5715944   -3.3852664   -0.2112502
  O    2.4132645   -2.2336372   -1.7621319
  H    2.4115249   -3.1035199   -2.1899551
  C    3.7752628    0.0965677   -0.6345103
  H    3.2165404    0.2075103   -1.5755759
  O    5.1192990   -0.2654983   -0.8917322
  H    5.5866727    0.5123748   -1.2188498
  C    3.6782301    1.3907866    0.1719699
  H    4.3159122    1.3007401    1.0570587
  O    4.2288166    2.5007734   -0.5461627
  H    3.7065696    2.6528142   -1.3443499
  C    2.2454176    1.6803147    0.6315233
  H    1.6178976    1.8787832   -0.2528591
  O    2.2029490    2.7718586    1.5265406
  H    2.7733680    3.4676045    1.1778939
$end

$rem
   job_type 	optimization
   basis 	6-311++g**
   method 	b3lyp
   scf_guess sad
$end

--------------------------------------------------------------
 ----------------------------------------------------------------
             Standard Nuclear Orientation (Angstroms)
    I     Atom           X                Y                Z
 ----------------------------------------------------------------
    1      C      -3.7977589861    -0.5313448677    -0.4608170599
    2      H      -3.6823264210    -1.2515653777    -1.2847866130
    3      C      -3.2836595022     0.8131321335    -0.9977601093
    4      H      -3.4219392155     1.5873321897    -0.2375245867
    5      O      -4.0590631069     1.1434106691    -2.1643117261
    6      H      -3.9164451609     2.0713727532    -2.3740449281
    7      C      -1.7967560410     0.7492154826    -1.3816402600
    8      H      -1.7161932139     0.0890892351    -2.2526443509
    9      H      -1.4653092927     1.7433288330    -1.7023894288
   10      C      -0.8593563768     0.2025467697    -0.2892657986
   11      C      -0.6428316898     1.1948962800     0.8415772164
   12      O      -1.4325022962     2.0328223545     1.1731358592
   13      C      -1.4291482735    -1.1230840379     0.2849235354
   14      H      -0.8124582718    -1.4624922057     1.1198977691
   15      H      -1.3345896768    -1.8800730919    -0.5020733610
   16      C      -2.8987403414    -1.0003628809     0.6999549794
   17      H      -3.2414912475    -1.9731432851     1.0642758738
   18      H      -2.9870113655    -0.3074184041     1.5433251291
   19      C      -5.3113772728    -0.4982724078    -0.1173029115
   20      C      -5.8911630822    -1.9148085707     0.0250642051
   21      H      -6.9757472902    -1.8752357513     0.1645129344
   22      H      -5.6944072549    -2.5181457203    -0.8667627498
   23      H      -5.4743857787    -2.4450863406     0.8875534875
   24      C      -5.6561725411     0.3490067288     1.1172649638
   25      H      -5.2520290219     1.3620224180     1.0497225259
   26      H      -5.2771651122    -0.1017559582     2.0393962691
   27      H      -6.7417359480     0.4358783834     1.2212183190
   28      O       0.4803866907     1.0410913648     1.6495113462
   29      H       0.1082139349    -0.0349071418    -0.7300937615
   30      H      -5.7975120343    -0.0356060900    -0.9810760701
   31      O       1.8158577694    -0.6122937267     0.7223098030
   32      C       3.1416410079    -1.0796724889     0.4826917561
   33      H       3.7449185940    -1.0293128681     1.3967188210
   34      C       1.7744460148     0.7206982762     1.2258902440
   35      H       2.3746923373     0.7886342765     2.1409165692
   36      C       3.0373468840    -2.5575111958     0.1131161460
   37      O       3.5067678236    -3.4528833770     0.7605321121
   38      O       2.3478381365    -2.7382933040    -1.0337518751
   39      H       2.3111880410    -3.6921754201    -1.2025633308
   40      C       3.8020220920    -0.2345828067    -0.6175698384
   41      H       3.2257454837    -0.3702845926    -1.5447018357
   42      O       5.1288395489    -0.6995556033    -0.7820202428
   43      H       5.6111608226    -0.0595541900    -1.3189513737
   44      C       3.7608179965     1.2352105615    -0.2018320652
   45      H       4.4153500373     1.3727315952     0.6646578594
   46      O       4.3271615283     2.0826431111    -1.2078358918
   47      H       3.7917429343     2.0248255354    -2.0096745273
   48      C       2.3477240041     1.6897593783     0.1783234953
   49      H       1.7065156076     1.6561794521    -0.7177945250
   50      O       2.3571446060     2.9876909143     0.7347519409
   51      H       2.9395695559     3.5393444179     0.1986042897
 ----------------------------------------------------------------
 Molecular Point Group                 C1    NOp =  1
 Largest Abelian Subgroup              C1    NOp =  1
 Nuclear Repulsion Energy =  2492.6608878170 hartrees
 There are       97 alpha and       97 beta electrons
 Requested basis set is 6-311++G(d,p)
 There are 280 shells and 732 basis functions

 Total QAlloc Memory Limit   2000 MB
 Mega-Array Size       188 MB
 MEM_STATIC part       192 MB
 A cutoff of  1.0D-11 yielded  27552 shell pairs
 There are    184526 function pairs (    195571 Cartesian)

 -------------------------------------------------------
 OpenMP Integral Computing Module                       
 Release: version 1.0, May 2013, Q-Chem Inc. Pittsburgh 
 -------------------------------------------------------
 Integral Job Info:
 Integral job number is                      11
 Integral operator is                         1
 short-range coefficients                     0
 long-range coefficients              100000000
 Omega coefficients                           0
 if combine SR and LR in K                    0
 Integral screening is                        0
 Integral computing path is                   2
 max size of driver memory is            800000
 size of driver memory is                593474
 size of scratch memory is              2361544
 max col of scratch BK array               1296
 max len of scratch array in speh3          155
 max len of scratch index in speh4           18
 max int batch size is                      520
 min int batch size is                       52
 fixed nKL is                                52
 max L of basis functions is                  2
 order of int derivative is                   0
 number of shells is                        280
 number of basis is                         757
 number of cartesian basis is               757
 number of contracted shell pairs         27552
 number of primitive shell pairs          58820
 maxK2 (contraction) of shell pair           36
 max number of K2 of shell pair               1
 max number of CS2 of shell pair           5484
 max number of PS2 of shell pair           8838
 mem total for path MDJ                  807164
 -------------------------------------------------------
 Smallest overlap matrix eigenvalue = 1.22E-06

 Q-Chem warning in module stvman/mkSTV.C, line 306:

 Overlap eigenvalue is smaller than square root of threshold
 Use THRESH >= 12 to get rid of this warning


 Scale SEOQF with 1.000000e-02/1.000000e-01/1.000000e-01

 Standard Electronic Orientation quadrupole field applied
 Nucleus-field energy     =     0.0000000241 hartrees
 Guess from superposition of atomic densities
 Warning:  Energy on first SCF cycle will be non-variational
 SAD guess density has 194.000000 electrons

 -----------------------------------------------------------------------
  General SCF calculation program by
  Eric Jon Sundstrom, Paul Horn, Yuezhi Mao, Dmitri Zuev, Alec White,
  David Stuck, Shaama M.S., Shane Yost, Joonho Lee, David Small,
  Daniel Levine, Susi Lehtola, Hugh Burton, Evgeny Epifanovsky
 -----------------------------------------------------------------------
 Exchange:     0.2000 Hartree-Fock + 0.0800 Slater + 0.7200 B88
 Correlation:  0.1900 VWN1RPA + 0.8100 LYP
 Using SG-1 standard quadrature grid
 using 6 threads for integral computing
 -------------------------------------------------------
 OpenMP Integral computing Module                
 Release: version 2.0, May 2017, Q-Chem Inc. Pleasanton 
 -------------------------------------------------------
 -------------------------------------------------------
 OpenMP BLAS3 based DFT computing Module                
 Release: version 1.0, May 2013, Q-Chem Inc. Pittsburgh 
 -------------------------------------------------------
 A restricted SCF calculation will be
 performed using DIIS
 SCF converges when DIIS error is below 1.0e-08
 ---------------------------------------
  Cycle       Energy         DIIS error
 ---------------------------------------
    1   -1307.7715515100      2.32e-02  
    2   -1302.1812793550      3.25e-03  
    3   -1301.3445536743      5.24e-03  
    4   -1302.6945568906      1.10e-03  
    5   -1302.7537557556      3.33e-04  
    6   -1302.7583390714      1.13e-04  
    7   -1302.7589816431      3.16e-05  
    8   -1302.7590314430      1.03e-05  
    9   -1302.7590362012      3.52e-06  
   10   -1302.7590367304      1.36e-06  
   11   -1302.7590368185      4.14e-07  
   12   -1302.7590368265      1.21e-07  
   13   -1302.7590368273      3.39e-08  
   14   -1302.7590368272      1.17e-08  
   15   -1302.7590368272      3.65e-09  Convergence criterion met
 ---------------------------------------
 SCF time:   CPU 2749.01s  wall 561.00s 
 SCF   energy in the final basis set =    -1302.7590368272
 Total energy in the final basis set =    -1302.7590368272

 --------------------------------------------------------------

                    Orbital Energies (a.u.)
 --------------------------------------------------------------

 Alpha MOs
 -- Occupied --
-19.200 -19.178 -19.177 -19.176 -19.160 -19.155 -19.144 -19.127
-19.122 -10.336 -10.318 -10.316 -10.276 -10.268 -10.267 -10.266
-10.217 -10.201 -10.181 -10.178 -10.169 -10.167 -10.164 -10.152
-10.149  -1.144  -1.129  -1.093  -1.084  -1.066  -1.055  -1.054
 -1.036  -1.023  -0.847  -0.826  -0.813  -0.802  -0.746  -0.743
 -0.722  -0.696  -0.678  -0.668  -0.650  -0.639  -0.621  -0.600
 -0.585  -0.578  -0.572  -0.547  -0.541  -0.532  -0.529  -0.519
 -0.515  -0.509  -0.506  -0.503  -0.486  -0.472  -0.463  -0.460
 -0.452  -0.448  -0.445  -0.437  -0.432  -0.424  -0.415  -0.412
 -0.408  -0.398  -0.395  -0.387  -0.385  -0.381  -0.380  -0.371
 -0.365  -0.359  -0.355  -0.350  -0.348  -0.343  -0.340  -0.330
 -0.326  -0.318  -0.315  -0.308  -0.305  -0.303  -0.299  -0.284
 -0.272
 -- Virtual --
 -0.046  -0.035  -0.026  -0.021  -0.012  -0.008  -0.002   0.001
  0.007   0.013   0.017   0.022   0.027   0.031   0.033   0.039
  0.041   0.044   0.047   0.051   0.057   0.059   0.061   0.063
  0.067   0.071   0.075   0.079   0.081   0.084   0.086   0.087
  0.090   0.094   0.094   0.097   0.100   0.103   0.105   0.108
  0.108   0.115   0.116   0.118   0.122   0.123   0.124   0.125
  0.128   0.129   0.133   0.135   0.137   0.138   0.141   0.142
  0.145   0.146   0.148   0.149   0.151   0.153   0.155   0.157
  0.160   0.162   0.163   0.165   0.165   0.167   0.168   0.171
  0.174   0.179   0.181   0.183   0.186   0.188   0.190   0.195
  0.199   0.200   0.201   0.204   0.205   0.207   0.209   0.212
  0.213   0.218   0.221   0.222   0.227   0.227   0.231   0.232
  0.235   0.239   0.241   0.243   0.249   0.250   0.253   0.256
  0.259   0.261   0.263   0.264   0.271   0.272   0.273   0.276
  0.278   0.279   0.282   0.286   0.288   0.289   0.293   0.294
  0.297   0.298   0.302   0.306   0.308   0.311   0.314   0.315
  0.321   0.322   0.326   0.329   0.331   0.335   0.338   0.341
  0.343   0.344   0.348   0.351   0.353   0.355   0.360   0.362
  0.363   0.367   0.368   0.375   0.375   0.378   0.380   0.381
  0.387   0.389   0.394   0.400   0.401   0.403   0.406   0.414
  0.419   0.420   0.425   0.426   0.431   0.435   0.441   0.448
  0.453   0.457   0.459   0.465   0.467   0.474   0.475   0.484
  0.491   0.497   0.500   0.505   0.509   0.520   0.525   0.527
  0.532   0.537   0.548   0.557   0.565   0.568   0.570   0.578
  0.584   0.589   0.592   0.600   0.602   0.605   0.609   0.618
  0.626   0.628   0.633   0.641   0.643   0.647   0.654   0.657
  0.665   0.667   0.677   0.682   0.688   0.695   0.698   0.704
  0.706   0.711   0.717   0.724   0.730   0.733   0.737   0.743
  0.746   0.753   0.760   0.762   0.764   0.775   0.782   0.784
  0.787   0.791   0.793   0.798   0.802   0.807   0.812   0.814
  0.819   0.824   0.832   0.836   0.845   0.856   0.862   0.874
  0.876   0.891   0.909   0.922   0.938   0.951   0.957   0.965
  0.978   0.980   0.995   1.004   1.008   1.030   1.034   1.044
  1.048   1.054   1.062   1.075   1.081   1.087   1.108   1.108
  1.113   1.124   1.136   1.140   1.154   1.159   1.168   1.172
  1.181   1.188   1.191   1.198   1.201   1.212   1.219   1.220
  1.229   1.231   1.236   1.244   1.253   1.256   1.258   1.272
  1.278   1.282   1.288   1.293   1.307   1.312   1.321   1.326
  1.342   1.344   1.360   1.369   1.380   1.380   1.391   1.402
  1.418   1.436   1.439   1.444   1.458   1.465   1.468   1.480
  1.485   1.498   1.501   1.502   1.505   1.516   1.522   1.535
  1.539   1.550   1.551   1.554   1.564   1.574   1.580   1.581
  1.586   1.590   1.602   1.603   1.608   1.614   1.620   1.623
  1.623   1.632   1.632   1.637   1.653   1.656   1.661   1.666
  1.667   1.673   1.673   1.680   1.687   1.693   1.702   1.711
  1.714   1.718   1.729   1.732   1.737   1.739   1.752   1.758
  1.771   1.773   1.784   1.793   1.803   1.805   1.811   1.821
  1.830   1.831   1.835   1.846   1.853   1.865   1.866   1.874
  1.888   1.904   1.907   1.914   1.925   1.940   1.947   1.954
  1.963   1.975   1.985   1.989   2.003   2.006   2.016   2.029
  2.035   2.042   2.047   2.056   2.063   2.072   2.078   2.091
  2.103   2.106   2.120   2.133   2.138   2.151   2.155   2.162
  2.173   2.177   2.180   2.198   2.211   2.224   2.237   2.244
  2.250   2.258   2.271   2.275   2.291   2.301   2.319   2.346
  2.350   2.360   2.368   2.383   2.403   2.406   2.414   2.436
  2.461   2.489   2.499   2.512   2.527   2.528   2.534   2.539
  2.552   2.559   2.570   2.575   2.577   2.593   2.599   2.619
  2.621   2.638   2.642   2.651   2.652   2.670   2.684   2.686
  2.690   2.693   2.711   2.728   2.738   2.749   2.755   2.762
  2.780   2.785   2.795   2.802   2.811   2.825   2.830   2.839
  2.850   2.872   2.878   2.883   2.889   2.901   2.910   2.916
  2.922   2.924   2.932   2.941   2.947   2.964   2.972   2.983
  2.985   2.993   3.001   3.012   3.030   3.032   3.043   3.047
  3.053   3.059   3.076   3.081   3.084   3.094   3.108   3.116
  3.127   3.142   3.151   3.153   3.170   3.172   3.180   3.189
  3.200   3.205   3.222   3.235   3.243   3.248   3.276   3.290
  3.296   3.305   3.314   3.321   3.348   3.360   3.373   3.387
  3.410   3.431   3.463   3.469   3.495   3.546   3.548   3.587
  3.609   3.675   3.727   3.777   3.788   3.795   3.801   3.815
  3.836   3.848   3.851   3.862   3.886   3.890   3.918   3.925
  3.929   3.947   3.964   3.993   4.003   4.032   4.034   4.081
  4.083   4.119   4.144   4.153   4.159   4.195   4.230   4.243
  4.262   4.280   4.289   4.309   4.327   4.385   4.400   4.996
  5.077   5.086   5.101   5.113   5.141   5.156   5.162   5.164
  5.184   5.250   5.328   5.360   5.408   5.416   5.429   5.443
  5.473   5.589   5.604   5.613   5.651   5.668   5.678   5.759
  5.845   5.941  23.733  23.744  23.786  23.796  23.802  23.808
 23.854  23.855  23.869  23.887  23.932  23.953  23.964  23.990
 23.992  24.018  49.862  49.895  49.909  49.944  49.955  49.969
 49.978  50.008  50.043
 --------------------------------------------------------------

          Ground-State Mulliken Net Atomic Charges

     Atom                 Charge (a.u.)
  ----------------------------------------
      1 C                     0.726634
      2 H                     0.223254
      3 C                    -0.889486
      4 H                     0.263978
      5 O                    -0.180264
      6 H                     0.245402
      7 C                    -0.697403
      8 H                     0.189683
      9 H                     0.189845
     10 C                     1.061767
     11 C                    -0.483838
     12 O                    -0.167551
     13 C                    -0.588471
     14 H                     0.210620
     15 H                     0.160027
     16 C                    -0.729729
     17 H                     0.185711
     18 H                     0.217704
     19 C                     0.019646
     20 C                    -0.656529
     21 H                     0.150765
     22 H                     0.124295
     23 H                     0.135297
     24 C                    -0.603943
     25 H                     0.142800
     26 H                     0.145578
     27 H                     0.154592
     28 O                     0.094479
     29 H                     0.338086
     30 H                     0.229865
     31 O                     0.106316
     32 C                    -0.159717
     33 H                     0.283729
     34 C                    -0.765460
     35 H                     0.220522
     36 C                    -0.129285
     37 O                    -0.178562
     38 O                    -0.114562
     39 H                     0.298960
     40 C                    -0.296186
     41 H                     0.286450
     42 O                    -0.157895
     43 H                     0.269240
     44 C                    -0.475292
     45 H                     0.298749
     46 O                    -0.176376
     47 H                     0.265866
     48 C                    -0.295006
     49 H                     0.363231
     50 O                    -0.130301
     51 H                     0.272762
  ----------------------------------------
  Sum of atomic charges =     0.000000

 -----------------------------------------------------------------
                    Cartesian Multipole Moments
 -----------------------------------------------------------------
    Charge (ESU x 10^10)
                 0.0000
    Dipole Moment (Debye)
         X       2.6407      Y       0.3099      Z      -4.2285
       Tot       4.9950
    Quadrupole Moments (Debye-Ang)
        XX    -161.8758     XY      12.4955     YY    -156.1728
        XZ     -10.7790     YZ      -5.1254     ZZ    -152.6841
    Octopole Moments (Debye-Ang^2)
       XXX      64.1018    XXY      66.1389    XYY     -14.2300
       YYY       9.0170    XXZ      -8.0867    XYZ      23.3904
       YYZ     -66.8650    XZZ      59.7514    YZZ       2.8575
       ZZZ     -14.7533
    Hexadecapole Moments (Debye-Ang^3)
      XXXX  -11407.1056   XXXY     148.7012   XXYY   -2413.6352
      XYYY      16.9938   YYYY   -2417.1964   XXXZ    -210.0050
      XXYZ      26.2592   XYYZ     -49.0233   YYYZ      49.4961
      XXZZ   -2011.0270   XYZZ      -2.5094   YYZZ    -575.1165
      XZZZ     -70.7596   YZZZ     -39.1579   ZZZZ   -1061.8826
 -----------------------------------------------------------------
 Calculating analytic gradient of the SCF energy
 Gradient of SCF Energy
            1           2           3           4           5           6
    1  -0.0002563  -0.0001667   0.0006251   0.0005244  -0.0001081  -0.0001239
    2  -0.0002642  -0.0001396  -0.0000198   0.0006597  -0.0000959   0.0000557
    3   0.0002414  -0.0000517  -0.0005527   0.0001165   0.0000291  -0.0000155
            7           8           9          10          11          12
    1  -0.0001639  -0.0000470   0.0000492   0.0003441  -0.0001177  -0.0000125
    2  -0.0000833  -0.0000858  -0.0001322   0.0005384  -0.0006850  -0.0000640
    3  -0.0000907  -0.0000037   0.0001626   0.0001517  -0.0002553  -0.0000701
           13          14          15          16          17          18
    1   0.0000719  -0.0001480  -0.0001766   0.0001421   0.0000653  -0.0005108
    2   0.0003300  -0.0001257  -0.0001205   0.0000788  -0.0000802  -0.0000248
    3   0.0000712   0.0000614  -0.0001445  -0.0001862   0.0000396   0.0004187
           19          20          21          22          23          24
    1   0.0003778  -0.0001925  -0.0000505  -0.0001235  -0.0000574  -0.0000366
    2   0.0004358   0.0000112  -0.0000491  -0.0000938  -0.0001040   0.0002869
    3  -0.0000424   0.0000340   0.0000524   0.0000655  -0.0000904   0.0001019
           25          26          27          28          29          30
    1   0.0001174   0.0000380  -0.0000469  -0.0000871  -0.0002084   0.0000356
    2  -0.0004271  -0.0000803  -0.0001431   0.0004368  -0.0000191  -0.0000828
    3  -0.0001660  -0.0000343  -0.0000882   0.0000135   0.0004572   0.0001476
           31          32          33          34          35          36
    1   0.0001720  -0.0001689   0.0002131   0.0003456  -0.0001690  -0.0000591
    2   0.0000642   0.0000438  -0.0000995   0.0000588  -0.0001603  -0.0001679
    3  -0.0003852  -0.0002067   0.0002683  -0.0003435   0.0000871   0.0000846
           37          38          39          40          41          42
    1   0.0000493  -0.0000285   0.0000582   0.0000830  -0.0000193   0.0000474
    2   0.0000068   0.0003454  -0.0000403  -0.0000041   0.0000601   0.0000278
    3  -0.0000184  -0.0000139  -0.0000443   0.0000077   0.0000740   0.0001454
           43          44          45          46          47          48
    1   0.0000479  -0.0000857   0.0001347  -0.0003073   0.0001474  -0.0000077
    2  -0.0000576   0.0000232  -0.0000117  -0.0001024   0.0002142  -0.0002027
    3  -0.0000464  -0.0005761   0.0000436   0.0001763  -0.0000641   0.0007311
           49          50          51
    1  -0.0000947  -0.0002665   0.0001516
    2   0.0001839  -0.0001336   0.0000389
    3  -0.0004453   0.0000084   0.0001447
 Max gradient component =       7.311E-04
 RMS gradient           =       2.172E-04
 Gradient time:  CPU 543.48 s  wall 109.58 s
 Geometry Optimization Parameters
   NAtoms,    NIC,     NZ,  NCons,   NDum,   NFix, NCnnct, MaxDiis
       51     405       0       0       0       0       0       0


** GEOMETRY OPTIMIZATION IN DELOCALIZED INTERNAL COORDINATES **
   Searching for a Minimum

   Optimization Cycle:   1

                       Coordinates (Angstroms)
     ATOM                X               Y               Z
      1  C        -3.7977589861   -0.5313448677   -0.4608170599
      2  H        -3.6823264210   -1.2515653777   -1.2847866130
      3  C        -3.2836595022    0.8131321335   -0.9977601093
      4  H        -3.4219392155    1.5873321897   -0.2375245867
      5  O        -4.0590631069    1.1434106691   -2.1643117261
      6  H        -3.9164451609    2.0713727532   -2.3740449281
      7  C        -1.7967560410    0.7492154826   -1.3816402600
      8  H        -1.7161932139    0.0890892351   -2.2526443509
      9  H        -1.4653092927    1.7433288330   -1.7023894288
     10  C        -0.8593563768    0.2025467697   -0.2892657986
     11  C        -0.6428316898    1.1948962800    0.8415772164
     12  O        -1.4325022962    2.0328223545    1.1731358592
     13  C        -1.4291482735   -1.1230840379    0.2849235354
     14  H        -0.8124582718   -1.4624922057    1.1198977691
     15  H        -1.3345896768   -1.8800730919   -0.5020733610
     16  C        -2.8987403414   -1.0003628809    0.6999549794
     17  H        -3.2414912475   -1.9731432851    1.0642758738
     18  H        -2.9870113655   -0.3074184041    1.5433251291
     19  C        -5.3113772728   -0.4982724078   -0.1173029115
     20  C        -5.8911630822   -1.9148085707    0.0250642051
     21  H        -6.9757472902   -1.8752357513    0.1645129344
     22  H        -5.6944072549   -2.5181457203   -0.8667627498
     23  H        -5.4743857787   -2.4450863406    0.8875534875
     24  C        -5.6561725411    0.3490067288    1.1172649638
     25  H        -5.2520290219    1.3620224180    1.0497225259
     26  H        -5.2771651122   -0.1017559582    2.0393962691
     27  H        -6.7417359480    0.4358783834    1.2212183190
     28  O         0.4803866907    1.0410913648    1.6495113462
     29  H         0.1082139349   -0.0349071418   -0.7300937615
     30  H        -5.7975120343   -0.0356060900   -0.9810760701
     31  O         1.8158577694   -0.6122937267    0.7223098030
     32  C         3.1416410079   -1.0796724889    0.4826917561
     33  H         3.7449185940   -1.0293128681    1.3967188210
     34  C         1.7744460148    0.7206982762    1.2258902440
     35  H         2.3746923373    0.7886342765    2.1409165692
     36  C         3.0373468840   -2.5575111958    0.1131161460
     37  O         3.5067678236   -3.4528833770    0.7605321121
     38  O         2.3478381365   -2.7382933040   -1.0337518751
     39  H         2.3111880410   -3.6921754201   -1.2025633308
     40  C         3.8020220920   -0.2345828067   -0.6175698384
     41  H         3.2257454837   -0.3702845926   -1.5447018357
     42  O         5.1288395489   -0.6995556033   -0.7820202428
     43  H         5.6111608226   -0.0595541900   -1.3189513737
     44  C         3.7608179965    1.2352105615   -0.2018320652
     45  H         4.4153500373    1.3727315952    0.6646578594
     46  O         4.3271615283    2.0826431111   -1.2078358918
     47  H         3.7917429343    2.0248255354   -2.0096745273
     48  C         2.3477240041    1.6897593783    0.1783234953
     49  H         1.7065156076    1.6561794521   -0.7177945250
     50  O         2.3571446060    2.9876909143    0.7347519409
     51  H         2.9395695559    3.5393444179    0.1986042897
   Point Group: c1    Number of degrees of freedom:   147


   Energy is  -1302.759036827


 Attempting to Generate Delocalized Internal Coordinates

147 Hessian modes will be used to form the next step
  Hessian Eigenvalues:
     0.002239    0.004257    0.004347    0.004959    0.005618    0.005998
     0.006531    0.007008    0.007278    0.007628    0.009212    0.009733
     0.010465    0.011398    0.013593    0.014031    0.014549    0.015802
     0.016686    0.018956    0.020625    0.022215    0.030070    0.030933
     0.032028    0.033830    0.036918    0.040986    0.044593    0.045495
     0.046490    0.047170    0.047454    0.048114    0.049085    0.049712
     0.049781    0.050575    0.051390    0.051789    0.053677    0.053940
     0.054170    0.054834    0.055233    0.055759    0.056267    0.057656
     0.059051    0.060813    0.062564    0.065541    0.067930    0.068126
     0.073204    0.077074    0.083089    0.083282    0.083417    0.087333
     0.092164    0.093556    0.097681    0.113553    0.115385    0.128716
     0.145567    0.146159    0.154459    0.160000    0.160000    0.160000
     0.160000    0.160000    0.160000    0.160000    0.160000    0.160000
     0.160000    0.160000    0.168913    0.170362    0.170590    0.170804
     0.176336    0.180719    0.192827    0.194423    0.197336    0.203786
     0.249089    0.250000    0.250000    0.250000    0.250000    0.262963
     0.270876    0.271027    0.274430    0.276456    0.283590    0.283967
     0.284860    0.287547    0.287681    0.288111    0.288286    0.290372
     0.297101    0.303651    0.334172    0.336335    0.336779    0.340787
     0.340920    0.341221    0.341395    0.341443    0.342302    0.342535
     0.342875    0.342898    0.343286    0.343377    0.343563    0.343714
     0.343723    0.343737    0.344972    0.345709    0.348760    0.397011
     0.398605    0.401361    0.406881    0.431427    0.436560    0.458167
     0.469496    0.535002    0.542237    0.544367    0.544872    0.549497
     0.550457    1.045734    1.057438

 Minimum Search - Taking Simple RFO Step
 Searching for Lamda that Minimizes Along All modes
 Value Taken    Lamda =  -0.00093364
 Step Taken.  Stepsize is  0.269853

                             Maximum     Tolerance    Cnvgd?
         Gradient           0.003473      0.000300      NO
         Displacement       0.177341      0.001200      NO
         Energy change     *********      0.000001      NO


 New Cartesian Coordinates Obtained by Inverse Iteration

 Displacement from previous Coordinates is:  3.489274
 ----------------------------------------------------------------
             Standard Nuclear Orientation (Angstroms)
    I     Atom           X                Y                Z
 ----------------------------------------------------------------
    1      C      -3.7174829590    -0.4688600320    -0.5000500511
    2      H      -3.5552331753    -1.1000677283    -1.3865222277
    3      C      -3.3241534281     0.9548977796    -0.9159332369
    4      H      -3.5083509744     1.6385760999    -0.0831541766
    5      O      -4.1482367853     1.3296692018    -2.0344950790
    6      H      -4.0794069594     2.2810539003    -2.1590412919
    7      C      -1.8454072525     1.0430459755    -1.3300455881
    8      H      -1.7399071559     0.4771171181    -2.2624111999
    9      H      -1.5974328109     2.0854905878    -1.5610127970
   10      C      -0.8386161350     0.4656438127    -0.3169310127
   11      C      -0.6381750449     1.3752890518     0.8857071090
   12      O      -1.4349056346     2.1829628871     1.2711676543
   13      C      -1.2985554396    -0.9399645460     0.1566767882
   14      H      -0.6385710570    -1.2975644439     0.9499056838
   15      H      -1.1663084588    -1.6219967978    -0.6907387687
   16      C      -2.7626058372    -0.9605996047     0.6048448193
   17      H      -3.0260796698    -1.9814701132     0.8958875024
   18      H      -2.8787037305    -0.3429297836     1.5009755212
   19      C      -5.2230305318    -0.5950543640    -0.1424059384
   20      C      -5.6710402036    -2.0644483854    -0.1105070195
   21      H      -6.7533307620    -2.1345623384     0.0339809377
   22      H      -5.4282458335    -2.5748144031    -1.0479311243
   23      H      -5.1992287851    -2.6197939946     0.7067436911
   24      C      -5.6231221383     0.1180575605     1.1592670387
   25      H      -5.3154057766     1.1670573571     1.1706957137
   26      H      -5.1903031538    -0.3668024759     2.0394347439
   27      H      -6.7101567951     0.0968084701     1.2801540814
   28      O       0.4902245176     1.1842077434     1.6785983032
   29      H       0.1253377178     0.3288789910    -0.8070317246
   30      H      -5.7603888622    -0.1103765970    -0.9630089081
   31      O       1.7375256333    -0.5748834236     0.8399022995
   32      C       3.0369785892    -1.1080259789     0.5945210049
   33      H       3.6735050704    -1.0070025817     1.4807482569
   34      C       1.7597158206     0.7926762726     1.2418477158
   35      H       2.3919739803     0.9043834578     2.1307029168
   36      C       2.8709093015    -2.6061744568     0.3490668179
   37      O       3.3319063102    -3.4626717089     1.0526837535
   38      O       2.1299985167    -2.8553155329    -0.7520525868
   39      H       2.0525130311    -3.8177602270    -0.8377057369
   40      C       3.6847421849    -0.3746280990    -0.5895723967
   41      H       3.0695129308    -0.5571220101    -1.4831499758
   42      O       4.9868611377    -0.9008746787    -0.7654266898
   43      H       5.4705964285    -0.3199741730    -1.3646533140
   44      C       3.7121416798     1.1225061618    -0.2846443896
   45      H       4.4016907525     1.2995619344     0.5465790955
   46      O       4.2718797694     1.8677526229    -1.3720731794
   47      H       3.7051154432     1.7664577043    -2.1476654612
   48      C       2.3306893380     1.6588669511     0.1056421532
   49      H       1.6565083784     1.5803889690    -0.7622136106
   50      O       2.4064237000     2.9945368283     0.5580776645
   51      H       2.9834507542     3.4812924487    -0.0427755523
 ----------------------------------------------------------------
 Molecular Point Group                 C1    NOp =  1
 Largest Abelian Subgroup              C1    NOp =  1
 Nuclear Repulsion Energy =  2501.9873594110 hartrees
 There are       97 alpha and       97 beta electrons
 Applying Cartesian multipole field
    Component          Value
    ---------          -----
     (2,0,0)        1.00000E-12
     (0,2,0)        2.00000E-11
     (0,0,2)       -3.00000E-11
 Nucleus-field energy     =     0.0000000255 hartrees
 Requested basis set is 6-311++G(d,p)
 There are 280 shells and 732 basis functions
 A cutoff of  1.0D-11 yielded  27720 shell pairs
 There are    185562 function pairs (    196672 Cartesian)
 Smallest overlap matrix eigenvalue = 1.13E-06

 Q-Chem warning in module stvman/mkSTV.C, line 306:

 Overlap eigenvalue is smaller than square root of threshold
 Use THRESH >= 12 to get rid of this warning

 Guess MOs from SCF MO coefficient file

 -----------------------------------------------------------------------
  General SCF calculation program by
  Eric Jon Sundstrom, Paul Horn, Yuezhi Mao, Dmitri Zuev, Alec White,
  David Stuck, Shaama M.S., Shane Yost, Joonho Lee, David Small,
  Daniel Levine, Susi Lehtola, Hugh Burton, Evgeny Epifanovsky
 -----------------------------------------------------------------------
 Exchange:     0.2000 Hartree-Fock + 0.0800 Slater + 0.7200 B88
 Correlation:  0.1900 VWN1RPA + 0.8100 LYP
 Using SG-1 standard quadrature grid
 using 6 threads for integral computing
 -------------------------------------------------------
 OpenMP Integral computing Module                
 Release: version 2.0, May 2017, Q-Chem Inc. Pleasanton 
 -------------------------------------------------------
 -------------------------------------------------------
 OpenMP BLAS3 based DFT computing Module                
 Release: version 1.0, May 2013, Q-Chem Inc. Pittsburgh 
 -------------------------------------------------------
 A restricted SCF calculation will be
 performed using DIIS
 SCF converges when DIIS error is below 1.0e-08
 ---------------------------------------
  Cycle       Energy         DIIS error
 ---------------------------------------
    1   -1302.6145648873      1.36e-03  
    2   -1302.7553382563      2.39e-04  
    3   -1302.7509689384      4.03e-04  
    4   -1302.7586530927      5.34e-05  
    5   -1302.7587554589      2.99e-05  
    6   -1302.7587951229      8.44e-06  
    7   -1302.7587989501      1.96e-06  
    8   -1302.7587991446      7.00e-07  
    9   -1302.7587991676      2.26e-07  
   10   -1302.7587991699      1.03e-07  
   11   -1302.7587991705      5.07e-08  
   12   -1302.7587991705      1.37e-08  
   13   -1302.7587991705      3.59e-09  Convergence criterion met
 ---------------------------------------
 SCF time:   CPU 2534.54s  wall 517.00s 
 SCF   energy in the final basis set =    -1302.7587991705
 Total energy in the final basis set =    -1302.7587991705

 --------------------------------------------------------------

                    Orbital Energies (a.u.)
 --------------------------------------------------------------

 Alpha MOs
 -- Occupied --
-19.200 -19.179 -19.178 -19.176 -19.161 -19.157 -19.144 -19.127
-19.123 -10.336 -10.318 -10.317 -10.276 -10.268 -10.268 -10.266
-10.218 -10.204 -10.179 -10.179 -10.170 -10.167 -10.165 -10.152
-10.150  -1.144  -1.130  -1.093  -1.084  -1.066  -1.055  -1.054
 -1.037  -1.024  -0.848  -0.826  -0.813  -0.803  -0.747  -0.744
 -0.723  -0.697  -0.679  -0.669  -0.650  -0.639  -0.622  -0.601
 -0.585  -0.578  -0.573  -0.548  -0.541  -0.532  -0.530  -0.520
 -0.515  -0.509  -0.507  -0.505  -0.486  -0.472  -0.462  -0.461
 -0.452  -0.449  -0.445  -0.437  -0.433  -0.424  -0.416  -0.413
 -0.408  -0.399  -0.395  -0.389  -0.386  -0.381  -0.380  -0.371
 -0.365  -0.361  -0.355  -0.350  -0.348  -0.344  -0.340  -0.330
 -0.327  -0.318  -0.315  -0.308  -0.306  -0.303  -0.299  -0.285
 -0.273
 -- Virtual --
 -0.046  -0.036  -0.026  -0.020  -0.012  -0.008  -0.002   0.001
  0.006   0.012   0.018   0.022   0.026   0.031   0.034   0.039
  0.041   0.044   0.047   0.051   0.057   0.059   0.060   0.062
  0.066   0.072   0.076   0.080   0.081   0.085   0.086   0.087
  0.090   0.094   0.095   0.097   0.101   0.102   0.106   0.107
  0.110   0.114   0.117   0.118   0.120   0.123   0.124   0.127
  0.128   0.131   0.133   0.135   0.137   0.139   0.141   0.142
  0.143   0.145   0.147   0.150   0.151   0.154   0.155   0.157
  0.160   0.162   0.164   0.165   0.168   0.168   0.169   0.173
  0.176   0.181   0.183   0.186   0.187   0.189   0.190   0.194
  0.196   0.199   0.200   0.204   0.204   0.207   0.210   0.213
  0.216   0.219   0.221   0.223   0.224   0.227   0.230   0.230
  0.233   0.238   0.241   0.243   0.247   0.251   0.255   0.256
  0.258   0.259   0.262   0.266   0.270   0.272   0.274   0.276
  0.278   0.280   0.284   0.286   0.289   0.292   0.294   0.297
  0.300   0.301   0.302   0.305   0.306   0.311   0.314   0.317
  0.321   0.322   0.326   0.329   0.331   0.335   0.339   0.340
  0.343   0.346   0.347   0.351   0.354   0.357   0.359   0.364
  0.365   0.369   0.372   0.374   0.375   0.378   0.383   0.384
  0.385   0.388   0.393   0.398   0.400   0.406   0.407   0.417
  0.420   0.423   0.424   0.428   0.430   0.436   0.444   0.446
  0.453   0.456   0.459   0.464   0.467   0.472   0.475   0.482
  0.491   0.497   0.499   0.505   0.508   0.518   0.522   0.528
  0.531   0.539   0.552   0.559   0.562   0.568   0.574   0.579
  0.584   0.589   0.591   0.600   0.601   0.605   0.611   0.620
  0.621   0.628   0.631   0.642   0.643   0.649   0.652   0.659
  0.663   0.666   0.677   0.681   0.686   0.696   0.698   0.705
  0.706   0.712   0.718   0.725   0.727   0.730   0.736   0.741
  0.745   0.751   0.758   0.763   0.765   0.776   0.783   0.787
  0.791   0.792   0.793   0.799   0.800   0.803   0.809   0.814
  0.822   0.826   0.834   0.841   0.846   0.852   0.867   0.877
  0.881   0.884   0.913   0.926   0.942   0.947   0.959   0.962
  0.975   0.985   1.002   1.006   1.009   1.025   1.032   1.041
  1.047   1.054   1.065   1.082   1.084   1.090   1.102   1.104
  1.114   1.124   1.136   1.141   1.152   1.160   1.163   1.170
  1.179   1.188   1.192   1.196   1.200   1.210   1.215   1.220
  1.228   1.235   1.237   1.245   1.252   1.257   1.260   1.274
  1.279   1.283   1.293   1.300   1.310   1.314   1.322   1.329
  1.337   1.344   1.359   1.372   1.376   1.378   1.392   1.402
  1.418   1.432   1.441   1.445   1.458   1.463   1.466   1.477
  1.485   1.492   1.497   1.500   1.512   1.518   1.519   1.538
  1.540   1.547   1.554   1.556   1.565   1.570   1.579   1.583
  1.588   1.594   1.601   1.605   1.611   1.614   1.622   1.623
  1.629   1.632   1.632   1.636   1.652   1.656   1.661   1.663
  1.671   1.672   1.673   1.683   1.687   1.694   1.698   1.714
  1.716   1.720   1.725   1.731   1.739   1.746   1.751   1.763
  1.770   1.774   1.784   1.790   1.797   1.805   1.815   1.821
  1.829   1.831   1.837   1.847   1.849   1.869   1.872   1.873
  1.887   1.903   1.904   1.916   1.929   1.942   1.945   1.955
  1.965   1.976   1.983   1.990   2.005   2.008   2.020   2.025
  2.034   2.044   2.056   2.057   2.062   2.072   2.077   2.089
  2.103   2.110   2.118   2.129   2.140   2.149   2.155   2.161
  2.173   2.177   2.183   2.205   2.211   2.226   2.235   2.243
  2.252   2.258   2.274   2.279   2.291   2.303   2.316   2.343
  2.351   2.362   2.371   2.385   2.402   2.408   2.415   2.439
  2.460   2.489   2.498   2.512   2.526   2.529   2.533   2.539
  2.551   2.556   2.570   2.575   2.580   2.593   2.599   2.619
  2.621   2.640   2.641   2.650   2.652   2.673   2.683   2.684
  2.690   2.696   2.711   2.727   2.741   2.746   2.754   2.761
  2.781   2.786   2.795   2.798   2.809   2.823   2.829   2.839
  2.848   2.868   2.879   2.883   2.892   2.902   2.912   2.915
  2.917   2.927   2.935   2.940   2.951   2.962   2.972   2.984
  2.990   2.995   3.004   3.013   3.030   3.031   3.042   3.046
  3.055   3.060   3.072   3.082   3.083   3.094   3.104   3.120
  3.129   3.142   3.150   3.160   3.169   3.174   3.180   3.192
  3.203   3.210   3.225   3.242   3.248   3.253   3.279   3.287
  3.301   3.310   3.315   3.320   3.349   3.359   3.372   3.386
  3.410   3.426   3.460   3.467   3.495   3.545   3.547   3.584
  3.611   3.676   3.725   3.778   3.788   3.795   3.801   3.817
  3.835   3.845   3.849   3.864   3.885   3.889   3.920   3.927
  3.931   3.949   3.970   3.995   4.001   4.036   4.037   4.073
  4.083   4.115   4.146   4.154   4.159   4.189   4.237   4.243
  4.264   4.282   4.290   4.309   4.324   4.386   4.400   4.995
  5.076   5.086   5.103   5.116   5.147   5.153   5.159   5.163
  5.187   5.244   5.324   5.361   5.408   5.419   5.432   5.444
  5.471   5.590   5.605   5.613   5.649   5.667   5.677   5.759
  5.843   5.940  23.738  23.747  23.786  23.797  23.802  23.805
 23.851  23.858  23.866  23.884  23.930  23.953  23.966  23.987
 23.992  24.018  49.863  49.895  49.909  49.942  49.955  49.969
 49.982  50.007  50.042
 --------------------------------------------------------------

          Ground-State Mulliken Net Atomic Charges

     Atom                 Charge (a.u.)
  ----------------------------------------
      1 C                     0.781859
      2 H                     0.223607
      3 C                    -0.853201
      4 H                     0.263413
      5 O                    -0.178790
      6 H                     0.245083
      7 C                    -0.683061
      8 H                     0.190287
      9 H                     0.195909
     10 C                     1.201181
     11 C                    -0.489833
     12 O                    -0.164915
     13 C                    -0.599192
     14 H                     0.247040
     15 H                     0.149970
     16 C                    -0.862546
     17 H                     0.186300
     18 H                     0.221220
     19 C                    -0.004087
     20 C                    -0.656665
     21 H                     0.151523
     22 H                     0.123158
     23 H                     0.133629
     24 C                    -0.602053
     25 H                     0.141868
     26 H                     0.146816
     27 H                     0.155190
     28 O                     0.081281
     29 H                     0.275420
     30 H                     0.230791
     31 O                     0.105538
     32 C                    -0.111907
     33 H                     0.284215
     34 C                    -0.820151
     35 H                     0.218773
     36 C                    -0.115545
     37 O                    -0.179020
     38 O                    -0.120765
     39 H                     0.300519
     40 C                    -0.311993
     41 H                     0.284852
     42 O                    -0.158469
     43 H                     0.269334
     44 C                    -0.546000
     45 H                     0.296932
     46 O                    -0.170423
     47 H                     0.263166
     48 C                    -0.273873
     49 H                     0.380721
     50 O                    -0.122358
     51 H                     0.275255
  ----------------------------------------
  Sum of atomic charges =     0.000000

 -----------------------------------------------------------------
                    Cartesian Multipole Moments
 -----------------------------------------------------------------
    Charge (ESU x 10^10)
                 0.0000
    Dipole Moment (Debye)
         X       2.4925      Y       0.0721      Z      -4.4207
       Tot       5.0755
    Quadrupole Moments (Debye-Ang)
        XX    -161.3393     XY      11.5894     YY    -156.6973
        XZ     -10.7408     YZ      -4.5530     ZZ    -153.9987
    Octopole Moments (Debye-Ang^2)
       XXX      71.2747    XXY      60.9967    XYY     -15.7722
       YYY      -1.9095    XXZ     -11.1567    XYZ      25.0111
       YYZ     -69.8873    XZZ      60.3028    YZZ       2.4589
       ZZZ     -25.8924
    Hexadecapole Moments (Debye-Ang^3)
      XXXX  -10920.4233   XXXY     160.7325   XXYY   -2343.0804
      XYYY      39.9924   YYYY   -2511.3173   XXXZ    -243.9182
      XXYZ      58.0078   XYYZ     -59.7415   YYYZ      74.2000
      XXZZ   -1952.5364   XYZZ      29.0716   YYZZ    -627.4887
      XZZZ    -116.6526   YZZZ      16.9925   ZZZZ   -1063.7226
 -----------------------------------------------------------------
 Calculating analytic gradient of the SCF energy
 Gradient of SCF Energy
            1           2           3           4           5           6
    1   0.0004011   0.0003227   0.0000447  -0.0003643  -0.0003253  -0.0000506
    2  -0.0001677   0.0002447   0.0005001  -0.0005236  -0.0002854  -0.0000679
    3  -0.0005866   0.0000221   0.0002066  -0.0003053  -0.0003510   0.0001104
            7           8           9          10          11          12
    1  -0.0008840   0.0000941   0.0000292   0.0013047  -0.0002130  -0.0004276
    2  -0.0002028  -0.0000400   0.0002917   0.0010858  -0.0002445   0.0009498
    3   0.0002138   0.0001766  -0.0004173  -0.0012314  -0.0003811   0.0001155
           13          14          15          16          17          18
    1   0.0003391   0.0008300  -0.0002393  -0.0001362  -0.0001220   0.0001383
    2   0.0013416  -0.0003012  -0.0000511  -0.0002036  -0.0002467  -0.0001336
    3  -0.0002967   0.0007678  -0.0000717   0.0006643  -0.0000395  -0.0004224
           19          20          21          22          23          24
    1  -0.0000738   0.0000723  -0.0000272  -0.0000472   0.0001257  -0.0000099
    2   0.0002533  -0.0000024  -0.0001380   0.0000867   0.0001233   0.0000444
    3   0.0001892   0.0000725  -0.0000826  -0.0000096   0.0000301   0.0001162
           25          26          27          28          29          30
    1  -0.0000956  -0.0000240   0.0001136   0.0014450   0.0008311   0.0000225
    2   0.0000469  -0.0001131   0.0000662  -0.0007752   0.0002718   0.0000570
    3   0.0001536  -0.0000101  -0.0000273  -0.0001151   0.0005209  -0.0000568
           31          32          33          34          35          36
    1   0.0000628  -0.0003606  -0.0000406  -0.0002730  -0.0000318   0.0009339
    2  -0.0002965   0.0000656   0.0000624  -0.0000901  -0.0003811   0.0001012
    3   0.0003926   0.0002530   0.0000427   0.0005518   0.0001454  -0.0003768
           37          38          39          40          41          42
    1  -0.0003872  -0.0003006  -0.0000448   0.0001733   0.0000366   0.0000721
    2   0.0000084  -0.0002624  -0.0000155   0.0000029  -0.0000506   0.0000167
    3   0.0000219   0.0001184   0.0000127  -0.0002886  -0.0000187   0.0001458
           43          44          45          46          47          48
    1  -0.0001600   0.0001182  -0.0000542   0.0000802  -0.0000234  -0.0012347
    2   0.0000194   0.0002327   0.0000137  -0.0001964  -0.0000100   0.0000532
    3  -0.0001044  -0.0004119   0.0000356   0.0002528   0.0000254   0.0009918
           49          50          51
    1  -0.0019580   0.0002238   0.0000939
    2  -0.0009141  -0.0000788  -0.0001469
    3  -0.0003711  -0.0003379  -0.0000359
 Max gradient component =       1.958E-03
 RMS gradient           =       4.231E-04
 Gradient time:  CPU 549.35 s  wall 108.61 s
 Geometry Optimization Parameters
   NAtoms,    NIC,     NZ,  NCons,   NDum,   NFix, NCnnct, MaxDiis
       51     405       0       0       0       0       0       0

 Cartesian Hessian Update
 Hessian Updated using BFGS Update


** GEOMETRY OPTIMIZATION IN DELOCALIZED INTERNAL COORDINATES **
   Searching for a Minimum

   Optimization Cycle:   2

                       Coordinates (Angstroms)
     ATOM                X               Y               Z
      1  C        -3.7174829590   -0.4688600320   -0.5000500511
      2  H        -3.5552331753   -1.1000677283   -1.3865222277
      3  C        -3.3241534281    0.9548977796   -0.9159332369
      4  H        -3.5083509744    1.6385760999   -0.0831541766
      5  O        -4.1482367853    1.3296692018   -2.0344950790
      6  H        -4.0794069594    2.2810539003   -2.1590412919
      7  C        -1.8454072525    1.0430459755   -1.3300455881
      8  H        -1.7399071559    0.4771171181   -2.2624111999
      9  H        -1.5974328109    2.0854905878   -1.5610127970
     10  C        -0.8386161350    0.4656438127   -0.3169310127
     11  C        -0.6381750449    1.3752890518    0.8857071090
     12  O        -1.4349056346    2.1829628871    1.2711676543
     13  C        -1.2985554396   -0.9399645460    0.1566767882
     14  H        -0.6385710570   -1.2975644439    0.9499056838
     15  H        -1.1663084588   -1.6219967978   -0.6907387687
     16  C        -2.7626058372   -0.9605996047    0.6048448193
     17  H        -3.0260796698   -1.9814701132    0.8958875024
     18  H        -2.8787037305   -0.3429297836    1.5009755212
     19  C        -5.2230305318   -0.5950543640   -0.1424059384
     20  C        -5.6710402036   -2.0644483854   -0.1105070195
     21  H        -6.7533307620   -2.1345623384    0.0339809377
     22  H        -5.4282458335   -2.5748144031   -1.0479311243
     23  H        -5.1992287851   -2.6197939946    0.7067436911
     24  C        -5.6231221383    0.1180575605    1.1592670387
     25  H        -5.3154057766    1.1670573571    1.1706957137
     26  H        -5.1903031538   -0.3668024759    2.0394347439
     27  H        -6.7101567951    0.0968084701    1.2801540814
     28  O         0.4902245176    1.1842077434    1.6785983032
     29  H         0.1253377178    0.3288789910   -0.8070317246
     30  H        -5.7603888622   -0.1103765970   -0.9630089081
     31  O         1.7375256333   -0.5748834236    0.8399022995
     32  C         3.0369785892   -1.1080259789    0.5945210049
     33  H         3.6735050704   -1.0070025817    1.4807482569
     34  C         1.7597158206    0.7926762726    1.2418477158
     35  H         2.3919739803    0.9043834578    2.1307029168
     36  C         2.8709093015   -2.6061744568    0.3490668179
     37  O         3.3319063102   -3.4626717089    1.0526837535
     38  O         2.1299985167   -2.8553155329   -0.7520525868
     39  H         2.0525130311   -3.8177602270   -0.8377057369
     40  C         3.6847421849   -0.3746280990   -0.5895723967
     41  H         3.0695129308   -0.5571220101   -1.4831499758
     42  O         4.9868611377   -0.9008746787   -0.7654266898
     43  H         5.4705964285   -0.3199741730   -1.3646533140
     44  C         3.7121416798    1.1225061618   -0.2846443896
     45  H         4.4016907525    1.2995619344    0.5465790955
     46  O         4.2718797694    1.8677526229   -1.3720731794
     47  H         3.7051154432    1.7664577043   -2.1476654612
     48  C         2.3306893380    1.6588669511    0.1056421532
     49  H         1.6565083784    1.5803889690   -0.7622136106
     50  O         2.4064237000    2.9945368283    0.5580776645
     51  H         2.9834507542    3.4812924487   -0.0427755523
   Point Group: c1    Number of degrees of freedom:   147


   Energy is  -1302.758799171

 Hessian Updated using BFGS Update

137 Hessian modes will be used to form the next step
  Hessian Eigenvalues:
     0.002223    0.004251    0.004342    0.004872    0.005619    0.005995
     0.006959    0.007169    0.007289    0.007622    0.009324    0.009760
     0.010453    0.011396    0.013583    0.013989    0.014501    0.016047
     0.018938    0.020623    0.022212    0.028677    0.030784    0.031997
     0.033497    0.036225    0.038514    0.041124    0.044602    0.045487
     0.046569    0.047312    0.047458    0.048134    0.049176    0.049701
     0.049798    0.050563    0.051519    0.053104    0.053668    0.054167
     0.054809    0.055220    0.055756    0.056212    0.056353    0.058663
     0.060319    0.060801    0.065141    0.065610    0.067439    0.068511
     0.073467    0.077312    0.083088    0.083251    0.083288    0.087334
     0.092206    0.094611    0.097709    0.113286    0.115197    0.128728
     0.144459    0.145970    0.154454    0.159550    0.160121    0.169009
     0.170011    0.170487    0.172130    0.176049    0.180690    0.193386
     0.194418    0.198125    0.204306    0.248937    0.249699    0.250000
     0.262887    0.269989    0.270833    0.274420    0.275481    0.281409
     0.283753    0.284750    0.286916    0.287526    0.287930    0.288136
     0.290358    0.296676    0.299514    0.303972    0.334829    0.336382
     0.336781    0.340790    0.340863    0.341203    0.341436    0.341523
     0.342520    0.342541    0.342869    0.342898    0.343283    0.343376
     0.343564    0.343670    0.343723    0.344073    0.344901    0.347079
     0.349628    0.397023    0.398604    0.401399    0.406906    0.431435
     0.436595    0.462432    0.469575    0.535000    0.542236    0.544366
     0.544872    0.549511    0.550462    1.045743    1.057845

 Minimum Search - Taking Simple RFO Step
 Searching for Lamda that Minimizes Along All modes
 Value Taken    Lamda =  -0.00140170
 Step Taken.  Stepsize is  0.146918

                             Maximum     Tolerance    Cnvgd?
         Gradient           0.010715      0.000300      NO
         Displacement       0.087851      0.001200      NO
         Energy change      0.000238      0.000001      NO


 New Cartesian Coordinates Obtained by Inverse Iteration

 Displacement from previous Coordinates is:  1.972831
 ----------------------------------------------------------------
             Standard Nuclear Orientation (Angstroms)
    I     Atom           X                Y                Z
 ----------------------------------------------------------------
    1      C      -3.7833809924    -0.5024793649    -0.4763439436
    2      H      -3.6436336083    -1.1785022705    -1.3331468696
    3      C      -3.3341727308     0.8853024995    -0.9523851093
    4      H      -3.4909687525     1.6110811363    -0.1499975235
    5      O      -4.1411744563     1.2453069292    -2.0879104826
    6      H      -4.0319180740     2.1865506231    -2.2538856284
    7      C      -1.8529615452     0.8970841885    -1.3665717622
    8      H      -1.7684493860     0.2875909815    -2.2733243451
    9      H      -1.5649503255     1.9181891372    -1.6414821767
   10      C      -0.8703174528     0.3282479890    -0.3259519900
   11      C      -0.6410120858     1.2871295980     0.8334725212
   12      O      -1.4302082632     2.1113774853     1.1982939528
   13      C      -1.3847352100    -1.0365635249     0.2088621531
   14      H      -0.7413184746    -1.3820734935     1.0200174522
   15      H      -1.2759170392    -1.7610422692    -0.6059334513
   16      C      -2.8494321348    -0.9798914226     0.6524129297
   17      H      -3.1527190379    -1.9750775092     0.9894530167
   18      H      -2.9421889739    -0.3175043647     1.5190104737
   19      C      -5.2937000790    -0.5559439537    -0.1204537289
   20      C      -5.7945373926    -2.0044659892    -0.0126722718
   21      H      -6.8793882670    -2.0272566273     0.1275581309
   22      H      -5.5653688978    -2.5732331487    -0.9194446861
   23      H      -5.3478623756    -2.5315214722     0.8368060983
   24      C      -5.6728360365     0.2405533376     1.1384015818
   25      H      -5.3295948459     1.2776456766     1.0934535801
   26      H      -5.2591326216    -0.2091808595     2.0459555702
   27      H      -6.7603284682     0.2629461600     1.2554011053
   28      O       0.4874156830     1.1144521263     1.6308901438
   29      H       0.0870752204     0.1347391925    -0.8094182864
   30      H      -5.8104201481    -0.0971691849    -0.9687545801
   31      O       1.7856437079    -0.5894900206     0.7515947994
   32      C       3.1005737139    -1.0951984351     0.5318023283
   33      H       3.7025193802    -1.0253385709     1.4446762085
   34      C       1.7743777220     0.7598548080     1.2109498692
   35      H       2.3776904449     0.8427390536     2.1227519675
   36      C       2.9645893752    -2.5830739673     0.2158757976
   37      O       3.4144287624    -3.4634994649     0.8968584921
   38      O       2.2751264353    -2.7926614998    -0.9260862578
   39      H       2.2178066978    -3.7512255555    -1.0583117085
   40      C       3.7815969412    -0.3024841509    -0.5938848317
   41      H       3.2020758902    -0.4519172932    -1.5170024484
   42      O       5.0959531544    -0.8058209381    -0.7440931658
   43      H       5.5947736070    -0.1928028541    -1.2971766554
   44      C       3.7786250724     1.1799558358    -0.2227931367
   45      H       4.4336758699     1.3278304366     0.6413497011
   46      O       4.3695065794     1.9784185882    -1.2547528344
   47      H       3.8339667304     1.9040815890    -2.0551980148
   48      C       2.3764548499     1.6831487768     0.1360188743
   49      H       1.7401473720     1.6384925679    -0.7611201131
   50      O       2.4171508178     2.9975541757     0.6513030564
   51      H       3.0092692836     3.5185867223     0.0955844269
 ----------------------------------------------------------------
 Molecular Point Group                 C1    NOp =  1
 Largest Abelian Subgroup              C1    NOp =  1
 Nuclear Repulsion Energy =  2491.8942989805 hartrees
 There are       97 alpha and       97 beta electrons
 Applying Cartesian multipole field
    Component          Value
    ---------          -----
     (2,0,0)        1.00000E-12
     (0,2,0)        2.00000E-11
     (0,0,2)       -3.00000E-11
 Nucleus-field energy     =     0.0000000255 hartrees
 Requested basis set is 6-311++G(d,p)
 There are 280 shells and 732 basis functions
 A cutoff of  1.0D-11 yielded  27559 shell pairs
 There are    184503 function pairs (    195539 Cartesian)
 Smallest overlap matrix eigenvalue = 1.18E-06

 Q-Chem warning in module stvman/mkSTV.C, line 306:

 Overlap eigenvalue is smaller than square root of threshold
 Use THRESH >= 12 to get rid of this warning

 Guess MOs from SCF MO coefficient file

 -----------------------------------------------------------------------
  General SCF calculation program by
  Eric Jon Sundstrom, Paul Horn, Yuezhi Mao, Dmitri Zuev, Alec White,
  David Stuck, Shaama M.S., Shane Yost, Joonho Lee, David Small,
  Daniel Levine, Susi Lehtola, Hugh Burton, Evgeny Epifanovsky
 -----------------------------------------------------------------------
 Exchange:     0.2000 Hartree-Fock + 0.0800 Slater + 0.7200 B88
 Correlation:  0.1900 VWN1RPA + 0.8100 LYP
 Using SG-1 standard quadrature grid
 using 6 threads for integral computing
 -------------------------------------------------------
 OpenMP Integral computing Module                
 Release: version 2.0, May 2017, Q-Chem Inc. Pleasanton 
 -------------------------------------------------------
 -------------------------------------------------------
 OpenMP BLAS3 based DFT computing Module                
 Release: version 1.0, May 2013, Q-Chem Inc. Pittsburgh 
 -------------------------------------------------------
 A restricted SCF calculation will be
 performed using DIIS
 SCF converges when DIIS error is below 1.0e-08
 ---------------------------------------
  Cycle       Energy         DIIS error
 ---------------------------------------
    1   -1302.7119849659      7.77e-04  
    2   -1302.7584788122      1.14e-04  
    3   -1302.7579611314      1.69e-04  
    4   -1302.7592772979      1.81e-05  
    5   -1302.7592857536      1.34e-05  
    6   -1302.7592938048      4.50e-06  
    7   -1302.7592947634      1.11e-06  
    8   -1302.7592948295      2.30e-07  
    9   -1302.7592948324      1.11e-07  
   10   -1302.7592948329      3.90e-08  
   11   -1302.7592948332      1.49e-08  
   12   -1302.7592948331      6.92e-09  Convergence criterion met
 ---------------------------------------
 SCF time:   CPU 2309.25s  wall 473.00s 
 SCF   energy in the final basis set =    -1302.7592948331
 Total energy in the final basis set =    -1302.7592948331

 --------------------------------------------------------------

                    Orbital Energies (a.u.)
 --------------------------------------------------------------

 Alpha MOs
 -- Occupied --
-19.200 -19.179 -19.177 -19.176 -19.160 -19.156 -19.144 -19.126
-19.122 -10.336 -10.318 -10.317 -10.276 -10.268 -10.267 -10.266
-10.217 -10.203 -10.180 -10.178 -10.169 -10.167 -10.165 -10.152
-10.150  -1.144  -1.129  -1.093  -1.084  -1.066  -1.055  -1.054
 -1.036  -1.023  -0.847  -0.826  -0.813  -0.802  -0.747  -0.743
 -0.722  -0.697  -0.679  -0.668  -0.649  -0.639  -0.622  -0.600
 -0.585  -0.578  -0.572  -0.548  -0.541  -0.532  -0.529  -0.519
 -0.515  -0.509  -0.506  -0.504  -0.486  -0.472  -0.462  -0.461
 -0.452  -0.448  -0.445  -0.437  -0.433  -0.424  -0.415  -0.412
 -0.408  -0.399  -0.395  -0.387  -0.385  -0.381  -0.380  -0.371
 -0.365  -0.360  -0.355  -0.350  -0.349  -0.344  -0.340  -0.330
 -0.327  -0.318  -0.315  -0.308  -0.305  -0.303  -0.299  -0.284
 -0.273
 -- Virtual --
 -0.046  -0.036  -0.026  -0.020  -0.013  -0.008  -0.002   0.001
  0.006   0.013   0.017   0.022   0.026   0.031   0.034   0.039
  0.041   0.044   0.047   0.052   0.056   0.059   0.060   0.062
  0.067   0.071   0.075   0.079   0.081   0.085   0.086   0.087
  0.090   0.094   0.094   0.097   0.100   0.102   0.105   0.107
  0.109   0.114   0.116   0.118   0.121   0.123   0.124   0.126
  0.128   0.130   0.133   0.135   0.137   0.138   0.141   0.142
  0.144   0.145   0.148   0.149   0.151   0.153   0.155   0.157
  0.160   0.162   0.163   0.164   0.166   0.167   0.168   0.173
  0.174   0.180   0.182   0.183   0.186   0.188   0.190   0.194
  0.197   0.200   0.200   0.204   0.204   0.207   0.210   0.212
  0.214   0.218   0.221   0.222   0.225   0.227   0.230   0.231
  0.235   0.238   0.241   0.242   0.248   0.250   0.253   0.256
  0.258   0.258   0.262   0.265   0.270   0.273   0.274   0.275
  0.278   0.280   0.281   0.286   0.288   0.292   0.293   0.295
  0.298   0.299   0.302   0.305   0.307   0.309   0.314   0.315
  0.321   0.321   0.326   0.329   0.329   0.336   0.338   0.340
  0.343   0.345   0.347   0.351   0.354   0.357   0.358   0.363
  0.364   0.367   0.371   0.374   0.375   0.378   0.381   0.383
  0.386   0.388   0.394   0.399   0.402   0.404   0.405   0.415
  0.419   0.421   0.424   0.426   0.429   0.436   0.441   0.447
  0.452   0.455   0.459   0.463   0.466   0.473   0.475   0.483
  0.491   0.497   0.500   0.504   0.509   0.520   0.522   0.528
  0.532   0.536   0.550   0.558   0.564   0.567   0.573   0.578
  0.583   0.588   0.590   0.600   0.602   0.606   0.608   0.618
  0.624   0.628   0.632   0.642   0.644   0.647   0.653   0.657
  0.664   0.667   0.676   0.683   0.686   0.695   0.698   0.705
  0.706   0.710   0.717   0.725   0.729   0.731   0.737   0.741
  0.744   0.753   0.759   0.763   0.764   0.775   0.783   0.785
  0.788   0.790   0.793   0.797   0.802   0.803   0.811   0.814
  0.820   0.824   0.833   0.836   0.846   0.855   0.864   0.874
  0.877   0.886   0.909   0.923   0.939   0.949   0.958   0.962
  0.976   0.982   1.000   1.005   1.007   1.026   1.032   1.044
  1.048   1.055   1.064   1.077   1.082   1.088   1.103   1.107
  1.113   1.125   1.136   1.139   1.153   1.159   1.164   1.170
  1.181   1.188   1.191   1.197   1.199   1.212   1.216   1.220
  1.226   1.232   1.237   1.244   1.254   1.256   1.257   1.274
  1.279   1.281   1.290   1.294   1.307   1.312   1.323   1.327
  1.339   1.340   1.358   1.370   1.377   1.378   1.390   1.401
  1.417   1.433   1.439   1.445   1.456   1.465   1.466   1.480
  1.485   1.496   1.499   1.503   1.507   1.514   1.519   1.535
  1.539   1.547   1.552   1.557   1.564   1.571   1.579   1.582
  1.586   1.591   1.601   1.603   1.610   1.613   1.620   1.623
  1.625   1.631   1.632   1.635   1.653   1.656   1.662   1.665
  1.668   1.672   1.672   1.679   1.686   1.693   1.699   1.712
  1.714   1.718   1.727   1.729   1.739   1.741   1.751   1.761
  1.769   1.773   1.783   1.792   1.800   1.804   1.812   1.823
  1.830   1.831   1.835   1.846   1.851   1.865   1.868   1.874
  1.886   1.903   1.904   1.912   1.927   1.940   1.945   1.954
  1.964   1.976   1.983   1.989   2.004   2.007   2.020   2.026
  2.032   2.045   2.047   2.055   2.060   2.074   2.078   2.090
  2.104   2.108   2.117   2.129   2.139   2.151   2.154   2.161
  2.173   2.176   2.180   2.200   2.210   2.225   2.236   2.243
  2.250   2.258   2.273   2.276   2.292   2.303   2.317   2.343
  2.350   2.361   2.365   2.384   2.403   2.407   2.415   2.436
  2.461   2.488   2.498   2.512   2.526   2.528   2.533   2.540
  2.552   2.559   2.570   2.575   2.578   2.592   2.599   2.620
  2.622   2.639   2.642   2.650   2.651   2.672   2.684   2.686
  2.691   2.692   2.711   2.728   2.739   2.747   2.753   2.761
  2.780   2.784   2.794   2.799   2.809   2.825   2.829   2.839
  2.848   2.870   2.878   2.882   2.889   2.902   2.909   2.916
  2.919   2.926   2.933   2.940   2.949   2.963   2.971   2.983
  2.985   2.993   3.001   3.011   3.028   3.032   3.043   3.047
  3.054   3.058   3.073   3.081   3.082   3.093   3.105   3.116
  3.128   3.144   3.149   3.153   3.169   3.172   3.180   3.189
  3.201   3.203   3.224   3.236   3.245   3.250   3.276   3.289
  3.297   3.307   3.315   3.319   3.349   3.359   3.372   3.386
  3.410   3.427   3.460   3.465   3.495   3.546   3.547   3.584
  3.610   3.675   3.724   3.777   3.788   3.794   3.801   3.815
  3.835   3.846   3.850   3.864   3.884   3.890   3.919   3.925
  3.930   3.949   3.965   3.993   4.001   4.032   4.034   4.076
  4.082   4.116   4.145   4.152   4.158   4.194   4.235   4.242
  4.261   4.281   4.290   4.309   4.326   4.385   4.401   4.997
  5.077   5.086   5.102   5.112   5.142   5.155   5.161   5.162
  5.183   5.248   5.323   5.360   5.408   5.417   5.431   5.444
  5.472   5.589   5.605   5.612   5.650   5.667   5.677   5.759
  5.844   5.941  23.734  23.744  23.786  23.796  23.802  23.806
 23.852  23.856  23.867  23.885  23.930  23.951  23.964  23.989
 23.992  24.018  49.863  49.894  49.908  49.942  49.954  49.969
 49.978  50.007  50.041
 --------------------------------------------------------------

          Ground-State Mulliken Net Atomic Charges

     Atom                 Charge (a.u.)
  ----------------------------------------
      1 C                     0.753128
      2 H                     0.221616
      3 C                    -0.868272
      4 H                     0.263646
      5 O                    -0.180309
      6 H                     0.244920
      7 C                    -0.687538
      8 H                     0.190538
      9 H                     0.192404
     10 C                     1.142699
     11 C                    -0.474887
     12 O                    -0.166317
     13 C                    -0.620416
     14 H                     0.224959
     15 H                     0.154926
     16 C                    -0.798985
     17 H                     0.184302
     18 H                     0.219351
     19 C                     0.005816
     20 C                    -0.655148
     21 H                     0.151179
     22 H                     0.123917
     23 H                     0.134595
     24 C                    -0.601634
     25 H                     0.143058
     26 H                     0.145898
     27 H                     0.154977
     28 O                     0.082000
     29 H                     0.311162
     30 H                     0.229972
     31 O                     0.105282
     32 C                    -0.158392
     33 H                     0.282928
     34 C                    -0.783489
     35 H                     0.220265
     36 C                    -0.115259
     37 O                    -0.179422
     38 O                    -0.113551
     39 H                     0.298508
     40 C                    -0.297169
     41 H                     0.282943
     42 O                    -0.156889
     43 H                     0.269397
     44 C                    -0.505023
     45 H                     0.297831
     46 O                    -0.176976
     47 H                     0.265534
     48 C                    -0.257725
     49 H                     0.355739
     50 O                    -0.130042
     51 H                     0.273952
  ----------------------------------------
  Sum of atomic charges =     0.000000

 -----------------------------------------------------------------
                    Cartesian Multipole Moments
 -----------------------------------------------------------------
    Charge (ESU x 10^10)
                 0.0000
    Dipole Moment (Debye)
         X       2.6178      Y       0.2044      Z      -4.3309
       Tot       5.0647
    Quadrupole Moments (Debye-Ang)
        XX    -161.2349     XY      12.1603     YY    -156.5051
        XZ     -11.0446     YZ      -4.7193     ZZ    -153.1665
    Octopole Moments (Debye-Ang^2)
       XXX      69.5591    XXY      63.5192    XYY     -14.9421
       YYY       4.2333    XXZ     -10.1644    XYZ      23.7138
       YYZ     -68.6465    XZZ      59.8496    YZZ       2.6329
       ZZZ     -18.2479
    Hexadecapole Moments (Debye-Ang^3)
      XXXX  -11311.7767   XXXY     150.9141   XXYY   -2401.3860
      XYYY      22.7368   YYYY   -2470.7753   XXXZ    -235.4832
      XXYZ      41.0110   XYYZ     -55.9859   YYYZ      64.2970
      XXZZ   -2002.1816   XYZZ      12.2527   YYZZ    -596.6572
      XZZZ     -92.5428   YZZZ     -11.5666   ZZZZ   -1044.0200
 -----------------------------------------------------------------
 Calculating analytic gradient of the SCF energy
 Gradient of SCF Energy
            1           2           3           4           5           6
    1   0.0002140   0.0001335   0.0000359  -0.0001440   0.0000518  -0.0000452
    2  -0.0000234   0.0001396   0.0001808  -0.0001848  -0.0001271   0.0000007
    3  -0.0000077  -0.0000816   0.0001285  -0.0000579  -0.0001747   0.0000381
            7           8           9          10          11          12
    1  -0.0002547   0.0001309  -0.0000157  -0.0002003   0.0005016   0.0000137
    2  -0.0001581   0.0000284   0.0001183  -0.0001994   0.0008512  -0.0003010
    3   0.0002044   0.0000319  -0.0001614  -0.0002672  -0.0012971   0.0004333
           13          14          15          16          17          18
    1  -0.0002429  -0.0000135   0.0000446  -0.0000503  -0.0000624  -0.0000446
    2   0.0000226  -0.0000095  -0.0000685   0.0000856  -0.0001012  -0.0001277
    3   0.0001360  -0.0000908  -0.0000052  -0.0000467  -0.0000510  -0.0001178
           19          20          21          22          23          24
    1  -0.0001576   0.0000144   0.0000192  -0.0000203   0.0001044   0.0000535
    2  -0.0001063  -0.0001219   0.0000651   0.0001029   0.0000642   0.0001869
    3  -0.0001048   0.0000304   0.0000430   0.0000047  -0.0000325   0.0001141
           25          26          27          28          29          30
    1  -0.0000420  -0.0001005   0.0000028  -0.0003521  -0.0008288  -0.0000214
    2   0.0000157  -0.0000011  -0.0000294  -0.0006173  -0.0001495  -0.0000296
    3   0.0001169   0.0000146  -0.0000437   0.0009644   0.0002072  -0.0000149
           31          32          33          34          35          36
    1   0.0006481   0.0001458  -0.0000428  -0.0000299  -0.0000918  -0.0003273
    2  -0.0003324   0.0000922   0.0000079   0.0003351  -0.0001701  -0.0000930
    3   0.0005716   0.0000396  -0.0000519  -0.0005414  -0.0001066   0.0004182
           37          38          39          40          41          42
    1   0.0000889   0.0000271  -0.0000145   0.0000973   0.0000438   0.0000008
    2   0.0000530  -0.0001252  -0.0000086   0.0002234  -0.0000248  -0.0000168
    3  -0.0002008  -0.0001033  -0.0000350  -0.0001756   0.0000200   0.0001064
           43          44          45          46          47          48
    1  -0.0000723  -0.0000584   0.0000325   0.0000445  -0.0000176   0.0006478
    2   0.0000077   0.0002663  -0.0000316  -0.0001077   0.0000239   0.0001381
    3  -0.0000629  -0.0001546   0.0000154   0.0000700   0.0000024   0.0000990
           49          50          51
    1   0.0000645  -0.0000171   0.0001064
    2   0.0002155   0.0001104  -0.0000697
    3   0.0003246  -0.0001832   0.0000356
 Max gradient component =       1.297E-03
 RMS gradient           =       2.381E-04
 Gradient time:  CPU 544.10 s  wall 106.94 s
 Geometry Optimization Parameters
   NAtoms,    NIC,     NZ,  NCons,   NDum,   NFix, NCnnct, MaxDiis
       51     405       0       0       0       0       0       0

 Cartesian Hessian Update
 Hessian Updated using BFGS Update


** GEOMETRY OPTIMIZATION IN DELOCALIZED INTERNAL COORDINATES **
   Searching for a Minimum

   Optimization Cycle:   3

                       Coordinates (Angstroms)
     ATOM                X               Y               Z
      1  C        -3.7833809924   -0.5024793649   -0.4763439436
      2  H        -3.6436336083   -1.1785022705   -1.3331468696
      3  C        -3.3341727308    0.8853024995   -0.9523851093
      4  H        -3.4909687525    1.6110811363   -0.1499975235
      5  O        -4.1411744563    1.2453069292   -2.0879104826
      6  H        -4.0319180740    2.1865506231   -2.2538856284
      7  C        -1.8529615452    0.8970841885   -1.3665717622
      8  H        -1.7684493860    0.2875909815   -2.2733243451
      9  H        -1.5649503255    1.9181891372   -1.6414821767
     10  C        -0.8703174528    0.3282479890   -0.3259519900
     11  C        -0.6410120858    1.2871295980    0.8334725212
     12  O        -1.4302082632    2.1113774853    1.1982939528
     13  C        -1.3847352100   -1.0365635249    0.2088621531
     14  H        -0.7413184746   -1.3820734935    1.0200174522
     15  H        -1.2759170392   -1.7610422692   -0.6059334513
     16  C        -2.8494321348   -0.9798914226    0.6524129297
     17  H        -3.1527190379   -1.9750775092    0.9894530167
     18  H        -2.9421889739   -0.3175043647    1.5190104737
     19  C        -5.2937000790   -0.5559439537   -0.1204537289
     20  C        -5.7945373926   -2.0044659892   -0.0126722718
     21  H        -6.8793882670   -2.0272566273    0.1275581309
     22  H        -5.5653688978   -2.5732331487   -0.9194446861
     23  H        -5.3478623756   -2.5315214722    0.8368060983
     24  C        -5.6728360365    0.2405533376    1.1384015818
     25  H        -5.3295948459    1.2776456766    1.0934535801
     26  H        -5.2591326216   -0.2091808595    2.0459555702
     27  H        -6.7603284682    0.2629461600    1.2554011053
     28  O         0.4874156830    1.1144521263    1.6308901438
     29  H         0.0870752204    0.1347391925   -0.8094182864
     30  H        -5.8104201481   -0.0971691849   -0.9687545801
     31  O         1.7856437079   -0.5894900206    0.7515947994
     32  C         3.1005737139   -1.0951984351    0.5318023283
     33  H         3.7025193802   -1.0253385709    1.4446762085
     34  C         1.7743777220    0.7598548080    1.2109498692
     35  H         2.3776904449    0.8427390536    2.1227519675
     36  C         2.9645893752   -2.5830739673    0.2158757976
     37  O         3.4144287624   -3.4634994649    0.8968584921
     38  O         2.2751264353   -2.7926614998   -0.9260862578
     39  H         2.2178066978   -3.7512255555   -1.0583117085
     40  C         3.7815969412   -0.3024841509   -0.5938848317
     41  H         3.2020758902   -0.4519172932   -1.5170024484
     42  O         5.0959531544   -0.8058209381   -0.7440931658
     43  H         5.5947736070   -0.1928028541   -1.2971766554
     44  C         3.7786250724    1.1799558358   -0.2227931367
     45  H         4.4336758699    1.3278304366    0.6413497011
     46  O         4.3695065794    1.9784185882   -1.2547528344
     47  H         3.8339667304    1.9040815890   -2.0551980148
     48  C         2.3764548499    1.6831487768    0.1360188743
     49  H         1.7401473720    1.6384925679   -0.7611201131
     50  O         2.4171508178    2.9975541757    0.6513030564
     51  H         3.0092692836    3.5185867223    0.0955844269
   Point Group: c1    Number of degrees of freedom:   147


   Energy is  -1302.759294833

 Hessian Updated using BFGS Update

139 Hessian modes will be used to form the next step
  Hessian Eigenvalues:
     0.002231    0.004247    0.004340    0.004882    0.005617    0.005995
     0.006955    0.007101    0.007273    0.007623    0.009464    0.009800
     0.010450    0.011395    0.013579    0.013980    0.014495    0.015902
     0.018937    0.020621    0.022212    0.028713    0.030756    0.032017
     0.033721    0.036407    0.037765    0.041008    0.044588    0.045487
     0.046622    0.047420    0.047462    0.048137    0.049204    0.049698
     0.049777    0.050563    0.051491    0.053476    0.053671    0.054169
     0.054813    0.055227    0.055757    0.056263    0.057053    0.058772
     0.060643    0.060997    0.064825    0.065621    0.067598    0.068205
     0.073653    0.077258    0.083116    0.083233    0.083302    0.087338
     0.092209    0.094357    0.097689    0.113322    0.115786    0.128719
     0.144054    0.145970    0.154406    0.159597    0.159966    0.160061
     0.168941    0.170023    0.170505    0.171347    0.176068    0.180446
     0.192783    0.194391    0.197206    0.203977    0.249037    0.249780
     0.249968    0.250000    0.262875    0.270558    0.270863    0.274415
     0.276142    0.283097    0.283780    0.284802    0.287068    0.287584
     0.287933    0.288239    0.290357    0.297090    0.302445    0.327342
     0.336268    0.336747    0.338410    0.340823    0.340986    0.341235
     0.341429    0.341515    0.342450    0.342542    0.342880    0.342912
     0.343283    0.343378    0.343564    0.343682    0.343724    0.343932
     0.344903    0.346450    0.362713    0.396981    0.398610    0.401383
     0.406862    0.431424    0.436573    0.464879    0.479591    0.535000
     0.542236    0.544367    0.544872    0.549492    0.550460    1.045727
     1.057881

 Minimum Search - Taking Simple RFO Step
 Searching for Lamda that Minimizes Along All modes
 Value Taken    Lamda =  -0.00016503
 Step Taken.  Stepsize is  0.100832

                             Maximum     Tolerance    Cnvgd?
         Gradient           0.003864      0.000300      NO
         Displacement       0.043331      0.001200      NO
         Energy change     -0.000496      0.000001      NO


 New Cartesian Coordinates Obtained by Inverse Iteration

 Displacement from previous Coordinates is:  0.389013
 ----------------------------------------------------------------
             Standard Nuclear Orientation (Angstroms)
    I     Atom           X                Y                Z
 ----------------------------------------------------------------
    1      C      -3.7665419059    -0.5059893255    -0.4719699572
    2      H      -3.6239084267    -1.1844197707    -1.3264388410
    3      C      -3.3062430449     0.8795906831    -0.9456379016
    4      H      -3.4623118016     1.6072353133    -0.1443785029
    5      O      -4.1036495102     1.2460046178    -2.0857315792
    6      H      -3.9849403543     2.1860939441    -2.2518907103
    7      C      -1.8221765048     0.8834819674    -1.3488953836
    8      H      -1.7325758175     0.2714541389    -2.2535252124
    9      H      -1.5274067373     1.9028362936    -1.6220875390
   10      C      -0.8533172101     0.3153724310    -0.2958270918
   11      C      -0.6442850894     1.2751855431     0.8656714184
   12      O      -1.4317232132     2.1099024839     1.2098599455
   13      C      -1.3752212770    -1.0487124646     0.2329696421
   14      H      -0.7401074421    -1.3964069339     1.0496007936
   15      H      -1.2620089443    -1.7727836321    -0.5815040626
   16      C      -2.8433230887    -0.9861759645     0.6649038021
   17      H      -3.1527946719    -1.9795578585     1.0011339228
   18      H      -2.9401156431    -0.3221757738     1.5302190135
   19      C      -5.2799689780    -0.5523614119    -0.1298631790
   20      C      -5.7927455343    -1.9979930835    -0.0364780765
   21      H      -6.8798325531    -2.0136479012     0.0864988999
   22      H      -5.5537475810    -2.5647889816    -0.9420626829
   23      H      -5.3639650001    -2.5327007256     0.8174320655
   24      C      -5.6645040913     0.2392525567     1.1297784335
   25      H      -5.3158823375     1.2747586975     1.0907957312
   26      H      -5.2578585831    -0.2161442016     2.0377312472
   27      H      -6.7526205102     0.2661720631     1.2401311085
   28      O       0.4926143793     1.1258195678     1.6535339850
   29      H       0.1124468715     0.1244402930    -0.7655825100
   30      H      -5.7856069204    -0.0847365351    -0.9799698027
   31      O       1.7744763999    -0.5801390721     0.7600634988
   32      C       3.0858217144    -1.0899070134     0.5274323339
   33      H       3.6963635277    -1.0226682562     1.4349143752
   34      C       1.7734388175     0.7691882064     1.2191835431
   35      H       2.3897625791     0.8561714759     2.1220922703
   36      C       2.9430753003    -2.5767191949     0.2109708070
   37      O       3.3897602200    -3.4595204864     0.8910573682
   38      O       2.2444099926    -2.7820524092    -0.9260224955
   39      H       2.1806506935    -3.7402763822    -1.0576695860
   40      C       3.7591775166    -0.2992750440    -0.6041509721
   41      H       3.1728222603    -0.4502090228    -1.5227452242
   42      O       5.0724045659    -0.8032072196    -0.7628328783
   43      H       5.5688039111    -0.1905274655    -1.3184595426
   44      C       3.7586962668     1.1843151211    -0.2373340001
   45      H       4.4209404352     1.3359911930     0.6206202129
   46      O       4.3391020906     1.9804345237    -1.2771914806
   47      H       3.7970141009     1.9022538063    -2.0728323419
   48      C       2.3590058663     1.6868107333     0.1315053581
   49      H       1.7145837067     1.6338656681    -0.7596176609
   50      O       2.4000503406     3.0040709953     0.6395771210
   51      H       2.9817768505     3.5258352221     0.0736805469
 ----------------------------------------------------------------
 Molecular Point Group                 C1    NOp =  1
 Largest Abelian Subgroup              C1    NOp =  1
 Nuclear Repulsion Energy =  2495.9708557531 hartrees
 There are       97 alpha and       97 beta electrons
 Applying Cartesian multipole field
    Component          Value
    ---------          -----
     (2,0,0)        1.00000E-12
     (0,2,0)        2.00000E-11
     (0,0,2)       -3.00000E-11
 Nucleus-field energy     =     0.0000000252 hartrees
 Requested basis set is 6-311++G(d,p)
 There are 280 shells and 732 basis functions
 A cutoff of  1.0D-11 yielded  27604 shell pairs
 There are    184907 function pairs (    195980 Cartesian)
 Smallest overlap matrix eigenvalue = 1.17E-06

 Q-Chem warning in module stvman/mkSTV.C, line 306:

 Overlap eigenvalue is smaller than square root of threshold
 Use THRESH >= 12 to get rid of this warning

 Guess MOs from SCF MO coefficient file

 -----------------------------------------------------------------------
  General SCF calculation program by
  Eric Jon Sundstrom, Paul Horn, Yuezhi Mao, Dmitri Zuev, Alec White,
  David Stuck, Shaama M.S., Shane Yost, Joonho Lee, David Small,
  Daniel Levine, Susi Lehtola, Hugh Burton, Evgeny Epifanovsky
 -----------------------------------------------------------------------
 Exchange:     0.2000 Hartree-Fock + 0.0800 Slater + 0.7200 B88
 Correlation:  0.1900 VWN1RPA + 0.8100 LYP
 Using SG-1 standard quadrature grid
 using 6 threads for integral computing
 -------------------------------------------------------
 OpenMP Integral computing Module                
 Release: version 2.0, May 2017, Q-Chem Inc. Pleasanton 
 -------------------------------------------------------
 -------------------------------------------------------
 OpenMP BLAS3 based DFT computing Module                
 Release: version 1.0, May 2013, Q-Chem Inc. Pittsburgh 
 -------------------------------------------------------
 A restricted SCF calculation will be
 performed using DIIS
 SCF converges when DIIS error is below 1.0e-08
 ---------------------------------------
  Cycle       Energy         DIIS error
 ---------------------------------------
    1   -1302.7571615360      1.60e-04  
    2   -1302.7592177396      2.91e-05  
    3   -1302.7591732161      4.46e-05  
    4   -1302.7592650493      5.44e-06  
    5   -1302.7592660186      3.33e-06  
    6   -1302.7592665071      1.17e-06  
    7   -1302.7592665719      3.06e-07  
    8   -1302.7592665766      1.03e-07  
    9   -1302.7592665772      3.02e-08  
   10   -1302.7592665769      1.51e-08  
   11   -1302.7592665771      7.28e-09  Convergence criterion met
 ---------------------------------------
 SCF time:   CPU 2126.70s  wall 434.00s 
 SCF   energy in the final basis set =    -1302.7592665771
 Total energy in the final basis set =    -1302.7592665771

 --------------------------------------------------------------

                    Orbital Energies (a.u.)
 --------------------------------------------------------------

 Alpha MOs
 -- Occupied --
-19.200 -19.179 -19.177 -19.177 -19.160 -19.156 -19.144 -19.126
-19.122 -10.336 -10.318 -10.317 -10.276 -10.268 -10.267 -10.266
-10.217 -10.202 -10.180 -10.178 -10.169 -10.167 -10.165 -10.152
-10.150  -1.144  -1.130  -1.093  -1.084  -1.066  -1.055  -1.054
 -1.036  -1.023  -0.847  -0.826  -0.814  -0.802  -0.747  -0.743
 -0.723  -0.697  -0.679  -0.668  -0.650  -0.639  -0.622  -0.601
 -0.585  -0.578  -0.572  -0.548  -0.541  -0.532  -0.529  -0.519
 -0.515  -0.509  -0.506  -0.504  -0.486  -0.472  -0.463  -0.461
 -0.452  -0.448  -0.445  -0.437  -0.433  -0.424  -0.415  -0.412
 -0.408  -0.399  -0.395  -0.388  -0.385  -0.381  -0.380  -0.371
 -0.365  -0.360  -0.355  -0.350  -0.349  -0.344  -0.340  -0.330
 -0.327  -0.318  -0.315  -0.308  -0.305  -0.303  -0.299  -0.284
 -0.272
 -- Virtual --
 -0.046  -0.036  -0.025  -0.020  -0.013  -0.008  -0.002   0.001
  0.006   0.012   0.018   0.022   0.026   0.031   0.034   0.039
  0.041   0.044   0.046   0.051   0.056   0.059   0.060   0.062
  0.067   0.071   0.075   0.079   0.081   0.085   0.086   0.087
  0.090   0.094   0.094   0.097   0.100   0.102   0.106   0.107
  0.109   0.114   0.117   0.118   0.121   0.123   0.124   0.126
  0.128   0.130   0.133   0.135   0.137   0.138   0.141   0.142
  0.144   0.146   0.148   0.149   0.151   0.153   0.155   0.157
  0.160   0.162   0.164   0.164   0.166   0.167   0.168   0.173
  0.174   0.181   0.182   0.183   0.186   0.189   0.190   0.194
  0.197   0.200   0.201   0.204   0.205   0.207   0.211   0.213
  0.214   0.218   0.221   0.222   0.226   0.227   0.230   0.231
  0.235   0.238   0.241   0.242   0.248   0.250   0.254   0.256
  0.258   0.259   0.263   0.265   0.271   0.273   0.274   0.275
  0.278   0.280   0.282   0.286   0.288   0.293   0.293   0.295
  0.298   0.300   0.302   0.306   0.307   0.310   0.314   0.315
  0.321   0.321   0.326   0.329   0.330   0.335   0.339   0.341
  0.343   0.345   0.347   0.351   0.354   0.357   0.359   0.363
  0.364   0.368   0.371   0.374   0.375   0.378   0.381   0.383
  0.386   0.389   0.394   0.400   0.402   0.404   0.406   0.415
  0.420   0.422   0.424   0.426   0.430   0.436   0.442   0.447
  0.453   0.457   0.460   0.463   0.466   0.474   0.475   0.483
  0.491   0.498   0.500   0.504   0.509   0.520   0.523   0.528
  0.532   0.537   0.550   0.558   0.564   0.569   0.574   0.578
  0.584   0.589   0.591   0.600   0.602   0.606   0.607   0.618
  0.624   0.628   0.632   0.642   0.643   0.648   0.653   0.658
  0.664   0.667   0.677   0.683   0.687   0.695   0.699   0.705
  0.706   0.710   0.718   0.725   0.729   0.732   0.737   0.741
  0.745   0.753   0.759   0.763   0.765   0.775   0.783   0.786
  0.789   0.791   0.792   0.798   0.802   0.804   0.811   0.815
  0.820   0.825   0.834   0.836   0.845   0.855   0.863   0.876
  0.876   0.887   0.910   0.923   0.939   0.949   0.958   0.962
  0.976   0.983   1.000   1.006   1.006   1.027   1.033   1.043
  1.048   1.054   1.063   1.077   1.082   1.088   1.104   1.107
  1.114   1.124   1.136   1.140   1.154   1.159   1.166   1.171
  1.182   1.188   1.191   1.197   1.200   1.212   1.217   1.221
  1.227   1.232   1.237   1.244   1.256   1.257   1.258   1.275
  1.279   1.282   1.291   1.294   1.308   1.314   1.322   1.328
  1.340   1.342   1.359   1.370   1.379   1.379   1.391   1.401
  1.417   1.437   1.441   1.445   1.457   1.464   1.467   1.478
  1.484   1.497   1.499   1.502   1.508   1.515   1.520   1.536
  1.540   1.548   1.552   1.557   1.564   1.571   1.579   1.582
  1.586   1.591   1.601   1.604   1.610   1.614   1.620   1.623
  1.624   1.631   1.632   1.635   1.652   1.656   1.662   1.665
  1.669   1.672   1.672   1.681   1.685   1.694   1.700   1.712
  1.713   1.718   1.728   1.730   1.738   1.742   1.751   1.762
  1.769   1.775   1.785   1.794   1.800   1.804   1.812   1.822
  1.830   1.832   1.835   1.847   1.852   1.866   1.868   1.876
  1.887   1.904   1.906   1.914   1.927   1.941   1.945   1.955
  1.966   1.977   1.983   1.990   2.005   2.008   2.022   2.027
  2.034   2.047   2.048   2.055   2.061   2.074   2.078   2.091
  2.104   2.108   2.118   2.129   2.139   2.151   2.154   2.162
  2.174   2.176   2.181   2.201   2.211   2.225   2.236   2.244
  2.250   2.258   2.274   2.276   2.291   2.302   2.317   2.343
  2.351   2.363   2.366   2.384   2.402   2.406   2.414   2.436
  2.462   2.489   2.498   2.513   2.526   2.528   2.533   2.540
  2.552   2.559   2.570   2.575   2.578   2.592   2.599   2.620
  2.621   2.639   2.642   2.651   2.651   2.672   2.684   2.686
  2.692   2.692   2.711   2.728   2.739   2.747   2.754   2.761
  2.779   2.785   2.795   2.800   2.810   2.825   2.830   2.839
  2.850   2.871   2.877   2.881   2.890   2.902   2.910   2.916
  2.921   2.926   2.933   2.941   2.950   2.964   2.972   2.983
  2.987   2.994   3.003   3.011   3.030   3.033   3.044   3.047
  3.055   3.059   3.073   3.081   3.084   3.094   3.106   3.115
  3.129   3.143   3.150   3.155   3.170   3.171   3.181   3.189
  3.202   3.204   3.224   3.236   3.247   3.249   3.277   3.289
  3.298   3.307   3.315   3.320   3.350   3.360   3.373   3.385
  3.410   3.429   3.462   3.468   3.496   3.546   3.547   3.587
  3.610   3.676   3.725   3.778   3.788   3.794   3.801   3.816
  3.836   3.847   3.850   3.864   3.884   3.890   3.920   3.925
  3.930   3.949   3.965   3.993   4.001   4.033   4.036   4.077
  4.083   4.117   4.145   4.153   4.158   4.193   4.235   4.243
  4.262   4.282   4.291   4.310   4.326   4.384   4.402   4.998
  5.077   5.086   5.102   5.113   5.144   5.155   5.160   5.163
  5.185   5.248   5.326   5.361   5.408   5.419   5.430   5.445
  5.474   5.589   5.606   5.612   5.650   5.668   5.678   5.758
  5.845   5.943  23.734  23.745  23.787  23.797  23.802  23.807
 23.853  23.856  23.868  23.887  23.931  23.952  23.965  23.989
 23.992  24.018  49.863  49.895  49.908  49.942  49.955  49.969
 49.979  50.008  50.042
 --------------------------------------------------------------

          Ground-State Mulliken Net Atomic Charges

     Atom                 Charge (a.u.)
  ----------------------------------------
      1 C                     0.766462
      2 H                     0.220413
      3 C                    -0.885476
      4 H                     0.265266
      5 O                    -0.180149
      6 H                     0.244974
      7 C                    -0.701839
      8 H                     0.190523
      9 H                     0.192645
     10 C                     1.151591
     11 C                    -0.492481
     12 O                    -0.164571
     13 C                    -0.585122
     14 H                     0.222281
     15 H                     0.155206
     16 C                    -0.814221
     17 H                     0.186865
     18 H                     0.219599
     19 C                     0.006808
     20 C                    -0.656643
     21 H                     0.151484
     22 H                     0.123772
     23 H                     0.134768
     24 C                    -0.601348
     25 H                     0.143536
     26 H                     0.145438
     27 H                     0.155122
     28 O                     0.087563
     29 H                     0.316762
     30 H                     0.229694
     31 O                     0.105739
     32 C                    -0.141957
     33 H                     0.283661
     34 C                    -0.803264
     35 H                     0.219494
     36 C                    -0.119773
     37 O                    -0.178259
     38 O                    -0.113191
     39 H                     0.298734
     40 C                    -0.310479
     41 H                     0.284620
     42 O                    -0.157911
     43 H                     0.269570
     44 C                    -0.500060
     45 H                     0.298310
     46 O                    -0.175548
     47 H                     0.265129
     48 C                    -0.263830
     49 H                     0.364600
     50 O                    -0.128464
     51 H                     0.273955
  ----------------------------------------
  Sum of atomic charges =     0.000000

 -----------------------------------------------------------------
                    Cartesian Multipole Moments
 -----------------------------------------------------------------
    Charge (ESU x 10^10)
                 0.0000
    Dipole Moment (Debye)
         X       2.6366      Y       0.1660      Z      -4.3017
       Tot       5.0481
    Quadrupole Moments (Debye-Ang)
        XX    -161.3464     XY      12.1800     YY    -156.6119
        XZ     -10.9114     YZ      -4.7721     ZZ    -153.1861
    Octopole Moments (Debye-Ang^2)
       XXX      71.0160    XXY      62.1960    XYY     -14.5769
       YYY       4.0054    XXZ      -9.4322    XYZ      23.3359
       YYZ     -68.7473    XZZ      60.1163    YZZ       2.3523
       ZZZ     -18.9898
    Hexadecapole Moments (Debye-Ang^3)
      XXXX  -11210.2822   XXXY     141.5509   XXYY   -2387.3833
      XYYY      17.0126   YYYY   -2468.9341   XXXZ    -220.9509
      XXYZ      40.2611   XYYZ     -52.8777   YYYZ      59.8638
      XXZZ   -1987.6042   XYZZ       9.8638   YYZZ    -597.1931
      XZZZ     -86.1866   YZZZ     -14.2205   ZZZZ   -1048.8192
 -----------------------------------------------------------------
 Calculating analytic gradient of the SCF energy
 Gradient of SCF Energy
            1           2           3           4           5           6
    1   0.0000756  -0.0000760   0.0001670   0.0000665   0.0001216  -0.0000468
    2  -0.0000484  -0.0000060  -0.0000697   0.0001514   0.0000619   0.0000405
    3   0.0002128  -0.0000512  -0.0000342   0.0000383  -0.0000072  -0.0000136
            7           8           9          10          11          12
    1   0.0001780   0.0000002  -0.0000031   0.0008383  -0.0026487   0.0006323
    2  -0.0000934   0.0000536  -0.0000552   0.0008586  -0.0025837   0.0011759
    3  -0.0000145  -0.0000402   0.0000499  -0.0004922   0.0026541  -0.0013013
           13          14          15          16          17          18
    1  -0.0001293  -0.0001072   0.0000426   0.0000310   0.0000872  -0.0000357
    2  -0.0000186   0.0000142   0.0000626   0.0000674   0.0000197  -0.0000171
    3   0.0004873  -0.0001142  -0.0000624  -0.0000553  -0.0000616   0.0000792
           19          20          21          22          23          24
    1   0.0000175  -0.0000760   0.0000181  -0.0000255  -0.0000450   0.0000194
    2  -0.0000439  -0.0000492   0.0000015   0.0000094   0.0000131   0.0000881
    3  -0.0000091   0.0000072   0.0000077  -0.0000182  -0.0000437   0.0000163
           25          26          27          28          29          30
    1  -0.0000062  -0.0000109  -0.0000195   0.0008475   0.0003924   0.0000029
    2  -0.0000516  -0.0000119  -0.0000180  -0.0003369  -0.0001562  -0.0000248
    3   0.0000204  -0.0000015  -0.0000457  -0.0006622  -0.0002754   0.0000152
           31          32          33          34          35          36
    1  -0.0007274  -0.0004183   0.0000124   0.0006121  -0.0000108   0.0004191
    2   0.0002871   0.0000744  -0.0000316   0.0006387   0.0002108  -0.0000462
    3  -0.0003351  -0.0000472   0.0000419  -0.0000047   0.0000784  -0.0002966
           37          38          39          40          41          42
    1  -0.0001109  -0.0001851   0.0000356   0.0000440  -0.0000207   0.0000800
    2   0.0000158   0.0000526   0.0000222  -0.0000853  -0.0000278   0.0000772
    3   0.0001323   0.0000504   0.0000246  -0.0000407   0.0000310   0.0000266
           43          44          45          46          47          48
    1   0.0000206  -0.0000442  -0.0000228  -0.0000744  -0.0000186   0.0001653
    2  -0.0000215  -0.0000079  -0.0000342  -0.0000075   0.0000492  -0.0002986
    3  -0.0000217  -0.0000380   0.0000470   0.0000345   0.0000095  -0.0000676
           49          50          51
    1   0.0000283  -0.0001496   0.0000572
    2   0.0000338   0.0000856  -0.0000203
    3   0.0000109   0.0000696   0.0000104
 Max gradient component =       2.654E-03
 RMS gradient           =       4.447E-04
 Gradient time:  CPU 546.94 s  wall 108.02 s
 Geometry Optimization Parameters
   NAtoms,    NIC,     NZ,  NCons,   NDum,   NFix, NCnnct, MaxDiis
       51     405       0       0       0       0       0       0

 Cartesian Hessian Update
 Hessian Updated using BFGS Update


** GEOMETRY OPTIMIZATION IN DELOCALIZED INTERNAL COORDINATES **
   Searching for a Minimum

   Optimization Cycle:   4

                       Coordinates (Angstroms)
     ATOM                X               Y               Z
      1  C        -3.7665419059   -0.5059893255   -0.4719699572
      2  H        -3.6239084267   -1.1844197707   -1.3264388410
      3  C        -3.3062430449    0.8795906831   -0.9456379016
      4  H        -3.4623118016    1.6072353133   -0.1443785029
      5  O        -4.1036495102    1.2460046178   -2.0857315792
      6  H        -3.9849403543    2.1860939441   -2.2518907103
      7  C        -1.8221765048    0.8834819674   -1.3488953836
      8  H        -1.7325758175    0.2714541389   -2.2535252124
      9  H        -1.5274067373    1.9028362936   -1.6220875390
     10  C        -0.8533172101    0.3153724310   -0.2958270918
     11  C        -0.6442850894    1.2751855431    0.8656714184
     12  O        -1.4317232132    2.1099024839    1.2098599455
     13  C        -1.3752212770   -1.0487124646    0.2329696421
     14  H        -0.7401074421   -1.3964069339    1.0496007936
     15  H        -1.2620089443   -1.7727836321   -0.5815040626
     16  C        -2.8433230887   -0.9861759645    0.6649038021
     17  H        -3.1527946719   -1.9795578585    1.0011339228
     18  H        -2.9401156431   -0.3221757738    1.5302190135
     19  C        -5.2799689780   -0.5523614119   -0.1298631790
     20  C        -5.7927455343   -1.9979930835   -0.0364780765
     21  H        -6.8798325531   -2.0136479012    0.0864988999
     22  H        -5.5537475810   -2.5647889816   -0.9420626829
     23  H        -5.3639650001   -2.5327007256    0.8174320655
     24  C        -5.6645040913    0.2392525567    1.1297784335
     25  H        -5.3158823375    1.2747586975    1.0907957312
     26  H        -5.2578585831   -0.2161442016    2.0377312472
     27  H        -6.7526205102    0.2661720631    1.2401311085
     28  O         0.4926143793    1.1258195678    1.6535339850
     29  H         0.1124468715    0.1244402930   -0.7655825100
     30  H        -5.7856069204   -0.0847365351   -0.9799698027
     31  O         1.7744763999   -0.5801390721    0.7600634988
     32  C         3.0858217144   -1.0899070134    0.5274323339
     33  H         3.6963635277   -1.0226682562    1.4349143752
     34  C         1.7734388175    0.7691882064    1.2191835431
     35  H         2.3897625791    0.8561714759    2.1220922703
     36  C         2.9430753003   -2.5767191949    0.2109708070
     37  O         3.3897602200   -3.4595204864    0.8910573682
     38  O         2.2444099926   -2.7820524092   -0.9260224955
     39  H         2.1806506935   -3.7402763822   -1.0576695860
     40  C         3.7591775166   -0.2992750440   -0.6041509721
     41  H         3.1728222603   -0.4502090228   -1.5227452242
     42  O         5.0724045659   -0.8032072196   -0.7628328783
     43  H         5.5688039111   -0.1905274655   -1.3184595426
     44  C         3.7586962668    1.1843151211   -0.2373340001
     45  H         4.4209404352    1.3359911930    0.6206202129
     46  O         4.3391020906    1.9804345237   -1.2771914806
     47  H         3.7970141009    1.9022538063   -2.0728323419
     48  C         2.3590058663    1.6868107333    0.1315053581
     49  H         1.7145837067    1.6338656681   -0.7596176609
     50  O         2.4000503406    3.0040709953    0.6395771210
     51  H         2.9817768505    3.5258352221    0.0736805469
   Point Group: c1    Number of degrees of freedom:   147


   Energy is  -1302.759266577

 Hessian Updated using BFGS Update

140 Hessian modes will be used to form the next step
  Hessian Eigenvalues:
     0.002227    0.004146    0.004328    0.004837    0.005564    0.005987
     0.006730    0.007122    0.007286    0.007608    0.009735    0.010410
     0.011385    0.013248    0.013751    0.014303    0.014641    0.018772
     0.020421    0.022207    0.022856    0.030019    0.031098    0.032218
     0.033507    0.036307    0.040203    0.041452    0.044584    0.045511
     0.046703    0.047081    0.047459    0.048134    0.049153    0.049712
     0.049964    0.050562    0.051490    0.053629    0.054160    0.054727
     0.054808    0.055265    0.055757    0.056247    0.057850    0.058689
     0.060252    0.060702    0.064982    0.065925    0.067680    0.068644
     0.073510    0.077250    0.083185    0.083279    0.083300    0.087331
     0.092203    0.094630    0.097741    0.113238    0.115672    0.128737
     0.144136    0.146122    0.154437    0.159252    0.159734    0.160037
     0.160104    0.169236    0.169932    0.170646    0.171914    0.176201
     0.180334    0.193193    0.194617    0.199498    0.204582    0.249502
     0.249813    0.249894    0.250283    0.262857    0.270681    0.271247
     0.274227    0.276524    0.283370    0.284340    0.285291    0.287071
     0.287547    0.287870    0.288200    0.290351    0.297059    0.302433
     0.332652    0.336327    0.336767    0.339812    0.340837    0.341158
     0.341256    0.341430    0.341662    0.342533    0.342616    0.342884
     0.342912    0.343289    0.343377    0.343564    0.343714    0.343733
     0.343945    0.344901    0.346624    0.373212    0.396982    0.398779
     0.401508    0.406872    0.431456    0.436600    0.465367    0.472926
     0.535007    0.542235    0.544366    0.544872    0.549452    0.550463
     1.045696    1.057863

 Minimum Search - Taking Simple RFO Step
 Searching for Lamda that Minimizes Along All modes
 Value Taken    Lamda =  -0.00021989
 Step Taken.  Stepsize is  0.086936

                             Maximum     Tolerance    Cnvgd?
         Gradient           0.002709      0.000300      NO
         Displacement       0.025158      0.001200      NO
         Energy change      0.000028      0.000001      NO


 New Cartesian Coordinates Obtained by Inverse Iteration

 Displacement from previous Coordinates is:  0.547079
 ----------------------------------------------------------------
             Standard Nuclear Orientation (Angstroms)
    I     Atom           X                Y                Z
 ----------------------------------------------------------------
    1      C      -3.7606804699    -0.5019253300    -0.4747649130
    2      H      -3.6188680107    -1.1759570947    -1.3328348510
    3      C      -3.3235001457     0.8913995567    -0.9478204697
    4      H      -3.4777593505     1.6135075858    -0.1411270932
    5      O      -4.1396506234     1.2540584651    -2.0756846632
    6      H      -4.0322278250     2.1958657370    -2.2397812000
    7      C      -1.8445010435     0.9153903422    -1.3690534044
    8      H      -1.7583120240     0.3077473164    -2.2769986658
    9      H      -1.5656591717     1.9393870709    -1.6412244270
   10      C      -0.8567312917     0.3561005707    -0.3288457016
   11      C      -0.6478421180     1.3154615037     0.8330220945
   12      O      -1.4509176294     2.1259087005     1.1983634453
   13      C      -1.3547466957    -1.0166513041     0.2002506472
   14      H      -0.7057778088    -1.3590003515     1.0082337582
   15      H      -1.2423013620    -1.7363800695    -0.6180988871
   16      C      -2.8182236514    -0.9733575057     0.6500967397
   17      H      -3.1115048066    -1.9709104376     0.9883070542
   18      H      -2.9123680703    -0.3119446346     1.5178278272
   19      C      -5.2693298296    -0.5698252463    -0.1166763832
   20      C      -5.7621180053    -2.0225414057    -0.0245660053
   21      H      -6.8480890299    -2.0531840620     0.1053991027
   22      H      -5.5216064154    -2.5834387844    -0.9334836295
   23      H      -5.3208605664    -2.5544659666     0.8247625429
   24      C      -5.6500321540     0.2113161728     1.1503134324
   25      H      -5.3173890177     1.2520506213     1.1098624598
   26      H      -5.2244041262    -0.2405662517     2.0513104290
   27      H      -6.7368894710     0.2215994677     1.2750306092
   28      O       0.4796767741     1.1526795873     1.6306526426
   29      H       0.1068928856     0.1805030925    -0.8093214524
   30      H      -5.7900841815    -0.1051240810    -0.9592433507
   31      O       1.7495851181    -0.5716497035     0.7524218723
   32      C       3.0577781314    -1.0976383152     0.5380548808
   33      H       3.6568285264    -1.0364302732     1.4535982487
   34      C       1.7596040628     0.7784904708     1.2090869716
   35      H       2.3684474322     0.8601788976     2.1176176297
   36      C       2.9015522522    -2.5828741680     0.2211544901
   37      O       3.3269319157    -3.4703086662     0.9088764258
   38      O       2.2223340607    -2.7806468930    -0.9288170469
   39      H       2.1498956157    -3.7381282127    -1.0613896210
   40      C       3.7555735822    -0.3169937710    -0.5854635054
   41      H       3.1804382149    -0.4633719615    -1.5118933998
   42      O       5.0651203257    -0.8360138421    -0.7248040408
   43      H       5.5768666412    -0.2294141520    -1.2731210240
   44      C       3.7663015826     1.1676191368    -0.2227564135
   45      H       4.4183551417     1.3152324106     0.6436356345
   46      O       4.3691956867     1.9541917656    -1.2572065036
   47      H       3.8378625449     1.8779186714    -2.0602433706
   48      C       2.3669282554     1.6859392624     0.1251359197
   49      H       1.7341549675     1.6353444930    -0.7745001093
   50      O       2.4140806548     3.0044655837     0.6293665392
   51      H       3.0057861586     3.5198274107     0.0679969637
 ----------------------------------------------------------------
 Molecular Point Group                 C1    NOp =  1
 Largest Abelian Subgroup              C1    NOp =  1
 Nuclear Repulsion Energy =  2497.2846276651 hartrees
 There are       97 alpha and       97 beta electrons
 Applying Cartesian multipole field
    Component          Value
    ---------          -----
     (2,0,0)        1.00000E-12
     (0,2,0)        2.00000E-11
     (0,0,2)       -3.00000E-11
 Nucleus-field energy     =     0.0000000256 hartrees
 Requested basis set is 6-311++G(d,p)
 There are 280 shells and 732 basis functions
 A cutoff of  1.0D-11 yielded  27621 shell pairs
 There are    184959 function pairs (    196049 Cartesian)
 Smallest overlap matrix eigenvalue = 1.15E-06

 Q-Chem warning in module stvman/mkSTV.C, line 306:

 Overlap eigenvalue is smaller than square root of threshold
 Use THRESH >= 12 to get rid of this warning

 Guess MOs from SCF MO coefficient file

 -----------------------------------------------------------------------
  General SCF calculation program by
  Eric Jon Sundstrom, Paul Horn, Yuezhi Mao, Dmitri Zuev, Alec White,
  David Stuck, Shaama M.S., Shane Yost, Joonho Lee, David Small,
  Daniel Levine, Susi Lehtola, Hugh Burton, Evgeny Epifanovsky
 -----------------------------------------------------------------------
 Exchange:     0.2000 Hartree-Fock + 0.0800 Slater + 0.7200 B88
 Correlation:  0.1900 VWN1RPA + 0.8100 LYP
 Using SG-1 standard quadrature grid
 using 6 threads for integral computing
 -------------------------------------------------------
 OpenMP Integral computing Module                
 Release: version 2.0, May 2017, Q-Chem Inc. Pleasanton 
 -------------------------------------------------------
 -------------------------------------------------------
 OpenMP BLAS3 based DFT computing Module                
 Release: version 1.0, May 2013, Q-Chem Inc. Pittsburgh 
 -------------------------------------------------------
 A restricted SCF calculation will be
 performed using DIIS
 SCF converges when DIIS error is below 1.0e-08
 ---------------------------------------
  Cycle       Energy         DIIS error
 ---------------------------------------
    1   -1302.7545193827      2.37e-04  
    2   -1302.7592496630      3.34e-05  
    3   -1302.7592140082      4.83e-05  
    4   -1302.7593181221      8.86e-06  
    5   -1302.7593204640      5.69e-06  
    6   -1302.7593219727      1.21e-06  
    7   -1302.7593220392      4.35e-07  
    8   -1302.7593220490      1.10e-07  
    9   -1302.7593220498      4.45e-08  
   10   -1302.7593220500      1.90e-08  
   11   -1302.7593220501      8.61e-09  Convergence criterion met
 ---------------------------------------
 SCF time:   CPU 2128.88s  wall 434.00s 
 SCF   energy in the final basis set =    -1302.7593220501
 Total energy in the final basis set =    -1302.7593220501

 --------------------------------------------------------------

                    Orbital Energies (a.u.)
 --------------------------------------------------------------

 Alpha MOs
 -- Occupied --
-19.200 -19.179 -19.177 -19.177 -19.161 -19.156 -19.145 -19.126
-19.122 -10.336 -10.318 -10.317 -10.276 -10.268 -10.268 -10.266
-10.217 -10.202 -10.180 -10.177 -10.169 -10.167 -10.164 -10.152
-10.149  -1.144  -1.130  -1.093  -1.084  -1.066  -1.055  -1.054
 -1.037  -1.023  -0.847  -0.826  -0.814  -0.802  -0.746  -0.743
 -0.723  -0.697  -0.679  -0.668  -0.650  -0.639  -0.621  -0.600
 -0.585  -0.578  -0.572  -0.547  -0.541  -0.532  -0.530  -0.519
 -0.515  -0.509  -0.506  -0.504  -0.486  -0.472  -0.462  -0.461
 -0.452  -0.448  -0.445  -0.437  -0.433  -0.424  -0.415  -0.412
 -0.408  -0.399  -0.395  -0.388  -0.385  -0.381  -0.380  -0.371
 -0.365  -0.360  -0.355  -0.350  -0.348  -0.343  -0.340  -0.330
 -0.327  -0.318  -0.315  -0.308  -0.305  -0.303  -0.299  -0.284
 -0.272
 -- Virtual --
 -0.046  -0.036  -0.026  -0.020  -0.013  -0.008  -0.002   0.001
  0.006   0.013   0.018   0.022   0.026   0.031   0.034   0.039
  0.041   0.044   0.047   0.052   0.056   0.060   0.060   0.062
  0.067   0.071   0.076   0.080   0.081   0.085   0.086   0.087
  0.090   0.094   0.094   0.097   0.100   0.102   0.106   0.107
  0.109   0.114   0.117   0.118   0.121   0.123   0.124   0.126
  0.128   0.130   0.133   0.135   0.137   0.138   0.141   0.142
  0.144   0.145   0.148   0.149   0.151   0.153   0.155   0.157
  0.160   0.162   0.163   0.164   0.167   0.167   0.169   0.174
  0.174   0.181   0.183   0.184   0.187   0.189   0.190   0.194
  0.197   0.200   0.201   0.204   0.204   0.208   0.211   0.213
  0.214   0.218   0.221   0.222   0.225   0.228   0.230   0.231
  0.235   0.238   0.241   0.243   0.248   0.250   0.253   0.256
  0.258   0.259   0.263   0.265   0.271   0.273   0.273   0.275
  0.278   0.280   0.282   0.286   0.289   0.293   0.293   0.295
  0.298   0.300   0.302   0.306   0.307   0.310   0.314   0.316
  0.321   0.321   0.326   0.329   0.330   0.336   0.339   0.341
  0.343   0.346   0.347   0.351   0.354   0.357   0.358   0.363
  0.365   0.368   0.372   0.374   0.375   0.378   0.381   0.383
  0.386   0.389   0.394   0.399   0.402   0.405   0.405   0.415
  0.420   0.422   0.425   0.427   0.429   0.436   0.443   0.447
  0.452   0.456   0.459   0.463   0.466   0.473   0.476   0.483
  0.491   0.498   0.500   0.504   0.509   0.520   0.521   0.528
  0.532   0.537   0.550   0.558   0.565   0.568   0.574   0.578
  0.584   0.589   0.591   0.600   0.603   0.606   0.608   0.619
  0.624   0.629   0.633   0.642   0.644   0.648   0.654   0.658
  0.665   0.668   0.677   0.683   0.687   0.695   0.699   0.706
  0.706   0.711   0.718   0.725   0.728   0.730   0.737   0.740
  0.744   0.753   0.759   0.764   0.764   0.776   0.782   0.786
  0.789   0.791   0.793   0.797   0.801   0.803   0.811   0.815
  0.821   0.825   0.833   0.837   0.846   0.856   0.865   0.874
  0.877   0.886   0.910   0.924   0.940   0.949   0.958   0.962
  0.977   0.984   1.003   1.006   1.008   1.027   1.033   1.043
  1.048   1.055   1.064   1.078   1.083   1.089   1.104   1.107
  1.114   1.125   1.137   1.140   1.154   1.160   1.165   1.170
  1.182   1.188   1.192   1.197   1.200   1.212   1.216   1.221
  1.227   1.233   1.238   1.244   1.254   1.257   1.259   1.275
  1.280   1.282   1.290   1.295   1.307   1.314   1.322   1.329
  1.340   1.342   1.358   1.371   1.378   1.379   1.391   1.401
  1.417   1.434   1.440   1.446   1.457   1.465   1.466   1.479
  1.485   1.496   1.500   1.504   1.509   1.515   1.520   1.536
  1.541   1.546   1.553   1.558   1.565   1.570   1.579   1.582
  1.586   1.592   1.601   1.605   1.611   1.614   1.620   1.623
  1.626   1.631   1.632   1.635   1.653   1.656   1.663   1.665
  1.669   1.672   1.672   1.681   1.686   1.694   1.700   1.714
  1.715   1.718   1.728   1.730   1.739   1.742   1.751   1.763
  1.769   1.775   1.785   1.794   1.799   1.804   1.814   1.822
  1.830   1.831   1.837   1.848   1.853   1.868   1.869   1.875
  1.885   1.903   1.904   1.914   1.928   1.942   1.944   1.955
  1.966   1.977   1.983   1.990   2.005   2.009   2.023   2.026
  2.033   2.046   2.049   2.055   2.062   2.075   2.078   2.090
  2.104   2.109   2.118   2.128   2.140   2.152   2.154   2.161
  2.174   2.176   2.182   2.202   2.210   2.226   2.236   2.243
  2.251   2.258   2.275   2.277   2.292   2.303   2.316   2.344
  2.351   2.364   2.366   2.385   2.402   2.406   2.415   2.436
  2.463   2.489   2.498   2.512   2.526   2.528   2.533   2.540
  2.552   2.558   2.570   2.575   2.579   2.592   2.600   2.620
  2.622   2.639   2.642   2.651   2.651   2.673   2.684   2.685
  2.692   2.693   2.711   2.729   2.739   2.747   2.754   2.762
  2.780   2.786   2.795   2.799   2.810   2.825   2.830   2.839
  2.849   2.870   2.878   2.882   2.890   2.902   2.909   2.917
  2.920   2.927   2.934   2.940   2.950   2.964   2.971   2.984
  2.988   2.994   3.003   3.012   3.029   3.034   3.045   3.049
  3.055   3.059   3.073   3.081   3.084   3.094   3.105   3.116
  3.130   3.144   3.150   3.156   3.169   3.172   3.182   3.190
  3.203   3.206   3.225   3.239   3.248   3.251   3.277   3.289
  3.298   3.309   3.315   3.319   3.351   3.359   3.372   3.386
  3.411   3.427   3.461   3.468   3.497   3.545   3.547   3.586
  3.610   3.676   3.726   3.778   3.788   3.794   3.802   3.817
  3.836   3.847   3.850   3.864   3.884   3.890   3.920   3.925
  3.931   3.949   3.966   3.993   4.001   4.034   4.036   4.078
  4.083   4.118   4.146   4.153   4.159   4.193   4.236   4.242
  4.262   4.281   4.291   4.310   4.326   4.383   4.403   4.998
  5.077   5.087   5.102   5.113   5.144   5.154   5.159   5.162
  5.184   5.247   5.325   5.360   5.408   5.419   5.431   5.445
  5.473   5.588   5.606   5.612   5.650   5.668   5.678   5.758
  5.844   5.944  23.736  23.745  23.787  23.797  23.803  23.807
 23.853  23.857  23.868  23.885  23.931  23.952  23.966  23.990
 23.992  24.018  49.863  49.895  49.908  49.942  49.956  49.970
 49.979  50.007  50.043
 --------------------------------------------------------------

          Ground-State Mulliken Net Atomic Charges

     Atom                 Charge (a.u.)
  ----------------------------------------
      1 C                     0.771331
      2 H                     0.220089
      3 C                    -0.877672
      4 H                     0.266315
      5 O                    -0.180567
      6 H                     0.244622
      7 C                    -0.691976
      8 H                     0.190967
      9 H                     0.191920
     10 C                     1.149773
     11 C                    -0.470667
     12 O                    -0.167604
     13 C                    -0.606552
     14 H                     0.225939
     15 H                     0.154289
     16 C                    -0.821002
     17 H                     0.186073
     18 H                     0.221407
     19 C                     0.006534
     20 C                    -0.657961
     21 H                     0.151549
     22 H                     0.123421
     23 H                     0.134889
     24 C                    -0.601951
     25 H                     0.143575
     26 H                     0.145660
     27 H                     0.155126
     28 O                     0.083546
     29 H                     0.306701
     30 H                     0.229822
     31 O                     0.106795
     32 C                    -0.148379
     33 H                     0.283268
     34 C                    -0.808683
     35 H                     0.219848
     36 C                    -0.119191
     37 O                    -0.177169
     38 O                    -0.111813
     39 H                     0.298789
     40 C                    -0.305763
     41 H                     0.284022
     42 O                    -0.157444
     43 H                     0.269742
     44 C                    -0.512256
     45 H                     0.298217
     46 O                    -0.176498
     47 H                     0.265358
     48 C                    -0.238617
     49 H                     0.357285
     50 O                    -0.129386
     51 H                     0.274280
  ----------------------------------------
  Sum of atomic charges =    -0.000000

 -----------------------------------------------------------------
                    Cartesian Multipole Moments
 -----------------------------------------------------------------
    Charge (ESU x 10^10)
                -0.0000
    Dipole Moment (Debye)
         X       2.7531      Y       0.1878      Z      -4.3293
       Tot       5.1340
    Quadrupole Moments (Debye-Ang)
        XX    -161.0454     XY      12.0470     YY    -156.7702
        XZ     -10.9025     YZ      -4.6321     ZZ    -153.1554
    Octopole Moments (Debye-Ang^2)
       XXX      77.3702    XXY      61.0175    XYY     -13.8717
       YYY       4.1186    XXZ      -9.7854    XYZ      23.4499
       YYZ     -69.2560    XZZ      60.9460    YZZ       2.2582
       ZZZ     -18.4387
    Hexadecapole Moments (Debye-Ang^3)
      XXXX  -11155.9898   XXXY     131.5286   XXYY   -2376.8112
      XYYY      18.6550   YYYY   -2488.0083   XXXZ    -230.4160
      XXYZ      39.0346   XYYZ     -54.5714   YYYZ      63.6827
      XXZZ   -1980.1358   XYZZ      10.6200   YYZZ    -598.9841
      XZZZ     -90.4777   YZZZ     -10.2254   ZZZZ   -1041.8735
 -----------------------------------------------------------------
 Calculating analytic gradient of the SCF energy
 Gradient of SCF Energy
            1           2           3           4           5           6
    1  -0.0000227  -0.0001050   0.0002367   0.0000908   0.0000683  -0.0000366
    2   0.0000197  -0.0000360  -0.0002630   0.0002240   0.0001378   0.0000304
    3   0.0000257   0.0000148  -0.0000445   0.0000884   0.0000496  -0.0000082
            7           8           9          10          11          12
    1   0.0000797  -0.0000480   0.0000040  -0.0002609   0.0006415  -0.0005235
    2   0.0000951  -0.0000261  -0.0000602  -0.0003624   0.0021561  -0.0007740
    3   0.0000560  -0.0000510   0.0001270   0.0010451  -0.0014680   0.0001788
           13          14          15          16          17          18
    1   0.0000087   0.0001638  -0.0000224   0.0001068   0.0000841  -0.0000184
    2  -0.0001513  -0.0000260  -0.0000975  -0.0000683   0.0000907   0.0001175
    3  -0.0003285   0.0000574   0.0000585   0.0000464  -0.0000094   0.0001111
           19          20          21          22          23          24
    1   0.0000902  -0.0000472   0.0000103  -0.0000105  -0.0000819   0.0000372
    2  -0.0000069  -0.0000153  -0.0000404  -0.0000159  -0.0000099  -0.0000477
    3   0.0000557   0.0000058  -0.0000130  -0.0000200  -0.0000365  -0.0000657
           25          26          27          28          29          30
    1  -0.0000059   0.0000407  -0.0000212  -0.0000267   0.0004833   0.0000402
    2  -0.0000101  -0.0000203   0.0000164  -0.0012121   0.0000114   0.0000162
    3   0.0000047  -0.0000031  -0.0000201   0.0000872   0.0000808   0.0000051
           31          32          33          34          35          36
    1  -0.0007503  -0.0002774   0.0000152   0.0002400   0.0000072  -0.0000571
    2   0.0001515  -0.0000221  -0.0000437   0.0002584   0.0002487  -0.0000172
    3  -0.0003408  -0.0002133   0.0000685   0.0003602   0.0000781  -0.0000411
           37          38          39          40          41          42
    1   0.0000867   0.0000286   0.0000367   0.0000343  -0.0000465   0.0000634
    2  -0.0000054   0.0001806   0.0000223  -0.0001873   0.0000271   0.0000355
    3   0.0000617  -0.0000296   0.0000312   0.0000081   0.0000334  -0.0000168
           43          44          45          46          47          48
    1   0.0000341  -0.0001613   0.0000029  -0.0000237  -0.0000230  -0.0000518
    2   0.0000030  -0.0001553  -0.0000151   0.0000177   0.0000690  -0.0002703
    3   0.0000004   0.0001795   0.0000187  -0.0000259   0.0000016  -0.0002661
           49          50          51
    1  -0.0000341  -0.0000949   0.0000160
    2   0.0000161   0.0000231  -0.0000089
    3  -0.0001061   0.0001365   0.0000319
 Max gradient component =       2.156E-03
 RMS gradient           =       2.939E-04
 Gradient time:  CPU 546.98 s  wall 107.44 s
 Geometry Optimization Parameters
   NAtoms,    NIC,     NZ,  NCons,   NDum,   NFix, NCnnct, MaxDiis
       51     405       0       0       0       0       0       0

 Cartesian Hessian Update
 Hessian Updated using BFGS Update


** GEOMETRY OPTIMIZATION IN DELOCALIZED INTERNAL COORDINATES **
   Searching for a Minimum

   Optimization Cycle:   5

                       Coordinates (Angstroms)
     ATOM                X               Y               Z
      1  C        -3.7606804699   -0.5019253300   -0.4747649130
      2  H        -3.6188680107   -1.1759570947   -1.3328348510
      3  C        -3.3235001457    0.8913995567   -0.9478204697
      4  H        -3.4777593505    1.6135075858   -0.1411270932
      5  O        -4.1396506234    1.2540584651   -2.0756846632
      6  H        -4.0322278250    2.1958657370   -2.2397812000
      7  C        -1.8445010435    0.9153903422   -1.3690534044
      8  H        -1.7583120240    0.3077473164   -2.2769986658
      9  H        -1.5656591717    1.9393870709   -1.6412244270
     10  C        -0.8567312917    0.3561005707   -0.3288457016
     11  C        -0.6478421180    1.3154615037    0.8330220945
     12  O        -1.4509176294    2.1259087005    1.1983634453
     13  C        -1.3547466957   -1.0166513041    0.2002506472
     14  H        -0.7057778088   -1.3590003515    1.0082337582
     15  H        -1.2423013620   -1.7363800695   -0.6180988871
     16  C        -2.8182236514   -0.9733575057    0.6500967397
     17  H        -3.1115048066   -1.9709104376    0.9883070542
     18  H        -2.9123680703   -0.3119446346    1.5178278272
     19  C        -5.2693298296   -0.5698252463   -0.1166763832
     20  C        -5.7621180053   -2.0225414057   -0.0245660053
     21  H        -6.8480890299   -2.0531840620    0.1053991027
     22  H        -5.5216064154   -2.5834387844   -0.9334836295
     23  H        -5.3208605664   -2.5544659666    0.8247625429
     24  C        -5.6500321540    0.2113161728    1.1503134324
     25  H        -5.3173890177    1.2520506213    1.1098624598
     26  H        -5.2244041262   -0.2405662517    2.0513104290
     27  H        -6.7368894710    0.2215994677    1.2750306092
     28  O         0.4796767741    1.1526795873    1.6306526426
     29  H         0.1068928856    0.1805030925   -0.8093214524
     30  H        -5.7900841815   -0.1051240810   -0.9592433507
     31  O         1.7495851181   -0.5716497035    0.7524218723
     32  C         3.0577781314   -1.0976383152    0.5380548808
     33  H         3.6568285264   -1.0364302732    1.4535982487
     34  C         1.7596040628    0.7784904708    1.2090869716
     35  H         2.3684474322    0.8601788976    2.1176176297
     36  C         2.9015522522   -2.5828741680    0.2211544901
     37  O         3.3269319157   -3.4703086662    0.9088764258
     38  O         2.2223340607   -2.7806468930   -0.9288170469
     39  H         2.1498956157   -3.7381282127   -1.0613896210
     40  C         3.7555735822   -0.3169937710   -0.5854635054
     41  H         3.1804382149   -0.4633719615   -1.5118933998
     42  O         5.0651203257   -0.8360138421   -0.7248040408
     43  H         5.5768666412   -0.2294141520   -1.2731210240
     44  C         3.7663015826    1.1676191368   -0.2227564135
     45  H         4.4183551417    1.3152324106    0.6436356345
     46  O         4.3691956867    1.9541917656   -1.2572065036
     47  H         3.8378625449    1.8779186714   -2.0602433706
     48  C         2.3669282554    1.6859392624    0.1251359197
     49  H         1.7341549675    1.6353444930   -0.7745001093
     50  O         2.4140806548    3.0044655837    0.6293665392
     51  H         3.0057861586    3.5198274107    0.0679969637
   Point Group: c1    Number of degrees of freedom:   147


   Energy is  -1302.759322050

 Hessian Updated using BFGS Update

141 Hessian modes will be used to form the next step
  Hessian Eigenvalues:
     0.002233    0.004177    0.004327    0.004884    0.005575    0.005994
     0.006812    0.007134    0.007320    0.007611    0.009743    0.010403
     0.011370    0.013413    0.013792    0.014302    0.015392    0.018923
     0.020611    0.022212    0.026862    0.030745    0.032001    0.033462
     0.035111    0.037205    0.040806    0.044473    0.045368    0.045862
     0.046597    0.047428    0.047491    0.049123    0.049408    0.049700
     0.049860    0.050580    0.051491    0.053623    0.054165    0.054461
     0.054851    0.055241    0.055757    0.056235    0.056841    0.058918
     0.060525    0.061566    0.064679    0.065569    0.067437    0.068202
     0.073504    0.077517    0.083111    0.083231    0.083279    0.087331
     0.092212    0.094181    0.097923    0.113240    0.115305    0.128731
     0.144456    0.145676    0.154873    0.159279    0.159719    0.159994
     0.160018    0.160072    0.168928    0.169905    0.170461    0.171437
     0.176058    0.180769    0.190976    0.194188    0.197148    0.203957
     0.249044    0.249742    0.249992    0.250828    0.262831    0.270470
     0.270863    0.274285    0.276166    0.283014    0.283631    0.284772
     0.287017    0.287469    0.287846    0.288085    0.290339    0.297096
     0.302485    0.323796    0.336127    0.336729    0.337045    0.340773
     0.340888    0.341181    0.341436    0.341504    0.342452    0.342534
     0.342871    0.342886    0.343281    0.343377    0.343564    0.343669
     0.343723    0.343953    0.344897    0.346906    0.355270    0.396969
     0.398514    0.401431    0.406855    0.431423    0.436567    0.464926
     0.470048    0.535000    0.542235    0.544365    0.544872    0.549463
     0.550460    1.045699    1.057911

 Minimum Search - Taking Simple RFO Step
 Searching for Lamda that Minimizes Along All modes
 Value Taken    Lamda =  -0.00015766
 Step Taken.  Stepsize is  0.075392

                             Maximum     Tolerance    Cnvgd?
         Gradient           0.003491      0.000300      NO
         Displacement       0.025712      0.001200      NO
         Energy change     -0.000055      0.000001      NO


 New Cartesian Coordinates Obtained by Inverse Iteration

 Displacement from previous Coordinates is:  0.585294
 ----------------------------------------------------------------
             Standard Nuclear Orientation (Angstroms)
    I     Atom           X                Y                Z
 ----------------------------------------------------------------
    1      C      -3.7788944057    -0.4873887276    -0.4828024914
    2      H      -3.6349627585    -1.1441633160    -1.3537781022
    3      C      -3.3447530348     0.9153907350    -0.9280221503
    4      H      -3.5012340652     1.6202235758    -0.1070365617
    5      O      -4.1620584653     1.2974153072    -2.0486446184
    6      H      -4.0560322796     2.2422616615    -2.1950866270
    7      C      -1.8656606877     0.9495819540    -1.3499408001
    8      H      -1.7817138559     0.3615778870    -2.2708473493
    9      H      -1.5877816122     1.9791151281    -1.6021305284
   10      C      -0.8723787117     0.3665336555    -0.3268119112
   11      C      -0.6446754755     1.3037018214     0.8511433762
   12      O      -1.4372120103     2.1163574255     1.2342719897
   13      C      -1.3722944792    -1.0138569613     0.1806687856
   14      H      -0.7228903051    -1.3707099053     0.9818590851
   15      H      -1.2613132338    -1.7195315353    -0.6499963047
   16      C      -2.8354861507    -0.9783693168     0.6324466715
   17      H      -3.1289519109    -1.9818203011     0.9530656607
   18      H      -2.9287331179    -0.3325800769     1.5116432057
   19      C      -5.2872747165    -0.5653834210    -0.1253286317
   20      C      -5.7712835481    -2.0215175932    -0.0456683264
   21      H      -6.8568092281    -2.0596595251     0.0860930745
   22      H      -5.5289812763    -2.5724981696    -0.9601256790
   23      H      -5.3247734090    -2.5582320901     0.7979744890
   24      C      -5.6717750327     0.2021740749     1.1490767861
   25      H      -5.3450080307     1.2451597556     1.1182758814
   26      H      -5.2436545868    -0.2555748689     2.0458871207
   27      H      -6.7585911141     0.2053129246     1.2742813085
   28      O       0.4943879652     1.1368765529     1.6327000590
   29      H       0.0845154307     0.1943500386    -0.8202545501
   30      H      -5.8108875071    -0.0958860537    -0.9635144427
   31      O       1.7827001053    -0.5890678829     0.7689569310
   32      C       3.0976979805    -1.0990441045     0.5572904943
   33      H       3.7002013547    -1.0129861067     1.4684087291
   34      C       1.7745307697     0.7683672545     1.2036948527
   35      H       2.3883144043     0.8669417747     2.1070420572
   36      C       2.9616224469    -2.5919950196     0.2669847809
   37      O       3.4047528909    -3.4609248831     0.9669571771
   38      O       2.2795395149    -2.8206637911    -0.8756184225
   39      H       2.2207036874    -3.7813131693    -0.9910771607
   40      C       3.7778330107    -0.3267277382    -0.5827059511
   41      H       3.1992435544    -0.4949399196    -1.5032699319
   42      O       5.0929224239    -0.8311313053    -0.7224884395
   43      H       5.5930363007    -0.2264920698    -1.2835301140
   44      C       3.7718034751     1.1632615065    -0.2425856816
   45      H       4.4268297146     1.3320833728     0.6176423475
   46      O       4.3596135223     1.9409039538    -1.2922976812
   47      H       3.8260350178     1.8437483883    -2.0915747075
   48      C       2.3678515695     1.6695714721     0.1060114210
   49      H       1.7313954153     1.6004123525    -0.7895421564
   50      O       2.4028469753     2.9951088050     0.5923092316
   51      H       2.9855031153     3.5094678831     0.0206520339
 ----------------------------------------------------------------
 Molecular Point Group                 C1    NOp =  1
 Largest Abelian Subgroup              C1    NOp =  1
 Nuclear Repulsion Energy =  2491.9995243523 hartrees
 There are       97 alpha and       97 beta electrons
 Applying Cartesian multipole field
    Component          Value
    ---------          -----
     (2,0,0)        1.00000E-12
     (0,2,0)        2.00000E-11
     (0,0,2)       -3.00000E-11
 Nucleus-field energy     =     0.0000000258 hartrees
 Requested basis set is 6-311++G(d,p)
 There are 280 shells and 732 basis functions
 A cutoff of  1.0D-11 yielded  27563 shell pairs
 There are    184500 function pairs (    195528 Cartesian)
 Smallest overlap matrix eigenvalue = 1.18E-06

 Q-Chem warning in module stvman/mkSTV.C, line 306:

 Overlap eigenvalue is smaller than square root of threshold
 Use THRESH >= 12 to get rid of this warning

 Guess MOs from SCF MO coefficient file

 -----------------------------------------------------------------------
  General SCF calculation program by
  Eric Jon Sundstrom, Paul Horn, Yuezhi Mao, Dmitri Zuev, Alec White,
  David Stuck, Shaama M.S., Shane Yost, Joonho Lee, David Small,
  Daniel Levine, Susi Lehtola, Hugh Burton, Evgeny Epifanovsky
 -----------------------------------------------------------------------
 Exchange:     0.2000 Hartree-Fock + 0.0800 Slater + 0.7200 B88
 Correlation:  0.1900 VWN1RPA + 0.8100 LYP
 Using SG-1 standard quadrature grid
 using 6 threads for integral computing
 -------------------------------------------------------
 OpenMP Integral computing Module                
 Release: version 2.0, May 2017, Q-Chem Inc. Pleasanton 
 -------------------------------------------------------
 -------------------------------------------------------
 OpenMP BLAS3 based DFT computing Module                
 Release: version 1.0, May 2013, Q-Chem Inc. Pittsburgh 
 -------------------------------------------------------
 A restricted SCF calculation will be
 performed using DIIS
 SCF converges when DIIS error is below 1.0e-08
 ---------------------------------------
  Cycle       Energy         DIIS error
 ---------------------------------------
    1   -1302.7539405427      2.62e-04  
    2   -1302.7592290616      3.98e-05  
    3   -1302.7591161204      6.60e-05  
    4   -1302.7593157533      1.07e-05  
    5   -1302.7593196879      5.98e-06  
    6   -1302.7593213218      1.21e-06  
    7   -1302.7593213914      3.99e-07  
    8   -1302.7593213994      1.08e-07  
    9   -1302.7593213999      4.33e-08  
   10   -1302.7593213999      1.36e-08  
   11   -1302.7593213999      7.21e-09  Convergence criterion met
 ---------------------------------------
 SCF time:   CPU 2118.08s  wall 431.00s 
 SCF   energy in the final basis set =    -1302.7593213999
 Total energy in the final basis set =    -1302.7593213999

 --------------------------------------------------------------

                    Orbital Energies (a.u.)
 --------------------------------------------------------------

 Alpha MOs
 -- Occupied --
-19.200 -19.179 -19.177 -19.176 -19.160 -19.156 -19.144 -19.126
-19.122 -10.336 -10.318 -10.317 -10.276 -10.268 -10.267 -10.266
-10.217 -10.204 -10.180 -10.178 -10.170 -10.167 -10.165 -10.152
-10.150  -1.144  -1.129  -1.093  -1.084  -1.066  -1.055  -1.054
 -1.036  -1.023  -0.848  -0.826  -0.813  -0.802  -0.747  -0.743
 -0.723  -0.697  -0.679  -0.668  -0.649  -0.639  -0.622  -0.600
 -0.585  -0.578  -0.572  -0.548  -0.541  -0.532  -0.529  -0.519
 -0.514  -0.509  -0.506  -0.504  -0.487  -0.472  -0.462  -0.461
 -0.452  -0.448  -0.445  -0.437  -0.433  -0.424  -0.415  -0.412
 -0.408  -0.399  -0.395  -0.388  -0.385  -0.381  -0.380  -0.371
 -0.364  -0.360  -0.355  -0.350  -0.349  -0.344  -0.340  -0.330
 -0.327  -0.318  -0.315  -0.308  -0.305  -0.303  -0.299  -0.285
 -0.273
 -- Virtual --
 -0.046  -0.036  -0.026  -0.020  -0.013  -0.008  -0.002   0.001
  0.006   0.012   0.017   0.022   0.026   0.031   0.033   0.039
  0.041   0.044   0.047   0.052   0.056   0.059   0.060   0.062
  0.066   0.071   0.076   0.079   0.081   0.085   0.086   0.086
  0.090   0.094   0.094   0.097   0.100   0.102   0.105   0.107
  0.110   0.114   0.117   0.118   0.120   0.123   0.123   0.126
  0.128   0.130   0.133   0.135   0.137   0.139   0.141   0.142
  0.143   0.145   0.148   0.149   0.151   0.153   0.155   0.157
  0.160   0.162   0.163   0.164   0.166   0.167   0.169   0.173
  0.175   0.181   0.183   0.183   0.186   0.188   0.190   0.193
  0.197   0.200   0.200   0.204   0.204   0.207   0.211   0.212
  0.214   0.218   0.221   0.222   0.225   0.227   0.230   0.230
  0.234   0.238   0.241   0.242   0.248   0.250   0.253   0.256
  0.258   0.258   0.263   0.265   0.270   0.273   0.273   0.276
  0.277   0.279   0.281   0.286   0.289   0.293   0.293   0.295
  0.298   0.300   0.302   0.305   0.307   0.309   0.314   0.315
  0.321   0.321   0.326   0.329   0.329   0.336   0.338   0.340
  0.342   0.346   0.347   0.351   0.354   0.357   0.358   0.363
  0.364   0.367   0.372   0.373   0.375   0.378   0.381   0.383
  0.385   0.388   0.393   0.399   0.402   0.404   0.405   0.415
  0.419   0.421   0.424   0.426   0.429   0.436   0.441   0.446
  0.452   0.455   0.459   0.462   0.466   0.473   0.474   0.482
  0.491   0.496   0.500   0.504   0.509   0.519   0.522   0.529
  0.532   0.537   0.550   0.558   0.564   0.568   0.574   0.578
  0.583   0.587   0.590   0.600   0.602   0.606   0.609   0.618
  0.623   0.628   0.632   0.642   0.644   0.648   0.652   0.658
  0.664   0.666   0.676   0.683   0.684   0.695   0.698   0.704
  0.705   0.711   0.718   0.725   0.728   0.730   0.737   0.740
  0.744   0.752   0.758   0.763   0.764   0.775   0.783   0.786
  0.789   0.790   0.792   0.797   0.801   0.803   0.811   0.814
  0.821   0.824   0.832   0.837   0.845   0.854   0.864   0.873
  0.877   0.885   0.910   0.923   0.940   0.948   0.958   0.961
  0.975   0.983   1.002   1.006   1.008   1.025   1.032   1.043
  1.047   1.055   1.063   1.077   1.083   1.089   1.102   1.107
  1.113   1.123   1.136   1.139   1.153   1.159   1.162   1.169
  1.180   1.187   1.191   1.197   1.199   1.212   1.215   1.220
  1.225   1.232   1.238   1.244   1.253   1.256   1.258   1.276
  1.279   1.280   1.292   1.294   1.308   1.312   1.323   1.329
  1.338   1.340   1.357   1.370   1.375   1.378   1.391   1.400
  1.417   1.433   1.440   1.445   1.455   1.464   1.466   1.478
  1.485   1.495   1.499   1.501   1.507   1.514   1.518   1.536
  1.539   1.547   1.552   1.558   1.564   1.571   1.578   1.582
  1.586   1.591   1.601   1.604   1.611   1.613   1.620   1.623
  1.626   1.631   1.631   1.634   1.652   1.655   1.662   1.664
  1.668   1.671   1.672   1.680   1.686   1.693   1.698   1.712
  1.714   1.718   1.726   1.729   1.738   1.742   1.750   1.762
  1.768   1.774   1.783   1.790   1.798   1.804   1.812   1.822
  1.829   1.831   1.836   1.846   1.851   1.866   1.870   1.875
  1.884   1.902   1.904   1.912   1.926   1.941   1.943   1.954
  1.966   1.977   1.983   1.990   2.003   2.006   2.022   2.025
  2.032   2.046   2.048   2.055   2.060   2.073   2.078   2.089
  2.104   2.108   2.117   2.127   2.140   2.151   2.154   2.160
  2.173   2.175   2.181   2.200   2.210   2.224   2.236   2.243
  2.251   2.257   2.272   2.278   2.291   2.303   2.316   2.342
  2.350   2.362   2.364   2.384   2.401   2.407   2.415   2.436
  2.462   2.488   2.498   2.512   2.525   2.528   2.533   2.539
  2.552   2.558   2.570   2.575   2.579   2.592   2.598   2.619
  2.622   2.639   2.642   2.649   2.651   2.673   2.683   2.685
  2.690   2.692   2.711   2.727   2.739   2.746   2.753   2.761
  2.780   2.785   2.794   2.799   2.809   2.824   2.829   2.839
  2.848   2.869   2.878   2.882   2.890   2.902   2.908   2.916
  2.918   2.927   2.934   2.939   2.949   2.963   2.971   2.983
  2.987   2.993   3.001   3.011   3.029   3.030   3.044   3.047
  3.054   3.058   3.071   3.081   3.081   3.094   3.103   3.115
  3.129   3.143   3.149   3.154   3.169   3.172   3.179   3.189
  3.201   3.202   3.224   3.237   3.245   3.250   3.276   3.288
  3.298   3.308   3.315   3.318   3.349   3.359   3.372   3.385
  3.410   3.426   3.459   3.465   3.496   3.545   3.547   3.584
  3.610   3.675   3.723   3.778   3.788   3.794   3.802   3.816
  3.835   3.846   3.850   3.864   3.884   3.890   3.920   3.925
  3.931   3.950   3.966   3.993   4.000   4.033   4.035   4.075
  4.082   4.116   4.145   4.152   4.158   4.193   4.235   4.242
  4.261   4.281   4.290   4.309   4.326   4.383   4.402   4.996
  5.076   5.086   5.102   5.114   5.142   5.154   5.158   5.161
  5.183   5.248   5.321   5.361   5.407   5.418   5.431   5.444
  5.471   5.588   5.606   5.612   5.650   5.669   5.677   5.760
  5.843   5.943  23.735  23.745  23.786  23.796  23.802  23.806
 23.852  23.856  23.867  23.885  23.930  23.951  23.963  23.988
 23.992  24.018  49.863  49.895  49.908  49.942  49.955  49.969
 49.978  50.007  50.042
 --------------------------------------------------------------

          Ground-State Mulliken Net Atomic Charges

     Atom                 Charge (a.u.)
  ----------------------------------------
      1 C                     0.761541
      2 H                     0.220432
      3 C                    -0.866610
      4 H                     0.265014
      5 O                    -0.180276
      6 H                     0.244851
      7 C                    -0.683848
      8 H                     0.190992
      9 H                     0.193257
     10 C                     1.175214
     11 C                    -0.489146
     12 O                    -0.166267
     13 C                    -0.628820
     14 H                     0.231410
     15 H                     0.153092
     16 C                    -0.800226
     17 H                     0.184698
     18 H                     0.219144
     19 C                     0.001410
     20 C                    -0.656693
     21 H                     0.151518
     22 H                     0.123639
     23 H                     0.134797
     24 C                    -0.600282
     25 H                     0.143403
     26 H                     0.145556
     27 H                     0.155224
     28 O                     0.080143
     29 H                     0.300306
     30 H                     0.229697
     31 O                     0.108173
     32 C                    -0.144802
     33 H                     0.283520
     34 C                    -0.809972
     35 H                     0.218209
     36 C                    -0.115429
     37 O                    -0.179447
     38 O                    -0.114225
     39 H                     0.298905
     40 C                    -0.301776
     41 H                     0.282124
     42 O                    -0.156781
     43 H                     0.269403
     44 C                    -0.518480
     45 H                     0.297398
     46 O                    -0.176013
     47 H                     0.265323
     48 C                    -0.242945
     49 H                     0.358423
     50 O                    -0.129288
     51 H                     0.274514
  ----------------------------------------
  Sum of atomic charges =     0.000000

 -----------------------------------------------------------------
                    Cartesian Multipole Moments
 -----------------------------------------------------------------
    Charge (ESU x 10^10)
                 0.0000
    Dipole Moment (Debye)
         X       2.6214      Y       0.1419      Z      -4.4010
       Tot       5.1245
    Quadrupole Moments (Debye-Ang)
        XX    -161.2657     XY      11.9367     YY    -156.3909
        XZ     -11.1756     YZ      -4.4372     ZZ    -153.4618
    Octopole Moments (Debye-Ang^2)
       XXX      71.1970    XXY      61.7288    XYY     -15.0112
       YYY       2.6227    XXZ     -11.4696    XYZ      24.4474
       YYZ     -69.2924    XZZ      59.7428    YZZ       2.7647
       ZZZ     -21.0408
    Hexadecapole Moments (Debye-Ang^3)
      XXXX  -11285.4603   XXXY     165.3085   XXYY   -2397.1759
      XYYY      28.7551   YYYY   -2475.7291   XXXZ    -244.9875
      XXYZ      52.4851   XYYZ     -59.5574   YYYZ      74.2832
      XXZZ   -2001.7937   XYZZ      23.3890   YYZZ    -605.7545
      XZZZ     -98.9796   YZZZ       3.4575   ZZZZ   -1040.7257
 -----------------------------------------------------------------
 Calculating analytic gradient of the SCF energy
 Gradient of SCF Energy
            1           2           3           4           5           6
    1   0.0000354   0.0000690  -0.0001331  -0.0000822  -0.0001180   0.0000009
    2  -0.0000540   0.0000095   0.0000954  -0.0001536  -0.0000654  -0.0000268
    3  -0.0000886   0.0000417   0.0000989  -0.0000863  -0.0001416   0.0000720
            7           8           9          10          11          12
    1  -0.0001146  -0.0000378  -0.0000074  -0.0002297  -0.0000198   0.0004065
    2  -0.0000744   0.0000160   0.0000631  -0.0000096  -0.0000107   0.0000536
    3   0.0001433   0.0000105  -0.0000992  -0.0006393  -0.0003886   0.0001571
           13          14          15          16          17          18
    1  -0.0000453  -0.0000587   0.0000117  -0.0000282  -0.0001060   0.0000112
    2   0.0000083   0.0000575   0.0000343   0.0000193  -0.0000416  -0.0000604
    3   0.0000703  -0.0000635  -0.0000069  -0.0000570   0.0000080  -0.0000828
           19          20          21          22          23          24
    1  -0.0000591   0.0000696  -0.0000129   0.0000054   0.0000555  -0.0000018
    2   0.0000627   0.0000397  -0.0000201   0.0000364   0.0000019  -0.0000731
    3  -0.0000055  -0.0000031  -0.0000164  -0.0000135   0.0000210  -0.0000182
           25          26          27          28          29          30
    1   0.0000114  -0.0000062   0.0000081  -0.0000861  -0.0004942  -0.0000202
    2   0.0000796  -0.0000182   0.0000365   0.0004859   0.0001276   0.0000069
    3   0.0000304  -0.0000012   0.0000088   0.0007854   0.0001155  -0.0000332
           31          32          33          34          35          36
    1   0.0013777   0.0002252  -0.0000286  -0.0006793   0.0000207  -0.0001597
    2  -0.0003670  -0.0001271   0.0000509  -0.0000465  -0.0002232   0.0000777
    3   0.0005338   0.0000590  -0.0000439  -0.0004307  -0.0001221   0.0002484
           37          38          39          40          41          42
    1   0.0000595   0.0000593  -0.0000322   0.0000853  -0.0000039  -0.0000700
    2  -0.0000210  -0.0000776  -0.0000268  -0.0000109   0.0000159  -0.0000096
    3  -0.0001336  -0.0000606  -0.0000330  -0.0000182  -0.0000133   0.0000234
           43          44          45          46          47          48
    1  -0.0000315  -0.0000389   0.0000024   0.0001163  -0.0000493   0.0001678
    2   0.0000018   0.0001779  -0.0000115  -0.0000312  -0.0000155   0.0000978
    3  -0.0000277   0.0000283  -0.0000173   0.0000305   0.0000030   0.0000829
           49          50          51
    1  -0.0001034   0.0000402   0.0000189
    2  -0.0001229   0.0000204   0.0000220
    3   0.0000765  -0.0000280   0.0000246
 Max gradient component =       1.378E-03
 RMS gradient           =       1.914E-04
 Gradient time:  CPU 545.09 s  wall 108.92 s
 Geometry Optimization Parameters
   NAtoms,    NIC,     NZ,  NCons,   NDum,   NFix, NCnnct, MaxDiis
       51     405       0       0       0       0       0       0

 Cartesian Hessian Update
 Hessian Updated using BFGS Update


** GEOMETRY OPTIMIZATION IN DELOCALIZED INTERNAL COORDINATES **
   Searching for a Minimum

   Optimization Cycle:   6

                       Coordinates (Angstroms)
     ATOM                X               Y               Z
      1  C        -3.7788944057   -0.4873887276   -0.4828024914
      2  H        -3.6349627585   -1.1441633160   -1.3537781022
      3  C        -3.3447530348    0.9153907350   -0.9280221503
      4  H        -3.5012340652    1.6202235758   -0.1070365617
      5  O        -4.1620584653    1.2974153072   -2.0486446184
      6  H        -4.0560322796    2.2422616615   -2.1950866270
      7  C        -1.8656606877    0.9495819540   -1.3499408001
      8  H        -1.7817138559    0.3615778870   -2.2708473493
      9  H        -1.5877816122    1.9791151281   -1.6021305284
     10  C        -0.8723787117    0.3665336555   -0.3268119112
     11  C        -0.6446754755    1.3037018214    0.8511433762
     12  O        -1.4372120103    2.1163574255    1.2342719897
     13  C        -1.3722944792   -1.0138569613    0.1806687856
     14  H        -0.7228903051   -1.3707099053    0.9818590851
     15  H        -1.2613132338   -1.7195315353   -0.6499963047
     16  C        -2.8354861507   -0.9783693168    0.6324466715
     17  H        -3.1289519109   -1.9818203011    0.9530656607
     18  H        -2.9287331179   -0.3325800769    1.5116432057
     19  C        -5.2872747165   -0.5653834210   -0.1253286317
     20  C        -5.7712835481   -2.0215175932   -0.0456683264
     21  H        -6.8568092281   -2.0596595251    0.0860930745
     22  H        -5.5289812763   -2.5724981696   -0.9601256790
     23  H        -5.3247734090   -2.5582320901    0.7979744890
     24  C        -5.6717750327    0.2021740749    1.1490767861
     25  H        -5.3450080307    1.2451597556    1.1182758814
     26  H        -5.2436545868   -0.2555748689    2.0458871207
     27  H        -6.7585911141    0.2053129246    1.2742813085
     28  O         0.4943879652    1.1368765529    1.6327000590
     29  H         0.0845154307    0.1943500386   -0.8202545501
     30  H        -5.8108875071   -0.0958860537   -0.9635144427
     31  O         1.7827001053   -0.5890678829    0.7689569310
     32  C         3.0976979805   -1.0990441045    0.5572904943
     33  H         3.7002013547   -1.0129861067    1.4684087291
     34  C         1.7745307697    0.7683672545    1.2036948527
     35  H         2.3883144043    0.8669417747    2.1070420572
     36  C         2.9616224469   -2.5919950196    0.2669847809
     37  O         3.4047528909   -3.4609248831    0.9669571771
     38  O         2.2795395149   -2.8206637911   -0.8756184225
     39  H         2.2207036874   -3.7813131693   -0.9910771607
     40  C         3.7778330107   -0.3267277382   -0.5827059511
     41  H         3.1992435544   -0.4949399196   -1.5032699319
     42  O         5.0929224239   -0.8311313053   -0.7224884395
     43  H         5.5930363007   -0.2264920698   -1.2835301140
     44  C         3.7718034751    1.1632615065   -0.2425856816
     45  H         4.4268297146    1.3320833728    0.6176423475
     46  O         4.3596135223    1.9409039538   -1.2922976812
     47  H         3.8260350178    1.8437483883   -2.0915747075
     48  C         2.3678515695    1.6695714721    0.1060114210
     49  H         1.7313954153    1.6004123525   -0.7895421564
     50  O         2.4028469753    2.9951088050    0.5923092316
     51  H         2.9855031153    3.5094678831    0.0206520339
   Point Group: c1    Number of degrees of freedom:   147


   Energy is  -1302.759321400

 Hessian Updated using BFGS Update

142 Hessian modes will be used to form the next step
  Hessian Eigenvalues:
     0.002214    0.004178    0.004325    0.004926    0.005577    0.005989
     0.006815    0.007135    0.007248    0.007616    0.009775    0.010394
     0.011355    0.013409    0.013784    0.014294    0.016881    0.018954
     0.020644    0.022213    0.029483    0.031019    0.032048    0.033404
     0.036144    0.038762    0.040554    0.044337    0.044677    0.045566
     0.046742    0.047150    0.047476    0.048458    0.049163    0.049711
     0.050044    0.050571    0.051558    0.053628    0.054166    0.054565
     0.054837    0.055239    0.055762    0.056248    0.057469    0.058806
     0.060546    0.061156    0.064772    0.065981    0.067575    0.068884
     0.073516    0.077493    0.083221    0.083265    0.083438    0.087354
     0.092220    0.094518    0.097801    0.113237    0.115836    0.128730
     0.144598    0.147142    0.154913    0.159330    0.159754    0.159961
     0.160010    0.160024    0.160151    0.169142    0.169939    0.170564
     0.172122    0.176169    0.180503    0.193758    0.195038    0.202619
     0.206222    0.249436    0.249676    0.250029    0.252536    0.262854
     0.270818    0.271643    0.274258    0.276883    0.283412    0.284425
     0.285120    0.287126    0.287717    0.287871    0.288598    0.290319
     0.297073    0.302446    0.334032    0.336350    0.336773    0.340612
     0.340855    0.341180    0.341423    0.341464    0.342381    0.342532
     0.342853    0.342884    0.343278    0.343373    0.343561    0.343612
     0.343722    0.343940    0.344821    0.345053    0.346945    0.396791
     0.397509    0.400340    0.406851    0.409300    0.431501    0.436550
     0.464547    0.534858    0.541980    0.543400    0.544480    0.544877
     0.550030    0.550630    1.045710    1.057976

 Minimum Search - Taking Simple RFO Step
 Searching for Lamda that Minimizes Along All modes
 Value Taken    Lamda =  -0.00009585
 Step Taken.  Stepsize is  0.039431

                             Maximum     Tolerance    Cnvgd?
         Gradient           0.004296      0.000300      NO
         Displacement       0.011523      0.001200      NO
         Energy change      0.000001      0.000001     YES


 New Cartesian Coordinates Obtained by Inverse Iteration

 Displacement from previous Coordinates is:  0.360900
 ----------------------------------------------------------------
             Standard Nuclear Orientation (Angstroms)
    I     Atom           X                Y                Z
 ----------------------------------------------------------------
    1      C      -3.7678870038    -0.4965902882    -0.4783520739
    2      H      -3.6205065424    -1.1620060065    -1.3421968446
    3      C      -3.3287873011     0.9011524032    -0.9352059074
    4      H      -3.4884039343     1.6146810962    -0.1222501259
    5      O      -4.1388521375     1.2734497694    -2.0642548646
    6      H      -4.0295946916     2.2163985313    -2.2203372132
    7      C      -1.8473692895     0.9290395046    -1.3488577334
    8      H      -1.7581054705     0.3316826417    -2.2632313856
    9      H      -1.5665293726     1.9556819807    -1.6092168814
   10      C      -0.8619626502     0.3554974243    -0.3132166782
   11      C      -0.6441582914     1.3028226515     0.8578614454
   12      O      -1.4409962593     2.1156301960     1.2318072350
   13      C      -1.3656841183    -1.0199962209     0.2033778706
   14      H      -0.7212019070    -1.3704932945     1.0114245714
   15      H      -1.2509088017    -1.7331130399    -0.6204102367
   16      C      -2.8312960344    -0.9785869163     0.6466943396
   17      H      -3.1275119960    -1.9787824916     0.9747686170
   18      H      -2.9286713742    -0.3247317832     1.5195322915
   19      C      -5.2783979559    -0.5688581427    -0.1284945837
   20      C      -5.7653281144    -2.0232752115    -0.0349738504
   21      H      -6.8516770497    -2.0579380435     0.0907831903
   22      H      -5.5186299121    -2.5853473824    -0.9414745965
   23      H      -5.3249372966    -2.5509800604     0.8174931076
   24      C      -5.6693233038     0.2137979744     1.1346914479
   25      H      -5.3417937719     1.2560998839     1.0931935853
   26      H      -5.2463123346    -0.2334859569     2.0391648335
   27      H      -6.7568088414     0.2188286574     1.2538934615
   28      O       0.4940385111     1.1443390681     1.6412602409
   29      H       0.0990933826     0.1789562648    -0.7976149632
   30      H      -5.7965951933    -0.1082676550    -0.9749088581
   31      O       1.7681612498    -0.5781854984     0.7614143981
   32      C       3.0786157673    -1.0964371541     0.5421252899
   33      H       3.6834953966    -1.0240587717     1.4529062147
   34      C       1.7724604451     0.7746126628     1.2097935859
   35      H       2.3876753619     0.8626550484     2.1133398442
   36      C       2.9301214019    -2.5854237230     0.2379537008
   37      O       3.3649415698    -3.4644209086     0.9305395316
   38      O       2.2423340981    -2.7977806317    -0.9043374983
   39      H       2.1740545468    -3.7568146106    -1.0276572431
   40      C       3.7628795792    -0.3187469166    -0.5918050381
   41      H       3.1819957385    -0.4747336686    -1.5130626255
   42      O       5.0742499739    -0.8311852379    -0.7376391693
   43      H       5.5782398021    -0.2249548566    -1.2934663762
   44      C       3.7679108371     1.1682171296    -0.2387133746
   45      H       4.4260791090     1.3251145541     0.6213925216
   46      O       4.3583901500     1.9511293335    -1.2829993399
   47      H       3.8227311395     1.8642961801    -2.0820524666
   48      C       2.3683235763     1.6810412673     0.1178603847
   49      H       1.7293153516     1.6238929824    -0.7767366322
   50      O       2.4133457460     3.0021910552     0.6150414523
   51      H       2.9975938508     3.5174276197     0.0458116281
 ----------------------------------------------------------------
 Molecular Point Group                 C1    NOp =  1
 Largest Abelian Subgroup              C1    NOp =  1
 Nuclear Repulsion Energy =  2494.7072429770 hartrees
 There are       97 alpha and       97 beta electrons
 Applying Cartesian multipole field
    Component          Value
    ---------          -----
     (2,0,0)        1.00000E-12
     (0,2,0)        2.00000E-11
     (0,0,2)       -3.00000E-11
 Nucleus-field energy     =     0.0000000256 hartrees
 Requested basis set is 6-311++G(d,p)
 There are 280 shells and 732 basis functions
 A cutoff of  1.0D-11 yielded  27597 shell pairs
 There are    184800 function pairs (    195863 Cartesian)
 Smallest overlap matrix eigenvalue = 1.17E-06

 Q-Chem warning in module stvman/mkSTV.C, line 306:

 Overlap eigenvalue is smaller than square root of threshold
 Use THRESH >= 12 to get rid of this warning

 Guess MOs from SCF MO coefficient file

 -----------------------------------------------------------------------
  General SCF calculation program by
  Eric Jon Sundstrom, Paul Horn, Yuezhi Mao, Dmitri Zuev, Alec White,
  David Stuck, Shaama M.S., Shane Yost, Joonho Lee, David Small,
  Daniel Levine, Susi Lehtola, Hugh Burton, Evgeny Epifanovsky
 -----------------------------------------------------------------------
 Exchange:     0.2000 Hartree-Fock + 0.0800 Slater + 0.7200 B88
 Correlation:  0.1900 VWN1RPA + 0.8100 LYP
 Using SG-1 standard quadrature grid
 using 6 threads for integral computing
 -------------------------------------------------------
 OpenMP Integral computing Module                
 Release: version 2.0, May 2017, Q-Chem Inc. Pleasanton 
 -------------------------------------------------------
 -------------------------------------------------------
 OpenMP BLAS3 based DFT computing Module                
 Release: version 1.0, May 2013, Q-Chem Inc. Pittsburgh 
 -------------------------------------------------------
 A restricted SCF calculation will be
 performed using DIIS
 SCF converges when DIIS error is below 1.0e-08
 ---------------------------------------
  Cycle       Energy         DIIS error
 ---------------------------------------
    1   -1302.7575784825      1.50e-04  
    2   -1302.7593492094      1.73e-05  
    3   -1302.7593374688      2.60e-05  
    4   -1302.7593678201      6.01e-06  
    5   -1302.7593692208      2.90e-06  
    6   -1302.7593696226      6.07e-07  
    7   -1302.7593696390      2.04e-07  
    8   -1302.7593696410      5.63e-08  
    9   -1302.7593696412      2.90e-08  
   10   -1302.7593696412      7.04e-09  Convergence criterion met
 ---------------------------------------
 SCF time:   CPU 1932.60s  wall 396.00s 
 SCF   energy in the final basis set =    -1302.7593696412
 Total energy in the final basis set =    -1302.7593696412

 --------------------------------------------------------------

                    Orbital Energies (a.u.)
 --------------------------------------------------------------

 Alpha MOs
 -- Occupied --
-19.200 -19.179 -19.177 -19.177 -19.160 -19.156 -19.144 -19.126
-19.122 -10.336 -10.318 -10.317 -10.276 -10.268 -10.267 -10.266
-10.217 -10.203 -10.180 -10.178 -10.169 -10.167 -10.165 -10.152
-10.150  -1.144  -1.130  -1.093  -1.084  -1.066  -1.055  -1.054
 -1.036  -1.023  -0.847  -0.826  -0.813  -0.802  -0.747  -0.743
 -0.723  -0.697  -0.679  -0.668  -0.650  -0.639  -0.622  -0.601
 -0.585  -0.578  -0.572  -0.548  -0.541  -0.532  -0.529  -0.519
 -0.515  -0.509  -0.506  -0.504  -0.486  -0.472  -0.462  -0.461
 -0.452  -0.448  -0.445  -0.437  -0.433  -0.424  -0.415  -0.412
 -0.408  -0.399  -0.395  -0.388  -0.385  -0.381  -0.380  -0.371
 -0.365  -0.360  -0.355  -0.350  -0.349  -0.344  -0.340  -0.330
 -0.327  -0.318  -0.315  -0.308  -0.305  -0.303  -0.299  -0.284
 -0.272
 -- Virtual --
 -0.046  -0.036  -0.025  -0.020  -0.013  -0.008  -0.002   0.001
  0.006   0.012   0.018   0.022   0.026   0.031   0.034   0.039
  0.041   0.044   0.047   0.052   0.056   0.059   0.060   0.062
  0.067   0.071   0.076   0.080   0.081   0.085   0.086   0.086
  0.090   0.094   0.094   0.097   0.100   0.102   0.106   0.107
  0.109   0.114   0.117   0.118   0.121   0.123   0.123   0.126
  0.128   0.130   0.133   0.135   0.137   0.138   0.141   0.142
  0.144   0.145   0.148   0.149   0.151   0.154   0.155   0.157
  0.160   0.162   0.163   0.164   0.167   0.167   0.169   0.173
  0.174   0.181   0.183   0.183   0.186   0.188   0.190   0.194
  0.197   0.200   0.200   0.204   0.204   0.207   0.211   0.213
  0.214   0.218   0.221   0.222   0.225   0.227   0.230   0.231
  0.235   0.238   0.241   0.242   0.248   0.250   0.253   0.256
  0.258   0.259   0.263   0.265   0.270   0.273   0.273   0.275
  0.278   0.280   0.282   0.286   0.289   0.293   0.293   0.295
  0.298   0.300   0.302   0.305   0.307   0.310   0.314   0.315
  0.321   0.321   0.326   0.329   0.329   0.335   0.338   0.341
  0.343   0.345   0.347   0.351   0.354   0.357   0.358   0.363
  0.364   0.368   0.372   0.374   0.375   0.378   0.381   0.383
  0.386   0.389   0.394   0.399   0.402   0.404   0.405   0.415
  0.420   0.422   0.424   0.426   0.429   0.436   0.442   0.447
  0.452   0.455   0.459   0.463   0.466   0.473   0.475   0.483
  0.491   0.497   0.500   0.504   0.509   0.519   0.522   0.529
  0.532   0.537   0.551   0.558   0.564   0.568   0.574   0.578
  0.584   0.588   0.591   0.600   0.603   0.606   0.608   0.618
  0.623   0.628   0.632   0.642   0.644   0.648   0.653   0.658
  0.664   0.666   0.677   0.683   0.686   0.695   0.699   0.705
  0.706   0.711   0.718   0.725   0.728   0.731   0.737   0.740
  0.744   0.753   0.759   0.763   0.764   0.775   0.783   0.786
  0.789   0.791   0.792   0.797   0.801   0.803   0.811   0.814
  0.821   0.825   0.833   0.837   0.845   0.855   0.864   0.875
  0.877   0.886   0.910   0.923   0.940   0.948   0.958   0.962
  0.976   0.984   1.002   1.006   1.007   1.026   1.032   1.043
  1.047   1.055   1.063   1.078   1.083   1.089   1.103   1.106
  1.114   1.124   1.136   1.140   1.153   1.159   1.164   1.169
  1.181   1.187   1.191   1.197   1.199   1.212   1.215   1.221
  1.226   1.232   1.238   1.244   1.254   1.257   1.259   1.276
  1.279   1.280   1.291   1.294   1.308   1.313   1.322   1.328
  1.339   1.341   1.358   1.370   1.377   1.378   1.391   1.401
  1.416   1.434   1.440   1.445   1.456   1.464   1.466   1.479
  1.485   1.496   1.499   1.502   1.508   1.514   1.519   1.536
  1.540   1.547   1.552   1.558   1.564   1.571   1.579   1.582
  1.586   1.591   1.601   1.604   1.611   1.614   1.620   1.623
  1.626   1.631   1.632   1.634   1.652   1.656   1.662   1.665
  1.669   1.671   1.672   1.681   1.686   1.694   1.699   1.712
  1.714   1.718   1.727   1.729   1.738   1.742   1.751   1.762
  1.769   1.775   1.784   1.793   1.799   1.804   1.813   1.822
  1.830   1.831   1.836   1.847   1.852   1.867   1.869   1.875
  1.885   1.903   1.904   1.913   1.927   1.941   1.944   1.955
  1.966   1.977   1.983   1.990   2.004   2.008   2.023   2.026
  2.033   2.046   2.048   2.055   2.060   2.074   2.078   2.089
  2.104   2.109   2.117   2.128   2.139   2.151   2.154   2.161
  2.173   2.175   2.181   2.201   2.210   2.225   2.236   2.243
  2.251   2.257   2.274   2.278   2.292   2.303   2.316   2.343
  2.350   2.363   2.365   2.385   2.402   2.406   2.415   2.436
  2.462   2.489   2.498   2.513   2.526   2.528   2.533   2.540
  2.552   2.558   2.570   2.575   2.579   2.592   2.599   2.620
  2.622   2.639   2.643   2.650   2.651   2.673   2.684   2.685
  2.691   2.692   2.711   2.728   2.739   2.746   2.753   2.761
  2.780   2.785   2.794   2.799   2.809   2.825   2.829   2.839
  2.848   2.870   2.878   2.881   2.890   2.902   2.909   2.916
  2.919   2.927   2.934   2.940   2.950   2.964   2.971   2.983
  2.988   2.994   3.002   3.011   3.029   3.032   3.044   3.047
  3.055   3.058   3.072   3.081   3.083   3.094   3.105   3.115
  3.129   3.144   3.149   3.155   3.169   3.172   3.180   3.189
  3.202   3.204   3.225   3.237   3.247   3.251   3.277   3.288
  3.298   3.308   3.315   3.319   3.350   3.359   3.372   3.386
  3.411   3.427   3.460   3.466   3.496   3.545   3.547   3.585
  3.610   3.675   3.724   3.778   3.788   3.794   3.802   3.816
  3.836   3.847   3.850   3.864   3.884   3.890   3.920   3.925
  3.931   3.950   3.966   3.993   4.001   4.033   4.036   4.076
  4.083   4.116   4.145   4.152   4.158   4.193   4.236   4.242
  4.261   4.281   4.291   4.309   4.326   4.383   4.402   4.997
  5.077   5.086   5.102   5.113   5.143   5.154   5.158   5.162
  5.184   5.247   5.323   5.361   5.407   5.419   5.431   5.444
  5.473   5.588   5.606   5.612   5.650   5.668   5.678   5.759
  5.844   5.944  23.735  23.745  23.787  23.796  23.802  23.806
 23.852  23.857  23.867  23.885  23.930  23.952  23.964  23.989
 23.992  24.018  49.863  49.895  49.908  49.942  49.955  49.969
 49.979  50.007  50.043
 --------------------------------------------------------------

          Ground-State Mulliken Net Atomic Charges

     Atom                 Charge (a.u.)
  ----------------------------------------
      1 C                     0.764507
      2 H                     0.220297
      3 C                    -0.871828
      4 H                     0.264890
      5 O                    -0.179714
      6 H                     0.244676
      7 C                    -0.696487
      8 H                     0.191216
      9 H                     0.192422
     10 C                     1.167346
     11 C                    -0.483148
     12 O                    -0.167637
     13 C                    -0.606051
     14 H                     0.227256
     15 H                     0.154011
     16 C                    -0.815139
     17 H                     0.185192
     18 H                     0.219787
     19 C                     0.003516
     20 C                    -0.656816
     21 H                     0.151453
     22 H                     0.123757
     23 H                     0.134963
     24 C                    -0.600439
     25 H                     0.143709
     26 H                     0.145397
     27 H                     0.155167
     28 O                     0.082746
     29 H                     0.306064
     30 H                     0.229396
     31 O                     0.107373
     32 C                    -0.143787
     33 H                     0.283510
     34 C                    -0.809303
     35 H                     0.218792
     36 C                    -0.118335
     37 O                    -0.178195
     38 O                    -0.113157
     39 H                     0.298842
     40 C                    -0.307017
     41 H                     0.283241
     42 O                    -0.157290
     43 H                     0.269573
     44 C                    -0.513751
     45 H                     0.297953
     46 O                    -0.176023
     47 H                     0.265187
     48 C                    -0.243648
     49 H                     0.360120
     50 O                    -0.129071
     51 H                     0.274473
  ----------------------------------------
  Sum of atomic charges =     0.000000

 -----------------------------------------------------------------
                    Cartesian Multipole Moments
 -----------------------------------------------------------------
    Charge (ESU x 10^10)
                 0.0000
    Dipole Moment (Debye)
         X       2.6695      Y       0.1587      Z      -4.3679
       Tot       5.1216
    Quadrupole Moments (Debye-Ang)
        XX    -161.1373     XY      12.0253     YY    -156.5855
        XZ     -10.9737     YZ      -4.6333     ZZ    -153.3609
    Octopole Moments (Debye-Ang^2)
       XXX      73.6287    XXY      61.2658    XYY     -14.6900
       YYY       3.4895    XXZ     -10.4292    XYZ      23.7535
       YYZ     -69.3579    XZZ      60.2932    YZZ       2.2812
       ZZZ     -20.1279
    Hexadecapole Moments (Debye-Ang^3)
      XXXX  -11211.4946   XXXY     146.0136   XXYY   -2387.0788
      XYYY      20.9343   YYYY   -2481.3434   XXXZ    -231.4273
      XXYZ      44.3914   XYYZ     -55.4354   YYYZ      66.1670
      XXZZ   -1989.8140   XYZZ      15.4490   YYZZ    -602.7660
      XZZZ     -92.1549   YZZZ      -6.2681   ZZZZ   -1043.3624
 -----------------------------------------------------------------
 Calculating analytic gradient of the SCF energy
 Gradient of SCF Energy
            1           2           3           4           5           6
    1   0.0000228   0.0000352  -0.0000791  -0.0000326   0.0000263  -0.0000150
    2  -0.0000427   0.0000153   0.0000527  -0.0000674  -0.0000105  -0.0000013
    3  -0.0000129   0.0000125   0.0000689  -0.0000463  -0.0000716   0.0000280
            7           8           9          10          11          12
    1   0.0000398  -0.0000061  -0.0000019  -0.0000946  -0.0001926   0.0002043
    2   0.0000118   0.0000110  -0.0000003  -0.0000705   0.0001264   0.0001037
    3  -0.0000274   0.0000189  -0.0000228  -0.0000112   0.0000246  -0.0000451
           13          14          15          16          17          18
    1   0.0000597  -0.0000107  -0.0000133  -0.0000043  -0.0000371   0.0000031
    2  -0.0000542   0.0000031   0.0000213   0.0000213  -0.0000273  -0.0000268
    3   0.0000405  -0.0000072  -0.0000113  -0.0000568   0.0000108  -0.0000267
           19          20          21          22          23          24
    1  -0.0000683   0.0000262  -0.0000065  -0.0000008   0.0000383  -0.0000151
    2   0.0000142   0.0000188  -0.0000047   0.0000155  -0.0000178  -0.0000252
    3  -0.0000128  -0.0000080   0.0000056  -0.0000077   0.0000013  -0.0000007
           25          26          27          28          29          30
    1   0.0000167  -0.0000207   0.0000041   0.0000707   0.0000428  -0.0000005
    2   0.0000404   0.0000039   0.0000135  -0.0003549   0.0000149  -0.0000153
    3   0.0000128  -0.0000116  -0.0000027   0.0001888   0.0000051   0.0000000
           31          32          33          34          35          36
    1  -0.0000295  -0.0001450  -0.0000006   0.0000212  -0.0000005   0.0003032
    2  -0.0000042   0.0000185  -0.0000034   0.0002007   0.0000020   0.0000360
    3   0.0000174   0.0001116   0.0000065  -0.0000773   0.0000072  -0.0001543
           37          38          39          40          41          42
    1  -0.0001138  -0.0000977  -0.0000059   0.0000432   0.0000132  -0.0000292
    2  -0.0000058  -0.0000448  -0.0000046  -0.0000225  -0.0000032   0.0000228
    3   0.0000319   0.0000509  -0.0000128  -0.0000522   0.0000013   0.0000231
           43          44          45          46          47          48
    1  -0.0000184  -0.0000193  -0.0000038   0.0000427  -0.0000074   0.0000493
    2   0.0000055   0.0000481  -0.0000016  -0.0000117   0.0000122  -0.0000624
    3  -0.0000046  -0.0000065   0.0000071  -0.0000184   0.0000134   0.0000239
           49          50          51
    1   0.0000000  -0.0000123   0.0000197
    2   0.0000248   0.0000316  -0.0000070
    3   0.0000111  -0.0000292   0.0000147
 Max gradient component =       3.549E-04
 RMS gradient           =       6.295E-05
 Gradient time:  CPU 545.18 s  wall 107.77 s
 Geometry Optimization Parameters
   NAtoms,    NIC,     NZ,  NCons,   NDum,   NFix, NCnnct, MaxDiis
       51     405       0       0       0       0       0       0

 Cartesian Hessian Update
 Hessian Updated using BFGS Update


** GEOMETRY OPTIMIZATION IN DELOCALIZED INTERNAL COORDINATES **
   Searching for a Minimum

   Optimization Cycle:   7

                       Coordinates (Angstroms)
     ATOM                X               Y               Z
      1  C        -3.7678870038   -0.4965902882   -0.4783520739
      2  H        -3.6205065424   -1.1620060065   -1.3421968446
      3  C        -3.3287873011    0.9011524032   -0.9352059074
      4  H        -3.4884039343    1.6146810962   -0.1222501259
      5  O        -4.1388521375    1.2734497694   -2.0642548646
      6  H        -4.0295946916    2.2163985313   -2.2203372132
      7  C        -1.8473692895    0.9290395046   -1.3488577334
      8  H        -1.7581054705    0.3316826417   -2.2632313856
      9  H        -1.5665293726    1.9556819807   -1.6092168814
     10  C        -0.8619626502    0.3554974243   -0.3132166782
     11  C        -0.6441582914    1.3028226515    0.8578614454
     12  O        -1.4409962593    2.1156301960    1.2318072350
     13  C        -1.3656841183   -1.0199962209    0.2033778706
     14  H        -0.7212019070   -1.3704932945    1.0114245714
     15  H        -1.2509088017   -1.7331130399   -0.6204102367
     16  C        -2.8312960344   -0.9785869163    0.6466943396
     17  H        -3.1275119960   -1.9787824916    0.9747686170
     18  H        -2.9286713742   -0.3247317832    1.5195322915
     19  C        -5.2783979559   -0.5688581427   -0.1284945837
     20  C        -5.7653281144   -2.0232752115   -0.0349738504
     21  H        -6.8516770497   -2.0579380435    0.0907831903
     22  H        -5.5186299121   -2.5853473824   -0.9414745965
     23  H        -5.3249372966   -2.5509800604    0.8174931076
     24  C        -5.6693233038    0.2137979744    1.1346914479
     25  H        -5.3417937719    1.2560998839    1.0931935853
     26  H        -5.2463123346   -0.2334859569    2.0391648335
     27  H        -6.7568088414    0.2188286574    1.2538934615
     28  O         0.4940385111    1.1443390681    1.6412602409
     29  H         0.0990933826    0.1789562648   -0.7976149632
     30  H        -5.7965951933   -0.1082676550   -0.9749088581
     31  O         1.7681612498   -0.5781854984    0.7614143981
     32  C         3.0786157673   -1.0964371541    0.5421252899
     33  H         3.6834953966   -1.0240587717    1.4529062147
     34  C         1.7724604451    0.7746126628    1.2097935859
     35  H         2.3876753619    0.8626550484    2.1133398442
     36  C         2.9301214019   -2.5854237230    0.2379537008
     37  O         3.3649415698   -3.4644209086    0.9305395316
     38  O         2.2423340981   -2.7977806317   -0.9043374983
     39  H         2.1740545468   -3.7568146106   -1.0276572431
     40  C         3.7628795792   -0.3187469166   -0.5918050381
     41  H         3.1819957385   -0.4747336686   -1.5130626255
     42  O         5.0742499739   -0.8311852379   -0.7376391693
     43  H         5.5782398021   -0.2249548566   -1.2934663762
     44  C         3.7679108371    1.1682171296   -0.2387133746
     45  H         4.4260791090    1.3251145541    0.6213925216
     46  O         4.3583901500    1.9511293335   -1.2829993399
     47  H         3.8227311395    1.8642961801   -2.0820524666
     48  C         2.3683235763    1.6810412673    0.1178603847
     49  H         1.7293153516    1.6238929824   -0.7767366322
     50  O         2.4133457460    3.0021910552    0.6150414523
     51  H         2.9975938508    3.5174276197    0.0458116281
   Point Group: c1    Number of degrees of freedom:   147


   Energy is  -1302.759369641

 Hessian Updated using BFGS Update

143 Hessian modes will be used to form the next step
  Hessian Eigenvalues:
     0.002222    0.004168    0.004323    0.004869    0.005568    0.005988
     0.006796    0.007083    0.007148    0.007614    0.009902    0.010375
     0.011346    0.013345    0.013756    0.014280    0.016162    0.018900
     0.020587    0.022213    0.029907    0.031224    0.031990    0.033483
     0.036497    0.040190    0.040783    0.043714    0.044611    0.045672
     0.046686    0.047140    0.047480    0.048453    0.049186    0.049711
     0.050048    0.050574    0.051518    0.053628    0.054166    0.054631
     0.054826    0.055243    0.055760    0.056246    0.056944    0.058807
     0.060551    0.061175    0.064774    0.066022    0.067499    0.068983
     0.073502    0.077461    0.083227    0.083268    0.083374    0.087331
     0.092216    0.094523    0.097864    0.113236    0.115735    0.128732
     0.144613    0.147849    0.154675    0.159291    0.159738    0.159964
     0.159991    0.160007    0.160021    0.160083    0.169140    0.169996
     0.170525    0.171964    0.176005    0.180523    0.193852    0.195917
     0.202000    0.206428    0.248882    0.249669    0.249996    0.251853
     0.262911    0.270834    0.271602    0.274272    0.276683    0.283379
     0.284501    0.284975    0.287270    0.287701    0.287886    0.288810
     0.290275    0.297052    0.302689    0.334188    0.336334    0.336775
     0.340630    0.340857    0.341179    0.341429    0.341447    0.342329
     0.342520    0.342858    0.342885    0.343280    0.343369    0.343563
     0.343646    0.343698    0.343785    0.344814    0.345180    0.346951
     0.396936    0.397820    0.400810    0.406839    0.418711    0.431403
     0.436538    0.464434    0.534966    0.542189    0.544361    0.544871
     0.549318    0.550451    0.555906    1.045696    1.057630

 Minimum Search - Taking Simple RFO Step
 Searching for Lamda that Minimizes Along All modes
 Value Taken    Lamda =  -0.00001167
 Step Taken.  Stepsize is  0.036471

                             Maximum     Tolerance    Cnvgd?
         Gradient           0.000321      0.000300      NO
         Displacement       0.009582      0.001200      NO
         Energy change     -0.000048      0.000001      NO


 New Cartesian Coordinates Obtained by Inverse Iteration

 Displacement from previous Coordinates is:  0.107183
 ----------------------------------------------------------------
             Standard Nuclear Orientation (Angstroms)
    I     Atom           X                Y                Z
 ----------------------------------------------------------------
    1      C      -3.7672068714    -0.4949311956    -0.4783989704
    2      H      -3.6229709994    -1.1590376207    -1.3438183937
    3      C      -3.3269553153     0.9029749647    -0.9339587815
    4      H      -3.4828268758     1.6156215239    -0.1193270646
    5      O      -4.1393377562     1.2789385599    -2.0600584523
    6      H      -4.0274106755     2.2216352952    -2.2158489917
    7      C      -1.8466123233     0.9292423660    -1.3509306833
    8      H      -1.7592145300     0.3323120845    -2.2658040114
    9      H      -1.5652661717     1.9558672741    -1.6107067693
   10      C      -0.8608643429     0.3550599245    -0.3163019462
   11      C      -0.6480468043     1.3006704168     0.8567101752
   12      O      -1.4502500744     2.1073518355     1.2325859107
   13      C      -1.3639127796    -1.0215507578     0.1976240345
   14      H      -0.7182736618    -1.3740171262     1.0038893764
   15      H      -1.2506334047    -1.7328838174    -0.6279186855
   16      C      -2.8286982592    -0.9802697195     0.6437985181
   17      H      -3.1247071904    -1.9810047539     0.9701815786
   18      H      -2.9239217538    -0.3282747743     1.5183553996
   19      C      -5.2770865015    -0.5657336293    -0.1258008025
   20      C      -5.7684517370    -2.0192700751    -0.0411245876
   21      H      -6.8549845678    -2.0512047210     0.0836711742
   22      H      -5.5229646458    -2.5769456534    -0.9506855535
   23      H      -5.3305300077    -2.5533093123     0.8086100200
   24      C      -5.6633290881     0.2095679857     1.1432385897
   25      H      -5.3346879311     1.2516373431     1.1068919078
   26      H      -5.2379751864    -0.2436682338     2.0436728019
   27      H      -6.7504513582     0.2150703682     1.2657708344
   28      O       0.4912099102     1.1477017147     1.6391690356
   29      H       0.1009628811     0.1811084340    -0.8001719205
   30      H      -5.7956596017    -0.0980784507    -0.9681161641
   31      O       1.7659955733    -0.5770218324     0.7637487460
   32      C       3.0768993943    -1.0952726023     0.5467759173
   33      H       3.6809758148    -1.0202831302     1.4578759678
   34      C       1.7696000898     0.7769374040     1.2085410943
   35      H       2.3850406886     0.8681374029     2.1116325306
   36      C       2.9291249762    -2.5850483378     0.2464176588
   37      O       3.3667825016    -3.4620087680     0.9398208677
   38      O       2.2504161827    -2.8001669168    -0.9007374929
   39      H       2.1864160071    -3.7594832279    -1.0240912422
   40      C       3.7617111646    -0.3202450778    -0.5885521060
   41      H       3.1818258351    -0.4793188491    -1.5099256288
   42      O       5.0736703083    -0.8321715275    -0.7315879415
   43      H       5.5781924410    -0.2270011046    -1.2880889829
   44      C       3.7650129179     1.1677903007    -0.2399705214
   45      H       4.4223555449     1.3281406822     0.6201276246
   46      O       4.3552529730     1.9481536735    -1.2862702504
   47      H       3.8207615301     1.8575123312    -2.0856819509
   48      C       2.3645781510     1.6803185480     0.1138102117
   49      H       1.7262510866     1.6191707564    -0.7810185870
   50      O       2.4075378432     3.0030555782     0.6068832078
   51      H       2.9904722355     3.5176658564     0.0357515277
 ----------------------------------------------------------------
 Molecular Point Group                 C1    NOp =  1
 Largest Abelian Subgroup              C1    NOp =  1
 Nuclear Repulsion Energy =  2495.1704679445 hartrees
 There are       97 alpha and       97 beta electrons
 Applying Cartesian multipole field
    Component          Value
    ---------          -----
     (2,0,0)        1.00000E-12
     (0,2,0)        2.00000E-11
     (0,0,2)       -3.00000E-11
 Nucleus-field energy     =     0.0000000256 hartrees
 Requested basis set is 6-311++G(d,p)
 There are 280 shells and 732 basis functions
 A cutoff of  1.0D-11 yielded  27598 shell pairs
 There are    184817 function pairs (    195891 Cartesian)
 Smallest overlap matrix eigenvalue = 1.17E-06

 Q-Chem warning in module stvman/mkSTV.C, line 306:

 Overlap eigenvalue is smaller than square root of threshold
 Use THRESH >= 12 to get rid of this warning

 Guess MOs from SCF MO coefficient file

 -----------------------------------------------------------------------
  General SCF calculation program by
  Eric Jon Sundstrom, Paul Horn, Yuezhi Mao, Dmitri Zuev, Alec White,
  David Stuck, Shaama M.S., Shane Yost, Joonho Lee, David Small,
  Daniel Levine, Susi Lehtola, Hugh Burton, Evgeny Epifanovsky
 -----------------------------------------------------------------------
 Exchange:     0.2000 Hartree-Fock + 0.0800 Slater + 0.7200 B88
 Correlation:  0.1900 VWN1RPA + 0.8100 LYP
 Using SG-1 standard quadrature grid
 using 6 threads for integral computing
 -------------------------------------------------------
 OpenMP Integral computing Module                
 Release: version 2.0, May 2017, Q-Chem Inc. Pleasanton 
 -------------------------------------------------------
 -------------------------------------------------------
 OpenMP BLAS3 based DFT computing Module                
 Release: version 1.0, May 2013, Q-Chem Inc. Pittsburgh 
 -------------------------------------------------------
 A restricted SCF calculation will be
 performed using DIIS
 SCF converges when DIIS error is below 1.0e-08
 ---------------------------------------
  Cycle       Energy         DIIS error
 ---------------------------------------
    1   -1302.7591339626      5.18e-05  
    2   -1302.7593659403      6.33e-06  
    3   -1302.7593656303      8.40e-06  
    4   -1302.7593687221      2.29e-06  
    5   -1302.7593689112      1.18e-06  
    6   -1302.7593689768      2.16e-07  
    7   -1302.7593689789      7.87e-08  
    8   -1302.7593689792      2.23e-08  
    9   -1302.7593689791      1.21e-08  
   10   -1302.7593689792      4.55e-09  Convergence criterion met
 ---------------------------------------
 SCF time:   CPU 1933.65s  wall 396.00s 
 SCF   energy in the final basis set =    -1302.7593689792
 Total energy in the final basis set =    -1302.7593689792

 --------------------------------------------------------------

                    Orbital Energies (a.u.)
 --------------------------------------------------------------

 Alpha MOs
 -- Occupied --
-19.200 -19.179 -19.177 -19.177 -19.160 -19.156 -19.144 -19.126
-19.122 -10.336 -10.318 -10.317 -10.276 -10.268 -10.267 -10.266
-10.217 -10.203 -10.180 -10.178 -10.169 -10.167 -10.165 -10.152
-10.150  -1.144  -1.130  -1.093  -1.084  -1.066  -1.055  -1.054
 -1.036  -1.023  -0.847  -0.826  -0.814  -0.802  -0.747  -0.743
 -0.723  -0.697  -0.679  -0.668  -0.650  -0.639  -0.622  -0.601
 -0.585  -0.578  -0.572  -0.548  -0.541  -0.532  -0.529  -0.519
 -0.515  -0.509  -0.506  -0.504  -0.486  -0.472  -0.462  -0.461
 -0.452  -0.448  -0.445  -0.437  -0.433  -0.424  -0.415  -0.412
 -0.408  -0.399  -0.395  -0.388  -0.385  -0.381  -0.380  -0.371
 -0.364  -0.360  -0.355  -0.350  -0.349  -0.344  -0.340  -0.330
 -0.327  -0.318  -0.315  -0.308  -0.305  -0.303  -0.299  -0.284
 -0.272
 -- Virtual --
 -0.046  -0.036  -0.025  -0.020  -0.013  -0.008  -0.002   0.001
  0.006   0.013   0.018   0.022   0.026   0.031   0.034   0.039
  0.041   0.044   0.047   0.052   0.056   0.059   0.060   0.062
  0.067   0.071   0.076   0.080   0.081   0.085   0.086   0.086
  0.090   0.094   0.094   0.097   0.100   0.102   0.106   0.107
  0.109   0.114   0.117   0.118   0.121   0.123   0.123   0.126
  0.128   0.130   0.133   0.135   0.137   0.138   0.141   0.142
  0.144   0.145   0.148   0.149   0.151   0.153   0.155   0.157
  0.160   0.162   0.163   0.164   0.167   0.167   0.169   0.173
  0.174   0.181   0.183   0.184   0.186   0.189   0.190   0.193
  0.197   0.200   0.200   0.204   0.204   0.208   0.211   0.213
  0.214   0.218   0.221   0.222   0.225   0.227   0.230   0.231
  0.235   0.238   0.241   0.242   0.248   0.250   0.253   0.256
  0.258   0.259   0.263   0.265   0.270   0.273   0.273   0.275
  0.278   0.280   0.282   0.286   0.289   0.293   0.293   0.295
  0.298   0.300   0.302   0.305   0.307   0.310   0.314   0.315
  0.321   0.321   0.326   0.329   0.329   0.336   0.338   0.340
  0.343   0.346   0.347   0.351   0.354   0.357   0.359   0.363
  0.364   0.368   0.372   0.374   0.375   0.378   0.381   0.383
  0.386   0.389   0.394   0.399   0.402   0.404   0.405   0.415
  0.420   0.422   0.424   0.426   0.429   0.436   0.442   0.447
  0.452   0.455   0.459   0.463   0.466   0.473   0.475   0.483
  0.491   0.497   0.500   0.504   0.509   0.519   0.521   0.529
  0.532   0.537   0.550   0.558   0.565   0.568   0.574   0.578
  0.584   0.588   0.591   0.600   0.603   0.606   0.608   0.618
  0.623   0.628   0.632   0.642   0.644   0.648   0.653   0.658
  0.664   0.666   0.677   0.683   0.686   0.695   0.699   0.705
  0.706   0.711   0.718   0.725   0.728   0.731   0.737   0.740
  0.744   0.753   0.759   0.763   0.764   0.775   0.782   0.786
  0.789   0.791   0.792   0.797   0.801   0.803   0.811   0.814
  0.821   0.825   0.833   0.837   0.845   0.855   0.864   0.875
  0.877   0.886   0.910   0.923   0.940   0.948   0.958   0.962
  0.976   0.984   1.002   1.006   1.008   1.026   1.033   1.043
  1.048   1.054   1.063   1.078   1.083   1.088   1.103   1.107
  1.114   1.124   1.136   1.140   1.153   1.159   1.164   1.170
  1.181   1.187   1.191   1.197   1.199   1.212   1.215   1.220
  1.226   1.232   1.238   1.244   1.254   1.257   1.259   1.275
  1.279   1.281   1.291   1.295   1.308   1.313   1.322   1.329
  1.339   1.341   1.357   1.370   1.376   1.378   1.391   1.401
  1.417   1.434   1.440   1.445   1.456   1.464   1.466   1.478
  1.485   1.496   1.499   1.502   1.508   1.514   1.519   1.536
  1.540   1.547   1.552   1.558   1.564   1.570   1.579   1.582
  1.586   1.591   1.601   1.605   1.611   1.614   1.620   1.623
  1.626   1.631   1.632   1.634   1.652   1.656   1.662   1.665
  1.669   1.672   1.672   1.681   1.686   1.694   1.699   1.713
  1.714   1.718   1.727   1.730   1.738   1.742   1.750   1.762
  1.769   1.775   1.785   1.792   1.799   1.804   1.813   1.822
  1.830   1.831   1.836   1.847   1.852   1.867   1.870   1.875
  1.884   1.903   1.904   1.913   1.927   1.942   1.943   1.955
  1.966   1.978   1.983   1.990   2.004   2.008   2.023   2.026
  2.033   2.046   2.048   2.055   2.060   2.074   2.077   2.089
  2.104   2.109   2.117   2.128   2.140   2.151   2.154   2.161
  2.174   2.175   2.182   2.201   2.210   2.225   2.236   2.243
  2.251   2.257   2.274   2.278   2.292   2.303   2.316   2.343
  2.351   2.363   2.365   2.385   2.402   2.406   2.415   2.436
  2.462   2.489   2.498   2.513   2.526   2.528   2.533   2.540
  2.552   2.558   2.570   2.575   2.579   2.592   2.599   2.619
  2.622   2.639   2.642   2.650   2.651   2.673   2.684   2.685
  2.691   2.692   2.711   2.728   2.739   2.746   2.753   2.761
  2.780   2.785   2.794   2.799   2.809   2.825   2.829   2.839
  2.849   2.870   2.878   2.881   2.890   2.902   2.909   2.916
  2.920   2.927   2.934   2.940   2.950   2.964   2.971   2.983
  2.988   2.993   3.003   3.011   3.029   3.032   3.045   3.048
  3.055   3.058   3.072   3.081   3.083   3.094   3.105   3.115
  3.129   3.143   3.149   3.155   3.169   3.172   3.180   3.189
  3.202   3.204   3.225   3.238   3.247   3.251   3.277   3.288
  3.298   3.309   3.315   3.319   3.350   3.360   3.372   3.386
  3.411   3.427   3.460   3.467   3.497   3.545   3.547   3.585
  3.610   3.675   3.724   3.777   3.788   3.794   3.802   3.816
  3.836   3.847   3.850   3.864   3.884   3.890   3.920   3.925
  3.931   3.949   3.966   3.993   4.001   4.034   4.036   4.077
  4.083   4.117   4.145   4.153   4.158   4.193   4.236   4.242
  4.261   4.281   4.291   4.309   4.326   4.383   4.402   4.997
  5.077   5.087   5.102   5.113   5.143   5.153   5.158   5.162
  5.183   5.248   5.323   5.361   5.407   5.419   5.431   5.445
  5.472   5.588   5.607   5.612   5.650   5.669   5.678   5.759
  5.844   5.944  23.735  23.745  23.787  23.796  23.802  23.806
 23.853  23.857  23.867  23.885  23.931  23.952  23.964  23.989
 23.992  24.018  49.863  49.895  49.907  49.942  49.955  49.969
 49.979  50.007  50.043
 --------------------------------------------------------------

          Ground-State Mulliken Net Atomic Charges

     Atom                 Charge (a.u.)
  ----------------------------------------
      1 C                     0.768373
      2 H                     0.220138
      3 C                    -0.874182
      4 H                     0.265976
      5 O                    -0.179872
      6 H                     0.244582
      7 C                    -0.696547
      8 H                     0.190984
      9 H                     0.192380
     10 C                     1.167492
     11 C                    -0.484559
     12 O                    -0.167422
     13 C                    -0.610224
     14 H                     0.227628
     15 H                     0.154002
     16 C                    -0.810607
     17 H                     0.185598
     18 H                     0.219971
     19 C                     0.004213
     20 C                    -0.657683
     21 H                     0.151476
     22 H                     0.123580
     23 H                     0.135063
     24 C                    -0.601086
     25 H                     0.143829
     26 H                     0.145327
     27 H                     0.155165
     28 O                     0.082307
     29 H                     0.306703
     30 H                     0.229384
     31 O                     0.107083
     32 C                    -0.147038
     33 H                     0.283310
     34 C                    -0.812276
     35 H                     0.218803
     36 C                    -0.115662
     37 O                    -0.178186
     38 O                    -0.112909
     39 H                     0.298942
     40 C                    -0.306607
     41 H                     0.283576
     42 O                    -0.157160
     43 H                     0.269621
     44 C                    -0.515929
     45 H                     0.297949
     46 O                    -0.175830
     47 H                     0.265177
     48 C                    -0.240687
     49 H                     0.360253
     50 O                    -0.128977
     51 H                     0.274559
  ----------------------------------------
  Sum of atomic charges =     0.000000

 -----------------------------------------------------------------
                    Cartesian Multipole Moments
 -----------------------------------------------------------------
    Charge (ESU x 10^10)
                 0.0000
    Dipole Moment (Debye)
         X       2.6980      Y       0.1550      Z      -4.3746
       Tot       5.1420
    Quadrupole Moments (Debye-Ang)
        XX    -161.2543     XY      11.9892     YY    -156.5113
        XZ     -10.9992     YZ      -4.5626     ZZ    -153.3650
    Octopole Moments (Debye-Ang^2)
       XXX      74.5180    XXY      60.8924    XYY     -14.3620
       YYY       3.3808    XXZ     -10.6506    XYZ      23.9593
       YYZ     -69.3726    XZZ      60.3993    YZZ       2.3728
       ZZZ     -20.4183
    Hexadecapole Moments (Debye-Ang^3)
      XXXX  -11207.9210   XXXY     148.0917   XXYY   -2385.4847
      XYYY      20.8816   YYYY   -2477.4635   XXXZ    -233.2914
      XXYZ      46.4284   XYYZ     -56.3190   YYYZ      68.1599
      XXZZ   -1989.5842   XYZZ      16.7715   YYZZ    -602.8892
      XZZZ     -92.3543   YZZZ      -4.0430   ZZZZ   -1043.4747
 -----------------------------------------------------------------
 Calculating analytic gradient of the SCF energy
 Gradient of SCF Energy
            1           2           3           4           5           6
    1  -0.0000076  -0.0000240   0.0000841   0.0000380   0.0000352  -0.0000123
    2   0.0000380  -0.0000072  -0.0000831   0.0000918   0.0000391   0.0000130
    3   0.0000375  -0.0000005  -0.0000407   0.0000672   0.0000292   0.0000002
            7           8           9          10          11          12
    1   0.0000637  -0.0000052  -0.0000102  -0.0000341  -0.0003432  -0.0000155
    2  -0.0000327   0.0000033  -0.0000218  -0.0000351   0.0002206  -0.0000004
    3   0.0000153  -0.0000165   0.0000486   0.0001203  -0.0000358  -0.0002028
           13          14          15          16          17          18
    1   0.0000499  -0.0000024  -0.0000000   0.0000383   0.0000305   0.0000004
    2  -0.0000229   0.0000073  -0.0000013   0.0000021   0.0000299   0.0000252
    3  -0.0000392  -0.0000173   0.0000068  -0.0000147  -0.0000019   0.0000502
           19          20          21          22          23          24
    1   0.0000175  -0.0000204   0.0000045  -0.0000024  -0.0000354  -0.0000027
    2  -0.0000064   0.0000085  -0.0000098  -0.0000062   0.0000073  -0.0000137
    3   0.0000245  -0.0000054  -0.0000102  -0.0000147  -0.0000156  -0.0000229
           25          26          27          28          29          30
    1  -0.0000125   0.0000120   0.0000017   0.0001790   0.0001108  -0.0000017
    2  -0.0000187  -0.0000147   0.0000088  -0.0003704   0.0000310  -0.0000018
    3  -0.0000029   0.0000031  -0.0000030   0.0000638  -0.0000443  -0.0000047
           31          32          33          34          35          36
    1  -0.0000100   0.0002193  -0.0000013   0.0000229   0.0000184  -0.0010275
    2  -0.0001071   0.0000594  -0.0000004   0.0001799   0.0000317  -0.0000391
    3  -0.0000766  -0.0001995  -0.0000019   0.0000668  -0.0000013   0.0005999
           37          38          39          40          41          42
    1   0.0003910   0.0003281   0.0000112   0.0000146  -0.0000260   0.0000031
    2  -0.0000045   0.0000524   0.0000106   0.0000136   0.0000029  -0.0000086
    3  -0.0002115  -0.0001977   0.0000079   0.0000381   0.0000003   0.0000010
           43          44          45          46          47          48
    1   0.0000108  -0.0000217  -0.0000051   0.0000116  -0.0000119  -0.0000220
    2  -0.0000013  -0.0000014  -0.0000059   0.0000016   0.0000118  -0.0000462
    3  -0.0000026   0.0000113   0.0000053   0.0000002   0.0000033  -0.0000251
           49          50          51
    1  -0.0000235  -0.0000209   0.0000032
    2  -0.0000315   0.0000047  -0.0000022
    3  -0.0000208   0.0000179   0.0000114
 Max gradient component =       1.028E-03
 RMS gradient           =       1.252E-04
 Gradient time:  CPU 545.85 s  wall 108.13 s
 Geometry Optimization Parameters
   NAtoms,    NIC,     NZ,  NCons,   NDum,   NFix, NCnnct, MaxDiis
       51     405       0       0       0       0       0       0

 Cartesian Hessian Update
 Hessian Updated using BFGS Update


** GEOMETRY OPTIMIZATION IN DELOCALIZED INTERNAL COORDINATES **
   Searching for a Minimum

   Optimization Cycle:   8

                       Coordinates (Angstroms)
     ATOM                X               Y               Z
      1  C        -3.7672068714   -0.4949311956   -0.4783989704
      2  H        -3.6229709994   -1.1590376207   -1.3438183937
      3  C        -3.3269553153    0.9029749647   -0.9339587815
      4  H        -3.4828268758    1.6156215239   -0.1193270646
      5  O        -4.1393377562    1.2789385599   -2.0600584523
      6  H        -4.0274106755    2.2216352952   -2.2158489917
      7  C        -1.8466123233    0.9292423660   -1.3509306833
      8  H        -1.7592145300    0.3323120845   -2.2658040114
      9  H        -1.5652661717    1.9558672741   -1.6107067693
     10  C        -0.8608643429    0.3550599245   -0.3163019462
     11  C        -0.6480468043    1.3006704168    0.8567101752
     12  O        -1.4502500744    2.1073518355    1.2325859107
     13  C        -1.3639127796   -1.0215507578    0.1976240345
     14  H        -0.7182736618   -1.3740171262    1.0038893764
     15  H        -1.2506334047   -1.7328838174   -0.6279186855
     16  C        -2.8286982592   -0.9802697195    0.6437985181
     17  H        -3.1247071904   -1.9810047539    0.9701815786
     18  H        -2.9239217538   -0.3282747743    1.5183553996
     19  C        -5.2770865015   -0.5657336293   -0.1258008025
     20  C        -5.7684517370   -2.0192700751   -0.0411245876
     21  H        -6.8549845678   -2.0512047210    0.0836711742
     22  H        -5.5229646458   -2.5769456534   -0.9506855535
     23  H        -5.3305300077   -2.5533093123    0.8086100200
     24  C        -5.6633290881    0.2095679857    1.1432385897
     25  H        -5.3346879311    1.2516373431    1.1068919078
     26  H        -5.2379751864   -0.2436682338    2.0436728019
     27  H        -6.7504513582    0.2150703682    1.2657708344
     28  O         0.4912099102    1.1477017147    1.6391690356
     29  H         0.1009628811    0.1811084340   -0.8001719205
     30  H        -5.7956596017   -0.0980784507   -0.9681161641
     31  O         1.7659955733   -0.5770218324    0.7637487460
     32  C         3.0768993943   -1.0952726023    0.5467759173
     33  H         3.6809758148   -1.0202831302    1.4578759678
     34  C         1.7696000898    0.7769374040    1.2085410943
     35  H         2.3850406886    0.8681374029    2.1116325306
     36  C         2.9291249762   -2.5850483378    0.2464176588
     37  O         3.3667825016   -3.4620087680    0.9398208677
     38  O         2.2504161827   -2.8001669168   -0.9007374929
     39  H         2.1864160071   -3.7594832279   -1.0240912422
     40  C         3.7617111646   -0.3202450778   -0.5885521060
     41  H         3.1818258351   -0.4793188491   -1.5099256288
     42  O         5.0736703083   -0.8321715275   -0.7315879415
     43  H         5.5781924410   -0.2270011046   -1.2880889829
     44  C         3.7650129179    1.1677903007   -0.2399705214
     45  H         4.4223555449    1.3281406822    0.6201276246
     46  O         4.3552529730    1.9481536735   -1.2862702504
     47  H         3.8207615301    1.8575123312   -2.0856819509
     48  C         2.3645781510    1.6803185480    0.1138102117
     49  H         1.7262510866    1.6191707564   -0.7810185870
     50  O         2.4075378432    3.0030555782    0.6068832078
     51  H         2.9904722355    3.5176658564    0.0357515277
   Point Group: c1    Number of degrees of freedom:   147


   Energy is  -1302.759368979

 Hessian Updated using BFGS Update

144 Hessian modes will be used to form the next step
  Hessian Eigenvalues:
     0.002226    0.003759    0.004311    0.004792    0.005458    0.005838
     0.006174    0.006897    0.007144    0.007616    0.010185    0.011270
     0.012615    0.013653    0.014179    0.015087    0.018221    0.019986
     0.022211    0.025828    0.030147    0.031310    0.032120    0.035608
     0.038484    0.040039    0.040993    0.044339    0.044745    0.046353
     0.046711    0.047124    0.047581    0.048654    0.049244    0.049845
     0.050132    0.050603    0.051505    0.053628    0.054181    0.054694
     0.054818    0.055242    0.055758    0.056251    0.058053    0.059014
     0.060749    0.061615    0.064856    0.066020    0.067574    0.068989
     0.073492    0.077696    0.083263    0.083275    0.083461    0.087329
     0.092345    0.094523    0.097979    0.113324    0.115873    0.128974
     0.144582    0.148522    0.157097    0.159427    0.159714    0.159947
     0.159996    0.160005    0.160010    0.160070    0.160230    0.169140
     0.170005    0.170686    0.171904    0.176175    0.181073    0.193864
     0.200586    0.203348    0.206398    0.249601    0.249947    0.251208
     0.254357    0.263603    0.271250    0.271650    0.274246    0.277037
     0.283362    0.284538    0.285840    0.287435    0.287755    0.288016
     0.288716    0.290741    0.297134    0.304253    0.334167    0.336328
     0.336795    0.340624    0.340863    0.341173    0.341417    0.341478
     0.342422    0.342587    0.342859    0.342887    0.343278    0.343393
     0.343563    0.343627    0.343733    0.344487    0.344795    0.345583
     0.347191    0.396840    0.397784    0.401683    0.406832    0.415184
     0.431442    0.436532    0.463283    0.534948    0.542214    0.544355
     0.544873    0.549052    0.550424    0.557415    1.045743    1.057184

 Minimum Search - Taking Simple RFO Step
 Searching for Lamda that Minimizes Along All modes
 Value Taken    Lamda =  -0.00001501
 Step Taken.  Stepsize is  0.027548

                             Maximum     Tolerance    Cnvgd?
         Gradient           0.000410      0.000300      NO
         Displacement       0.009213      0.001200      NO
         Energy change      0.000001      0.000001     YES


 New Cartesian Coordinates Obtained by Inverse Iteration

 Displacement from previous Coordinates is:  0.070436
 ----------------------------------------------------------------
             Standard Nuclear Orientation (Angstroms)
    I     Atom           X                Y                Z
 ----------------------------------------------------------------
    1      C      -3.7670760459    -0.4939578254    -0.4793223422
    2      H      -3.6229999709    -1.1559805658    -1.3463869263
    3      C      -3.3279114072     0.9052997007    -0.9317447528
    4      H      -3.4835261665     1.6159106515    -0.1152798147
    5      O      -4.1413306424     1.2835545392    -2.0562987695
    6      H      -4.0288314658     2.2263872817    -2.2108755330
    7      C      -1.8478420753     0.9334216381    -1.3495163386
    8      H      -1.7605870223     0.3387005148    -2.2658562687
    9      H      -1.5672549493     1.9608408483    -1.6070192760
   10      C      -0.8609854646     0.3574589329    -0.3168082536
   11      C      -0.6486609764     1.3003226194     0.8585095438
   12      O      -1.4542999846     2.1010631083     1.2398378501
   13      C      -1.3630664466    -1.0205922486     0.1942164835
   14      H      -0.7168775794    -1.3744839142     0.9994283084
   15      H      -1.2496588841    -1.7300407395    -0.6329360630
   16      C      -2.8276602737    -0.9812632769     0.6412881849
   17      H      -3.1227846077    -1.9829295503     0.9655428234
   18      H      -2.9228118696    -0.3312589760     1.5173354840
   19      C      -5.2766676647    -0.5665253546    -0.1261716860
   20      C      -5.7673055702    -2.0204971306    -0.0444236497
   21      H      -6.8539323275    -2.0531033821     0.0793417444
   22      H      -5.5207553774    -2.5765861322    -0.9546730641
   23      H      -5.3299498268    -2.5557327244     0.8048375015
   24      C      -5.6627474966     0.2057961017     1.1446995819
   25      H      -5.3359134774     1.2484488027     1.1097056334
   26      H      -5.2354975330    -0.2482716448     2.0438244330
   27      H      -6.7497386541     0.2091658330     1.2685312184
   28      O       0.4926785225     1.1504348926     1.6381302026
   29      H       0.1005142792     0.1853401793    -0.8018208920
   30      H      -5.7958837735    -0.0972755696    -0.9672162949
   31      O       1.7670855959    -0.5761696597     0.7642501397
   32      C       3.0781078702    -1.0947625114     0.5481266696
   33      H       3.6821001804    -1.0183771375     1.4591600189
   34      C       1.7706089099     0.7784653985     1.2068705854
   35      H       2.3866249609     0.8710206152     2.1094274210
   36      C       2.9304601956    -2.5849944010     0.2500026731
   37      O       3.3622705641    -3.4609493245     0.9483304804
   38      O       2.2448401123    -2.8020253492    -0.8926602821
   39      H       2.1759908511    -3.7615704547    -1.0115425840
   40      C       3.7629862149    -0.3213626662    -0.5882079396
   41      H       3.1833752038    -0.4819496901    -1.5094898083
   42      O       5.0750885285    -0.8333403147    -0.7301356167
   43      H       5.5799152844    -0.2287765872    -1.2870147477
   44      C       3.7659203247     1.1672413404    -0.2420359745
   45      H       4.4231212603     1.3292538591     0.6178577661
   46      O       4.3560350338     1.9459857716    -1.2895856565
   47      H       3.8222085877     1.8530536283    -2.0891746862
   48      C       2.3653018140     1.6801790190     0.1106526747
   49      H       1.7271531582     1.6174275158    -0.7841564650
   50      O       2.4079515378     3.0036402303     0.6017498922
   51      H       2.9900341788     3.5178055176     0.0293546003
 ----------------------------------------------------------------
 Molecular Point Group                 C1    NOp =  1
 Largest Abelian Subgroup              C1    NOp =  1
 Nuclear Repulsion Energy =  2495.1199173449 hartrees
 There are       97 alpha and       97 beta electrons
 Applying Cartesian multipole field
    Component          Value
    ---------          -----
     (2,0,0)        1.00000E-12
     (0,2,0)        2.00000E-11
     (0,0,2)       -3.00000E-11
 Nucleus-field energy     =     0.0000000256 hartrees
 Requested basis set is 6-311++G(d,p)
 There are 280 shells and 732 basis functions
 A cutoff of  1.0D-11 yielded  27596 shell pairs
 There are    184798 function pairs (    195869 Cartesian)
 Smallest overlap matrix eigenvalue = 1.17E-06

 Q-Chem warning in module stvman/mkSTV.C, line 306:

 Overlap eigenvalue is smaller than square root of threshold
 Use THRESH >= 12 to get rid of this warning

 Guess MOs from SCF MO coefficient file

 -----------------------------------------------------------------------
  General SCF calculation program by
  Eric Jon Sundstrom, Paul Horn, Yuezhi Mao, Dmitri Zuev, Alec White,
  David Stuck, Shaama M.S., Shane Yost, Joonho Lee, David Small,
  Daniel Levine, Susi Lehtola, Hugh Burton, Evgeny Epifanovsky
 -----------------------------------------------------------------------
 Exchange:     0.2000 Hartree-Fock + 0.0800 Slater + 0.7200 B88
 Correlation:  0.1900 VWN1RPA + 0.8100 LYP
 Using SG-1 standard quadrature grid
 using 6 threads for integral computing
 -------------------------------------------------------
 OpenMP Integral computing Module                
 Release: version 2.0, May 2017, Q-Chem Inc. Pleasanton 
 -------------------------------------------------------
 -------------------------------------------------------
 OpenMP BLAS3 based DFT computing Module                
 Release: version 1.0, May 2013, Q-Chem Inc. Pittsburgh 
 -------------------------------------------------------
 A restricted SCF calculation will be
 performed using DIIS
 SCF converges when DIIS error is below 1.0e-08
 ---------------------------------------
  Cycle       Energy         DIIS error
 ---------------------------------------
    1   -1302.7592113479      4.14e-05  
    2   -1302.7593714369      5.77e-06  
    3   -1302.7593716079      7.01e-06  
    4   -1302.7593737065      2.29e-06  
    5   -1302.7593739210      8.94e-07  
    6   -1302.7593739585      2.36e-07  
    7   -1302.7593739613      8.23e-08  
    8   -1302.7593739616      1.80e-08  
    9   -1302.7593739617      1.08e-08  
   10   -1302.7593739617      4.22e-09  Convergence criterion met
 ---------------------------------------
 SCF time:   CPU 1933.43s  wall 396.00s 
 SCF   energy in the final basis set =    -1302.7593739617
 Total energy in the final basis set =    -1302.7593739617

 --------------------------------------------------------------

                    Orbital Energies (a.u.)
 --------------------------------------------------------------

 Alpha MOs
 -- Occupied --
-19.200 -19.179 -19.178 -19.177 -19.161 -19.156 -19.144 -19.126
-19.122 -10.336 -10.318 -10.317 -10.276 -10.268 -10.268 -10.266
-10.217 -10.203 -10.180 -10.178 -10.169 -10.167 -10.165 -10.152
-10.149  -1.144  -1.130  -1.093  -1.084  -1.066  -1.055  -1.054
 -1.036  -1.023  -0.847  -0.826  -0.814  -0.802  -0.747  -0.743
 -0.723  -0.697  -0.679  -0.668  -0.650  -0.639  -0.622  -0.601
 -0.585  -0.578  -0.572  -0.547  -0.541  -0.532  -0.529  -0.519
 -0.515  -0.509  -0.506  -0.504  -0.486  -0.472  -0.462  -0.461
 -0.452  -0.448  -0.445  -0.437  -0.433  -0.424  -0.415  -0.412
 -0.408  -0.399  -0.395  -0.388  -0.385  -0.381  -0.380  -0.371
 -0.364  -0.360  -0.355  -0.350  -0.349  -0.344  -0.340  -0.330
 -0.327  -0.318  -0.315  -0.308  -0.305  -0.303  -0.299  -0.284
 -0.272
 -- Virtual --
 -0.046  -0.036  -0.025  -0.020  -0.013  -0.008  -0.002   0.001
  0.006   0.013   0.018   0.022   0.026   0.031   0.034   0.039
  0.041   0.044   0.047   0.052   0.056   0.059   0.060   0.062
  0.067   0.071   0.076   0.080   0.081   0.085   0.086   0.086
  0.090   0.094   0.094   0.097   0.100   0.102   0.106   0.107
  0.109   0.114   0.117   0.118   0.121   0.123   0.123   0.126
  0.128   0.130   0.133   0.135   0.138   0.138   0.141   0.142
  0.144   0.145   0.148   0.149   0.151   0.154   0.155   0.157
  0.160   0.162   0.163   0.164   0.167   0.167   0.169   0.173
  0.174   0.181   0.183   0.184   0.186   0.189   0.190   0.193
  0.197   0.200   0.200   0.204   0.204   0.207   0.211   0.213
  0.214   0.218   0.221   0.222   0.225   0.228   0.230   0.231
  0.235   0.238   0.241   0.242   0.248   0.250   0.253   0.256
  0.258   0.259   0.263   0.265   0.270   0.273   0.273   0.276
  0.278   0.280   0.282   0.286   0.289   0.293   0.293   0.295
  0.298   0.300   0.302   0.305   0.307   0.310   0.314   0.315
  0.321   0.321   0.326   0.329   0.329   0.336   0.338   0.340
  0.343   0.346   0.347   0.351   0.354   0.357   0.359   0.363
  0.364   0.368   0.372   0.374   0.375   0.378   0.381   0.383
  0.386   0.389   0.394   0.399   0.402   0.405   0.405   0.415
  0.420   0.422   0.425   0.426   0.429   0.436   0.442   0.447
  0.452   0.455   0.459   0.463   0.466   0.473   0.475   0.483
  0.490   0.497   0.500   0.504   0.509   0.519   0.521   0.529
  0.532   0.537   0.550   0.558   0.564   0.568   0.575   0.578
  0.584   0.588   0.591   0.600   0.603   0.606   0.608   0.618
  0.623   0.628   0.632   0.642   0.644   0.648   0.653   0.658
  0.664   0.666   0.677   0.683   0.685   0.695   0.699   0.705
  0.706   0.711   0.718   0.725   0.728   0.731   0.738   0.740
  0.744   0.753   0.759   0.763   0.764   0.775   0.782   0.786
  0.790   0.791   0.792   0.797   0.801   0.803   0.811   0.814
  0.821   0.824   0.833   0.837   0.845   0.855   0.864   0.875
  0.877   0.885   0.910   0.923   0.941   0.948   0.958   0.962
  0.976   0.984   1.003   1.007   1.008   1.027   1.033   1.043
  1.048   1.054   1.063   1.078   1.083   1.089   1.103   1.106
  1.114   1.124   1.136   1.140   1.153   1.159   1.163   1.170
  1.181   1.187   1.191   1.197   1.199   1.212   1.215   1.221
  1.226   1.232   1.238   1.244   1.253   1.257   1.260   1.276
  1.279   1.281   1.290   1.294   1.308   1.313   1.322   1.329
  1.339   1.341   1.357   1.370   1.377   1.378   1.391   1.401
  1.416   1.434   1.440   1.445   1.456   1.464   1.466   1.478
  1.485   1.495   1.499   1.502   1.508   1.514   1.519   1.536
  1.540   1.547   1.553   1.558   1.564   1.570   1.579   1.582
  1.586   1.591   1.601   1.605   1.611   1.614   1.620   1.623
  1.626   1.631   1.632   1.634   1.652   1.656   1.662   1.665
  1.669   1.672   1.672   1.681   1.686   1.694   1.699   1.713
  1.714   1.718   1.727   1.730   1.738   1.742   1.750   1.762
  1.769   1.775   1.785   1.792   1.798   1.804   1.813   1.822
  1.830   1.831   1.837   1.846   1.852   1.867   1.870   1.875
  1.884   1.902   1.903   1.913   1.927   1.941   1.943   1.955
  1.966   1.978   1.983   1.989   2.004   2.008   2.023   2.025
  2.033   2.046   2.048   2.055   2.060   2.074   2.077   2.089
  2.104   2.109   2.117   2.128   2.140   2.151   2.154   2.161
  2.174   2.175   2.182   2.201   2.210   2.225   2.236   2.243
  2.251   2.257   2.273   2.278   2.291   2.303   2.316   2.344
  2.351   2.363   2.365   2.385   2.402   2.406   2.415   2.436
  2.462   2.489   2.498   2.513   2.525   2.528   2.533   2.540
  2.552   2.558   2.570   2.575   2.579   2.592   2.599   2.619
  2.622   2.639   2.642   2.650   2.651   2.673   2.684   2.685
  2.691   2.692   2.712   2.728   2.739   2.746   2.753   2.761
  2.780   2.785   2.794   2.799   2.809   2.825   2.829   2.840
  2.849   2.870   2.878   2.881   2.890   2.902   2.909   2.916
  2.920   2.927   2.934   2.939   2.949   2.963   2.971   2.983
  2.988   2.993   3.003   3.011   3.029   3.032   3.045   3.049
  3.054   3.058   3.072   3.081   3.083   3.094   3.105   3.115
  3.129   3.143   3.149   3.155   3.169   3.172   3.180   3.190
  3.202   3.204   3.225   3.238   3.247   3.251   3.277   3.288
  3.299   3.309   3.315   3.319   3.350   3.359   3.372   3.386
  3.411   3.427   3.460   3.467   3.497   3.545   3.547   3.585
  3.610   3.675   3.724   3.778   3.788   3.794   3.802   3.816
  3.836   3.847   3.850   3.864   3.884   3.890   3.920   3.925
  3.931   3.949   3.966   3.993   4.001   4.034   4.036   4.077
  4.083   4.117   4.145   4.153   4.158   4.192   4.236   4.242
  4.261   4.281   4.291   4.309   4.327   4.383   4.402   4.997
  5.076   5.086   5.102   5.113   5.143   5.153   5.158   5.162
  5.183   5.248   5.323   5.361   5.407   5.418   5.431   5.445
  5.472   5.588   5.606   5.612   5.650   5.669   5.678   5.759
  5.844   5.945  23.735  23.745  23.787  23.796  23.802  23.806
 23.853  23.857  23.867  23.885  23.931  23.952  23.964  23.989
 23.992  24.018  49.863  49.895  49.907  49.942  49.955  49.969
 49.979  50.007  50.043
 --------------------------------------------------------------

          Ground-State Mulliken Net Atomic Charges

     Atom                 Charge (a.u.)
  ----------------------------------------
      1 C                     0.769006
      2 H                     0.220089
      3 C                    -0.872904
      4 H                     0.266154
      5 O                    -0.179792
      6 H                     0.244510
      7 C                    -0.697351
      8 H                     0.191046
      9 H                     0.192268
     10 C                     1.171081
     11 C                    -0.485942
     12 O                    -0.167848
     13 C                    -0.610707
     14 H                     0.227964
     15 H                     0.153901
     16 C                    -0.810066
     17 H                     0.185554
     18 H                     0.219978
     19 C                     0.004196
     20 C                    -0.658057
     21 H                     0.151463
     22 H                     0.123547
     23 H                     0.135153
     24 C                    -0.601059
     25 H                     0.143899
     26 H                     0.145269
     27 H                     0.155169
     28 O                     0.081795
     29 H                     0.305730
     30 H                     0.229283
     31 O                     0.107200
     32 C                    -0.142798
     33 H                     0.283551
     34 C                    -0.814424
     35 H                     0.218491
     36 C                    -0.118854
     37 O                    -0.177914
     38 O                    -0.112916
     39 H                     0.298894
     40 C                    -0.307852
     41 H                     0.283118
     42 O                    -0.157338
     43 H                     0.269624
     44 C                    -0.516450
     45 H                     0.297992
     46 O                    -0.175950
     47 H                     0.265107
     48 C                    -0.238829
     49 H                     0.360314
     50 O                    -0.128925
     51 H                     0.274627
  ----------------------------------------
  Sum of atomic charges =     0.000000

 -----------------------------------------------------------------
                    Cartesian Multipole Moments
 -----------------------------------------------------------------
    Charge (ESU x 10^10)
                 0.0000
    Dipole Moment (Debye)
         X       2.7090      Y       0.1555      Z      -4.3872
       Tot       5.1585
    Quadrupole Moments (Debye-Ang)
        XX    -161.2615     XY      11.9852     YY    -156.4601
        XZ     -10.9935     YZ      -4.5532     ZZ    -153.4238
    Octopole Moments (Debye-Ang^2)
       XXX      75.0595    XXY      60.6941    XYY     -14.4713
       YYY       3.3899    XXZ     -10.7782    XYZ      23.9503
       YYZ     -69.3453    XZZ      60.3771    YZZ       2.4649
       ZZZ     -20.7198
    Hexadecapole Moments (Debye-Ang^3)
      XXXX  -11207.9313   XXXY     147.6744   XXYY   -2385.6288
      XYYY      20.1004   YYYY   -2476.4182   XXXZ    -234.1645
      XXYZ      47.1515   XYYZ     -56.2839   YYYZ      69.0683
      XXZZ   -1990.1174   XYZZ      17.6061   YYZZ    -603.9346
      XZZZ     -92.7867   YZZZ      -2.6699   ZZZZ   -1043.2582
 -----------------------------------------------------------------
 Calculating analytic gradient of the SCF energy
 Gradient of SCF Energy
            1           2           3           4           5           6
    1  -0.0000266  -0.0000378   0.0000957   0.0000505   0.0000163  -0.0000064
    2   0.0000516  -0.0000184  -0.0001046   0.0001138   0.0000400   0.0000122
    3   0.0000269  -0.0000019  -0.0000673   0.0000768   0.0000590  -0.0000051
            7           8           9          10          11          12
    1   0.0000471  -0.0000116  -0.0000098  -0.0000775  -0.0001648  -0.0000733
    2  -0.0000355  -0.0000030  -0.0000202  -0.0000962   0.0004303  -0.0001279
    3   0.0000350  -0.0000210   0.0000556   0.0001656  -0.0002280  -0.0001318
           13          14          15          16          17          18
    1   0.0000498  -0.0000060  -0.0000046   0.0000314   0.0000372   0.0000004
    2  -0.0000077   0.0000127  -0.0000150  -0.0000129   0.0000439   0.0000375
    3  -0.0000905  -0.0000138   0.0000135   0.0000022  -0.0000037   0.0000634
           19          20          21          22          23          24
    1   0.0000488  -0.0000248   0.0000064  -0.0000015  -0.0000502   0.0000072
    2  -0.0000074   0.0000030  -0.0000093  -0.0000122   0.0000123  -0.0000100
    3   0.0000331  -0.0000061  -0.0000157  -0.0000135  -0.0000160  -0.0000294
           25          26          27          28          29          30
    1  -0.0000169   0.0000223   0.0000005   0.0000942   0.0000701   0.0000022
    2  -0.0000288  -0.0000188   0.0000055  -0.0002714   0.0000525   0.0000088
    3  -0.0000102   0.0000069  -0.0000018   0.0001139  -0.0000297  -0.0000095
           31          32          33          34          35          36
    1   0.0000593  -0.0001826  -0.0000023  -0.0000997   0.0000240   0.0005505
    2   0.0000130  -0.0000687   0.0000037   0.0001204   0.0000183   0.0000223
    3  -0.0000241   0.0000616   0.0000043   0.0000529  -0.0000148  -0.0003417
           37          38          39          40          41          42
    1  -0.0001803  -0.0001794   0.0000078   0.0000225  -0.0000178   0.0000222
    2  -0.0000132   0.0000160   0.0000094  -0.0000766   0.0000117   0.0000082
    3   0.0001432   0.0000803   0.0000141  -0.0000065   0.0000139  -0.0000141
           43          44          45          46          47          48
    1   0.0000172  -0.0000140  -0.0000021  -0.0000130  -0.0000100  -0.0000301
    2  -0.0000038  -0.0000151   0.0000026  -0.0000152   0.0000038   0.0000004
    3   0.0000026   0.0000685   0.0000010   0.0000201  -0.0000034  -0.0000416
           49          50          51
    1  -0.0000214  -0.0000126  -0.0000063
    2  -0.0000513  -0.0000139   0.0000030
    3  -0.0000174   0.0000341   0.0000099
 Max gradient component =       5.505E-04
 RMS gradient           =       8.701E-05
 Gradient time:  CPU 546.03 s  wall 107.55 s
 Geometry Optimization Parameters
   NAtoms,    NIC,     NZ,  NCons,   NDum,   NFix, NCnnct, MaxDiis
       51     405       0       0       0       0       0       0

 Cartesian Hessian Update
 Hessian Updated using BFGS Update


** GEOMETRY OPTIMIZATION IN DELOCALIZED INTERNAL COORDINATES **
   Searching for a Minimum

   Optimization Cycle:   9

                       Coordinates (Angstroms)
     ATOM                X               Y               Z
      1  C        -3.7670760459   -0.4939578254   -0.4793223422
      2  H        -3.6229999709   -1.1559805658   -1.3463869263
      3  C        -3.3279114072    0.9052997007   -0.9317447528
      4  H        -3.4835261665    1.6159106515   -0.1152798147
      5  O        -4.1413306424    1.2835545392   -2.0562987695
      6  H        -4.0288314658    2.2263872817   -2.2108755330
      7  C        -1.8478420753    0.9334216381   -1.3495163386
      8  H        -1.7605870223    0.3387005148   -2.2658562687
      9  H        -1.5672549493    1.9608408483   -1.6070192760
     10  C        -0.8609854646    0.3574589329   -0.3168082536
     11  C        -0.6486609764    1.3003226194    0.8585095438
     12  O        -1.4542999846    2.1010631083    1.2398378501
     13  C        -1.3630664466   -1.0205922486    0.1942164835
     14  H        -0.7168775794   -1.3744839142    0.9994283084
     15  H        -1.2496588841   -1.7300407395   -0.6329360630
     16  C        -2.8276602737   -0.9812632769    0.6412881849
     17  H        -3.1227846077   -1.9829295503    0.9655428234
     18  H        -2.9228118696   -0.3312589760    1.5173354840
     19  C        -5.2766676647   -0.5665253546   -0.1261716860
     20  C        -5.7673055702   -2.0204971306   -0.0444236497
     21  H        -6.8539323275   -2.0531033821    0.0793417444
     22  H        -5.5207553774   -2.5765861322   -0.9546730641
     23  H        -5.3299498268   -2.5557327244    0.8048375015
     24  C        -5.6627474966    0.2057961017    1.1446995819
     25  H        -5.3359134774    1.2484488027    1.1097056334
     26  H        -5.2354975330   -0.2482716448    2.0438244330
     27  H        -6.7497386541    0.2091658330    1.2685312184
     28  O         0.4926785225    1.1504348926    1.6381302026
     29  H         0.1005142792    0.1853401793   -0.8018208920
     30  H        -5.7958837735   -0.0972755696   -0.9672162949
     31  O         1.7670855959   -0.5761696597    0.7642501397
     32  C         3.0781078702   -1.0947625114    0.5481266696
     33  H         3.6821001804   -1.0183771375    1.4591600189
     34  C         1.7706089099    0.7784653985    1.2068705854
     35  H         2.3866249609    0.8710206152    2.1094274210
     36  C         2.9304601956   -2.5849944010    0.2500026731
     37  O         3.3622705641   -3.4609493245    0.9483304804
     38  O         2.2448401123   -2.8020253492   -0.8926602821
     39  H         2.1759908511   -3.7615704547   -1.0115425840
     40  C         3.7629862149   -0.3213626662   -0.5882079396
     41  H         3.1833752038   -0.4819496901   -1.5094898083
     42  O         5.0750885285   -0.8333403147   -0.7301356167
     43  H         5.5799152844   -0.2287765872   -1.2870147477
     44  C         3.7659203247    1.1672413404   -0.2420359745
     45  H         4.4231212603    1.3292538591    0.6178577661
     46  O         4.3560350338    1.9459857716   -1.2895856565
     47  H         3.8222085877    1.8530536283   -2.0891746862
     48  C         2.3653018140    1.6801790190    0.1106526747
     49  H         1.7271531582    1.6174275158   -0.7841564650
     50  O         2.4079515378    3.0036402303    0.6017498922
     51  H         2.9900341788    3.5178055176    0.0293546003
   Point Group: c1    Number of degrees of freedom:   147


   Energy is  -1302.759373962

 Hessian Updated using BFGS Update

145 Hessian modes will be used to form the next step
  Hessian Eigenvalues:
     0.002229    0.003798    0.004299    0.004867    0.005169    0.005683
     0.006021    0.006844    0.007144    0.007616    0.010125    0.011221
     0.012343    0.013631    0.014139    0.014883    0.018952    0.020659
     0.022212    0.029908    0.031230    0.032002    0.033677    0.036545
     0.039387    0.040491    0.043643    0.044580    0.045648    0.046492
     0.046746    0.047478    0.048131    0.048868    0.049494    0.049737
     0.050571    0.051475    0.053117    0.053630    0.054176    0.054715
     0.054890    0.055498    0.055764    0.056246    0.057295    0.058942
     0.060580    0.061266    0.064745    0.066057    0.067498    0.069011
     0.073511    0.077503    0.083232    0.083289    0.083622    0.087327
     0.092191    0.094625    0.097912    0.113371    0.115762    0.128753
     0.144359    0.147960    0.154915    0.159354    0.159713    0.159943
     0.159993    0.160000    0.160002    0.160006    0.160023    0.160077
     0.169216    0.170068    0.170537    0.172002    0.176000    0.180591
     0.195378    0.196945    0.202394    0.206936    0.249436    0.249936
     0.250070    0.251938    0.262999    0.270889    0.271620    0.274231
     0.276718    0.283363    0.284518    0.284863    0.287349    0.287761
     0.287893    0.288751    0.290321    0.297061    0.302836    0.334195
     0.336328    0.336791    0.340613    0.340857    0.341166    0.341409
     0.341452    0.342340    0.342534    0.342858    0.342886    0.343279
     0.343378    0.343562    0.343631    0.343719    0.343881    0.344814
     0.344884    0.346932    0.396599    0.397149    0.400289    0.406868
     0.410958    0.431368    0.436531    0.460987    0.534959    0.542132
     0.544358    0.544870    0.548273    0.550421    0.551594    1.045702
     1.057120

 Minimum Search - Taking Simple RFO Step
 Searching for Lamda that Minimizes Along All modes
 Value Taken    Lamda =  -0.00001408
 Step Taken.  Stepsize is  0.043472

                             Maximum     Tolerance    Cnvgd?
         Gradient           0.000244      0.000300     YES
         Displacement       0.013074      0.001200      NO
         Energy change     -0.000005      0.000001      NO


 New Cartesian Coordinates Obtained by Inverse Iteration

 Displacement from previous Coordinates is:  0.163733
 ----------------------------------------------------------------
             Standard Nuclear Orientation (Angstroms)
    I     Atom           X                Y                Z
 ----------------------------------------------------------------
    1      C      -3.7653533358    -0.4945633959    -0.4802251746
    2      H      -3.6146457457    -1.1548537631    -1.3474791212
    3      C      -3.3295089554     0.9070147656    -0.9282270734
    4      H      -3.4924570116     1.6153614273    -0.1114788479
    5      O      -4.1388915128     1.2832848946    -2.0563903374
    6      H      -4.0288156033     2.2265977191    -2.2097301175
    7      C      -1.8474140721     0.9415597551    -1.3390826184
    8      H      -1.7552142868     0.3502671425    -2.2571274315
    9      H      -1.5688054004     1.9705568836    -1.5926915141
   10      C      -0.8610613323     0.3637157188    -0.3061723075
   11      C      -0.6450484687     1.3040138011     0.8709906227
   12      O      -1.4500488275     2.1025346354     1.2584514687
   13      C      -1.3629917554    -1.0153742139     0.2027358226
   14      H      -0.7191346843    -1.3685875723     1.0101702743
   15      H      -1.2449879482    -1.7241461532    -0.6243607583
   16      C      -2.8294401088    -0.9798655729     0.6439605882
   17      H      -3.1235008334    -1.9825026845     0.9663960419
   18      H      -2.9298686270    -0.3305498594     1.5197828447
   19      C      -5.2761062729    -0.5732118023    -0.1335436085
   20      C      -5.7578634919    -2.0295530514    -0.0426266389
   21      H      -6.8446636436    -2.0680610533     0.0779447337
   22      H      -5.5047772817    -2.5907503658    -0.9479099697
   23      H      -5.3196839276    -2.5556485151     0.8119630223
   24      C      -5.6725515818     0.2064287110     1.1297543209
   25      H      -5.3519430459     1.2508130849     1.0882757630
   26      H      -5.2466884411    -0.2380682652     2.0342651563
   27      H      -6.7600936997     0.2040018531     1.2486998439
   28      O       0.5003543407     1.1559431063     1.6445835083
   29      H       0.0997498581     0.1912328599    -0.7920934582
   30      H      -5.7943490785    -0.1133751072    -0.9803652959
   31      O       1.7672822280    -0.5733437835     0.7661110200
   32      C       3.0761439948    -1.0954820261     0.5455112254
   33      H       3.6834910430    -1.0207935776     1.4544383303
   34      C       1.7760215032     0.7811580229     1.2087514725
   35      H       2.3950097503     0.8717175893     2.1094664269
   36      C       2.9230262835    -2.5853719309     0.2480940376
   37      O       3.3553737384    -3.4624798063     0.9446173603
   38      O       2.2343754898    -2.8006778803    -0.8930718549
   39      H       2.1629989275    -3.7600330393    -1.0120799111
   40      C       3.7591294078    -0.3238762582    -0.5932065520
   41      H       3.1759814352    -0.4827256336    -1.5125519264
   42      O       5.0691780792    -0.8397354070    -0.7397397187
   43      H       5.5738086590    -0.2364620053    -1.2981804958
   44      C       3.7678250553     1.1646526434    -0.2468987829
   45      H       4.4286098743     1.3244638001     0.6106600763
   46      O       4.3566879947     1.9417641029    -1.2963804460
   47      H       3.8202255633     1.8499986139    -2.0943239043
   48      C       2.3700670375     1.6818928736     0.1111286973
   49      H       1.7287135937     1.6222860454    -0.7815175415
   50      O       2.4190542605     3.0048729852     0.6028768562
   51      H       3.0006164920     3.5174010974     0.0284841211
 ----------------------------------------------------------------
 Molecular Point Group                 C1    NOp =  1
 Largest Abelian Subgroup              C1    NOp =  1
 Nuclear Repulsion Energy =  2494.7835952782 hartrees
 There are       97 alpha and       97 beta electrons
 Applying Cartesian multipole field
    Component          Value
    ---------          -----
     (2,0,0)        1.00000E-12
     (0,2,0)        2.00000E-11
     (0,0,2)       -3.00000E-11
 Nucleus-field energy     =     0.0000000256 hartrees
 Requested basis set is 6-311++G(d,p)
 There are 280 shells and 732 basis functions
 A cutoff of  1.0D-11 yielded  27599 shell pairs
 There are    184815 function pairs (    195886 Cartesian)
 Smallest overlap matrix eigenvalue = 1.17E-06

 Q-Chem warning in module stvman/mkSTV.C, line 306:

 Overlap eigenvalue is smaller than square root of threshold
 Use THRESH >= 12 to get rid of this warning

 Guess MOs from SCF MO coefficient file

 -----------------------------------------------------------------------
  General SCF calculation program by
  Eric Jon Sundstrom, Paul Horn, Yuezhi Mao, Dmitri Zuev, Alec White,
  David Stuck, Shaama M.S., Shane Yost, Joonho Lee, David Small,
  Daniel Levine, Susi Lehtola, Hugh Burton, Evgeny Epifanovsky
 -----------------------------------------------------------------------
 Exchange:     0.2000 Hartree-Fock + 0.0800 Slater + 0.7200 B88
 Correlation:  0.1900 VWN1RPA + 0.8100 LYP
 Using SG-1 standard quadrature grid
 using 6 threads for integral computing
 -------------------------------------------------------
 OpenMP Integral computing Module                
 Release: version 2.0, May 2017, Q-Chem Inc. Pleasanton 
 -------------------------------------------------------
 -------------------------------------------------------
 OpenMP BLAS3 based DFT computing Module                
 Release: version 1.0, May 2013, Q-Chem Inc. Pittsburgh 
 -------------------------------------------------------
 A restricted SCF calculation will be
 performed using DIIS
 SCF converges when DIIS error is below 1.0e-08
 ---------------------------------------
  Cycle       Energy         DIIS error
 ---------------------------------------
    1   -1302.7589774111      6.83e-05  
    2   -1302.7593711531      1.00e-05  
    3   -1302.7593658191      1.57e-05  
    4   -1302.7593774413      2.26e-06  
    5   -1302.7593775837      1.54e-06  
    6   -1302.7593776928      3.80e-07  
    7   -1302.7593777000      1.05e-07  
    8   -1302.7593777006      3.01e-08  
    9   -1302.7593777005      1.01e-08  
   10   -1302.7593777007      5.40e-09  Convergence criterion met
 ---------------------------------------
 SCF time:   CPU 1933.22s  wall 395.00s 
 SCF   energy in the final basis set =    -1302.7593777007
 Total energy in the final basis set =    -1302.7593777007

 --------------------------------------------------------------

                    Orbital Energies (a.u.)
 --------------------------------------------------------------

 Alpha MOs
 -- Occupied --
-19.200 -19.179 -19.178 -19.177 -19.161 -19.156 -19.144 -19.126
-19.122 -10.336 -10.318 -10.317 -10.276 -10.268 -10.268 -10.266
-10.217 -10.203 -10.180 -10.178 -10.169 -10.167 -10.165 -10.152
-10.150  -1.144  -1.130  -1.093  -1.084  -1.066  -1.055  -1.054
 -1.036  -1.023  -0.847  -0.826  -0.814  -0.802  -0.747  -0.743
 -0.723  -0.697  -0.679  -0.668  -0.650  -0.639  -0.622  -0.601
 -0.585  -0.578  -0.572  -0.548  -0.541  -0.532  -0.530  -0.519
 -0.515  -0.509  -0.506  -0.504  -0.486  -0.472  -0.462  -0.461
 -0.452  -0.448  -0.445  -0.437  -0.433  -0.424  -0.415  -0.412
 -0.408  -0.399  -0.395  -0.388  -0.385  -0.381  -0.380  -0.371
 -0.364  -0.360  -0.355  -0.350  -0.349  -0.344  -0.340  -0.329
 -0.327  -0.318  -0.315  -0.308  -0.305  -0.303  -0.299  -0.284
 -0.272
 -- Virtual --
 -0.046  -0.036  -0.025  -0.020  -0.013  -0.008  -0.002   0.001
  0.006   0.013   0.018   0.022   0.026   0.031   0.034   0.039
  0.041   0.044   0.047   0.052   0.056   0.059   0.060   0.062
  0.067   0.071   0.076   0.080   0.081   0.085   0.086   0.086
  0.090   0.094   0.094   0.097   0.100   0.102   0.106   0.107
  0.109   0.114   0.117   0.118   0.121   0.123   0.123   0.126
  0.128   0.130   0.133   0.135   0.137   0.138   0.141   0.142
  0.144   0.145   0.148   0.149   0.151   0.154   0.155   0.157
  0.160   0.162   0.163   0.164   0.167   0.167   0.169   0.173
  0.174   0.181   0.183   0.184   0.186   0.188   0.190   0.193
  0.197   0.200   0.200   0.204   0.204   0.207   0.211   0.213
  0.214   0.218   0.221   0.222   0.225   0.227   0.230   0.231
  0.235   0.238   0.241   0.242   0.248   0.250   0.253   0.256
  0.258   0.259   0.262   0.265   0.270   0.273   0.273   0.276
  0.278   0.280   0.282   0.286   0.288   0.293   0.293   0.296
  0.298   0.300   0.302   0.305   0.307   0.310   0.314   0.316
  0.321   0.321   0.326   0.329   0.329   0.335   0.339   0.340
  0.343   0.346   0.347   0.351   0.354   0.357   0.358   0.363
  0.364   0.368   0.372   0.374   0.375   0.378   0.381   0.383
  0.386   0.389   0.394   0.399   0.402   0.405   0.406   0.415
  0.420   0.422   0.425   0.426   0.429   0.436   0.442   0.446
  0.452   0.455   0.458   0.463   0.466   0.473   0.475   0.483
  0.490   0.497   0.500   0.504   0.509   0.519   0.521   0.529
  0.532   0.537   0.551   0.558   0.564   0.568   0.575   0.578
  0.584   0.588   0.591   0.599   0.603   0.606   0.608   0.618
  0.623   0.628   0.632   0.642   0.644   0.648   0.652   0.658
  0.664   0.666   0.677   0.683   0.685   0.695   0.699   0.705
  0.706   0.711   0.718   0.725   0.728   0.731   0.738   0.740
  0.744   0.753   0.759   0.762   0.764   0.775   0.782   0.786
  0.790   0.791   0.792   0.797   0.801   0.803   0.810   0.814
  0.821   0.825   0.834   0.837   0.845   0.855   0.864   0.875
  0.877   0.885   0.910   0.923   0.940   0.948   0.958   0.962
  0.976   0.984   1.003   1.007   1.008   1.026   1.033   1.043
  1.047   1.055   1.063   1.078   1.083   1.089   1.103   1.106
  1.114   1.124   1.136   1.139   1.153   1.159   1.163   1.169
  1.181   1.187   1.191   1.196   1.199   1.212   1.215   1.221
  1.226   1.232   1.238   1.244   1.253   1.257   1.260   1.276
  1.279   1.280   1.291   1.295   1.308   1.313   1.321   1.329
  1.339   1.340   1.357   1.370   1.377   1.378   1.391   1.401
  1.416   1.434   1.440   1.445   1.456   1.464   1.466   1.478
  1.485   1.495   1.499   1.502   1.508   1.514   1.518   1.536
  1.540   1.546   1.552   1.558   1.564   1.570   1.578   1.582
  1.586   1.591   1.601   1.605   1.611   1.614   1.620   1.623
  1.626   1.631   1.632   1.634   1.652   1.656   1.663   1.665
  1.669   1.671   1.672   1.681   1.686   1.694   1.699   1.712
  1.714   1.718   1.726   1.730   1.738   1.741   1.750   1.762
  1.769   1.775   1.784   1.792   1.799   1.805   1.813   1.822
  1.830   1.831   1.837   1.846   1.852   1.867   1.870   1.875
  1.883   1.902   1.903   1.913   1.927   1.941   1.943   1.955
  1.966   1.978   1.983   1.989   2.004   2.008   2.023   2.026
  2.033   2.047   2.048   2.054   2.060   2.074   2.077   2.089
  2.105   2.109   2.116   2.128   2.140   2.151   2.154   2.161
  2.173   2.175   2.182   2.201   2.210   2.225   2.236   2.243
  2.251   2.257   2.274   2.278   2.292   2.303   2.316   2.343
  2.350   2.363   2.365   2.385   2.401   2.406   2.415   2.436
  2.462   2.488   2.498   2.513   2.526   2.528   2.533   2.540
  2.552   2.557   2.570   2.575   2.579   2.592   2.599   2.620
  2.622   2.639   2.643   2.650   2.651   2.673   2.684   2.685
  2.691   2.692   2.712   2.727   2.739   2.746   2.753   2.761
  2.780   2.785   2.794   2.799   2.809   2.825   2.829   2.839
  2.848   2.869   2.878   2.881   2.889   2.901   2.909   2.916
  2.919   2.927   2.935   2.939   2.949   2.963   2.971   2.983
  2.988   2.993   3.003   3.011   3.029   3.032   3.045   3.048
  3.054   3.058   3.072   3.081   3.083   3.094   3.105   3.115
  3.129   3.144   3.149   3.155   3.169   3.172   3.180   3.189
  3.202   3.204   3.225   3.237   3.247   3.252   3.276   3.288
  3.299   3.309   3.315   3.319   3.350   3.359   3.372   3.386
  3.411   3.427   3.460   3.466   3.497   3.545   3.547   3.585
  3.610   3.675   3.723   3.778   3.789   3.794   3.802   3.816
  3.836   3.847   3.850   3.864   3.884   3.890   3.920   3.925
  3.931   3.950   3.966   3.993   4.001   4.034   4.036   4.076
  4.083   4.116   4.145   4.152   4.158   4.192   4.236   4.242
  4.261   4.281   4.291   4.309   4.327   4.383   4.402   4.997
  5.076   5.087   5.102   5.113   5.143   5.152   5.157   5.161
  5.183   5.248   5.323   5.360   5.407   5.418   5.431   5.445
  5.472   5.588   5.606   5.612   5.650   5.669   5.678   5.759
  5.844   5.945  23.735  23.745  23.787  23.796  23.802  23.806
 23.852  23.857  23.867  23.885  23.930  23.951  23.964  23.989
 23.992  24.018  49.863  49.895  49.907  49.941  49.955  49.969
 49.979  50.007  50.043
 --------------------------------------------------------------

          Ground-State Mulliken Net Atomic Charges

     Atom                 Charge (a.u.)
  ----------------------------------------
      1 C                     0.765308
      2 H                     0.220199
      3 C                    -0.867289
      4 H                     0.264767
      5 O                    -0.179161
      6 H                     0.244473
      7 C                    -0.704312
      8 H                     0.191515
      9 H                     0.192126
     10 C                     1.179987
     11 C                    -0.485667
     12 O                    -0.169578
     13 C                    -0.602696
     14 H                     0.227759
     15 H                     0.153913
     16 C                    -0.818997
     17 H                     0.184928
     18 H                     0.219485
     19 C                     0.002688
     20 C                    -0.657332
     21 H                     0.151402
     22 H                     0.123799
     23 H                     0.135227
     24 C                    -0.600002
     25 H                     0.143959
     26 H                     0.145217
     27 H                     0.155180
     28 O                     0.081662
     29 H                     0.305200
     30 H                     0.229010
     31 O                     0.106835
     32 C                    -0.142815
     33 H                     0.283499
     34 C                    -0.813935
     35 H                     0.218347
     36 C                    -0.117463
     37 O                    -0.177882
     38 O                    -0.113214
     39 H                     0.298954
     40 C                    -0.309019
     41 H                     0.283235
     42 O                    -0.157346
     43 H                     0.269615
     44 C                    -0.518559
     45 H                     0.298113
     46 O                    -0.175987
     47 H                     0.264992
     48 C                    -0.237242
     49 H                     0.361222
     50 O                    -0.128830
     51 H                     0.274710
  ----------------------------------------
  Sum of atomic charges =    -0.000000

 -----------------------------------------------------------------
                    Cartesian Multipole Moments
 -----------------------------------------------------------------
    Charge (ESU x 10^10)
                -0.0000
    Dipole Moment (Debye)
         X       2.6864      Y       0.1502      Z      -4.4023
       Tot       5.1594
    Quadrupole Moments (Debye-Ang)
        XX    -161.1514     XY      11.9768     YY    -156.5099
        XZ     -10.9315     YZ      -4.6485     ZZ    -153.4932
    Octopole Moments (Debye-Ang^2)
       XXX      74.5597    XXY      60.6191    XYY     -14.8019
       YYY       3.4146    XXZ     -10.7655    XYZ      23.8504
       YYZ     -69.5993    XZZ      60.4175    YZZ       2.1205
       ZZZ     -21.2234
    Hexadecapole Moments (Debye-Ang^3)
      XXXX  -11198.7518   XXXY     145.2472   XXYY   -2385.4197
      XYYY      18.9570   YYYY   -2481.3906   XXXZ    -230.0662
      XXYZ      45.7010   XYYZ     -55.2009   YYYZ      66.7082
      XXZZ   -1989.1291   XYZZ      16.6551   YYZZ    -605.3178
      XZZZ     -91.9375   YZZZ      -4.7481   ZZZZ   -1044.5994
 -----------------------------------------------------------------
 Calculating analytic gradient of the SCF energy
 Gradient of SCF Energy
            1           2           3           4           5           6
    1  -0.0000110   0.0000278  -0.0001398  -0.0000364  -0.0000140   0.0000003
    2  -0.0000552   0.0000002   0.0000768  -0.0000947  -0.0000252  -0.0000092
    3  -0.0000518   0.0000108   0.0000536  -0.0000863  -0.0000367   0.0000184
            7           8           9          10          11          12
    1   0.0000015  -0.0000184   0.0000054  -0.0001002   0.0000974   0.0002058
    2   0.0000411  -0.0000015   0.0000102  -0.0001565   0.0002739  -0.0000019
    3  -0.0000331   0.0000295  -0.0000399   0.0000308  -0.0000880   0.0001022
           13          14          15          16          17          18
    1   0.0000895  -0.0000128  -0.0000162  -0.0000532  -0.0000448   0.0000073
    2  -0.0000084  -0.0000010   0.0000153  -0.0000007  -0.0000245  -0.0000216
    3  -0.0000100   0.0000171  -0.0000076  -0.0000236   0.0000115  -0.0000350
           19          20          21          22          23          24
    1  -0.0000308   0.0000332  -0.0000078   0.0000026   0.0000379  -0.0000003
    2   0.0000134   0.0000106  -0.0000004   0.0000080  -0.0000194  -0.0000132
    3  -0.0000149  -0.0000103   0.0000008   0.0000003   0.0000092  -0.0000007
           25          26          27          28          29          30
    1   0.0000218  -0.0000122   0.0000024  -0.0000543   0.0000329   0.0000121
    2   0.0000419   0.0000086   0.0000037  -0.0001880   0.0000329   0.0000026
    3  -0.0000043  -0.0000092  -0.0000005   0.0001739   0.0000396  -0.0000054
           31          32          33          34          35          36
    1  -0.0000225  -0.0000723   0.0000044  -0.0000533  -0.0000062   0.0002480
    2  -0.0000113  -0.0000187  -0.0000108   0.0001283   0.0000038   0.0000188
    3  -0.0000129   0.0000689  -0.0000014  -0.0000588   0.0000063  -0.0001526
           37          38          39          40          41          42
    1  -0.0000930  -0.0000747  -0.0000040  -0.0000038   0.0000148  -0.0000104
    2  -0.0000074  -0.0000161  -0.0000039  -0.0000051  -0.0000024   0.0000085
    3   0.0000539   0.0000461  -0.0000035  -0.0000013  -0.0000093   0.0000051
           43          44          45          46          47          48
    1  -0.0000068   0.0000180   0.0000004   0.0000009   0.0000091   0.0000003
    2   0.0000017  -0.0000099   0.0000026   0.0000037  -0.0000052   0.0000192
    3   0.0000036  -0.0000089   0.0000047   0.0000013   0.0000083   0.0000130
           49          50          51
    1   0.0000042   0.0000210  -0.0000001
    2  -0.0000004  -0.0000121  -0.0000009
    3   0.0000108  -0.0000142   0.0000009
 Max gradient component =       2.739E-04
 RMS gradient           =       5.603E-05
 Gradient time:  CPU 544.67 s  wall 108.31 s
 Geometry Optimization Parameters
   NAtoms,    NIC,     NZ,  NCons,   NDum,   NFix, NCnnct, MaxDiis
       51     405       0       0       0       0       0       0

 Cartesian Hessian Update
 Hessian Updated using BFGS Update


** GEOMETRY OPTIMIZATION IN DELOCALIZED INTERNAL COORDINATES **
   Searching for a Minimum

   Optimization Cycle:  10

                       Coordinates (Angstroms)
     ATOM                X               Y               Z
      1  C        -3.7653533358   -0.4945633959   -0.4802251746
      2  H        -3.6146457457   -1.1548537631   -1.3474791212
      3  C        -3.3295089554    0.9070147656   -0.9282270734
      4  H        -3.4924570116    1.6153614273   -0.1114788479
      5  O        -4.1388915128    1.2832848946   -2.0563903374
      6  H        -4.0288156033    2.2265977191   -2.2097301175
      7  C        -1.8474140721    0.9415597551   -1.3390826184
      8  H        -1.7552142868    0.3502671425   -2.2571274315
      9  H        -1.5688054004    1.9705568836   -1.5926915141
     10  C        -0.8610613323    0.3637157188   -0.3061723075
     11  C        -0.6450484687    1.3040138011    0.8709906227
     12  O        -1.4500488275    2.1025346354    1.2584514687
     13  C        -1.3629917554   -1.0153742139    0.2027358226
     14  H        -0.7191346843   -1.3685875723    1.0101702743
     15  H        -1.2449879482   -1.7241461532   -0.6243607583
     16  C        -2.8294401088   -0.9798655729    0.6439605882
     17  H        -3.1235008334   -1.9825026845    0.9663960419
     18  H        -2.9298686270   -0.3305498594    1.5197828447
     19  C        -5.2761062729   -0.5732118023   -0.1335436085
     20  C        -5.7578634919   -2.0295530514   -0.0426266389
     21  H        -6.8446636436   -2.0680610533    0.0779447337
     22  H        -5.5047772817   -2.5907503658   -0.9479099697
     23  H        -5.3196839276   -2.5556485151    0.8119630223
     24  C        -5.6725515818    0.2064287110    1.1297543209
     25  H        -5.3519430459    1.2508130849    1.0882757630
     26  H        -5.2466884411   -0.2380682652    2.0342651563
     27  H        -6.7600936997    0.2040018531    1.2486998439
     28  O         0.5003543407    1.1559431063    1.6445835083
     29  H         0.0997498581    0.1912328599   -0.7920934582
     30  H        -5.7943490785   -0.1133751072   -0.9803652959
     31  O         1.7672822280   -0.5733437835    0.7661110200
     32  C         3.0761439948   -1.0954820261    0.5455112254
     33  H         3.6834910430   -1.0207935776    1.4544383303
     34  C         1.7760215032    0.7811580229    1.2087514725
     35  H         2.3950097503    0.8717175893    2.1094664269
     36  C         2.9230262835   -2.5853719309    0.2480940376
     37  O         3.3553737384   -3.4624798063    0.9446173603
     38  O         2.2343754898   -2.8006778803   -0.8930718549
     39  H         2.1629989275   -3.7600330393   -1.0120799111
     40  C         3.7591294078   -0.3238762582   -0.5932065520
     41  H         3.1759814352   -0.4827256336   -1.5125519264
     42  O         5.0691780792   -0.8397354070   -0.7397397187
     43  H         5.5738086590   -0.2364620053   -1.2981804958
     44  C         3.7678250553    1.1646526434   -0.2468987829
     45  H         4.4286098743    1.3244638001    0.6106600763
     46  O         4.3566879947    1.9417641029   -1.2963804460
     47  H         3.8202255633    1.8499986139   -2.0943239043
     48  C         2.3700670375    1.6818928736    0.1111286973
     49  H         1.7287135937    1.6222860454   -0.7815175415
     50  O         2.4190542605    3.0048729852    0.6028768562
     51  H         3.0006164920    3.5174010974    0.0284841211
   Point Group: c1    Number of degrees of freedom:   147


   Energy is  -1302.759377701

 Hessian Updated using BFGS Update

146 Hessian modes will be used to form the next step
  Hessian Eigenvalues:
     0.002259    0.003529    0.004284    0.004556    0.005594    0.005658
     0.006523    0.007052    0.007207    0.007624    0.010107    0.011217
     0.012196    0.013619    0.014093    0.014752    0.019276    0.021810
     0.022213    0.029909    0.031254    0.032063    0.035338    0.038211
     0.039574    0.040436    0.043354    0.044620    0.045322    0.046480
     0.046724    0.047247    0.047808    0.048463    0.049371    0.049785
     0.050537    0.050605    0.051503    0.053628    0.054183    0.054716
     0.054822    0.055266    0.055758    0.056247    0.058163    0.059363
     0.060564    0.062703    0.064959    0.066015    0.067584    0.069011
     0.073515    0.077767    0.083269    0.083393    0.083516    0.087364
     0.092383    0.094525    0.098105    0.113357    0.115993    0.128975
     0.144257    0.148204    0.158266    0.159373    0.159740    0.159942
     0.159988    0.159999    0.160000    0.160005    0.160013    0.160063
     0.160492    0.169186    0.169865    0.170761    0.171927    0.176739
     0.180661    0.194595    0.200943    0.206545    0.208058    0.249935
     0.250027    0.251658    0.259220    0.264976    0.271617    0.272430
     0.274614    0.277687    0.283368    0.284515    0.286167    0.287688
     0.287767    0.287865    0.288738    0.292218    0.297072    0.317328
     0.334348    0.336330    0.336791    0.340603    0.340856    0.341161
     0.341407    0.341502    0.342356    0.342635    0.342861    0.342889
     0.343279    0.343385    0.343563    0.343634    0.343725    0.344612
     0.344841    0.346536    0.350739    0.395840    0.397054    0.400310
     0.406817    0.411481    0.431448    0.436577    0.460456    0.534984
     0.542115    0.544364    0.544868    0.548845    0.550486    0.552941
     1.045675    1.056788

 Minimum Search - Taking Simple RFO Step
 Searching for Lamda that Minimizes Along All modes
 Value Taken    Lamda =  -0.00000661
 Step Taken.  Stepsize is  0.022948

                             Maximum     Tolerance    Cnvgd?
         Gradient           0.000358      0.000300      NO
         Displacement       0.007358      0.001200      NO
         Energy change     -0.000004      0.000001      NO


 New Cartesian Coordinates Obtained by Inverse Iteration

 Displacement from previous Coordinates is:  0.075847
 ----------------------------------------------------------------
             Standard Nuclear Orientation (Angstroms)
    I     Atom           X                Y                Z
 ----------------------------------------------------------------
    1      C      -3.7653620337    -0.4934549266    -0.4807418551
    2      H      -3.6164204529    -1.1523192556    -1.3493971008
    3      C      -3.3274473485     0.9081783632    -0.9267059473
    4      H      -3.4886141806     1.6155395209    -0.1086644677
    5      O      -4.1367920253     1.2876885949    -2.0537983938
    6      H      -4.0243418705     2.2308452948    -2.2064224335
    7      C      -1.8456107858     0.9410639952    -1.3382330114
    8      H      -1.7540956065     0.3508581507    -2.2570717284
    9      H      -1.5657444341     1.9700839614    -1.5903665212
   10      C      -0.8601845142     0.3610800826    -0.3058261703
   11      C      -0.6472676244     1.2989900594     0.8735959389
   12      O      -1.4562892692     2.0922184843     1.2637521021
   13      C      -1.3632272689    -1.0187247391     0.1999612654
   14      H      -0.7194168744    -1.3744023340     1.0063788450
   15      H      -1.2461232420    -1.7257635318    -0.6287583474
   16      C      -2.8294284627    -0.9825303403     0.6418928005
   17      H      -3.1243779795    -1.9855922511     0.9621102008
   18      H      -2.9287015716    -0.3351009274     1.5192520635
   19      C      -5.2760848717    -0.5703608401    -0.1333303498
   20      C      -5.7610003147    -2.0259603058    -0.0472050596
   21      H      -6.8479195849    -2.0623890837     0.0728877062
   22      H      -5.5088703817    -2.5849044137    -0.9541505519
   23      H      -5.3243495248    -2.5556735713     0.8059032284
   24      C      -5.6703568818     0.2055857038     1.1329139220
   25      H      -5.3485050525     1.2496612644     1.0945636492
   26      H      -5.2441972172    -0.2424237129     2.0355551981
   27      H      -6.7577973939     0.2040718701     1.2528538392
   28      O       0.5001697561     1.1563918296     1.6448760413
   29      H       0.1010628262     0.1895897139    -0.7911194174
   30      H      -5.7939529039    -0.1065482062    -0.9782143552
   31      O       1.7684118930    -0.5730603783     0.7686845497
   32      C       3.0778092107    -1.0938857622     0.5480830818
   33      H       3.6857740143    -1.0164564342     1.4563680128
   34      C       1.7759018766     0.7822554159     1.2085488658
   35      H       2.3956194882     0.8754402652     2.1084961385
   36      C       2.9262602909    -2.5846064526     0.2540186625
   37      O       3.3607089408    -3.4596601579     0.9518105551
   38      O       2.2383440652    -2.8031790312    -0.8869576642
   39      H       2.1686607138    -3.7628688326    -1.0042636639
   40      C       3.7587877962    -0.3237376618    -0.5928054485
   41      H       3.1750661040    -0.4852792568    -1.5113113328
   42      O       5.0693841828    -0.8382568105    -0.7393421457
   43      H       5.5729154513    -0.2354066641    -1.2992269503
   44      C       3.7658160993     1.1655360017    -0.2496663183
   45      H       4.4272045204     1.3280621224     0.6069152359
   46      O       4.3525964050     1.9412362446    -1.3013595621
   47      H       3.8157099510     1.8467715416    -2.0987013430
   48      C       2.3676915660     1.6816566246     0.1086135010
   49      H       1.7256785257     1.6196079612    -0.7833782275
   50      O       2.4153406208     3.0056123031     0.5978635923
   51      H       2.9953810095     3.5179619212     0.0217775998
 ----------------------------------------------------------------
 Molecular Point Group                 C1    NOp =  1
 Largest Abelian Subgroup              C1    NOp =  1
 Nuclear Repulsion Energy =  2494.9259781933 hartrees
 There are       97 alpha and       97 beta electrons
 Applying Cartesian multipole field
    Component          Value
    ---------          -----
     (2,0,0)        1.00000E-12
     (0,2,0)        2.00000E-11
     (0,0,2)       -3.00000E-11
 Nucleus-field energy     =     0.0000000255 hartrees
 Requested basis set is 6-311++G(d,p)
 There are 280 shells and 732 basis functions
 A cutoff of  1.0D-11 yielded  27603 shell pairs
 There are    184841 function pairs (    195914 Cartesian)
 Smallest overlap matrix eigenvalue = 1.17E-06

 Q-Chem warning in module stvman/mkSTV.C, line 306:

 Overlap eigenvalue is smaller than square root of threshold
 Use THRESH >= 12 to get rid of this warning

 Guess MOs from SCF MO coefficient file

 -----------------------------------------------------------------------
  General SCF calculation program by
  Eric Jon Sundstrom, Paul Horn, Yuezhi Mao, Dmitri Zuev, Alec White,
  David Stuck, Shaama M.S., Shane Yost, Joonho Lee, David Small,
  Daniel Levine, Susi Lehtola, Hugh Burton, Evgeny Epifanovsky
 -----------------------------------------------------------------------
 Exchange:     0.2000 Hartree-Fock + 0.0800 Slater + 0.7200 B88
 Correlation:  0.1900 VWN1RPA + 0.8100 LYP
 Using SG-1 standard quadrature grid
 using 6 threads for integral computing
 -------------------------------------------------------
 OpenMP Integral computing Module                
 Release: version 2.0, May 2017, Q-Chem Inc. Pleasanton 
 -------------------------------------------------------
 -------------------------------------------------------
 OpenMP BLAS3 based DFT computing Module                
 Release: version 1.0, May 2013, Q-Chem Inc. Pittsburgh 
 -------------------------------------------------------
 A restricted SCF calculation will be
 performed using DIIS
 SCF converges when DIIS error is below 1.0e-08
 ---------------------------------------
  Cycle       Energy         DIIS error
 ---------------------------------------
    1   -1302.7592588729      3.85e-05  
    2   -1302.7593800438      6.01e-06  
    3   -1302.7593785540      8.95e-06  
    4   -1302.7593821909      1.31e-06  
    5   -1302.7593822319      9.56e-07  
    6   -1302.7593822738      1.81e-07  
    7   -1302.7593822753      7.67e-08  
    8   -1302.7593822756      1.67e-08  
    9   -1302.7593822755      6.86e-09  Convergence criterion met
 ---------------------------------------
 SCF time:   CPU 1738.54s  wall 354.00s 
 SCF   energy in the final basis set =    -1302.7593822755
 Total energy in the final basis set =    -1302.7593822755

 --------------------------------------------------------------

                    Orbital Energies (a.u.)
 --------------------------------------------------------------

 Alpha MOs
 -- Occupied --
-19.200 -19.179 -19.178 -19.177 -19.161 -19.156 -19.144 -19.125
-19.122 -10.336 -10.318 -10.317 -10.276 -10.268 -10.268 -10.266
-10.217 -10.203 -10.180 -10.178 -10.169 -10.167 -10.165 -10.152
-10.150  -1.144  -1.130  -1.093  -1.084  -1.066  -1.055  -1.054
 -1.036  -1.023  -0.847  -0.826  -0.814  -0.802  -0.747  -0.743
 -0.723  -0.697  -0.679  -0.668  -0.650  -0.639  -0.622  -0.601
 -0.585  -0.578  -0.572  -0.548  -0.541  -0.532  -0.530  -0.519
 -0.515  -0.509  -0.506  -0.504  -0.486  -0.472  -0.462  -0.461
 -0.452  -0.448  -0.445  -0.437  -0.433  -0.424  -0.415  -0.412
 -0.408  -0.399  -0.395  -0.388  -0.385  -0.381  -0.380  -0.371
 -0.364  -0.360  -0.355  -0.350  -0.349  -0.344  -0.340  -0.329
 -0.327  -0.318  -0.315  -0.308  -0.305  -0.303  -0.299  -0.284
 -0.272
 -- Virtual --
 -0.046  -0.036  -0.025  -0.020  -0.013  -0.008  -0.002   0.001
  0.006   0.013   0.018   0.022   0.026   0.031   0.034   0.039
  0.041   0.044   0.047   0.051   0.056   0.059   0.060   0.062
  0.066   0.071   0.076   0.080   0.081   0.085   0.086   0.086
  0.090   0.094   0.094   0.097   0.100   0.102   0.106   0.107
  0.109   0.114   0.117   0.118   0.121   0.123   0.123   0.126
  0.128   0.130   0.133   0.135   0.137   0.138   0.141   0.142
  0.144   0.145   0.148   0.149   0.151   0.154   0.155   0.157
  0.160   0.162   0.163   0.164   0.167   0.167   0.169   0.173
  0.174   0.181   0.183   0.184   0.186   0.188   0.190   0.193
  0.197   0.200   0.200   0.204   0.204   0.207   0.211   0.213
  0.214   0.218   0.221   0.222   0.225   0.227   0.230   0.231
  0.235   0.238   0.241   0.242   0.248   0.250   0.253   0.256
  0.258   0.259   0.263   0.265   0.270   0.273   0.273   0.276
  0.278   0.280   0.282   0.286   0.288   0.293   0.293   0.296
  0.298   0.301   0.302   0.305   0.307   0.310   0.314   0.315
  0.321   0.321   0.326   0.329   0.329   0.335   0.338   0.340
  0.343   0.346   0.347   0.351   0.354   0.357   0.359   0.363
  0.364   0.368   0.372   0.373   0.375   0.378   0.381   0.383
  0.386   0.389   0.394   0.399   0.402   0.405   0.406   0.415
  0.420   0.422   0.425   0.426   0.429   0.436   0.442   0.446
  0.452   0.455   0.458   0.463   0.466   0.473   0.475   0.483
  0.490   0.497   0.500   0.504   0.509   0.519   0.521   0.528
  0.532   0.537   0.551   0.559   0.564   0.568   0.575   0.578
  0.584   0.588   0.591   0.600   0.603   0.606   0.608   0.618
  0.623   0.628   0.632   0.642   0.644   0.648   0.652   0.658
  0.664   0.666   0.677   0.683   0.685   0.695   0.699   0.705
  0.706   0.711   0.718   0.725   0.728   0.731   0.738   0.740
  0.744   0.753   0.759   0.762   0.764   0.775   0.782   0.786
  0.790   0.791   0.792   0.798   0.801   0.803   0.811   0.814
  0.821   0.824   0.834   0.837   0.845   0.855   0.864   0.875
  0.877   0.885   0.910   0.923   0.941   0.948   0.958   0.962
  0.977   0.984   1.003   1.007   1.008   1.027   1.033   1.043
  1.048   1.054   1.063   1.077   1.083   1.089   1.103   1.106
  1.114   1.124   1.136   1.139   1.153   1.159   1.163   1.169
  1.181   1.187   1.191   1.196   1.199   1.212   1.215   1.221
  1.226   1.232   1.238   1.244   1.253   1.257   1.260   1.276
  1.279   1.281   1.290   1.295   1.308   1.313   1.321   1.329
  1.339   1.341   1.357   1.370   1.376   1.378   1.391   1.401
  1.416   1.434   1.440   1.445   1.456   1.464   1.467   1.478
  1.485   1.495   1.499   1.502   1.508   1.514   1.519   1.536
  1.540   1.546   1.552   1.558   1.564   1.570   1.579   1.582
  1.585   1.591   1.601   1.605   1.611   1.614   1.620   1.623
  1.626   1.631   1.632   1.634   1.652   1.655   1.662   1.664
  1.669   1.671   1.672   1.682   1.686   1.694   1.699   1.712
  1.714   1.718   1.726   1.730   1.738   1.741   1.750   1.762
  1.768   1.775   1.785   1.792   1.798   1.805   1.813   1.822
  1.830   1.831   1.837   1.846   1.852   1.867   1.870   1.875
  1.883   1.902   1.903   1.913   1.927   1.941   1.943   1.955
  1.966   1.978   1.983   1.989   2.004   2.008   2.023   2.025
  2.033   2.047   2.048   2.054   2.060   2.074   2.077   2.089
  2.105   2.109   2.116   2.127   2.140   2.151   2.154   2.161
  2.174   2.175   2.182   2.200   2.210   2.225   2.236   2.243
  2.251   2.257   2.274   2.279   2.291   2.303   2.316   2.344
  2.350   2.363   2.365   2.385   2.401   2.406   2.415   2.436
  2.462   2.489   2.498   2.513   2.526   2.528   2.533   2.540
  2.552   2.557   2.570   2.576   2.579   2.592   2.599   2.619
  2.622   2.639   2.643   2.650   2.651   2.673   2.684   2.685
  2.691   2.692   2.712   2.727   2.739   2.746   2.753   2.761
  2.780   2.785   2.794   2.799   2.809   2.824   2.829   2.840
  2.848   2.870   2.878   2.881   2.889   2.901   2.909   2.916
  2.919   2.927   2.935   2.939   2.949   2.963   2.971   2.983
  2.989   2.993   3.003   3.011   3.029   3.032   3.045   3.049
  3.054   3.059   3.072   3.081   3.083   3.094   3.105   3.115
  3.129   3.143   3.149   3.155   3.169   3.172   3.180   3.189
  3.202   3.204   3.225   3.237   3.247   3.252   3.276   3.288
  3.299   3.309   3.315   3.319   3.350   3.359   3.372   3.386
  3.411   3.427   3.460   3.466   3.497   3.545   3.547   3.585
  3.610   3.675   3.723   3.778   3.789   3.793   3.802   3.816
  3.836   3.847   3.850   3.864   3.884   3.890   3.920   3.925
  3.931   3.950   3.966   3.993   4.001   4.034   4.037   4.077
  4.083   4.117   4.145   4.152   4.158   4.192   4.235   4.242
  4.261   4.281   4.291   4.309   4.327   4.383   4.402   4.997
  5.076   5.087   5.102   5.113   5.143   5.152   5.157   5.161
  5.183   5.248   5.323   5.360   5.407   5.418   5.431   5.445
  5.472   5.588   5.607   5.612   5.650   5.669   5.678   5.759
  5.844   5.945  23.735  23.745  23.787  23.796  23.802  23.806
 23.853  23.857  23.867  23.885  23.931  23.952  23.964  23.989
 23.992  24.018  49.863  49.895  49.907  49.941  49.955  49.969
 49.979  50.007  50.044
 --------------------------------------------------------------

          Ground-State Mulliken Net Atomic Charges

     Atom                 Charge (a.u.)
  ----------------------------------------
      1 C                     0.767149
      2 H                     0.220200
      3 C                    -0.868345
      4 H                     0.265265
      5 O                    -0.179094
      6 H                     0.244393
      7 C                    -0.705925
      8 H                     0.191401
      9 H                     0.192072
     10 C                     1.181849
     11 C                    -0.488298
     12 O                    -0.169494
     13 C                    -0.604361
     14 H                     0.227884
     15 H                     0.153964
     16 C                    -0.815111
     17 H                     0.185009
     18 H                     0.219480
     19 C                     0.003077
     20 C                    -0.657728
     21 H                     0.151385
     22 H                     0.123743
     23 H                     0.135290
     24 C                    -0.600418
     25 H                     0.144060
     26 H                     0.145159
     27 H                     0.155161
     28 O                     0.081309
     29 H                     0.305968
     30 H                     0.228937
     31 O                     0.106428
     32 C                    -0.143330
     33 H                     0.283453
     34 C                    -0.814684
     35 H                     0.218279
     36 C                    -0.116853
     37 O                    -0.177904
     38 O                    -0.113263
     39 H                     0.298995
     40 C                    -0.309202
     41 H                     0.283332
     42 O                    -0.157353
     43 H                     0.269633
     44 C                    -0.519476
     45 H                     0.298137
     46 O                    -0.175833
     47 H                     0.264913
     48 C                    -0.237189
     49 H                     0.361878
     50 O                    -0.128700
     51 H                     0.274760
  ----------------------------------------
  Sum of atomic charges =    -0.000000

 -----------------------------------------------------------------
                    Cartesian Multipole Moments
 -----------------------------------------------------------------
    Charge (ESU x 10^10)
                -0.0000
    Dipole Moment (Debye)
         X       2.6970      Y       0.1493      Z      -4.4090
       Tot       5.1706
    Quadrupole Moments (Debye-Ang)
        XX    -161.2570     XY      11.9710     YY    -156.4183
        XZ     -10.9379     YZ      -4.6182     ZZ    -153.5306
    Octopole Moments (Debye-Ang^2)
       XXX      74.6446    XXY      60.4733    XYY     -14.7228
       YYY       3.3998    XXZ     -10.9040    XYZ      23.9587
       YYZ     -69.5407    XZZ      60.4218    YZZ       2.2058
       ZZZ     -21.5729
    Hexadecapole Moments (Debye-Ang^3)
      XXXX  -11200.9568   XXXY     147.4337   XXYY   -2385.3186
      XYYY      18.5802   YYYY   -2476.8546   XXXZ    -230.7830
      XXYZ      47.3119   XYYZ     -55.5817   YYYZ      67.9441
      XXZZ   -1989.8531   XYZZ      17.7119   YYZZ    -605.6875
      XZZZ     -92.0269   YZZZ      -3.2249   ZZZZ   -1045.4175
 -----------------------------------------------------------------
 Calculating analytic gradient of the SCF energy
 Gradient of SCF Energy
            1           2           3           4           5           6
    1  -0.0000100   0.0000141  -0.0000432  -0.0000057   0.0000097   0.0000047
    2  -0.0000089   0.0000012   0.0000195  -0.0000156  -0.0000011  -0.0000009
    3  -0.0000029   0.0000055  -0.0000044  -0.0000102   0.0000058   0.0000002
            7           8           9          10          11          12
    1   0.0000154  -0.0000014   0.0000007  -0.0000576  -0.0000626   0.0000842
    2   0.0000051  -0.0000018  -0.0000013  -0.0000887   0.0001652   0.0000024
    3  -0.0000128   0.0000077  -0.0000052   0.0000339  -0.0000324  -0.0000158
           13          14          15          16          17          18
    1   0.0000666  -0.0000122  -0.0000100  -0.0000167  -0.0000121   0.0000052
    2  -0.0000016   0.0000003   0.0000031   0.0000035  -0.0000075  -0.0000028
    3  -0.0000185   0.0000015   0.0000019  -0.0000213   0.0000064  -0.0000078
           19          20          21          22          23          24
    1  -0.0000126   0.0000086  -0.0000029   0.0000020   0.0000100  -0.0000045
    2  -0.0000025   0.0000074   0.0000023   0.0000035  -0.0000047  -0.0000037
    3  -0.0000114  -0.0000049  -0.0000036  -0.0000010   0.0000023  -0.0000009
           25          26          27          28          29          30
    1   0.0000033  -0.0000056   0.0000013   0.0000276   0.0000250  -0.0000007
    2   0.0000104   0.0000020   0.0000012  -0.0001701   0.0000262   0.0000005
    3  -0.0000067  -0.0000029   0.0000010   0.0000844  -0.0000008  -0.0000006
           31          32          33          34          35          36
    1  -0.0000037   0.0000065   0.0000009  -0.0000234   0.0000010   0.0000158
    2  -0.0000327   0.0000036  -0.0000010   0.0001088  -0.0000076   0.0000148
    3  -0.0000228   0.0000236  -0.0000016  -0.0000009   0.0000018  -0.0000157
           37          38          39          40          41          42
    1  -0.0000131  -0.0000037  -0.0000034  -0.0000130   0.0000068  -0.0000026
    2  -0.0000064  -0.0000159  -0.0000035   0.0000096  -0.0000006  -0.0000011
    3   0.0000045   0.0000081  -0.0000031   0.0000121  -0.0000063   0.0000029
           43          44          45          46          47          48
    1  -0.0000036   0.0000251  -0.0000031  -0.0000048   0.0000080  -0.0000289
    2  -0.0000013  -0.0000095   0.0000008   0.0000094  -0.0000093   0.0000286
    3   0.0000054  -0.0000141   0.0000036   0.0000038   0.0000044   0.0000247
           49          50          51
    1   0.0000038   0.0000199  -0.0000053
    2  -0.0000082  -0.0000230   0.0000015
    3  -0.0000019  -0.0000126  -0.0000025
 Max gradient component =       1.701E-04
 RMS gradient           =       2.824E-05
 Gradient time:  CPU 546.74 s  wall 109.06 s
 Geometry Optimization Parameters
   NAtoms,    NIC,     NZ,  NCons,   NDum,   NFix, NCnnct, MaxDiis
       51     405       0       0       0       0       0       0

 Cartesian Hessian Update
 Hessian Updated using BFGS Update


** GEOMETRY OPTIMIZATION IN DELOCALIZED INTERNAL COORDINATES **
   Searching for a Minimum

   Optimization Cycle:  11

                       Coordinates (Angstroms)
     ATOM                X               Y               Z
      1  C        -3.7653620337   -0.4934549266   -0.4807418551
      2  H        -3.6164204529   -1.1523192556   -1.3493971008
      3  C        -3.3274473485    0.9081783632   -0.9267059473
      4  H        -3.4886141806    1.6155395209   -0.1086644677
      5  O        -4.1367920253    1.2876885949   -2.0537983938
      6  H        -4.0243418705    2.2308452948   -2.2064224335
      7  C        -1.8456107858    0.9410639952   -1.3382330114
      8  H        -1.7540956065    0.3508581507   -2.2570717284
      9  H        -1.5657444341    1.9700839614   -1.5903665212
     10  C        -0.8601845142    0.3610800826   -0.3058261703
     11  C        -0.6472676244    1.2989900594    0.8735959389
     12  O        -1.4562892692    2.0922184843    1.2637521021
     13  C        -1.3632272689   -1.0187247391    0.1999612654
     14  H        -0.7194168744   -1.3744023340    1.0063788450
     15  H        -1.2461232420   -1.7257635318   -0.6287583474
     16  C        -2.8294284627   -0.9825303403    0.6418928005
     17  H        -3.1243779795   -1.9855922511    0.9621102008
     18  H        -2.9287015716   -0.3351009274    1.5192520635
     19  C        -5.2760848717   -0.5703608401   -0.1333303498
     20  C        -5.7610003147   -2.0259603058   -0.0472050596
     21  H        -6.8479195849   -2.0623890837    0.0728877062
     22  H        -5.5088703817   -2.5849044137   -0.9541505519
     23  H        -5.3243495248   -2.5556735713    0.8059032284
     24  C        -5.6703568818    0.2055857038    1.1329139220
     25  H        -5.3485050525    1.2496612644    1.0945636492
     26  H        -5.2441972172   -0.2424237129    2.0355551981
     27  H        -6.7577973939    0.2040718701    1.2528538392
     28  O         0.5001697561    1.1563918296    1.6448760413
     29  H         0.1010628262    0.1895897139   -0.7911194174
     30  H        -5.7939529039   -0.1065482062   -0.9782143552
     31  O         1.7684118930   -0.5730603783    0.7686845497
     32  C         3.0778092107   -1.0938857622    0.5480830818
     33  H         3.6857740143   -1.0164564342    1.4563680128
     34  C         1.7759018766    0.7822554159    1.2085488658
     35  H         2.3956194882    0.8754402652    2.1084961385
     36  C         2.9262602909   -2.5846064526    0.2540186625
     37  O         3.3607089408   -3.4596601579    0.9518105551
     38  O         2.2383440652   -2.8031790312   -0.8869576642
     39  H         2.1686607138   -3.7628688326   -1.0042636639
     40  C         3.7587877962   -0.3237376618   -0.5928054485
     41  H         3.1750661040   -0.4852792568   -1.5113113328
     42  O         5.0693841828   -0.8382568105   -0.7393421457
     43  H         5.5729154513   -0.2354066641   -1.2992269503
     44  C         3.7658160993    1.1655360017   -0.2496663183
     45  H         4.4272045204    1.3280621224    0.6069152359
     46  O         4.3525964050    1.9412362446   -1.3013595621
     47  H         3.8157099510    1.8467715416   -2.0987013430
     48  C         2.3676915660    1.6816566246    0.1086135010
     49  H         1.7256785257    1.6196079612   -0.7833782275
     50  O         2.4153406208    3.0056123031    0.5978635923
     51  H         2.9953810095    3.5179619212    0.0217775998
   Point Group: c1    Number of degrees of freedom:   147


   Energy is  -1302.759382276

 Hessian Updated using BFGS Update

147 Hessian modes will be used to form the next step
  Hessian Eigenvalues:
     0.002128    0.002452    0.004258    0.004369    0.005558    0.005624
     0.006407    0.007063    0.007210    0.007612    0.010099    0.011218
     0.012010    0.013610    0.014032    0.014710    0.019260    0.022094
     0.022212    0.029909    0.031244    0.032050    0.035338    0.038558
     0.039408    0.040461    0.043321    0.044606    0.045855    0.046320
     0.046739    0.047153    0.047737    0.048436    0.049342    0.049825
     0.050573    0.050873    0.051522    0.053630    0.054179    0.054810
     0.054937    0.055274    0.055759    0.056247    0.057838    0.059304
     0.060568    0.063026    0.064943    0.066028    0.067531    0.068998
     0.073521    0.077972    0.083233    0.083393    0.083538    0.087421
     0.092587    0.094551    0.097970    0.113385    0.115722    0.128937
     0.144273    0.148268    0.158731    0.159496    0.159753    0.159945
     0.159993    0.159997    0.160000    0.160001    0.160006    0.160017
     0.160058    0.160617    0.169232    0.169921    0.170698    0.172022
     0.176494    0.180741    0.194760    0.201039    0.206511    0.210468
     0.249803    0.249988    0.251524    0.258787    0.266142    0.271612
     0.272112    0.274872    0.278070    0.283380    0.284511    0.286828
     0.287727    0.287830    0.287988    0.288739    0.292493    0.297061
     0.316312    0.334326    0.336328    0.336794    0.340593    0.340856
     0.341160    0.341407    0.341509    0.342362    0.342608    0.342861
     0.342887    0.343278    0.343385    0.343563    0.343643    0.343726
     0.344649    0.344823    0.346416    0.352500    0.392938    0.397328
     0.400420    0.406799    0.409898    0.431432    0.436526    0.461384
     0.534962    0.542101    0.544361    0.544870    0.547796    0.550488
     0.551038    1.045673    1.055703

 Minimum Search - Taking Simple RFO Step
 Searching for Lamda that Minimizes Along All modes
 Value Taken    Lamda =  -0.00000410
 Step Taken.  Stepsize is  0.039798

                             Maximum     Tolerance    Cnvgd?
         Gradient           0.000130      0.000300     YES
         Displacement       0.015448      0.001200      NO
         Energy change     -0.000005      0.000001      NO


 New Cartesian Coordinates Obtained by Inverse Iteration

 Displacement from previous Coordinates is:  0.112889
 ----------------------------------------------------------------
             Standard Nuclear Orientation (Angstroms)
    I     Atom           X                Y                Z
 ----------------------------------------------------------------
    1      C      -3.7641583701    -0.4920419655    -0.4817776427
    2      H      -3.6149880530    -1.1479550733    -1.3526554300
    3      C      -3.3255244005     0.9109482364    -0.9227099483
    4      H      -3.4873056907     1.6156940805    -0.1025278287
    5      O      -4.1338221378     1.2941361131    -2.0493336060
    6      H      -4.0198471335     2.2374345553    -2.1999770235
    7      C      -1.8433563803     0.9450827479    -1.3326592777
    8      H      -1.7507754463     0.3581156921    -2.2534906840
    9      H      -1.5631736675     1.9749914673    -1.5809059466
   10      C      -0.8588346570     0.3616134552    -0.3012414645
   11      C      -0.6488057427     1.2950004594     0.8821480520
   12      O      -1.4640624684     2.0782255491     1.2798444894
   13      C      -1.3626853205    -1.0199011534     0.1992730275
   14      H      -0.7195980415    -1.3784469128     1.0050620597
   15      H      -1.2445954673    -1.7240700510    -0.6317726049
   16      C      -2.8292618297    -0.9852317062     0.6399927464
   17      H      -3.1243870385    -1.9894835032     0.9561915609
   18      H      -2.9293901724    -0.3409476911     1.5195498979
   19      C      -5.2751556678    -0.5695445551    -0.1358220858
   20      C      -5.7613440254    -2.0251074608    -0.0558755294
   21      H      -6.8485263310    -2.0609541836     0.0619255315
   22      H      -5.5078943457    -2.5811400284    -0.9642472178
   23      H      -5.3269392045    -2.5581462856     0.7962769204
   24      C      -5.6700463368     0.2015697061     1.1331662205
   25      H      -5.3486600497     1.2458724721     1.0986678840
   26      H      -5.2438573179    -0.2495038331     2.0342664264
   27      H      -6.7575297149     0.1990430759     1.2528052368
   28      O       0.5034056674     1.1617044659     1.6471882265
   29      H       0.1026927644     0.1918292437    -0.7862890766
   30      H      -5.7920474470    -0.1019946894    -0.9792534169
   31      O       1.7696656266    -0.5705373622     0.7735235561
   32      C       3.0786824682    -1.0918065832     0.5513458702
   33      H       3.6889060372    -1.0110888858     1.4578268805
   34      C       1.7780172300     0.7862199846     1.2083510506
   35      H       2.4001420692     0.8829921208     2.1062583118
   36      C       2.9265699393    -2.5835685338     0.2629664444
   37      O       3.3625854120    -3.4560769549     0.9629573634
   38      O       2.2367850920    -2.8060978127    -0.8760890839
   39      H       2.1670243807    -3.7661892238    -0.9899913934
   40      C       3.7565371948    -0.3254547921    -0.5939193600
   41      H       3.1705250858    -0.4903577509    -1.5103551281
   42      O       5.0668879844    -0.8402765313    -0.7419356011
   43      H       5.5691698939    -0.2390942559    -1.3047284870
   44      C       3.7640604305     1.1650317177    -0.2560787488
   45      H       4.4276322367     1.3307665211     0.5981987812
   46      O       4.3479204630     1.9371563885    -1.3120233648
   47      H       3.8092605339     1.8394540206    -2.1077751091
   48      C       2.3667186556     1.6821331885     0.1039018815
   49      H       1.7226116019     1.6173572522    -0.7863282267
   50      O       2.4152539710     3.0076009715     0.5890382816
   51      H       2.9933333557     3.5184857026     0.0096948139
 ----------------------------------------------------------------
 Molecular Point Group                 C1    NOp =  1
 Largest Abelian Subgroup              C1    NOp =  1
 Nuclear Repulsion Energy =  2495.0514366580 hartrees
 There are       97 alpha and       97 beta electrons
 Applying Cartesian multipole field
    Component          Value
    ---------          -----
     (2,0,0)        1.00000E-12
     (0,2,0)        2.00000E-11
     (0,0,2)       -3.00000E-11
 Nucleus-field energy     =     0.0000000255 hartrees
 Requested basis set is 6-311++G(d,p)
 There are 280 shells and 732 basis functions
 A cutoff of  1.0D-11 yielded  27604 shell pairs
 There are    184849 function pairs (    195920 Cartesian)
 Smallest overlap matrix eigenvalue = 1.17E-06

 Q-Chem warning in module stvman/mkSTV.C, line 306:

 Overlap eigenvalue is smaller than square root of threshold
 Use THRESH >= 12 to get rid of this warning

 Guess MOs from SCF MO coefficient file

 -----------------------------------------------------------------------
  General SCF calculation program by
  Eric Jon Sundstrom, Paul Horn, Yuezhi Mao, Dmitri Zuev, Alec White,
  David Stuck, Shaama M.S., Shane Yost, Joonho Lee, David Small,
  Daniel Levine, Susi Lehtola, Hugh Burton, Evgeny Epifanovsky
 -----------------------------------------------------------------------
 Exchange:     0.2000 Hartree-Fock + 0.0800 Slater + 0.7200 B88
 Correlation:  0.1900 VWN1RPA + 0.8100 LYP
 Using SG-1 standard quadrature grid
 using 6 threads for integral computing
 -------------------------------------------------------
 OpenMP Integral computing Module                
 Release: version 2.0, May 2017, Q-Chem Inc. Pleasanton 
 -------------------------------------------------------
 -------------------------------------------------------
 OpenMP BLAS3 based DFT computing Module                
 Release: version 1.0, May 2013, Q-Chem Inc. Pittsburgh 
 -------------------------------------------------------
 A restricted SCF calculation will be
 performed using DIIS
 SCF converges when DIIS error is below 1.0e-08
 ---------------------------------------
  Cycle       Energy         DIIS error
 ---------------------------------------
    1   -1302.7590424326      6.16e-05  
    2   -1302.7593768210      1.17e-05  
    3   -1302.7593694392      1.82e-05  
    4   -1302.7593846095      2.39e-06  
    5   -1302.7593847393      1.80e-06  
    6   -1302.7593848879      3.23e-07  
    7   -1302.7593848924      1.41e-07  
    8   -1302.7593848935      3.20e-08  
    9   -1302.7593848934      1.08e-08  
   10   -1302.7593848936      3.27e-09  Convergence criterion met
 ---------------------------------------
 SCF time:   CPU 1925.17s  wall 369.00s 
 SCF   energy in the final basis set =    -1302.7593848936
 Total energy in the final basis set =    -1302.7593848936

 --------------------------------------------------------------

                    Orbital Energies (a.u.)
 --------------------------------------------------------------

 Alpha MOs
 -- Occupied --
-19.200 -19.179 -19.178 -19.177 -19.161 -19.156 -19.145 -19.125
-19.122 -10.336 -10.319 -10.317 -10.276 -10.268 -10.268 -10.266
-10.217 -10.203 -10.180 -10.178 -10.169 -10.167 -10.165 -10.152
-10.149  -1.144  -1.130  -1.093  -1.084  -1.066  -1.055  -1.054
 -1.036  -1.023  -0.847  -0.826  -0.814  -0.802  -0.747  -0.743
 -0.723  -0.697  -0.679  -0.668  -0.650  -0.640  -0.622  -0.601
 -0.585  -0.579  -0.572  -0.547  -0.541  -0.532  -0.530  -0.519
 -0.515  -0.509  -0.506  -0.504  -0.486  -0.472  -0.462  -0.461
 -0.452  -0.448  -0.445  -0.437  -0.433  -0.424  -0.415  -0.412
 -0.409  -0.399  -0.395  -0.388  -0.385  -0.381  -0.380  -0.371
 -0.364  -0.360  -0.355  -0.350  -0.349  -0.344  -0.340  -0.329
 -0.327  -0.318  -0.315  -0.308  -0.305  -0.303  -0.299  -0.284
 -0.272
 -- Virtual --
 -0.046  -0.036  -0.025  -0.020  -0.013  -0.008  -0.002   0.001
  0.006   0.013   0.018   0.022   0.026   0.031   0.034   0.039
  0.041   0.044   0.047   0.051   0.056   0.059   0.060   0.062
  0.066   0.071   0.076   0.080   0.081   0.085   0.086   0.086
  0.090   0.094   0.094   0.097   0.100   0.102   0.106   0.107
  0.109   0.114   0.117   0.118   0.120   0.123   0.123   0.126
  0.128   0.130   0.133   0.135   0.137   0.138   0.141   0.142
  0.144   0.145   0.148   0.149   0.151   0.154   0.155   0.157
  0.160   0.162   0.163   0.164   0.167   0.167   0.169   0.173
  0.174   0.181   0.183   0.184   0.186   0.188   0.190   0.193
  0.197   0.200   0.200   0.204   0.204   0.207   0.211   0.213
  0.214   0.218   0.221   0.222   0.225   0.228   0.230   0.231
  0.235   0.238   0.241   0.242   0.248   0.250   0.253   0.256
  0.258   0.259   0.263   0.265   0.270   0.273   0.273   0.276
  0.278   0.280   0.282   0.286   0.288   0.293   0.294   0.296
  0.298   0.301   0.302   0.305   0.307   0.310   0.314   0.315
  0.321   0.321   0.326   0.329   0.329   0.335   0.338   0.340
  0.343   0.346   0.347   0.351   0.354   0.357   0.359   0.363
  0.364   0.368   0.372   0.373   0.375   0.378   0.381   0.383
  0.386   0.389   0.394   0.399   0.402   0.405   0.406   0.415
  0.420   0.422   0.425   0.426   0.429   0.436   0.442   0.446
  0.453   0.455   0.458   0.463   0.466   0.473   0.475   0.483
  0.490   0.497   0.500   0.504   0.510   0.519   0.521   0.528
  0.532   0.537   0.551   0.559   0.564   0.568   0.575   0.579
  0.583   0.588   0.591   0.600   0.603   0.606   0.608   0.619
  0.623   0.628   0.631   0.642   0.644   0.648   0.652   0.658
  0.664   0.666   0.677   0.683   0.685   0.695   0.699   0.705
  0.706   0.711   0.718   0.725   0.728   0.731   0.738   0.740
  0.744   0.753   0.759   0.762   0.764   0.775   0.782   0.786
  0.790   0.791   0.792   0.798   0.801   0.803   0.810   0.814
  0.821   0.824   0.834   0.838   0.845   0.855   0.864   0.875
  0.877   0.884   0.910   0.923   0.941   0.948   0.958   0.962
  0.977   0.984   1.003   1.007   1.008   1.027   1.033   1.043
  1.048   1.054   1.063   1.077   1.083   1.089   1.103   1.106
  1.115   1.124   1.136   1.140   1.154   1.159   1.163   1.170
  1.181   1.186   1.191   1.196   1.199   1.212   1.215   1.221
  1.226   1.232   1.238   1.244   1.253   1.258   1.261   1.275
  1.279   1.281   1.290   1.295   1.308   1.313   1.321   1.329
  1.339   1.341   1.356   1.370   1.376   1.378   1.391   1.401
  1.416   1.434   1.441   1.445   1.456   1.464   1.467   1.478
  1.485   1.495   1.499   1.502   1.508   1.514   1.519   1.536
  1.540   1.546   1.553   1.558   1.564   1.570   1.578   1.582
  1.585   1.591   1.601   1.605   1.611   1.614   1.620   1.623
  1.625   1.631   1.632   1.634   1.652   1.655   1.662   1.664
  1.669   1.671   1.673   1.682   1.686   1.694   1.699   1.712
  1.714   1.719   1.726   1.730   1.738   1.741   1.750   1.762
  1.768   1.775   1.785   1.792   1.798   1.805   1.813   1.822
  1.830   1.831   1.837   1.846   1.853   1.867   1.871   1.875
  1.882   1.902   1.903   1.913   1.927   1.941   1.942   1.955
  1.967   1.978   1.983   1.989   2.004   2.008   2.023   2.025
  2.033   2.047   2.048   2.054   2.060   2.074   2.077   2.089
  2.105   2.109   2.116   2.127   2.140   2.151   2.154   2.161
  2.174   2.175   2.182   2.200   2.210   2.225   2.236   2.242
  2.251   2.258   2.274   2.279   2.291   2.303   2.317   2.344
  2.350   2.363   2.366   2.385   2.401   2.406   2.416   2.436
  2.462   2.489   2.498   2.513   2.526   2.529   2.533   2.540
  2.552   2.557   2.570   2.576   2.579   2.592   2.599   2.619
  2.622   2.639   2.643   2.649   2.651   2.673   2.684   2.685
  2.691   2.692   2.712   2.727   2.739   2.746   2.753   2.761
  2.780   2.785   2.794   2.799   2.809   2.824   2.829   2.840
  2.849   2.870   2.878   2.881   2.889   2.901   2.909   2.916
  2.920   2.928   2.935   2.939   2.949   2.963   2.971   2.983
  2.989   2.993   3.003   3.011   3.029   3.032   3.046   3.049
  3.054   3.059   3.072   3.081   3.083   3.094   3.105   3.115
  3.129   3.143   3.149   3.154   3.169   3.172   3.180   3.190
  3.202   3.204   3.225   3.237   3.247   3.252   3.276   3.287
  3.299   3.309   3.315   3.319   3.350   3.359   3.372   3.386
  3.412   3.427   3.459   3.466   3.497   3.544   3.547   3.585
  3.610   3.675   3.723   3.777   3.789   3.793   3.802   3.816
  3.836   3.847   3.851   3.864   3.884   3.890   3.920   3.925
  3.931   3.950   3.966   3.994   4.001   4.034   4.037   4.077
  4.083   4.117   4.145   4.153   4.158   4.192   4.235   4.242
  4.261   4.281   4.291   4.309   4.327   4.383   4.402   4.997
  5.076   5.087   5.101   5.113   5.143   5.151   5.157   5.161
  5.183   5.248   5.322   5.360   5.407   5.418   5.431   5.445
  5.472   5.587   5.607   5.612   5.650   5.669   5.678   5.759
  5.844   5.946  23.735  23.745  23.786  23.796  23.802  23.806
 23.853  23.857  23.867  23.885  23.931  23.952  23.963  23.989
 23.992  24.018  49.863  49.895  49.907  49.941  49.955  49.969
 49.979  50.007  50.045
 --------------------------------------------------------------

          Ground-State Mulliken Net Atomic Charges

     Atom                 Charge (a.u.)
  ----------------------------------------
      1 C                     0.769223
      2 H                     0.220192
      3 C                    -0.867299
      4 H                     0.265427
      5 O                    -0.178872
      6 H                     0.244287
      7 C                    -0.710984
      8 H                     0.191405
      9 H                     0.191964
     10 C                     1.189012
     11 C                    -0.491857
     12 O                    -0.170307
     13 C                    -0.602178
     14 H                     0.228031
     15 H                     0.153972
     16 C                    -0.815486
     17 H                     0.185051
     18 H                     0.219277
     19 C                     0.002948
     20 C                    -0.658226
     21 H                     0.151354
     22 H                     0.123713
     23 H                     0.135388
     24 C                    -0.600564
     25 H                     0.144154
     26 H                     0.145109
     27 H                     0.155147
     28 O                     0.080725
     29 H                     0.306434
     30 H                     0.228792
     31 O                     0.105677
     32 C                    -0.143389
     33 H                     0.283405
     34 C                    -0.816235
     35 H                     0.218077
     36 C                    -0.115892
     37 O                    -0.177828
     38 O                    -0.113387
     39 H                     0.299067
     40 C                    -0.310141
     41 H                     0.283470
     42 O                    -0.157442
     43 H                     0.269669
     44 C                    -0.521932
     45 H                     0.298256
     46 O                    -0.175688
     47 H                     0.264740
     48 C                    -0.235812
     49 H                     0.363161
     50 O                    -0.128460
     51 H                     0.274849
  ----------------------------------------
  Sum of atomic charges =    -0.000000

 -----------------------------------------------------------------
                    Cartesian Multipole Moments
 -----------------------------------------------------------------
    Charge (ESU x 10^10)
                -0.0000
    Dipole Moment (Debye)
         X       2.7060      Y       0.1460      Z      -4.4268
       Tot       5.1904
    Quadrupole Moments (Debye-Ang)
        XX    -161.3484     XY      11.9491     YY    -156.3099
        XZ     -10.9166     YZ      -4.6125     ZZ    -153.6245
    Octopole Moments (Debye-Ang^2)
       XXX      74.7734    XXY      60.2292    XYY     -14.7601
       YYY       3.3247    XXZ     -11.1326    XYZ      24.0833
       YYZ     -69.5541    XZZ      60.4531    YZZ       2.2041
       ZZZ     -22.3304
    Hexadecapole Moments (Debye-Ang^3)
      XXXX  -11197.7801   XXXY     148.3595   XXYY   -2384.5535
      XYYY      17.1868   YYYY   -2472.8391   XXXZ    -230.2869
      XXYZ      49.0223   XYYZ     -55.6931   YYYZ      68.8265
      XXZZ   -1990.2663   XYZZ      18.8498   YYZZ    -607.0731
      XZZZ     -92.0387   YZZZ      -1.5628   ZZZZ   -1047.2249
 -----------------------------------------------------------------
 Calculating analytic gradient of the SCF energy
 Gradient of SCF Energy
            1           2           3           4           5           6
    1  -0.0000129  -0.0000051   0.0000096   0.0000088  -0.0000086   0.0000127
    2   0.0000158  -0.0000038  -0.0000089   0.0000178  -0.0000027   0.0000011
    3   0.0000016  -0.0000047  -0.0000358   0.0000141   0.0000394  -0.0000120
            7           8           9          10          11          12
    1   0.0000108   0.0000032   0.0000006  -0.0000130  -0.0000711   0.0000071
    2  -0.0000121  -0.0000038  -0.0000038  -0.0000368   0.0000924  -0.0000185
    3   0.0000079  -0.0000032   0.0000090   0.0000261  -0.0000111  -0.0000384
           13          14          15          16          17          18
    1   0.0000349  -0.0000091  -0.0000043  -0.0000071   0.0000099   0.0000038
    2   0.0000082   0.0000002  -0.0000035   0.0000008   0.0000122   0.0000143
    3  -0.0000165  -0.0000023   0.0000045  -0.0000000  -0.0000024   0.0000112
           19          20          21          22          23          24
    1   0.0000210  -0.0000111   0.0000017   0.0000019  -0.0000146   0.0000009
    2  -0.0000039  -0.0000037   0.0000031  -0.0000050   0.0000096   0.0000100
    3   0.0000000  -0.0000021  -0.0000090  -0.0000024  -0.0000030  -0.0000022
           25          26          27          28          29          30
    1  -0.0000071   0.0000042   0.0000002   0.0000360   0.0000155  -0.0000016
    2  -0.0000116  -0.0000026  -0.0000022  -0.0000860   0.0000178   0.0000077
    3  -0.0000105   0.0000015  -0.0000008   0.0000137  -0.0000128  -0.0000029
           31          32          33          34          35          36
    1   0.0000020   0.0000351   0.0000012  -0.0000191   0.0000009  -0.0000627
    2  -0.0000295   0.0000024   0.0000003   0.0000669  -0.0000043  -0.0000036
    3  -0.0000248  -0.0000188  -0.0000019   0.0000263  -0.0000010   0.0000243
           37          38          39          40          41          42
    1   0.0000190   0.0000200   0.0000011  -0.0000227  -0.0000006   0.0000154
    2  -0.0000037   0.0000050   0.0000020   0.0000112  -0.0000014  -0.0000091
    3   0.0000031  -0.0000076   0.0000073   0.0000249  -0.0000025  -0.0000037
           43          44          45          46          47          48
    1   0.0000051   0.0000290  -0.0000014  -0.0000193   0.0000094  -0.0000406
    2  -0.0000054  -0.0000235  -0.0000006   0.0000114  -0.0000135   0.0000371
    3   0.0000060  -0.0000059   0.0000019   0.0000107  -0.0000010   0.0000178
           49          50          51
    1   0.0000038   0.0000198  -0.0000121
    2  -0.0000165  -0.0000294   0.0000021
    3  -0.0000060   0.0000011  -0.0000074
 Max gradient component =       9.243E-05
 RMS gradient           =       1.971E-05
 Gradient time:  CPU 542.41 s  wall 91.47 s
 Geometry Optimization Parameters
   NAtoms,    NIC,     NZ,  NCons,   NDum,   NFix, NCnnct, MaxDiis
       51     405       0       0       0       0       0       0

 Cartesian Hessian Update
 Hessian Updated using BFGS Update


** GEOMETRY OPTIMIZATION IN DELOCALIZED INTERNAL COORDINATES **
   Searching for a Minimum

   Optimization Cycle:  12

                       Coordinates (Angstroms)
     ATOM                X               Y               Z
      1  C        -3.7641583701   -0.4920419655   -0.4817776427
      2  H        -3.6149880530   -1.1479550733   -1.3526554300
      3  C        -3.3255244005    0.9109482364   -0.9227099483
      4  H        -3.4873056907    1.6156940805   -0.1025278287
      5  O        -4.1338221378    1.2941361131   -2.0493336060
      6  H        -4.0198471335    2.2374345553   -2.1999770235
      7  C        -1.8433563803    0.9450827479   -1.3326592777
      8  H        -1.7507754463    0.3581156921   -2.2534906840
      9  H        -1.5631736675    1.9749914673   -1.5809059466
     10  C        -0.8588346570    0.3616134552   -0.3012414645
     11  C        -0.6488057427    1.2950004594    0.8821480520
     12  O        -1.4640624684    2.0782255491    1.2798444894
     13  C        -1.3626853205   -1.0199011534    0.1992730275
     14  H        -0.7195980415   -1.3784469128    1.0050620597
     15  H        -1.2445954673   -1.7240700510   -0.6317726049
     16  C        -2.8292618297   -0.9852317062    0.6399927464
     17  H        -3.1243870385   -1.9894835032    0.9561915609
     18  H        -2.9293901724   -0.3409476911    1.5195498979
     19  C        -5.2751556678   -0.5695445551   -0.1358220858
     20  C        -5.7613440254   -2.0251074608   -0.0558755294
     21  H        -6.8485263310   -2.0609541836    0.0619255315
     22  H        -5.5078943457   -2.5811400284   -0.9642472178
     23  H        -5.3269392045   -2.5581462856    0.7962769204
     24  C        -5.6700463368    0.2015697061    1.1331662205
     25  H        -5.3486600497    1.2458724721    1.0986678840
     26  H        -5.2438573179   -0.2495038331    2.0342664264
     27  H        -6.7575297149    0.1990430759    1.2528052368
     28  O         0.5034056674    1.1617044659    1.6471882265
     29  H         0.1026927644    0.1918292437   -0.7862890766
     30  H        -5.7920474470   -0.1019946894   -0.9792534169
     31  O         1.7696656266   -0.5705373622    0.7735235561
     32  C         3.0786824682   -1.0918065832    0.5513458702
     33  H         3.6889060372   -1.0110888858    1.4578268805
     34  C         1.7780172300    0.7862199846    1.2083510506
     35  H         2.4001420692    0.8829921208    2.1062583118
     36  C         2.9265699393   -2.5835685338    0.2629664444
     37  O         3.3625854120   -3.4560769549    0.9629573634
     38  O         2.2367850920   -2.8060978127   -0.8760890839
     39  H         2.1670243807   -3.7661892238   -0.9899913934
     40  C         3.7565371948   -0.3254547921   -0.5939193600
     41  H         3.1705250858   -0.4903577509   -1.5103551281
     42  O         5.0668879844   -0.8402765313   -0.7419356011
     43  H         5.5691698939   -0.2390942559   -1.3047284870
     44  C         3.7640604305    1.1650317177   -0.2560787488
     45  H         4.4276322367    1.3307665211    0.5981987812
     46  O         4.3479204630    1.9371563885   -1.3120233648
     47  H         3.8092605339    1.8394540206   -2.1077751091
     48  C         2.3667186556    1.6821331885    0.1039018815
     49  H         1.7226116019    1.6173572522   -0.7863282267
     50  O         2.4152539710    3.0076009715    0.5890382816
     51  H         2.9933333557    3.5184857026    0.0096948139
   Point Group: c1    Number of degrees of freedom:   147


   Energy is  -1302.759384894

 Hessian Updated using BFGS Update

147 Hessian modes will be used to form the next step
  Hessian Eigenvalues:
     0.001394    0.002500    0.004222    0.004329    0.005548    0.005646
     0.006431    0.007103    0.007311    0.007608    0.010147    0.011225
     0.011708    0.013592    0.013928    0.014613    0.019283    0.022186
     0.022212    0.029912    0.031242    0.032101    0.035477    0.038776
     0.039677    0.040487    0.043288    0.044634    0.045919    0.046520
     0.046737    0.047265    0.047872    0.048516    0.049375    0.049832
     0.050578    0.050918    0.051523    0.053629    0.054199    0.054806
     0.054934    0.055274    0.055760    0.056247    0.058086    0.059404
     0.060590    0.063658    0.065255    0.066036    0.067629    0.069000
     0.073534    0.077983    0.083196    0.083415    0.083584    0.087436
     0.092583    0.094551    0.098069    0.113392    0.115555    0.129027
     0.144386    0.148423    0.158722    0.159493    0.159758    0.159928
     0.159995    0.160000    0.160000    0.160005    0.160012    0.160050
     0.160098    0.160766    0.169192    0.170028    0.170684    0.172024
     0.176751    0.180900    0.194760    0.200936    0.206503    0.212120
     0.249773    0.250016    0.251461    0.259591    0.266597    0.271566
     0.272622    0.274885    0.278386    0.283381    0.284480    0.286829
     0.287728    0.287826    0.288120    0.288777    0.292918    0.297097
     0.321090    0.334386    0.336344    0.336794    0.340586    0.340852
     0.341156    0.341407    0.341510    0.342363    0.342678    0.342863
     0.342898    0.343282    0.343390    0.343563    0.343708    0.343724
     0.344649    0.344805    0.346500    0.357873    0.391771    0.397687
     0.400417    0.406786    0.410985    0.431828    0.436422    0.460936
     0.534997    0.542114    0.544366    0.544869    0.548514    0.550515
     0.551261    1.045692    1.055192

 Minimum Search - Taking Simple RFO Step
 Searching for Lamda that Minimizes Along All modes
 Value Taken    Lamda =  -0.00000124
 Step Taken.  Stepsize is  0.025761

                             Maximum     Tolerance    Cnvgd?
         Gradient           0.000044      0.000300     YES
         Displacement       0.009714      0.001200      NO
         Energy change     -0.000003      0.000001      NO


 New Cartesian Coordinates Obtained by Inverse Iteration

 Displacement from previous Coordinates is:  0.069933
 ----------------------------------------------------------------
             Standard Nuclear Orientation (Angstroms)
    I     Atom           X                Y                Z
 ----------------------------------------------------------------
    1      C      -3.7631605460    -0.4914405426    -0.4828706762
    2      H      -3.6131830956    -1.1452658711    -1.3551824383
    3      C      -3.3244530848     0.9126833094    -0.9201640008
    4      H      -3.4875090416     1.6155182212    -0.0986135201
    5      O      -4.1314796497     1.2980222401    -2.0470191058
    6      H      -4.0174876663     2.2416333078    -2.1956847040
    7      C      -1.8418725644     0.9483632327    -1.3283723568
    8      H      -1.7480832531     0.3638816280    -2.2506721868
    9      H      -1.5617500157     1.9790125032    -1.5736998327
   10      C      -0.8579942352     0.3624509234    -0.2976020554
   11      C      -0.6493518629     1.2927289798     0.8884400700
   12      O      -1.4681444921     2.0698516912     1.2910763276
   13      C      -1.3622417829    -1.0203319669     0.1992385388
   14      H      -0.7197743370    -1.3806340995     1.0047882646
   15      H      -1.2429805562    -1.7225010832    -0.6333470048
   16      C      -2.8292294809    -0.9872198225     0.6385718010
   17      H      -3.1243293033    -1.9924151035     0.9518118326
   18      H      -2.9305260074    -0.3452538505     1.5196418372
   19      C      -5.2744253067    -0.5700274907    -0.1382783057
   20      C      -5.7597017349    -2.0259356479    -0.0591750849
   21      H      -6.8469133610    -2.0624773460     0.0581499969
   22      H      -5.5054919670    -2.5814316983    -0.9676546525
   23      H      -5.3253264953    -2.5590509604     0.7929501475
   24      C      -5.6709701124     0.2003575251     1.1306573977
   25      H      -5.3504308824     1.2449348419     1.0967936702
   26      H      -5.2451580269    -0.2506137135     2.0319726611
   27      H      -6.7585591918     0.1968551388     1.2493739761
   28      O       0.5059467403     1.1651615017     1.6493311653
   29      H       0.1036360426     0.1936748864    -0.7825636526
   30      H      -5.7909286385    -0.1025069880    -0.9819604253
   31      O       1.7703740726    -0.5688553223     0.7767903043
   32      C       3.0788709796    -1.0907292271     0.5529052894
   33      H       3.6909415712    -1.0083965517     1.4579956902
   34      C       1.7797530160     0.7886913902     1.2086915871
   35      H       2.4034984704     0.8873020153     2.1052753335
   36      C       2.9258579018    -2.5830138851     0.2676575280
   37      O       3.3631962592    -3.4542872161     0.9683458526
   38      O       2.2334020417    -2.8075379740    -0.8693819494
   39      H       2.1631444513    -3.7678219842    -0.9813787575
   40      C       3.7544473070    -0.3266088190    -0.5952118202
   41      H       3.1664509725    -0.4930290000    -1.5100858521
   42      O       5.0643268513    -0.8420658277    -0.7450472916
   43      H       5.5656480838    -0.2419149099    -1.3097944791
   44      C       3.7631202322     1.1644933924    -0.2601053703
   45      H       4.4284457638     1.3315097830     0.5925587373
   46      O       4.3452341076     1.9345065975    -1.3185724551
   47      H       3.8048036735     1.8359114347    -2.1130124681
   48      C       2.3666743126     1.6826791734     0.1016587132
   49      H       1.7209333417     1.6170699661    -0.7872846959
   50      O       2.4165740233     3.0088588216     0.5848377449
   51      H       2.9939921118     3.5186558059     0.0038789039
 ----------------------------------------------------------------
 Molecular Point Group                 C1    NOp =  1
 Largest Abelian Subgroup              C1    NOp =  1
 Nuclear Repulsion Energy =  2495.1214914223 hartrees
 There are       97 alpha and       97 beta electrons
 Applying Cartesian multipole field
    Component          Value
    ---------          -----
     (2,0,0)        1.00000E-12
     (0,2,0)        2.00000E-11
     (0,0,2)       -3.00000E-11
 Nucleus-field energy     =     0.0000000254 hartrees
 Requested basis set is 6-311++G(d,p)
 There are 280 shells and 732 basis functions
 A cutoff of  1.0D-11 yielded  27607 shell pairs
 There are    184878 function pairs (    195950 Cartesian)
 Smallest overlap matrix eigenvalue = 1.17E-06

 Q-Chem warning in module stvman/mkSTV.C, line 306:

 Overlap eigenvalue is smaller than square root of threshold
 Use THRESH >= 12 to get rid of this warning

 Guess MOs from SCF MO coefficient file

 -----------------------------------------------------------------------
  General SCF calculation program by
  Eric Jon Sundstrom, Paul Horn, Yuezhi Mao, Dmitri Zuev, Alec White,
  David Stuck, Shaama M.S., Shane Yost, Joonho Lee, David Small,
  Daniel Levine, Susi Lehtola, Hugh Burton, Evgeny Epifanovsky
 -----------------------------------------------------------------------
 Exchange:     0.2000 Hartree-Fock + 0.0800 Slater + 0.7200 B88
 Correlation:  0.1900 VWN1RPA + 0.8100 LYP
 Using SG-1 standard quadrature grid
 using 6 threads for integral computing
 -------------------------------------------------------
 OpenMP Integral computing Module                
 Release: version 2.0, May 2017, Q-Chem Inc. Pleasanton 
 -------------------------------------------------------
 -------------------------------------------------------
 OpenMP BLAS3 based DFT computing Module                
 Release: version 1.0, May 2013, Q-Chem Inc. Pittsburgh 
 -------------------------------------------------------
 A restricted SCF calculation will be
 performed using DIIS
 SCF converges when DIIS error is below 1.0e-08
 ---------------------------------------
  Cycle       Energy         DIIS error
 ---------------------------------------
    1   -1302.7592452840      3.93e-05  
    2   -1302.7593821977      7.59e-06  
    3   -1302.7593789099      1.19e-05  
    4   -1302.7593854857      1.58e-06  
    5   -1302.7593855445      1.17e-06  
    6   -1302.7593856081      2.15e-07  
    7   -1302.7593856102      9.06e-08  
    8   -1302.7593856105      2.13e-08  
    9   -1302.7593856110      7.42e-09  Convergence criterion met
 ---------------------------------------
 SCF time:   CPU 1726.55s  wall 306.00s 
 SCF   energy in the final basis set =    -1302.7593856110
 Total energy in the final basis set =    -1302.7593856110

 --------------------------------------------------------------

                    Orbital Energies (a.u.)
 --------------------------------------------------------------

 Alpha MOs
 -- Occupied --
-19.200 -19.179 -19.178 -19.177 -19.161 -19.156 -19.145 -19.125
-19.122 -10.336 -10.319 -10.317 -10.277 -10.268 -10.268 -10.267
-10.217 -10.203 -10.180 -10.178 -10.169 -10.167 -10.165 -10.152
-10.149  -1.144  -1.130  -1.093  -1.084  -1.066  -1.055  -1.054
 -1.036  -1.023  -0.847  -0.826  -0.814  -0.802  -0.747  -0.743
 -0.723  -0.697  -0.679  -0.668  -0.650  -0.640  -0.622  -0.601
 -0.586  -0.579  -0.572  -0.547  -0.541  -0.532  -0.530  -0.519
 -0.515  -0.509  -0.506  -0.504  -0.486  -0.471  -0.463  -0.461
 -0.452  -0.448  -0.445  -0.437  -0.432  -0.424  -0.415  -0.413
 -0.409  -0.399  -0.395  -0.388  -0.385  -0.381  -0.380  -0.371
 -0.364  -0.360  -0.355  -0.350  -0.349  -0.344  -0.340  -0.329
 -0.327  -0.318  -0.315  -0.308  -0.305  -0.303  -0.299  -0.284
 -0.272
 -- Virtual --
 -0.046  -0.036  -0.025  -0.020  -0.013  -0.008  -0.002   0.001
  0.006   0.013   0.018   0.022   0.026   0.031   0.034   0.039
  0.041   0.044   0.047   0.051   0.056   0.059   0.060   0.062
  0.066   0.071   0.076   0.080   0.080   0.085   0.086   0.086
  0.090   0.094   0.094   0.097   0.100   0.102   0.106   0.107
  0.109   0.114   0.117   0.118   0.120   0.123   0.123   0.126
  0.128   0.130   0.133   0.135   0.137   0.138   0.141   0.142
  0.144   0.145   0.148   0.149   0.151   0.154   0.155   0.157
  0.160   0.162   0.163   0.164   0.167   0.167   0.169   0.173
  0.175   0.181   0.183   0.184   0.186   0.188   0.190   0.193
  0.197   0.200   0.200   0.204   0.204   0.207   0.211   0.213
  0.214   0.218   0.221   0.222   0.225   0.228   0.230   0.231
  0.235   0.238   0.241   0.242   0.248   0.250   0.253   0.255
  0.258   0.259   0.263   0.265   0.270   0.273   0.274   0.276
  0.278   0.280   0.282   0.286   0.288   0.292   0.294   0.296
  0.298   0.301   0.302   0.305   0.307   0.310   0.314   0.315
  0.321   0.321   0.326   0.329   0.329   0.335   0.338   0.340
  0.343   0.346   0.346   0.351   0.354   0.357   0.359   0.363
  0.364   0.368   0.372   0.373   0.375   0.378   0.381   0.383
  0.386   0.389   0.394   0.399   0.402   0.405   0.406   0.415
  0.420   0.422   0.425   0.426   0.429   0.436   0.442   0.446
  0.453   0.454   0.458   0.463   0.466   0.473   0.475   0.483
  0.490   0.498   0.500   0.504   0.510   0.519   0.520   0.528
  0.532   0.537   0.551   0.559   0.564   0.569   0.575   0.579
  0.583   0.588   0.591   0.600   0.603   0.606   0.608   0.619
  0.623   0.628   0.631   0.642   0.643   0.648   0.652   0.658
  0.664   0.666   0.677   0.683   0.685   0.695   0.699   0.705
  0.706   0.711   0.718   0.725   0.728   0.731   0.738   0.740
  0.744   0.753   0.759   0.762   0.764   0.775   0.782   0.786
  0.790   0.791   0.792   0.798   0.800   0.803   0.810   0.813
  0.821   0.824   0.834   0.838   0.845   0.855   0.864   0.876
  0.877   0.884   0.910   0.922   0.941   0.948   0.958   0.962
  0.977   0.984   1.003   1.007   1.008   1.027   1.033   1.043
  1.048   1.054   1.063   1.077   1.084   1.089   1.103   1.105
  1.115   1.124   1.136   1.139   1.154   1.158   1.163   1.170
  1.181   1.186   1.191   1.196   1.198   1.212   1.214   1.221
  1.225   1.232   1.238   1.244   1.253   1.258   1.261   1.275
  1.279   1.281   1.289   1.295   1.308   1.313   1.321   1.329
  1.339   1.341   1.356   1.369   1.376   1.378   1.391   1.401
  1.415   1.433   1.441   1.445   1.456   1.464   1.467   1.478
  1.486   1.494   1.499   1.502   1.508   1.514   1.519   1.536
  1.540   1.546   1.553   1.558   1.564   1.570   1.578   1.582
  1.585   1.591   1.601   1.605   1.611   1.614   1.620   1.623
  1.625   1.630   1.632   1.634   1.652   1.655   1.662   1.664
  1.669   1.671   1.673   1.682   1.686   1.694   1.699   1.712
  1.714   1.719   1.726   1.730   1.738   1.741   1.750   1.762
  1.768   1.775   1.785   1.791   1.798   1.805   1.813   1.822
  1.830   1.831   1.837   1.846   1.853   1.867   1.871   1.875
  1.882   1.902   1.903   1.913   1.927   1.941   1.942   1.955
  1.967   1.978   1.983   1.989   2.004   2.008   2.023   2.025
  2.033   2.047   2.048   2.054   2.060   2.074   2.077   2.089
  2.105   2.109   2.115   2.127   2.140   2.151   2.154   2.161
  2.174   2.175   2.182   2.200   2.210   2.225   2.236   2.242
  2.251   2.258   2.273   2.279   2.291   2.303   2.317   2.344
  2.350   2.363   2.366   2.385   2.401   2.406   2.416   2.436
  2.462   2.488   2.498   2.513   2.526   2.529   2.533   2.540
  2.552   2.557   2.570   2.576   2.579   2.592   2.599   2.619
  2.622   2.639   2.643   2.649   2.651   2.673   2.684   2.685
  2.691   2.692   2.712   2.727   2.739   2.746   2.753   2.761
  2.780   2.785   2.794   2.799   2.809   2.824   2.829   2.840
  2.849   2.869   2.878   2.881   2.889   2.901   2.909   2.916
  2.920   2.928   2.935   2.939   2.949   2.963   2.971   2.983
  2.989   2.993   3.004   3.011   3.029   3.033   3.046   3.049
  3.054   3.059   3.072   3.081   3.083   3.094   3.105   3.115
  3.129   3.143   3.149   3.154   3.169   3.172   3.180   3.190
  3.202   3.204   3.225   3.237   3.247   3.252   3.276   3.287
  3.299   3.309   3.315   3.319   3.350   3.359   3.372   3.386
  3.412   3.427   3.459   3.466   3.497   3.544   3.547   3.585
  3.610   3.676   3.723   3.777   3.789   3.793   3.802   3.816
  3.836   3.847   3.851   3.865   3.884   3.890   3.920   3.925
  3.931   3.950   3.966   3.994   4.001   4.034   4.038   4.078
  4.083   4.117   4.145   4.153   4.158   4.192   4.235   4.242
  4.261   4.281   4.291   4.309   4.327   4.383   4.402   4.997
  5.076   5.086   5.101   5.112   5.143   5.150   5.157   5.160
  5.183   5.248   5.322   5.360   5.407   5.418   5.431   5.445
  5.472   5.587   5.607   5.612   5.650   5.669   5.678   5.759
  5.844   5.947  23.735  23.745  23.786  23.796  23.802  23.806
 23.853  23.857  23.867  23.884  23.931  23.952  23.963  23.989
 23.992  24.018  49.863  49.895  49.906  49.941  49.955  49.969
 49.979  50.007  50.045
 --------------------------------------------------------------

          Ground-State Mulliken Net Atomic Charges

     Atom                 Charge (a.u.)
  ----------------------------------------
      1 C                     0.770009
      2 H                     0.220258
      3 C                    -0.866577
      4 H                     0.265258
      5 O                    -0.178622
      6 H                     0.244227
      7 C                    -0.714471
      8 H                     0.191456
      9 H                     0.191881
     10 C                     1.194687
     11 C                    -0.494065
     12 O                    -0.170929
     13 C                    -0.600406
     14 H                     0.228177
     15 H                     0.154007
     16 C                    -0.816316
     17 H                     0.184838
     18 H                     0.219104
     19 C                     0.002613
     20 C                    -0.658287
     21 H                     0.151313
     22 H                     0.123772
     23 H                     0.135436
     24 C                    -0.600535
     25 H                     0.144258
     26 H                     0.145075
     27 H                     0.155121
     28 O                     0.080377
     29 H                     0.306563
     30 H                     0.228677
     31 O                     0.105060
     32 C                    -0.143147
     33 H                     0.283370
     34 C                    -0.816512
     35 H                     0.217967
     36 C                    -0.115412
     37 O                    -0.177785
     38 O                    -0.113580
     39 H                     0.299117
     40 C                    -0.310738
     41 H                     0.283567
     42 O                    -0.157523
     43 H                     0.269693
     44 C                    -0.523617
     45 H                     0.298352
     46 O                    -0.175620
     47 H                     0.264612
     48 C                    -0.235320
     49 H                     0.364030
     50 O                    -0.128300
     51 H                     0.274890
  ----------------------------------------
  Sum of atomic charges =    -0.000000

 -----------------------------------------------------------------
                    Cartesian Multipole Moments
 -----------------------------------------------------------------
    Charge (ESU x 10^10)
                -0.0000
    Dipole Moment (Debye)
         X       2.7066      Y       0.1449      Z      -4.4363
       Tot       5.1988
    Quadrupole Moments (Debye-Ang)
        XX    -161.3880     XY      11.9466     YY    -156.2476
        XZ     -10.8927     YZ      -4.6207     ZZ    -153.6926
    Octopole Moments (Debye-Ang^2)
       XXX      74.6722    XXY      60.1425    XYY     -14.8452
       YYY       3.3355    XXZ     -11.2237    XYZ      24.1146
       YYZ     -69.5660    XZZ      60.4940    YZZ       2.1510
       ZZZ     -22.7870
    Hexadecapole Moments (Debye-Ang^3)
      XXXX  -11193.7634   XXXY     148.7632   XXYY   -2383.8843
      XYYY      16.3995   YYYY   -2471.2401   XXXZ    -229.4780
      XXYZ      49.8060   XYYZ     -55.5977   YYYZ      69.0130
      XXZZ   -1990.2254   XYZZ      19.4109   YYZZ    -608.0295
      XZZZ     -92.0896   YZZZ      -0.8411   ZZZZ   -1048.4330
 -----------------------------------------------------------------
 Calculating analytic gradient of the SCF energy
 Gradient of SCF Energy
            1           2           3           4           5           6
    1  -0.0000032   0.0000008   0.0000125   0.0000010   0.0000027   0.0000147
    2   0.0000036   0.0000013  -0.0000039   0.0000178   0.0000067   0.0000017
    3   0.0000092   0.0000004  -0.0000284   0.0000189   0.0000265  -0.0000186
            7           8           9          10          11          12
    1  -0.0000015   0.0000065   0.0000030   0.0000087  -0.0000462  -0.0000140
    2  -0.0000081  -0.0000040  -0.0000006   0.0000036   0.0000130  -0.0000088
    3   0.0000051  -0.0000056   0.0000046  -0.0000037   0.0000134  -0.0000277
           13          14          15          16          17          18
    1   0.0000102  -0.0000014  -0.0000020  -0.0000054   0.0000010   0.0000042
    2   0.0000073  -0.0000009  -0.0000043  -0.0000017   0.0000007   0.0000086
    3  -0.0000047  -0.0000009   0.0000043   0.0000018   0.0000036  -0.0000040
           19          20          21          22          23          24
    1   0.0000055  -0.0000043  -0.0000004   0.0000008  -0.0000018   0.0000013
    2  -0.0000024  -0.0000038   0.0000051   0.0000007   0.0000045   0.0000068
    3  -0.0000133   0.0000005  -0.0000038   0.0000024   0.0000012   0.0000017
           25          26          27          28          29          30
    1  -0.0000033  -0.0000012  -0.0000017   0.0000225  -0.0000070  -0.0000034
    2  -0.0000018   0.0000026  -0.0000014  -0.0000274   0.0000021   0.0000018
    3  -0.0000084  -0.0000021  -0.0000021  -0.0000151  -0.0000096   0.0000013
           31          32          33          34          35          36
    1   0.0000016   0.0000357   0.0000001  -0.0000076  -0.0000004  -0.0000397
    2  -0.0000236   0.0000028   0.0000027   0.0000375  -0.0000073   0.0000008
    3  -0.0000106  -0.0000091   0.0000011   0.0000203  -0.0000011   0.0000209
           37          38          39          40          41          42
    1   0.0000054   0.0000150  -0.0000027  -0.0000246   0.0000035   0.0000101
    2  -0.0000020  -0.0000046  -0.0000028   0.0000169  -0.0000019  -0.0000093
    3  -0.0000002   0.0000019   0.0000027   0.0000182  -0.0000010   0.0000014
           43          44          45          46          47          48
    1   0.0000008   0.0000246  -0.0000006  -0.0000154   0.0000097  -0.0000304
    2  -0.0000053  -0.0000203  -0.0000016   0.0000133  -0.0000132   0.0000260
    3   0.0000062  -0.0000080   0.0000008   0.0000062  -0.0000005   0.0000175
           49          50          51
    1   0.0000063   0.0000199  -0.0000102
    2  -0.0000073  -0.0000220   0.0000026
    3  -0.0000048  -0.0000004  -0.0000084
 Max gradient component =       4.618E-05
 RMS gradient           =       1.202E-05
 Gradient time:  CPU 542.91 s  wall 91.52 s
 Geometry Optimization Parameters
   NAtoms,    NIC,     NZ,  NCons,   NDum,   NFix, NCnnct, MaxDiis
       51     405       0       0       0       0       0       0

 Cartesian Hessian Update
 Hessian Updated using BFGS Update


** GEOMETRY OPTIMIZATION IN DELOCALIZED INTERNAL COORDINATES **
   Searching for a Minimum

   Optimization Cycle:  13

                       Coordinates (Angstroms)
     ATOM                X               Y               Z
      1  C        -3.7631605460   -0.4914405426   -0.4828706762
      2  H        -3.6131830956   -1.1452658711   -1.3551824383
      3  C        -3.3244530848    0.9126833094   -0.9201640008
      4  H        -3.4875090416    1.6155182212   -0.0986135201
      5  O        -4.1314796497    1.2980222401   -2.0470191058
      6  H        -4.0174876663    2.2416333078   -2.1956847040
      7  C        -1.8418725644    0.9483632327   -1.3283723568
      8  H        -1.7480832531    0.3638816280   -2.2506721868
      9  H        -1.5617500157    1.9790125032   -1.5736998327
     10  C        -0.8579942352    0.3624509234   -0.2976020554
     11  C        -0.6493518629    1.2927289798    0.8884400700
     12  O        -1.4681444921    2.0698516912    1.2910763276
     13  C        -1.3622417829   -1.0203319669    0.1992385388
     14  H        -0.7197743370   -1.3806340995    1.0047882646
     15  H        -1.2429805562   -1.7225010832   -0.6333470048
     16  C        -2.8292294809   -0.9872198225    0.6385718010
     17  H        -3.1243293033   -1.9924151035    0.9518118326
     18  H        -2.9305260074   -0.3452538505    1.5196418372
     19  C        -5.2744253067   -0.5700274907   -0.1382783057
     20  C        -5.7597017349   -2.0259356479   -0.0591750849
     21  H        -6.8469133610   -2.0624773460    0.0581499969
     22  H        -5.5054919670   -2.5814316983   -0.9676546525
     23  H        -5.3253264953   -2.5590509604    0.7929501475
     24  C        -5.6709701124    0.2003575251    1.1306573977
     25  H        -5.3504308824    1.2449348419    1.0967936702
     26  H        -5.2451580269   -0.2506137135    2.0319726611
     27  H        -6.7585591918    0.1968551388    1.2493739761
     28  O         0.5059467403    1.1651615017    1.6493311653
     29  H         0.1036360426    0.1936748864   -0.7825636526
     30  H        -5.7909286385   -0.1025069880   -0.9819604253
     31  O         1.7703740726   -0.5688553223    0.7767903043
     32  C         3.0788709796   -1.0907292271    0.5529052894
     33  H         3.6909415712   -1.0083965517    1.4579956902
     34  C         1.7797530160    0.7886913902    1.2086915871
     35  H         2.4034984704    0.8873020153    2.1052753335
     36  C         2.9258579018   -2.5830138851    0.2676575280
     37  O         3.3631962592   -3.4542872161    0.9683458526
     38  O         2.2334020417   -2.8075379740   -0.8693819494
     39  H         2.1631444513   -3.7678219842   -0.9813787575
     40  C         3.7544473070   -0.3266088190   -0.5952118202
     41  H         3.1664509725   -0.4930290000   -1.5100858521
     42  O         5.0643268513   -0.8420658277   -0.7450472916
     43  H         5.5656480838   -0.2419149099   -1.3097944791
     44  C         3.7631202322    1.1644933924   -0.2601053703
     45  H         4.4284457638    1.3315097830    0.5925587373
     46  O         4.3452341076    1.9345065975   -1.3185724551
     47  H         3.8048036735    1.8359114347   -2.1130124681
     48  C         2.3666743126    1.6826791734    0.1016587132
     49  H         1.7209333417    1.6170699661   -0.7872846959
     50  O         2.4165740233    3.0088588216    0.5848377449
     51  H         2.9939921118    3.5186558059    0.0038789039
   Point Group: c1    Number of degrees of freedom:   147


   Energy is  -1302.759385611

 Hessian Updated using BFGS Update

147 Hessian modes will be used to form the next step
  Hessian Eigenvalues:
     0.001296    0.002640    0.004170    0.004327    0.005534    0.005643
     0.006434    0.007064    0.007230    0.007594    0.010121    0.011174
     0.011274    0.013527    0.013728    0.014553    0.019318    0.022032
     0.022212    0.029916    0.031247    0.032259    0.035381    0.038554
     0.039601    0.040506    0.043198    0.044672    0.045925    0.046451
     0.046731    0.047336    0.047841    0.048498    0.049378    0.049830
     0.050619    0.050818    0.051523    0.053631    0.054210    0.054813
     0.054903    0.055286    0.055758    0.056247    0.058066    0.059372
     0.060642    0.063227    0.065030    0.066025    0.067602    0.069002
     0.073510    0.078040    0.083177    0.083402    0.083536    0.087411
     0.092570    0.094549    0.098252    0.113359    0.115285    0.129149
     0.144335    0.148201    0.158866    0.159429    0.159769    0.159869
     0.159994    0.160000    0.160001    0.160004    0.160011    0.160058
     0.160233    0.160691    0.169107    0.170494    0.171256    0.172054
     0.176720    0.181600    0.194978    0.200775    0.206568    0.210154
     0.249637    0.250070    0.251271    0.259365    0.265867    0.271512
     0.272432    0.274886    0.278102    0.283457    0.284519    0.286914
     0.287555    0.287844    0.287877    0.288673    0.292639    0.297152
     0.319375    0.334365    0.336362    0.336784    0.340585    0.340853
     0.341158    0.341417    0.341514    0.342382    0.342748    0.342865
     0.342945    0.343284    0.343403    0.343563    0.343719    0.343984
     0.344642    0.344975    0.346528    0.353753    0.392152    0.397175
     0.400460    0.406822    0.411407    0.431384    0.435905    0.459859
     0.534991    0.542152    0.544364    0.544872    0.548808    0.550495
     0.553119    1.045686    1.055005

 Minimum Search - Taking Simple RFO Step
 Searching for Lamda that Minimizes Along All modes
 Value Taken    Lamda =   0.00000000
 Step Taken.  Stepsize is  0.009506

                             Maximum     Tolerance    Cnvgd?
         Gradient           0.000075      0.000300     YES
         Displacement       0.002652      0.001200      NO
         Energy change     -0.000001      0.000001     YES

 Final energy is   -1302.7593856109506     


 ******************************
 **  OPTIMIZATION CONVERGED  **
 ******************************

                       Coordinates (Angstroms)
     ATOM                X               Y               Z
      1  C        -3.7631605460   -0.4914405426   -0.4828706762
      2  H        -3.6131830956   -1.1452658711   -1.3551824383
      3  C        -3.3244530848    0.9126833094   -0.9201640008
      4  H        -3.4875090416    1.6155182212   -0.0986135201
      5  O        -4.1314796497    1.2980222401   -2.0470191058
      6  H        -4.0174876663    2.2416333078   -2.1956847040
      7  C        -1.8418725644    0.9483632327   -1.3283723568
      8  H        -1.7480832531    0.3638816280   -2.2506721868
      9  H        -1.5617500157    1.9790125032   -1.5736998327
     10  C        -0.8579942352    0.3624509234   -0.2976020554
     11  C        -0.6493518629    1.2927289798    0.8884400700
     12  O        -1.4681444921    2.0698516912    1.2910763276
     13  C        -1.3622417829   -1.0203319669    0.1992385388
     14  H        -0.7197743370   -1.3806340995    1.0047882646
     15  H        -1.2429805562   -1.7225010832   -0.6333470048
     16  C        -2.8292294809   -0.9872198225    0.6385718010
     17  H        -3.1243293033   -1.9924151035    0.9518118326
     18  H        -2.9305260074   -0.3452538505    1.5196418372
     19  C        -5.2744253067   -0.5700274907   -0.1382783057
     20  C        -5.7597017349   -2.0259356479   -0.0591750849
     21  H        -6.8469133610   -2.0624773460    0.0581499969
     22  H        -5.5054919670   -2.5814316983   -0.9676546525
     23  H        -5.3253264953   -2.5590509604    0.7929501475
     24  C        -5.6709701124    0.2003575251    1.1306573977
     25  H        -5.3504308824    1.2449348419    1.0967936702
     26  H        -5.2451580269   -0.2506137135    2.0319726611
     27  H        -6.7585591918    0.1968551388    1.2493739761
     28  O         0.5059467403    1.1651615017    1.6493311653
     29  H         0.1036360426    0.1936748864   -0.7825636526
     30  H        -5.7909286385   -0.1025069880   -0.9819604253
     31  O         1.7703740726   -0.5688553223    0.7767903043
     32  C         3.0788709796   -1.0907292271    0.5529052894
     33  H         3.6909415712   -1.0083965517    1.4579956902
     34  C         1.7797530160    0.7886913902    1.2086915871
     35  H         2.4034984704    0.8873020153    2.1052753335
     36  C         2.9258579018   -2.5830138851    0.2676575280
     37  O         3.3631962592   -3.4542872161    0.9683458526
     38  O         2.2334020417   -2.8075379740   -0.8693819494
     39  H         2.1631444513   -3.7678219842   -0.9813787575
     40  C         3.7544473070   -0.3266088190   -0.5952118202
     41  H         3.1664509725   -0.4930290000   -1.5100858521
     42  O         5.0643268513   -0.8420658277   -0.7450472916
     43  H         5.5656480838   -0.2419149099   -1.3097944791
     44  C         3.7631202322    1.1644933924   -0.2601053703
     45  H         4.4284457638    1.3315097830    0.5925587373
     46  O         4.3452341076    1.9345065975   -1.3185724551
     47  H         3.8048036735    1.8359114347   -2.1130124681
     48  C         2.3666743126    1.6826791734    0.1016587132
     49  H         1.7209333417    1.6170699661   -0.7872846959
     50  O         2.4165740233    3.0088588216    0.5848377449
     51  H         2.9939921118    3.5186558059    0.0038789039

Z-matrix Print:
$molecule
0 1
O 
C  1 1.424626
H  2 1.096652 1 109.711845
O  2 1.399455 1 110.231247 3 -113.535981 0
C  4 1.389224 2 127.531408 1 -66.669532 0
O  5 1.198523 4 116.338477 2 -152.737779 0
C  1 1.426408 2 112.965939 3 -55.404588 0
H  7 1.095718 1 110.810890 2 57.350300 0
C  5 1.521724 4 118.997663 2 33.199697 0
H  9 1.090140 5 108.688845 4 -37.253174 0
C  7 1.526988 1 107.154451 2 173.133666 0
O  11 1.200561 7 124.312104 1 -115.664236 0
O  11 1.350098 7 111.792238 1 64.141780 0
H  13 0.969342 11 107.411244 7 -179.176919 0
C  7 1.535727 1 109.806421 2 -63.790474 0
H  15 1.100195 7 108.137906 1 -62.713291 0
O  15 1.415603 7 107.758649 1 177.733567 0
H  17 0.964595 15 108.440870 7 -166.757893 0
C  15 1.528318 7 108.906180 1 56.137423 0
H  19 1.094344 15 108.856128 7 67.414965 0
O  19 1.432526 15 111.390808 7 -178.150003 0
H  21 0.965878 19 108.995887 15 62.843856 0
C  19 1.532792 15 112.111758 7 -52.712442 0
H  23 1.100684 19 108.888124 15 -65.721204 0
O  23 1.412340 19 111.469042 15 171.903271 0
H  25 0.964789 23 108.137934 19 45.244101 0
C  9 1.540713 5 112.117969 4 -157.738803 0
H  27 1.095852 9 110.132775 5 49.480713 0
H  27 1.095925 9 107.792107 5 165.808191 0
C  27 1.538165 9 115.412938 5 -74.608748 0
H  30 1.093394 27 109.161615 9 69.136089 0
O  30 1.438604 27 109.063568 9 -171.342480 0
H  32 0.962028 30 108.499907 27 -71.688328 0
C  30 1.534684 27 111.862106 9 -52.024126 0
H  34 1.100413 30 106.187396 27 -61.024644 0
C  34 1.541317 30 109.171791 27 54.762953 0
H  36 1.093444 34 109.913596 30 -179.364747 0
H  36 1.094836 34 109.929078 30 63.755952 0
C  36 1.531719 34 112.246243 30 -58.247979 0
H  39 1.091555 36 111.049274 34 -179.592764 0
H  39 1.095657 36 109.636970 34 -62.091640 0
C  34 1.552044 30 112.826483 27 -176.935131 0
H  42 1.094144 34 105.475229 30 49.301292 0
C  42 1.536535 34 114.158799 30 -68.485803 0
H  44 1.093176 42 112.199535 34 54.095482 0
H  44 1.094055 42 110.154927 34 173.602192 0
H  44 1.094102 42 111.914565 34 -67.206515 0
C  42 1.536691 34 111.524402 30 165.324818 0
H  48 1.094134 42 110.545866 34 -172.841215 0
H  48 1.094776 42 111.388360 34 -53.234291 0
H  48 1.094994 42 112.089732 34 67.719440 0
$end


 --------------------------------------------------------------

                    Orbital Energies (a.u.)
 --------------------------------------------------------------

 Alpha MOs
 -- Occupied --
-19.200 -19.179 -19.178 -19.177 -19.161 -19.156 -19.145 -19.125
-19.122 -10.336 -10.319 -10.317 -10.277 -10.268 -10.268 -10.267
-10.217 -10.203 -10.180 -10.178 -10.169 -10.167 -10.165 -10.152
-10.149  -1.144  -1.130  -1.093  -1.084  -1.066  -1.055  -1.054
 -1.036  -1.023  -0.847  -0.826  -0.814  -0.802  -0.747  -0.743
 -0.723  -0.697  -0.679  -0.668  -0.650  -0.640  -0.622  -0.601
 -0.586  -0.579  -0.572  -0.547  -0.541  -0.532  -0.530  -0.519
 -0.515  -0.509  -0.506  -0.504  -0.486  -0.471  -0.463  -0.461
 -0.452  -0.448  -0.445  -0.437  -0.432  -0.424  -0.415  -0.413
 -0.409  -0.399  -0.395  -0.388  -0.385  -0.381  -0.380  -0.371
 -0.364  -0.360  -0.355  -0.350  -0.349  -0.344  -0.340  -0.329
 -0.327  -0.318  -0.315  -0.308  -0.305  -0.303  -0.299  -0.284
 -0.272
 -- Virtual --
 -0.046  -0.036  -0.025  -0.020  -0.013  -0.008  -0.002   0.001
  0.006   0.013   0.018   0.022   0.026   0.031   0.034   0.039
  0.041   0.044   0.047   0.051   0.056   0.059   0.060   0.062
  0.066   0.071   0.076   0.080   0.080   0.085   0.086   0.086
  0.090   0.094   0.094   0.097   0.100   0.102   0.106   0.107
  0.109   0.114   0.117   0.118   0.120   0.123   0.123   0.126
  0.128   0.130   0.133   0.135   0.137   0.138   0.141   0.142
  0.144   0.145   0.148   0.149   0.151   0.154   0.155   0.157
  0.160   0.162   0.163   0.164   0.167   0.167   0.169   0.173
  0.175   0.181   0.183   0.184   0.186   0.188   0.190   0.193
  0.197   0.200   0.200   0.204   0.204   0.207   0.211   0.213
  0.214   0.218   0.221   0.222   0.225   0.228   0.230   0.231
  0.235   0.238   0.241   0.242   0.248   0.250   0.253   0.255
  0.258   0.259   0.263   0.265   0.270   0.273   0.274   0.276
  0.278   0.280   0.282   0.286   0.288   0.292   0.294   0.296
  0.298   0.301   0.302   0.305   0.307   0.310   0.314   0.315
  0.321   0.321   0.326   0.329   0.329   0.335   0.338   0.340
  0.343   0.346   0.346   0.351   0.354   0.357   0.359   0.363
  0.364   0.368   0.372   0.373   0.375   0.378   0.381   0.383
  0.386   0.389   0.394   0.399   0.402   0.405   0.406   0.415
  0.420   0.422   0.425   0.426   0.429   0.436   0.442   0.446
  0.453   0.454   0.458   0.463   0.466   0.473   0.475   0.483
  0.490   0.498   0.500   0.504   0.510   0.519   0.520   0.528
  0.532   0.537   0.551   0.559   0.564   0.569   0.575   0.579
  0.583   0.588   0.591   0.600   0.603   0.606   0.608   0.619
  0.623   0.628   0.631   0.642   0.643   0.648   0.652   0.658
  0.664   0.666   0.677   0.683   0.685   0.695   0.699   0.705
  0.706   0.711   0.718   0.725   0.728   0.731   0.738   0.740
  0.744   0.753   0.759   0.762   0.764   0.775   0.782   0.786
  0.790   0.791   0.792   0.798   0.800   0.803   0.810   0.813
  0.821   0.824   0.834   0.838   0.845   0.855   0.864   0.876
  0.877   0.884   0.910   0.922   0.941   0.948   0.958   0.962
  0.977   0.984   1.003   1.007   1.008   1.027   1.033   1.043
  1.048   1.054   1.063   1.077   1.084   1.089   1.103   1.105
  1.115   1.124   1.136   1.139   1.154   1.158   1.163   1.170
  1.181   1.186   1.191   1.196   1.198   1.212   1.214   1.221
  1.225   1.232   1.238   1.244   1.253   1.258   1.261   1.275
  1.279   1.281   1.289   1.295   1.308   1.313   1.321   1.329
  1.339   1.341   1.356   1.369   1.376   1.378   1.391   1.401
  1.415   1.433   1.441   1.445   1.456   1.464   1.467   1.478
  1.486   1.494   1.499   1.502   1.508   1.514   1.519   1.536
  1.540   1.546   1.553   1.558   1.564   1.570   1.578   1.582
  1.585   1.591   1.601   1.605   1.611   1.614   1.620   1.623
  1.625   1.630   1.632   1.634   1.652   1.655   1.662   1.664
  1.669   1.671   1.673   1.682   1.686   1.694   1.699   1.712
  1.714   1.719   1.726   1.730   1.738   1.741   1.750   1.762
  1.768   1.775   1.785   1.791   1.798   1.805   1.813   1.822
  1.830   1.831   1.837   1.846   1.853   1.867   1.871   1.875
  1.882   1.902   1.903   1.913   1.927   1.941   1.942   1.955
  1.967   1.978   1.983   1.989   2.004   2.008   2.023   2.025
  2.033   2.047   2.048   2.054   2.060   2.074   2.077   2.089
  2.105   2.109   2.115   2.127   2.140   2.151   2.154   2.161
  2.174   2.175   2.182   2.200   2.210   2.225   2.236   2.242
  2.251   2.258   2.273   2.279   2.291   2.303   2.317   2.344
  2.350   2.363   2.366   2.385   2.401   2.406   2.416   2.436
  2.462   2.488   2.498   2.513   2.526   2.529   2.533   2.540
  2.552   2.557   2.570   2.576   2.579   2.592   2.599   2.619
  2.622   2.639   2.643   2.649   2.651   2.673   2.684   2.685
  2.691   2.692   2.712   2.727   2.739   2.746   2.753   2.761
  2.780   2.785   2.794   2.799   2.809   2.824   2.829   2.840
  2.849   2.869   2.878   2.881   2.889   2.901   2.909   2.916
  2.920   2.928   2.935   2.939   2.949   2.963   2.971   2.983
  2.989   2.993   3.004   3.011   3.029   3.033   3.046   3.049
  3.054   3.059   3.072   3.081   3.083   3.094   3.105   3.115
  3.129   3.143   3.149   3.154   3.169   3.172   3.180   3.190
  3.202   3.204   3.225   3.237   3.247   3.252   3.276   3.287
  3.299   3.309   3.315   3.319   3.350   3.359   3.372   3.386
  3.412   3.427   3.459   3.466   3.497   3.544   3.547   3.585
  3.610   3.676   3.723   3.777   3.789   3.793   3.802   3.816
  3.836   3.847   3.851   3.865   3.884   3.890   3.920   3.925
  3.931   3.950   3.966   3.994   4.001   4.034   4.038   4.078
  4.083   4.117   4.145   4.153   4.158   4.192   4.235   4.242
  4.261   4.281   4.291   4.309   4.327   4.383   4.402   4.997
  5.076   5.086   5.101   5.112   5.143   5.150   5.157   5.160
  5.183   5.248   5.322   5.360   5.407   5.418   5.431   5.445
  5.472   5.587   5.607   5.612   5.650   5.669   5.678   5.759
  5.844   5.947  23.735  23.745  23.786  23.796  23.802  23.806
 23.853  23.857  23.867  23.884  23.931  23.952  23.963  23.989
 23.992  24.018  49.863  49.895  49.906  49.941  49.955  49.969
 49.979  50.007  50.045
 --------------------------------------------------------------

          Ground-State Mulliken Net Atomic Charges

     Atom                 Charge (a.u.)
  ----------------------------------------
      1 C                     0.770009
      2 H                     0.220258
      3 C                    -0.866577
      4 H                     0.265258
      5 O                    -0.178622
      6 H                     0.244227
      7 C                    -0.714471
      8 H                     0.191456
      9 H                     0.191881
     10 C                     1.194687
     11 C                    -0.494065
     12 O                    -0.170929
     13 C                    -0.600406
     14 H                     0.228177
     15 H                     0.154007
     16 C                    -0.816316
     17 H                     0.184838
     18 H                     0.219104
     19 C                     0.002613
     20 C                    -0.658287
     21 H                     0.151313
     22 H                     0.123772
     23 H                     0.135436
     24 C                    -0.600535
     25 H                     0.144258
     26 H                     0.145075
     27 H                     0.155121
     28 O                     0.080377
     29 H                     0.306563
     30 H                     0.228677
     31 O                     0.105060
     32 C                    -0.143147
     33 H                     0.283370
     34 C                    -0.816512
     35 H                     0.217967
     36 C                    -0.115412
     37 O                    -0.177785
     38 O                    -0.113580
     39 H                     0.299117
     40 C                    -0.310738
     41 H                     0.283567
     42 O                    -0.157523
     43 H                     0.269693
     44 C                    -0.523617
     45 H                     0.298352
     46 O                    -0.175620
     47 H                     0.264612
     48 C                    -0.235320
     49 H                     0.364030
     50 O                    -0.128300
     51 H                     0.274890
  ----------------------------------------
  Sum of atomic charges =    -0.000000

 -----------------------------------------------------------------
                    Cartesian Multipole Moments
 -----------------------------------------------------------------
    Charge (ESU x 10^10)
                -0.0000
    Dipole Moment (Debye)
         X       2.7066      Y       0.1449      Z      -4.4363
       Tot       5.1988
    Quadrupole Moments (Debye-Ang)
        XX    -161.3880     XY      11.9466     YY    -156.2476
        XZ     -10.8927     YZ      -4.6207     ZZ    -153.6926
    Octopole Moments (Debye-Ang^2)
       XXX      74.6722    XXY      60.1425    XYY     -14.8452
       YYY       3.3355    XXZ     -11.2237    XYZ      24.1146
       YYZ     -69.5660    XZZ      60.4940    YZZ       2.1510
       ZZZ     -22.7870
    Hexadecapole Moments (Debye-Ang^3)
      XXXX  -11193.7634   XXXY     148.7632   XXYY   -2383.8843
      XYYY      16.3995   YYYY   -2471.2401   XXXZ    -229.4780
      XXYZ      49.8060   XYYZ     -55.5977   YYYZ      69.0130
      XXZZ   -1990.2254   XYZZ      19.4109   YYZZ    -608.0295
      XZZZ     -92.0896   YZZZ      -0.8411   ZZZZ   -1048.4330
 -----------------------------------------------------------------
Archival summary:
1\1\november\OPT\ProcedureUnspecified\BasisUnspecified\91626\taweetha\SunMar3122:43:442019SunMar3122:43:442019\0\\#,OPT,ProcedureUnspecified,BasisUnspecified,\\0,1\O\C,1,1.42463\H,2,1.09665,1,109.712\O,2,1.39946,1,110.231,3,-113.536,0\C,4,1.38922,2,127.531,1,-66.6695,0\O,5,1.19852,4,116.338,2,-152.738,0\C,1,1.42641,2,112.966,3,-55.4046,0\H,7,1.09572,1,110.811,2,57.3503,0\C,5,1.52172,4,118.998,2,33.1997,0\H,9,1.09014,5,108.689,4,-37.2532,0\C,7,1.52699,1,107.154,2,173.134,0\O,11,1.20056,7,124.312,1,-115.664,0\O,11,1.3501,7,111.792,1,64.1418,0\H,13,0.969342,11,107.411,7,-179.177,0\C,7,1.53573,1,109.806,2,-63.7905,0\H,15,1.1002,7,108.138,1,-62.7133,0\O,15,1.4156,7,107.759,1,177.734,0\H,17,0.964595,15,108.441,7,-166.758,0\C,15,1.52832,7,108.906,1,56.1374,0\H,19,1.09434,15,108.856,7,67.415,0\O,19,1.43253,15,111.391,7,-178.15,0\H,21,0.965878,19,108.996,15,62.8439,0\C,19,1.53279,15,112.112,7,-52.7124,0\H,23,1.10068,19,108.888,15,-65.7212,0\O,23,1.41234,19,111.469,15,171.903,0\H,25,0.964789,23,108.138,19,45.2441,0\C,9,1.54071,5,112.118,4,-157.739,0\H,27,1.09585,9,110.133,5,49.4807,0\H,27,1.09593,9,107.792,5,165.808,0\C,27,1.53817,9,115.413,5,-74.6087,0\H,30,1.09339,27,109.162,9,69.1361,0\O,30,1.4386,27,109.064,9,-171.342,0\H,32,0.962028,30,108.5,27,-71.6883,0\C,30,1.53468,27,111.862,9,-52.0241,0\H,34,1.10041,30,106.187,27,-61.0246,0\C,34,1.54132,30,109.172,27,54.763,0\H,36,1.09344,34,109.914,30,-179.365,0\H,36,1.09484,34,109.929,30,63.756,0\C,36,1.53172,34,112.246,30,-58.248,0\H,39,1.09156,36,111.049,34,-179.593,0\H,39,1.09566,36,109.637,34,-62.0916,0\C,34,1.55204,30,112.826,27,-176.935,0\H,42,1.09414,34,105.475,30,49.3013,0\C,42,1.53653,34,114.159,30,-68.4858,0\H,44,1.09318,42,112.2,34,54.0955,0\H,44,1.09405,42,110.155,34,173.602,0\H,44,1.0941,42,111.915,34,-67.2065,0\C,42,1.53669,34,111.524,30,165.325,0\H,48,1.09413,42,110.546,34,-172.841,0\H,48,1.09478,42,111.388,34,-53.2343,0\H,48,1.09499,42,112.09,34,67.7194,0\\\@

 Total job time:  6864.81s(wall), 34219.95s(cpu) 
 Sun Mar 31 22:43:44 2019

        *************************************************************
        *                                                           *
        *  Thank you very much for using Q-Chem.  Have a nice day.  *
        *                                                           *
        *************************************************************


 
User input: 2 of 3 
 
Q-Chem Developer Version!
                  Welcome to Q-Chem
     A Quantum Leap Into The Future Of Chemistry


 Q-Chem 5.1, Q-Chem, Inc., Pleasanton, CA (2018)

 Yihan Shao,  Zhengting Gan,  E. Epifanovsky,  A. T. B. Gilbert,  M. Wormit,  
 J. Kussmann,  A. W. Lange,  A. Behn,  Jia Deng,  Xintian Feng,  D. Ghosh,  
 M. Goldey,  P. R. Horn,  L. D. Jacobson,  I. Kaliman,  T. Kus,  A. Landau,  
 Jie Liu,  E. I. Proynov,  R. M. Richard,  R. P. Steele,  E. J. Sundstrom,  
 H. L. Woodcock III,  P. M. Zimmerman,  D. Zuev,  B. Albrecht,  E. Alguire,  
 S. A. Baeppler,  D. Barton,  Z. Benda,  Y. A. Bernard,  E. J. Berquist,  
 K. B. Bravaya,  H. Burton,  D. Casanova,  Chun-Min Chang,  Yunqing Chen,  
 A. Chien,  K. D. Closser,  M. P. Coons,  S. Coriani,  S. Dasgupta,  
 A. L. Dempwolff,  M. Diedenhofen,  Hainam Do,  R. G. Edgar,  Po-Tung Fang,  
 S. Faraji,  S. Fatehi,  Qingguo Feng,  K. D. Fenk,  J. Fosso-Tande,  
 Qinghui Ge,  A. Ghysels,  G. Gidofalvi,  J. Gomes,  J. Gonthier,  A. Gunina,  
 D. Hait,  M. W. D. Hanson-Heine,  P. H. P. Harbach,  A. W. Hauser,  
 J. E. Herr,  E. G. Hohenstein,  Z. C. Holden,  Kerwin Hui,  B. C. Huynh,  
 T.-C. Jagau,  Hyunjun Ji,  B. Kaduk,  K. Khistyaev,  Jaehoon Kim,  
 P. Klunzinger,  K. Koh,  D. Kosenkov,  L. Koulias,  T. Kowalczyk,  
 C. M. Krauter,  A. Kunitsa,  Ka Un Lao,  A. Laurent,  K. V. Lawler,  
 Joonho Lee,  D. Lefrancois,  S. Lehtola,  D. S. Levine,  Yi-Pei Li,  
 You-Sheng Lin,  Fenglai Liu,  E. Livshits,  A. Luenser,  P. Manohar,  
 E. Mansoor,  S. F. Manzer,  Shan-Ping Mao,  Yuezhi Mao,  N. Mardirossian,  
 A. V. Marenich,  T. Markovich,  L. A. Martinez-Martinez,  S. A. Maurer,  
 N. J. Mayhall,  S. C. McKenzie,  J.-M. Mewes,  A. F. Morrison,  
 J. W. Mullinax,  K. Nanda,  T. S. Nguyen-Beck,  R. Olivares-Amaya,  
 J. A. Parkhill,  T. M. Perrine,  F. Plasser,  P. Pokhilko,  S. Prager,  
 A. Prociuk,  E. Ramos,  D. R. Rehn,  F. Rob,  M. Schneider,  N. Sergueev,  
 S. M. Sharada,  S. Sharma,  D. W. Small,  T. Stauch,  T. Stein,  
 Yu-Chuan Su,  A. J. W. Thom,  A. Tkatchenko,  T. Tsuchimochi,  N. M. Tubman,  
 L. Vogt,  M. L. Vidal,  O. Vydrov,  M. A. Watson,  J. Wenzel,  
 M. de Wergifosse,  T. A. Wesolowski,  A. White,  J. Witte,  A. Yamada,  
 Jun Yang,  K. Yao,  S. Yeganeh,  S. R. Yost,  Zhi-Qiang You,  A. Zech,  
 Igor Ying Zhang,  Xing Zhang,  Yan Zhao,  Ying Zhu,  B. R. Brooks,  
 G. K. L. Chan,  C. J. Cramer,  M. S. Gordon,  W. J. Hehre,  A. Klamt,  
 M. W. Schmidt,  C. D. Sherrill,  D. G. Truhlar,  A. Aspuru-Guzik,  R. Baer,  
 A. T. Bell,  N. A. Besley,  Jeng-Da Chai,  A. E. DePrince, III,  
 R. A. DiStasio Jr.,  A. Dreuw,  B. D. Dunietz,  T. R. Furlani,  
 Chao-Ping Hsu,  Yousung Jung,  Jing Kong,  D. S. Lambrecht,  WanZhen Liang,  
 C. Ochsenfeld,  V. A. Rassolov,  L. V. Slipchenko,  J. E. Subotnik,  
 T. Van Voorhis,  J. M. Herbert,  A. I. Krylov,  P. M. W. Gill,  M. Head-Gordon

 Contributors to earlier versions of Q-Chem not listed above: 
 R. D. Adamson,  B. Austin,  J. Baker,  G. J. O. Beran,  K. Brandhorst,  
 S. T. Brown,  E. F. C. Byrd,  A. K. Chakraborty,  C.-L. Cheng,  
 Siu Hung Chien,  D. M. Chipman,  D. L. Crittenden,  H. Dachsel,  
 R. J. Doerksen,  A. D. Dutoi,  L. Fusti-Molnar,  W. A. Goddard III,  
 A. Golubeva-Zadorozhnaya,  S. R. Gwaltney,  G. Hawkins,  A. Heyden,  
 S. Hirata,  G. Kedziora,  F. J. Keil,  C. Kelley,  Jihan Kim,  R. A. King,  
 R. Z. Khaliullin,  P. P. Korambath,  W. Kurlancheek,  A. M. Lee,  M. S. Lee,  
 S. V. Levchenko,  Ching Yeh Lin,  D. Liotard,  R. C. Lochan,  I. Lotan,  
 P. E. Maslen,  N. Nair,  D. P. O'Neill,  D. Neuhauser,  E. Neuscamman,  
 C. M. Oana,  R. Olson,  B. Peters,  R. Peverati,  P. A. Pieniazek,  
 Y. M. Rhee,  J. Ritchie,  M. A. Rohrdanz,  E. Rosta,  N. J. Russ,  
 H. F. Schaefer III,  N. E. Schultz,  N. Shenvi,  A. C. Simmonett,  A. Sodt,  
 D. Stuck,  K. S. Thanthiriwatte,  V. Vanovschi,  Tao Wang,  A. Warshel,  
 C. F. Williams,  Q. Wu,  X. Xu,  W. Zhang

 Please cite Q-Chem as follows:
 Y. Shao et al., Mol. Phys. 113, 184-215 (2015)
 DOI: 10.1080/00268976.2014.952696

 Q-Chem 5.1.2 for Intel X86 EM64T Linux

 Parts of Q-Chem use Armadillo 8.300.2 (Tropical Shenanigans).
 http://arma.sourceforge.net/

 Q-Chem begins on Sun Mar 31 22:43:44 2019  

Host: 
0

     Scratch files written to /scratch/taweetham/qchem5599//
The previous job contains 0 fragments, simply inherited here
Input Ideriv = 2
Curr. Ideriv = -1
Max.  Ideriv = 2

Checking the input file for inconsistencies... 	...done.

--------------------------------------------------------------
User input:
--------------------------------------------------------------

$molecule
read
$end

$rem
   job_type 	frequency
   basis 	6-311++g**
   mem_total	32000
   method 	b3lyp
$end

--------------------------------------------------------------
 ----------------------------------------------------------------
             Standard Nuclear Orientation (Angstroms)
    I     Atom           X                Y                Z
 ----------------------------------------------------------------
    1      C      -3.7497514560    -0.4988866870    -0.5052541113
    2      H      -3.5994420126    -1.1169134043    -1.4032288626
    3      C      -3.3201612308     0.9238031766    -0.8882152983
    4      H      -3.4839956839     1.5927335790    -0.0389805020
    5      O      -4.1333256439     1.3489090013    -1.9961995359
    6      H      -4.0249297640     2.2982678470    -2.1078489638
    7      C      -1.8392847790     0.9837252240    -1.2997567919
    8      H      -1.7457151790     0.4366527180    -2.2447480938
    9      H      -1.5655789055     2.0247838987    -1.5051200362
   10      C      -0.8485468455     0.3629725507    -0.2963118851
   11      C      -0.6405857192     1.2468111614     0.9248458873
   12      O      -1.4620618018     2.0029129876     1.3606716647
   13      C      -1.3435739119    -1.0411054713     0.1472169175
   14      H      -0.6962657149    -1.4294078702     0.9357001143
   15      H      -1.2235768991    -1.7091754119    -0.7128683497
   16      C      -2.8091133268    -1.0334338489     0.5925240084
   17      H      -3.0976859481    -2.0518234792     0.8668033885
   18      H      -2.9106475507    -0.4273354715     1.4986152083
   19      C      -5.2593126831    -0.5993265680    -0.1588761110
   20      C      -5.7364938894    -2.0598677489    -0.1357104349
   21      H      -6.8230611093    -2.1069889873    -0.0162079000
   22      H      -5.4826122664    -2.5776420716    -1.0662949100
   23      H      -5.2961788652    -2.6238290156     0.6931933991
   24      C      -5.6553687428     0.1181464073     1.1408587859
   25      H      -5.3405539502     1.1649918066     1.1472052156
   26      H      -5.2238780839    -0.3657260800     2.0221892697
   27      H      -6.7424853162     0.1039811644     1.2630586221
   28      O       0.5181342396     1.0956403532     1.6761507700
   29      H       0.1122067025     0.2187700872    -0.7908461732
   30      H      -5.7813721010    -0.1016927342    -0.9816550381
   31      O       1.7886549457    -0.5955853588     0.7314544667
   32      C       3.0991068594    -1.1010106284     0.4826531269
   33      H       3.7140094368    -1.0511289863     1.3881940450
   34      C       1.7923305705     0.7438738993     1.2166298423
   35      H       2.4187896991     0.8104206931     2.1142741738
   36      C       2.9530541683    -2.5816824489     0.1391820811
   37      O       3.3975936683    -3.4775350445     0.8033951073
   38      O       2.2576875359    -2.7649226694    -1.0034697583
   39      H       2.1921681443    -3.7204052824    -1.1530858667
   40      C       3.7664083485    -0.2884375124    -0.6366725287
   41      H       3.1759943820    -0.4218210463    -1.5553944896
   42      O       5.0784773256    -0.7903681831    -0.8112337445
   43      H       5.5745234178    -0.1656335103    -1.3535328790
   44      C       3.7683112452     1.1882903066    -0.2429357066
   45      H       4.4358237544     1.3251516735     0.6133846975
   46      O       4.3424461358     2.0026969552    -1.2721297640
   47      H       3.7996710159     1.9325890023    -2.0679947266
   48      C       2.3704324599     1.6841011680     0.1437908807
   49      H       1.7218292554     1.6501068933    -0.7448398788
   50      O       2.4149821618     2.9904156297     0.6788257100
   51      H       2.9875486022     3.5259267383     0.1164972356
 ----------------------------------------------------------------
 Molecular Point Group                 C1    NOp =  1
 Largest Abelian Subgroup              C1    NOp =  1
 Nuclear Repulsion Energy =  2495.1214914223 hartrees
 There are       97 alpha and       97 beta electrons
 Requested basis set is 6-311++G(d,p)
 There are 280 shells and 732 basis functions

 Total QAlloc Memory Limit  32000 MB
 Mega-Array Size       188 MB
 MEM_STATIC part       192 MB
 A cutoff of  1.0D-11 yielded  27607 shell pairs
 There are    184878 function pairs (    195950 Cartesian)

 -------------------------------------------------------
 OpenMP Integral Computing Module                       
 Release: version 1.0, May 2013, Q-Chem Inc. Pittsburgh 
 -------------------------------------------------------
 Integral Job Info:
 Integral job number is                      11
 Integral operator is                         1
 short-range coefficients                     0
 long-range coefficients              100000000
 Omega coefficients                           0
 if combine SR and LR in K                    0
 Integral screening is                        0
 Integral computing path is                   2
 max size of driver memory is            800000
 size of driver memory is                593474
 size of scratch memory is              2361544
 max col of scratch BK array               1296
 max len of scratch array in speh3          155
 max len of scratch index in speh4           18
 max int batch size is                      520
 min int batch size is                       52
 fixed nKL is                                52
 max L of basis functions is                  2
 order of int derivative is                   0
 number of shells is                        280
 number of basis is                         757
 number of cartesian basis is               757
 number of contracted shell pairs         27607
 number of primitive shell pairs          58893
 maxK2 (contraction) of shell pair           36
 max number of K2 of shell pair               1
 max number of CS2 of shell pair           5495
 max number of PS2 of shell pair           8844
 mem total for path MDJ                  806956
 -------------------------------------------------------
 Smallest overlap matrix eigenvalue = 1.17E-06

 Q-Chem warning in module stvman/mkSTV.C, line 306:

 Overlap eigenvalue is smaller than square root of threshold
 Use THRESH >= 12 to get rid of this warning

 Guess from superposition of atomic densities
 Warning:  Energy on first SCF cycle will be non-variational
 SAD guess density has 194.000000 electrons

 -----------------------------------------------------------------------
  General SCF calculation program by
  Eric Jon Sundstrom, Paul Horn, Yuezhi Mao, Dmitri Zuev, Alec White,
  David Stuck, Shaama M.S., Shane Yost, Joonho Lee, David Small,
  Daniel Levine, Susi Lehtola, Hugh Burton, Evgeny Epifanovsky
 -----------------------------------------------------------------------
 Exchange:     0.2000 Hartree-Fock + 0.0800 Slater + 0.7200 B88
 Correlation:  0.1900 VWN1RPA + 0.8100 LYP
 Using SG-1 standard quadrature grid
 using 6 threads for integral computing
 -------------------------------------------------------
 OpenMP Integral computing Module                
 Release: version 2.0, May 2017, Q-Chem Inc. Pleasanton 
 -------------------------------------------------------
 -------------------------------------------------------
 OpenMP BLAS3 based DFT computing Module                
 Release: version 1.0, May 2013, Q-Chem Inc. Pittsburgh 
 -------------------------------------------------------
 A restricted SCF calculation will be
 performed using DIIS
 SCF converges when DIIS error is below 1.0e-08
 ---------------------------------------
  Cycle       Energy         DIIS error
 ---------------------------------------
    1   -1307.7750464527      2.32e-02  
    2   -1302.1813355342      3.25e-03  
    3   -1301.3376937555      5.25e-03  
    4   -1302.6939299543      1.11e-03  
    5   -1302.7541386804      3.32e-04  
    6   -1302.7586895419      1.14e-04  
    7   -1302.7593408255      3.17e-05  
    8   -1302.7593909623      1.02e-05  
    9   -1302.7593956301      3.48e-06  
   10   -1302.7593961454      1.38e-06  
   11   -1302.7593962344      4.21e-07  
   12   -1302.7593962428      1.22e-07  
   13   -1302.7593962434      3.42e-08  
   14   -1302.7593962434      1.17e-08  
   15   -1302.7593962437      3.71e-09  Convergence criterion met
 ---------------------------------------
 SCF time:   CPU 2744.42s  wall 483.00s 
 SCF   energy in the final basis set =    -1302.7593962437
 Total energy in the final basis set =    -1302.7593962437

 --------------------------------------------------------------

                    Orbital Energies (a.u.)
 --------------------------------------------------------------

 Alpha MOs
 -- Occupied --
-19.200 -19.179 -19.178 -19.177 -19.161 -19.156 -19.145 -19.125
-19.122 -10.336 -10.319 -10.317 -10.277 -10.268 -10.268 -10.267
-10.217 -10.203 -10.180 -10.178 -10.169 -10.167 -10.165 -10.152
-10.149  -1.144  -1.130  -1.093  -1.084  -1.066  -1.055  -1.054
 -1.036  -1.023  -0.847  -0.826  -0.814  -0.802  -0.747  -0.743
 -0.723  -0.697  -0.679  -0.668  -0.650  -0.640  -0.622  -0.601
 -0.586  -0.579  -0.572  -0.547  -0.541  -0.532  -0.530  -0.519
 -0.515  -0.509  -0.506  -0.504  -0.486  -0.471  -0.463  -0.461
 -0.452  -0.448  -0.445  -0.437  -0.432  -0.424  -0.415  -0.413
 -0.409  -0.399  -0.395  -0.388  -0.385  -0.381  -0.380  -0.371
 -0.364  -0.360  -0.355  -0.350  -0.349  -0.344  -0.340  -0.329
 -0.327  -0.318  -0.315  -0.308  -0.305  -0.303  -0.299  -0.284
 -0.272
 -- Virtual --
 -0.046  -0.036  -0.025  -0.020  -0.013  -0.008  -0.002   0.001
  0.006   0.013   0.018   0.022   0.026   0.031   0.034   0.039
  0.041   0.044   0.047   0.051   0.056   0.059   0.060   0.062
  0.066   0.071   0.076   0.080   0.080   0.085   0.086   0.086
  0.090   0.094   0.094   0.097   0.100   0.102   0.106   0.107
  0.109   0.114   0.117   0.118   0.120   0.123   0.123   0.126
  0.128   0.130   0.133   0.135   0.137   0.138   0.141   0.142
  0.144   0.145   0.148   0.149   0.151   0.154   0.155   0.157
  0.160   0.162   0.163   0.165   0.167   0.167   0.169   0.174
  0.175   0.181   0.183   0.184   0.186   0.189   0.190   0.193
  0.197   0.200   0.200   0.204   0.204   0.207   0.211   0.213
  0.214   0.218   0.221   0.222   0.225   0.228   0.230   0.231
  0.235   0.238   0.241   0.242   0.248   0.250   0.253   0.255
  0.258   0.259   0.263   0.265   0.270   0.273   0.274   0.276
  0.278   0.280   0.282   0.286   0.288   0.292   0.294   0.296
  0.298   0.301   0.302   0.305   0.307   0.310   0.314   0.315
  0.321   0.321   0.326   0.329   0.329   0.335   0.338   0.340
  0.343   0.346   0.346   0.351   0.354   0.357   0.359   0.363
  0.364   0.368   0.372   0.373   0.375   0.378   0.381   0.383
  0.386   0.389   0.394   0.399   0.402   0.405   0.406   0.415
  0.420   0.422   0.425   0.426   0.429   0.436   0.442   0.446
  0.453   0.454   0.458   0.463   0.466   0.473   0.475   0.483
  0.490   0.498   0.500   0.504   0.510   0.519   0.520   0.528
  0.532   0.537   0.551   0.559   0.564   0.569   0.575   0.579
  0.583   0.588   0.591   0.600   0.603   0.606   0.608   0.619
  0.623   0.628   0.631   0.642   0.643   0.648   0.652   0.658
  0.664   0.666   0.677   0.683   0.685   0.695   0.699   0.705
  0.706   0.711   0.718   0.725   0.728   0.731   0.738   0.740
  0.744   0.753   0.759   0.762   0.764   0.775   0.782   0.786
  0.790   0.791   0.792   0.798   0.800   0.803   0.810   0.813
  0.821   0.824   0.834   0.838   0.845   0.855   0.864   0.876
  0.877   0.884   0.910   0.922   0.941   0.948   0.958   0.962
  0.977   0.984   1.003   1.007   1.008   1.027   1.033   1.043
  1.048   1.054   1.063   1.077   1.084   1.089   1.103   1.105
  1.115   1.124   1.136   1.139   1.154   1.158   1.163   1.170
  1.181   1.186   1.191   1.196   1.198   1.212   1.214   1.221
  1.225   1.232   1.238   1.244   1.253   1.258   1.261   1.275
  1.279   1.281   1.289   1.295   1.308   1.313   1.321   1.329
  1.339   1.341   1.356   1.369   1.376   1.378   1.392   1.401
  1.415   1.433   1.441   1.445   1.456   1.464   1.467   1.478
  1.486   1.494   1.499   1.502   1.508   1.514   1.519   1.536
  1.540   1.546   1.553   1.558   1.564   1.570   1.578   1.582
  1.585   1.591   1.601   1.605   1.611   1.614   1.620   1.623
  1.625   1.630   1.632   1.634   1.652   1.655   1.662   1.664
  1.669   1.671   1.673   1.682   1.686   1.694   1.699   1.712
  1.714   1.719   1.726   1.730   1.738   1.741   1.750   1.762
  1.768   1.775   1.785   1.791   1.798   1.805   1.813   1.822
  1.830   1.831   1.837   1.846   1.853   1.867   1.871   1.875
  1.882   1.902   1.903   1.913   1.927   1.941   1.942   1.955
  1.967   1.978   1.983   1.989   2.004   2.008   2.023   2.025
  2.033   2.047   2.048   2.054   2.060   2.074   2.077   2.089
  2.105   2.109   2.115   2.127   2.140   2.151   2.154   2.161
  2.174   2.175   2.182   2.200   2.210   2.225   2.236   2.242
  2.251   2.258   2.273   2.279   2.291   2.303   2.317   2.344
  2.350   2.363   2.366   2.385   2.401   2.406   2.416   2.436
  2.462   2.488   2.498   2.513   2.526   2.529   2.533   2.540
  2.552   2.557   2.570   2.576   2.579   2.592   2.599   2.619
  2.622   2.639   2.643   2.649   2.651   2.673   2.684   2.685
  2.691   2.692   2.712   2.727   2.739   2.746   2.753   2.761
  2.780   2.785   2.794   2.799   2.809   2.824   2.829   2.840
  2.849   2.869   2.878   2.881   2.889   2.901   2.909   2.916
  2.920   2.928   2.935   2.939   2.949   2.963   2.971   2.983
  2.989   2.993   3.004   3.011   3.029   3.033   3.046   3.049
  3.054   3.059   3.072   3.081   3.083   3.094   3.105   3.115
  3.129   3.143   3.149   3.154   3.169   3.172   3.180   3.190
  3.202   3.204   3.225   3.237   3.247   3.252   3.276   3.287
  3.299   3.309   3.315   3.319   3.350   3.359   3.372   3.386
  3.412   3.427   3.459   3.466   3.497   3.544   3.547   3.585
  3.610   3.676   3.723   3.777   3.789   3.793   3.802   3.816
  3.836   3.847   3.851   3.865   3.884   3.890   3.920   3.925
  3.931   3.950   3.966   3.994   4.001   4.034   4.038   4.078
  4.083   4.117   4.145   4.153   4.158   4.192   4.235   4.242
  4.261   4.281   4.291   4.309   4.327   4.383   4.402   4.997
  5.076   5.086   5.101   5.112   5.143   5.150   5.157   5.160
  5.183   5.248   5.322   5.360   5.407   5.418   5.431   5.445
  5.472   5.587   5.607   5.612   5.650   5.669   5.678   5.759
  5.844   5.947  23.735  23.745  23.786  23.796  23.802  23.806
 23.853  23.857  23.867  23.884  23.931  23.952  23.963  23.989
 23.992  24.018  49.863  49.895  49.906  49.941  49.955  49.969
 49.979  50.007  50.045
 --------------------------------------------------------------

          Ground-State Mulliken Net Atomic Charges

     Atom                 Charge (a.u.)
  ----------------------------------------
      1 C                     0.769853
      2 H                     0.220260
      3 C                    -0.865867
      4 H                     0.265216
      5 O                    -0.178520
      6 H                     0.244233
      7 C                    -0.714777
      8 H                     0.191564
      9 H                     0.191955
     10 C                     1.194240
     11 C                    -0.493147
     12 O                    -0.170856
     13 C                    -0.600497
     14 H                     0.228352
     15 H                     0.154055
     16 C                    -0.817224
     17 H                     0.184839
     18 H                     0.219190
     19 C                     0.003697
     20 C                    -0.658467
     21 H                     0.151314
     22 H                     0.123726
     23 H                     0.135429
     24 C                    -0.600647
     25 H                     0.144263
     26 H                     0.145072
     27 H                     0.155178
     28 O                     0.080628
     29 H                     0.306133
     30 H                     0.228521
     31 O                     0.104574
     32 C                    -0.140052
     33 H                     0.283579
     34 C                    -0.819345
     35 H                     0.217830
     36 C                    -0.116011
     37 O                    -0.177851
     38 O                    -0.113756
     39 H                     0.299120
     40 C                    -0.312012
     41 H                     0.283478
     42 O                    -0.157681
     43 H                     0.269696
     44 C                    -0.522459
     45 H                     0.298401
     46 O                    -0.175758
     47 H                     0.264580
     48 C                    -0.234586
     49 H                     0.364007
     50 O                    -0.128364
     51 H                     0.274892
  ----------------------------------------
  Sum of atomic charges =    -0.000000

 -----------------------------------------------------------------
                    Cartesian Multipole Moments
 -----------------------------------------------------------------
    Charge (ESU x 10^10)
                -0.0000
    Dipole Moment (Debye)
         X       2.6899      Y       0.3346      Z      -4.4362
       Tot       5.1988
    Quadrupole Moments (Debye-Ang)
        XX    -161.5293     XY      12.3051     YY    -155.7473
        XZ     -10.4577     YZ      -4.7838     ZZ    -153.8464
    Octopole Moments (Debye-Ang^2)
       XXX      67.5501    XXY      62.5902    XYY     -18.3536
       YYY      14.2043    XXZ      -6.5392    XYZ      20.9839
       YYZ     -66.3893    XZZ      60.6963    YZZ      -1.1291
       ZZZ     -15.9630
    Hexadecapole Moments (Debye-Ang^3)
      XXXX  -11196.4896   XXXY     137.6672   XXYY   -2387.2895
      XYYY      -2.0804   YYYY   -2480.1927   XXXZ    -207.4817
      XXYZ      32.6947   XYYZ     -50.9158   YYYZ      43.0675
      XXZZ   -1984.3797   XYZZ       9.5442   YYZZ    -599.5926
      XZZZ     -76.1241   YZZZ     -31.5141   ZZZZ   -1048.5775
 -----------------------------------------------------------------
 Calculating MO derivatives via CPSCF
 D1JvT checksum  = 33891336 376258.9412096335
 D1KAT checksum  = 99022824 30375.7545849464
   1         3         153      0.259389    0.017038
   2         3         153      0.033134    0.001970
   3         3         153      0.002069    0.000135
   4       114          42      0.000084    0.000009
   5       156           0      0.000000    0.000000    Roots Converged
 Time for AOints: 17421.2 s (CPU) 2949.2 s (wall)
 ------------------------------------------------------------------------------
                     AOints        : Timing summary (seconds)
 ------------------------------------------------------------------------------
     job step          cpu (% of tot)      sys (% of tot)     wall (% of tot)
 ------------------------------------------------------------------------------
  cpscf_lag         0.3528E+05 (23.0)   0.6100E-03 (10.5)   0.5979E+04 (22.8)
  iterzp            0.1006E+06 (65.6)   0.4874E-02 (83.9)   0.1725E+05 (65.7)
  make_fx           0.0000E+00 ( 0.0)   0.0000E+00 ( 0.0)   0.0000E+00 ( 0.0)
  AOints            0.1742E+05 (11.4)   0.2000E-03 ( 3.4)   0.2949E+04 (11.2)
 ------------------------------------------------------------------------------
   Grand Totals     0.1533E+06          0.5808E-02          0.2626E+05
 ------------------------------------------------------------------------------
 Calculating analytic Hessian of the SCF energy
 Polarizability Matrix (a.u.)
            1           2           3
    1-253.8397533   0.6552342   0.2594918
    2   0.6552342-215.8977859   1.9603569
    3   0.2594918   1.9603569-186.9301542

 Direct stationary perturbation theory relativistic correction:

 rels  =       0.410605584718
 relv  =      -2.383308824256
 rel2e =       1.285710697764
 E_rel =      -0.686992541774

 Hessian of the SCF Energy
            1           2           3           4           5           6
    1   0.4636973  -0.0055703  -0.0046587  -0.0503556   0.0185624   0.0255000
    2  -0.0055703   0.4978920   0.0546661   0.0173744  -0.1239734  -0.1106592
    3  -0.0046587   0.0546661   0.5322025   0.0262594  -0.1101483  -0.2041930
    4  -0.0503556   0.0173744   0.0262594   0.0634668  -0.0176277  -0.0281722
    5   0.0185624  -0.1239734  -0.1101483  -0.0176277   0.1396753   0.1210662
    6   0.0255000  -0.1106592  -0.2041930  -0.0281722   0.1210662   0.2268329
    7  -0.0865865  -0.0234411   0.0065070   0.0001094   0.0025288  -0.0007398
    8  -0.0288340  -0.1571536   0.0003277  -0.0064616  -0.0258001   0.0039679
    9   0.0113110   0.0134511  -0.0785826  -0.0071245  -0.0282196   0.0039999
   10   0.0021147  -0.0065528  -0.0059932   0.0000162  -0.0015300   0.0001517
   11   0.0042781  -0.0220731  -0.0233820  -0.0015828  -0.0052206   0.0016810
   12  -0.0016603   0.0038941   0.0075641   0.0005966   0.0026143   0.0003203
   13   0.0038285   0.0024536   0.0011192   0.0000985  -0.0000273   0.0003006
   14   0.0239806  -0.0152045   0.0355426   0.0008768   0.0028396  -0.0005065
   15  -0.0086859   0.0100846  -0.0139579   0.0003377   0.0005126   0.0013547
   16  -0.0026448   0.0000283  -0.0021560  -0.0001471  -0.0000847   0.0001308
   17   0.0021437   0.0005040   0.0028426   0.0000293   0.0007142  -0.0000558
   18  -0.0041590   0.0005563  -0.0054363  -0.0001418  -0.0000642   0.0003114
   19  -0.0124603  -0.0083588   0.0067458   0.0006309   0.0014420  -0.0001474
   20  -0.0339299  -0.0016706   0.0094090   0.0000814   0.0014142  -0.0001747
   21   0.0085708   0.0005457  -0.0015174  -0.0010209  -0.0010725   0.0003670
   22   0.0014340   0.0017107   0.0001710  -0.0000484  -0.0006211  -0.0003481
   23  -0.0003183   0.0004985   0.0010746   0.0000486   0.0007276   0.0000477
   24  -0.0006957  -0.0010179   0.0000435   0.0003032   0.0006556   0.0001902
   25  -0.0063083   0.0021212   0.0011249   0.0000738   0.0002104  -0.0001730
   26  -0.0004188   0.0013971   0.0004192   0.0001606   0.0003721   0.0000043
   27   0.0016926  -0.0011864   0.0000212   0.0000725   0.0004153   0.0001580
   28   0.0029137  -0.0006692   0.0002474  -0.0001683  -0.0002091  -0.0003062
   29   0.0007884   0.0001381   0.0003494   0.0000062  -0.0000232   0.0002048
   30  -0.0010232  -0.0005483   0.0005625  -0.0000300   0.0002040   0.0000338
   31  -0.0010608  -0.0003811   0.0006138   0.0002988   0.0006122   0.0005628
   32   0.0003151   0.0000077  -0.0009587  -0.0001122  -0.0005115  -0.0001520
   33  -0.0000066  -0.0005322  -0.0010148  -0.0002034  -0.0000630  -0.0002450
   34   0.0006314   0.0001876  -0.0009035  -0.0002220  -0.0005342  -0.0003278
   35   0.0001283  -0.0000059   0.0006503   0.0000753   0.0003026  -0.0000251
   36  -0.0002529   0.0002897   0.0000518   0.0001313  -0.0000863   0.0002861
   37  -0.0263551   0.0032374   0.0006166   0.0014588  -0.0004926   0.0017305
   38   0.0118154   0.0002879  -0.0049682  -0.0011273   0.0004893  -0.0006869
   39  -0.0241453  -0.0009751   0.0091794  -0.0008274  -0.0002483   0.0008362
   40  -0.0048674  -0.0008197   0.0042455   0.0002551  -0.0002535   0.0001760
   41  -0.0005709   0.0005120  -0.0001309   0.0001451   0.0000130   0.0004140
   42   0.0018217  -0.0000780  -0.0007303   0.0001534   0.0001119   0.0004034
   43   0.0018999   0.0004970   0.0016848  -0.0001162  -0.0002466  -0.0009054
   44  -0.0002776  -0.0002043  -0.0003101   0.0003867   0.0001211   0.0002978
   45  -0.0011215   0.0005166   0.0005161   0.0004784   0.0000240   0.0008647
   46  -0.1054345   0.0145672  -0.0377664   0.0002240  -0.0006453   0.0009247
   47   0.0151292  -0.0914578   0.0219251  -0.0107483   0.0069254  -0.0133687
   48  -0.0325383   0.0214192  -0.1274677  -0.0175133   0.0105804  -0.0231179
   49   0.0058073   0.0201956  -0.0043847   0.0004870  -0.0006982   0.0005270
   50  -0.0015138  -0.0107783   0.0023176   0.0000594   0.0006524   0.0003539
   51   0.0061072   0.0241046  -0.0067811   0.0006407  -0.0003199   0.0002420
   52   0.0009065  -0.0118834  -0.0173749  -0.0021647   0.0018683  -0.0030280
   53  -0.0017701   0.0068802   0.0098365   0.0014715  -0.0000213   0.0022265
   54   0.0004231  -0.0130038  -0.0216193  -0.0029223   0.0021541  -0.0026019
   55  -0.1454602   0.0019952   0.0174691  -0.0093127  -0.0004542   0.0029428
   56  -0.0012929  -0.0775519   0.0025455   0.0164558  -0.0004923  -0.0050950
   57   0.0121302  -0.0000416  -0.0834884   0.0280230   0.0001321  -0.0082678
   58  -0.0151395  -0.0341354   0.0027457   0.0010935  -0.0010042  -0.0007605
   59  -0.0081327  -0.0040115   0.0016820   0.0014756   0.0007080  -0.0006348
   60   0.0021239   0.0048421  -0.0005955   0.0012011   0.0012360  -0.0002414
   61   0.0008991  -0.0025698   0.0000361   0.0003052   0.0000893  -0.0001830
   62  -0.0003555  -0.0064420  -0.0005662   0.0001744   0.0000079   0.0001808
   63   0.0003528   0.0006741  -0.0001209  -0.0003836   0.0001795   0.0004298
   64   0.0006441  -0.0007145  -0.0011402  -0.0002885  -0.0003180   0.0003226
   65   0.0015131   0.0008142  -0.0013004  -0.0006664   0.0002700   0.0006181
   66   0.0004864   0.0003262   0.0000911  -0.0005000   0.0000777   0.0003960
   67   0.0004758   0.0003727   0.0005137  -0.0001001  -0.0000335   0.0000313
   68   0.0012901   0.0007805  -0.0001472  -0.0001694  -0.0000060  -0.0000104
   69  -0.0006518   0.0004039  -0.0001128  -0.0000756   0.0000271   0.0000664
   70  -0.0098796   0.0161245   0.0281998  -0.0059760  -0.0004835   0.0018127
   71   0.0037035   0.0012294   0.0007352  -0.0013423   0.0004729   0.0004955
   72   0.0077225  -0.0025668  -0.0063332  -0.0004235   0.0006469   0.0013853
   73  -0.0000637  -0.0001734  -0.0005917   0.0001747  -0.0001270  -0.0000619
   74  -0.0006737  -0.0002439   0.0003883   0.0000784   0.0000738   0.0000345
   75  -0.0001525   0.0004906   0.0011534  -0.0003108   0.0000935   0.0000172
   76   0.0004811  -0.0006461   0.0001680   0.0000510   0.0000561  -0.0002246
   77   0.0001864   0.0002711   0.0006143  -0.0001774   0.0000014   0.0000715
   78  -0.0012184   0.0003332   0.0002859   0.0001111  -0.0001175   0.0001523
   79   0.0015121   0.0007610   0.0012287  -0.0005910   0.0000214   0.0002504
   80  -0.0000425  -0.0016451  -0.0024508   0.0008733   0.0001708  -0.0003248
   81  -0.0003128  -0.0033468  -0.0046517   0.0017303  -0.0000087  -0.0005134
   82   0.0004686   0.0003184  -0.0002935  -0.0000783  -0.0002962  -0.0002083
   83  -0.0003614  -0.0000401   0.0002161   0.0000564   0.0001523   0.0000975
   84   0.0001902   0.0002532   0.0000561   0.0000276  -0.0000422   0.0000140
   85   0.0005411   0.0002019   0.0000649  -0.0000483  -0.0000840  -0.0000839
   86   0.0004583  -0.0001443   0.0002258  -0.0000424   0.0000238  -0.0001044
   87   0.0000498   0.0002980  -0.0001447   0.0000272  -0.0000759  -0.0000071
   88  -0.0213800   0.0138517  -0.0246608   0.0008393   0.0003689   0.0002367
   89  -0.0002221   0.0014301  -0.0014307   0.0002395  -0.0000658   0.0000564
   90   0.0027125  -0.0032631   0.0050380  -0.0004445  -0.0002349   0.0005608
   91  -0.0001937   0.0000234   0.0003290   0.0000113  -0.0000355  -0.0000443
   92  -0.0001313  -0.0001522   0.0001354   0.0000262   0.0000539   0.0000788
   93  -0.0000028   0.0000341  -0.0000098   0.0000164   0.0000199   0.0000424
   94   0.0000560  -0.0000134  -0.0001793  -0.0000050   0.0000205   0.0000311
   95  -0.0001083   0.0000086   0.0001476   0.0000071  -0.0000062  -0.0000144
   96  -0.0000168   0.0000102   0.0000501   0.0000010  -0.0000049  -0.0000122
   97  -0.0000210   0.0000067   0.0000383   0.0000035  -0.0000023  -0.0000016
   98   0.0000049  -0.0000045  -0.0000083   0.0000001   0.0000011   0.0000031
   99   0.0000019  -0.0000022  -0.0000031   0.0000007   0.0000023   0.0000037
  100  -0.0002234  -0.0000625  -0.0000848   0.0000350   0.0000641   0.0001282
  101   0.0002646   0.0001340  -0.0003030  -0.0000514  -0.0000648  -0.0000978
  102   0.0001416   0.0000113  -0.0001032  -0.0000273  -0.0000516  -0.0000788
  103   0.0000160   0.0000181   0.0000064  -0.0000010  -0.0000133  -0.0000070
  104  -0.0000158  -0.0000168   0.0000251   0.0000035   0.0000032   0.0000068
  105  -0.0000205  -0.0000011   0.0000170   0.0000020   0.0000037   0.0000032
  106   0.0000491   0.0000848  -0.0000706  -0.0000327  -0.0000358  -0.0000734
  107  -0.0000616   0.0000635   0.0000820  -0.0000019  -0.0000268  -0.0000545
  108  -0.0000030   0.0001311   0.0000622  -0.0000417  -0.0000598  -0.0001208
  109  -0.0000032  -0.0000252   0.0000164   0.0000121   0.0000125   0.0000281
  110   0.0000396  -0.0000070  -0.0000425  -0.0000108   0.0000013   0.0000067
  111  -0.0000096  -0.0000491  -0.0000292   0.0000184   0.0000235   0.0000488
  112  -0.0000029  -0.0000991   0.0000448   0.0000336   0.0000340   0.0000779
  113   0.0000274  -0.0000554  -0.0000611   0.0000083   0.0000222   0.0000506
  114   0.0000213  -0.0000922  -0.0001131   0.0000212   0.0000487   0.0000880
  115  -0.0000202   0.0000395   0.0000107  -0.0000107  -0.0000104  -0.0000387
  116  -0.0000115  -0.0000053   0.0000296   0.0000061   0.0000019  -0.0000031
  117  -0.0000080   0.0000219   0.0000752   0.0000020  -0.0000122  -0.0000180
  118   0.0000000  -0.0000113  -0.0000243  -0.0000077  -0.0000067  -0.0000059
  119   0.0000132   0.0000205  -0.0000130  -0.0000004  -0.0000063  -0.0000075
  120  -0.0000090  -0.0000029   0.0000504  -0.0000024  -0.0000129  -0.0000133
  121  -0.0000009   0.0000030   0.0000000  -0.0000003   0.0000008  -0.0000000
  122  -0.0000036   0.0000076   0.0000053  -0.0000008  -0.0000015  -0.0000037
  123  -0.0000026   0.0000058   0.0000030   0.0000026   0.0000027   0.0000036
  124  -0.0000259   0.0000205   0.0000780   0.0000072  -0.0000034  -0.0000066
  125   0.0000016  -0.0000277   0.0000036   0.0000014   0.0000081   0.0000139
  126   0.0000107  -0.0000089  -0.0000513   0.0000004   0.0000117   0.0000163
  127   0.0000025  -0.0000057  -0.0000048  -0.0000014  -0.0000012  -0.0000016
  128  -0.0000008   0.0000090   0.0000004  -0.0000009  -0.0000034  -0.0000054
  129   0.0000014   0.0000051   0.0000106  -0.0000000  -0.0000044  -0.0000059
  130  -0.0000105  -0.0000167  -0.0000405   0.0000028   0.0000126   0.0000187
  131   0.0000077   0.0000174  -0.0000313  -0.0000066  -0.0000057  -0.0000119
  132  -0.0000075   0.0000258   0.0000519   0.0000046  -0.0000060  -0.0000103
  133  -0.0000035   0.0000104   0.0000075   0.0000014   0.0000006   0.0000000
  134   0.0000023  -0.0000037  -0.0000027   0.0000006   0.0000008   0.0000016
  135  -0.0000005  -0.0000011  -0.0000030   0.0000000   0.0000014   0.0000017
  136   0.0000021   0.0000256   0.0000426  -0.0000012  -0.0000137  -0.0000197
  137   0.0000119  -0.0000283   0.0000366   0.0000041   0.0000041   0.0000086
  138  -0.0000109  -0.0000086  -0.0000553   0.0000007   0.0000156   0.0000196
  139   0.0000139  -0.0000224  -0.0000095  -0.0000008   0.0000020   0.0000039
  140  -0.0000097   0.0000155  -0.0000039  -0.0000019  -0.0000038  -0.0000060
  141   0.0000005   0.0000086   0.0000224   0.0000001  -0.0000074  -0.0000083
  142   0.0000751  -0.0000693  -0.0000311  -0.0000102  -0.0000094  -0.0000119
  143  -0.0000094  -0.0000082  -0.0000579  -0.0000009  -0.0000038   0.0000019
  144   0.0000118  -0.0000774  -0.0000405  -0.0000068  -0.0000077   0.0000001
  145   0.0000321  -0.0000134   0.0000055  -0.0000005   0.0000036   0.0000027
  146  -0.0000269   0.0000068  -0.0000088  -0.0000012  -0.0000000   0.0000002
  147   0.0000014   0.0000268   0.0000333   0.0000044   0.0000025  -0.0000000
  148  -0.0000254   0.0000502   0.0000355   0.0000001  -0.0000115  -0.0000152
  149   0.0000022  -0.0000115   0.0001002   0.0000089   0.0000136   0.0000118
  150  -0.0000208   0.0000423   0.0000098   0.0000038   0.0000072   0.0000077
  151   0.0000241  -0.0000247  -0.0000077  -0.0000012   0.0000039   0.0000047
  152  -0.0000031  -0.0000031  -0.0000096  -0.0000004  -0.0000014  -0.0000001
  153   0.0000113  -0.0000104   0.0000043  -0.0000001  -0.0000023  -0.0000022
            7           8           9          10          11          12
    1  -0.0865865  -0.0288340   0.0113110   0.0021147   0.0042781  -0.0016603
    2  -0.0234411  -0.1571536   0.0134511  -0.0065528  -0.0220731   0.0038941
    3   0.0065070   0.0003277  -0.0785826  -0.0059932  -0.0233820   0.0075641
    4   0.0001094  -0.0064616  -0.0071245   0.0000162  -0.0015828   0.0005966
    5   0.0025288  -0.0258001  -0.0282196  -0.0015300  -0.0052206   0.0026143
    6  -0.0007398   0.0039679   0.0039999   0.0001517   0.0016810   0.0003203
    7   0.4458623  -0.0029586  -0.0275402  -0.0566125   0.0271615   0.0353396
    8  -0.0029586   0.5370997   0.0725687   0.0271412  -0.1543180  -0.1192861
    9  -0.0275402   0.0725687   0.5332342   0.0351109  -0.1238785  -0.1929866
   10  -0.0566125   0.0271412   0.0351109   0.0683892  -0.0284063  -0.0313332
   11   0.0271615  -0.1543180  -0.1238785  -0.0284063   0.1640435   0.1279785
   12   0.0353396  -0.1192861  -0.1929866  -0.0313332   0.1279785   0.2232364
   13  -0.1046472  -0.0061060  -0.0568934  -0.0011612   0.0015174  -0.0078884
   14   0.0212657  -0.0949077   0.0336356  -0.0098536   0.0095336  -0.0077630
   15  -0.0630745  -0.0024190  -0.1441709  -0.0260046   0.0162475  -0.0311363
   16   0.0001589   0.0251023  -0.0041041   0.0007566  -0.0005423  -0.0001396
   17  -0.0051359  -0.0112307  -0.0034037  -0.0011186   0.0022642  -0.0008976
   18   0.0033918   0.0353742  -0.0067106   0.0010973  -0.0000449   0.0002819
   19  -0.1498046  -0.0047059   0.0319256  -0.0071760  -0.0018615   0.0044601
   20  -0.0103644  -0.0820405  -0.0007626   0.0197923   0.0016021  -0.0066183
   21   0.0439105   0.0005183  -0.0892325   0.0257879   0.0007989  -0.0056159
   22  -0.0081793   0.0173459   0.0305189  -0.0060036  -0.0004610   0.0009218
   23  -0.0001286   0.0004301   0.0004089   0.0000583   0.0009428   0.0002179
   24   0.0028791  -0.0067048  -0.0128054   0.0021421   0.0006515   0.0004184
   25  -0.0099334  -0.0325714   0.0058295   0.0013143   0.0003594  -0.0002477
   26   0.0008540  -0.0026324   0.0011030  -0.0005164   0.0009497   0.0000828
   27   0.0035853   0.0115161  -0.0031027  -0.0004041   0.0003377   0.0000497
   28  -0.0144195   0.0115152  -0.0205701   0.0000826   0.0004559   0.0005328
   29   0.0057847  -0.0007940  -0.0020651  -0.0004096   0.0000655   0.0001457
   30  -0.0038317  -0.0045305   0.0072838  -0.0002555  -0.0002518  -0.0003651
   31   0.0000648  -0.0024675  -0.0053210  -0.0034509   0.0009214   0.0005865
   32  -0.0030348   0.0017596   0.0033901   0.0028078  -0.0005558  -0.0008329
   33  -0.0031115   0.0005706   0.0017536   0.0006451  -0.0001356  -0.0001492
   34  -0.0030909   0.0021975   0.0031312   0.0015111  -0.0021763  -0.0029505
   35   0.0006089  -0.0000819  -0.0013903  -0.0017307  -0.0005847  -0.0003606
   36   0.0000625  -0.0000886  -0.0010067  -0.0010553  -0.0009479  -0.0020869
   37   0.0008751   0.0009010   0.0004495  -0.0001863   0.0001043   0.0000149
   38   0.0008896   0.0004068  -0.0010186   0.0000846  -0.0000931   0.0000828
   39   0.0004255  -0.0010349   0.0015583  -0.0001960   0.0001565  -0.0000089
   40  -0.0003381  -0.0006897   0.0003682   0.0000018   0.0000722  -0.0000513
   41  -0.0008838   0.0001291  -0.0000169   0.0000991  -0.0000082  -0.0000170
   42   0.0004576   0.0000481  -0.0000759  -0.0000365   0.0000059   0.0000294
   43  -0.0001757  -0.0000123  -0.0000284  -0.0000092  -0.0001845   0.0000229
   44  -0.0000160  -0.0002361   0.0001737  -0.0001708   0.0000887   0.0000046
   45   0.0000311   0.0002352  -0.0001097   0.0000323   0.0000771  -0.0000290
   46   0.0060106   0.0058353   0.0019772   0.0001352  -0.0005091   0.0001108
   47   0.0198939  -0.0115528   0.0247618   0.0006311   0.0008782  -0.0001134
   48  -0.0046349   0.0084433  -0.0104885   0.0000632  -0.0012370   0.0008238
   49  -0.0030358  -0.0005357  -0.0023292  -0.0000794  -0.0001460   0.0000942
   50   0.0016911   0.0018824   0.0012612   0.0000868   0.0003235  -0.0001095
   51  -0.0036361  -0.0015292  -0.0023177  -0.0000138   0.0002946   0.0001153
   52   0.0005181  -0.0008309   0.0004379  -0.0000781   0.0003614   0.0001048
   53  -0.0003329   0.0009448   0.0008398   0.0002654  -0.0001615   0.0002208
   54   0.0002264  -0.0019155   0.0002471  -0.0001888   0.0013427  -0.0002243
   55  -0.0095970  -0.0113988   0.0064948   0.0003903   0.0013226   0.0001804
   56  -0.0326833  -0.0013145   0.0079320   0.0001605   0.0008195  -0.0002373
   57   0.0076662   0.0011188  -0.0025277  -0.0006687  -0.0006016   0.0000509
   58  -0.0066995   0.0019981  -0.0002926   0.0000183  -0.0000982  -0.0000890
   59   0.0015312   0.0002075  -0.0004560   0.0000443  -0.0000193  -0.0000047
   60   0.0008267   0.0000242  -0.0008542   0.0001127  -0.0000095   0.0000258
   61  -0.0007279   0.0006994  -0.0002952  -0.0000155  -0.0001438   0.0000175
   62  -0.0019978   0.0007131   0.0001632   0.0000216   0.0000144  -0.0000552
   63   0.0002024   0.0000505   0.0004807   0.0000098   0.0001025  -0.0000447
   64   0.0001837  -0.0000090   0.0001578   0.0000247   0.0000400  -0.0000581
   65   0.0001384   0.0000818   0.0002965   0.0001068   0.0002520  -0.0000247
   66  -0.0001822   0.0000524   0.0003637   0.0000438   0.0001984  -0.0000027
   67   0.0001194  -0.0001960   0.0000491   0.0000123   0.0000443  -0.0000097
   68   0.0003415  -0.0002061   0.0002756   0.0000190   0.0000139  -0.0000176
   69   0.0000695   0.0000746  -0.0000463  -0.0000124   0.0000064   0.0000045
   70  -0.0003322   0.0009454  -0.0005099  -0.0004649  -0.0001038   0.0006659
   71   0.0001545   0.0015630   0.0013540  -0.0008686  -0.0005053  -0.0000576
   72   0.0000206   0.0004107  -0.0000054   0.0002868   0.0000647  -0.0004089
   73  -0.0002387   0.0001466   0.0012949  -0.0008374   0.0000927   0.0007472
   74  -0.0005420  -0.0007064  -0.0004156   0.0003907   0.0010951   0.0008445
   75   0.0007081  -0.0004503  -0.0005893   0.0011123   0.0006349  -0.0000117
   76  -0.0000866  -0.0001730   0.0000988   0.0000580  -0.0000069   0.0000564
   77  -0.0000422  -0.0003007  -0.0000370   0.0001480   0.0000959   0.0001624
   78  -0.0002086   0.0000616  -0.0002405  -0.0000384   0.0000059  -0.0000400
   79  -0.0000104   0.0003604  -0.0004641   0.0000830   0.0001491   0.0000358
   80  -0.0002634  -0.0004898  -0.0004389   0.0002059   0.0004475   0.0001450
   81  -0.0001528  -0.0007263   0.0001630  -0.0001005   0.0001012   0.0000420
   82   0.0010700   0.0009249   0.0019574   0.0013760  -0.0004426  -0.0002539
   83   0.0008027  -0.0005035  -0.0012218  -0.0007391   0.0002320   0.0001492
   84   0.0013486   0.0002195  -0.0002324   0.0001720  -0.0000940   0.0000706
   85   0.0015735   0.0015763  -0.0029456   0.0000103  -0.0000031   0.0001464
   86  -0.0007238  -0.0007144   0.0017647  -0.0001709   0.0000041  -0.0000649
   87   0.0000695   0.0020636  -0.0027501  -0.0002871   0.0000278   0.0002068
   88  -0.0014001   0.0011695  -0.0023982  -0.0000484  -0.0002464   0.0001023
   89  -0.0009725  -0.0000925  -0.0004702  -0.0001003  -0.0001309  -0.0000543
   90  -0.0008665   0.0008983  -0.0003067  -0.0002716  -0.0000913  -0.0001270
   91   0.0006110   0.0000238  -0.0000971   0.0001009  -0.0000176   0.0000154
   92  -0.0004931  -0.0002561  -0.0000144  -0.0001971   0.0000581   0.0000032
   93   0.0001383   0.0000800  -0.0003517  -0.0001319   0.0000357   0.0000393
   94  -0.0004040   0.0000461  -0.0000432  -0.0000644   0.0000085  -0.0000008
   95   0.0002131  -0.0000352  -0.0000535  -0.0000081   0.0000047   0.0000099
   96   0.0000755   0.0000130  -0.0000802  -0.0000038   0.0000010   0.0000052
   97   0.0000884   0.0000071  -0.0000418  -0.0000002   0.0000019   0.0000062
   98  -0.0000086  -0.0000034   0.0000108   0.0000033   0.0000006  -0.0000020
   99   0.0000094  -0.0000049   0.0000012  -0.0000049   0.0000024   0.0000008
  100  -0.0010280  -0.0001705  -0.0003484  -0.0004096   0.0000890  -0.0000415
  101   0.0002826   0.0002052   0.0005381   0.0003116  -0.0000699  -0.0000379
  102  -0.0000222   0.0000863   0.0006199   0.0002857  -0.0000999  -0.0000568
  103   0.0001169   0.0000490   0.0000785   0.0000625  -0.0000195  -0.0000075
  104  -0.0000558  -0.0000017  -0.0000394  -0.0000128   0.0000062   0.0000030
  105   0.0000340  -0.0000289  -0.0000324  -0.0000228   0.0000065   0.0000049
  106  -0.0001470   0.0001437  -0.0000417   0.0000725  -0.0000388  -0.0000140
  107   0.0004345   0.0000751   0.0000150   0.0000800  -0.0000239   0.0000089
  108  -0.0001916   0.0000706  -0.0000560   0.0000875  -0.0000457  -0.0000233
  109   0.0000809  -0.0000616   0.0000361  -0.0000203   0.0000134   0.0000045
  110  -0.0003320  -0.0000200  -0.0000344  -0.0000283   0.0000033  -0.0000107
  111   0.0001271  -0.0000110   0.0000173  -0.0000291   0.0000175   0.0000121
  112   0.0000969  -0.0001495   0.0000766  -0.0000540   0.0000371   0.0000059
  113  -0.0001435  -0.0000442   0.0000115  -0.0000410   0.0000187   0.0000002
  114   0.0000286  -0.0000140   0.0000189  -0.0000719   0.0000304   0.0000182
  115   0.0000071   0.0000696  -0.0000476   0.0000106  -0.0000148   0.0000035
  116   0.0000641  -0.0000124   0.0000139  -0.0000012   0.0000002   0.0000023
  117   0.0000464  -0.0000411   0.0000165   0.0000098  -0.0000029  -0.0000036
  118  -0.0002355   0.0000272  -0.0000274   0.0000195  -0.0000041  -0.0000156
  119   0.0000715  -0.0000023   0.0000237   0.0000148  -0.0000020  -0.0000026
  120  -0.0000190  -0.0000344   0.0000402   0.0000436  -0.0000060  -0.0000130
  121   0.0000036  -0.0000021  -0.0000025   0.0000011  -0.0000009   0.0000009
  122   0.0000186   0.0000026  -0.0000080  -0.0000021  -0.0000012   0.0000020
  123   0.0000656  -0.0000021  -0.0000060  -0.0000112   0.0000032   0.0000059
  124   0.0003231  -0.0000559   0.0000681   0.0000148   0.0000006   0.0000088
  125  -0.0000907  -0.0000045  -0.0000178  -0.0000173   0.0000038   0.0000018
  126  -0.0000833   0.0000256  -0.0000402  -0.0000302   0.0000047   0.0000076
  127  -0.0000655   0.0000146  -0.0000163   0.0000008  -0.0000011  -0.0000025
  128   0.0000158   0.0000005   0.0000048   0.0000071  -0.0000013  -0.0000019
  129   0.0000315  -0.0000052   0.0000135   0.0000092  -0.0000017  -0.0000025
  130  -0.0001875   0.0000051  -0.0000747  -0.0000508   0.0000103   0.0000042
  131  -0.0000165   0.0000316   0.0000130   0.0000264  -0.0000093  -0.0000012
  132   0.0002314  -0.0000654   0.0000217   0.0000005   0.0000011   0.0000047
  133   0.0000574  -0.0000138  -0.0000103  -0.0000081   0.0000031   0.0000043
  134  -0.0000078   0.0000051   0.0000034  -0.0000017   0.0000005  -0.0000008
  135  -0.0000061   0.0000053  -0.0000034  -0.0000025   0.0000004   0.0000012
  136   0.0002237  -0.0000304   0.0000867   0.0000520  -0.0000093  -0.0000037
  137   0.0000693  -0.0000249   0.0000368  -0.0000014  -0.0000000   0.0000043
  138  -0.0002024   0.0000349  -0.0001022  -0.0000563   0.0000120   0.0000082
  139  -0.0001015   0.0000268  -0.0000132   0.0000028  -0.0000017  -0.0000030
  140  -0.0000129  -0.0000035  -0.0000141   0.0000077   0.0000001  -0.0000034
  141   0.0000786  -0.0000213   0.0000281   0.0000192  -0.0000026  -0.0000041
  142  -0.0002179   0.0001150   0.0000910   0.0000815  -0.0000176  -0.0000236
  143  -0.0003231   0.0000568  -0.0000714  -0.0000113   0.0000137  -0.0000272
  144  -0.0004505   0.0001082   0.0000914   0.0000588  -0.0000160  -0.0000422
[truncated: 547,356 more chars]
