# Supplementary material for: An in silico investigation of menthol metabolism
Source: PLoS One. 2019 Sep 27;14(9):e0216577. doi: 10.1371/journal.pone.0216577 (PMC6764827; doi:10.1371/journal.pone.0216577)
Supplement: S2 File — (ZIP) [file pone.0216577.s002.zip › B3LYP/g-series/Oyeee-R.out]

Q-Chem Developer Version!
                  Welcome to Q-Chem
     A Quantum Leap Into The Future Of Chemistry


 Q-Chem 5.1, Q-Chem, Inc., Pleasanton, CA (2018)

 Yihan Shao,  Zhengting Gan,  E. Epifanovsky,  A. T. B. Gilbert,  M. Wormit,  
 J. Kussmann,  A. W. Lange,  A. Behn,  Jia Deng,  Xintian Feng,  D. Ghosh,  
 M. Goldey,  P. R. Horn,  L. D. Jacobson,  I. Kaliman,  T. Kus,  A. Landau,  
 Jie Liu,  E. I. Proynov,  R. M. Richard,  R. P. Steele,  E. J. Sundstrom,  
 H. L. Woodcock III,  P. M. Zimmerman,  D. Zuev,  B. Albrecht,  E. Alguire,  
 S. A. Baeppler,  D. Barton,  Z. Benda,  Y. A. Bernard,  E. J. Berquist,  
 K. B. Bravaya,  H. Burton,  D. Casanova,  Chun-Min Chang,  Yunqing Chen,  
 A. Chien,  K. D. Closser,  M. P. Coons,  S. Coriani,  S. Dasgupta,  
 A. L. Dempwolff,  M. Diedenhofen,  Hainam Do,  R. G. Edgar,  Po-Tung Fang,  
 S. Faraji,  S. Fatehi,  Qingguo Feng,  K. D. Fenk,  J. Fosso-Tande,  
 Qinghui Ge,  A. Ghysels,  G. Gidofalvi,  J. Gomes,  J. Gonthier,  A. Gunina,  
 D. Hait,  M. W. D. Hanson-Heine,  P. H. P. Harbach,  A. W. Hauser,  
 J. E. Herr,  E. G. Hohenstein,  Z. C. Holden,  Kerwin Hui,  B. C. Huynh,  
 T.-C. Jagau,  Hyunjun Ji,  B. Kaduk,  K. Khistyaev,  Jaehoon Kim,  
 P. Klunzinger,  K. Koh,  D. Kosenkov,  L. Koulias,  T. Kowalczyk,  
 C. M. Krauter,  A. Kunitsa,  Ka Un Lao,  A. Laurent,  K. V. Lawler,  
 Joonho Lee,  D. Lefrancois,  S. Lehtola,  D. S. Levine,  Yi-Pei Li,  
 You-Sheng Lin,  Fenglai Liu,  E. Livshits,  A. Luenser,  P. Manohar,  
 E. Mansoor,  S. F. Manzer,  Shan-Ping Mao,  Yuezhi Mao,  N. Mardirossian,  
 A. V. Marenich,  T. Markovich,  L. A. Martinez-Martinez,  S. A. Maurer,  
 N. J. Mayhall,  S. C. McKenzie,  J.-M. Mewes,  A. F. Morrison,  
 J. W. Mullinax,  K. Nanda,  T. S. Nguyen-Beck,  R. Olivares-Amaya,  
 J. A. Parkhill,  T. M. Perrine,  F. Plasser,  P. Pokhilko,  S. Prager,  
 A. Prociuk,  E. Ramos,  D. R. Rehn,  F. Rob,  M. Schneider,  N. Sergueev,  
 S. M. Sharada,  S. Sharma,  D. W. Small,  T. Stauch,  T. Stein,  
 Yu-Chuan Su,  A. J. W. Thom,  A. Tkatchenko,  T. Tsuchimochi,  N. M. Tubman,  
 L. Vogt,  M. L. Vidal,  O. Vydrov,  M. A. Watson,  J. Wenzel,  
 M. de Wergifosse,  T. A. Wesolowski,  A. White,  J. Witte,  A. Yamada,  
 Jun Yang,  K. Yao,  S. Yeganeh,  S. R. Yost,  Zhi-Qiang You,  A. Zech,  
 Igor Ying Zhang,  Xing Zhang,  Yan Zhao,  Ying Zhu,  B. R. Brooks,  
 G. K. L. Chan,  C. J. Cramer,  M. S. Gordon,  W. J. Hehre,  A. Klamt,  
 M. W. Schmidt,  C. D. Sherrill,  D. G. Truhlar,  A. Aspuru-Guzik,  R. Baer,  
 A. T. Bell,  N. A. Besley,  Jeng-Da Chai,  A. E. DePrince, III,  
 R. A. DiStasio Jr.,  A. Dreuw,  B. D. Dunietz,  T. R. Furlani,  
 Chao-Ping Hsu,  Yousung Jung,  Jing Kong,  D. S. Lambrecht,  WanZhen Liang,  
 C. Ochsenfeld,  V. A. Rassolov,  L. V. Slipchenko,  J. E. Subotnik,  
 T. Van Voorhis,  J. M. Herbert,  A. I. Krylov,  P. M. W. Gill,  M. Head-Gordon

 Contributors to earlier versions of Q-Chem not listed above: 
 R. D. Adamson,  B. Austin,  J. Baker,  G. J. O. Beran,  K. Brandhorst,  
 S. T. Brown,  E. F. C. Byrd,  A. K. Chakraborty,  C.-L. Cheng,  
 Siu Hung Chien,  D. M. Chipman,  D. L. Crittenden,  H. Dachsel,  
 R. J. Doerksen,  A. D. Dutoi,  L. Fusti-Molnar,  W. A. Goddard III,  
 A. Golubeva-Zadorozhnaya,  S. R. Gwaltney,  G. Hawkins,  A. Heyden,  
 S. Hirata,  G. Kedziora,  F. J. Keil,  C. Kelley,  Jihan Kim,  R. A. King,  
 R. Z. Khaliullin,  P. P. Korambath,  W. Kurlancheek,  A. M. Lee,  M. S. Lee,  
 S. V. Levchenko,  Ching Yeh Lin,  D. Liotard,  R. C. Lochan,  I. Lotan,  
 P. E. Maslen,  N. Nair,  D. P. O'Neill,  D. Neuhauser,  E. Neuscamman,  
 C. M. Oana,  R. Olson,  B. Peters,  R. Peverati,  P. A. Pieniazek,  
 Y. M. Rhee,  J. Ritchie,  M. A. Rohrdanz,  E. Rosta,  N. J. Russ,  
 H. F. Schaefer III,  N. E. Schultz,  N. Shenvi,  A. C. Simmonett,  A. Sodt,  
 D. Stuck,  K. S. Thanthiriwatte,  V. Vanovschi,  Tao Wang,  A. Warshel,  
 C. F. Williams,  Q. Wu,  X. Xu,  W. Zhang

 Please cite Q-Chem as follows:
 Y. Shao et al., Mol. Phys. 113, 184-215 (2015)
 DOI: 10.1080/00268976.2014.952696

 Q-Chem 5.1.2 for Intel X86 EM64T Linux

 Parts of Q-Chem use Armadillo 8.300.2 (Tropical Shenanigans).
 http://arma.sourceforge.net/

 Q-Chem begins on Wed Mar 27 08:39:26 2019  

Host: 
0

     Scratch files written to /scratch/taweetham/qchem7623//
Input Ideriv = 2
Curr. Ideriv = -1
Max.  Ideriv = 2

Checking the input file for inconsistencies... 	...done.

--------------------------------------------------------------
User input:
--------------------------------------------------------------
$molecule
0 1
  C   -0.7374139    0.4252845   -0.0690957
  H   -0.6336655    0.6102226   -1.1493081
  C    0.2263211    1.4166490    0.6461912
  H    0.1406613    1.2524724    1.7243379
  O   -0.2159862    2.7382593    0.3362963
  C    1.6725118    1.1581239    0.1974223
  H    1.7765374    1.4083350   -0.8671808
  H    2.3639098    1.8292376    0.7187258
  C    2.1003871   -0.2853339    0.4585361
  H    2.1007289   -0.4706314    1.5404358
  C    3.5158369   -0.5450568   -0.0194015
  O    4.2862138    0.3236819   -0.4157788
  H    3.8577019   -1.5915539    0.0656716
  C    1.1495105   -1.2705200   -0.2170217
  H    1.4310695   -2.3000143    0.0367768
  H    1.2375025   -1.1885582   -1.3083685
  C   -0.3001171   -1.0273101    0.1961980
  H   -0.9340853   -1.7288698   -0.3557064
  H   -0.4077043   -1.2665530    1.2606696
  C   -2.2398048    0.6900875    0.2585080
  H   -2.4558291    1.7392630    0.0182254
  C   -3.1711325   -0.1473571   -0.6268325
  H   -4.2101842    0.1774390   -0.5030479
  H   -2.9133453   -0.0325699   -1.6848620
  H   -3.1289911   -1.2114829   -0.3749807
  C   -2.6052094    0.4798426    1.7297548
  H   -2.0131299    1.1228030    2.3869741
  H   -2.4604412   -0.5592772    2.0406416
  H   -3.6589375    0.7284345    1.8995245
  O   -0.1299982    5.0096972    0.3247217
  C    0.5527803    6.2345609    0.5944292
  H    1.5364618    6.2250233    0.1079608
  C    0.5466675    3.8454530    0.8150491
  H    1.5417527    3.8113200    0.3582007
  C   -0.2466899    7.3645735   -0.0378252
  O    0.1152135    8.0745684   -0.9643914
  O   -1.4849671    7.5176089    0.4826660
  H   -1.8793136    8.2230952   -0.0719782
  C    0.6842138    6.4679778    2.0997006
  H   -0.2901965    6.6625014    2.5632675
  O    1.5129196    7.6028150    2.3765737
  H    1.7673443    7.5469681    3.3189146
  C    1.3147289    5.2406642    2.7577330
  H    2.3813458    5.1934477    2.5020961
  O    1.2886478    5.3857372    4.1919205
  H    0.3576016    5.4550860    4.4744232
  C    0.6358277    3.9275772    2.3580135
  H   -0.3678061    3.8680836    2.7955280
  O    1.4002798    2.8595030    2.9412745
  H    1.6416430    3.1531883    3.8423651
$end

$rem
   job_type 	optimization
   basis 	6-311++g**
   method 	b3lyp
   scf_guess sad
$end

--------------------------------------------------------------
 ----------------------------------------------------------------
             Standard Nuclear Orientation (Angstroms)
    I     Atom           X                Y                Z
 ----------------------------------------------------------------
    1      C      -2.7570333111     1.1951502554    -0.2447651823
    2      H      -2.7575946042     1.3375036283    -1.3363511215
    3      C      -1.6587413453     0.1363272755     0.0648680305
    4      H      -1.6380648695    -0.0224261267     1.1470240750
    5      O      -0.4087300207     0.6853457405    -0.3527140516
    6      C      -1.9892640431    -1.1852133713    -0.6450484144
    7      H      -1.9228520137    -1.0440829367    -1.7324666060
    8      H      -1.2394813683    -1.9481272312    -0.4084675299
    9      C      -3.3676240927    -1.7140812567    -0.2510300866
   10      H      -3.3671144961    -1.9583058661     0.8191083725
   11      C      -3.7042696846    -2.9993078924    -0.9819478049
   12      O      -2.9150367810    -3.6308269046    -1.6773596411
   13      H      -4.7212096711    -3.3907776285    -0.8034826808
   14      C      -4.4530997819    -0.6762610135    -0.5263625623
   15      H      -5.4247319740    -1.0452342962    -0.1751685095
   16      H      -4.5570386759    -0.5199962018    -1.6081556024
   17      C      -4.1436892521     0.6558360829     0.1526839784
   18      H      -4.9286490672     1.3683062804    -0.1210393568
   19      H      -4.1993141933     0.5186212444     1.2389573841
   20      C      -2.4408420656     2.5982537254     0.3601703333
   21      H      -1.4475141976     2.9011143562     0.0041553885
   22      C      -3.4162149466     3.6685275815    -0.1454719906
   23      H      -3.0753215117     4.6667682192     0.1507557333
   24      H      -3.4821349211     3.6531861779    -1.2383928308
   25      H      -4.4223473039     3.5321054004     0.2627627618
   26      C      -2.3990745040     2.6244389858     1.8898305534
   27      H      -1.6540485367     1.9275374707     2.2837315622
   28      H      -3.3705521815     2.3759734778     2.3278652625
   29      H      -2.1255041071     3.6240422437     2.2460820898
   30      O       1.8279850990     0.6898265309    -0.7577368122
   31      C       3.0809379481     0.0113196455    -0.8523796344
   32      H       2.9893532658    -0.8416151892    -1.5368401353
   33      C       0.7636489099    -0.1212563438    -0.2448089100
   34      H       0.6528393757    -0.9927243135    -0.8992819061
   35      C       4.0874925805     0.9719208056    -1.4687560504
   36      O       4.6304609870     0.8487596630    -2.5566937299
   37      O       4.3262220307     2.0710569024    -0.7187097603
   38      H       4.9275792861     2.6036348562    -1.2804752316
   39      C       3.5658051874    -0.4376078694     0.5263763442
   40      H       3.8358314368     0.4182883730     1.1562466335
   41      O       4.7312672700    -1.2633632408     0.4210497688
   42      H       4.8357776129    -1.7198725331     1.2792653771
   43      C       2.4676896342    -1.2427964849     1.2211195548
   44      H       2.3780560852    -2.2285595303     0.7462634932
   45      O       2.8534298453    -1.5259187644     2.5811439842
   46      H       2.9694459137    -0.6773841801     3.0480416059
   47      C       1.1057800740    -0.5429344004     1.2045243671
   48      H       1.1210400300     0.3375658592     1.8577667856
   49      O       0.1519712521    -1.4563259910     1.7713818778
   50      H       0.5939853836    -1.8778673915     2.5351867445
 ----------------------------------------------------------------
 Molecular Point Group                 C1    NOp =  1
 Largest Abelian Subgroup              C1    NOp =  1
 Nuclear Repulsion Energy =  2308.2191325431 hartrees
 There are       93 alpha and       93 beta electrons
 Requested basis set is 6-311++G(d,p)
 There are 274 shells and 710 basis functions

 Total QAlloc Memory Limit   2000 MB
 Mega-Array Size       188 MB
 MEM_STATIC part       192 MB
 A cutoff of  1.0D-11 yielded  27036 shell pairs
 There are    176385 function pairs (    186718 Cartesian)

 -------------------------------------------------------
 OpenMP Integral Computing Module                       
 Release: version 1.0, May 2013, Q-Chem Inc. Pittsburgh 
 -------------------------------------------------------
 Integral Job Info:
 Integral job number is                      11
 Integral operator is                         1
 short-range coefficients                     0
 long-range coefficients              100000000
 Omega coefficients                           0
 if combine SR and LR in K                    0
 Integral screening is                        0
 Integral computing path is                   2
 max size of driver memory is            800000
 size of driver memory is                593474
 size of scratch memory is              2361544
 max col of scratch BK array               1296
 max len of scratch array in speh3          155
 max len of scratch index in speh4           18
 max int batch size is                      520
 min int batch size is                       52
 fixed nKL is                                52
 max L of basis functions is                  2
 order of int derivative is                   0
 number of shells is                        274
 number of basis is                         734
 number of cartesian basis is               734
 number of contracted shell pairs         27036
 number of primitive shell pairs          57373
 maxK2 (contraction) of shell pair           36
 max number of K2 of shell pair               1
 max number of CS2 of shell pair           5358
 max number of PS2 of shell pair           8646
 mem total for path MDJ                  786780
 -------------------------------------------------------
 Smallest overlap matrix eigenvalue = 7.17E-07

 Q-Chem warning in module stvman/mkSTV.C, line 306:

 Overlap eigenvalue is smaller than square root of threshold
 Use THRESH >= 12 to get rid of this warning

 Linear dependence detected in AO basis
 Tighter screening thresholds may be required for diffuse basis sets
 Use S2THRESH > 14 and THRESH = 14 in case of SCF convergence issues
 Number of orthogonalized atomic orbitals = 709
 Maximum deviation from orthogonality = 3.034E-10

 Scale SEOQF with 1.000000e-02/1.000000e-01/1.000000e-01

 Standard Electronic Orientation quadrupole field applied
 Nucleus-field energy     =     0.0000000183 hartrees
 Guess from superposition of atomic densities
 Warning:  Energy on first SCF cycle will be non-variational
 SAD guess density has 186.000000 electrons

 -----------------------------------------------------------------------
  General SCF calculation program by
  Eric Jon Sundstrom, Paul Horn, Yuezhi Mao, Dmitri Zuev, Alec White,
  David Stuck, Shaama M.S., Shane Yost, Joonho Lee, David Small,
  Daniel Levine, Susi Lehtola, Hugh Burton, Evgeny Epifanovsky
 -----------------------------------------------------------------------
 Exchange:     0.2000 Hartree-Fock + 0.0800 Slater + 0.7200 B88
 Correlation:  0.1900 VWN1RPA + 0.8100 LYP
 Using SG-1 standard quadrature grid
 using 6 threads for integral computing
 -------------------------------------------------------
 OpenMP Integral computing Module                
 Release: version 2.0, May 2017, Q-Chem Inc. Pleasanton 
 -------------------------------------------------------
 -------------------------------------------------------
 OpenMP BLAS3 based DFT computing Module                
 Release: version 1.0, May 2013, Q-Chem Inc. Pittsburgh 
 -------------------------------------------------------
 A restricted SCF calculation will be
 performed using DIIS
 SCF converges when DIIS error is below 1.0e-08
 ---------------------------------------
  Cycle       Energy         DIIS error
 ---------------------------------------
    1   -1232.1456642929      2.33e-02  
    2   -1226.9575950020      3.16e-03  
    3   -1226.2058622440      5.09e-03  
    4   -1227.4266236802      1.08e-03  
    5   -1227.4797059958      3.42e-04  
    6   -1227.4843642469      1.19e-04  
    7   -1227.4850335944      3.26e-05  
    8   -1227.4850787621      1.40e-05  
    9   -1227.4850873319      4.04e-06  
   10   -1227.4850880404      1.32e-06  
   11   -1227.4850881201      3.73e-07  
   12   -1227.4850881261      1.21e-07  
   13   -1227.4850881269      3.21e-08  
   14   -1227.4850881270      1.12e-08  
   15   -1227.4850881266      3.15e-09  Convergence criterion met
 ---------------------------------------
 SCF time:   CPU 2557.53s  wall 450.00s 
 SCF   energy in the final basis set =    -1227.4850881266
 Total energy in the final basis set =    -1227.4850881266

 --------------------------------------------------------------

                    Orbital Energies (a.u.)
 --------------------------------------------------------------

 Alpha MOs
 -- Occupied --
-19.190 -19.174 -19.166 -19.150 -19.149 -19.142 -19.134 -19.132
-10.328 -10.304 -10.272 -10.269 -10.261 -10.259 -10.256 -10.229
-10.195 -10.184 -10.179 -10.177 -10.172 -10.171 -10.158 -10.157
 -1.132  -1.096  -1.079  -1.052  -1.050  -1.040  -1.035  -1.032
 -0.856  -0.816  -0.810  -0.800  -0.752  -0.748  -0.703  -0.686
 -0.677  -0.660  -0.647  -0.627  -0.611  -0.598  -0.570  -0.563
 -0.560  -0.548  -0.542  -0.525  -0.519  -0.509  -0.504  -0.499
 -0.494  -0.485  -0.480  -0.466  -0.456  -0.450  -0.448  -0.446
 -0.443  -0.434  -0.426  -0.423  -0.408  -0.400  -0.398  -0.395
 -0.390  -0.382  -0.380  -0.373  -0.370  -0.368  -0.359  -0.349
 -0.348  -0.341  -0.340  -0.337  -0.323  -0.321  -0.314  -0.307
 -0.304  -0.298  -0.289  -0.274  -0.264
 -- Virtual --
 -0.046  -0.040  -0.031  -0.013  -0.010  -0.006  -0.002   0.001
  0.007   0.014   0.017   0.024   0.027   0.031   0.033   0.036
  0.042   0.044   0.051   0.054   0.055   0.057   0.059   0.068
  0.069   0.070   0.073   0.075   0.080   0.083   0.086   0.088
  0.094   0.096   0.097   0.098   0.101   0.102   0.104   0.107
  0.109   0.111   0.114   0.118   0.119   0.122   0.124   0.127
  0.128   0.130   0.131   0.134   0.136   0.139   0.141   0.144
  0.145   0.147   0.148   0.149   0.152   0.153   0.156   0.158
  0.160   0.160   0.164   0.166   0.169   0.170   0.175   0.176
  0.180   0.182   0.184   0.186   0.190   0.193   0.194   0.197
  0.198   0.200   0.204   0.207   0.208   0.211   0.212   0.216
  0.218   0.219   0.221   0.226   0.229   0.231   0.234   0.237
  0.238   0.240   0.244   0.246   0.248   0.251   0.255   0.257
  0.259   0.260   0.263   0.267   0.269   0.275   0.278   0.280
  0.283   0.286   0.288   0.290   0.292   0.296   0.298   0.299
  0.303   0.308   0.309   0.312   0.313   0.315   0.321   0.324
  0.326   0.330   0.332   0.336   0.338   0.339   0.342   0.345
  0.349   0.350   0.353   0.355   0.358   0.361   0.364   0.367
  0.370   0.376   0.377   0.379   0.381   0.387   0.389   0.392
  0.395   0.399   0.404   0.414   0.417   0.419   0.421   0.433
  0.438   0.439   0.451   0.452   0.455   0.460   0.472   0.473
  0.478   0.482   0.485   0.492   0.497   0.500   0.512   0.518
  0.525   0.532   0.536   0.546   0.551   0.554   0.556   0.562
  0.565   0.572   0.575   0.586   0.590   0.594   0.604   0.607
  0.612   0.620   0.622   0.624   0.628   0.631   0.640   0.641
  0.649   0.652   0.658   0.663   0.672   0.675   0.682   0.688
  0.693   0.695   0.697   0.709   0.712   0.715   0.719   0.730
  0.739   0.739   0.745   0.748   0.750   0.756   0.761   0.764
  0.773   0.777   0.779   0.783   0.787   0.789   0.797   0.799
  0.802   0.808   0.811   0.816   0.818   0.832   0.839   0.842
  0.851   0.863   0.880   0.887   0.918   0.928   0.940   0.945
  0.950   0.952   0.958   0.982   0.992   0.995   1.004   1.014
  1.031   1.040   1.048   1.055   1.067   1.075   1.089   1.096
  1.099   1.120   1.125   1.130   1.140   1.142   1.153   1.160
  1.168   1.170   1.174   1.178   1.188   1.196   1.202   1.204
  1.206   1.217   1.221   1.235   1.241   1.243   1.248   1.263
  1.266   1.274   1.277   1.288   1.293   1.303   1.317   1.327
  1.337   1.349   1.361   1.373   1.382   1.392   1.405   1.423
  1.432   1.438   1.455   1.467   1.469   1.477   1.483   1.488
  1.496   1.504   1.507   1.512   1.515   1.519   1.541   1.548
  1.549   1.554   1.558   1.563   1.569   1.579   1.582   1.586
  1.586   1.597   1.601   1.607   1.612   1.615   1.621   1.629
  1.634   1.637   1.639   1.645   1.650   1.657   1.662   1.666
  1.672   1.682   1.685   1.691   1.694   1.696   1.710   1.717
  1.725   1.737   1.738   1.752   1.756   1.762   1.768   1.776
  1.784   1.791   1.793   1.806   1.810   1.821   1.825   1.833
  1.839   1.845   1.852   1.863   1.866   1.875   1.887   1.898
  1.912   1.916   1.924   1.931   1.941   1.957   1.964   1.968
  1.983   1.996   2.011   2.025   2.026   2.030   2.043   2.051
  2.055   2.064   2.074   2.078   2.091   2.099   2.104   2.120
  2.128   2.133   2.136   2.153   2.157   2.168   2.177   2.189
  2.196   2.215   2.227   2.228   2.243   2.252   2.272   2.275
  2.279   2.292   2.302   2.309   2.330   2.346   2.365   2.387
  2.398   2.401   2.414   2.425   2.435   2.440   2.477   2.492
  2.510   2.521   2.525   2.531   2.536   2.550   2.552   2.569
  2.574   2.583   2.590   2.591   2.602   2.607   2.623   2.632
  2.641   2.649   2.662   2.667   2.676   2.691   2.695   2.709
  2.719   2.729   2.738   2.755   2.770   2.773   2.780   2.795
  2.800   2.805   2.810   2.818   2.842   2.848   2.853   2.872
  2.875   2.879   2.888   2.890   2.902   2.906   2.920   2.930
  2.935   2.947   2.954   2.964   2.973   2.988   2.995   2.999
  3.012   3.021   3.027   3.046   3.058   3.066   3.070   3.083
  3.095   3.100   3.107   3.114   3.121   3.125   3.139   3.155
  3.159   3.166   3.179   3.187   3.201   3.209   3.219   3.239
  3.257   3.269   3.277   3.289   3.299   3.317   3.328   3.341
  3.354   3.363   3.388   3.425   3.431   3.461   3.483   3.510
  3.524   3.542   3.565   3.604   3.658   3.769   3.775   3.791
  3.796   3.806   3.826   3.839   3.845   3.858   3.885   3.899
  3.916   3.929   3.943   3.958   3.979   3.997   4.024   4.026
  4.070   4.101   4.106   4.130   4.161   4.167   4.169   4.230
  4.240   4.268   4.282   4.301   4.302   4.315   4.381   4.388
  4.979   5.058   5.074   5.099   5.119   5.127   5.138   5.179
  5.190   5.200   5.346   5.363   5.416   5.431   5.460   5.500
  5.551   5.587   5.608   5.625   5.681   5.715   5.783   5.837
 23.742  23.747  23.790  23.792  23.802  23.825  23.842  23.848
 23.854  23.889  23.904  23.933  23.953  23.980  23.990  24.011
 49.859  49.895  49.944  49.950  49.956  49.965  50.007  50.010
 --------------------------------------------------------------

          Ground-State Mulliken Net Atomic Charges

     Atom                 Charge (a.u.)
  ----------------------------------------
      1 C                     0.056163
      2 H                     0.224952
      3 C                    -1.009050
      4 H                     0.264678
      5 O                     0.170219
      6 C                    -0.741686
      7 H                     0.221307
      8 H                     0.218996
      9 C                     0.836805
     10 H                     0.218932
     11 C                    -0.399522
     12 O                    -0.205361
     13 H                     0.116102
     14 C                    -0.742730
     15 H                     0.177327
     16 H                     0.170781
     17 C                    -0.327869
     18 H                     0.174398
     19 H                     0.153969
     20 C                     0.356968
     21 H                     0.222029
     22 C                    -0.583047
     23 H                     0.151100
     24 H                     0.131572
     25 H                     0.139413
     26 C                    -0.673173
     27 H                     0.109305
     28 H                     0.147067
     29 H                     0.158603
     30 O                     0.079580
     31 C                    -0.022106
     32 H                     0.266455
     33 C                    -0.465355
     34 H                     0.284005
     35 C                    -0.012397
     36 O                    -0.216740
     37 O                    -0.111427
     38 H                     0.291493
     39 C                    -0.408413
     40 H                     0.274053
     41 O                    -0.151581
     42 H                     0.263316
     43 C                    -0.594135
     44 H                     0.301722
     45 O                    -0.217038
     46 H                     0.284528
     47 C                    -0.001888
     48 H                     0.262765
     49 O                    -0.121976
     50 H                     0.276890
  ----------------------------------------
  Sum of atomic charges =     0.000000

 -----------------------------------------------------------------
                    Cartesian Multipole Moments
 -----------------------------------------------------------------
    Charge (ESU x 10^10)
                 0.0000
    Dipole Moment (Debye)
         X      -1.6943      Y       1.6316      Z       5.3299
       Tot       5.8259
    Quadrupole Moments (Debye-Ang)
        XX    -140.7287     XY       3.5459     YY    -155.6299
        XZ      11.9204     YZ      -6.8574     ZZ    -150.3327
    Octopole Moments (Debye-Ang^2)
       XXX     -45.1167    XXY      23.5185    XYY      64.2557
       YYY      49.8029    XXZ      69.4761    XYZ      13.6846
       YYZ      22.9141    XZZ      14.3577    YZZ      10.1305
       ZZZ      49.9905
    Hexadecapole Moments (Debye-Ang^3)
      XXXX   -8707.3697   XXXY     407.3270   XXYY   -1844.3246
      XYYY      43.0294   YYYY   -3147.5935   XXXZ     314.1625
      XXYZ    -117.0518   XYYZ    -136.1441   YYYZ    -190.9825
      XXZZ   -1818.8272   XYZZ     -11.8391   YYZZ    -805.7271
      XZZZ     168.4051   YZZZ     -45.8804   ZZZZ   -1472.3422
 -----------------------------------------------------------------
 Calculating analytic gradient of the SCF energy
 Gradient of SCF Energy
            1           2           3           4           5           6
    1  -0.0078006  -0.0006179   0.0171734  -0.0005563  -0.0249940  -0.0093960
    2  -0.0070461   0.0015792   0.0000740   0.0024162   0.0003228   0.0035537
    3   0.0005613  -0.0008756   0.0012717   0.0000071   0.0024541  -0.0006174
            7           8           9          10          11          12
    1   0.0031372   0.0025842  -0.0038368   0.0017698  -0.0271821   0.0213925
    2  -0.0015087  -0.0016846   0.0015705   0.0006904   0.0175663  -0.0154069
    3  -0.0016682  -0.0014008   0.0119604  -0.0020035   0.0072043  -0.0137972
           13          14          15          16          17          18
    1   0.0038922   0.0096284  -0.0000001  -0.0016488  -0.0019526  -0.0026968
    2   0.0002135  -0.0013319   0.0002201   0.0007341   0.0005682  -0.0010948
    3   0.0017016  -0.0015480   0.0006892  -0.0002026  -0.0000170  -0.0014314
           19          20          21          22          23          24
    1  -0.0001409  -0.0005219   0.0013069   0.0004521   0.0006151   0.0009891
    2  -0.0008320  -0.0017715   0.0047009  -0.0009624   0.0010843  -0.0006966
    3  -0.0000625   0.0007146   0.0004234   0.0024284   0.0001485  -0.0002262
           25          26          27          28          29          30
    1   0.0002876  -0.0026331   0.0007416  -0.0002278   0.0005811   0.0056672
    2  -0.0005562   0.0006579   0.0000492   0.0000932   0.0009359  -0.0021652
    3   0.0007695  -0.0026654  -0.0013558  -0.0009738   0.0004307  -0.0091922
           31          32          33          34          35          36
    1  -0.0021621  -0.0031691   0.0142958  -0.0016433  -0.0121843   0.0150695
    2   0.0008394   0.0005802  -0.0051111   0.0045314  -0.0136405   0.0080458
    3   0.0026262  -0.0022201  -0.0008871  -0.0020837   0.0325387  -0.0231115
           37          38          39          40          41          42
    1  -0.0026344   0.0050064  -0.0041619   0.0059483   0.0008874   0.0010066
    2   0.0008525   0.0023404   0.0178780  -0.0057941   0.0011187  -0.0061917
    3   0.0038540  -0.0087247  -0.0146427   0.0038281  -0.0009269   0.0105760
           43          44          45          46          47          48
    1  -0.0003370   0.0001343  -0.0009566   0.0010871  -0.0008192  -0.0035091
    2  -0.0096333  -0.0033727  -0.0041841   0.0080612   0.0105195  -0.0062092
    3  -0.0036263  -0.0003835  -0.0020089   0.0041890  -0.0070040   0.0061638
           49          50
    1  -0.0027743   0.0049031
    2   0.0023000  -0.0049038
    3  -0.0002593   0.0093759
 Max gradient component =       3.254E-02
 RMS gradient           =       7.159E-03
 Gradient time:  CPU 504.81 s  wall 85.18 s
 Geometry Optimization Parameters
   NAtoms,    NIC,     NZ,  NCons,   NDum,   NFix, NCnnct, MaxDiis
       50     399       0       0       0       0       0       0


** GEOMETRY OPTIMIZATION IN DELOCALIZED INTERNAL COORDINATES **
   Searching for a Minimum

   Optimization Cycle:   1

                       Coordinates (Angstroms)
     ATOM                X               Y               Z
      1  C        -2.7570333111    1.1951502554   -0.2447651823
      2  H        -2.7575946042    1.3375036283   -1.3363511215
      3  C        -1.6587413453    0.1363272755    0.0648680305
      4  H        -1.6380648695   -0.0224261267    1.1470240750
      5  O        -0.4087300207    0.6853457405   -0.3527140516
      6  C        -1.9892640431   -1.1852133713   -0.6450484144
      7  H        -1.9228520137   -1.0440829367   -1.7324666060
      8  H        -1.2394813683   -1.9481272312   -0.4084675299
      9  C        -3.3676240927   -1.7140812567   -0.2510300866
     10  H        -3.3671144961   -1.9583058661    0.8191083725
     11  C        -3.7042696846   -2.9993078924   -0.9819478049
     12  O        -2.9150367810   -3.6308269046   -1.6773596411
     13  H        -4.7212096711   -3.3907776285   -0.8034826808
     14  C        -4.4530997819   -0.6762610135   -0.5263625623
     15  H        -5.4247319740   -1.0452342962   -0.1751685095
     16  H        -4.5570386759   -0.5199962018   -1.6081556024
     17  C        -4.1436892521    0.6558360829    0.1526839784
     18  H        -4.9286490672    1.3683062804   -0.1210393568
     19  H        -4.1993141933    0.5186212444    1.2389573841
     20  C        -2.4408420656    2.5982537254    0.3601703333
     21  H        -1.4475141976    2.9011143562    0.0041553885
     22  C        -3.4162149466    3.6685275815   -0.1454719906
     23  H        -3.0753215117    4.6667682192    0.1507557333
     24  H        -3.4821349211    3.6531861779   -1.2383928308
     25  H        -4.4223473039    3.5321054004    0.2627627618
     26  C        -2.3990745040    2.6244389858    1.8898305534
     27  H        -1.6540485367    1.9275374707    2.2837315622
     28  H        -3.3705521815    2.3759734778    2.3278652625
     29  H        -2.1255041071    3.6240422437    2.2460820898
     30  O         1.8279850990    0.6898265309   -0.7577368122
     31  C         3.0809379481    0.0113196455   -0.8523796344
     32  H         2.9893532658   -0.8416151892   -1.5368401353
     33  C         0.7636489099   -0.1212563438   -0.2448089100
     34  H         0.6528393757   -0.9927243135   -0.8992819061
     35  C         4.0874925805    0.9719208056   -1.4687560504
     36  O         4.6304609870    0.8487596630   -2.5566937299
     37  O         4.3262220307    2.0710569024   -0.7187097603
     38  H         4.9275792861    2.6036348562   -1.2804752316
     39  C         3.5658051874   -0.4376078694    0.5263763442
     40  H         3.8358314368    0.4182883730    1.1562466335
     41  O         4.7312672700   -1.2633632408    0.4210497688
     42  H         4.8357776129   -1.7198725331    1.2792653771
     43  C         2.4676896342   -1.2427964849    1.2211195548
     44  H         2.3780560852   -2.2285595303    0.7462634932
     45  O         2.8534298453   -1.5259187644    2.5811439842
     46  H         2.9694459137   -0.6773841801    3.0480416059
     47  C         1.1057800740   -0.5429344004    1.2045243671
     48  H         1.1210400300    0.3375658592    1.8577667856
     49  O         0.1519712521   -1.4563259910    1.7713818778
     50  H         0.5939853836   -1.8778673915    2.5351867445
   Point Group: c1    Number of degrees of freedom:   144


   Energy is  -1227.485088127


 Attempting to Generate Delocalized Internal Coordinates

144 Hessian modes will be used to form the next step
  Hessian Eigenvalues:
     0.002000    0.004709    0.005150    0.005663    0.006297    0.006709
     0.006772    0.007013    0.007129    0.007546    0.008098    0.009874
     0.010124    0.010733    0.011383    0.011981    0.012056    0.014061
     0.019494    0.020553    0.022007    0.030608    0.030937    0.032921
     0.034438    0.038761    0.041305    0.043427    0.045440    0.045879
     0.046037    0.047317    0.048275    0.048956    0.049069    0.049266
     0.050761    0.052473    0.053717    0.054369    0.054657    0.054727
     0.055682    0.056162    0.056668    0.056875    0.057257    0.057430
     0.058816    0.060713    0.066109    0.068402    0.070791    0.075008
     0.077148    0.081716    0.082693    0.082875    0.083319    0.091889
     0.095782    0.098106    0.115347    0.117613    0.128342    0.143437
     0.144455    0.158949    0.160000    0.160000    0.160000    0.160000
     0.160000    0.160000    0.160000    0.160000    0.160000    0.160000
     0.160000    0.168490    0.168689    0.170117    0.173339    0.175814
     0.180769    0.188150    0.193254    0.198835    0.200144    0.220057
     0.249863    0.250000    0.250000    0.261330    0.266984    0.267915
     0.273100    0.277770    0.284048    0.287287    0.290553    0.290634
     0.290762    0.292216    0.293815    0.293990    0.301954    0.307189
     0.332215    0.335906    0.338433    0.339096    0.339222    0.339262
     0.339430    0.339670    0.340090    0.340759    0.340774    0.340927
     0.341414    0.341681    0.341815    0.341873    0.342395    0.342579
     0.343164    0.343263    0.343619    0.344034    0.390118    0.393475
     0.397180    0.399807    0.406713    0.413217    0.414033    0.513402
     0.517765    0.518381    0.522827    0.546169    0.923870    0.944475

 Minimum Search - Taking Simple RFO Step
 Searching for Lamda that Minimizes Along All modes
 Value Taken    Lamda =  -0.01934576
 Calculated Step too Large.  Step scaled by  0.674753
 Step Taken.  Stepsize is  0.300000

                             Maximum     Tolerance    Cnvgd?
         Gradient           0.020780      0.000300      NO
         Displacement       0.075194      0.001200      NO
         Energy change     *********      0.000001      NO


 New Cartesian Coordinates Obtained by Inverse Iteration

 Displacement from previous Coordinates is:  1.874850
 ----------------------------------------------------------------
             Standard Nuclear Orientation (Angstroms)
    I     Atom           X                Y                Z
 ----------------------------------------------------------------
    1      C      -2.7210507998     1.1605024793    -0.2490544434
    2      H      -2.6835944131     1.3121942057    -1.3376481474
    3      C      -1.6916248097     0.0508396125     0.0726049720
    4      H      -1.7029639321    -0.1285501422     1.1520235616
    5      O      -0.4150073476     0.5774020199    -0.3099709646
    6      C      -2.0459417866    -1.2499999643    -0.6620884776
    7      H      -1.9538966209    -1.0940878002    -1.7439491662
    8      H      -1.3360985000    -2.0421320136    -0.4108347188
    9      C      -3.4571049493    -1.7265035688    -0.3160932875
   10      H      -3.4987541759    -1.9796707766     0.7533055474
   11      C      -3.8298821090    -2.9978488035    -1.0520352886
   12      O      -3.0801725324    -3.6360979647    -1.7651955528
   13      H      -4.8812023184    -3.3235497638    -0.9275348396
   14      C      -4.4979972107    -0.6346213682    -0.5973730893
   15      H      -5.4932877288    -0.9650049476    -0.2757047137
   16      H      -4.5644114244    -0.4625006781    -1.6792505608
   17      C      -4.1371693004     0.6768764840     0.1082477510
   18      H      -4.8730497413     1.4371315388    -0.1670237499
   19      H      -4.2214212577     0.5313015764     1.1915365653
   20      C      -2.3493059261     2.5323018484     0.3844076180
   21      H      -1.3310490786     2.7656396153     0.0546394968
   22      C      -3.2476717881     3.6635923214    -0.1422103918
   23      H      -2.8589884826     4.6366892355     0.1736922087
   24      H      -3.2855235813     3.6643529552    -1.2363931419
   25      H      -4.2725884610     3.5862099024     0.2332217021
   26      C      -2.3412843276     2.5346952601     1.9200660765
   27      H      -1.6523195311     1.7896069463     2.3276165805
   28      H      -3.3352475044     2.3420791813     2.3357373527
   29      H      -2.0171596846     3.5109558178     2.2946819592
   30      O       1.7543122870     0.6342921484    -0.7164139310
   31      C       3.0321392884     0.0173434457    -0.8291967900
   32      H       2.9800515746    -0.8698342661    -1.4710229015
   33      C       0.7477150265    -0.2113621118    -0.1700101654
   34      H       0.6683720346    -1.1168453508    -0.7853340981
   35      C       3.9448451037     1.0106712645    -1.5333136545
   36      O       4.4584511196     0.8339097730    -2.6171445976
   37      O       4.1536381015     2.1352841268    -0.8130177301
   38      H       4.7172906191     2.6966863076    -1.3749242032
   39      C       3.5719438889    -0.3525804361     0.5527507620
   40      H       3.7885561839     0.5575363278     1.1262154827
   41      O       4.7837447381    -1.0946170103     0.4005590580
   42      H       4.9684003964    -1.5125886635     1.2556447078
   43      C       2.5297825312    -1.1833990056     1.3023679623
   44      H       2.4790379493    -2.1817521038     0.8562667962
   45      O       2.9551651294    -1.4239828849     2.6575320153
   46      H       3.0407252030    -0.5687997308     3.1059677957
   47      C       1.1308583877    -0.5574767752     1.2811303667
   48      H       1.1223396324     0.3654408354     1.8755704002
   49      O       0.2050082338    -1.4841223354     1.8643041918
   50      H       0.6528975810    -1.8670629400     2.6351035954
 ----------------------------------------------------------------
 Molecular Point Group                 C1    NOp =  1
 Largest Abelian Subgroup              C1    NOp =  1
 Nuclear Repulsion Energy =  2309.6145122792 hartrees
 There are       93 alpha and       93 beta electrons
 Applying Cartesian multipole field
    Component          Value
    ---------          -----
     (2,0,0)        1.00000E-12
     (0,2,0)        2.00000E-11
     (0,0,2)       -3.00000E-11
 Nucleus-field energy     =     0.0000000154 hartrees
 Requested basis set is 6-311++G(d,p)
 There are 274 shells and 710 basis functions
 A cutoff of  1.0D-11 yielded  27062 shell pairs
 There are    176665 function pairs (    187039 Cartesian)
 Smallest overlap matrix eigenvalue = 7.83E-07

 Q-Chem warning in module stvman/mkSTV.C, line 306:

 Overlap eigenvalue is smaller than square root of threshold
 Use THRESH >= 12 to get rid of this warning

 Linear dependence detected in AO basis
 Tighter screening thresholds may be required for diffuse basis sets
 Use S2THRESH > 14 and THRESH = 14 in case of SCF convergence issues
 Number of orthogonalized atomic orbitals = 709
 Maximum deviation from orthogonality = 1.176E-09
 Guess MOs from SCF MO coefficient file

 -----------------------------------------------------------------------
  General SCF calculation program by
  Eric Jon Sundstrom, Paul Horn, Yuezhi Mao, Dmitri Zuev, Alec White,
  David Stuck, Shaama M.S., Shane Yost, Joonho Lee, David Small,
  Daniel Levine, Susi Lehtola, Hugh Burton, Evgeny Epifanovsky
 -----------------------------------------------------------------------
 Exchange:     0.2000 Hartree-Fock + 0.0800 Slater + 0.7200 B88
 Correlation:  0.1900 VWN1RPA + 0.8100 LYP
 Using SG-1 standard quadrature grid
 using 6 threads for integral computing
 -------------------------------------------------------
 OpenMP Integral computing Module                
 Release: version 2.0, May 2017, Q-Chem Inc. Pleasanton 
 -------------------------------------------------------
 -------------------------------------------------------
 OpenMP BLAS3 based DFT computing Module                
 Release: version 1.0, May 2013, Q-Chem Inc. Pittsburgh 
 -------------------------------------------------------
 A restricted SCF calculation will be
 performed using DIIS
 SCF converges when DIIS error is below 1.0e-08
 ---------------------------------------
  Cycle       Energy         DIIS error
 ---------------------------------------
    1   -1227.4396926238      8.61e-04  
    2   -1227.4921580239      1.77e-04  
    3   -1227.4904842845      2.75e-04  
    4   -1227.4937436066      2.72e-05  
    5   -1227.4937613278      2.04e-05  
    6   -1227.4937798608      5.47e-06  
    7   -1227.4937812980      1.30e-06  
    8   -1227.4937813940      4.22e-07  
    9   -1227.4937814028      1.81e-07  
   10   -1227.4937814046      7.63e-08  
   11   -1227.4937814051      3.97e-08  
   12   -1227.4937814052      1.00e-08  
   13   -1227.4937814053      2.80e-09  Convergence criterion met
 ---------------------------------------
 SCF time:   CPU 2325.33s  wall 409.00s 
 SCF   energy in the final basis set =    -1227.4937814053
 Total energy in the final basis set =    -1227.4937814053

 --------------------------------------------------------------

                    Orbital Energies (a.u.)
 --------------------------------------------------------------

 Alpha MOs
 -- Occupied --
-19.189 -19.172 -19.161 -19.151 -19.150 -19.140 -19.133 -19.131
-10.326 -10.300 -10.268 -10.265 -10.259 -10.257 -10.254 -10.229
-10.195 -10.185 -10.177 -10.176 -10.172 -10.172 -10.159 -10.157
 -1.131  -1.099  -1.078  -1.056  -1.054  -1.042  -1.037  -1.034
 -0.856  -0.815  -0.809  -0.800  -0.752  -0.748  -0.702  -0.686
 -0.676  -0.661  -0.647  -0.627  -0.611  -0.599  -0.569  -0.563
 -0.561  -0.548  -0.543  -0.524  -0.517  -0.508  -0.502  -0.498
 -0.493  -0.484  -0.480  -0.466  -0.455  -0.449  -0.447  -0.446
 -0.442  -0.432  -0.425  -0.421  -0.407  -0.401  -0.398  -0.395
 -0.389  -0.382  -0.379  -0.375  -0.373  -0.368  -0.359  -0.349
 -0.348  -0.342  -0.341  -0.338  -0.323  -0.320  -0.313  -0.307
 -0.304  -0.297  -0.289  -0.274  -0.264
 -- Virtual --
 -0.042  -0.037  -0.028  -0.013  -0.010  -0.005  -0.001   0.001
  0.007   0.015   0.018   0.024   0.026   0.032   0.033   0.037
  0.043   0.045   0.050   0.054   0.055   0.057   0.060   0.068
  0.070   0.070   0.073   0.075   0.081   0.083   0.087   0.088
  0.094   0.097   0.098   0.099   0.100   0.102   0.104   0.107
  0.109   0.112   0.115   0.119   0.121   0.122   0.123   0.127
  0.128   0.131   0.133   0.134   0.136   0.139   0.142   0.143
  0.146   0.148   0.149   0.150   0.153   0.155   0.157   0.159
  0.160   0.161   0.165   0.167   0.168   0.170   0.176   0.177
  0.180   0.182   0.185   0.188   0.191   0.192   0.194   0.195
  0.198   0.200   0.204   0.207   0.209   0.212   0.215   0.217
  0.220   0.220   0.223   0.227   0.229   0.229   0.235   0.238
  0.239   0.242   0.244   0.245   0.249   0.251   0.255   0.258
  0.258   0.261   0.265   0.268   0.269   0.275   0.278   0.281
  0.284   0.286   0.289   0.291   0.293   0.298   0.298   0.300
  0.304   0.309   0.309   0.312   0.315   0.317   0.321   0.325
  0.327   0.332   0.333   0.337   0.338   0.340   0.343   0.345
  0.350   0.352   0.353   0.356   0.359   0.360   0.364   0.367
  0.371   0.376   0.378   0.382   0.383   0.388   0.391   0.395
  0.398   0.401   0.404   0.413   0.418   0.422   0.426   0.432
  0.433   0.442   0.450   0.453   0.458   0.465   0.474   0.475
  0.479   0.483   0.485   0.494   0.497   0.504   0.514   0.518
  0.528   0.532   0.538   0.547   0.550   0.556   0.560   0.566
  0.568   0.572   0.575   0.586   0.591   0.599   0.603   0.607
  0.613   0.616   0.620   0.623   0.629   0.634   0.639   0.643
  0.653   0.656   0.656   0.664   0.672   0.677   0.686   0.688
  0.694   0.695   0.697   0.704   0.709   0.715   0.719   0.733
  0.735   0.741   0.746   0.750   0.752   0.757   0.759   0.766
  0.773   0.778   0.779   0.783   0.786   0.788   0.796   0.800
  0.804   0.811   0.812   0.815   0.819   0.834   0.838   0.842
  0.851   0.864   0.879   0.885   0.910   0.928   0.935   0.944
  0.947   0.958   0.959   0.984   0.993   1.000   1.006   1.013
  1.033   1.038   1.050   1.057   1.072   1.076   1.087   1.094
  1.101   1.122   1.127   1.134   1.139   1.150   1.156   1.164
  1.169   1.171   1.176   1.180   1.185   1.196   1.200   1.205
  1.207   1.218   1.226   1.238   1.243   1.246   1.251   1.264
  1.270   1.278   1.282   1.290   1.291   1.305   1.317   1.329
  1.337   1.351   1.369   1.379   1.385   1.393   1.410   1.432
  1.435   1.438   1.456   1.466   1.471   1.479   1.485   1.491
  1.498   1.503   1.508   1.511   1.519   1.528   1.547   1.552
  1.554   1.555   1.560   1.566   1.570   1.581   1.583   1.586
  1.588   1.596   1.602   1.610   1.613   1.616   1.622   1.630
  1.635   1.637   1.642   1.643   1.653   1.657   1.663   1.664
  1.668   1.680   1.683   1.688   1.693   1.698   1.713   1.720
  1.723   1.734   1.738   1.750   1.758   1.762   1.766   1.774
  1.782   1.789   1.796   1.806   1.813   1.816   1.823   1.829
  1.841   1.847   1.852   1.858   1.872   1.873   1.887   1.896
  1.916   1.924   1.927   1.930   1.945   1.957   1.964   1.971
  1.981   2.002   2.009   2.029   2.031   2.035   2.047   2.052
  2.056   2.067   2.079   2.080   2.092   2.096   2.106   2.121
  2.134   2.138   2.142   2.159   2.160   2.168   2.174   2.187
  2.201   2.220   2.225   2.227   2.245   2.255   2.273   2.273
  2.279   2.289   2.304   2.309   2.339   2.346   2.366   2.385
  2.399   2.400   2.412   2.427   2.438   2.441   2.481   2.491
  2.513   2.525   2.526   2.531   2.541   2.549   2.550   2.568
  2.574   2.583   2.586   2.591   2.601   2.606   2.624   2.632
  2.640   2.648   2.659   2.667   2.676   2.689   2.693   2.706
  2.716   2.729   2.736   2.758   2.768   2.776   2.779   2.793
  2.803   2.807   2.815   2.818   2.842   2.848   2.855   2.870
  2.878   2.879   2.889   2.896   2.905   2.912   2.922   2.928
  2.937   2.949   2.955   2.964   2.976   2.989   2.996   3.001
  3.004   3.023   3.028   3.043   3.064   3.069   3.074   3.088
  3.096   3.102   3.105   3.113   3.129   3.131   3.140   3.158
  3.162   3.171   3.181   3.188   3.209   3.213   3.220   3.244
  3.263   3.276   3.278   3.294   3.307   3.320   3.331   3.355
  3.363   3.372   3.399   3.432   3.434   3.472   3.487   3.520
  3.527   3.553   3.568   3.611   3.667   3.775   3.776   3.794
  3.799   3.805   3.833   3.840   3.843   3.854   3.894   3.898
  3.912   3.928   3.950   3.953   3.981   3.997   4.014   4.025
  4.073   4.101   4.111   4.132   4.164   4.167   4.170   4.238
  4.241   4.268   4.292   4.298   4.322   4.326   4.389   4.397
  4.982   5.060   5.076   5.098   5.114   5.121   5.144   5.182
  5.193   5.203   5.356   5.371   5.420   5.436   5.466   5.503
  5.577   5.598   5.627   5.637   5.722   5.728   5.787   5.842
 23.747  23.758  23.797  23.800  23.806  23.830  23.848  23.859
 23.863  23.891  23.902  23.933  23.951  23.982  23.989  24.015
 49.865  49.898  49.945  49.950  49.964  49.971  50.010  50.012
 --------------------------------------------------------------

          Ground-State Mulliken Net Atomic Charges

     Atom                 Charge (a.u.)
  ----------------------------------------
      1 C                     0.099847
      2 H                     0.226924
      3 C                    -0.988583
      4 H                     0.269409
      5 O                     0.181368
      6 C                    -0.752659
      7 H                     0.217904
      8 H                     0.211200
      9 C                     0.825503
     10 H                     0.212416
     11 C                    -0.388009
     12 O                    -0.205175
     13 H                     0.112549
     14 C                    -0.738598
     15 H                     0.177234
     16 H                     0.171585
     17 C                    -0.321019
     18 H                     0.175412
     19 H                     0.152578
     20 C                     0.380650
     21 H                     0.225862
     22 C                    -0.598220
     23 H                     0.151698
     24 H                     0.132615
     25 H                     0.139074
     26 C                    -0.685612
     27 H                     0.114144
     28 H                     0.150534
     29 H                     0.158614
     30 O                     0.101195
     31 C                    -0.172862
     32 H                     0.269856
     33 C                    -0.495422
     34 H                     0.275055
     35 C                     0.036800
     36 O                    -0.209857
     37 O                    -0.119401
     38 H                     0.293718
     39 C                    -0.338663
     40 H                     0.275409
     41 O                    -0.150173
     42 H                     0.262959
     43 C                    -0.626667
     44 H                     0.300097
     45 O                    -0.207903
     46 H                     0.281263
     47 C                    -0.006910
     48 H                     0.268076
     49 O                    -0.116134
     50 H                     0.270320
  ----------------------------------------
  Sum of atomic charges =     0.000000

 -----------------------------------------------------------------
                    Cartesian Multipole Moments
 -----------------------------------------------------------------
    Charge (ESU x 10^10)
                 0.0000
    Dipole Moment (Debye)
         X      -1.4668      Y       1.9270      Z       5.2988
       Tot       5.8260
    Quadrupole Moments (Debye-Ang)
        XX    -139.6424     XY       3.4569     YY    -154.6716
        XZ      11.4986     YZ      -7.1183     ZZ    -150.8001
    Octopole Moments (Debye-Ang^2)
       XXX     -30.1904    XXY      25.8959    XYY      72.1736
       YYY      53.4547    XXZ      68.1587    XYZ      15.4842
       YYZ      21.4285    XZZ      18.5099    YZZ      15.0426
       ZZZ      51.4188
    Hexadecapole Moments (Debye-Ang^3)
      XXXX   -8563.9678   XXXY     304.4899   XXYY   -1829.5419
      XYYY     -27.3403   YYYY   -3091.7554   XXXZ     251.1785
      XXYZ    -124.1346   XYYZ    -169.6095   YYYZ    -208.4021
      XXZZ   -1815.8995   XYZZ     -29.1624   YYZZ    -810.8871
      XZZZ     107.7289   YZZZ     -55.9530   ZZZZ   -1560.3494
 -----------------------------------------------------------------
 Calculating analytic gradient of the SCF energy
 Gradient of SCF Energy
            1           2           3           4           5           6
    1  -0.0038224  -0.0001444   0.0100974  -0.0014392  -0.0119978  -0.0058612
    2  -0.0025922   0.0010844  -0.0013111   0.0017773   0.0043115   0.0017845
    3  -0.0003185  -0.0002968   0.0013025  -0.0004612  -0.0015200   0.0000128
            7           8           9          10          11          12
    1   0.0016873   0.0004766  -0.0023497   0.0013546  -0.0112129   0.0086736
    2  -0.0008280  -0.0006538   0.0009646  -0.0002620   0.0055135  -0.0064637
    3  -0.0007095  -0.0008994   0.0042325  -0.0014615   0.0090371  -0.0082539
           13          14          15          16          17          18
    1   0.0020006   0.0053287  -0.0005205  -0.0009975  -0.0007374  -0.0005870
    2   0.0008177  -0.0009563   0.0002095   0.0002568   0.0008602  -0.0004993
    3  -0.0016171  -0.0007862   0.0003395  -0.0000273   0.0002650  -0.0007762
           19          20          21          22          23          24
    1  -0.0000741   0.0000596   0.0009849  -0.0003158   0.0002930   0.0002855
    2  -0.0003222  -0.0022194   0.0025060   0.0002003   0.0003171  -0.0001261
    3  -0.0000800   0.0001463   0.0001790   0.0006293  -0.0000722  -0.0002508
           25          26          27          28          29          30
    1   0.0002424  -0.0010347   0.0004745   0.0000487   0.0003244  -0.0005954
    2  -0.0000898   0.0000503   0.0001245   0.0000972   0.0002072   0.0000009
    3   0.0002468  -0.0007852  -0.0002428  -0.0002981   0.0002484  -0.0040059
           31          32          33          34          35          36
    1   0.0008218  -0.0011854   0.0099347  -0.0006619  -0.0102300   0.0085953
    2  -0.0011853   0.0006267  -0.0076171   0.0034335  -0.0027338   0.0007900
    3   0.0022357  -0.0012562   0.0032345  -0.0019582   0.0157002  -0.0127833
           37          38          39          40          41          42
    1  -0.0005251   0.0020195  -0.0046110   0.0033441   0.0036854  -0.0003836
    2   0.0004287   0.0007259   0.0090526  -0.0027393  -0.0004931  -0.0020194
    3   0.0043718  -0.0043637  -0.0071316   0.0016938  -0.0017571   0.0043290
           43          44          45          46          47          48
    1  -0.0011457   0.0002793   0.0003907   0.0003370   0.0004564  -0.0013641
    2  -0.0039628  -0.0009993  -0.0016510   0.0031487   0.0062408  -0.0031865
    3  -0.0020702   0.0007605   0.0005429   0.0013462  -0.0050485   0.0032094
           49          50
    1  -0.0033729   0.0029732
    2  -0.0016657  -0.0009531
    3   0.0017756   0.0033927
 Max gradient component =       1.570E-02
 RMS gradient           =       3.722E-03
 Gradient time:  CPU 505.20 s  wall 85.21 s
 Geometry Optimization Parameters
   NAtoms,    NIC,     NZ,  NCons,   NDum,   NFix, NCnnct, MaxDiis
       50     399       0       0       0       0       0       0

 Cartesian Hessian Update
 Hessian Updated using BFGS Update


** GEOMETRY OPTIMIZATION IN DELOCALIZED INTERNAL COORDINATES **
   Searching for a Minimum

   Optimization Cycle:   2

                       Coordinates (Angstroms)
     ATOM                X               Y               Z
      1  C        -2.7210507998    1.1605024793   -0.2490544434
      2  H        -2.6835944131    1.3121942057   -1.3376481474
      3  C        -1.6916248097    0.0508396125    0.0726049720
      4  H        -1.7029639321   -0.1285501422    1.1520235616
      5  O        -0.4150073476    0.5774020199   -0.3099709646
      6  C        -2.0459417866   -1.2499999643   -0.6620884776
      7  H        -1.9538966209   -1.0940878002   -1.7439491662
      8  H        -1.3360985000   -2.0421320136   -0.4108347188
      9  C        -3.4571049493   -1.7265035688   -0.3160932875
     10  H        -3.4987541759   -1.9796707766    0.7533055474
     11  C        -3.8298821090   -2.9978488035   -1.0520352886
     12  O        -3.0801725324   -3.6360979647   -1.7651955528
     13  H        -4.8812023184   -3.3235497638   -0.9275348396
     14  C        -4.4979972107   -0.6346213682   -0.5973730893
     15  H        -5.4932877288   -0.9650049476   -0.2757047137
     16  H        -4.5644114244   -0.4625006781   -1.6792505608
     17  C        -4.1371693004    0.6768764840    0.1082477510
     18  H        -4.8730497413    1.4371315388   -0.1670237499
     19  H        -4.2214212577    0.5313015764    1.1915365653
     20  C        -2.3493059261    2.5323018484    0.3844076180
     21  H        -1.3310490786    2.7656396153    0.0546394968
     22  C        -3.2476717881    3.6635923214   -0.1422103918
     23  H        -2.8589884826    4.6366892355    0.1736922087
     24  H        -3.2855235813    3.6643529552   -1.2363931419
     25  H        -4.2725884610    3.5862099024    0.2332217021
     26  C        -2.3412843276    2.5346952601    1.9200660765
     27  H        -1.6523195311    1.7896069463    2.3276165805
     28  H        -3.3352475044    2.3420791813    2.3357373527
     29  H        -2.0171596846    3.5109558178    2.2946819592
     30  O         1.7543122870    0.6342921484   -0.7164139310
     31  C         3.0321392884    0.0173434457   -0.8291967900
     32  H         2.9800515746   -0.8698342661   -1.4710229015
     33  C         0.7477150265   -0.2113621118   -0.1700101654
     34  H         0.6683720346   -1.1168453508   -0.7853340981
     35  C         3.9448451037    1.0106712645   -1.5333136545
     36  O         4.4584511196    0.8339097730   -2.6171445976
     37  O         4.1536381015    2.1352841268   -0.8130177301
     38  H         4.7172906191    2.6966863076   -1.3749242032
     39  C         3.5719438889   -0.3525804361    0.5527507620
     40  H         3.7885561839    0.5575363278    1.1262154827
     41  O         4.7837447381   -1.0946170103    0.4005590580
     42  H         4.9684003964   -1.5125886635    1.2556447078
     43  C         2.5297825312   -1.1833990056    1.3023679623
     44  H         2.4790379493   -2.1817521038    0.8562667962
     45  O         2.9551651294   -1.4239828849    2.6575320153
     46  H         3.0407252030   -0.5687997308    3.1059677957
     47  C         1.1308583877   -0.5574767752    1.2811303667
     48  H         1.1223396324    0.3654408354    1.8755704002
     49  O         0.2050082338   -1.4841223354    1.8643041918
     50  H         0.6528975810   -1.8670629400    2.6351035954
   Point Group: c1    Number of degrees of freedom:   144


   Energy is  -1227.493781405

 Hessian Updated using BFGS Update

135 Hessian modes will be used to form the next step
  Hessian Eigenvalues:
     0.002002    0.004709    0.005150    0.005666    0.006297    0.006705
     0.006772    0.007007    0.007427    0.007814    0.008097    0.010123
     0.010427    0.010741    0.011379    0.012005    0.012662    0.014043
     0.019510    0.020547    0.022010    0.030620    0.031805    0.033123
     0.034536    0.038782    0.041400    0.043434    0.045446    0.045817
     0.046038    0.047251    0.048081    0.048957    0.049124    0.049385
     0.050818    0.052243    0.054051    0.054651    0.054725    0.055326
     0.055927    0.056064    0.056665    0.056868    0.057411    0.058128
     0.060092    0.060857    0.065988    0.068312    0.068877    0.075020
     0.077609    0.081951    0.082771    0.082863    0.083355    0.091670
     0.095968    0.098505    0.113053    0.115693    0.128838    0.144265
     0.145153    0.154810    0.159086    0.161136    0.168260    0.168663
     0.169794    0.174505    0.176076    0.180784    0.190367    0.198021
     0.199329    0.203674    0.219799    0.244979    0.249962    0.258685
     0.261261    0.266956    0.268298    0.273084    0.277626    0.284264
     0.287485    0.290054    0.290703    0.291814    0.292546    0.293859
     0.295694    0.304074    0.307188    0.331563    0.335879    0.338233
     0.338757    0.339098    0.339340    0.339514    0.339719    0.340154
     0.340650    0.340773    0.340927    0.341394    0.341577    0.341707
     0.342105    0.342398    0.342744    0.343181    0.343264    0.343727
     0.344042    0.387235    0.394097    0.396983    0.399630    0.403058
     0.408996    0.413317    0.509873    0.515996    0.518104    0.522347
     0.546392    0.884345    0.936621

 Minimum Search - Taking Simple RFO Step
 Searching for Lamda that Minimizes Along All modes
 Value Taken    Lamda =  -0.00674120
 Calculated Step too Large.  Step scaled by  0.701435
 Step Taken.  Stepsize is  0.300000

                             Maximum     Tolerance    Cnvgd?
         Gradient           0.007688      0.000300      NO
         Displacement       0.070937      0.001200      NO
         Energy change     -0.008693      0.000001      NO


 New Cartesian Coordinates Obtained by Inverse Iteration

 Displacement from previous Coordinates is:  0.931237
 ----------------------------------------------------------------
             Standard Nuclear Orientation (Angstroms)
    I     Atom           X                Y                Z
 ----------------------------------------------------------------
    1      C      -2.6998603834     1.1634212270    -0.2433442183
    2      H      -2.6468429664     1.3318345306    -1.3279656861
    3      C      -1.6905644760     0.0397294398     0.0634843018
    4      H      -1.7010916620    -0.1698137309     1.1386690977
    5      O      -0.4019297009     0.5612618994    -0.3043472489
    6      C      -2.0325680775    -1.2485997951    -0.6934960589
    7      H      -1.9372166576    -1.0730837316    -1.7706812597
    8      H      -1.3283601397    -2.0434873392    -0.4406020621
    9      C      -3.4528046431    -1.7195229666    -0.3736510090
   10      H      -3.5153864619    -1.9789642877     0.6957943050
   11      C      -3.8273045588    -2.9867502028    -1.1133661737
   12      O      -3.0738597610    -3.6582912324    -1.7735423445
   13      H      -4.8644379197    -3.3422938239    -0.9287101536
   14      C      -4.4913591482    -0.6154542050    -0.6473730220
   15      H      -5.4911755873    -0.9472978618    -0.3446086782
   16      H      -4.5379813228    -0.4258450907    -1.7271026117
   17      C      -4.1226899453     0.6809945967     0.0882161218
   18      H      -4.8450097984     1.4583443700    -0.1724241852
   19      H      -4.2166610003     0.5156447801     1.1679002402
   20      C      -2.3261277006     2.5144499050     0.4251798453
   21      H      -1.3003461290     2.7266476741     0.1133692227
   22      C      -3.2034596727     3.6659322347    -0.0959657076
   23      H      -2.8120070876     4.6278118092     0.2471068790
   24      H      -3.2236424713     3.6902917339    -1.1899277832
   25      H      -4.2365793743     3.5930166690     0.2578988613
   26      C      -2.3418706522     2.4823673197     1.9631718447
   27      H      -1.6746421728     1.7165592101     2.3679889983
   28      H      -3.3451907334     2.2976317357     2.3603797670
   29      H      -2.0093635111     3.4448704025     2.3630013901
   30      O       1.7480567022     0.6070784219    -0.7161457294
   31      C       3.0227879349    -0.0128196478    -0.8189152666
   32      H       2.9752042267    -0.9310529579    -1.4146660081
   33      C       0.7444341823    -0.2212244048    -0.1492337095
   34      H       0.6675251671    -1.1602006840    -0.7181550551
   35      C       3.9158315532     0.9510724604    -1.5931762761
   36      O       4.3734617316     0.7196425356    -2.6804978335
   37      O       4.0862536877     2.1220257254    -0.9421149373
   38      H       4.6183790022     2.6917518079    -1.5171655993
   39      C       3.5657972008    -0.3337369108     0.5776573077
   40      H       3.7547155961     0.6101167526     1.1071332562
   41      O       4.7831848943    -1.0538481556     0.4166290417
   42      H       5.0107106814    -1.4383398208     1.2702812644
   43      C       2.5265718209    -1.1468508886     1.3471635329
   44      H       2.4733048968    -2.1489049646     0.9132013295
   45      O       2.9467795398    -1.3784826908     2.7028095714
   46      H       3.0326117022    -0.5256910415     3.1461383405
   47      C       1.1289618775    -0.5202116527     1.3046678629
   48      H       1.1301470203     0.4354996472     1.8482131401
   49      O       0.1739394164    -1.4132926813     1.8786174058
   50      H       0.5811805675    -1.7953922963     2.6649616103
 ----------------------------------------------------------------
 Molecular Point Group                 C1    NOp =  1
 Largest Abelian Subgroup              C1    NOp =  1
 Nuclear Repulsion Energy =  2314.0604521906 hartrees
 There are       93 alpha and       93 beta electrons
 Applying Cartesian multipole field
    Component          Value
    ---------          -----
     (2,0,0)        1.00000E-12
     (0,2,0)        2.00000E-11
     (0,0,2)       -3.00000E-11
 Nucleus-field energy     =     0.0000000132 hartrees
 Requested basis set is 6-311++G(d,p)
 There are 274 shells and 710 basis functions
 A cutoff of  1.0D-11 yielded  27103 shell pairs
 There are    177000 function pairs (    187394 Cartesian)
 Smallest overlap matrix eigenvalue = 7.94E-07

 Q-Chem warning in module stvman/mkSTV.C, line 306:

 Overlap eigenvalue is smaller than square root of threshold
 Use THRESH >= 12 to get rid of this warning

 Linear dependence detected in AO basis
 Tighter screening thresholds may be required for diffuse basis sets
 Use S2THRESH > 14 and THRESH = 14 in case of SCF convergence issues
 Number of orthogonalized atomic orbitals = 709
 Maximum deviation from orthogonality = 1.113E-09
 Guess MOs from SCF MO coefficient file

 -----------------------------------------------------------------------
  General SCF calculation program by
  Eric Jon Sundstrom, Paul Horn, Yuezhi Mao, Dmitri Zuev, Alec White,
  David Stuck, Shaama M.S., Shane Yost, Joonho Lee, David Small,
  Daniel Levine, Susi Lehtola, Hugh Burton, Evgeny Epifanovsky
 -----------------------------------------------------------------------
 Exchange:     0.2000 Hartree-Fock + 0.0800 Slater + 0.7200 B88
 Correlation:  0.1900 VWN1RPA + 0.8100 LYP
 Using SG-1 standard quadrature grid
 using 6 threads for integral computing
 -------------------------------------------------------
 OpenMP Integral computing Module                
 Release: version 2.0, May 2017, Q-Chem Inc. Pleasanton 
 -------------------------------------------------------
 -------------------------------------------------------
 OpenMP BLAS3 based DFT computing Module                
 Release: version 1.0, May 2013, Q-Chem Inc. Pittsburgh 
 -------------------------------------------------------
 A restricted SCF calculation will be
 performed using DIIS
 SCF converges when DIIS error is below 1.0e-08
 ---------------------------------------
  Cycle       Energy         DIIS error
 ---------------------------------------
    1   -1227.4775016069      4.76e-04  
    2   -1227.4954258963      7.35e-05  
    3   -1227.4953240902      9.77e-05  
    4   -1227.4957282994      2.51e-05  
    5   -1227.4957510620      1.20e-05  
    6   -1227.4957573797      2.91e-06  
    7   -1227.4957577654      1.03e-06  
    8   -1227.4957578208      3.16e-07  
    9   -1227.4957578253      1.75e-07  
   10   -1227.4957578266      6.55e-08  
   11   -1227.4957578268      2.43e-08  
   12   -1227.4957578267      6.12e-09  Convergence criterion met
 ---------------------------------------
 SCF time:   CPU 2154.28s  wall 380.00s 
 SCF   energy in the final basis set =    -1227.4957578267
 Total energy in the final basis set =    -1227.4957578267

 --------------------------------------------------------------

                    Orbital Energies (a.u.)
 --------------------------------------------------------------

 Alpha MOs
 -- Occupied --
-19.188 -19.169 -19.158 -19.151 -19.150 -19.139 -19.132 -19.131
-10.323 -10.296 -10.266 -10.261 -10.257 -10.255 -10.251 -10.228
-10.195 -10.185 -10.176 -10.176 -10.172 -10.172 -10.159 -10.157
 -1.131  -1.100  -1.077  -1.061  -1.056  -1.044  -1.041  -1.034
 -0.855  -0.813  -0.809  -0.799  -0.751  -0.747  -0.702  -0.686
 -0.675  -0.661  -0.648  -0.627  -0.611  -0.599  -0.569  -0.563
 -0.562  -0.549  -0.544  -0.523  -0.516  -0.507  -0.501  -0.497
 -0.492  -0.485  -0.480  -0.465  -0.456  -0.449  -0.447  -0.446
 -0.440  -0.431  -0.425  -0.418  -0.407  -0.401  -0.399  -0.394
 -0.388  -0.382  -0.379  -0.375  -0.374  -0.367  -0.359  -0.349
 -0.348  -0.343  -0.341  -0.337  -0.323  -0.320  -0.313  -0.307
 -0.304  -0.297  -0.287  -0.273  -0.263
 -- Virtual --
 -0.041  -0.035  -0.025  -0.013  -0.011  -0.005  -0.001   0.001
  0.008   0.015   0.018   0.024   0.026   0.033   0.033   0.038
  0.043   0.045   0.050   0.054   0.055   0.058   0.061   0.069
  0.071   0.072   0.073   0.076   0.081   0.084   0.087   0.089
  0.095   0.097   0.099   0.099   0.100   0.103   0.104   0.108
  0.110   0.113   0.116   0.119   0.121   0.124   0.124   0.128
  0.129   0.131   0.134   0.134   0.137   0.139   0.142   0.144
  0.147   0.148   0.150   0.151   0.153   0.156   0.158   0.159
  0.161   0.161   0.164   0.168   0.168   0.171   0.176   0.177
  0.181   0.182   0.188   0.189   0.191   0.193   0.195   0.196
  0.199   0.200   0.203   0.208   0.209   0.213   0.216   0.217
  0.220   0.222   0.225   0.229   0.229   0.231   0.236   0.239
  0.241   0.244   0.245   0.245   0.249   0.252   0.257   0.258
  0.259   0.262   0.266   0.270   0.271   0.274   0.278   0.283
  0.286   0.287   0.290   0.291   0.293   0.298   0.300   0.301
  0.305   0.309   0.311   0.313   0.315   0.319   0.322   0.326
  0.327   0.333   0.335   0.336   0.338   0.341   0.344   0.346
  0.350   0.353   0.355   0.357   0.360   0.361   0.366   0.367
  0.372   0.377   0.379   0.382   0.385   0.386   0.393   0.396
  0.400   0.403   0.406   0.413   0.421   0.423   0.427   0.431
  0.436   0.444   0.450   0.454   0.459   0.470   0.474   0.478
  0.480   0.484   0.486   0.495   0.497   0.506   0.517   0.520
  0.529   0.533   0.538   0.547   0.551   0.558   0.563   0.568
  0.569   0.574   0.576   0.588   0.592   0.601   0.603   0.607
  0.614   0.617   0.621   0.625   0.632   0.637   0.640   0.646
  0.656   0.659   0.660   0.665   0.673   0.679   0.688   0.690
  0.695   0.698   0.701   0.707   0.709   0.717   0.721   0.733
  0.737   0.743   0.748   0.752   0.756   0.759   0.759   0.769
  0.772   0.778   0.781   0.785   0.786   0.790   0.797   0.799
  0.806   0.811   0.813   0.815   0.823   0.836   0.838   0.844
  0.851   0.865   0.881   0.889   0.911   0.924   0.935   0.944
  0.949   0.961   0.967   0.986   0.994   1.002   1.008   1.018
  1.038   1.040   1.049   1.062   1.073   1.076   1.087   1.096
  1.102   1.123   1.130   1.135   1.141   1.151   1.160   1.165
  1.172   1.173   1.179   1.183   1.188   1.197   1.203   1.206
  1.213   1.221   1.226   1.238   1.241   1.247   1.254   1.264
  1.271   1.281   1.284   1.289   1.299   1.302   1.321   1.331
  1.337   1.353   1.377   1.381   1.390   1.397   1.414   1.435
  1.441   1.442   1.460   1.466   1.473   1.478   1.485   1.492
  1.499   1.506   1.507   1.513   1.523   1.532   1.547   1.552
  1.557   1.559   1.563   1.570   1.575   1.582   1.585   1.588
  1.592   1.597   1.604   1.610   1.613   1.618   1.623   1.632
  1.635   1.637   1.642   1.648   1.654   1.659   1.660   1.663
  1.669   1.679   1.682   1.685   1.692   1.700   1.715   1.721
  1.725   1.731   1.736   1.751   1.758   1.764   1.766   1.773
  1.782   1.790   1.795   1.803   1.813   1.816   1.826   1.828
  1.842   1.850   1.853   1.856   1.873   1.874   1.890   1.896
  1.917   1.924   1.930   1.931   1.952   1.959   1.966   1.977
  1.983   2.004   2.010   2.032   2.033   2.042   2.051   2.054
  2.062   2.072   2.079   2.088   2.093   2.096   2.107   2.124
  2.136   2.145   2.148   2.165   2.166   2.172   2.177   2.188
  2.208   2.225   2.230   2.231   2.245   2.260   2.272   2.278
  2.281   2.294   2.305   2.316   2.346   2.348   2.366   2.386
  2.399   2.400   2.410   2.429   2.441   2.445   2.483   2.492
  2.516   2.527   2.528   2.531   2.542   2.546   2.550   2.572
  2.575   2.583   2.587   2.590   2.602   2.607   2.625   2.635
  2.642   2.648   2.656   2.670   2.678   2.688   2.694   2.707
  2.718   2.728   2.737   2.759   2.769   2.776   2.779   2.796
  2.802   2.810   2.819   2.823   2.845   2.847   2.858   2.871
  2.881   2.883   2.892   2.900   2.907   2.917   2.925   2.931
  2.939   2.948   2.956   2.965   2.980   2.993   2.998   3.007
  3.009   3.025   3.034   3.044   3.068   3.071   3.075   3.092
  3.100   3.103   3.108   3.117   3.134   3.136   3.147   3.163
  3.168   3.178   3.184   3.194   3.213   3.216   3.227   3.253
  3.272   3.279   3.286   3.300   3.313   3.328   3.341   3.362
  3.373   3.388   3.405   3.433   3.441   3.479   3.492   3.527
  3.535   3.564   3.573   3.619   3.679   3.777   3.781   3.797
  3.806   3.806   3.839   3.840   3.845   3.854   3.896   3.901
  3.921   3.930   3.948   3.960   3.986   3.997   3.999   4.026
  4.072   4.100   4.113   4.135   4.167   4.171   4.175   4.239
  4.246   4.269   4.297   4.301   4.328   4.336   4.394   4.408
  4.984   5.059   5.077   5.096   5.112   5.118   5.149   5.184
  5.192   5.206   5.365   5.379   5.423   5.439   5.474   5.508
  5.601   5.610   5.644   5.654   5.727   5.744   5.801   5.851
 23.752  23.769  23.799  23.810  23.812  23.833  23.851  23.870
 23.873  23.895  23.902  23.935  23.952  23.984  23.989  24.017
 49.871  49.901  49.946  49.952  49.970  49.976  50.017  50.019
 --------------------------------------------------------------

          Ground-State Mulliken Net Atomic Charges

     Atom                 Charge (a.u.)
  ----------------------------------------
      1 C                     0.096028
      2 H                     0.226935
      3 C                    -1.009661
      4 H                     0.281107
      5 O                     0.190675
      6 C                    -0.728198
      7 H                     0.218093
      8 H                     0.198742
      9 C                     0.799294
     10 H                     0.214090
     11 C                    -0.378410
     12 O                    -0.205989
     13 H                     0.108803
     14 C                    -0.715154
     15 H                     0.178948
     16 H                     0.169271
     17 C                    -0.307047
     18 H                     0.174890
     19 H                     0.151091
     20 C                     0.395306
     21 H                     0.225458
     22 C                    -0.606227
     23 H                     0.152347
     24 H                     0.133569
     25 H                     0.139076
     26 C                    -0.697075
     27 H                     0.119433
     28 H                     0.151223
     29 H                     0.158813
     30 O                     0.105646
     31 C                    -0.267017
     32 H                     0.270546
     33 C                    -0.499681
     34 H                     0.272229
     35 C                     0.078836
     36 O                    -0.204714
     37 O                    -0.127378
     38 H                     0.296307
     39 C                    -0.287175
     40 H                     0.271460
     41 O                    -0.149903
     42 H                     0.262742
     43 C                    -0.648232
     44 H                     0.298376
     45 O                    -0.204943
     46 H                     0.278504
     47 C                    -0.004194
     48 H                     0.270297
     49 O                    -0.116293
     50 H                     0.269155
  ----------------------------------------
  Sum of atomic charges =     0.000000

 -----------------------------------------------------------------
                    Cartesian Multipole Moments
 -----------------------------------------------------------------
    Charge (ESU x 10^10)
                 0.0000
    Dipole Moment (Debye)
         X      -1.3559      Y       2.1137      Z       5.2684
       Tot       5.8363
    Quadrupole Moments (Debye-Ang)
        XX    -138.6407     XY       4.0184     YY    -154.4789
        XZ      11.2829     YZ      -7.5670     ZZ    -150.5044
    Octopole Moments (Debye-Ang^2)
       XXX     -16.4025    XXY      28.6093    XYY      73.2340
       YYY      56.3860    XXZ      64.9058    XYZ      12.9774
       YYZ      20.5535    XZZ      19.0819    YZZ      18.3099
       ZZZ      53.6861
    Hexadecapole Moments (Debye-Ang^3)
      XXXX   -8422.3469   XXXY     296.1743   XXYY   -1811.8132
      XYYY     -29.5838   YYYY   -3055.1084   XXXZ     237.5454
      XXYZ    -139.6724   XYYZ    -177.0530   YYYZ    -229.0515
      XXZZ   -1797.1113   XYZZ     -11.8171   YYZZ    -806.8007
      XZZZ     105.1662   YZZZ     -76.6841   ZZZZ   -1622.6727
 -----------------------------------------------------------------
 Calculating analytic gradient of the SCF energy
 Gradient of SCF Energy
            1           2           3           4           5           6
    1  -0.0009799   0.0001436   0.0045461  -0.0007030  -0.0027657  -0.0009218
    2   0.0004129   0.0001326  -0.0001059   0.0001352   0.0013032   0.0000405
    3  -0.0001198   0.0001733  -0.0003922   0.0006641  -0.0014459   0.0004859
            7           8           9          10          11          12
    1   0.0002723   0.0004571   0.0008004   0.0008593  -0.0038283   0.0002146
    2  -0.0003363  -0.0000202  -0.0025177   0.0007225   0.0069356  -0.0017950
    3   0.0001736  -0.0003321   0.0044314   0.0001872  -0.0108542   0.0042109
           13          14          15          16          17          18
    1   0.0022702   0.0004548  -0.0004663  -0.0004091   0.0005657   0.0002805
    2  -0.0024136  -0.0014912   0.0002075  -0.0002505   0.0010887  -0.0001876
    3   0.0025146  -0.0008270   0.0000534  -0.0000098   0.0005356  -0.0002598
           19          20          21          22          23          24
    1  -0.0000066   0.0008818  -0.0002088  -0.0006219   0.0000572  -0.0001218
    2   0.0000399  -0.0011870   0.0003481   0.0004052  -0.0001727   0.0000571
    3  -0.0000621  -0.0003608   0.0000755  -0.0001901  -0.0001340  -0.0000283
           25          26          27          28          29          30
    1   0.0000265  -0.0001511   0.0001287   0.0000518   0.0000130  -0.0023520
    2   0.0001985  -0.0001336   0.0000980  -0.0000295  -0.0001495   0.0001144
    3  -0.0000030   0.0002649   0.0001883   0.0001062   0.0000773   0.0006182
           31          32          33          34          35          36
    1   0.0002218   0.0002905   0.0034876  -0.0005618   0.0037728  -0.0016817
    2   0.0003629   0.0004676  -0.0037968   0.0008766  -0.0026076   0.0001857
    3  -0.0008964  -0.0002611   0.0037865  -0.0004576   0.0044177  -0.0016056
           37          38          39          40          41          42
    1  -0.0013277  -0.0003036  -0.0027495   0.0009776   0.0031956  -0.0012336
    2   0.0020600  -0.0004027   0.0018602  -0.0008090  -0.0013096   0.0003431
    3  -0.0003061  -0.0000974  -0.0010779   0.0002099  -0.0003520  -0.0007799
           43          44          45          46          47          48
    1  -0.0004555   0.0001630   0.0004343  -0.0000099   0.0001718  -0.0000728
    2   0.0001593   0.0003611   0.0007882  -0.0006286   0.0019622  -0.0006723
    3  -0.0014356   0.0010451   0.0014177  -0.0005771  -0.0030272   0.0003415
           49          50
    1  -0.0030603   0.0002537
    2  -0.0016673   0.0010177
    3   0.0008356  -0.0009213
 Max gradient component =       1.085E-02
 RMS gradient           =       1.746E-03
 Gradient time:  CPU 507.29 s  wall 85.56 s
 Geometry Optimization Parameters
   NAtoms,    NIC,     NZ,  NCons,   NDum,   NFix, NCnnct, MaxDiis
       50     399       0       0       0       0       0       0

 Cartesian Hessian Update
 Hessian Updated using BFGS Update


** GEOMETRY OPTIMIZATION IN DELOCALIZED INTERNAL COORDINATES **
   Searching for a Minimum

   Optimization Cycle:   3

                       Coordinates (Angstroms)
     ATOM                X               Y               Z
      1  C        -2.6998603834    1.1634212270   -0.2433442183
      2  H        -2.6468429664    1.3318345306   -1.3279656861
      3  C        -1.6905644760    0.0397294398    0.0634843018
      4  H        -1.7010916620   -0.1698137309    1.1386690977
      5  O        -0.4019297009    0.5612618994   -0.3043472489
      6  C        -2.0325680775   -1.2485997951   -0.6934960589
      7  H        -1.9372166576   -1.0730837316   -1.7706812597
      8  H        -1.3283601397   -2.0434873392   -0.4406020621
      9  C        -3.4528046431   -1.7195229666   -0.3736510090
     10  H        -3.5153864619   -1.9789642877    0.6957943050
     11  C        -3.8273045588   -2.9867502028   -1.1133661737
     12  O        -3.0738597610   -3.6582912324   -1.7735423445
     13  H        -4.8644379197   -3.3422938239   -0.9287101536
     14  C        -4.4913591482   -0.6154542050   -0.6473730220
     15  H        -5.4911755873   -0.9472978618   -0.3446086782
     16  H        -4.5379813228   -0.4258450907   -1.7271026117
     17  C        -4.1226899453    0.6809945967    0.0882161218
     18  H        -4.8450097984    1.4583443700   -0.1724241852
     19  H        -4.2166610003    0.5156447801    1.1679002402
     20  C        -2.3261277006    2.5144499050    0.4251798453
     21  H        -1.3003461290    2.7266476741    0.1133692227
     22  C        -3.2034596727    3.6659322347   -0.0959657076
     23  H        -2.8120070876    4.6278118092    0.2471068790
     24  H        -3.2236424713    3.6902917339   -1.1899277832
     25  H        -4.2365793743    3.5930166690    0.2578988613
     26  C        -2.3418706522    2.4823673197    1.9631718447
     27  H        -1.6746421728    1.7165592101    2.3679889983
     28  H        -3.3451907334    2.2976317357    2.3603797670
     29  H        -2.0093635111    3.4448704025    2.3630013901
     30  O         1.7480567022    0.6070784219   -0.7161457294
     31  C         3.0227879349   -0.0128196478   -0.8189152666
     32  H         2.9752042267   -0.9310529579   -1.4146660081
     33  C         0.7444341823   -0.2212244048   -0.1492337095
     34  H         0.6675251671   -1.1602006840   -0.7181550551
     35  C         3.9158315532    0.9510724604   -1.5931762761
     36  O         4.3734617316    0.7196425356   -2.6804978335
     37  O         4.0862536877    2.1220257254   -0.9421149373
     38  H         4.6183790022    2.6917518079   -1.5171655993
     39  C         3.5657972008   -0.3337369108    0.5776573077
     40  H         3.7547155961    0.6101167526    1.1071332562
     41  O         4.7831848943   -1.0538481556    0.4166290417
     42  H         5.0107106814   -1.4383398208    1.2702812644
     43  C         2.5265718209   -1.1468508886    1.3471635329
     44  H         2.4733048968   -2.1489049646    0.9132013295
     45  O         2.9467795398   -1.3784826908    2.7028095714
     46  H         3.0326117022   -0.5256910415    3.1461383405
     47  C         1.1289618775   -0.5202116527    1.3046678629
     48  H         1.1301470203    0.4354996472    1.8482131401
     49  O         0.1739394164   -1.4132926813    1.8786174058
     50  H         0.5811805675   -1.7953922963    2.6649616103
   Point Group: c1    Number of degrees of freedom:   144


   Energy is  -1227.495757827

 Hessian Updated using BFGS Update

136 Hessian modes will be used to form the next step
  Hessian Eigenvalues:
     0.002000    0.004705    0.005150    0.005646    0.006291    0.006684
     0.006767    0.006961    0.007236    0.008071    0.008914    0.010120
     0.010732    0.011270    0.011840    0.012031    0.013827    0.018961
     0.019484    0.020598    0.022056    0.030613    0.031667    0.033089
     0.034372    0.038787    0.041034    0.043424    0.045448    0.045843
     0.046086    0.047569    0.047970    0.048921    0.049173    0.049372
     0.051024    0.052393    0.054538    0.054650    0.054726    0.055361
     0.055849    0.056386    0.056658    0.056860    0.057345    0.058144
     0.059905    0.060931    0.066367    0.068522    0.069418    0.075062
     0.077848    0.081942    0.082734    0.082867    0.083339    0.091424
     0.095533    0.098516    0.114946    0.119186    0.128885    0.142816
     0.144588    0.151854    0.159554    0.160048    0.161121    0.168538
     0.168690    0.171572    0.175449    0.177602    0.180723    0.190444
     0.197916    0.199668    0.203892    0.219627    0.247071    0.251461
     0.258297    0.260132    0.267931    0.272446    0.274281    0.278953
     0.285073    0.288247    0.289529    0.290752    0.291963    0.292598
     0.293899    0.296777    0.304128    0.307185    0.330797    0.335916
     0.338382    0.338823    0.339102    0.339341    0.339548    0.339771
     0.340212    0.340515    0.340774    0.340928    0.341416    0.341507
     0.341725    0.342101    0.342399    0.342818    0.343184    0.343263
     0.344008    0.344046    0.382600    0.394165    0.396222    0.397773
     0.402860    0.410163    0.417452    0.512556    0.517971    0.519471
     0.523374    0.546470    0.890430    0.935440

 Minimum Search - Taking Simple RFO Step
 Searching for Lamda that Minimizes Along All modes
 Value Taken    Lamda =  -0.00360867
 Calculated Step too Large.  Step scaled by  0.672482
 Step Taken.  Stepsize is  0.300000

                             Maximum     Tolerance    Cnvgd?
         Gradient           0.003969      0.000300      NO
         Displacement       0.088576      0.001200      NO
         Energy change     -0.001976      0.000001      NO


 New Cartesian Coordinates Obtained by Inverse Iteration

 Displacement from previous Coordinates is:  1.164676
 ----------------------------------------------------------------
             Standard Nuclear Orientation (Angstroms)
    I     Atom           X                Y                Z
 ----------------------------------------------------------------
    1      C      -2.7033624943     1.1653780266    -0.2238192154
    2      H      -2.6407468937     1.3558093522    -1.3041113407
    3      C      -1.6940717916     0.0391990764     0.0637853780
    4      H      -1.6996960093    -0.1983027188     1.1333487731
    5      O      -0.3984492822     0.5641313489    -0.2914009745
    6      C      -2.0195089654    -1.2360597100    -0.7194711555
    7      H      -1.9199388438    -1.0390007786    -1.7922339335
    8      H      -1.3142643407    -2.0308279632    -0.4707006826
    9      C      -3.4420780644    -1.7158696094    -0.4216572871
   10      H      -3.5202514587    -1.9871765303     0.6450230926
   11      C      -3.8051941573    -2.9820807679    -1.1674590688
   12      O      -3.0749088739    -3.5969607741    -1.8990050457
   13      H      -4.8681065299    -3.2957768650    -1.0484443778
   14      C      -4.4851528135    -0.6111595351    -0.6871921552
   15      H      -5.4853371535    -0.9561954041    -0.4041721108
   16      H      -4.5155467167    -0.3988253146    -1.7632375749
   17      C      -4.1282317334     0.6685840143     0.0820478203
   18      H      -4.8512514370     1.4507103252    -0.1628577185
   19      H      -4.2304917280     0.4765437543     1.1566473283
   20      C      -2.3448691688     2.5019948923     0.4801111284
   21      H      -1.3130659213     2.7137143957     0.1922199379
   22      C      -3.2125466449     3.6623855800    -0.0336228597
   23      H      -2.8338518011     4.6172153141     0.3418273182
   24      H      -3.2077159602     3.7122025151    -1.1266177463
   25      H      -4.2536387210     3.5769116536     0.2937469670
   26      C      -2.3926249541     2.4371288207     2.0162329658
   27      H      -1.7381189071     1.6591191224     2.4180228058
   28      H      -3.4050154570     2.2474262553     2.3877437741
   29      H      -2.0662602392     3.3899614359     2.4430267952
   30      O       1.7544031559     0.5779641476    -0.7422323911
   31      C       3.0194115978    -0.0627822900    -0.8279394125
   32      H       2.9540417488    -1.0166796981    -1.3630851654
   33      C       0.7445327566    -0.2098869461    -0.1284714202
   34      H       0.6570668690    -1.1803050564    -0.6441883198
   35      C       3.9115663034     0.8400009490    -1.6805656285
   36      O       4.3534558574     0.5286856579    -2.7492314164
   37      O       4.1349652774     2.0307420204    -1.0866130296
   38      H       4.6818034810     2.5629294887    -1.6806342280
   39      C       3.5726065292    -0.3136319810     0.5825463343
   40      H       3.7497361270     0.6612484546     1.0593968990
   41      O       4.7886597806    -1.0312713422     0.4428576783
   42      H       5.0470720880    -1.3649314097     1.3075837405
   43      C       2.5377348276    -1.0942640381     1.3860490020
   44      H       2.4722110600    -2.1066233008     0.9769114575
   45      O       2.9627769272    -1.2951155313     2.7428517649
   46      H       3.0557629688    -0.4344913207     3.1671208904
   47      C       1.1473660148    -0.4554524131     1.3320920405
   48      H       1.1658608592     0.5266132324     1.8286018901
   49      O       0.1852909495    -1.3121815828     1.9367497271
   50      H       0.5774775690    -1.6822031285     2.7348746699
 ----------------------------------------------------------------
 Molecular Point Group                 C1    NOp =  1
 Largest Abelian Subgroup              C1    NOp =  1
 Nuclear Repulsion Energy =  2313.1074449390 hartrees
 There are       93 alpha and       93 beta electrons
 Applying Cartesian multipole field
    Component          Value
    ---------          -----
     (2,0,0)        1.00000E-12
     (0,2,0)        2.00000E-11
     (0,0,2)       -3.00000E-11
 Nucleus-field energy     =     0.0000000095 hartrees
 Requested basis set is 6-311++G(d,p)
 There are 274 shells and 710 basis functions
 A cutoff of  1.0D-11 yielded  27077 shell pairs
 There are    176743 function pairs (    187109 Cartesian)
 Smallest overlap matrix eigenvalue = 8.22E-07

 Q-Chem warning in module stvman/mkSTV.C, line 306:

 Overlap eigenvalue is smaller than square root of threshold
 Use THRESH >= 12 to get rid of this warning

 Linear dependence detected in AO basis
 Tighter screening thresholds may be required for diffuse basis sets
 Use S2THRESH > 14 and THRESH = 14 in case of SCF convergence issues
 Number of orthogonalized atomic orbitals = 709
 Maximum deviation from orthogonality = 6.149E-10
 Guess MOs from SCF MO coefficient file

 -----------------------------------------------------------------------
  General SCF calculation program by
  Eric Jon Sundstrom, Paul Horn, Yuezhi Mao, Dmitri Zuev, Alec White,
  David Stuck, Shaama M.S., Shane Yost, Joonho Lee, David Small,
  Daniel Levine, Susi Lehtola, Hugh Burton, Evgeny Epifanovsky
 -----------------------------------------------------------------------
 Exchange:     0.2000 Hartree-Fock + 0.0800 Slater + 0.7200 B88
 Correlation:  0.1900 VWN1RPA + 0.8100 LYP
 Using SG-1 standard quadrature grid
 using 6 threads for integral computing
 -------------------------------------------------------
 OpenMP Integral computing Module                
 Release: version 2.0, May 2017, Q-Chem Inc. Pleasanton 
 -------------------------------------------------------
 -------------------------------------------------------
 OpenMP BLAS3 based DFT computing Module                
 Release: version 1.0, May 2013, Q-Chem Inc. Pittsburgh 
 -------------------------------------------------------
 A restricted SCF calculation will be
 performed using DIIS
 SCF converges when DIIS error is below 1.0e-08
 ---------------------------------------
  Cycle       Energy         DIIS error
 ---------------------------------------
    1   -1227.4719454333      5.58e-04  
    2   -1227.4960972535      7.65e-05  
    3   -1227.4961141541      8.68e-05  
    4   -1227.4964341956      2.15e-05  
    5   -1227.4964523837      7.25e-06  
    6   -1227.4964544621      3.38e-06  
    7   -1227.4964549567      9.87e-07  
    8   -1227.4964550069      2.36e-07  
    9   -1227.4964550102      9.96e-08  
   10   -1227.4964550109      4.62e-08  
   11   -1227.4964550110      8.84e-09  Convergence criterion met
 ---------------------------------------
 SCF time:   CPU 1972.86s  wall 348.00s 
 SCF   energy in the final basis set =    -1227.4964550110
 Total energy in the final basis set =    -1227.4964550110

 --------------------------------------------------------------

                    Orbital Energies (a.u.)
 --------------------------------------------------------------

 Alpha MOs
 -- Occupied --
-19.187 -19.168 -19.157 -19.151 -19.149 -19.139 -19.132 -19.131
-10.322 -10.294 -10.266 -10.260 -10.256 -10.254 -10.250 -10.228
-10.195 -10.186 -10.177 -10.176 -10.173 -10.172 -10.159 -10.158
 -1.131  -1.099  -1.076  -1.063  -1.057  -1.045  -1.043  -1.034
 -0.856  -0.813  -0.809  -0.797  -0.752  -0.748  -0.701  -0.686
 -0.675  -0.661  -0.648  -0.627  -0.611  -0.599  -0.569  -0.564
 -0.562  -0.549  -0.544  -0.523  -0.515  -0.507  -0.500  -0.496
 -0.491  -0.484  -0.480  -0.466  -0.456  -0.449  -0.447  -0.446
 -0.439  -0.431  -0.424  -0.417  -0.407  -0.400  -0.399  -0.394
 -0.387  -0.381  -0.378  -0.376  -0.374  -0.366  -0.358  -0.349
 -0.347  -0.343  -0.342  -0.337  -0.323  -0.320  -0.313  -0.307
 -0.304  -0.297  -0.286  -0.271  -0.262
 -- Virtual --
 -0.039  -0.034  -0.023  -0.013  -0.010  -0.005  -0.001   0.001
  0.008   0.015   0.019   0.024   0.026   0.033   0.033   0.039
  0.044   0.044   0.050   0.054   0.056   0.058   0.061   0.069
  0.071   0.072   0.074   0.077   0.082   0.084   0.087   0.090
  0.094   0.097   0.099   0.099   0.100   0.103   0.105   0.108
  0.110   0.113   0.116   0.118   0.121   0.124   0.125   0.128
  0.129   0.131   0.134   0.136   0.137   0.139   0.143   0.143
  0.147   0.148   0.151   0.152   0.153   0.157   0.158   0.159
  0.161   0.162   0.165   0.167   0.168   0.172   0.175   0.177
  0.181   0.183   0.189   0.189   0.191   0.193   0.194   0.197
  0.199   0.200   0.202   0.208   0.210   0.213   0.216   0.217
  0.221   0.222   0.225   0.229   0.231   0.232   0.236   0.239
  0.242   0.244   0.245   0.246   0.250   0.252   0.258   0.259
  0.260   0.262   0.266   0.271   0.272   0.273   0.278   0.283
  0.285   0.287   0.291   0.292   0.294   0.298   0.300   0.301
  0.304   0.309   0.311   0.314   0.315   0.318   0.322   0.325
  0.327   0.333   0.336   0.336   0.337   0.342   0.344   0.346
  0.351   0.354   0.356   0.356   0.361   0.362   0.365   0.367
  0.372   0.377   0.379   0.382   0.386   0.387   0.395   0.396
  0.400   0.405   0.408   0.414   0.422   0.425   0.425   0.430
  0.435   0.445   0.450   0.455   0.460   0.470   0.472   0.477
  0.479   0.486   0.486   0.497   0.501   0.506   0.519   0.521
  0.528   0.532   0.538   0.546   0.552   0.556   0.563   0.568
  0.572   0.574   0.579   0.587   0.595   0.598   0.604   0.605
  0.613   0.617   0.623   0.628   0.634   0.636   0.641   0.647
  0.657   0.660   0.660   0.666   0.674   0.681   0.686   0.690
  0.695   0.699   0.701   0.705   0.710   0.714   0.721   0.733
  0.736   0.744   0.749   0.753   0.756   0.757   0.761   0.770
  0.772   0.776   0.781   0.786   0.788   0.790   0.798   0.799
  0.808   0.809   0.813   0.816   0.827   0.838   0.838   0.843
  0.851   0.866   0.879   0.890   0.910   0.920   0.935   0.945
  0.947   0.961   0.966   0.989   0.995   1.003   1.010   1.019
  1.038   1.041   1.050   1.061   1.073   1.078   1.089   1.097
  1.104   1.123   1.130   1.133   1.141   1.152   1.158   1.166
  1.172   1.174   1.180   1.182   1.191   1.198   1.204   1.207
  1.214   1.223   1.229   1.235   1.241   1.248   1.254   1.264
  1.271   1.282   1.288   1.294   1.295   1.308   1.323   1.333
  1.337   1.355   1.380   1.382   1.387   1.399   1.415   1.433
  1.444   1.445   1.462   1.465   1.473   1.478   1.483   1.492
  1.503   1.504   1.509   1.514   1.523   1.532   1.546   1.553
  1.556   1.560   1.564   1.570   1.576   1.581   1.584   1.587
  1.590   1.596   1.604   1.611   1.614   1.619   1.623   1.632
  1.633   1.637   1.643   1.645   1.656   1.659   1.660   1.665
  1.670   1.679   1.680   1.686   1.695   1.697   1.717   1.720
  1.724   1.732   1.734   1.748   1.758   1.763   1.768   1.771
  1.782   1.788   1.795   1.802   1.812   1.813   1.823   1.827
  1.843   1.848   1.853   1.854   1.871   1.872   1.892   1.896
  1.917   1.923   1.929   1.934   1.954   1.960   1.967   1.974
  1.981   2.004   2.009   2.032   2.033   2.042   2.049   2.055
  2.063   2.073   2.081   2.088   2.093   2.098   2.109   2.126
  2.135   2.145   2.151   2.165   2.168   2.173   2.178   2.188
  2.209   2.224   2.231   2.232   2.246   2.262   2.273   2.279
  2.281   2.295   2.308   2.319   2.346   2.349   2.366   2.385
  2.398   2.402   2.408   2.428   2.441   2.448   2.486   2.492
  2.519   2.527   2.528   2.532   2.541   2.544   2.549   2.573
  2.575   2.583   2.588   2.589   2.602   2.605   2.624   2.633
  2.640   2.645   2.655   2.669   2.677   2.687   2.692   2.708
  2.719   2.726   2.735   2.758   2.767   2.777   2.780   2.796
  2.802   2.811   2.820   2.825   2.845   2.849   2.857   2.871
  2.882   2.886   2.892   2.900   2.906   2.920   2.922   2.933
  2.941   2.950   2.959   2.965   2.981   2.996   3.001   3.007
  3.011   3.024   3.037   3.044   3.067   3.071   3.078   3.092
  3.102   3.103   3.108   3.120   3.137   3.139   3.147   3.164
  3.173   3.179   3.184   3.197   3.213   3.216   3.229   3.255
  3.274   3.280   3.289   3.301   3.316   3.331   3.345   3.368
  3.375   3.389   3.408   3.437   3.445   3.481   3.495   3.530
  3.532   3.567   3.577   3.623   3.684   3.777   3.784   3.799
  3.806   3.810   3.839   3.842   3.846   3.852   3.886   3.901
  3.927   3.933   3.942   3.964   3.987   3.997   4.000   4.025
  4.071   4.099   4.114   4.135   4.167   4.174   4.177   4.238
  4.247   4.270   4.297   4.303   4.327   4.336   4.394   4.412
  4.985   5.063   5.077   5.098   5.111   5.117   5.152   5.187
  5.195   5.207   5.369   5.380   5.422   5.439   5.472   5.507
  5.609   5.617   5.654   5.663   5.730   5.739   5.812   5.853
 23.754  23.770  23.798  23.813  23.817  23.833  23.852  23.871
 23.878  23.894  23.902  23.935  23.952  23.984  23.989  24.017
 49.872  49.902  49.946  49.952  49.973  49.977  50.020  50.020
 --------------------------------------------------------------

          Ground-State Mulliken Net Atomic Charges

     Atom                 Charge (a.u.)
  ----------------------------------------
      1 C                     0.118705
      2 H                     0.227442
      3 C                    -1.101730
      4 H                     0.296595
      5 O                     0.198917
      6 C                    -0.660658
      7 H                     0.221338
      8 H                     0.184896
      9 C                     0.764229
     10 H                     0.206203
     11 C                    -0.360807
     12 O                    -0.206692
     13 H                     0.105928
     14 C                    -0.709858
     15 H                     0.178336
     16 H                     0.170321
     17 C                    -0.311912
     18 H                     0.175700
     19 H                     0.150848
     20 C                     0.401843
     21 H                     0.223916
     22 C                    -0.609327
     23 H                     0.152628
     24 H                     0.134151
     25 H                     0.138513
     26 C                    -0.702906
     27 H                     0.124801
     28 H                     0.151176
     29 H                     0.157501
     30 O                     0.101777
     31 C                    -0.341589
     32 H                     0.265816
     33 C                    -0.445088
     34 H                     0.279837
     35 C                     0.108676
     36 O                    -0.204539
     37 O                    -0.131300
     38 H                     0.297975
     39 C                    -0.235390
     40 H                     0.272818
     41 O                    -0.146836
     42 H                     0.262490
     43 C                    -0.677060
     44 H                     0.296917
     45 O                    -0.207913
     46 H                     0.278056
     47 C                    -0.012304
     48 H                     0.266856
     49 O                    -0.117468
     50 H                     0.268172
  ----------------------------------------
  Sum of atomic charges =     0.000000

 -----------------------------------------------------------------
                    Cartesian Multipole Moments
 -----------------------------------------------------------------
    Charge (ESU x 10^10)
                 0.0000
    Dipole Moment (Debye)
         X      -1.2949      Y       2.2407      Z       5.3551
       Tot       5.9476
    Quadrupole Moments (Debye-Ang)
        XX    -137.4440     XY       5.0422     YY    -154.0113
        XZ      10.7101     YZ      -8.3780     ZZ    -151.0944
    Octopole Moments (Debye-Ang^2)
       XXX      -7.2227    XXY      34.4637    XYY      69.0961
       YYY      51.1669    XXZ      63.1682    XYZ      10.8120
       YYZ      22.2404    XZZ      22.5082    YZZ      25.4190
       ZZZ      58.9395
    Hexadecapole Moments (Debye-Ang^3)
      XXXX   -8381.8741   XXXY     339.3317   XXYY   -1808.7370
      XYYY      -6.8380   YYYY   -2956.8514   XXXZ     229.3618
      XXYZ    -170.7142   XYYZ    -178.6537   YYYZ    -259.2726
      XXZZ   -1808.5060   XYZZ       9.1242   YYZZ    -808.6642
      XZZZ     105.6125   YZZZ    -126.6400   ZZZZ   -1723.7893
 -----------------------------------------------------------------
 Calculating analytic gradient of the SCF energy
 Gradient of SCF Energy
            1           2           3           4           5           6
    1  -0.0002277   0.0001703   0.0010401  -0.0000463  -0.0004766   0.0018806
    2   0.0008504  -0.0003830   0.0016713  -0.0008888  -0.0026537  -0.0005423
    3   0.0002656   0.0002248  -0.0012992   0.0009566  -0.0005435   0.0005512
            7           8           9          10          11          12
    1  -0.0003930   0.0004253  -0.0004225  -0.0000507   0.0064398  -0.0045185
    2   0.0001056   0.0002123   0.0016325  -0.0007252  -0.0068816   0.0043366
    3   0.0002467   0.0000844  -0.0026792  -0.0001412   0.0029146   0.0016597
           13          14          15          16          17          18
    1  -0.0009518  -0.0010007  -0.0000445  -0.0000750   0.0004518   0.0001701
    2   0.0013404  -0.0000563   0.0000337  -0.0002173   0.0012316   0.0000709
    3  -0.0024448   0.0003855  -0.0000065  -0.0000453   0.0000260   0.0001069
           19          20          21          22          23          24
    1   0.0000326   0.0009598  -0.0008071  -0.0004255   0.0000056  -0.0001747
    2   0.0001440   0.0000525  -0.0006182   0.0001252  -0.0002021  -0.0000752
    3   0.0000167  -0.0004025   0.0001176  -0.0000528  -0.0000753   0.0001537
           25          26          27          28          29          30
    1  -0.0001019   0.0000593  -0.0000353  -0.0000763  -0.0001219   0.0002585
    2   0.0002205   0.0000925   0.0000808  -0.0001955  -0.0001095  -0.0002703
    3  -0.0000361   0.0002838   0.0000737   0.0001499   0.0000040   0.0016314
           31          32          33          34          35          36
    1   0.0011438   0.0008717  -0.0003828  -0.0003614   0.0022513  -0.0026732
    2   0.0001335   0.0002393   0.0013424  -0.0006969  -0.0000498   0.0005474
    3  -0.0006767   0.0002235   0.0019397   0.0004918  -0.0055790   0.0053965
           37          38          39          40          41          42
    1   0.0008578  -0.0009532  -0.0020042   0.0000771   0.0008894  -0.0005276
    2   0.0005508  -0.0003583  -0.0014573   0.0001244  -0.0008138   0.0004155
    3  -0.0018269   0.0016090   0.0012713  -0.0000878   0.0008833  -0.0019443
           43          44          45          46          47          48
    1   0.0005332   0.0000766  -0.0000429  -0.0000332  -0.0005156   0.0003419
    2   0.0013014   0.0003598   0.0014111  -0.0015824  -0.0005000   0.0003928
    3  -0.0004599   0.0005043   0.0009118  -0.0008529  -0.0014505  -0.0008113
           49          50
    1  -0.0004464  -0.0010460
    2  -0.0004946   0.0007529
    3  -0.0000696  -0.0015987
 Max gradient component =       6.882E-03
 RMS gradient           =       1.434E-03
 Gradient time:  CPU 507.54 s  wall 85.60 s
 Geometry Optimization Parameters
   NAtoms,    NIC,     NZ,  NCons,   NDum,   NFix, NCnnct, MaxDiis
       50     399       0       0       0       0       0       0

 Cartesian Hessian Update
 Hessian Updated using BFGS Update


** GEOMETRY OPTIMIZATION IN DELOCALIZED INTERNAL COORDINATES **
   Searching for a Minimum

   Optimization Cycle:   4

                       Coordinates (Angstroms)
     ATOM                X               Y               Z
      1  C        -2.7033624943    1.1653780266   -0.2238192154
      2  H        -2.6407468937    1.3558093522   -1.3041113407
      3  C        -1.6940717916    0.0391990764    0.0637853780
      4  H        -1.6996960093   -0.1983027188    1.1333487731
      5  O        -0.3984492822    0.5641313489   -0.2914009745
      6  C        -2.0195089654   -1.2360597100   -0.7194711555
      7  H        -1.9199388438   -1.0390007786   -1.7922339335
      8  H        -1.3142643407   -2.0308279632   -0.4707006826
      9  C        -3.4420780644   -1.7158696094   -0.4216572871
     10  H        -3.5202514587   -1.9871765303    0.6450230926
     11  C        -3.8051941573   -2.9820807679   -1.1674590688
     12  O        -3.0749088739   -3.5969607741   -1.8990050457
     13  H        -4.8681065299   -3.2957768650   -1.0484443778
     14  C        -4.4851528135   -0.6111595351   -0.6871921552
     15  H        -5.4853371535   -0.9561954041   -0.4041721108
     16  H        -4.5155467167   -0.3988253146   -1.7632375749
     17  C        -4.1282317334    0.6685840143    0.0820478203
     18  H        -4.8512514370    1.4507103252   -0.1628577185
     19  H        -4.2304917280    0.4765437543    1.1566473283
     20  C        -2.3448691688    2.5019948923    0.4801111284
     21  H        -1.3130659213    2.7137143957    0.1922199379
     22  C        -3.2125466449    3.6623855800   -0.0336228597
     23  H        -2.8338518011    4.6172153141    0.3418273182
     24  H        -3.2077159602    3.7122025151   -1.1266177463
     25  H        -4.2536387210    3.5769116536    0.2937469670
     26  C        -2.3926249541    2.4371288207    2.0162329658
     27  H        -1.7381189071    1.6591191224    2.4180228058
     28  H        -3.4050154570    2.2474262553    2.3877437741
     29  H        -2.0662602392    3.3899614359    2.4430267952
     30  O         1.7544031559    0.5779641476   -0.7422323911
     31  C         3.0194115978   -0.0627822900   -0.8279394125
     32  H         2.9540417488   -1.0166796981   -1.3630851654
     33  C         0.7445327566   -0.2098869461   -0.1284714202
     34  H         0.6570668690   -1.1803050564   -0.6441883198
     35  C         3.9115663034    0.8400009490   -1.6805656285
     36  O         4.3534558574    0.5286856579   -2.7492314164
     37  O         4.1349652774    2.0307420204   -1.0866130296
     38  H         4.6818034810    2.5629294887   -1.6806342280
     39  C         3.5726065292   -0.3136319810    0.5825463343
     40  H         3.7497361270    0.6612484546    1.0593968990
     41  O         4.7886597806   -1.0312713422    0.4428576783
     42  H         5.0470720880   -1.3649314097    1.3075837405
     43  C         2.5377348276   -1.0942640381    1.3860490020
     44  H         2.4722110600   -2.1066233008    0.9769114575
     45  O         2.9627769272   -1.2951155313    2.7428517649
     46  H         3.0557629688   -0.4344913207    3.1671208904
     47  C         1.1473660148   -0.4554524131    1.3320920405
     48  H         1.1658608592    0.5266132324    1.8286018901
     49  O         0.1852909495   -1.3121815828    1.9367497271
     50  H         0.5774775690   -1.6822031285    2.7348746699
   Point Group: c1    Number of degrees of freedom:   144


   Energy is  -1227.496455011

 Hessian Updated using BFGS Update

137 Hessian modes will be used to form the next step
  Hessian Eigenvalues:
     0.001995    0.004697    0.005143    0.005643    0.006228    0.006625
     0.006770    0.006929    0.007153    0.008068    0.009717    0.010120
     0.010714    0.010925    0.011497    0.012050    0.014083    0.019445
     0.020486    0.022011    0.030608    0.031655    0.033076    0.034341
     0.038776    0.039955    0.042868    0.045360    0.045836    0.046063
     0.046596    0.047900    0.048281    0.049025    0.049349    0.050880
     0.051404    0.052430    0.054600    0.054650    0.054724    0.055312
     0.055802    0.056577    0.056661    0.056863    0.058140    0.058823
     0.059613    0.061395    0.066332    0.068645    0.069959    0.074955
     0.077787    0.081930    0.082788    0.082872    0.083324    0.091937
     0.095742    0.099188    0.115113    0.118657    0.128970    0.144206
     0.146370    0.153120    0.159481    0.160010    0.160117    0.160918
     0.168547    0.168702    0.171572    0.175501    0.176949    0.181528
     0.191703    0.198219    0.200002    0.204540    0.219579    0.246877
     0.251082    0.254697    0.260198    0.267927    0.269218    0.273362
     0.278240    0.284260    0.287684    0.290217    0.290828    0.291791
     0.292520    0.293885    0.296178    0.304601    0.307243    0.331144
     0.335911    0.338391    0.338961    0.339109    0.339416    0.339513
     0.339748    0.340080    0.340465    0.340778    0.340927    0.341416
     0.341538    0.341696    0.342122    0.342405    0.342778    0.343180
     0.343267    0.343957    0.344092    0.383007    0.394165    0.396656
     0.397863    0.402863    0.410027    0.414555    0.512724    0.517842
     0.518553    0.523006    0.546233    0.904719    0.936711

 Minimum Search - Taking Simple RFO Step
 Searching for Lamda that Minimizes Along All modes
 Value Taken    Lamda =  -0.00156371
 Step Taken.  Stepsize is  0.284138

                             Maximum     Tolerance    Cnvgd?
         Gradient           0.005100      0.000300      NO
         Displacement       0.093823      0.001200      NO
         Energy change     -0.000697      0.000001      NO


 New Cartesian Coordinates Obtained by Inverse Iteration

 Displacement from previous Coordinates is:  1.694339
 ----------------------------------------------------------------
             Standard Nuclear Orientation (Angstroms)
    I     Atom           X                Y                Z
 ----------------------------------------------------------------
    1      C      -2.7076798367     1.1542165450    -0.2009363359
    2      H      -2.6126828969     1.3789585777    -1.2726520731
    3      C      -1.7211961652     0.0057192541     0.0771839806
    4      H      -1.7524455792    -0.2601591011     1.1380319411
    5      O      -0.4117526739     0.5318596525    -0.2357407105
    6      C      -2.0488981921    -1.2387070789    -0.7562239133
    7      H      -1.9143354765    -1.0108522101    -1.8194757692
    8      H      -1.3674891022    -2.0553808630    -0.5128608236
    9      C      -3.4865423863    -1.7032296372    -0.5128316790
   10      H      -3.6016527929    -1.9994265847     0.5437377413
   11      C      -3.8507398232    -2.9434941620    -1.3011752357
   12      O      -3.1026601307    -3.5712723540    -2.0081757991
   13      H      -4.9067228096    -3.2750752597    -1.1686933856
   14      C      -4.5001754495    -0.5736483244    -0.7782958193
   15      H      -5.5145482727    -0.9113326152    -0.5416192277
   16      H      -4.4883514011    -0.3225451167    -1.8463583266
   17      C      -4.1489048701     0.6691615342     0.0475966858
   18      H      -4.8542756193     1.4701207246    -0.1889740353
   19      H      -4.2854969503     0.4385330709     1.1107771816
   20      C      -2.3470801648     2.4636184401     0.5538803348
   21      H      -1.2960368141     2.6537138794     0.3216840928
   22      C      -3.1536420656     3.6614312430     0.0302245863
   23      H      -2.7740466245     4.5945040087     0.4569474452
   24      H      -3.0848984892     3.7441693286    -1.0587553394
   25      H      -4.2132095553     3.5918819434     0.2962140595
   26      C      -2.4704417852     2.3627852462     2.0826869328
   27      H      -1.8636293962     1.5514010452     2.4932808141
   28      H      -3.5057082916     2.2012487051     2.4000765174
   29      H      -2.1316474946     3.2926699642     2.5491107788
   30      O       1.7251702803     0.5216253782    -0.7535846293
   31      C       2.9908444282    -0.1176774489    -0.8362368164
   32      H       2.9111798716    -1.1083325655    -1.2988875971
   33      C       0.7380589829    -0.2337881090    -0.0627945555
   34      H       0.6437285463    -1.2274487242    -0.5302637427
   35      C       3.8529573327     0.7252039910    -1.7774028247
   36      O       4.2835884474     0.3383571450    -2.8285546651
   37      O       4.1386500117     1.9321882194    -1.2471357610
   38      H       4.6902071615     2.4102054796    -1.8837991638
   39      C       3.5913107861    -0.2583707595     0.5700949878
   40      H       3.7462757478     0.7502832603     0.9800075999
   41      O       4.8249498896    -0.9463759089     0.4525828516
   42      H       5.1191210251    -1.2029382082     1.3343164154
   43      C       2.5979840874    -1.0198000151     1.4401729341
   44      H       2.5385684066    -2.0506282341     1.0758397109
   45      O       3.0676620089    -1.1515783729     2.7902448253
   46      H       3.1517239401    -0.2702769949     3.1760570151
   47      C       1.1963960041    -0.4052167897     1.4017112563
   48      H       1.2142164992     0.5985274652     1.8532920571
   49      O       0.2835091706    -1.2502094087     2.0907389120
   50      H       0.7202941678    -1.5760754317     2.8873924916
 ----------------------------------------------------------------
 Molecular Point Group                 C1    NOp =  1
 Largest Abelian Subgroup              C1    NOp =  1
 Nuclear Repulsion Energy =  2306.7300143232 hartrees
 There are       93 alpha and       93 beta electrons
 Applying Cartesian multipole field
    Component          Value
    ---------          -----
     (2,0,0)        1.00000E-12
     (0,2,0)        2.00000E-11
     (0,0,2)       -3.00000E-11
 Nucleus-field energy     =     0.0000000048 hartrees
 Requested basis set is 6-311++G(d,p)
 There are 274 shells and 710 basis functions
 A cutoff of  1.0D-11 yielded  27025 shell pairs
 There are    176238 function pairs (    186577 Cartesian)
 Smallest overlap matrix eigenvalue = 8.86E-07

 Q-Chem warning in module stvman/mkSTV.C, line 306:

 Overlap eigenvalue is smaller than square root of threshold
 Use THRESH >= 12 to get rid of this warning

 Linear dependence detected in AO basis
 Tighter screening thresholds may be required for diffuse basis sets
 Use S2THRESH > 14 and THRESH = 14 in case of SCF convergence issues
 Number of orthogonalized atomic orbitals = 709
 Maximum deviation from orthogonality = 4.407E-10
 Guess MOs from SCF MO coefficient file

 -----------------------------------------------------------------------
  General SCF calculation program by
  Eric Jon Sundstrom, Paul Horn, Yuezhi Mao, Dmitri Zuev, Alec White,
  David Stuck, Shaama M.S., Shane Yost, Joonho Lee, David Small,
  Daniel Levine, Susi Lehtola, Hugh Burton, Evgeny Epifanovsky
 -----------------------------------------------------------------------
 Exchange:     0.2000 Hartree-Fock + 0.0800 Slater + 0.7200 B88
 Correlation:  0.1900 VWN1RPA + 0.8100 LYP
 Using SG-1 standard quadrature grid
 using 6 threads for integral computing
 -------------------------------------------------------
 OpenMP Integral computing Module                
 Release: version 2.0, May 2017, Q-Chem Inc. Pleasanton 
 -------------------------------------------------------
 -------------------------------------------------------
 OpenMP BLAS3 based DFT computing Module                
 Release: version 1.0, May 2013, Q-Chem Inc. Pittsburgh 
 -------------------------------------------------------
 A restricted SCF calculation will be
 performed using DIIS
 SCF converges when DIIS error is below 1.0e-08
 ---------------------------------------
  Cycle       Energy         DIIS error
 ---------------------------------------
    1   -1227.4525999135      7.84e-04  
    2   -1227.4959055880      1.29e-04  
    3   -1227.4952000830      1.92e-04  
    4   -1227.4967719195      1.58e-05  
    5   -1227.4967792497      1.01e-05  
    6   -1227.4967836888      4.02e-06  
    7   -1227.4967843523      1.14e-06  
    8   -1227.4967844116      2.92e-07  
    9   -1227.4967844155      9.43e-08  
   10   -1227.4967844157      3.30e-08  
   11   -1227.4967844158      1.81e-08  
   12   -1227.4967844157      3.99e-09  Convergence criterion met
 ---------------------------------------
 SCF time:   CPU 2138.93s  wall 377.00s 
 SCF   energy in the final basis set =    -1227.4967844157
 Total energy in the final basis set =    -1227.4967844157

 --------------------------------------------------------------

                    Orbital Energies (a.u.)
 --------------------------------------------------------------

 Alpha MOs
 -- Occupied --
-19.186 -19.169 -19.157 -19.149 -19.149 -19.139 -19.132 -19.131
-10.322 -10.296 -10.267 -10.260 -10.255 -10.253 -10.250 -10.230
-10.196 -10.186 -10.178 -10.177 -10.174 -10.172 -10.159 -10.158
 -1.131  -1.098  -1.076  -1.062  -1.055  -1.044  -1.041  -1.033
 -0.857  -0.812  -0.809  -0.797  -0.753  -0.748  -0.700  -0.687
 -0.674  -0.662  -0.647  -0.626  -0.611  -0.600  -0.569  -0.563
 -0.562  -0.549  -0.544  -0.523  -0.515  -0.507  -0.501  -0.496
 -0.491  -0.485  -0.481  -0.466  -0.456  -0.449  -0.448  -0.446
 -0.438  -0.431  -0.424  -0.417  -0.407  -0.400  -0.399  -0.395
 -0.387  -0.381  -0.378  -0.376  -0.372  -0.366  -0.359  -0.350
 -0.347  -0.343  -0.342  -0.338  -0.323  -0.319  -0.314  -0.307
 -0.304  -0.297  -0.286  -0.273  -0.263
 -- Virtual --
 -0.040  -0.035  -0.024  -0.013  -0.009  -0.006  -0.000   0.001
  0.008   0.015   0.019   0.024   0.025   0.033   0.034   0.040
  0.043   0.044   0.049   0.054   0.056   0.058   0.062   0.068
  0.070   0.072   0.074   0.077   0.082   0.084   0.087   0.089
  0.093   0.096   0.098   0.099   0.100   0.102   0.105   0.108
  0.110   0.114   0.116   0.118   0.120   0.123   0.126   0.127
  0.129   0.130   0.134   0.137   0.137   0.138   0.141   0.143
  0.146   0.148   0.151   0.152   0.154   0.157   0.158   0.159
  0.160   0.162   0.164   0.166   0.168   0.172   0.174   0.177
  0.180   0.183   0.188   0.190   0.192   0.192   0.194   0.196
  0.199   0.199   0.200   0.206   0.210   0.213   0.215   0.218
  0.220   0.221   0.225   0.228   0.231   0.233   0.235   0.238
  0.241   0.242   0.245   0.246   0.249   0.251   0.257   0.258
  0.260   0.261   0.266   0.270   0.272   0.273   0.277   0.282
  0.283   0.287   0.291   0.292   0.295   0.298   0.299   0.301
  0.305   0.309   0.312   0.314   0.315   0.318   0.322   0.325
  0.326   0.331   0.334   0.336   0.337   0.341   0.344   0.345
  0.351   0.352   0.356   0.358   0.361   0.362   0.365   0.366
  0.371   0.375   0.378   0.380   0.385   0.388   0.394   0.398
  0.400   0.406   0.409   0.412   0.420   0.422   0.427   0.429
  0.435   0.443   0.451   0.453   0.463   0.467   0.471   0.474
  0.479   0.486   0.487   0.497   0.502   0.505   0.515   0.521
  0.523   0.530   0.537   0.543   0.552   0.553   0.560   0.564
  0.572   0.574   0.579   0.585   0.595   0.597   0.600   0.602
  0.613   0.617   0.620   0.629   0.633   0.634   0.640   0.647
  0.655   0.658   0.660   0.665   0.674   0.680   0.687   0.689
  0.695   0.697   0.702   0.705   0.708   0.715   0.721   0.731
  0.734   0.745   0.750   0.751   0.754   0.757   0.761   0.768
  0.772   0.776   0.780   0.784   0.788   0.790   0.796   0.798
  0.804   0.811   0.814   0.816   0.829   0.834   0.838   0.846
  0.850   0.869   0.880   0.890   0.911   0.917   0.935   0.941
  0.949   0.962   0.965   0.993   0.997   0.998   1.012   1.015
  1.036   1.038   1.057   1.062   1.069   1.078   1.090   1.102
  1.102   1.122   1.127   1.135   1.144   1.151   1.154   1.162
  1.169   1.175   1.178   1.180   1.191   1.197   1.203   1.206
  1.210   1.223   1.229   1.234   1.243   1.248   1.253   1.263
  1.266   1.283   1.288   1.289   1.296   1.307   1.324   1.327
  1.342   1.359   1.379   1.382   1.386   1.397   1.416   1.432
  1.444   1.447   1.458   1.463   1.472   1.478   1.480   1.491
  1.502   1.506   1.508   1.513   1.522   1.531   1.545   1.551
  1.555   1.559   1.565   1.568   1.573   1.577   1.581   1.586
  1.589   1.595   1.602   1.612   1.614   1.619   1.623   1.628
  1.630   1.636   1.644   1.646   1.649   1.655   1.658   1.665
  1.670   1.675   1.679   1.684   1.692   1.695   1.716   1.717
  1.722   1.730   1.735   1.749   1.755   1.759   1.768   1.773
  1.781   1.788   1.794   1.800   1.809   1.811   1.823   1.825
  1.843   1.846   1.853   1.854   1.868   1.872   1.894   1.898
  1.917   1.921   1.926   1.930   1.954   1.957   1.964   1.971
  1.975   2.005   2.008   2.032   2.032   2.041   2.045   2.056
  2.061   2.072   2.078   2.084   2.086   2.099   2.106   2.126
  2.129   2.144   2.148   2.165   2.165   2.168   2.175   2.186
  2.209   2.222   2.228   2.230   2.247   2.260   2.268   2.274
  2.284   2.293   2.304   2.314   2.345   2.348   2.365   2.386
  2.396   2.400   2.404   2.425   2.437   2.444   2.485   2.493
  2.517   2.526   2.528   2.532   2.540   2.543   2.547   2.570
  2.574   2.580   2.587   2.588   2.601   2.603   2.628   2.631
  2.639   2.645   2.653   2.667   2.674   2.687   2.694   2.706
  2.715   2.725   2.734   2.757   2.765   2.778   2.781   2.790
  2.800   2.811   2.819   2.825   2.843   2.846   2.855   2.868
  2.880   2.886   2.890   2.900   2.903   2.919   2.923   2.934
  2.940   2.946   2.958   2.965   2.981   2.997   3.000   3.002
  3.005   3.022   3.037   3.044   3.063   3.070   3.081   3.089
  3.099   3.102   3.105   3.119   3.135   3.138   3.146   3.160
  3.171   3.174   3.181   3.195   3.212   3.214   3.228   3.252
  3.268   3.278   3.290   3.298   3.313   3.327   3.335   3.368
  3.371   3.383   3.408   3.435   3.443   3.478   3.494   3.526
  3.528   3.562   3.572   3.622   3.683   3.777   3.783   3.799
  3.806   3.807   3.840   3.842   3.845   3.854   3.888   3.904
  3.918   3.926   3.939   3.961   3.982   3.996   3.997   4.023
  4.072   4.097   4.114   4.132   4.165   4.175   4.177   4.234
  4.248   4.270   4.296   4.300   4.323   4.330   4.392   4.408
  4.988   5.059   5.079   5.099   5.108   5.116   5.155   5.188
  5.192   5.206   5.369   5.377   5.420   5.438   5.461   5.501
  5.603   5.615   5.653   5.659   5.726   5.739   5.811   5.850
 23.754  23.765  23.796  23.809  23.818  23.832  23.851  23.869
 23.877  23.889  23.899  23.935  23.951  23.981  23.989  24.016
 49.870  49.901  49.946  49.951  49.969  49.975  50.014  50.017
 --------------------------------------------------------------

          Ground-State Mulliken Net Atomic Charges

     Atom                 Charge (a.u.)
  ----------------------------------------
      1 C                     0.145397
      2 H                     0.230679
      3 C                    -1.160402
      4 H                     0.305583
      5 O                     0.204793
      6 C                    -0.651903
      7 H                     0.227589
      8 H                     0.161757
      9 C                     0.716073
     10 H                     0.207515
     11 C                    -0.334463
     12 O                    -0.209040
     13 H                     0.109006
     14 C                    -0.694973
     15 H                     0.179259
     16 H                     0.169237
     17 C                    -0.326125
     18 H                     0.176661
     19 H                     0.151834
     20 C                     0.429121
     21 H                     0.223732
     22 C                    -0.624730
     23 H                     0.152622
     24 H                     0.133880
     25 H                     0.136490
     26 C                    -0.706176
     27 H                     0.130373
     28 H                     0.151384
     29 H                     0.155076
     30 O                     0.104659
     31 C                    -0.402045
     32 H                     0.259916
     33 C                    -0.373065
     34 H                     0.298771
     35 C                     0.114963
     36 O                    -0.207627
     37 O                    -0.129761
     38 H                     0.297218
     39 C                    -0.200574
     40 H                     0.277028
     41 O                    -0.143918
     42 H                     0.261936
     43 C                    -0.690187
     44 H                     0.296405
     45 O                    -0.213356
     46 H                     0.278290
     47 C                    -0.036160
     48 H                     0.263124
     49 O                    -0.109413
     50 H                     0.263547
  ----------------------------------------
  Sum of atomic charges =     0.000000

 -----------------------------------------------------------------
                    Cartesian Multipole Moments
 -----------------------------------------------------------------
    Charge (ESU x 10^10)
                 0.0000
    Dipole Moment (Debye)
         X      -1.3253      Y       2.4685      Z       5.2179
       Tot       5.9226
    Quadrupole Moments (Debye-Ang)
        XX    -136.1656     XY       6.1045     YY    -154.2677
        XZ      10.7504     YZ      -8.6914     ZZ    -151.6198
    Octopole Moments (Debye-Ang^2)
       XXX      -4.5642    XXY      38.1190    XYY      66.0281
       YYY      48.8462    XXZ      59.7150    XYZ       8.9283
       YYZ      24.1503    XZZ      26.7128    YZZ      33.2604
       ZZZ      61.9849
    Hexadecapole Moments (Debye-Ang^3)
      XXXX   -8390.0089   XXXY     372.6199   XXYY   -1820.5896
      XYYY      -9.3216   YYYY   -2866.8092   XXXZ     196.9166
      XXYZ    -193.1610   XYYZ    -184.7469   YYYZ    -297.1374
      XXZZ   -1827.0509   XYZZ      30.1732   YYZZ    -813.2155
      XZZZ      78.9016   YZZZ    -183.4764   ZZZZ   -1866.0185
 -----------------------------------------------------------------
 Calculating analytic gradient of the SCF energy
 Gradient of SCF Energy
            1           2           3           4           5           6
    1  -0.0000832  -0.0000061  -0.0007383  -0.0005371  -0.0010348   0.0002350
    2  -0.0005118  -0.0000395   0.0013846   0.0000259  -0.0011857  -0.0005659
    3  -0.0001176  -0.0001032   0.0006067  -0.0005898  -0.0022522   0.0001385
            7           8           9          10          11          12
    1  -0.0003617  -0.0005177   0.0004470   0.0000659   0.0005480  -0.0003282
    2   0.0000294   0.0003916   0.0000211   0.0000307   0.0010599  -0.0002601
    3  -0.0002906   0.0003096   0.0004136   0.0001853  -0.0027765   0.0011916
           13          14          15          16          17          18
    1  -0.0003899  -0.0006388   0.0001748  -0.0000263   0.0003752  -0.0000861
    2  -0.0005452  -0.0000277  -0.0000484  -0.0000634   0.0001977  -0.0001788
    3   0.0006895   0.0001453   0.0001011  -0.0001059  -0.0001842  -0.0000540
           19          20          21          22          23          24
    1   0.0001058  -0.0000245  -0.0000482   0.0001638   0.0000333  -0.0000685
    2   0.0001124   0.0001366  -0.0002053  -0.0000017  -0.0000193  -0.0000730
    3   0.0000293  -0.0001277   0.0001784   0.0001516  -0.0000046   0.0000849
           25          26          27          28          29          30
    1   0.0000843   0.0000883  -0.0000306  -0.0000939  -0.0000948   0.0005867
    2   0.0000925   0.0003580   0.0000819  -0.0002463   0.0000729  -0.0000895
    3   0.0000425   0.0000307  -0.0001484   0.0000393   0.0000122   0.0004041
           31          32          33          34          35          36
    1   0.0014634   0.0005524   0.0002377   0.0007277  -0.0063313   0.0019289
    2  -0.0014090   0.0000308   0.0019687  -0.0001316   0.0035619  -0.0005906
    3   0.0014785   0.0000368   0.0011261  -0.0005852  -0.0067852   0.0035614
           37          38          39          40          41          42
    1   0.0023521  -0.0001907  -0.0015056   0.0001824  -0.0005593   0.0006046
    2  -0.0017617   0.0001185  -0.0006099   0.0001986  -0.0000762  -0.0000216
    3   0.0005894   0.0005621   0.0004793   0.0002478   0.0002577  -0.0000037
           43          44          45          46          47          48
    1   0.0002441   0.0000113  -0.0001032   0.0001712   0.0001205   0.0001293
    2   0.0003431  -0.0000484   0.0000930  -0.0002984  -0.0003069   0.0001445
    3   0.0007038  -0.0002499   0.0000596  -0.0000997  -0.0001519  -0.0001755
           49          50
    1   0.0025685  -0.0004033
    2  -0.0007449  -0.0003933
    3   0.0006745   0.0002745
 Max gradient component =       6.785E-03
 RMS gradient           =       1.085E-03
 Gradient time:  CPU 503.08 s  wall 84.86 s
 Geometry Optimization Parameters
   NAtoms,    NIC,     NZ,  NCons,   NDum,   NFix, NCnnct, MaxDiis
       50     399       0       0       0       0       0       0

 Cartesian Hessian Update
 Hessian Updated using BFGS Update


** GEOMETRY OPTIMIZATION IN DELOCALIZED INTERNAL COORDINATES **
   Searching for a Minimum

   Optimization Cycle:   5

                       Coordinates (Angstroms)
     ATOM                X               Y               Z
      1  C        -2.7076798367    1.1542165450   -0.2009363359
      2  H        -2.6126828969    1.3789585777   -1.2726520731
      3  C        -1.7211961652    0.0057192541    0.0771839806
      4  H        -1.7524455792   -0.2601591011    1.1380319411
      5  O        -0.4117526739    0.5318596525   -0.2357407105
      6  C        -2.0488981921   -1.2387070789   -0.7562239133
      7  H        -1.9143354765   -1.0108522101   -1.8194757692
      8  H        -1.3674891022   -2.0553808630   -0.5128608236
      9  C        -3.4865423863   -1.7032296372   -0.5128316790
     10  H        -3.6016527929   -1.9994265847    0.5437377413
     11  C        -3.8507398232   -2.9434941620   -1.3011752357
     12  O        -3.1026601307   -3.5712723540   -2.0081757991
     13  H        -4.9067228096   -3.2750752597   -1.1686933856
     14  C        -4.5001754495   -0.5736483244   -0.7782958193
     15  H        -5.5145482727   -0.9113326152   -0.5416192277
     16  H        -4.4883514011   -0.3225451167   -1.8463583266
     17  C        -4.1489048701    0.6691615342    0.0475966858
     18  H        -4.8542756193    1.4701207246   -0.1889740353
     19  H        -4.2854969503    0.4385330709    1.1107771816
     20  C        -2.3470801648    2.4636184401    0.5538803348
     21  H        -1.2960368141    2.6537138794    0.3216840928
     22  C        -3.1536420656    3.6614312430    0.0302245863
     23  H        -2.7740466245    4.5945040087    0.4569474452
     24  H        -3.0848984892    3.7441693286   -1.0587553394
     25  H        -4.2132095553    3.5918819434    0.2962140595
     26  C        -2.4704417852    2.3627852462    2.0826869328
     27  H        -1.8636293962    1.5514010452    2.4932808141
     28  H        -3.5057082916    2.2012487051    2.4000765174
     29  H        -2.1316474946    3.2926699642    2.5491107788
     30  O         1.7251702803    0.5216253782   -0.7535846293
     31  C         2.9908444282   -0.1176774489   -0.8362368164
     32  H         2.9111798716   -1.1083325655   -1.2988875971
     33  C         0.7380589829   -0.2337881090   -0.0627945555
     34  H         0.6437285463   -1.2274487242   -0.5302637427
     35  C         3.8529573327    0.7252039910   -1.7774028247
     36  O         4.2835884474    0.3383571450   -2.8285546651
     37  O         4.1386500117    1.9321882194   -1.2471357610
     38  H         4.6902071615    2.4102054796   -1.8837991638
     39  C         3.5913107861   -0.2583707595    0.5700949878
     40  H         3.7462757478    0.7502832603    0.9800075999
     41  O         4.8249498896   -0.9463759089    0.4525828516
     42  H         5.1191210251   -1.2029382082    1.3343164154
     43  C         2.5979840874   -1.0198000151    1.4401729341
     44  H         2.5385684066   -2.0506282341    1.0758397109
     45  O         3.0676620089   -1.1515783729    2.7902448253
     46  H         3.1517239401   -0.2702769949    3.1760570151
     47  C         1.1963960041   -0.4052167897    1.4017112563
     48  H         1.2142164992    0.5985274652    1.8532920571
     49  O         0.2835091706   -1.2502094087    2.0907389120
     50  H         0.7202941678   -1.5760754317    2.8873924916
   Point Group: c1    Number of degrees of freedom:   144


   Energy is  -1227.496784416

 Hessian Updated using BFGS Update

138 Hessian modes will be used to form the next step
  Hessian Eigenvalues:
     0.002010    0.004624    0.005064    0.005549    0.006027    0.006392
     0.006772    0.006894    0.007155    0.008051    0.009526    0.010166
     0.010740    0.011415    0.012040    0.013987    0.017064    0.019552
     0.020480    0.022010    0.030615    0.031749    0.033111    0.034373
     0.038694    0.039859    0.042693    0.045011    0.045504    0.045857
     0.046474    0.047688    0.048003    0.049001    0.049362    0.049761
     0.050980    0.052379    0.054486    0.054662    0.054722    0.055543
     0.056010    0.056553    0.056660    0.056865    0.058043    0.058187
     0.060266    0.062272    0.066230    0.068438    0.069624    0.075180
     0.077820    0.081928    0.082738    0.082879    0.083368    0.091678
     0.095636    0.098913    0.114977    0.123157    0.128946    0.143331
     0.145318    0.152632    0.159195    0.159923    0.160011    0.160016
     0.161505    0.168421    0.168707    0.170880    0.175149    0.178072
     0.180929    0.190207    0.198173    0.199845    0.206868    0.219688
     0.247126    0.250619    0.260030    0.262244    0.267931    0.272769
     0.277155    0.283980    0.286701    0.289446    0.290608    0.291789
     0.292345    0.293855    0.295650    0.303204    0.306860    0.326575
     0.331321    0.335998    0.338580    0.339007    0.339087    0.339399
     0.339541    0.339684    0.340079    0.340465    0.340805    0.340927
     0.341407    0.341522    0.341729    0.342285    0.342401    0.342760
     0.343173    0.343261    0.344041    0.347846    0.384516    0.394165
     0.397103    0.399535    0.402973    0.410139    0.437108    0.510116
     0.517441    0.518220    0.522135    0.546518    0.876963    0.935817

 Minimum Search - Taking Simple RFO Step
 Searching for Lamda that Minimizes Along All modes
 Value Taken    Lamda =  -0.00132704
 Step Taken.  Stepsize is  0.267161

                             Maximum     Tolerance    Cnvgd?
         Gradient           0.008319      0.000300      NO
         Displacement       0.094276      0.001200      NO
         Energy change     -0.000329      0.000001      NO


 New Cartesian Coordinates Obtained by Inverse Iteration

 Displacement from previous Coordinates is:  1.571010
 ----------------------------------------------------------------
             Standard Nuclear Orientation (Angstroms)
    I     Atom           X                Y                Z
 ----------------------------------------------------------------
    1      C      -2.7011662842     1.1504761580    -0.1801281413
    2      H      -2.5868155542     1.4092715904    -1.2424283000
    3      C      -1.7210448311    -0.0078305289     0.0808148184
    4      H      -1.7658071110    -0.2986543454     1.1340088122
    5      O      -0.4085165506     0.5291053614    -0.2011824757
    6      C      -2.0408597014    -1.2262512847    -0.7955060367
    7      H      -1.8823246908    -0.9674577522    -1.8484073246
    8      H      -1.3681476305    -2.0547073552    -0.5664951600
    9      C      -3.4839730094    -1.6930666460    -0.5936288139
   10      H      -3.6213215728    -2.0173150572     0.4514892280
   11      C      -3.8375926508    -2.9087445661    -1.4240800770
   12      O      -3.0810840261    -3.5061581224    -2.1528412762
   13      H      -4.8951584301    -3.2415464793    -1.3202189557
   14      C      -4.4837413933    -0.5508559117    -0.8491654909
   15      H      -5.5058445734    -0.8900504832    -0.6500002159
   16      H      -4.4430888327    -0.2636697318    -1.9073005930
   17      C      -4.1483360117     0.6607070615     0.0259539444
   18      H      -4.8472273829     1.4711776300    -0.1976288685
   19      H      -4.3072797922     0.3932183383     1.0773379098
   20      C      -2.3493480557     2.4359191305     0.6194470269
   21      H      -1.2916824222     2.6282765373     0.4158484150
   22      C      -3.1358638078     3.6536187631     0.1116953722
   23      H      -2.7676070919     4.5709964986     0.5807888438
   24      H      -3.0330250265     3.7726047165    -0.9714899165
   25      H      -4.2031467332     3.5777673166     0.3427791875
   26      C      -2.5058266808     2.2917799461     2.1413123157
   27      H      -1.9211743024     1.4583490860     2.5402762084
   28      H      -3.5500218737     2.1404314919     2.4324149174
   29      H      -2.1607661041     3.2016075662     2.6416738081
   30      O       1.7148739887     0.4654902811    -0.7660486170
   31      C       2.9721207256    -0.1931223742    -0.8309441283
   32      H       2.8668914032    -1.2101208380    -1.2275306784
   33      C       0.7367035656    -0.2405622258    -0.0119538026
   34      H       0.6215695828    -1.2545609499    -0.4259114900
   35      C       3.8312808929     0.5746653697    -1.8344503294
   36      O       4.1820510570     0.1430007684    -2.9015755553
   37      O       4.0726707572     1.8376839141    -1.4253121467
   38      H       4.5699730038     2.2767911237    -2.1330854380
   39      C       3.6008205624    -0.2465494488     0.5681539661
   40      H       3.7617445356     0.7850884742     0.9120391059
   41      O       4.8330846311    -0.9411457271     0.4781309998
   42      H       5.1339394398    -1.1398608098     1.3738851653
   43      C       2.6202195129    -0.9527400853     1.4999510014
   44      H       2.5488196155    -2.0029809246     1.1975337363
   45      O       3.1158369131    -1.0062454453     2.8463558602
   46      H       3.2028907434    -0.1026842121     3.1799921226
   47      C       1.2219886879    -0.3303253607     1.4540238893
   48      H       1.2565648767     0.6967498494     1.8480886637
   49      O       0.3168313631    -1.1200462047     2.2162785494
   50      H       0.7764219557    -1.3989802792     3.0194958844
 ----------------------------------------------------------------
 Molecular Point Group                 C1    NOp =  1
 Largest Abelian Subgroup              C1    NOp =  1
 Nuclear Repulsion Energy =  2305.8650751191 hartrees
 There are       93 alpha and       93 beta electrons
 Applying Cartesian multipole field
    Component          Value
    ---------          -----
     (2,0,0)        1.00000E-12
     (0,2,0)        2.00000E-11
     (0,0,2)       -3.00000E-11
 Nucleus-field energy     =    -0.0000000002 hartrees
 Requested basis set is 6-311++G(d,p)
 There are 274 shells and 710 basis functions
 A cutoff of  1.0D-11 yielded  27022 shell pairs
 There are    176276 function pairs (    186621 Cartesian)
 Smallest overlap matrix eigenvalue = 9.24E-07

 Q-Chem warning in module stvman/mkSTV.C, line 306:

 Overlap eigenvalue is smaller than square root of threshold
 Use THRESH >= 12 to get rid of this warning

 Linear dependence detected in AO basis
 Tighter screening thresholds may be required for diffuse basis sets
 Use S2THRESH > 14 and THRESH = 14 in case of SCF convergence issues
 Number of orthogonalized atomic orbitals = 709
 Maximum deviation from orthogonality = 4.226E-10
 Guess MOs from SCF MO coefficient file

 -----------------------------------------------------------------------
  General SCF calculation program by
  Eric Jon Sundstrom, Paul Horn, Yuezhi Mao, Dmitri Zuev, Alec White,
  David Stuck, Shaama M.S., Shane Yost, Joonho Lee, David Small,
  Daniel Levine, Susi Lehtola, Hugh Burton, Evgeny Epifanovsky
 -----------------------------------------------------------------------
 Exchange:     0.2000 Hartree-Fock + 0.0800 Slater + 0.7200 B88
 Correlation:  0.1900 VWN1RPA + 0.8100 LYP
 Using SG-1 standard quadrature grid
 using 6 threads for integral computing
 -------------------------------------------------------
 OpenMP Integral computing Module                
 Release: version 2.0, May 2017, Q-Chem Inc. Pleasanton 
 -------------------------------------------------------
 -------------------------------------------------------
 OpenMP BLAS3 based DFT computing Module                
 Release: version 1.0, May 2013, Q-Chem Inc. Pittsburgh 
 -------------------------------------------------------
 A restricted SCF calculation will be
 performed using DIIS
 SCF converges when DIIS error is below 1.0e-08
 ---------------------------------------
  Cycle       Energy         DIIS error
 ---------------------------------------
    1   -1227.4579754115      7.15e-04  
    2   -1227.4962933096      1.08e-04  
    3   -1227.4959807901      1.52e-04  
    4   -1227.4969654286      1.99e-05  
    5   -1227.4969787566      1.07e-05  
    6   -1227.4969833998      4.64e-06  
    7   -1227.4969843497      1.23e-06  
    8   -1227.4969844228      3.53e-07  
    9   -1227.4969844288      1.46e-07  
   10   -1227.4969844298      6.04e-08  
   11   -1227.4969844300      2.87e-08  
   12   -1227.4969844302      8.19e-09  Convergence criterion met
 ---------------------------------------
 SCF time:   CPU 2137.34s  wall 376.00s 
 SCF   energy in the final basis set =    -1227.4969844302
 Total energy in the final basis set =    -1227.4969844302

 --------------------------------------------------------------

                    Orbital Energies (a.u.)
 --------------------------------------------------------------

 Alpha MOs
 -- Occupied --
-19.186 -19.169 -19.157 -19.149 -19.149 -19.140 -19.132 -19.131
-10.322 -10.296 -10.268 -10.261 -10.255 -10.253 -10.250 -10.231
-10.197 -10.186 -10.178 -10.177 -10.175 -10.172 -10.159 -10.158
 -1.130  -1.098  -1.076  -1.061  -1.055  -1.043  -1.040  -1.033
 -0.857  -0.813  -0.809  -0.796  -0.753  -0.749  -0.699  -0.686
 -0.674  -0.662  -0.646  -0.626  -0.612  -0.600  -0.569  -0.563
 -0.562  -0.549  -0.543  -0.523  -0.515  -0.507  -0.500  -0.496
 -0.491  -0.485  -0.481  -0.466  -0.456  -0.449  -0.448  -0.447
 -0.439  -0.432  -0.424  -0.418  -0.407  -0.400  -0.399  -0.394
 -0.387  -0.382  -0.378  -0.376  -0.373  -0.366  -0.359  -0.350
 -0.347  -0.343  -0.341  -0.339  -0.323  -0.318  -0.314  -0.307
 -0.304  -0.297  -0.286  -0.273  -0.264
 -- Virtual --
 -0.041  -0.035  -0.023  -0.013  -0.010  -0.005  -0.001   0.001
  0.008   0.014   0.019   0.023   0.025   0.032   0.034   0.041
  0.043   0.044   0.048   0.053   0.056   0.058   0.062   0.068
  0.071   0.071   0.074   0.078   0.081   0.085   0.087   0.090
  0.093   0.095   0.097   0.099   0.101   0.102   0.106   0.107
  0.110   0.114   0.116   0.117   0.119   0.123   0.125   0.127
  0.129   0.130   0.135   0.136   0.137   0.138   0.140   0.143
  0.145   0.148   0.151   0.152   0.155   0.156   0.158   0.158
  0.160   0.162   0.164   0.166   0.169   0.171   0.174   0.177
  0.179   0.183   0.188   0.190   0.191   0.192   0.194   0.197
  0.198   0.200   0.201   0.206   0.209   0.212   0.214   0.218
  0.220   0.221   0.224   0.228   0.230   0.232   0.235   0.238
  0.240   0.243   0.244   0.246   0.249   0.251   0.257   0.259
  0.262   0.263   0.265   0.270   0.271   0.273   0.277   0.280
  0.282   0.289   0.291   0.293   0.295   0.297   0.299   0.301
  0.307   0.308   0.312   0.314   0.315   0.318   0.322   0.323
  0.328   0.329   0.333   0.336   0.338   0.341   0.344   0.345
  0.349   0.353   0.356   0.360   0.361   0.364   0.365   0.367
  0.372   0.374   0.377   0.379   0.383   0.387   0.394   0.397
  0.401   0.406   0.409   0.415   0.418   0.422   0.429   0.430
  0.435   0.443   0.450   0.453   0.463   0.464   0.471   0.472
  0.481   0.485   0.490   0.496   0.499   0.506   0.514   0.517
  0.525   0.528   0.536   0.542   0.551   0.553   0.559   0.563
  0.570   0.573   0.579   0.585   0.593   0.594   0.599   0.604
  0.612   0.615   0.623   0.628   0.633   0.636   0.639   0.647
  0.653   0.657   0.660   0.666   0.674   0.677   0.686   0.690
  0.691   0.697   0.699   0.705   0.708   0.718   0.721   0.731
  0.733   0.745   0.751   0.752   0.752   0.760   0.764   0.765
  0.771   0.777   0.780   0.783   0.787   0.791   0.794   0.797
  0.801   0.810   0.816   0.817   0.830   0.832   0.839   0.847
  0.851   0.871   0.879   0.891   0.911   0.916   0.933   0.940
  0.949   0.964   0.969   0.993   0.995   1.004   1.010   1.014
  1.034   1.042   1.056   1.066   1.068   1.079   1.088   1.100
  1.109   1.121   1.125   1.132   1.142   1.148   1.150   1.167
  1.169   1.173   1.177   1.182   1.186   1.197   1.203   1.208
  1.210   1.224   1.229   1.235   1.241   1.249   1.253   1.266
  1.268   1.282   1.286   1.291   1.299   1.306   1.319   1.325
  1.338   1.358   1.377   1.384   1.387   1.400   1.418   1.431
  1.446   1.447   1.455   1.463   1.469   1.480   1.482   1.490
  1.502   1.507   1.509   1.513   1.524   1.530   1.544   1.549
  1.553   1.559   1.563   1.567   1.573   1.577   1.582   1.587
  1.589   1.595   1.602   1.611   1.614   1.619   1.622   1.626
  1.629   1.635   1.642   1.646   1.649   1.653   1.657   1.665
  1.669   1.672   1.678   1.683   1.689   1.697   1.714   1.716
  1.722   1.727   1.734   1.748   1.754   1.761   1.769   1.772
  1.782   1.788   1.793   1.801   1.808   1.810   1.820   1.827
  1.841   1.844   1.852   1.854   1.867   1.873   1.894   1.898
  1.914   1.918   1.926   1.928   1.953   1.962   1.969   1.971
  1.974   2.003   2.007   2.031   2.032   2.040   2.042   2.056
  2.062   2.072   2.078   2.083   2.084   2.099   2.104   2.127
  2.128   2.143   2.146   2.163   2.163   2.165   2.175   2.183
  2.210   2.220   2.224   2.233   2.249   2.261   2.267   2.272
  2.285   2.293   2.303   2.311   2.345   2.350   2.363   2.387
  2.395   2.400   2.404   2.424   2.435   2.444   2.485   2.493
  2.516   2.525   2.529   2.532   2.539   2.544   2.548   2.568
  2.575   2.578   2.588   2.589   2.601   2.602   2.628   2.631
  2.640   2.646   2.653   2.666   2.674   2.682   2.693   2.704
  2.714   2.725   2.734   2.756   2.765   2.780   2.784   2.789
  2.800   2.811   2.819   2.826   2.841   2.846   2.854   2.867
  2.877   2.886   2.891   2.898   2.902   2.917   2.923   2.933
  2.940   2.946   2.958   2.965   2.981   2.997   2.999   3.001
  3.004   3.024   3.040   3.045   3.060   3.069   3.084   3.088
  3.097   3.101   3.107   3.119   3.132   3.137   3.146   3.162
  3.168   3.174   3.177   3.195   3.211   3.214   3.229   3.250
  3.264   3.278   3.289   3.300   3.311   3.326   3.333   3.357
  3.368   3.387   3.406   3.434   3.442   3.473   3.492   3.522
  3.527   3.561   3.568   3.620   3.682   3.777   3.782   3.799
  3.805   3.806   3.840   3.841   3.844   3.853   3.887   3.904
  3.916   3.927   3.940   3.959   3.980   3.995   4.000   4.024
  4.071   4.096   4.114   4.130   4.166   4.173   4.178   4.232
  4.249   4.270   4.293   4.300   4.321   4.327   4.389   4.406
  4.988   5.059   5.077   5.096   5.107   5.116   5.157   5.188
  5.191   5.209   5.369   5.375   5.422   5.437   5.458   5.500
  5.599   5.613   5.646   5.653   5.724   5.735   5.805   5.852
 23.755  23.764  23.797  23.806  23.816  23.831  23.850  23.867
 23.876  23.887  23.896  23.935  23.951  23.980  23.989  24.016
 49.870  49.901  49.945  49.950  49.966  49.973  50.013  50.019
 --------------------------------------------------------------

          Ground-State Mulliken Net Atomic Charges

     Atom                 Charge (a.u.)
  ----------------------------------------
      1 C                     0.177474
      2 H                     0.232804
      3 C                    -1.158823
      4 H                     0.307753
      5 O                     0.205223
      6 C                    -0.697669
      7 H                     0.234916
      8 H                     0.144511
      9 C                     0.695095
     10 H                     0.205079
     11 C                    -0.325053
     12 O                    -0.209469
     13 H                     0.111268
     14 C                    -0.686255
     15 H                     0.180062
     16 H                     0.169584
     17 C                    -0.335605
     18 H                     0.175931
     19 H                     0.153151
     20 C                     0.437548
     21 H                     0.220299
     22 C                    -0.633694
     23 H                     0.152455
     24 H                     0.134254
     25 H                     0.135945
     26 C                    -0.704254
     27 H                     0.133748
     28 H                     0.150681
     29 H                     0.153583
     30 O                     0.107919
     31 C                    -0.388329
     32 H                     0.260097
     33 C                    -0.305531
     34 H                     0.308290
     35 C                     0.089921
     36 O                    -0.207589
     37 O                    -0.124765
     38 H                     0.294924
     39 C                    -0.220031
     40 H                     0.276221
     41 O                    -0.145498
     42 H                     0.262142
     43 C                    -0.666268
     44 H                     0.295174
     45 O                    -0.214251
     46 H                     0.277708
     47 C                    -0.072977
     48 H                     0.262822
     49 O                    -0.110347
     50 H                     0.259826
  ----------------------------------------
  Sum of atomic charges =     0.000000

 -----------------------------------------------------------------
                    Cartesian Multipole Moments
 -----------------------------------------------------------------
    Charge (ESU x 10^10)
                 0.0000
    Dipole Moment (Debye)
         X      -1.3461      Y       2.5655      Z       5.1628
       Tot       5.9201
    Quadrupole Moments (Debye-Ang)
        XX    -135.7062     XY       7.0506     YY    -153.8811
        XZ      10.4287     YZ      -9.3116     ZZ    -152.4895
    Octopole Moments (Debye-Ang^2)
       XXX      -5.3592    XXY      38.4463    XYY      60.6646
       YYY      44.4447    XXZ      55.3086    XYZ       6.9615
       YYZ      26.1814    XZZ      31.0531    YZZ      42.4203
       ZZZ      64.3409
    Hexadecapole Moments (Debye-Ang^3)
      XXXX   -8338.2795   XXXY     402.7041   XXYY   -1812.7239
      XYYY      18.5229   YYYY   -2756.5974   XXXZ     167.6444
      XXYZ    -213.5087   XYYZ    -182.2771   YYYZ    -339.8186
      XXZZ   -1826.4055   XYZZ      56.9446   YYZZ    -820.5055
      XZZZ      43.0314   YZZZ    -251.2616   ZZZZ   -2016.0201
 -----------------------------------------------------------------
 Calculating analytic gradient of the SCF energy
 Gradient of SCF Energy
            1           2           3           4           5           6
    1  -0.0000736  -0.0000409  -0.0001274  -0.0003395  -0.0010845  -0.0011783
    2  -0.0010337   0.0002885   0.0002676   0.0006361   0.0003367  -0.0002949
    3  -0.0004914  -0.0001983   0.0016037  -0.0008141  -0.0028387  -0.0000927
            7           8           9          10          11          12
    1  -0.0000616  -0.0006378  -0.0001359   0.0001635  -0.0022890   0.0023290
    2  -0.0000857   0.0003021   0.0005172  -0.0000895   0.0013928  -0.0018602
    3  -0.0004855   0.0002538   0.0003712  -0.0001171   0.0015245  -0.0020121
           13          14          15          16          17          18
    1  -0.0002510   0.0005267   0.0001391  -0.0000654   0.0000758  -0.0000660
    2   0.0000341   0.0001956  -0.0001162   0.0001444  -0.0005290  -0.0001498
    3   0.0001574   0.0001790   0.0001615  -0.0000511  -0.0002740  -0.0001349
           19          20          21          22          23          24
    1   0.0000222  -0.0005695   0.0006263   0.0003327   0.0000674   0.0000127
    2   0.0000822   0.0000822   0.0002362  -0.0000495   0.0001120   0.0000780
    3   0.0000107  -0.0000267   0.0001586   0.0001259  -0.0000190  -0.0000310
           25          26          27          28          29          30
    1   0.0001606   0.0000173   0.0000516  -0.0000063  -0.0000242  -0.0016658
    2  -0.0000722   0.0002565   0.0000208  -0.0001458   0.0000890  -0.0000570
    3   0.0000747  -0.0001714  -0.0000445  -0.0000100   0.0000078   0.0005531
           31          32          33          34          35          36
    1  -0.0035633  -0.0002616   0.0010718   0.0007282   0.0079247  -0.0020683
    2   0.0006931  -0.0001137   0.0002567   0.0003381  -0.0030636   0.0008561
    3  -0.0011287  -0.0001057   0.0008423  -0.0013059   0.0069385  -0.0041595
           37          38          39          40          41          42
    1  -0.0032210   0.0005403   0.0008124   0.0002849  -0.0004047   0.0005525
    2   0.0008732   0.0002103   0.0011569  -0.0001648  -0.0000200   0.0000463
    3  -0.0005649  -0.0007577  -0.0008655   0.0001889  -0.0004902   0.0012002
           43          44          45          46          47          48
    1  -0.0000156  -0.0001398  -0.0002014   0.0002481   0.0000618  -0.0002260
    2  -0.0005577  -0.0002896  -0.0008364   0.0009395  -0.0001248  -0.0001586
    3   0.0003395  -0.0003909  -0.0005411   0.0002716   0.0007825   0.0006326
           49          50
    1   0.0013578   0.0006108
    2  -0.0001288  -0.0005008
    3   0.0006938   0.0010507
 Max gradient component =       7.925E-03
 RMS gradient           =       1.243E-03
 Gradient time:  CPU 503.32 s  wall 84.88 s
 Geometry Optimization Parameters
   NAtoms,    NIC,     NZ,  NCons,   NDum,   NFix, NCnnct, MaxDiis
       50     399       0       0       0       0       0       0

 Cartesian Hessian Update
 Hessian Updated using BFGS Update


** GEOMETRY OPTIMIZATION IN DELOCALIZED INTERNAL COORDINATES **
   Searching for a Minimum

   Optimization Cycle:   6

                       Coordinates (Angstroms)
     ATOM                X               Y               Z
      1  C        -2.7011662842    1.1504761580   -0.1801281413
      2  H        -2.5868155542    1.4092715904   -1.2424283000
      3  C        -1.7210448311   -0.0078305289    0.0808148184
      4  H        -1.7658071110   -0.2986543454    1.1340088122
      5  O        -0.4085165506    0.5291053614   -0.2011824757
      6  C        -2.0408597014   -1.2262512847   -0.7955060367
      7  H        -1.8823246908   -0.9674577522   -1.8484073246
      8  H        -1.3681476305   -2.0547073552   -0.5664951600
      9  C        -3.4839730094   -1.6930666460   -0.5936288139
     10  H        -3.6213215728   -2.0173150572    0.4514892280
     11  C        -3.8375926508   -2.9087445661   -1.4240800770
     12  O        -3.0810840261   -3.5061581224   -2.1528412762
     13  H        -4.8951584301   -3.2415464793   -1.3202189557
     14  C        -4.4837413933   -0.5508559117   -0.8491654909
     15  H        -5.5058445734   -0.8900504832   -0.6500002159
     16  H        -4.4430888327   -0.2636697318   -1.9073005930
     17  C        -4.1483360117    0.6607070615    0.0259539444
     18  H        -4.8472273829    1.4711776300   -0.1976288685
     19  H        -4.3072797922    0.3932183383    1.0773379098
     20  C        -2.3493480557    2.4359191305    0.6194470269
     21  H        -1.2916824222    2.6282765373    0.4158484150
     22  C        -3.1358638078    3.6536187631    0.1116953722
     23  H        -2.7676070919    4.5709964986    0.5807888438
     24  H        -3.0330250265    3.7726047165   -0.9714899165
     25  H        -4.2031467332    3.5777673166    0.3427791875
     26  C        -2.5058266808    2.2917799461    2.1413123157
     27  H        -1.9211743024    1.4583490860    2.5402762084
     28  H        -3.5500218737    2.1404314919    2.4324149174
     29  H        -2.1607661041    3.2016075662    2.6416738081
     30  O         1.7148739887    0.4654902811   -0.7660486170
     31  C         2.9721207256   -0.1931223742   -0.8309441283
     32  H         2.8668914032   -1.2101208380   -1.2275306784
     33  C         0.7367035656   -0.2405622258   -0.0119538026
     34  H         0.6215695828   -1.2545609499   -0.4259114900
     35  C         3.8312808929    0.5746653697   -1.8344503294
     36  O         4.1820510570    0.1430007684   -2.9015755553
     37  O         4.0726707572    1.8376839141   -1.4253121467
     38  H         4.5699730038    2.2767911237   -2.1330854380
     39  C         3.6008205624   -0.2465494488    0.5681539661
     40  H         3.7617445356    0.7850884742    0.9120391059
     41  O         4.8330846311   -0.9411457271    0.4781309998
     42  H         5.1339394398   -1.1398608098    1.3738851653
     43  C         2.6202195129   -0.9527400853    1.4999510014
     44  H         2.5488196155   -2.0029809246    1.1975337363
     45  O         3.1158369131   -1.0062454453    2.8463558602
     46  H         3.2028907434   -0.1026842121    3.1799921226
     47  C         1.2219886879   -0.3303253607    1.4540238893
     48  H         1.2565648767    0.6967498494    1.8480886637
     49  O         0.3168313631   -1.1200462047    2.2162785494
     50  H         0.7764219557   -1.3989802792    3.0194958844
   Point Group: c1    Number of degrees of freedom:   144


   Energy is  -1227.496984430

 Hessian Updated using BFGS Update

139 Hessian modes will be used to form the next step
  Hessian Eigenvalues:
     0.002021    0.004519    0.004956    0.005503    0.006032    0.006412
     0.006787    0.006848    0.007196    0.007948    0.008620    0.010160
     0.010733    0.011335    0.012046    0.014066    0.019454    0.020480
     0.022000    0.030463    0.031479    0.033071    0.034320    0.038644
     0.039594    0.042577    0.044894    0.045472    0.045773    0.046117
     0.047526    0.047823    0.048930    0.049240    0.049423    0.050933
     0.051198    0.052680    0.054559    0.054682    0.054722    0.055532
     0.055837    0.056552    0.056660    0.056863    0.057973    0.058530
     0.059776    0.061681    0.066318    0.068614    0.069943    0.075055
     0.077912    0.082005    0.082735    0.082875    0.083334    0.091695
     0.094966    0.099229    0.115192    0.119829    0.128977    0.143165
     0.147513    0.148574    0.159372    0.159935    0.160002    0.160008
     0.160074    0.161050    0.168651    0.168697    0.171951    0.175138
     0.177400    0.181047    0.193888    0.195965    0.199598    0.204746
     0.219569    0.245738    0.250340    0.254227    0.260222    0.267940
     0.272000    0.274790    0.280409    0.284412    0.288227    0.290574
     0.291736    0.291924    0.292611    0.293908    0.295766    0.305104
     0.307491    0.331157    0.335928    0.338430    0.339050    0.339110
     0.339428    0.339514    0.339708    0.340084    0.340462    0.340787
     0.340927    0.341408    0.341483    0.341710    0.342131    0.342404
     0.342751    0.343169    0.343260    0.344026    0.344418    0.382909
     0.394206    0.396819    0.397876    0.402676    0.410063    0.416578
     0.511858    0.517675    0.518313    0.522488    0.546386    0.892480
     0.935225

 Minimum Search - Taking Simple RFO Step
 Searching for Lamda that Minimizes Along All modes
 Value Taken    Lamda =  -0.00142131
 Step Taken.  Stepsize is  0.192026

                             Maximum     Tolerance    Cnvgd?
         Gradient           0.010163      0.000300      NO
         Displacement       0.084337      0.001200      NO
         Energy change     -0.000200      0.000001      NO


 New Cartesian Coordinates Obtained by Inverse Iteration

 Displacement from previous Coordinates is:  1.752172
 ----------------------------------------------------------------
             Standard Nuclear Orientation (Angstroms)
    I     Atom           X                Y                Z
 ----------------------------------------------------------------
    1      C      -2.7085394820     1.1663563247    -0.1549312323
    2      H      -2.5985916332     1.4625361707    -1.2076379071
    3      C      -1.7039417005     0.0209888920     0.0692974876
    4      H      -1.7370717381    -0.3020316661     1.1144231903
    5      O      -0.4000137460     0.5822470559    -0.2017741640
    6      C      -1.9955719899    -1.1773889348    -0.8427501345
    7      H      -1.8394243790    -0.8815678427    -1.8856296752
    8      H      -1.3033846406    -1.9977869192    -0.6405385260
    9      C      -3.4290438000    -1.6810154883    -0.6602811346
   10      H      -3.5642293241    -2.0383570848     0.3743026205
   11      C      -3.7534779614    -2.8773834521    -1.5284745041
   12      O      -2.9834311791    -3.4314792690    -2.2760701664
   13      H      -4.7995493304    -3.2441664646    -1.4303087745
   14      C      -4.4504142993    -0.5515079202    -0.8869150250
   15      H      -5.4674573982    -0.9166116246    -0.7079118534
   16      H      -4.4071745863    -0.2291061173    -1.9345851682
   17      C      -4.1452636638     0.6370871168     0.0303863099
   18      H      -4.8604673196     1.4400693696    -0.1674279030
   19      H      -4.3018153449     0.3296376978     1.0711663396
   20      C      -2.3893640985     2.4317283047     0.6872440411
   21      H      -1.3400223695     2.6633479114     0.4826120674
   22      C      -3.2178929831     3.6406531284     0.2261010735
   23      H      -2.8801352322     4.5518966036     0.7287392894
   24      H      -3.1213353175     3.8032821619    -0.8520724460
   25      H      -4.2817432666     3.5199840665     0.4546844412
   26      C      -2.5301722939     2.2280646281     2.2041148882
   27      H      -1.9264642156     1.3922805389     2.5686329397
   28      H      -3.5688596236     2.0471079848     2.4973650057
   29      H      -2.1984511919     3.1255437397     2.7346841583
   30      O       1.7194920771     0.4327825316    -0.8085143342
   31      C       2.9515927252    -0.2741904709    -0.8441956828
   32      H       2.8016303768    -1.3078727805    -1.1783388244
   33      C       0.7311580203    -0.1989799267    -0.0029771982
   34      H       0.5773946033    -1.2326840478    -0.3489996371
   35      C       3.8262785338     0.3974030800    -1.9002564619
   36      O       4.1644066185    -0.1203908890    -2.9327522218
   37      O       4.1541016695     1.6603001393    -1.5552660597
   38      H       4.6750728020     2.0276116104    -2.2863254211
   39      C       3.5936147764    -0.2712317186     0.5504511321
   40      H       3.7957083860     0.7727174995     0.8285831350
   41      O       4.7971404016    -1.0165272737     0.4878580093
   42      H       5.0933981211    -1.1819413906     1.3911609808
   43      C       2.5974145506    -0.8806020785     1.5353862404
   44      H       2.4858609322    -1.9451996430     1.3054009917
   45      O       3.1029022312    -0.8615911924     2.8791844152
   46      H       3.2155334533     0.0585967155     3.1538645098
   47      C       1.2235291472    -0.2098685790     1.4576644519
   48      H       1.3020161839     0.8397206730     1.7792983796
   49      O       0.2790870349    -0.9009705337     2.2665771384
   50      H       0.7254771504    -1.1429468135     3.0882071395
 ----------------------------------------------------------------
 Molecular Point Group                 C1    NOp =  1
 Largest Abelian Subgroup              C1    NOp =  1
 Nuclear Repulsion Energy =  2309.0443794084 hartrees
 There are       93 alpha and       93 beta electrons
 Applying Cartesian multipole field
    Component          Value
    ---------          -----
     (2,0,0)        1.00000E-12
     (0,2,0)        2.00000E-11
     (0,0,2)       -3.00000E-11
 Nucleus-field energy     =    -0.0000000043 hartrees
 Requested basis set is 6-311++G(d,p)
 There are 274 shells and 710 basis functions
 A cutoff of  1.0D-11 yielded  27045 shell pairs
 There are    176470 function pairs (    186831 Cartesian)
 Smallest overlap matrix eigenvalue = 9.16E-07

 Q-Chem warning in module stvman/mkSTV.C, line 306:

 Overlap eigenvalue is smaller than square root of threshold
 Use THRESH >= 12 to get rid of this warning

 Linear dependence detected in AO basis
 Tighter screening thresholds may be required for diffuse basis sets
 Use S2THRESH > 14 and THRESH = 14 in case of SCF convergence issues
 Number of orthogonalized atomic orbitals = 709
 Maximum deviation from orthogonality = 4.706E-10
 Guess MOs from SCF MO coefficient file

 -----------------------------------------------------------------------
  General SCF calculation program by
  Eric Jon Sundstrom, Paul Horn, Yuezhi Mao, Dmitri Zuev, Alec White,
  David Stuck, Shaama M.S., Shane Yost, Joonho Lee, David Small,
  Daniel Levine, Susi Lehtola, Hugh Burton, Evgeny Epifanovsky
 -----------------------------------------------------------------------
 Exchange:     0.2000 Hartree-Fock + 0.0800 Slater + 0.7200 B88
 Correlation:  0.1900 VWN1RPA + 0.8100 LYP
 Using SG-1 standard quadrature grid
 using 6 threads for integral computing
 -------------------------------------------------------
 OpenMP Integral computing Module                
 Release: version 2.0, May 2017, Q-Chem Inc. Pleasanton 
 -------------------------------------------------------
 -------------------------------------------------------
 OpenMP BLAS3 based DFT computing Module                
 Release: version 1.0, May 2013, Q-Chem Inc. Pittsburgh 
 -------------------------------------------------------
 A restricted SCF calculation will be
 performed using DIIS
 SCF converges when DIIS error is below 1.0e-08
 ---------------------------------------
  Cycle       Energy         DIIS error
 ---------------------------------------
    1   -1227.4534534362      7.71e-04  
    2   -1227.4973020448      9.69e-05  
    3   -1227.4971143674      1.30e-04  
    4   -1227.4978641806      3.00e-05  
    5   -1227.4978932493      1.62e-05  
    6   -1227.4979049358      4.08e-06  
    7   -1227.4979056541      1.13e-06  
    8   -1227.4979057110      3.16e-07  
    9   -1227.4979057150      1.53e-07  
   10   -1227.4979057159      5.12e-08  
   11   -1227.4979057162      2.22e-08  
   12   -1227.4979057162      4.55e-09  Convergence criterion met
 ---------------------------------------
 SCF time:   CPU 2141.79s  wall 378.00s 
 SCF   energy in the final basis set =    -1227.4979057162
 Total energy in the final basis set =    -1227.4979057162

 --------------------------------------------------------------

                    Orbital Energies (a.u.)
 --------------------------------------------------------------

 Alpha MOs
 -- Occupied --
-19.187 -19.168 -19.157 -19.151 -19.149 -19.140 -19.132 -19.131
-10.322 -10.295 -10.268 -10.261 -10.255 -10.254 -10.249 -10.230
-10.197 -10.186 -10.178 -10.177 -10.175 -10.172 -10.158 -10.158
 -1.130  -1.099  -1.076  -1.061  -1.056  -1.044  -1.040  -1.034
 -0.857  -0.812  -0.810  -0.796  -0.753  -0.748  -0.700  -0.686
 -0.674  -0.662  -0.646  -0.626  -0.612  -0.601  -0.569  -0.563
 -0.563  -0.549  -0.543  -0.523  -0.515  -0.507  -0.500  -0.496
 -0.491  -0.484  -0.481  -0.466  -0.456  -0.449  -0.448  -0.446
 -0.439  -0.432  -0.424  -0.418  -0.408  -0.401  -0.399  -0.393
 -0.387  -0.382  -0.379  -0.376  -0.374  -0.366  -0.359  -0.350
 -0.347  -0.343  -0.341  -0.339  -0.323  -0.319  -0.314  -0.307
 -0.304  -0.297  -0.287  -0.273  -0.263
 -- Virtual --
 -0.041  -0.035  -0.023  -0.013  -0.009  -0.006  -0.000   0.001
  0.008   0.014   0.020   0.023   0.025   0.032   0.035   0.042
  0.043   0.044   0.048   0.053   0.057   0.059   0.062   0.068
  0.071   0.072   0.074   0.079   0.081   0.086   0.087   0.091
  0.093   0.095   0.098   0.100   0.101   0.102   0.106   0.107
  0.111   0.114   0.116   0.118   0.120   0.123   0.124   0.128
  0.130   0.131   0.135   0.136   0.137   0.139   0.140   0.144
  0.145   0.149   0.151   0.152   0.155   0.156   0.158   0.159
  0.160   0.161   0.165   0.166   0.170   0.171   0.175   0.176
  0.179   0.183   0.188   0.190   0.191   0.192   0.195   0.197
  0.198   0.200   0.202   0.207   0.209   0.211   0.216   0.219
  0.221   0.222   0.224   0.230   0.230   0.233   0.234   0.237
  0.241   0.243   0.245   0.247   0.249   0.250   0.259   0.259
  0.261   0.264   0.265   0.271   0.272   0.276   0.278   0.279
  0.282   0.287   0.292   0.294   0.296   0.298   0.300   0.303
  0.308   0.310   0.312   0.314   0.315   0.318   0.322   0.322
  0.327   0.328   0.333   0.337   0.339   0.340   0.344   0.346
  0.349   0.354   0.357   0.359   0.362   0.364   0.367   0.368
  0.372   0.376   0.378   0.380   0.385   0.388   0.392   0.396
  0.402   0.405   0.408   0.416   0.418   0.423   0.428   0.432
  0.435   0.444   0.449   0.453   0.458   0.464   0.469   0.472
  0.481   0.484   0.494   0.498   0.500   0.507   0.512   0.516
  0.525   0.526   0.536   0.542   0.548   0.555   0.560   0.563
  0.572   0.574   0.581   0.586   0.590   0.593   0.598   0.607
  0.612   0.614   0.625   0.629   0.633   0.637   0.640   0.648
  0.652   0.657   0.660   0.668   0.676   0.678   0.685   0.688
  0.690   0.698   0.701   0.705   0.708   0.721   0.722   0.730
  0.735   0.745   0.751   0.752   0.754   0.761   0.763   0.765
  0.772   0.777   0.780   0.786   0.787   0.791   0.791   0.795
  0.803   0.809   0.817   0.819   0.832   0.835   0.837   0.848
  0.855   0.875   0.879   0.892   0.914   0.917   0.933   0.942
  0.950   0.964   0.970   0.990   0.997   1.007   1.013   1.014
  1.034   1.039   1.057   1.070   1.072   1.078   1.088   1.100
  1.115   1.121   1.122   1.129   1.143   1.149   1.151   1.166
  1.172   1.174   1.177   1.183   1.185   1.198   1.201   1.210
  1.215   1.227   1.232   1.237   1.244   1.246   1.255   1.263
  1.268   1.282   1.286   1.289   1.300   1.307   1.319   1.327
  1.339   1.358   1.375   1.382   1.388   1.402   1.415   1.430
  1.440   1.446   1.451   1.463   1.468   1.479   1.484   1.491
  1.502   1.506   1.509   1.514   1.525   1.532   1.542   1.551
  1.554   1.556   1.562   1.567   1.575   1.575   1.582   1.588
  1.590   1.597   1.601   1.611   1.614   1.621   1.623   1.626
  1.630   1.635   1.642   1.647   1.651   1.653   1.657   1.665
  1.668   1.673   1.677   1.685   1.691   1.699   1.713   1.720
  1.723   1.727   1.733   1.749   1.754   1.761   1.768   1.771
  1.783   1.788   1.794   1.803   1.806   1.810   1.819   1.829
  1.843   1.845   1.854   1.855   1.868   1.876   1.892   1.898
  1.914   1.919   1.925   1.929   1.954   1.965   1.968   1.975
  1.977   2.004   2.010   2.028   2.034   2.039   2.045   2.058
  2.063   2.075   2.082   2.084   2.086   2.100   2.104   2.128
  2.131   2.141   2.148   2.162   2.165   2.167   2.178   2.183
  2.210   2.221   2.222   2.232   2.250   2.262   2.267   2.272
  2.285   2.295   2.304   2.316   2.345   2.350   2.363   2.389
  2.395   2.401   2.406   2.423   2.436   2.445   2.486   2.494
  2.516   2.526   2.530   2.532   2.539   2.543   2.549   2.567
  2.574   2.576   2.589   2.592   2.601   2.608   2.628   2.633
  2.641   2.645   2.656   2.667   2.674   2.684   2.695   2.702
  2.715   2.725   2.735   2.754   2.766   2.782   2.787   2.789
  2.801   2.811   2.821   2.827   2.840   2.846   2.853   2.867
  2.878   2.888   2.892   2.900   2.903   2.917   2.922   2.932
  2.941   2.948   2.960   2.968   2.982   2.997   3.001   3.005
  3.006   3.029   3.041   3.046   3.059   3.070   3.085   3.089
  3.098   3.102   3.110   3.121   3.133   3.137   3.145   3.163
  3.168   3.175   3.179   3.199   3.209   3.215   3.231   3.250
  3.268   3.277   3.290   3.302   3.313   3.329   3.335   3.363
  3.368   3.384   3.407   3.434   3.444   3.472   3.491   3.523
  3.527   3.561   3.569   3.619   3.682   3.777   3.782   3.799
  3.804   3.805   3.839   3.841   3.844   3.854   3.887   3.904
  3.925   3.930   3.939   3.962   3.984   3.997   4.001   4.024
  4.072   4.097   4.112   4.131   4.166   4.173   4.180   4.233
  4.249   4.271   4.294   4.300   4.320   4.327   4.386   4.407
  4.989   5.059   5.077   5.095   5.108   5.115   5.159   5.190
  5.194   5.214   5.371   5.376   5.423   5.440   5.462   5.504
  5.599   5.614   5.649   5.654   5.724   5.730   5.808   5.850
 23.757  23.769  23.797  23.807  23.816  23.831  23.851  23.866
 23.877  23.888  23.896  23.935  23.951  23.980  23.988  24.016
 49.870  49.901  49.944  49.950  49.966  49.974  50.016  50.018
 --------------------------------------------------------------

          Ground-State Mulliken Net Atomic Charges

     Atom                 Charge (a.u.)
  ----------------------------------------
      1 C                     0.226071
      2 H                     0.231992
      3 C                    -1.148533
      4 H                     0.313900
      5 O                     0.204222
      6 C                    -0.771139
      7 H                     0.240384
      8 H                     0.124438
      9 C                     0.698918
     10 H                     0.203756
     11 C                    -0.325117
     12 O                    -0.209064
     13 H                     0.111390
     14 C                    -0.680917
     15 H                     0.181705
     16 H                     0.169528
     17 C                    -0.336124
     18 H                     0.173493
     19 H                     0.154402
     20 C                     0.432095
     21 H                     0.210369
     22 C                    -0.629864
     23 H                     0.152262
     24 H                     0.134906
     25 H                     0.137133
     26 C                    -0.698573
     27 H                     0.135226
     28 H                     0.149182
     29 H                     0.152793
     30 O                     0.102285
     31 C                    -0.394778
     32 H                     0.259725
     33 C                    -0.257696
     34 H                     0.318496
     35 C                     0.089394
     36 O                    -0.208014
     37 O                    -0.123617
     38 H                     0.294648
     39 C                    -0.221679
     40 H                     0.280802
     41 O                    -0.143104
     42 H                     0.262487
     43 C                    -0.676546
     44 H                     0.293301
     45 O                    -0.211028
     46 H                     0.277505
     47 C                    -0.079758
     48 H                     0.259645
     49 O                    -0.119680
     50 H                     0.258781
  ----------------------------------------
  Sum of atomic charges =     0.000000

 -----------------------------------------------------------------
                    Cartesian Multipole Moments
 -----------------------------------------------------------------
    Charge (ESU x 10^10)
                 0.0000
    Dipole Moment (Debye)
         X      -1.3284      Y       2.5852      Z       5.1426
       Tot       5.9071
    Quadrupole Moments (Debye-Ang)
        XX    -134.9040     XY       8.5223     YY    -153.7477
        XZ       9.8098     YZ      -9.9383     ZZ    -153.1750
    Octopole Moments (Debye-Ang^2)
       XXX       1.9791    XXY      41.3396    XYY      52.3801
       YYY      37.6094    XXZ      48.8713    XYZ       3.4446
       YYZ      31.1285    XZZ      33.2076    YZZ      49.1818
       ZZZ      66.3944
    Hexadecapole Moments (Debye-Ang^3)
      XXXX   -8253.0664   XXXY     486.9178   XXYY   -1797.8883
      XYYY      79.9540   YYYY   -2645.0538   XXXZ     159.1551
      XXYZ    -244.6974   XYYZ    -151.9548   YYYZ    -389.3251
      XXZZ   -1816.8103   XYZZ      93.9604   YYZZ    -827.8655
      XZZZ      36.2940   YZZZ    -332.8952   ZZZZ   -2129.5719
 -----------------------------------------------------------------
 Calculating analytic gradient of the SCF energy
 Gradient of SCF Energy
            1           2           3           4           5           6
    1  -0.0001008   0.0000051   0.0011025   0.0001643   0.0000681  -0.0000381
    2  -0.0002156   0.0001960   0.0003600   0.0001501  -0.0009862  -0.0003115
    3  -0.0004035   0.0000479   0.0010256   0.0002306  -0.0014068   0.0001111
            7           8           9          10          11          12
    1   0.0000276   0.0004711  -0.0002633   0.0001084  -0.0022658   0.0017672
    2  -0.0001394   0.0001286   0.0004196  -0.0001072   0.0013954  -0.0013278
    3  -0.0000862   0.0002845   0.0005917  -0.0000756   0.0006267  -0.0012474
           13          14          15          16          17          18
    1   0.0002651   0.0005714   0.0000283  -0.0000533   0.0000574  -0.0000007
    2  -0.0001079   0.0000725  -0.0000890   0.0001615  -0.0004275   0.0001246
    3   0.0003192   0.0000096   0.0000925   0.0000554  -0.0000372  -0.0000683
           19          20          21          22          23          24
    1  -0.0001054  -0.0002781   0.0003392   0.0000552   0.0000247   0.0000360
    2   0.0001144   0.0004911   0.0000860  -0.0000797   0.0001155   0.0001079
    3  -0.0000422  -0.0000792  -0.0000036   0.0000897  -0.0000924  -0.0000664
           25          26          27          28          29          30
    1  -0.0000394  -0.0000478   0.0000545   0.0000930   0.0000206  -0.0002471
    2  -0.0001315   0.0000579  -0.0001117  -0.0000822  -0.0000613   0.0005025
    3  -0.0000686  -0.0003137   0.0002420   0.0000549  -0.0000065   0.0001549
           31          32          33          34          35          36
    1  -0.0015550  -0.0005610   0.0000078  -0.0005447   0.0017316   0.0001426
    2   0.0007720  -0.0000768  -0.0007305  -0.0001087  -0.0003063  -0.0006783
    3  -0.0001903   0.0000768   0.0000946  -0.0006622   0.0039492  -0.0032059
           37          38          39          40          41          42
    1  -0.0010983   0.0002901   0.0015602  -0.0001136   0.0001194  -0.0000882
    2   0.0006616  -0.0001465   0.0002640  -0.0000558  -0.0000795   0.0001867
    3   0.0006939  -0.0007531  -0.0002830  -0.0000759  -0.0006703   0.0005178
           43          44          45          46          47          48
    1   0.0008372  -0.0000760  -0.0005904   0.0000358  -0.0009723  -0.0004021
    2  -0.0001230  -0.0001787  -0.0005247   0.0008109  -0.0007670   0.0000279
    3  -0.0006623  -0.0001905  -0.0004567   0.0002185   0.0013248   0.0004228
           49          50
    1  -0.0013370   0.0007937
    2   0.0007759  -0.0000282
    3  -0.0002401   0.0001533
 Max gradient component =       3.949E-03
 RMS gradient           =       6.946E-04
 Gradient time:  CPU 504.80 s  wall 85.12 s
 Geometry Optimization Parameters
   NAtoms,    NIC,     NZ,  NCons,   NDum,   NFix, NCnnct, MaxDiis
       50     399       0       0       0       0       0       0

 Cartesian Hessian Update
 Hessian Updated using BFGS Update


** GEOMETRY OPTIMIZATION IN DELOCALIZED INTERNAL COORDINATES **
   Searching for a Minimum

   Optimization Cycle:   7

                       Coordinates (Angstroms)
     ATOM                X               Y               Z
      1  C        -2.7085394820    1.1663563247   -0.1549312323
      2  H        -2.5985916332    1.4625361707   -1.2076379071
      3  C        -1.7039417005    0.0209888920    0.0692974876
      4  H        -1.7370717381   -0.3020316661    1.1144231903
      5  O        -0.4000137460    0.5822470559   -0.2017741640
      6  C        -1.9955719899   -1.1773889348   -0.8427501345
      7  H        -1.8394243790   -0.8815678427   -1.8856296752
      8  H        -1.3033846406   -1.9977869192   -0.6405385260
      9  C        -3.4290438000   -1.6810154883   -0.6602811346
     10  H        -3.5642293241   -2.0383570848    0.3743026205
     11  C        -3.7534779614   -2.8773834521   -1.5284745041
     12  O        -2.9834311791   -3.4314792690   -2.2760701664
     13  H        -4.7995493304   -3.2441664646   -1.4303087745
     14  C        -4.4504142993   -0.5515079202   -0.8869150250
     15  H        -5.4674573982   -0.9166116246   -0.7079118534
     16  H        -4.4071745863   -0.2291061173   -1.9345851682
     17  C        -4.1452636638    0.6370871168    0.0303863099
     18  H        -4.8604673196    1.4400693696   -0.1674279030
     19  H        -4.3018153449    0.3296376978    1.0711663396
     20  C        -2.3893640985    2.4317283047    0.6872440411
     21  H        -1.3400223695    2.6633479114    0.4826120674
     22  C        -3.2178929831    3.6406531284    0.2261010735
     23  H        -2.8801352322    4.5518966036    0.7287392894
     24  H        -3.1213353175    3.8032821619   -0.8520724460
     25  H        -4.2817432666    3.5199840665    0.4546844412
     26  C        -2.5301722939    2.2280646281    2.2041148882
     27  H        -1.9264642156    1.3922805389    2.5686329397
     28  H        -3.5688596236    2.0471079848    2.4973650057
     29  H        -2.1984511919    3.1255437397    2.7346841583
     30  O         1.7194920771    0.4327825316   -0.8085143342
     31  C         2.9515927252   -0.2741904709   -0.8441956828
     32  H         2.8016303768   -1.3078727805   -1.1783388244
     33  C         0.7311580203   -0.1989799267   -0.0029771982
     34  H         0.5773946033   -1.2326840478   -0.3489996371
     35  C         3.8262785338    0.3974030800   -1.9002564619
     36  O         4.1644066185   -0.1203908890   -2.9327522218
     37  O         4.1541016695    1.6603001393   -1.5552660597
     38  H         4.6750728020    2.0276116104   -2.2863254211
     39  C         3.5936147764   -0.2712317186    0.5504511321
     40  H         3.7957083860    0.7727174995    0.8285831350
     41  O         4.7971404016   -1.0165272737    0.4878580093
     42  H         5.0933981211   -1.1819413906    1.3911609808
     43  C         2.5974145506   -0.8806020785    1.5353862404
     44  H         2.4858609322   -1.9451996430    1.3054009917
     45  O         3.1029022312   -0.8615911924    2.8791844152
     46  H         3.2155334533    0.0585967155    3.1538645098
     47  C         1.2235291472   -0.2098685790    1.4576644519
     48  H         1.3020161839    0.8397206730    1.7792983796
     49  O         0.2790870349   -0.9009705337    2.2665771384
     50  H         0.7254771504   -1.1429468135    3.0882071395
   Point Group: c1    Number of degrees of freedom:   144


   Energy is  -1227.497905716

 Hessian Updated using BFGS Update

140 Hessian modes will be used to form the next step
  Hessian Eigenvalues:
     0.002034    0.003411    0.004762    0.005327    0.005759    0.006319
     0.006720    0.006823    0.007194    0.007404    0.008177    0.010165
     0.010715    0.011349    0.012041    0.014124    0.019459    0.020480
     0.022005    0.030668    0.031638    0.033115    0.034324    0.038701
     0.039593    0.042580    0.043825    0.045238    0.045795    0.046061
     0.046479    0.047695    0.048168    0.049163    0.049521    0.050012
     0.050957    0.052373    0.054477    0.054631    0.054733    0.055593
     0.056477    0.056644    0.056752    0.056877    0.058120    0.058447
     0.060586    0.062004    0.066428    0.068440    0.069903    0.075161
     0.078497    0.081998    0.082740    0.082888    0.083565    0.091763
     0.095555    0.098989    0.115141    0.121198    0.128935    0.143666
     0.145332    0.151819    0.159271    0.159901    0.159986    0.160002
     0.160014    0.160090    0.161362    0.168438    0.168734    0.172256
     0.175111    0.178909    0.181114    0.190732    0.198769    0.200906
     0.204098    0.219583    0.246126    0.250579    0.260146    0.261701
     0.267899    0.272005    0.276211    0.282482    0.286788    0.289420
     0.290635    0.291785    0.292358    0.293385    0.295661    0.301611
     0.307041    0.312231    0.331117    0.335959    0.338465    0.338896
     0.339088    0.339285    0.339513    0.339686    0.340072    0.340486
     0.340783    0.340930    0.341422    0.341459    0.341700    0.342389
     0.342420    0.342803    0.343176    0.343261    0.344035    0.347072
     0.384135    0.394116    0.396261    0.398486    0.402675    0.410044
     0.468809    0.510111    0.517321    0.518265    0.522401    0.546446
     0.877135    0.935995

 Minimum Search - Taking Simple RFO Step
 Searching for Lamda that Minimizes Along All modes
 Value Taken    Lamda =  -0.00162531
 Calculated Step too Large.  Step scaled by  0.593794
 Step Taken.  Stepsize is  0.300000

                             Maximum     Tolerance    Cnvgd?
         Gradient           0.002018      0.000300      NO
         Displacement       0.182074      0.001200      NO
         Energy change     -0.000921      0.000001      NO


 New Cartesian Coordinates Obtained by Inverse Iteration

 Displacement from previous Coordinates is:  3.066321
 ----------------------------------------------------------------
             Standard Nuclear Orientation (Angstroms)
    I     Atom           X                Y                Z
 ----------------------------------------------------------------
    1      C      -2.7192369577     1.1675120154    -0.1134881297
    2      H      -2.6007963583     1.5311495627    -1.1437883212
    3      C      -1.7004139550     0.0248529246     0.0495698338
    4      H      -1.7387554371    -0.3637625505     1.0720689893
    5      O      -0.3967246765     0.6140762997    -0.1724434073
    6      C      -1.9635676579    -1.1151190849    -0.9426689025
    7      H      -1.7983319508    -0.7468018357    -1.9603012688
    8      H      -1.2628486057    -1.9392352096    -0.7897255881
    9      C      -3.3915115134    -1.6505627411    -0.8139381718
   10      H      -3.5379831094    -2.0727916866     0.1945654326
   11      C      -3.6855026021    -2.7939517233    -1.7593702385
   12      O      -2.9005281599    -3.2823719127    -2.5348899673
   13      H      -4.7246348236    -3.1866434882    -1.6930172341
   14      C      -4.4256304099    -0.5222048247    -0.9841530570
   15      H      -5.4406450350    -0.9107737351    -0.8486249435
   16      H      -4.3679310454    -0.1305484509    -2.0070983745
   17      C      -4.1507595629     0.6053236803     0.0163977999
   18      H      -4.8754385489     1.4099365067    -0.1347913498
   19      H      -4.3156601669     0.2237570509     1.0311323139
   20      C      -2.4316892888     2.3806247777     0.8112522751
   21      H      -1.3835892701     2.6390280462     0.6361647385
   22      C      -3.2715960699     3.6037340798     0.4123683209
   23      H      -2.9575804136     4.4861112117     0.9778532049
   24      H      -3.1591625854     3.8353411650    -0.6515836583
   25      H      -4.3371787478     3.4528308838     0.6136450189
   26      C      -2.5916812744     2.0807905683     2.3100495365
   27      H      -1.9886517338     1.2263509215     2.6291920819
   28      H      -3.6335917062     1.8786690436     2.5763940254
   29      H      -2.2719642899     2.9449359909     2.9000361887
   30      O       1.7049981175     0.3335230559    -0.8450362629
   31      C       2.9112522925    -0.4187461316    -0.8280222398
   32      H       2.7141791142    -1.4797615093    -1.0233027288
   33      C       0.7279497217    -0.1633125270     0.0631323237
   34      H       0.5394943763    -1.2268376863    -0.1464609944
   35      C       3.7691746313     0.0770630543    -1.9892744574
   36      O       4.0575966671    -0.5860934768    -2.9501022710
   37      O       4.1718694243     1.3527653125    -1.8125546169
   38      H       4.6873802301     1.6004119776    -2.5954455158
   39      C       3.5999436880    -0.2673547567     0.5368470483
   40      H       3.8414291577     0.7959984798     0.6749700482
   41      O       4.7759774469    -1.0555704168     0.5297087437
   42      H       5.0956506225    -1.1256368115     1.4368992498
   43      C       2.6204350391    -0.7155834661     1.6208092753
   44      H       2.4685581154    -1.7958325445     1.5306671858
   45      O       3.1722783222    -0.5471595407     2.9357706147
   46      H       3.3172350776     0.3955181001     3.0918282648
   47      C       1.2689514976    -0.0105629598     1.4961736139
   48      H       1.3939276546     1.0677834973     1.6773295756
   49      O       0.3206992728    -0.5561354356     2.4044245296
   50      H       0.7741111736    -0.7061898766     3.2432873866
 ----------------------------------------------------------------
 Molecular Point Group                 C1    NOp =  1
 Largest Abelian Subgroup              C1    NOp =  1
 Nuclear Repulsion Energy =  2309.2710136004 hartrees
 There are       93 alpha and       93 beta electrons
 Applying Cartesian multipole field
    Component          Value
    ---------          -----
     (2,0,0)        1.00000E-12
     (0,2,0)        2.00000E-11
     (0,0,2)       -3.00000E-11
 Nucleus-field energy     =    -0.0000000124 hartrees
 Requested basis set is 6-311++G(d,p)
 There are 274 shells and 710 basis functions
 A cutoff of  1.0D-11 yielded  27038 shell pairs
 There are    176537 function pairs (    186933 Cartesian)
 Smallest overlap matrix eigenvalue = 8.90E-07

 Q-Chem warning in module stvman/mkSTV.C, line 306:

 Overlap eigenvalue is smaller than square root of threshold
 Use THRESH >= 12 to get rid of this warning

 Linear dependence detected in AO basis
 Tighter screening thresholds may be required for diffuse basis sets
 Use S2THRESH > 14 and THRESH = 14 in case of SCF convergence issues
 Number of orthogonalized atomic orbitals = 709
 Maximum deviation from orthogonality = 2.915E-10
 Guess MOs from SCF MO coefficient file

 -----------------------------------------------------------------------
  General SCF calculation program by
  Eric Jon Sundstrom, Paul Horn, Yuezhi Mao, Dmitri Zuev, Alec White,
  David Stuck, Shaama M.S., Shane Yost, Joonho Lee, David Small,
  Daniel Levine, Susi Lehtola, Hugh Burton, Evgeny Epifanovsky
 -----------------------------------------------------------------------
 Exchange:     0.2000 Hartree-Fock + 0.0800 Slater + 0.7200 B88
 Correlation:  0.1900 VWN1RPA + 0.8100 LYP
 Using SG-1 standard quadrature grid
 using 6 threads for integral computing
 -------------------------------------------------------
 OpenMP Integral computing Module                
 Release: version 2.0, May 2017, Q-Chem Inc. Pleasanton 
 -------------------------------------------------------
 -------------------------------------------------------
 OpenMP BLAS3 based DFT computing Module                
 Release: version 1.0, May 2013, Q-Chem Inc. Pittsburgh 
 -------------------------------------------------------
 A restricted SCF calculation will be
 performed using DIIS
 SCF converges when DIIS error is below 1.0e-08
 ---------------------------------------
  Cycle       Energy         DIIS error
 ---------------------------------------
    1   -1227.3571322197      1.41e-03  
    2   -1227.4967636101      1.90e-04  
    3   -1227.4957168692      2.66e-04  
    4   -1227.4988204090      4.48e-05  
    5   -1227.4988722924      2.93e-05  
    6   -1227.4989099823      7.58e-06  
    7   -1227.4989125077      1.86e-06  
    8   -1227.4989126637      5.72e-07  
    9   -1227.4989126781      2.52e-07  
   10   -1227.4989126810      8.56e-08  
   11   -1227.4989126814      4.19e-08  
   12   -1227.4989126816      8.58e-09  Convergence criterion met
 ---------------------------------------
 SCF time:   CPU 2144.10s  wall 378.00s 
 SCF   energy in the final basis set =    -1227.4989126816
 Total energy in the final basis set =    -1227.4989126816

 --------------------------------------------------------------

                    Orbital Energies (a.u.)
 --------------------------------------------------------------

 Alpha MOs
 -- Occupied --
-19.186 -19.168 -19.157 -19.150 -19.149 -19.140 -19.132 -19.131
-10.322 -10.294 -10.268 -10.260 -10.255 -10.253 -10.248 -10.231
-10.197 -10.186 -10.179 -10.178 -10.176 -10.172 -10.158 -10.156
 -1.130  -1.098  -1.076  -1.062  -1.056  -1.044  -1.040  -1.035
 -0.858  -0.812  -0.810  -0.796  -0.753  -0.749  -0.699  -0.686
 -0.673  -0.662  -0.645  -0.626  -0.613  -0.602  -0.568  -0.564
 -0.562  -0.549  -0.543  -0.523  -0.515  -0.506  -0.501  -0.496
 -0.491  -0.485  -0.481  -0.466  -0.455  -0.449  -0.448  -0.446
 -0.438  -0.433  -0.424  -0.417  -0.407  -0.401  -0.399  -0.392
 -0.387  -0.382  -0.379  -0.376  -0.373  -0.365  -0.359  -0.351
 -0.347  -0.342  -0.341  -0.340  -0.323  -0.318  -0.314  -0.308
 -0.305  -0.296  -0.287  -0.274  -0.263
 -- Virtual --
 -0.041  -0.034  -0.023  -0.013  -0.009  -0.007  -0.001   0.001
  0.008   0.014   0.020   0.022   0.025   0.031   0.036   0.041
  0.043   0.046   0.047   0.053   0.057   0.060   0.063   0.067
  0.070   0.072   0.076   0.080   0.081   0.085   0.087   0.091
  0.093   0.095   0.098   0.099   0.102   0.104   0.106   0.108
  0.111   0.113   0.115   0.118   0.119   0.121   0.124   0.127
  0.131   0.131   0.133   0.137   0.138   0.139   0.141   0.144
  0.146   0.150   0.151   0.153   0.154   0.157   0.157   0.159
  0.160   0.162   0.164   0.167   0.170   0.171   0.174   0.176
  0.179   0.184   0.187   0.190   0.191   0.193   0.194   0.198
  0.199   0.201   0.203   0.206   0.210   0.211   0.215   0.220
  0.220   0.222   0.223   0.229   0.231   0.231   0.235   0.237
  0.241   0.243   0.245   0.246   0.250   0.254   0.259   0.260
  0.261   0.265   0.266   0.271   0.275   0.277   0.279   0.279
  0.281   0.285   0.293   0.294   0.297   0.299   0.303   0.304
  0.309   0.309   0.314   0.314   0.315   0.319   0.320   0.323
  0.325   0.329   0.334   0.337   0.338   0.340   0.345   0.347
  0.348   0.355   0.356   0.359   0.360   0.363   0.366   0.369
  0.370   0.374   0.378   0.381   0.384   0.387   0.391   0.394
  0.401   0.405   0.409   0.415   0.418   0.421   0.429   0.432
  0.437   0.443   0.446   0.452   0.456   0.463   0.467   0.475
  0.479   0.487   0.494   0.499   0.502   0.509   0.510   0.513
  0.516   0.523   0.538   0.543   0.549   0.557   0.560   0.568
  0.574   0.577   0.583   0.587   0.588   0.591   0.600   0.608
  0.611   0.616   0.624   0.629   0.633   0.639   0.643   0.647
  0.653   0.657   0.662   0.672   0.675   0.677   0.683   0.687
  0.688   0.698   0.700   0.704   0.709   0.722   0.724   0.729
  0.736   0.741   0.751   0.752   0.755   0.759   0.761   0.766
  0.772   0.778   0.779   0.781   0.787   0.790   0.793   0.799
  0.805   0.809   0.816   0.821   0.832   0.836   0.839   0.846
  0.860   0.867   0.882   0.892   0.917   0.917   0.930   0.939
  0.953   0.963   0.970   0.985   0.998   1.003   1.007   1.020
  1.030   1.037   1.060   1.070   1.075   1.080   1.087   1.098
  1.115   1.121   1.124   1.130   1.141   1.147   1.150   1.163
  1.169   1.172   1.176   1.179   1.183   1.195   1.200   1.209
  1.218   1.224   1.237   1.241   1.244   1.247   1.254   1.264
  1.271   1.280   1.283   1.291   1.298   1.310   1.317   1.333
  1.344   1.357   1.371   1.381   1.391   1.404   1.411   1.425
  1.440   1.444   1.448   1.462   1.469   1.474   1.488   1.490
  1.503   1.507   1.510   1.512   1.527   1.534   1.544   1.545
  1.553   1.557   1.561   1.570   1.576   1.578   1.583   1.591
  1.595   1.599   1.601   1.610   1.613   1.621   1.623   1.626
  1.629   1.634   1.640   1.650   1.652   1.655   1.658   1.666
  1.668   1.677   1.680   1.689   1.691   1.702   1.710   1.720
  1.723   1.726   1.733   1.750   1.753   1.761   1.768   1.771
  1.784   1.786   1.794   1.803   1.803   1.812   1.813   1.833
  1.835   1.845   1.852   1.859   1.867   1.880   1.891   1.896
  1.916   1.917   1.923   1.932   1.949   1.960   1.967   1.979
  1.983   2.004   2.012   2.023   2.037   2.040   2.049   2.057
  2.060   2.074   2.082   2.087   2.091   2.103   2.105   2.127
  2.132   2.140   2.149   2.161   2.164   2.168   2.179   2.183
  2.208   2.215   2.219   2.232   2.253   2.260   2.268   2.272
  2.286   2.296   2.304   2.321   2.347   2.350   2.363   2.390
  2.397   2.399   2.404   2.423   2.436   2.443   2.487   2.495
  2.516   2.526   2.532   2.534   2.539   2.548   2.551   2.565
  2.574   2.577   2.588   2.593   2.600   2.610   2.625   2.635
  2.643   2.647   2.658   2.669   2.673   2.687   2.691   2.700
  2.720   2.724   2.734   2.752   2.768   2.784   2.786   2.789
  2.802   2.815   2.822   2.828   2.836   2.845   2.853   2.865
  2.876   2.891   2.892   2.901   2.906   2.915   2.921   2.930
  2.942   2.952   2.960   2.969   2.983   2.994   2.997   3.006
  3.007   3.037   3.044   3.047   3.056   3.070   3.084   3.088
  3.097   3.101   3.112   3.123   3.126   3.138   3.149   3.159
  3.166   3.173   3.180   3.202   3.211   3.217   3.230   3.247
  3.270   3.282   3.291   3.303   3.313   3.325   3.334   3.366
  3.369   3.384   3.407   3.433   3.446   3.469   3.492   3.522
  3.528   3.559   3.569   3.620   3.684   3.777   3.784   3.799
  3.805   3.805   3.839   3.842   3.844   3.854   3.886   3.906
  3.923   3.933   3.940   3.961   3.986   3.997   4.001   4.026
  4.069   4.093   4.111   4.133   4.163   4.174   4.181   4.232
  4.250   4.271   4.295   4.301   4.317   4.325   4.381   4.406
  4.990   5.059   5.077   5.094   5.108   5.119   5.160   5.192
  5.197   5.223   5.370   5.378   5.424   5.438   5.460   5.499
  5.601   5.615   5.652   5.659   5.720   5.728   5.813   5.850
 23.757  23.772  23.796  23.808  23.817  23.831  23.852  23.864
 23.879  23.888  23.893  23.935  23.951  23.980  23.989  24.017
 49.871  49.903  49.943  49.950  49.967  49.974  50.015  50.019
 --------------------------------------------------------------

          Ground-State Mulliken Net Atomic Charges

     Atom                 Charge (a.u.)
  ----------------------------------------
      1 C                     0.313637
      2 H                     0.233956
      3 C                    -1.106253
      4 H                     0.287978
      5 O                     0.188629
      6 C                    -0.870521
      7 H                     0.243625
      8 H                     0.126142
      9 C                     0.709527
     10 H                     0.198765
     11 C                    -0.330758
     12 O                    -0.207118
     13 H                     0.110648
     14 C                    -0.677350
     15 H                     0.183205
     16 H                     0.168941
     17 C                    -0.344619
     18 H                     0.171456
     19 H                     0.156031
     20 C                     0.459112
     21 H                     0.193451
     22 C                    -0.623995
     23 H                     0.152232
     24 H                     0.134833
     25 H                     0.138043
     26 C                    -0.696402
     27 H                     0.153085
     28 H                     0.146366
     29 H                     0.151100
     30 O                     0.095156
     31 C                    -0.381196
     32 H                     0.265500
     33 C                    -0.226601
     34 H                     0.285100
     35 C                     0.100453
     36 O                    -0.205739
     37 O                    -0.119104
     38 H                     0.293835
     39 C                    -0.255160
     40 H                     0.283399
     41 O                    -0.141359
     42 H                     0.261884
     43 C                    -0.688671
     44 H                     0.292381
     45 O                    -0.209234
     46 H                     0.276782
     47 C                    -0.079538
     48 H                     0.256795
     49 O                    -0.128034
     50 H                     0.259607
  ----------------------------------------
  Sum of atomic charges =     0.000000

 -----------------------------------------------------------------
                    Cartesian Multipole Moments
 -----------------------------------------------------------------
    Charge (ESU x 10^10)
                 0.0000
    Dipole Moment (Debye)
         X      -1.2591      Y       2.7428      Z       4.9637
       Tot       5.8091
    Quadrupole Moments (Debye-Ang)
        XX    -133.3542     XY      10.7239     YY    -153.5352
        XZ       8.6544     YZ     -10.7994     ZZ    -154.2307
    Octopole Moments (Debye-Ang^2)
       XXX      12.4817    XXY      44.8204    XYY      40.0725
       YYY      29.9201    XXZ      37.6206    XYZ       0.3129
       YYZ      40.0969    XZZ      41.5860    YZZ      61.1217
       ZZZ      65.8247
    Hexadecapole Moments (Debye-Ang^3)
      XXXX   -8153.8431   XXXY     577.8670   XXYY   -1794.2074
      XYYY     165.7534   YYYY   -2444.3113   XXXZ     103.4053
      XXYZ    -283.4368   XYYZ    -110.4579   YYYZ    -485.0361
      XXZZ   -1804.3856   XYZZ     139.4562   YYZZ    -850.5277
      XZZZ     -44.5447   YZZZ    -487.6013   ZZZZ   -2357.2631
 -----------------------------------------------------------------
 Calculating analytic gradient of the SCF energy
 Gradient of SCF Energy
            1           2           3           4           5           6
    1   0.0005011   0.0000199   0.0001539  -0.0002213   0.0010475   0.0005954
    2   0.0006641   0.0001639   0.0001401   0.0001272  -0.0007087  -0.0000897
    3  -0.0001859   0.0001195   0.0014574  -0.0003003  -0.0010861   0.0003692
            7           8           9          10          11          12
    1  -0.0000096   0.0001464  -0.0002088  -0.0000749  -0.0012161   0.0006869
    2  -0.0001195  -0.0001134  -0.0000749  -0.0001596   0.0007706  -0.0004408
    3  -0.0000060   0.0004609  -0.0000039  -0.0000041   0.0000319  -0.0002938
           13          14          15          16          17          18
    1   0.0003838   0.0003062   0.0000630   0.0000476  -0.0004081   0.0000325
    2  -0.0001039   0.0003000  -0.0000338   0.0001853  -0.0007534   0.0001835
    3   0.0003374   0.0000887   0.0000246   0.0001363  -0.0000663  -0.0000078
           19          20          21          22          23          24
    1  -0.0003607  -0.0001267   0.0001264   0.0000812   0.0000170   0.0000919
    2  -0.0001673   0.0003316   0.0000640   0.0000421   0.0001118  -0.0000566
    3  -0.0000876  -0.0001915  -0.0002113   0.0002635  -0.0000660  -0.0001378
           25          26          27          28          29          30
    1  -0.0001995   0.0000191  -0.0001682   0.0002959   0.0000189   0.0005236
    2  -0.0002412   0.0002982  -0.0004928  -0.0000625  -0.0000799   0.0005746
    3  -0.0000589  -0.0002865   0.0002202   0.0000512  -0.0001262   0.0004975
           31          32          33          34          35          36
    1  -0.0004920  -0.0003848  -0.0006282  -0.0000620  -0.0010919   0.0006408
    2   0.0006038  -0.0000750  -0.0001703  -0.0000466   0.0008311  -0.0008536
    3   0.0000733   0.0000724   0.0000170  -0.0007885   0.0008783  -0.0011418
           37          38          39          40          41          42
    1   0.0002335   0.0000869   0.0018021  -0.0004239  -0.0003336  -0.0002684
    2  -0.0000043  -0.0000751  -0.0003686  -0.0000323   0.0002558   0.0000640
    3   0.0006206  -0.0004246   0.0004449  -0.0003679  -0.0003730   0.0000449
           43          44          45          46          47          48
    1   0.0007153  -0.0000440  -0.0004663  -0.0000911  -0.0005068  -0.0002521
    2  -0.0004931  -0.0000002  -0.0002543   0.0005591  -0.0010557   0.0001836
    3  -0.0004996   0.0001103  -0.0002910   0.0001449   0.0007991   0.0002025
           49          50
    1  -0.0010231   0.0004255
    2   0.0007236  -0.0000506
    3  -0.0004575  -0.0000026
 Max gradient component =       1.802E-03
 RMS gradient           =       4.516E-04
 Gradient time:  CPU 505.23 s  wall 85.23 s
 Geometry Optimization Parameters
   NAtoms,    NIC,     NZ,  NCons,   NDum,   NFix, NCnnct, MaxDiis
       50     399       0       0       0       0       0       0

 Cartesian Hessian Update
 Hessian Updated using BFGS Update


** GEOMETRY OPTIMIZATION IN DELOCALIZED INTERNAL COORDINATES **
   Searching for a Minimum

   Optimization Cycle:   8

                       Coordinates (Angstroms)
     ATOM                X               Y               Z
      1  C        -2.7192369577    1.1675120154   -0.1134881297
      2  H        -2.6007963583    1.5311495627   -1.1437883212
      3  C        -1.7004139550    0.0248529246    0.0495698338
      4  H        -1.7387554371   -0.3637625505    1.0720689893
      5  O        -0.3967246765    0.6140762997   -0.1724434073
      6  C        -1.9635676579   -1.1151190849   -0.9426689025
      7  H        -1.7983319508   -0.7468018357   -1.9603012688
      8  H        -1.2628486057   -1.9392352096   -0.7897255881
      9  C        -3.3915115134   -1.6505627411   -0.8139381718
     10  H        -3.5379831094   -2.0727916866    0.1945654326
     11  C        -3.6855026021   -2.7939517233   -1.7593702385
     12  O        -2.9005281599   -3.2823719127   -2.5348899673
     13  H        -4.7246348236   -3.1866434882   -1.6930172341
     14  C        -4.4256304099   -0.5222048247   -0.9841530570
     15  H        -5.4406450350   -0.9107737351   -0.8486249435
     16  H        -4.3679310454   -0.1305484509   -2.0070983745
     17  C        -4.1507595629    0.6053236803    0.0163977999
     18  H        -4.8754385489    1.4099365067   -0.1347913498
     19  H        -4.3156601669    0.2237570509    1.0311323139
     20  C        -2.4316892888    2.3806247777    0.8112522751
     21  H        -1.3835892701    2.6390280462    0.6361647385
     22  C        -3.2715960699    3.6037340798    0.4123683209
     23  H        -2.9575804136    4.4861112117    0.9778532049
     24  H        -3.1591625854    3.8353411650   -0.6515836583
     25  H        -4.3371787478    3.4528308838    0.6136450189
     26  C        -2.5916812744    2.0807905683    2.3100495365
     27  H        -1.9886517338    1.2263509215    2.6291920819
     28  H        -3.6335917062    1.8786690436    2.5763940254
     29  H        -2.2719642899    2.9449359909    2.9000361887
     30  O         1.7049981175    0.3335230559   -0.8450362629
     31  C         2.9112522925   -0.4187461316   -0.8280222398
     32  H         2.7141791142   -1.4797615093   -1.0233027288
     33  C         0.7279497217   -0.1633125270    0.0631323237
     34  H         0.5394943763   -1.2268376863   -0.1464609944
     35  C         3.7691746313    0.0770630543   -1.9892744574
     36  O         4.0575966671   -0.5860934768   -2.9501022710
     37  O         4.1718694243    1.3527653125   -1.8125546169
     38  H         4.6873802301    1.6004119776   -2.5954455158
     39  C         3.5999436880   -0.2673547567    0.5368470483
     40  H         3.8414291577    0.7959984798    0.6749700482
     41  O         4.7759774469   -1.0555704168    0.5297087437
     42  H         5.0956506225   -1.1256368115    1.4368992498
     43  C         2.6204350391   -0.7155834661    1.6208092753
     44  H         2.4685581154   -1.7958325445    1.5306671858
     45  O         3.1722783222   -0.5471595407    2.9357706147
     46  H         3.3172350776    0.3955181001    3.0918282648
     47  C         1.2689514976   -0.0105629598    1.4961736139
     48  H         1.3939276546    1.0677834973    1.6773295756
     49  O         0.3206992728   -0.5561354356    2.4044245296
     50  H         0.7741111736   -0.7061898766    3.2432873866
   Point Group: c1    Number of degrees of freedom:   144


   Energy is  -1227.498912682

 Hessian Updated using BFGS Update

141 Hessian modes will be used to form the next step
  Hessian Eigenvalues:
     0.000170    0.002117    0.004679    0.005261    0.005617    0.006288
     0.006689    0.006854    0.007006    0.007504    0.008137    0.010119
     0.010713    0.011356    0.012397    0.015587    0.019661    0.020483
     0.021999    0.030707    0.031613    0.033097    0.034336    0.038698
     0.039559    0.042471    0.045018    0.045526    0.045781    0.046174
     0.047674    0.047967    0.049132    0.049457    0.050010    0.050881
     0.052066    0.054234    0.054490    0.054679    0.055285    0.056319
     0.056541    0.056676    0.056806    0.057648    0.058357    0.060512
     0.061863    0.064816    0.066903    0.068485    0.075132    0.076340
     0.080055    0.082616    0.082863    0.083340    0.089185    0.092420
     0.095703    0.101141    0.115245    0.121972    0.129147    0.144342
     0.151205    0.154787    0.159168    0.159893    0.159984    0.160002
     0.160011    0.160077    0.161277    0.166561    0.168217    0.168700
     0.172780    0.175179    0.178521    0.181095    0.197480    0.199774
     0.203402    0.215733    0.220238    0.246542    0.252502    0.260200
     0.263597    0.269509    0.275777    0.281229    0.284477    0.286666
     0.289719    0.290933    0.292093    0.293349    0.294593    0.298987
     0.302485    0.308455    0.323788    0.331103    0.336039    0.338524
     0.339052    0.339214    0.339397    0.339681    0.339942    0.340106
     0.340483    0.340883    0.341047    0.341403    0.341627    0.341707
     0.342406    0.342483    0.342884    0.343247    0.343824    0.346606
     0.351880    0.388910    0.394543    0.397454    0.401548    0.409957
     0.434855    0.482289    0.513274    0.517720    0.522001    0.527454
     0.548171    0.935571    0.949043

 Minimum Search - Taking Simple RFO Step
 Searching for Lamda that Minimizes Along All modes
 Value Taken    Lamda =  -0.00309887
 Calculated Step too Large.  Step scaled by  0.317165
 Step Taken.  Stepsize is  0.300000

                             Maximum     Tolerance    Cnvgd?
         Gradient           0.002150      0.000300      NO
         Displacement       0.190231      0.001200      NO
         Energy change     -0.001007      0.000001      NO


 New Cartesian Coordinates Obtained by Inverse Iteration

 Displacement from previous Coordinates is:  3.110205
 ----------------------------------------------------------------
             Standard Nuclear Orientation (Angstroms)
    I     Atom           X                Y                Z
 ----------------------------------------------------------------
    1      C      -2.7303293288     1.1633195087    -0.0723100785
    2      H      -2.6133351217     1.5947502988    -1.0761939639
    3      C      -1.6934947803     0.0295730237     0.0199138286
    4      H      -1.7281418262    -0.4256200245     1.0151816120
    5      O      -0.3932512895     0.6462587880    -0.1578903978
    6      C      -1.9339508987    -1.0426518034    -1.0507620266
    7      H      -1.7720006995    -0.5984109615    -2.0376912500
    8      H      -1.2196904586    -1.8643583303    -0.9582443991
    9      C      -3.3522581392    -1.6115516225    -0.9665262915
   10      H      -3.4972792481    -2.1018080778     0.0111201295
   11      C      -3.6210887271    -2.6929012215    -1.9882048915
   12      O      -2.8268294115    -3.1093439787    -2.7937892683
   13      H      -4.6525502662    -3.1093997564    -1.9523761430
   14      C      -4.4053313857    -0.4916833480    -1.0663076374
   15      H      -5.4147557996    -0.9043828891    -0.9646636162
   16      H      -4.3479007604    -0.0312610404    -2.0601151653
   17      C      -4.1530577645     0.5692449183     0.0111112615
   18      H      -4.8906716368     1.3702733064    -0.0868080384
   19      H      -4.3143208621     0.1154382895     0.9963292571
   20      C      -2.4698091927     2.3173424564     0.9317164700
   21      H      -1.4241688969     2.6002108919     0.7844720604
   22      C      -3.3221236783     3.5521887186     0.6006695872
   23      H      -3.0271675748     4.4002062864     1.2256834707
   24      H      -3.2004742035     3.8528280203    -0.4447929497
   25      H      -4.3878012851     3.3754538476     0.7787864748
   26      C      -2.6419557566     1.9215499170     2.4066865455
   27      H      -2.0320193688     1.0558298489     2.6775166825
   28      H      -3.6847481888     1.6935551757     2.6476586716
   29      H      -2.3382509862     2.7505414667     3.0530435633
   30      O       1.6855120386     0.2195210659    -0.8736691710
   31      C       2.8696410394    -0.5646681061    -0.7888796492
   32      H       2.6356841945    -1.6349461086    -0.8380727703
   33      C       0.7246823100    -0.1249496678     0.1195124293
   34      H       0.5045593048    -1.2003985503     0.0563370409
   35      C       3.7049929048    -0.2564050683    -2.0284195545
   36      O       3.9506717186    -1.0543939950    -2.8922621751
   37      O       4.1643942121     1.0121327173    -2.0278191395
   38      H       4.6714279979     1.1348929680    -2.8444287218
   39      C       3.6020604054    -0.2619884311     0.5280729558
   40      H       3.8777057675     0.8021331277     0.5203463739
   41      O       4.7530338707    -1.0826224649     0.5912707252
   42      H       5.0971073254    -1.0511460081     1.4911488019
   43      C       2.6443817140    -0.5348843407     1.6873585340
   44      H       2.4581319315    -1.6118684553     1.7422631258
   45      O       3.2424591473    -0.2186220973     2.9542627053
   46      H       3.4189660869     0.7304385368     2.9847759590
   47      C       1.3139008804     0.1930915222     1.5034610067
   48      H       1.4783798638     1.2807183865     1.5359441169
   49      O       0.3691750642    -0.1959651842     2.4914323067
   50      H       0.8313954450    -0.2467177318     3.3366075232
 ----------------------------------------------------------------
 Molecular Point Group                 C1    NOp =  1
 Largest Abelian Subgroup              C1    NOp =  1
 Nuclear Repulsion Energy =  2310.3590508845 hartrees
 There are       93 alpha and       93 beta electrons
 Applying Cartesian multipole field
    Component          Value
    ---------          -----
     (2,0,0)        1.00000E-12
     (0,2,0)        2.00000E-11
     (0,0,2)       -3.00000E-11
 Nucleus-field energy     =    -0.0000000191 hartrees
 Requested basis set is 6-311++G(d,p)
 There are 274 shells and 710 basis functions
 A cutoff of  1.0D-11 yielded  27036 shell pairs
 There are    176588 function pairs (    187013 Cartesian)
 Smallest overlap matrix eigenvalue = 8.51E-07

 Q-Chem warning in module stvman/mkSTV.C, line 306:

 Overlap eigenvalue is smaller than square root of threshold
 Use THRESH >= 12 to get rid of this warning

 Linear dependence detected in AO basis
 Tighter screening thresholds may be required for diffuse basis sets
 Use S2THRESH > 14 and THRESH = 14 in case of SCF convergence issues
 Number of orthogonalized atomic orbitals = 709
 Maximum deviation from orthogonality = 4.775E-10
 Guess MOs from SCF MO coefficient file

 -----------------------------------------------------------------------
  General SCF calculation program by
  Eric Jon Sundstrom, Paul Horn, Yuezhi Mao, Dmitri Zuev, Alec White,
  David Stuck, Shaama M.S., Shane Yost, Joonho Lee, David Small,
  Daniel Levine, Susi Lehtola, Hugh Burton, Evgeny Epifanovsky
 -----------------------------------------------------------------------
 Exchange:     0.2000 Hartree-Fock + 0.0800 Slater + 0.7200 B88
 Correlation:  0.1900 VWN1RPA + 0.8100 LYP
 Using SG-1 standard quadrature grid
 using 6 threads for integral computing
 -------------------------------------------------------
 OpenMP Integral computing Module                
 Release: version 2.0, May 2017, Q-Chem Inc. Pleasanton 
 -------------------------------------------------------
 -------------------------------------------------------
 OpenMP BLAS3 based DFT computing Module                
 Release: version 1.0, May 2013, Q-Chem Inc. Pittsburgh 
 -------------------------------------------------------
 A restricted SCF calculation will be
 performed using DIIS
 SCF converges when DIIS error is below 1.0e-08
 ---------------------------------------
  Cycle       Energy         DIIS error
 ---------------------------------------
    1   -1227.3485963928      1.46e-03  
    2   -1227.4971633343      2.01e-04  
    3   -1227.4960011322      2.81e-04  
    4   -1227.4994048372      4.42e-05  
    5   -1227.4994524666      3.02e-05  
    6   -1227.4994927506      7.56e-06  
    7   -1227.4994952834      1.79e-06  
    8   -1227.4994954352      5.18e-07  
    9   -1227.4994954473      2.61e-07  
   10   -1227.4994954503      8.79e-08  
   11   -1227.4994954507      3.34e-08  
   12   -1227.4994954507      1.04e-08  
   13   -1227.4994954509      2.98e-09  Convergence criterion met
 ---------------------------------------
 SCF time:   CPU 2322.76s  wall 409.00s 
 SCF   energy in the final basis set =    -1227.4994954509
 Total energy in the final basis set =    -1227.4994954509

 --------------------------------------------------------------

                    Orbital Energies (a.u.)
 --------------------------------------------------------------

 Alpha MOs
 -- Occupied --
-19.186 -19.167 -19.157 -19.149 -19.149 -19.141 -19.132 -19.130
-10.321 -10.294 -10.267 -10.260 -10.255 -10.253 -10.248 -10.232
-10.197 -10.187 -10.179 -10.178 -10.176 -10.172 -10.158 -10.155
 -1.130  -1.098  -1.075  -1.062  -1.056  -1.044  -1.040  -1.035
 -0.858  -0.812  -0.810  -0.796  -0.753  -0.749  -0.699  -0.685
 -0.673  -0.662  -0.644  -0.626  -0.614  -0.603  -0.568  -0.564
 -0.562  -0.550  -0.543  -0.523  -0.514  -0.506  -0.501  -0.496
 -0.491  -0.485  -0.481  -0.466  -0.455  -0.450  -0.448  -0.444
 -0.437  -0.434  -0.424  -0.417  -0.406  -0.401  -0.399  -0.392
 -0.387  -0.382  -0.379  -0.375  -0.372  -0.364  -0.358  -0.351
 -0.347  -0.342  -0.341  -0.340  -0.323  -0.318  -0.314  -0.309
 -0.305  -0.295  -0.288  -0.274  -0.263
 -- Virtual --
 -0.041  -0.034  -0.023  -0.014  -0.008  -0.007  -0.001   0.002
  0.008   0.013   0.019   0.023   0.026   0.030   0.037   0.040
  0.043   0.047   0.048   0.053   0.057   0.061   0.064   0.066
  0.070   0.072   0.077   0.078   0.083   0.085   0.087   0.091
  0.094   0.096   0.098   0.101   0.103   0.106   0.107   0.110
  0.112   0.113   0.115   0.117   0.118   0.122   0.124   0.126
  0.129   0.131   0.134   0.136   0.138   0.140   0.141   0.144
  0.147   0.150   0.151   0.152   0.153   0.154   0.158   0.161
  0.162   0.163   0.165   0.165   0.171   0.173   0.176   0.178
  0.179   0.184   0.185   0.191   0.191   0.193   0.195   0.196
  0.199   0.202   0.204   0.205   0.208   0.213   0.215   0.218
  0.221   0.222   0.226   0.228   0.229   0.232   0.236   0.239
  0.240   0.242   0.245   0.247   0.248   0.255   0.258   0.262
  0.264   0.265   0.267   0.270   0.276   0.278   0.279   0.281
  0.284   0.286   0.292   0.295   0.297   0.298   0.302   0.302
  0.306   0.310   0.312   0.314   0.315   0.317   0.322   0.323
  0.326   0.331   0.332   0.336   0.338   0.341   0.344   0.346
  0.350   0.353   0.355   0.358   0.358   0.362   0.365   0.369
  0.370   0.372   0.375   0.383   0.385   0.387   0.392   0.394
  0.402   0.404   0.413   0.415   0.417   0.421   0.426   0.431
  0.433   0.443   0.444   0.452   0.458   0.462   0.467   0.475
  0.478   0.487   0.491   0.499   0.502   0.508   0.509   0.512
  0.519   0.522   0.539   0.545   0.550   0.557   0.564   0.570
  0.573   0.578   0.585   0.587   0.593   0.595   0.601   0.606
  0.612   0.618   0.625   0.630   0.633   0.639   0.645   0.649
  0.653   0.660   0.662   0.670   0.672   0.677   0.683   0.688
  0.691   0.696   0.698   0.706   0.710   0.719   0.724   0.729
  0.737   0.740   0.749   0.753   0.756   0.760   0.763   0.767
  0.770   0.776   0.778   0.780   0.789   0.792   0.795   0.800
  0.807   0.810   0.816   0.821   0.829   0.837   0.838   0.843
  0.854   0.859   0.881   0.894   0.917   0.919   0.925   0.934
  0.947   0.962   0.972   0.980   0.991   1.005   1.008   1.016
  1.027   1.036   1.058   1.063   1.073   1.078   1.088   1.099
  1.114   1.117   1.126   1.137   1.140   1.145   1.150   1.159
  1.166   1.171   1.173   1.175   1.185   1.195   1.200   1.206
  1.213   1.222   1.236   1.241   1.244   1.250   1.254   1.265
  1.272   1.279   1.281   1.293   1.299   1.314   1.321   1.335
  1.345   1.357   1.373   1.382   1.395   1.399   1.409   1.423
  1.439   1.442   1.455   1.464   1.469   1.475   1.488   1.494
  1.502   1.505   1.513   1.520   1.525   1.533   1.537   1.548
  1.556   1.558   1.562   1.573   1.576   1.580   1.581   1.592
  1.595   1.599   1.602   1.609   1.613   1.621   1.624   1.627
  1.629   1.636   1.639   1.650   1.656   1.656   1.666   1.667
  1.671   1.678   1.679   1.689   1.694   1.702   1.710   1.717
  1.725   1.726   1.734   1.751   1.753   1.760   1.766   1.773
  1.783   1.787   1.791   1.799   1.804   1.810   1.815   1.827
  1.832   1.845   1.851   1.863   1.868   1.882   1.892   1.896
  1.916   1.920   1.921   1.931   1.944   1.957   1.964   1.982
  1.987   2.003   2.009   2.022   2.037   2.042   2.051   2.056
  2.061   2.067   2.081   2.087   2.094   2.105   2.108   2.126
  2.127   2.142   2.151   2.160   2.165   2.170   2.181   2.184
  2.205   2.210   2.216   2.232   2.253   2.258   2.267   2.275
  2.282   2.296   2.305   2.327   2.349   2.351   2.366   2.390
  2.391   2.398   2.402   2.424   2.437   2.440   2.489   2.495
  2.515   2.527   2.532   2.536   2.541   2.548   2.555   2.569
  2.574   2.580   2.585   2.595   2.600   2.605   2.623   2.636
  2.643   2.651   2.659   2.671   2.674   2.686   2.693   2.701
  2.721   2.726   2.732   2.755   2.770   2.783   2.785   2.790
  2.802   2.819   2.821   2.827   2.834   2.844   2.853   2.864
  2.877   2.890   2.893   2.900   2.910   2.916   2.920   2.931
  2.944   2.952   2.956   2.971   2.981   2.991   2.995   3.006
  3.011   3.038   3.046   3.052   3.056   3.072   3.078   3.086
  3.096   3.101   3.108   3.121   3.128   3.138   3.151   3.159
  3.166   3.172   3.183   3.203   3.215   3.220   3.231   3.252
  3.273   3.283   3.296   3.310   3.316   3.322   3.337   3.368
  3.371   3.386   3.406   3.432   3.448   3.471   3.498   3.523
  3.530   3.557   3.573   3.621   3.685   3.778   3.785   3.798
  3.805   3.806   3.839   3.843   3.845   3.853   3.885   3.907
  3.920   3.934   3.941   3.960   3.988   3.997   4.002   4.029
  4.064   4.090   4.112   4.133   4.160   4.175   4.184   4.230
  4.250   4.271   4.296   4.303   4.314   4.324   4.377   4.405
  4.991   5.061   5.077   5.095   5.107   5.119   5.160   5.192
  5.199   5.233   5.368   5.382   5.425   5.436   5.460   5.501
  5.602   5.617   5.653   5.663   5.713   5.729   5.817   5.850
 23.755  23.774  23.795  23.809  23.818  23.831  23.853  23.861
 23.882  23.887  23.892  23.934  23.951  23.981  23.990  24.017
 49.871  49.905  49.942  49.950  49.969  49.974  50.015  50.020
 --------------------------------------------------------------

          Ground-State Mulliken Net Atomic Charges

     Atom                 Charge (a.u.)
  ----------------------------------------
      1 C                     0.451556
      2 H                     0.235076
      3 C                    -1.120293
      4 H                     0.246402
      5 O                     0.170455
      6 C                    -0.923570
      7 H                     0.243565
      8 H                     0.141853
      9 C                     0.719729
     10 H                     0.195251
     11 C                    -0.343479
     12 O                    -0.204246
     13 H                     0.108662
     14 C                    -0.676744
     15 H                     0.183400
     16 H                     0.168200
     17 C                    -0.345898
     18 H                     0.170084
     19 H                     0.158834
     20 C                     0.506399
     21 H                     0.176035
     22 C                    -0.602708
     23 H                     0.152944
     24 H                     0.134208
     25 H                     0.137264
     26 C                    -0.739313
     27 H                     0.187535
     28 H                     0.142804
     29 H                     0.149257
     30 O                     0.077908
     31 C                    -0.331026
     32 H                     0.269400
     33 C                    -0.257503
     34 H                     0.243026
     35 C                     0.123588
     36 O                    -0.203538
     37 O                    -0.117227
     38 H                     0.294004
     39 C                    -0.320825
     40 H                     0.282697
     41 O                    -0.138973
     42 H                     0.259759
     43 C                    -0.640125
     44 H                     0.294701
     45 O                    -0.208333
     46 H                     0.274394
     47 C                    -0.113780
     48 H                     0.257820
     49 O                    -0.130863
     50 H                     0.261635
  ----------------------------------------
  Sum of atomic charges =     0.000000

 -----------------------------------------------------------------
                    Cartesian Multipole Moments
 -----------------------------------------------------------------
    Charge (ESU x 10^10)
                 0.0000
    Dipole Moment (Debye)
         X      -1.1584      Y       2.8786      Z       4.7373
       Tot       5.6630
    Quadrupole Moments (Debye-Ang)
        XX    -132.1504     XY      12.6310     YY    -153.4612
        XZ       7.2591     YZ     -11.2007     ZZ    -155.0963
    Octopole Moments (Debye-Ang^2)
       XXX      22.7343    XXY      47.0344    XYY      28.2327
       YYY      26.4961    XXZ      26.2683    XYZ      -0.3930
       YYZ      49.2618    XZZ      50.6843    YZZ      68.1965
       ZZZ      62.7232
    Hexadecapole Moments (Debye-Ang^3)
      XXXX   -8061.1499   XXXY     650.2241   XXYY   -1795.7216
      XYYY     263.2400   YYYY   -2272.1069   XXXZ      41.3378
      XXYZ    -307.0375   XYYZ     -64.5739   YYYZ    -585.9858
      XXZZ   -1785.8853   XYZZ     163.7219   YYZZ    -877.1995
      XZZZ    -146.5662   YZZZ    -636.4405   ZZZZ   -2550.3256
 -----------------------------------------------------------------
 Calculating analytic gradient of the SCF energy
 Gradient of SCF Energy
            1           2           3           4           5           6
    1   0.0010122  -0.0000794  -0.0009457   0.0000497   0.0019261   0.0008489
    2   0.0015396   0.0000813  -0.0006053  -0.0001320   0.0003917   0.0003631
    3  -0.0000293   0.0001108   0.0021765  -0.0005747  -0.0010129   0.0002366
            7           8           9          10          11          12
    1  -0.0000376  -0.0007370  -0.0002190  -0.0001124   0.0002658  -0.0005633
    2   0.0000638  -0.0005425  -0.0009821   0.0000702   0.0003463   0.0002622
    3   0.0000845   0.0002639  -0.0007688   0.0001095  -0.0005556   0.0007833
           13          14          15          16          17          18
    1   0.0004221   0.0000546   0.0000314   0.0000447  -0.0007068   0.0001004
    2  -0.0000354   0.0004602   0.0000287   0.0000744  -0.0008734   0.0001924
    3   0.0002188   0.0001735  -0.0000831   0.0000843  -0.0000546   0.0000658
           19          20          21          22          23          24
    1  -0.0003414   0.0001108  -0.0001731   0.0000704   0.0000184   0.0000773
    2  -0.0004858  -0.0003944   0.0000285   0.0001885  -0.0000334  -0.0001342
    3  -0.0001350  -0.0001673  -0.0002916   0.0002052   0.0000688  -0.0001310
           25          26          27          28          29          30
    1  -0.0002357   0.0001928  -0.0003205   0.0005083  -0.0000751   0.0007485
    2  -0.0002401   0.0005285  -0.0008447   0.0000632   0.0000491   0.0008762
    3   0.0000235  -0.0001898   0.0002614   0.0001329  -0.0002512   0.0008967
           31          32          33          34          35          36
    1   0.0008983  -0.0002260  -0.0007411   0.0003865  -0.0035897   0.0011149
    2   0.0000215   0.0000800  -0.0006402   0.0005657   0.0009189  -0.0002071
    3   0.0001040   0.0001047  -0.0004176  -0.0006060  -0.0021838   0.0010536
           37          38          39          40          41          42
    1   0.0011780  -0.0000708   0.0013466  -0.0005330  -0.0007267  -0.0002828
    2  -0.0004507  -0.0001003  -0.0005589   0.0000290   0.0003913   0.0000778
    3   0.0006554  -0.0000681   0.0008420  -0.0005084   0.0000846  -0.0004096
           43          44          45          46          47          48
    1   0.0007307   0.0000113  -0.0003236  -0.0001551  -0.0001112   0.0002062
    2  -0.0004371   0.0002023   0.0001886  -0.0000691  -0.0011769   0.0000227
    3  -0.0003437   0.0001833   0.0001889   0.0000941   0.0004814  -0.0003390
           49          50
    1  -0.0010516   0.0000038
    2   0.0007844   0.0000532
    3  -0.0002331  -0.0003340
 Max gradient component =       3.590E-03
 RMS gradient           =       6.377E-04
 Gradient time:  CPU 504.46 s  wall 85.08 s
 Geometry Optimization Parameters
   NAtoms,    NIC,     NZ,  NCons,   NDum,   NFix, NCnnct, MaxDiis
       50     399       0       0       0       0       0       0

 Cartesian Hessian Update
 Hessian Updated using BFGS Update


** GEOMETRY OPTIMIZATION IN DELOCALIZED INTERNAL COORDINATES **
   Searching for a Minimum

   Optimization Cycle:   9

                       Coordinates (Angstroms)
     ATOM                X               Y               Z
      1  C        -2.7303293288    1.1633195087   -0.0723100785
      2  H        -2.6133351217    1.5947502988   -1.0761939639
      3  C        -1.6934947803    0.0295730237    0.0199138286
      4  H        -1.7281418262   -0.4256200245    1.0151816120
      5  O        -0.3932512895    0.6462587880   -0.1578903978
      6  C        -1.9339508987   -1.0426518034   -1.0507620266
      7  H        -1.7720006995   -0.5984109615   -2.0376912500
      8  H        -1.2196904586   -1.8643583303   -0.9582443991
      9  C        -3.3522581392   -1.6115516225   -0.9665262915
     10  H        -3.4972792481   -2.1018080778    0.0111201295
     11  C        -3.6210887271   -2.6929012215   -1.9882048915
     12  O        -2.8268294115   -3.1093439787   -2.7937892683
     13  H        -4.6525502662   -3.1093997564   -1.9523761430
     14  C        -4.4053313857   -0.4916833480   -1.0663076374
     15  H        -5.4147557996   -0.9043828891   -0.9646636162
     16  H        -4.3479007604   -0.0312610404   -2.0601151653
     17  C        -4.1530577645    0.5692449183    0.0111112615
     18  H        -4.8906716368    1.3702733064   -0.0868080384
     19  H        -4.3143208621    0.1154382895    0.9963292571
     20  C        -2.4698091927    2.3173424564    0.9317164700
     21  H        -1.4241688969    2.6002108919    0.7844720604
     22  C        -3.3221236783    3.5521887186    0.6006695872
     23  H        -3.0271675748    4.4002062864    1.2256834707
     24  H        -3.2004742035    3.8528280203   -0.4447929497
     25  H        -4.3878012851    3.3754538476    0.7787864748
     26  C        -2.6419557566    1.9215499170    2.4066865455
     27  H        -2.0320193688    1.0558298489    2.6775166825
     28  H        -3.6847481888    1.6935551757    2.6476586716
     29  H        -2.3382509862    2.7505414667    3.0530435633
     30  O         1.6855120386    0.2195210659   -0.8736691710
     31  C         2.8696410394   -0.5646681061   -0.7888796492
     32  H         2.6356841945   -1.6349461086   -0.8380727703
     33  C         0.7246823100   -0.1249496678    0.1195124293
     34  H         0.5045593048   -1.2003985503    0.0563370409
     35  C         3.7049929048   -0.2564050683   -2.0284195545
     36  O         3.9506717186   -1.0543939950   -2.8922621751
     37  O         4.1643942121    1.0121327173   -2.0278191395
     38  H         4.6714279979    1.1348929680   -2.8444287218
     39  C         3.6020604054   -0.2619884311    0.5280729558
     40  H         3.8777057675    0.8021331277    0.5203463739
     41  O         4.7530338707   -1.0826224649    0.5912707252
     42  H         5.0971073254   -1.0511460081    1.4911488019
     43  C         2.6443817140   -0.5348843407    1.6873585340
     44  H         2.4581319315   -1.6118684553    1.7422631258
     45  O         3.2424591473   -0.2186220973    2.9542627053
     46  H         3.4189660869    0.7304385368    2.9847759590
     47  C         1.3139008804    0.1930915222    1.5034610067
     48  H         1.4783798638    1.2807183865    1.5359441169
     49  O         0.3691750642   -0.1959651842    2.4914323067
     50  H         0.8313954450   -0.2467177318    3.3366075232
   Point Group: c1    Number of degrees of freedom:   144


   Energy is  -1227.499495451

 Hessian Updated using BFGS Update

142 Hessian modes will be used to form the next step
  Hessian Eigenvalues:
     0.002079    0.003685    0.004691    0.004992    0.005562    0.006225
     0.006525    0.006836    0.007074    0.007521    0.008070    0.010004
     0.010733    0.011353    0.014006    0.018502    0.019510    0.020577
     0.021995    0.030746    0.031549    0.033149    0.034461    0.038553
     0.039437    0.041802    0.044642    0.045433    0.045814    0.046286
     0.047639    0.047964    0.049192    0.049377    0.050059    0.050847
     0.052174    0.054116    0.054367    0.054680    0.055277    0.055972
     0.056330    0.056668    0.056822    0.057683    0.058273    0.060418
     0.061792    0.064908    0.066820    0.068117    0.075023    0.076517
     0.079723    0.082606    0.082802    0.083161    0.086968    0.093778
     0.094981    0.101212    0.115246    0.122890    0.128159    0.144520
     0.150317    0.152417    0.157673    0.159859    0.159983    0.160002
     0.160007    0.160065    0.160240    0.161137    0.164170    0.168155
     0.169079    0.172865    0.175299    0.177724    0.182644    0.196530
     0.199327    0.205122    0.216193    0.220353    0.246577    0.252456
     0.260275    0.263138    0.269571    0.276387    0.280703    0.284652
     0.285695    0.289605    0.290917    0.292141    0.293374    0.294586
     0.298983    0.302280    0.308326    0.323806    0.331088    0.336034
     0.338514    0.338873    0.339137    0.339440    0.339671    0.339894
     0.340119    0.340466    0.340872    0.341046    0.341393    0.341684
     0.341710    0.342409    0.342540    0.342894    0.343298    0.343877
     0.346152    0.350937    0.386476    0.394647    0.397350    0.401643
     0.409869    0.418619    0.483716    0.513385    0.517805    0.521359
     0.530775    0.548780    0.934489    0.957949

 Minimum Search - Taking Simple RFO Step
 Searching for Lamda that Minimizes Along All modes
 Value Taken    Lamda =  -0.00074992
 Calculated Step too Large.  Step scaled by  0.915754
 Step Taken.  Stepsize is  0.300000

                             Maximum     Tolerance    Cnvgd?
         Gradient           0.002927      0.000300      NO
         Displacement       0.138319      0.001200      NO
         Energy change     -0.000583      0.000001      NO


 New Cartesian Coordinates Obtained by Inverse Iteration

 Displacement from previous Coordinates is:  2.262336
 ----------------------------------------------------------------
             Standard Nuclear Orientation (Angstroms)
    I     Atom           X                Y                Z
 ----------------------------------------------------------------
    1      C      -2.7435767683     1.1770542221    -0.0318414496
    2      H      -2.6033044176     1.6464441842    -1.0154218076
    3      C      -1.6873395504     0.0605024476     0.0467378659
    4      H      -1.7451581179    -0.4384865034     1.0206957679
    5      O      -0.3870592552     0.6937906186    -0.0653099547
    6      C      -1.8726593749    -0.9646351645    -1.0783462470
    7      H      -1.7016325646    -0.4677439694    -2.0377853221
    8      H      -1.1336075231    -1.7670931598    -1.0113276741
    9      C      -3.2763395643    -1.5732613746    -1.0530007650
   10      H      -3.4333030924    -2.1076087193    -0.1003880637
   11      C      -3.4920135555    -2.6165422199    -2.1259382712
   12      O      -2.6711295439    -2.9737106255    -2.9311569850
   13      H      -4.5156536790    -3.0549612613    -2.1384516739
   14      C      -4.3563859539    -0.4767051016    -1.1348233787
   15      H      -5.3576164664    -0.9163324764    -1.0726823434
   16      H      -4.2867862951     0.0193410437    -2.1104699716
   17      C      -4.1551502985     0.5532389223    -0.0149566140
   18      H      -4.9064507308     1.3419659806    -0.1069965655
   19      H      -4.3338033999     0.0652962385     0.9506440410
   20      C      -2.5449553386     2.2986415226     1.0224126071
   21      H      -1.4951955282     2.5913294664     0.9425691769
   22      C      -3.3861880271     3.5395132902     0.6838738237
   23      H      -3.1300666196     4.3687544195     1.3496492217
   24      H      -3.2105219358     3.8735046025    -0.3434377618
   25      H      -4.4588805588     3.3549187496     0.7989873560
   26      C      -2.7977800642     1.8530260538     2.4714296611
   27      H      -2.1855113683     0.9923128184     2.7487567783
   28      H      -3.8494400439     1.5994671240     2.6405439178
   29      H      -2.5485703080     2.6648350371     3.1617055870
   30      O       1.6437910172     0.1359072335    -0.8552977329
   31      C       2.8122428394    -0.6726109078    -0.7633327003
   32      H       2.5551496192    -1.7378574616    -0.7210986757
   33      C       0.7221681854    -0.0918854729     0.2084287226
   34      H       0.4665570356    -1.1613020789     0.2428101736
   35      C       3.5934772359    -0.4810519855    -2.0608288358
   36      O       3.7802203593    -1.3498572273    -2.8668878492
   37      O       4.0806820567     0.7712705568    -2.1791122766
   38      H       4.5534476383     0.8238639410    -3.0223588267
   39      C       3.6112110034    -0.2931425166     0.4936080112
   40      H       3.9178736276     0.7580138971     0.3938991370
   41      O       4.7396796961    -1.1443367299     0.5662479945
   42      H       5.1242633616    -1.0679155834     1.4462970010
   43      C       2.7041053454    -0.4474056883     1.7125228424
   44      H       2.4919255412    -1.5111084302     1.8564949179
   45      O       3.3773071264    -0.0609605551     2.9210360517
   46      H       3.5856266872     0.8800258717     2.8717042315
   47      C       1.3869994711     0.3035206493     1.5357649652
   48      H       1.5757189546     1.3865909907     1.4880014247
   49      O       0.4807033126    -0.0056398479     2.5848925955
   50      H       0.9724355169    -0.0124309972     3.4139937938
 ----------------------------------------------------------------
 Molecular Point Group                 C1    NOp =  1
 Largest Abelian Subgroup              C1    NOp =  1
 Nuclear Repulsion Energy =  2309.7044679989 hartrees
 There are       93 alpha and       93 beta electrons
 Applying Cartesian multipole field
    Component          Value
    ---------          -----
     (2,0,0)        1.00000E-12
     (0,2,0)        2.00000E-11
     (0,0,2)       -3.00000E-11
 Nucleus-field energy     =    -0.0000000228 hartrees
 Requested basis set is 6-311++G(d,p)
 There are 274 shells and 710 basis functions
 A cutoff of  1.0D-11 yielded  27018 shell pairs
 There are    176549 function pairs (    186969 Cartesian)
 Smallest overlap matrix eigenvalue = 8.32E-07

 Q-Chem warning in module stvman/mkSTV.C, line 306:

 Overlap eigenvalue is smaller than square root of threshold
 Use THRESH >= 12 to get rid of this warning

 Linear dependence detected in AO basis
 Tighter screening thresholds may be required for diffuse basis sets
 Use S2THRESH > 14 and THRESH = 14 in case of SCF convergence issues
 Number of orthogonalized atomic orbitals = 709
 Maximum deviation from orthogonality = 2.858E-10
 Guess MOs from SCF MO coefficient file

 -----------------------------------------------------------------------
  General SCF calculation program by
  Eric Jon Sundstrom, Paul Horn, Yuezhi Mao, Dmitri Zuev, Alec White,
  David Stuck, Shaama M.S., Shane Yost, Joonho Lee, David Small,
  Daniel Levine, Susi Lehtola, Hugh Burton, Evgeny Epifanovsky
 -----------------------------------------------------------------------
 Exchange:     0.2000 Hartree-Fock + 0.0800 Slater + 0.7200 B88
 Correlation:  0.1900 VWN1RPA + 0.8100 LYP
 Using SG-1 standard quadrature grid
 using 6 threads for integral computing
 -------------------------------------------------------
 OpenMP Integral computing Module                
 Release: version 2.0, May 2017, Q-Chem Inc. Pleasanton 
 -------------------------------------------------------
 -------------------------------------------------------
 OpenMP BLAS3 based DFT computing Module                
 Release: version 1.0, May 2013, Q-Chem Inc. Pittsburgh 
 -------------------------------------------------------
 A restricted SCF calculation will be
 performed using DIIS
 SCF converges when DIIS error is below 1.0e-08
 ---------------------------------------
  Cycle       Energy         DIIS error
 ---------------------------------------
    1   -1227.4250276515      1.05e-03  
    2   -1227.4985123190      1.64e-04  
    3   -1227.4972164070      2.51e-04  
    4   -1227.4998776959      3.69e-05  
    5   -1227.4999144742      2.53e-05  
    6   -1227.4999429916      4.76e-06  
    7   -1227.4999440776      1.22e-06  
    8   -1227.4999441506      4.13e-07  
    9   -1227.4999441587      1.32e-07  
   10   -1227.4999441597      5.58e-08  
   11   -1227.4999441598      2.74e-08  
   12   -1227.4999441597      8.74e-09  Convergence criterion met
 ---------------------------------------
 SCF time:   CPU 2141.52s  wall 378.00s 
 SCF   energy in the final basis set =    -1227.4999441597
 Total energy in the final basis set =    -1227.4999441597

 --------------------------------------------------------------

                    Orbital Energies (a.u.)
 --------------------------------------------------------------

 Alpha MOs
 -- Occupied --
-19.185 -19.167 -19.155 -19.148 -19.148 -19.142 -19.131 -19.129
-10.321 -10.294 -10.267 -10.259 -10.254 -10.252 -10.247 -10.233
-10.197 -10.187 -10.180 -10.178 -10.175 -10.172 -10.158 -10.155
 -1.129  -1.097  -1.074  -1.063  -1.055  -1.043  -1.040  -1.035
 -0.858  -0.811  -0.809  -0.796  -0.753  -0.749  -0.699  -0.685
 -0.672  -0.662  -0.643  -0.625  -0.615  -0.603  -0.567  -0.565
 -0.561  -0.550  -0.543  -0.522  -0.514  -0.505  -0.501  -0.495
 -0.490  -0.485  -0.480  -0.466  -0.455  -0.450  -0.448  -0.443
 -0.437  -0.434  -0.423  -0.416  -0.406  -0.400  -0.399  -0.393
 -0.387  -0.381  -0.378  -0.375  -0.370  -0.363  -0.358  -0.351
 -0.347  -0.342  -0.341  -0.339  -0.324  -0.318  -0.315  -0.310
 -0.303  -0.295  -0.288  -0.275  -0.263
 -- Virtual --
 -0.040  -0.033  -0.022  -0.014  -0.008  -0.007  -0.001   0.002
  0.008   0.013   0.018   0.024   0.026   0.030   0.037   0.040
  0.043   0.048   0.049   0.053   0.055   0.061   0.064   0.065
  0.070   0.073   0.077   0.079   0.083   0.085   0.087   0.090
  0.093   0.097   0.098   0.101   0.102   0.105   0.108   0.110
  0.112   0.113   0.115   0.117   0.118   0.122   0.124   0.127
  0.128   0.132   0.135   0.136   0.137   0.140   0.141   0.143
  0.147   0.149   0.150   0.151   0.153   0.154   0.159   0.161
  0.163   0.164   0.164   0.166   0.172   0.172   0.176   0.177
  0.183   0.184   0.187   0.189   0.193   0.193   0.195   0.195
  0.199   0.201   0.204   0.205   0.207   0.212   0.216   0.217
  0.219   0.222   0.226   0.227   0.229   0.232   0.235   0.238
  0.240   0.242   0.245   0.248   0.249   0.253   0.258   0.263
  0.264   0.265   0.269   0.270   0.276   0.278   0.279   0.282
  0.283   0.288   0.292   0.294   0.296   0.297   0.299   0.303
  0.306   0.310   0.311   0.313   0.315   0.318   0.321   0.322
  0.325   0.330   0.332   0.336   0.339   0.341   0.343   0.346
  0.349   0.352   0.353   0.357   0.360   0.361   0.366   0.369
  0.371   0.373   0.375   0.384   0.386   0.387   0.391   0.394
  0.402   0.406   0.409   0.415   0.418   0.421   0.424   0.430
  0.432   0.443   0.444   0.452   0.458   0.464   0.470   0.476
  0.477   0.484   0.487   0.496   0.503   0.506   0.508   0.511
  0.519   0.527   0.535   0.543   0.550   0.556   0.566   0.568
  0.573   0.581   0.582   0.586   0.594   0.597   0.599   0.605
  0.610   0.618   0.626   0.628   0.633   0.639   0.645   0.648
  0.652   0.659   0.662   0.668   0.670   0.674   0.684   0.689
  0.692   0.696   0.697   0.706   0.714   0.720   0.725   0.726
  0.738   0.742   0.747   0.753   0.757   0.762   0.764   0.768
  0.770   0.777   0.777   0.781   0.788   0.793   0.796   0.800
  0.805   0.810   0.815   0.819   0.827   0.833   0.837   0.840
  0.847   0.855   0.878   0.890   0.918   0.921   0.925   0.932
  0.947   0.961   0.974   0.977   0.987   1.002   1.008   1.016
  1.029   1.035   1.053   1.062   1.071   1.076   1.089   1.096
  1.113   1.118   1.128   1.135   1.137   1.146   1.153   1.158
  1.163   1.168   1.174   1.178   1.187   1.194   1.201   1.204
  1.211   1.221   1.236   1.241   1.242   1.250   1.255   1.264
  1.273   1.279   1.283   1.294   1.301   1.317   1.322   1.335
  1.345   1.358   1.374   1.381   1.392   1.395   1.407   1.418
  1.436   1.441   1.456   1.466   1.467   1.478   1.488   1.492
  1.502   1.503   1.516   1.521   1.524   1.530   1.537   1.545
  1.556   1.559   1.565   1.573   1.575   1.579   1.582   1.591
  1.594   1.597   1.601   1.609   1.616   1.619   1.625   1.627
  1.630   1.636   1.640   1.650   1.655   1.658   1.664   1.668
  1.673   1.677   1.680   1.687   1.692   1.701   1.711   1.715
  1.723   1.727   1.734   1.751   1.754   1.762   1.767   1.773
  1.783   1.786   1.788   1.796   1.804   1.808   1.817   1.825
  1.830   1.842   1.851   1.862   1.870   1.880   1.889   1.899
  1.912   1.916   1.924   1.931   1.944   1.956   1.964   1.981
  1.988   2.000   2.009   2.019   2.035   2.044   2.049   2.058
  2.062   2.067   2.081   2.085   2.094   2.108   2.109   2.123
  2.127   2.145   2.154   2.160   2.167   2.174   2.181   2.185
  2.202   2.211   2.212   2.233   2.252   2.259   2.264   2.273
  2.281   2.295   2.307   2.329   2.348   2.354   2.367   2.387
  2.389   2.398   2.401   2.425   2.435   2.439   2.488   2.492
  2.515   2.527   2.531   2.537   2.542   2.546   2.554   2.569
  2.573   2.579   2.581   2.594   2.599   2.603   2.624   2.635
  2.644   2.651   2.658   2.670   2.676   2.684   2.693   2.702
  2.718   2.725   2.729   2.759   2.770   2.778   2.785   2.790
  2.804   2.820   2.821   2.826   2.837   2.843   2.853   2.864
  2.878   2.889   2.895   2.901   2.913   2.916   2.920   2.933
  2.942   2.949   2.956   2.970   2.975   2.990   2.999   3.004
  3.013   3.036   3.045   3.049   3.057   3.072   3.078   3.087
  3.095   3.102   3.107   3.118   3.130   3.136   3.152   3.160
  3.166   3.171   3.184   3.205   3.215   3.221   3.233   3.252
  3.271   3.280   3.294   3.310   3.314   3.331   3.339   3.370
  3.374   3.389   3.411   3.430   3.448   3.475   3.499   3.524
  3.531   3.558   3.575   3.624   3.688   3.777   3.785   3.797
  3.806   3.807   3.838   3.842   3.846   3.851   3.885   3.909
  3.921   3.933   3.941   3.955   3.990   3.999   4.004   4.029
  4.063   4.089   4.113   4.134   4.162   4.174   4.183   4.230
  4.249   4.271   4.295   4.305   4.314   4.326   4.375   4.403
  4.992   5.062   5.079   5.096   5.107   5.116   5.162   5.192
  5.205   5.237   5.367   5.383   5.425   5.435   5.458   5.498
  5.606   5.619   5.655   5.668   5.709   5.731   5.820   5.852
 23.754  23.774  23.796  23.810  23.819  23.829  23.852  23.856
 23.883  23.888  23.893  23.933  23.951  23.982  23.990  24.016
 49.872  49.905  49.941  49.951  49.971  49.974  50.016  50.021
 --------------------------------------------------------------

          Ground-State Mulliken Net Atomic Charges

     Atom                 Charge (a.u.)
  ----------------------------------------
      1 C                     0.505511
      2 H                     0.238280
      3 C                    -1.122166
      4 H                     0.223633
      5 O                     0.160640
      6 C                    -0.869080
      7 H                     0.246205
      8 H                     0.146374
      9 C                     0.738811
     10 H                     0.196214
     11 C                    -0.342893
     12 O                    -0.202063
     13 H                     0.106692
     14 C                    -0.707468
     15 H                     0.183238
     16 H                     0.168130
     17 C                    -0.345034
     18 H                     0.171372
     19 H                     0.157231
     20 C                     0.506616
     21 H                     0.174624
     22 C                    -0.620237
     23 H                     0.154724
     24 H                     0.133084
     25 H                     0.135858
     26 C                    -0.737545
     27 H                     0.185513
     28 H                     0.144797
     29 H                     0.150115
     30 O                     0.065389
     31 C                    -0.343841
     32 H                     0.271494
     33 C                    -0.233928
     34 H                     0.228930
     35 C                     0.115751
     36 O                    -0.200971
     37 O                    -0.117294
     38 H                     0.294002
     39 C                    -0.349542
     40 H                     0.281133
     41 O                    -0.136761
     42 H                     0.258771
     43 C                    -0.569092
     44 H                     0.298929
     45 O                    -0.210805
     46 H                     0.273485
     47 C                    -0.188041
     48 H                     0.253195
     49 O                    -0.131607
     50 H                     0.259624
  ----------------------------------------
  Sum of atomic charges =     0.000000

 -----------------------------------------------------------------
                    Cartesian Multipole Moments
 -----------------------------------------------------------------
    Charge (ESU x 10^10)
                 0.0000
    Dipole Moment (Debye)
         X      -1.1252      Y       2.9394      Z       4.4710
       Tot       5.4677
    Quadrupole Moments (Debye-Ang)
        XX    -130.6257     XY      13.5921     YY    -153.4100
        XZ       6.7777     YZ     -11.3537     ZZ    -155.3454
    Octopole Moments (Debye-Ang^2)
       XXX      30.9507    XXY      45.7941    XYY      19.3347
       YYY      27.2749    XXZ      18.1786    XYZ      -2.0730
       YYZ      53.1613    XZZ      54.2234    YZZ      69.7245
       ZZZ      57.6273
    Hexadecapole Moments (Debye-Ang^3)
      XXXX   -7952.0700   XXXY     718.4133   XXYY   -1784.0763
      XYYY     378.3710   YYYY   -2203.6999   XXXZ      23.2301
      XXYZ    -300.5509   XYYZ     -28.7073   YYYZ    -641.9825
      XXZZ   -1762.4024   XYZZ     190.9247   YYZZ    -896.6935
      XZZZ    -195.8175   YZZZ    -716.5988   ZZZZ   -2662.8733
 -----------------------------------------------------------------
 Calculating analytic gradient of the SCF energy
 Gradient of SCF Energy
            1           2           3           4           5           6
    1   0.0005177  -0.0000801  -0.0021347   0.0000165   0.0017142   0.0017312
    2   0.0011262  -0.0004063  -0.0006452  -0.0001360   0.0006336   0.0008301
    3   0.0005952  -0.0000316   0.0025773  -0.0006281  -0.0026580  -0.0000671
            7           8           9          10          11          12
    1  -0.0000114  -0.0002763  -0.0000793  -0.0002134   0.0026957  -0.0022907
    2   0.0000154  -0.0004695  -0.0006120   0.0000892  -0.0008947   0.0010341
    3   0.0002568  -0.0000226  -0.0012348   0.0001438  -0.0008266   0.0018191
           13          14          15          16          17          18
    1   0.0000664  -0.0004504  -0.0001117   0.0000954  -0.0005000  -0.0000132
    2   0.0001780  -0.0000441   0.0000720  -0.0001474   0.0002950   0.0001031
    3  -0.0002454   0.0002205  -0.0002299   0.0000126   0.0000610   0.0002171
           19          20          21          22          23          24
    1   0.0000033   0.0002968  -0.0006264  -0.0001548  -0.0000454  -0.0000313
    2  -0.0000988  -0.0002099  -0.0000988  -0.0000096  -0.0001354  -0.0000481
    3   0.0001539   0.0000374  -0.0004353   0.0000213  -0.0000017  -0.0000300
           25          26          27          28          29          30
    1   0.0000134   0.0001547  -0.0004946  -0.0001128  -0.0000863   0.0005092
    2   0.0000593  -0.0003017   0.0000187   0.0001947   0.0001392   0.0008694
    3   0.0000254   0.0002187  -0.0001041   0.0000347  -0.0000270   0.0012039
           31          32          33          34          35          36
    1   0.0016407   0.0002546  -0.0009452   0.0005482  -0.0037340   0.0006821
    2  -0.0007622   0.0000151   0.0002750   0.0000924  -0.0002789   0.0013723
    3  -0.0003236  -0.0000159   0.0004772  -0.0006652  -0.0041386   0.0030638
           37          38          39          40          41          42
    1   0.0015551  -0.0002940   0.0003424  -0.0003855  -0.0007808  -0.0001987
    2  -0.0011350   0.0003710  -0.0004032   0.0000916   0.0006127  -0.0003210
    3  -0.0004074   0.0007317   0.0013665  -0.0002568   0.0007715  -0.0009264
           43          44          45          46          47          48
    1  -0.0005528   0.0003546   0.0005556  -0.0002079   0.0004197   0.0001902
    2  -0.0001637   0.0003159   0.0006953  -0.0007777  -0.0008254  -0.0000879
    3   0.0008009   0.0001617   0.0001368   0.0001176  -0.0006783  -0.0007224
           49          50
    1   0.0010418  -0.0005879
    2  -0.0001875  -0.0002992
    3  -0.0001407  -0.0004086
 Max gradient component =       4.139E-03
 RMS gradient           =       8.859E-04
 Gradient time:  CPU 503.74 s  wall 84.96 s
 Geometry Optimization Parameters
   NAtoms,    NIC,     NZ,  NCons,   NDum,   NFix, NCnnct, MaxDiis
       50     399       0       0       0       0       0       0

 Cartesian Hessian Update
 Hessian Updated using BFGS Update


** GEOMETRY OPTIMIZATION IN DELOCALIZED INTERNAL COORDINATES **
   Searching for a Minimum

   Optimization Cycle:  10

                       Coordinates (Angstroms)
     ATOM                X               Y               Z
      1  C        -2.7435767683    1.1770542221   -0.0318414496
      2  H        -2.6033044176    1.6464441842   -1.0154218076
      3  C        -1.6873395504    0.0605024476    0.0467378659
      4  H        -1.7451581179   -0.4384865034    1.0206957679
      5  O        -0.3870592552    0.6937906186   -0.0653099547
      6  C        -1.8726593749   -0.9646351645   -1.0783462470
      7  H        -1.7016325646   -0.4677439694   -2.0377853221
      8  H        -1.1336075231   -1.7670931598   -1.0113276741
      9  C        -3.2763395643   -1.5732613746   -1.0530007650
     10  H        -3.4333030924   -2.1076087193   -0.1003880637
     11  C        -3.4920135555   -2.6165422199   -2.1259382712
     12  O        -2.6711295439   -2.9737106255   -2.9311569850
     13  H        -4.5156536790   -3.0549612613   -2.1384516739
     14  C        -4.3563859539   -0.4767051016   -1.1348233787
     15  H        -5.3576164664   -0.9163324764   -1.0726823434
     16  H        -4.2867862951    0.0193410437   -2.1104699716
     17  C        -4.1551502985    0.5532389223   -0.0149566140
     18  H        -4.9064507308    1.3419659806   -0.1069965655
     19  H        -4.3338033999    0.0652962385    0.9506440410
     20  C        -2.5449553386    2.2986415226    1.0224126071
     21  H        -1.4951955282    2.5913294664    0.9425691769
     22  C        -3.3861880271    3.5395132902    0.6838738237
     23  H        -3.1300666196    4.3687544195    1.3496492217
     24  H        -3.2105219358    3.8735046025   -0.3434377618
     25  H        -4.4588805588    3.3549187496    0.7989873560
     26  C        -2.7977800642    1.8530260538    2.4714296611
     27  H        -2.1855113683    0.9923128184    2.7487567783
     28  H        -3.8494400439    1.5994671240    2.6405439178
     29  H        -2.5485703080    2.6648350371    3.1617055870
     30  O         1.6437910172    0.1359072335   -0.8552977329
     31  C         2.8122428394   -0.6726109078   -0.7633327003
     32  H         2.5551496192   -1.7378574616   -0.7210986757
     33  C         0.7221681854   -0.0918854729    0.2084287226
     34  H         0.4665570356   -1.1613020789    0.2428101736
     35  C         3.5934772359   -0.4810519855   -2.0608288358
     36  O         3.7802203593   -1.3498572273   -2.8668878492
     37  O         4.0806820567    0.7712705568   -2.1791122766
     38  H         4.5534476383    0.8238639410   -3.0223588267
     39  C         3.6112110034   -0.2931425166    0.4936080112
     40  H         3.9178736276    0.7580138971    0.3938991370
     41  O         4.7396796961   -1.1443367299    0.5662479945
     42  H         5.1242633616   -1.0679155834    1.4462970010
     43  C         2.7041053454   -0.4474056883    1.7125228424
     44  H         2.4919255412   -1.5111084302    1.8564949179
     45  O         3.3773071264   -0.0609605551    2.9210360517
     46  H         3.5856266872    0.8800258717    2.8717042315
     47  C         1.3869994711    0.3035206493    1.5357649652
     48  H         1.5757189546    1.3865909907    1.4880014247
     49  O         0.4807033126   -0.0056398479    2.5848925955
     50  H         0.9724355169   -0.0124309972    3.4139937938
   Point Group: c1    Number of degrees of freedom:   144


   Energy is  -1227.499944160

 Hessian Updated using BFGS Update

143 Hessian modes will be used to form the next step
  Hessian Eigenvalues:
     0.001427    0.002527    0.004456    0.004999    0.005559    0.006271
     0.006557    0.006839    0.007065    0.007534    0.008035    0.010009
     0.010764    0.011391    0.013704    0.018976    0.019602    0.020713
     0.022008    0.030994    0.031886    0.033194    0.034814    0.038637
     0.039577    0.043508    0.044685    0.045373    0.045913    0.046700
     0.047705    0.047975    0.049229    0.049352    0.049992    0.051052
     0.052248    0.054281    0.054586    0.054678    0.055238    0.055918
     0.056331    0.056667    0.056862    0.057681    0.058308    0.060931
     0.062085    0.064936    0.066803    0.068695    0.075395    0.076308
     0.080023    0.082767    0.082800    0.083185    0.086000    0.093880
     0.094714    0.104922    0.115266    0.122857    0.133344    0.144775
     0.151897    0.157131    0.158852    0.159907    0.159992    0.160000
     0.160005    0.160058    0.160066    0.160584    0.161482    0.164750
     0.168178    0.168770    0.174362    0.175369    0.178338    0.192297
     0.198627    0.199929    0.213600    0.220084    0.234721    0.247038
     0.255218    0.261817    0.266983    0.271025    0.276555    0.283905
     0.285608    0.288323    0.290669    0.291208    0.292932    0.294435
     0.295553    0.301624    0.303536    0.310668    0.322317    0.331520
     0.336029    0.338511    0.339066    0.339236    0.339504    0.339670
     0.340075    0.340326    0.340547    0.340877    0.341185    0.341394
     0.341663    0.341730    0.342402    0.342621    0.343092    0.343490
     0.345268    0.348259    0.355321    0.382803    0.394496    0.398474
     0.402812    0.409037    0.416360    0.485108    0.514483    0.517758
     0.521240    0.531728    0.548802    0.934624    0.980058

 Minimum Search - Taking Simple RFO Step
 Searching for Lamda that Minimizes Along All modes
 Value Taken    Lamda =  -0.00105142
 Calculated Step too Large.  Step scaled by  0.515574
 Step Taken.  Stepsize is  0.300000

                             Maximum     Tolerance    Cnvgd?
         Gradient           0.003290      0.000300      NO
         Displacement       0.134314      0.001200      NO
         Energy change     -0.000449      0.000001      NO


 New Cartesian Coordinates Obtained by Inverse Iteration

 Displacement from previous Coordinates is:  2.421034
 ----------------------------------------------------------------
             Standard Nuclear Orientation (Angstroms)
    I     Atom           X                Y                Z
 ----------------------------------------------------------------
    1      C      -2.7514565708     1.1896182241    -0.0059183514
    2      H      -2.5900057365     1.7038980971    -0.9634755185
    3      C      -1.6827837351     0.0852792701     0.0538162133
    4      H      -1.7650362035    -0.4561124108     1.0040034336
    5      O      -0.3856216511     0.7322855452     0.0126577951
    6      C      -1.8206379768    -0.8896234445    -1.1210014020
    7      H      -1.6363520274    -0.3447175896    -2.0511728497
    8      H      -1.0631877207    -1.6767418126    -1.0744257701
    9      C      -3.2128037036    -1.5230837625    -1.1572680413
   10      H      -3.3849734087    -2.1015929947    -0.2333923863
   11      C      -3.3853208795    -2.5217338232    -2.2801689937
   12      O      -2.5415752736    -2.8246679299    -3.0838204693
   13      H      -4.3998101478    -2.9787452915    -2.3340100348
   14      C      -4.3088608489    -0.4408885142    -1.2211661362
   15      H      -5.3041761223    -0.8974338361    -1.2029994193
   16      H      -4.2218954432     0.0960279096    -2.1734222015
   17      C      -4.1531616869     0.5460647644    -0.0556290836
   18      H      -4.9136856899     1.3269210342    -0.1374794928
   19      H      -4.3512884663     0.0179023818     0.8844804781
   20      C      -2.5993814107     2.2658096068     1.1025611501
   21      H      -1.5572949228     2.5916063923     1.0536762749
   22      C      -3.4720426572     3.4966746059     0.8094943967
   23      H      -3.2512722277     4.3006651633     1.5176357382
   24      H      -3.2901224255     3.8840600683    -0.1977174134
   25      H      -4.5405698006     3.2763817990     0.8971380507
   26      C      -2.8569138034     1.7415149164     2.5238842608
   27      H      -2.2132383700     0.8938565043     2.7668495566
   28      H      -3.9006147217     1.4400001957     2.6624321847
   29      H      -2.6477298231     2.5259541965     3.2577292609
   30      O       1.5908422534     0.0325561001    -0.8286938115
   31      C       2.7478945636    -0.7898829410    -0.7096627972
   32      H       2.4750906537    -1.8413729972    -0.5582138756
   33      C       0.7149967875    -0.0610651099     0.2952081326
   34      H       0.4314828948    -1.1138344396     0.4456304475
   35      C       3.4752208520    -0.7357478516    -2.0512408894
   36      O       3.6065398419    -1.6777290799    -2.7823673581
   37      O       3.9799392587     0.4892059232    -2.3047975839
   38      H       4.4141735375     0.4566329988    -3.1693892229
   39      C       3.6081877080    -0.3146583251     0.4715337021
   40      H       3.9324003726     0.7149783141     0.2623646002
   41      O       4.7215420928    -1.1831361988     0.5751809526
   42      H       5.1398845758    -1.0446217272     1.4320739214
   43      C       2.7539822903    -0.3325480854     1.7371934096
   44      H       2.5248493934    -1.3728325327     1.9875767861
   45      O       3.4930341786     0.1430087045     2.8729995977
   46      H       3.7181681694     1.0703399339     2.7290961060
   47      C       1.4477546846     0.4329151388     1.5505096828
   48      H       1.6538019374     1.5037979536     1.4027117465
   49      O       0.5799794797     0.2319860402     2.6565194637
   50      H       1.1015536162     0.2913727392     3.4649316809
 ----------------------------------------------------------------
 Molecular Point Group                 C1    NOp =  1
 Largest Abelian Subgroup              C1    NOp =  1
 Nuclear Repulsion Energy =  2311.5733635363 hartrees
 There are       93 alpha and       93 beta electrons
 Applying Cartesian multipole field
    Component          Value
    ---------          -----
     (2,0,0)        1.00000E-12
     (0,2,0)        2.00000E-11
     (0,0,2)       -3.00000E-11
 Nucleus-field energy     =    -0.0000000261 hartrees
 Requested basis set is 6-311++G(d,p)
 There are 274 shells and 710 basis functions
 A cutoff of  1.0D-11 yielded  27036 shell pairs
 There are    176878 function pairs (    187313 Cartesian)
 Smallest overlap matrix eigenvalue = 8.19E-07

 Q-Chem warning in module stvman/mkSTV.C, line 306:

 Overlap eigenvalue is smaller than square root of threshold
 Use THRESH >= 12 to get rid of this warning

 Linear dependence detected in AO basis
 Tighter screening thresholds may be required for diffuse basis sets
 Use S2THRESH > 14 and THRESH = 14 in case of SCF convergence issues
 Number of orthogonalized atomic orbitals = 709
 Maximum deviation from orthogonality = 2.055E-10
 Guess MOs from SCF MO coefficient file

 -----------------------------------------------------------------------
  General SCF calculation program by
  Eric Jon Sundstrom, Paul Horn, Yuezhi Mao, Dmitri Zuev, Alec White,
  David Stuck, Shaama M.S., Shane Yost, Joonho Lee, David Small,
  Daniel Levine, Susi Lehtola, Hugh Burton, Evgeny Epifanovsky
 -----------------------------------------------------------------------
 Exchange:     0.2000 Hartree-Fock + 0.0800 Slater + 0.7200 B88
 Correlation:  0.1900 VWN1RPA + 0.8100 LYP
 Using SG-1 standard quadrature grid
 using 6 threads for integral computing
 -------------------------------------------------------
 OpenMP Integral computing Module                
 Release: version 2.0, May 2017, Q-Chem Inc. Pleasanton 
 -------------------------------------------------------
 -------------------------------------------------------
 OpenMP BLAS3 based DFT computing Module                
 Release: version 1.0, May 2013, Q-Chem Inc. Pittsburgh 
 -------------------------------------------------------
 A restricted SCF calculation will be
 performed using DIIS
 SCF converges when DIIS error is below 1.0e-08
 ---------------------------------------
  Cycle       Energy         DIIS error
 ---------------------------------------
    1   -1227.4132194406      1.10e-03  
    2   -1227.4988841967      1.78e-04  
    3   -1227.4975393596      2.65e-04  
    4   -1227.5005061879      3.41e-05  
    5   -1227.5005307306      2.63e-05  
    6   -1227.5005617697      5.17e-06  
    7   -1227.5005630224      1.26e-06  
    8   -1227.5005631018      3.91e-07  
    9   -1227.5005631093      1.41e-07  
   10   -1227.5005631104      6.07e-08  
   11   -1227.5005631104      2.80e-08  
   12   -1227.5005631107      9.28e-09  Convergence criterion met
 ---------------------------------------
 SCF time:   CPU 2144.23s  wall 378.00s 
 SCF   energy in the final basis set =    -1227.5005631107
 Total energy in the final basis set =    -1227.5005631107

 --------------------------------------------------------------

                    Orbital Energies (a.u.)
 --------------------------------------------------------------

 Alpha MOs
 -- Occupied --
-19.184 -19.166 -19.155 -19.147 -19.147 -19.143 -19.131 -19.129
-10.320 -10.294 -10.266 -10.258 -10.254 -10.252 -10.247 -10.234
-10.196 -10.187 -10.180 -10.178 -10.175 -10.172 -10.158 -10.155
 -1.129  -1.096  -1.074  -1.062  -1.054  -1.042  -1.039  -1.035
 -0.858  -0.811  -0.809  -0.796  -0.753  -0.749  -0.699  -0.685
 -0.672  -0.662  -0.642  -0.625  -0.616  -0.603  -0.567  -0.564
 -0.561  -0.551  -0.543  -0.522  -0.513  -0.505  -0.501  -0.494
 -0.490  -0.484  -0.480  -0.465  -0.454  -0.450  -0.447  -0.442
 -0.436  -0.434  -0.423  -0.416  -0.406  -0.400  -0.399  -0.393
 -0.387  -0.381  -0.377  -0.375  -0.369  -0.362  -0.359  -0.351
 -0.347  -0.342  -0.340  -0.338  -0.323  -0.317  -0.314  -0.310
 -0.302  -0.294  -0.288  -0.276  -0.262
 -- Virtual --
 -0.039  -0.032  -0.021  -0.014  -0.008  -0.007  -0.001   0.003
  0.008   0.013   0.018   0.025   0.027   0.030   0.036   0.039
  0.043   0.048   0.049   0.053   0.054   0.062   0.063   0.065
  0.070   0.074   0.078   0.079   0.083   0.085   0.087   0.089
  0.093   0.098   0.099   0.101   0.102   0.105   0.108   0.110
  0.112   0.114   0.116   0.117   0.120   0.121   0.124   0.126
  0.129   0.132   0.134   0.137   0.137   0.140   0.141   0.143
  0.146   0.148   0.150   0.151   0.153   0.155   0.159   0.160
  0.163   0.164   0.166   0.168   0.172   0.172   0.175   0.178
  0.180   0.186   0.187   0.190   0.192   0.193   0.194   0.196
  0.198   0.201   0.204   0.206   0.208   0.211   0.216   0.218
  0.219   0.223   0.226   0.228   0.229   0.232   0.235   0.237
  0.240   0.242   0.245   0.249   0.250   0.253   0.256   0.261
  0.263   0.264   0.268   0.270   0.276   0.279   0.280   0.282
  0.283   0.289   0.293   0.293   0.295   0.296   0.299   0.306
  0.307   0.309   0.310   0.311   0.316   0.320   0.320   0.321
  0.325   0.329   0.333   0.336   0.339   0.341   0.342   0.345
  0.347   0.352   0.353   0.355   0.359   0.362   0.365   0.369
  0.369   0.377   0.381   0.381   0.387   0.390   0.394   0.395
  0.403   0.405   0.408   0.414   0.418   0.421   0.426   0.429
  0.435   0.441   0.446   0.451   0.455   0.462   0.469   0.476
  0.478   0.483   0.488   0.492   0.502   0.504   0.508   0.510
  0.517   0.529   0.533   0.541   0.551   0.554   0.564   0.568
  0.572   0.578   0.584   0.588   0.592   0.597   0.601   0.607
  0.610   0.618   0.625   0.627   0.633   0.638   0.647   0.648
  0.651   0.656   0.659   0.663   0.672   0.672   0.687   0.691
  0.692   0.696   0.700   0.706   0.719   0.721   0.723   0.727
  0.737   0.742   0.748   0.755   0.757   0.762   0.766   0.770
  0.774   0.778   0.779   0.782   0.787   0.791   0.798   0.799
  0.808   0.813   0.816   0.818   0.825   0.830   0.836   0.839
  0.847   0.852   0.876   0.892   0.918   0.924   0.929   0.931
  0.946   0.961   0.973   0.974   0.988   1.000   1.013   1.017
  1.030   1.034   1.048   1.061   1.068   1.076   1.089   1.095
  1.110   1.118   1.126   1.133   1.137   1.143   1.153   1.159
  1.162   1.164   1.173   1.184   1.187   1.194   1.203   1.204
  1.208   1.222   1.236   1.241   1.242   1.250   1.256   1.263
  1.274   1.278   1.286   1.297   1.301   1.317   1.324   1.335
  1.345   1.355   1.374   1.379   1.382   1.392   1.403   1.422
  1.434   1.439   1.451   1.463   1.468   1.482   1.489   1.493
  1.504   1.504   1.517   1.523   1.527   1.531   1.541   1.543
  1.556   1.560   1.566   1.573   1.576   1.579   1.583   1.590
  1.592   1.598   1.602   1.607   1.616   1.618   1.626   1.629
  1.632   1.635   1.641   1.651   1.654   1.658   1.661   1.669
  1.674   1.677   1.678   1.684   1.690   1.701   1.708   1.713
  1.720   1.729   1.737   1.751   1.755   1.762   1.770   1.773
  1.782   1.786   1.789   1.794   1.805   1.809   1.821   1.824
  1.831   1.840   1.852   1.861   1.873   1.877   1.888   1.896
  1.908   1.916   1.929   1.932   1.947   1.959   1.963   1.977
  1.991   1.998   2.006   2.020   2.033   2.043   2.048   2.058
  2.060   2.069   2.083   2.084   2.092   2.108   2.114   2.117
  2.127   2.146   2.156   2.161   2.168   2.175   2.179   2.185
  2.202   2.210   2.213   2.233   2.252   2.259   2.263   2.269
  2.284   2.297   2.310   2.329   2.347   2.356   2.367   2.387
  2.390   2.398   2.401   2.427   2.436   2.440   2.488   2.491
  2.514   2.527   2.531   2.538   2.542   2.546   2.555   2.570
  2.572   2.578   2.582   2.592   2.599   2.603   2.625   2.634
  2.645   2.648   2.657   2.668   2.678   2.685   2.694   2.703
  2.717   2.726   2.730   2.760   2.770   2.775   2.786   2.788
  2.806   2.819   2.820   2.824   2.838   2.845   2.853   2.866
  2.880   2.887   2.896   2.902   2.913   2.917   2.923   2.935
  2.941   2.943   2.957   2.969   2.971   2.993   3.000   3.004
  3.010   3.038   3.043   3.046   3.055   3.069   3.083   3.091
  3.095   3.098   3.111   3.118   3.129   3.136   3.155   3.160
  3.167   3.171   3.184   3.207   3.214   3.221   3.232   3.253
  3.270   3.279   3.289   3.308   3.310   3.333   3.343   3.371
  3.376   3.391   3.417   3.428   3.448   3.479   3.500   3.524
  3.531   3.560   3.575   3.624   3.689   3.777   3.785   3.797
  3.807   3.808   3.837   3.842   3.847   3.851   3.885   3.909
  3.927   3.932   3.942   3.958   3.990   4.000   4.006   4.026
  4.062   4.090   4.113   4.136   4.163   4.173   4.184   4.231
  4.249   4.271   4.296   4.306   4.312   4.328   4.372   4.402
  4.993   5.062   5.081   5.097   5.107   5.114   5.164   5.192
  5.208   5.242   5.367   5.381   5.424   5.435   5.456   5.494
  5.607   5.619   5.655   5.669   5.706   5.732   5.823   5.853
 23.754  23.774  23.798  23.812  23.819  23.826  23.851  23.853
 23.882  23.890  23.892  23.932  23.952  23.984  23.990  24.016
 49.873  49.905  49.939  49.951  49.972  49.973  50.015  50.021
 --------------------------------------------------------------

          Ground-State Mulliken Net Atomic Charges

     Atom                 Charge (a.u.)
  ----------------------------------------
      1 C                     0.513103
      2 H                     0.239096
      3 C                    -1.063078
      4 H                     0.195193
      5 O                     0.145572
      6 C                    -0.840184
      7 H                     0.249359
      8 H                     0.160407
      9 C                     0.760921
     10 H                     0.198067
     11 C                    -0.344669
     12 O                    -0.201398
     13 H                     0.105517
     14 C                    -0.717646
     15 H                     0.182814
     16 H                     0.168298
     17 C                    -0.338036
     18 H                     0.169434
     19 H                     0.156764
     20 C                     0.484046
     21 H                     0.175875
     22 C                    -0.637082
     23 H                     0.155237
     24 H                     0.133849
     25 H                     0.136951
     26 C                    -0.733056
     27 H                     0.183119
     28 H                     0.145415
     29 H                     0.149656
     30 O                     0.056387
     31 C                    -0.343374
     32 H                     0.269892
     33 C                    -0.154511
     34 H                     0.228490
     35 C                     0.095534
     36 O                    -0.198958
     37 O                    -0.116320
     38 H                     0.293761
     39 C                    -0.381266
     40 H                     0.281552
     41 O                    -0.134116
     42 H                     0.257867
     43 C                    -0.514372
     44 H                     0.302378
     45 O                    -0.212127
     46 H                     0.271826
     47 C                    -0.314451
     48 H                     0.252517
     49 O                    -0.130500
     50 H                     0.256249
  ----------------------------------------
  Sum of atomic charges =     0.000000

 -----------------------------------------------------------------
                    Cartesian Multipole Moments
 -----------------------------------------------------------------
    Charge (ESU x 10^10)
                 0.0000
    Dipole Moment (Debye)
         X      -1.0739      Y       3.0269      Z       4.1633
       Tot       5.2582
    Quadrupole Moments (Debye-Ang)
        XX    -129.6938     XY      14.4470     YY    -153.5367
        XZ       6.0344     YZ     -11.2949     ZZ    -155.4979
    Octopole Moments (Debye-Ang^2)
       XXX      37.7333    XXY      44.3949    XYY      12.2400
       YYY      31.0097    XXZ       9.5966    XYZ      -1.7429
       YYZ      56.7518    XZZ      58.0118    YZZ      68.6486
       ZZZ      51.5152
    Hexadecapole Moments (Debye-Ang^3)
      XXXX   -7841.0280   XXXY     770.8230   XXYY   -1768.7674
      XYYY     484.3843   YYYY   -2141.9343   XXXZ     -16.7201
      XXYZ    -292.6614   XYYZ      -2.2910   YYYZ    -711.0988
      XXZZ   -1739.5088   XYZZ     199.9541   YYZZ    -913.9448
      XZZZ    -269.4726   YZZZ    -793.8883   ZZZZ   -2762.9765
 -----------------------------------------------------------------
 Calculating analytic gradient of the SCF energy
 Gradient of SCF Energy
            1           2           3           4           5           6
    1  -0.0000250   0.0000696  -0.0022494  -0.0000483   0.0016348   0.0012468
    2   0.0003131  -0.0005678  -0.0009549   0.0000440   0.0013820   0.0009908
    3   0.0006083  -0.0000051   0.0028733  -0.0002427  -0.0032774  -0.0003239
            7           8           9          10          11          12
    1   0.0000188  -0.0000572   0.0002551  -0.0002454   0.0027296  -0.0022872
    2  -0.0000759  -0.0003343  -0.0000208  -0.0000947  -0.0011084   0.0009503
    3   0.0003714  -0.0001865  -0.0009157   0.0001167  -0.0007801   0.0018008
           13          14          15          16          17          18
    1  -0.0001140  -0.0007017  -0.0001335   0.0001635  -0.0002299  -0.0001286
    2   0.0001645  -0.0003113   0.0000874  -0.0000953   0.0008088   0.0000233
    3  -0.0003202   0.0000453  -0.0002501   0.0000492   0.0003598   0.0002712
           19          20          21          22          23          24
    1   0.0002134   0.0005448  -0.0006206  -0.0002563  -0.0001269  -0.0000305
    2   0.0002230  -0.0001741  -0.0000180  -0.0000177  -0.0000824   0.0000411
    3   0.0001439   0.0000095  -0.0003985  -0.0002556  -0.0000143   0.0000885
           25          26          27          28          29          30
    1  -0.0000220   0.0002225  -0.0002387  -0.0005632   0.0000203   0.0000157
    2   0.0000963  -0.0004905   0.0002996   0.0000114   0.0001056   0.0009264
    3   0.0000007   0.0004335  -0.0005303  -0.0001822   0.0001832   0.0008443
           31          32          33          34          35          36
    1   0.0017030   0.0004846  -0.0004896   0.0007775  -0.0033767   0.0006230
    2  -0.0009710  -0.0001210   0.0003261  -0.0002280  -0.0007550   0.0017709
    3  -0.0002865  -0.0001787   0.0008680  -0.0004871  -0.0037715   0.0028355
           37          38          39          40          41          42
    1   0.0014019  -0.0001989   0.0001659  -0.0004370  -0.0005661  -0.0002066
    2  -0.0013765   0.0006876  -0.0003327   0.0001496   0.0007001  -0.0005587
    3  -0.0006023   0.0007605   0.0013830  -0.0000157   0.0006158  -0.0007496
           43          44          45          46          47          48
    1  -0.0012191   0.0004360   0.0008081  -0.0001543   0.0006879  -0.0000547
    2   0.0001963   0.0002873   0.0004901  -0.0007398  -0.0006217  -0.0000903
    3   0.0010098   0.0001877  -0.0001938   0.0001391  -0.0006681  -0.0006934
           49          50
    1   0.0012135  -0.0006547
    2  -0.0004954  -0.0004396
    3  -0.0004500  -0.0002195
 Max gradient component =       3.771E-03
 RMS gradient           =       8.990E-04
 Gradient time:  CPU 504.74 s  wall 85.09 s
 Geometry Optimization Parameters
   NAtoms,    NIC,     NZ,  NCons,   NDum,   NFix, NCnnct, MaxDiis
       50     399       0       0       0       0       0       0

 Cartesian Hessian Update
 Hessian Updated using BFGS Update
**WARNING** Hereditary positive definiteness endangered


** GEOMETRY OPTIMIZATION IN DELOCALIZED INTERNAL COORDINATES **
   Searching for a Minimum

   Optimization Cycle:  11

                       Coordinates (Angstroms)
     ATOM                X               Y               Z
      1  C        -2.7514565708    1.1896182241   -0.0059183514
      2  H        -2.5900057365    1.7038980971   -0.9634755185
      3  C        -1.6827837351    0.0852792701    0.0538162133
      4  H        -1.7650362035   -0.4561124108    1.0040034336
      5  O        -0.3856216511    0.7322855452    0.0126577951
      6  C        -1.8206379768   -0.8896234445   -1.1210014020
      7  H        -1.6363520274   -0.3447175896   -2.0511728497
      8  H        -1.0631877207   -1.6767418126   -1.0744257701
      9  C        -3.2128037036   -1.5230837625   -1.1572680413
     10  H        -3.3849734087   -2.1015929947   -0.2333923863
     11  C        -3.3853208795   -2.5217338232   -2.2801689937
     12  O        -2.5415752736   -2.8246679299   -3.0838204693
     13  H        -4.3998101478   -2.9787452915   -2.3340100348
     14  C        -4.3088608489   -0.4408885142   -1.2211661362
     15  H        -5.3041761223   -0.8974338361   -1.2029994193
     16  H        -4.2218954432    0.0960279096   -2.1734222015
     17  C        -4.1531616869    0.5460647644   -0.0556290836
     18  H        -4.9136856899    1.3269210342   -0.1374794928
     19  H        -4.3512884663    0.0179023818    0.8844804781
     20  C        -2.5993814107    2.2658096068    1.1025611501
     21  H        -1.5572949228    2.5916063923    1.0536762749
     22  C        -3.4720426572    3.4966746059    0.8094943967
     23  H        -3.2512722277    4.3006651633    1.5176357382
     24  H        -3.2901224255    3.8840600683   -0.1977174134
     25  H        -4.5405698006    3.2763817990    0.8971380507
     26  C        -2.8569138034    1.7415149164    2.5238842608
     27  H        -2.2132383700    0.8938565043    2.7668495566
     28  H        -3.9006147217    1.4400001957    2.6624321847
     29  H        -2.6477298231    2.5259541965    3.2577292609
     30  O         1.5908422534    0.0325561001   -0.8286938115
     31  C         2.7478945636   -0.7898829410   -0.7096627972
     32  H         2.4750906537   -1.8413729972   -0.5582138756
     33  C         0.7149967875   -0.0610651099    0.2952081326
     34  H         0.4314828948   -1.1138344396    0.4456304475
     35  C         3.4752208520   -0.7357478516   -2.0512408894
     36  O         3.6065398419   -1.6777290799   -2.7823673581
     37  O         3.9799392587    0.4892059232   -2.3047975839
     38  H         4.4141735375    0.4566329988   -3.1693892229
     39  C         3.6081877080   -0.3146583251    0.4715337021
     40  H         3.9324003726    0.7149783141    0.2623646002
     41  O         4.7215420928   -1.1831361988    0.5751809526
     42  H         5.1398845758   -1.0446217272    1.4320739214
     43  C         2.7539822903   -0.3325480854    1.7371934096
     44  H         2.5248493934   -1.3728325327    1.9875767861
     45  O         3.4930341786    0.1430087045    2.8729995977
     46  H         3.7181681694    1.0703399339    2.7290961060
     47  C         1.4477546846    0.4329151388    1.5505096828
     48  H         1.6538019374    1.5037979536    1.4027117465
     49  O         0.5799794797    0.2319860402    2.6565194637
     50  H         1.1015536162    0.2913727392    3.4649316809
   Point Group: c1    Number of degrees of freedom:   144


   Energy is  -1227.500563111

 Hessian Updated using BFGS Update
**WARNING** Hereditary positive definiteness endangered

144 Hessian modes will be used to form the next step
  Hessian Eigenvalues:
    -0.006888    0.001492    0.004436    0.004699    0.005484    0.006215
     0.006441    0.006819    0.007003    0.007528    0.007947    0.009895
     0.010645    0.010819    0.012522    0.018754    0.019169    0.020549
     0.022002    0.028320    0.031695    0.032746    0.034775    0.038619
     0.039516    0.042978    0.044054    0.045219    0.045372    0.046467
     0.047683    0.047860    0.049033    0.049311    0.049642    0.050548
     0.052225    0.053979    0.054362    0.054556    0.055064    0.055186
     0.056280    0.056666    0.056764    0.057597    0.058308    0.060723
     0.061956    0.064798    0.065397    0.068033    0.075360    0.075945
     0.079534    0.082512    0.082783    0.083134    0.084668    0.092323
     0.093816    0.103646    0.115233    0.118625    0.132801    0.141268
     0.150034    0.152437    0.156810    0.159394    0.159907    0.159970
     0.159994    0.160000    0.160007    0.160060    0.160385    0.161125
     0.164292    0.166403    0.168175    0.174091    0.174481    0.177663
     0.191152    0.198161    0.199530    0.212222    0.220010    0.226121
     0.246223    0.253207    0.259799    0.264688    0.269602    0.275690
     0.283177    0.285516    0.286557    0.290442    0.290547    0.292350
     0.292855    0.294520    0.296960    0.301414    0.306813    0.314443
     0.331000    0.335914    0.338371    0.339023    0.339201    0.339283
     0.339669    0.339816    0.340074    0.340428    0.340645    0.341016
     0.341386    0.341629    0.341707    0.342364    0.342616    0.342677
     0.343123    0.344103    0.345906    0.349435    0.379921    0.393730
     0.397244    0.401789    0.407941    0.413847    0.480800    0.513260
     0.517632    0.520878    0.523693    0.547664    0.934033    0.941287
**WARNING** Hessian does not have the Desired Local Structure

 Minimum Search - Taking Simple RFO Step
 Searching for Lamda that Minimizes Along All modes
 Value Taken    Lamda =  -0.00792073
 Calculated Step too Large.  Step scaled by  0.111219
 Step Taken.  Stepsize is  0.300000

                             Maximum     Tolerance    Cnvgd?
         Gradient           0.004092      0.000300      NO
         Displacement       0.153989      0.001200      NO
         Energy change     -0.000619      0.000001      NO


 New Cartesian Coordinates Obtained by Inverse Iteration

 Displacement from previous Coordinates is:  2.824106
 ----------------------------------------------------------------
             Standard Nuclear Orientation (Angstroms)
    I     Atom           X                Y                Z
 ----------------------------------------------------------------
    1      C      -2.7614361370     1.1894302766     0.0419496025
    2      H      -2.5787094956     1.7629845357    -0.8778213851
    3      C      -1.6751964626     0.1008561089     0.0708648524
    4      H      -1.7713368458    -0.4934604315     0.9868339132
    5      O      -0.3896334810     0.7668028963     0.0951210120
    6      C      -1.7530563692    -0.8163566913    -1.1539082114
    7      H      -1.5437582799    -0.2216754161    -2.0479537345
    8      H      -0.9823175962    -1.5918497280    -1.1171232340
    9      C      -3.1328151662    -1.4664602955    -1.2771579965
   10      H      -3.3316473699    -2.0940314674    -0.3917809760
   11      C      -3.2493996583    -2.4041781514    -2.4573382389
   12      O      -2.3746088766    -2.6485364768    -3.2487625730
   13      H      -4.2507745829    -2.8785167437    -2.5646713194
   14      C      -4.2402168982    -0.3954813487    -1.3248952645
   15      H      -5.2278618432    -0.8661248272    -1.3717559830
   16      H      -4.1251753274     0.1956767800    -2.2412285676
   17      C      -4.1490012520     0.5227314048    -0.0994482811
   18      H      -4.9194583637     1.2952814235    -0.1661293945
   19      H      -4.3771909742    -0.0673869588     0.7968670681
   20      C      -2.6593897521     2.2035952951     1.2148496245
   21      H      -1.6152375370     2.5275360795     1.2233016468
   22      C      -3.5139632166     3.4514864841     0.9502209960
   23      H      -3.3155728188     4.2189715334     1.7040837247
   24      H      -3.2917591096     3.8840853940    -0.0305515966
   25      H      -4.5857416986     3.2330673127     0.9866647948
   26      C      -2.9750004852     1.6160648026     2.5998879553
   27      H      -2.3545298641     0.7494935665     2.8383324690
   28      H      -4.0254996228     1.3260526961     2.6900580679
   29      H      -2.7862023140     2.3678979335     3.3716132476
   30      O       1.5273512810    -0.0574873155    -0.7868514010
   31      C       2.6651713782    -0.8986731471    -0.6377712884
   32      H       2.3676865179    -1.9156478449    -0.3539170400
   33      C       0.7050565477    -0.0252827696     0.3812467207
   34      H       0.4009603900    -1.0518530175     0.6362721476
   35      C       3.3182288831    -1.0196278828    -2.0121436615
   36      O       3.3839393286    -2.0425615735    -2.6375805908
   37      O       3.8395491116     0.1512366098    -2.4322426038
   38      H       4.2189273955    -0.0014489134    -3.3102201994
   39      C       3.6010990742    -0.3250999812     0.4368489114
   40      H       3.9305404915     0.6681479114     0.0996490962
   41      O       4.7033488869    -1.2017756801     0.5712912303
   42      H       5.1718285726    -0.9779217345     1.3831015007
   43      C       2.8148585644    -0.1990438559     1.7417817168
   44      H       2.5852345966    -1.2052031609     2.1059325625
   45      O       3.6122624264     0.3786564986     2.7871493831
   46      H       3.8310180274     1.2870127702     2.5434381045
   47      C       1.5092493981     0.5676216440     1.5473425629
   48      H       1.7281372171     1.6137446680     1.2844712337
   49      O       0.6934169003     0.5045227051     2.7076230208
   50      H       1.2581320958     0.6412719061     3.4769122958
 ----------------------------------------------------------------
 Molecular Point Group                 C1    NOp =  1
 Largest Abelian Subgroup              C1    NOp =  1
 Nuclear Repulsion Energy =  2314.5567028324 hartrees
 There are       93 alpha and       93 beta electrons
 Applying Cartesian multipole field
    Component          Value
    ---------          -----
     (2,0,0)        1.00000E-12
     (0,2,0)        2.00000E-11
     (0,0,2)       -3.00000E-11
 Nucleus-field energy     =    -0.0000000289 hartrees
 Requested basis set is 6-311++G(d,p)
 There are 274 shells and 710 basis functions
 A cutoff of  1.0D-11 yielded  27053 shell pairs
 There are    177063 function pairs (    187514 Cartesian)
 Smallest overlap matrix eigenvalue = 7.89E-07

 Q-Chem warning in module stvman/mkSTV.C, line 306:

 Overlap eigenvalue is smaller than square root of threshold
 Use THRESH >= 12 to get rid of this warning

 Linear dependence detected in AO basis
 Tighter screening thresholds may be required for diffuse basis sets
 Use S2THRESH > 14 and THRESH = 14 in case of SCF convergence issues
 Number of orthogonalized atomic orbitals = 709
 Maximum deviation from orthogonality = 3.371E-10
 Guess MOs from SCF MO coefficient file

 -----------------------------------------------------------------------
  General SCF calculation program by
  Eric Jon Sundstrom, Paul Horn, Yuezhi Mao, Dmitri Zuev, Alec White,
  David Stuck, Shaama M.S., Shane Yost, Joonho Lee, David Small,
  Daniel Levine, Susi Lehtola, Hugh Burton, Evgeny Epifanovsky
 -----------------------------------------------------------------------
 Exchange:     0.2000 Hartree-Fock + 0.0800 Slater + 0.7200 B88
 Correlation:  0.1900 VWN1RPA + 0.8100 LYP
 Using SG-1 standard quadrature grid
 using 6 threads for integral computing
 -------------------------------------------------------
 OpenMP Integral computing Module                
 Release: version 2.0, May 2017, Q-Chem Inc. Pleasanton 
 -------------------------------------------------------
 -------------------------------------------------------
 OpenMP BLAS3 based DFT computing Module                
 Release: version 1.0, May 2013, Q-Chem Inc. Pittsburgh 
 -------------------------------------------------------
 A restricted SCF calculation will be
 performed using DIIS
 SCF converges when DIIS error is below 1.0e-08
 ---------------------------------------
  Cycle       Energy         DIIS error
 ---------------------------------------
    1   -1227.3841847449      1.26e-03  
    2   -1227.4988902642      2.11e-04  
    3   -1227.4968639055      3.18e-04  
    4   -1227.5011730295      4.39e-05  
    5   -1227.5012190574      3.20e-05  
    6   -1227.5012646436      6.24e-06  
    7   -1227.5012664671      1.62e-06  
    8   -1227.5012665934      5.88e-07  
    9   -1227.5012666087      2.48e-07  
   10   -1227.5012666110      8.54e-08  
   11   -1227.5012666114      3.69e-08  
   12   -1227.5012666116      8.85e-09  Convergence criterion met
 ---------------------------------------
 SCF time:   CPU 2145.97s  wall 378.00s 
 SCF   energy in the final basis set =    -1227.5012666116
 Total energy in the final basis set =    -1227.5012666116

 --------------------------------------------------------------

                    Orbital Energies (a.u.)
 --------------------------------------------------------------

 Alpha MOs
 -- Occupied --
-19.184 -19.166 -19.154 -19.147 -19.146 -19.143 -19.130 -19.128
-10.320 -10.293 -10.266 -10.258 -10.253 -10.252 -10.247 -10.234
-10.196 -10.187 -10.180 -10.179 -10.174 -10.172 -10.158 -10.156
 -1.128  -1.097  -1.074  -1.061  -1.054  -1.042  -1.039  -1.036
 -0.858  -0.810  -0.809  -0.795  -0.753  -0.749  -0.698  -0.685
 -0.671  -0.662  -0.641  -0.624  -0.617  -0.603  -0.567  -0.564
 -0.560  -0.551  -0.543  -0.522  -0.513  -0.505  -0.501  -0.493
 -0.490  -0.484  -0.479  -0.465  -0.454  -0.450  -0.447  -0.441
 -0.437  -0.435  -0.422  -0.416  -0.405  -0.399  -0.398  -0.394
 -0.386  -0.381  -0.377  -0.375  -0.369  -0.362  -0.358  -0.350
 -0.348  -0.342  -0.340  -0.337  -0.324  -0.318  -0.314  -0.311
 -0.302  -0.294  -0.288  -0.277  -0.262
 -- Virtual --
 -0.039  -0.032  -0.021  -0.014  -0.007  -0.007  -0.001   0.003
  0.008   0.013   0.018   0.025   0.028   0.030   0.035   0.039
  0.043   0.048   0.050   0.051   0.055   0.062   0.063   0.064
  0.070   0.076   0.077   0.079   0.083   0.085   0.087   0.089
  0.093   0.098   0.099   0.101   0.102   0.105   0.107   0.109
  0.112   0.114   0.116   0.117   0.120   0.122   0.125   0.128
  0.130   0.131   0.133   0.137   0.138   0.139   0.141   0.142
  0.145   0.148   0.150   0.152   0.153   0.155   0.158   0.160
  0.163   0.164   0.168   0.168   0.172   0.173   0.174   0.178
  0.180   0.185   0.187   0.188   0.192   0.193   0.195   0.197
  0.199   0.201   0.204   0.207   0.207   0.211   0.215   0.218
  0.220   0.225   0.225   0.228   0.230   0.232   0.234   0.237
  0.240   0.241   0.245   0.249   0.251   0.252   0.255   0.258
  0.263   0.264   0.267   0.270   0.277   0.278   0.280   0.283
  0.285   0.290   0.291   0.294   0.295   0.297   0.300   0.306
  0.308   0.309   0.311   0.312   0.315   0.319   0.322   0.323
  0.326   0.330   0.335   0.337   0.339   0.340   0.343   0.345
  0.347   0.351   0.354   0.358   0.359   0.360   0.364   0.368
  0.369   0.377   0.380   0.385   0.389   0.390   0.394   0.399
  0.403   0.407   0.410   0.413   0.418   0.420   0.428   0.431
  0.436   0.439   0.446   0.449   0.452   0.458   0.466   0.475
  0.477   0.483   0.492   0.498   0.500   0.505   0.509   0.513
  0.517   0.526   0.532   0.544   0.552   0.555   0.559   0.566
  0.574   0.576   0.585   0.589   0.592   0.595   0.601   0.604
  0.611   0.616   0.623   0.626   0.634   0.638   0.648   0.648
  0.652   0.653   0.660   0.662   0.671   0.674   0.686   0.689
  0.694   0.698   0.701   0.708   0.720   0.721   0.725   0.730
  0.736   0.743   0.749   0.753   0.760   0.762   0.767   0.772
  0.776   0.777   0.778   0.782   0.788   0.791   0.798   0.803
  0.808   0.812   0.816   0.820   0.822   0.829   0.837   0.841
  0.847   0.851   0.875   0.891   0.916   0.923   0.928   0.935
  0.946   0.961   0.972   0.977   0.989   0.997   1.018   1.021
  1.029   1.035   1.046   1.062   1.066   1.081   1.089   1.095
  1.108   1.119   1.128   1.132   1.137   1.140   1.150   1.159
  1.162   1.166   1.171   1.185   1.188   1.197   1.205   1.210
  1.210   1.222   1.233   1.242   1.245   1.253   1.254   1.260
  1.276   1.278   1.288   1.297   1.300   1.316   1.324   1.336
  1.342   1.352   1.365   1.373   1.384   1.391   1.402   1.424
  1.433   1.440   1.445   1.459   1.468   1.480   1.486   1.492
  1.502   1.506   1.517   1.522   1.528   1.533   1.538   1.548
  1.556   1.559   1.568   1.574   1.574   1.582   1.584   1.589
  1.591   1.597   1.603   1.606   1.616   1.617   1.626   1.628
  1.632   1.634   1.642   1.648   1.653   1.656   1.660   1.668
  1.671   1.675   1.678   1.684   1.691   1.701   1.705   1.709
  1.720   1.730   1.738   1.751   1.755   1.763   1.769   1.772
  1.781   1.788   1.790   1.793   1.805   1.813   1.823   1.825
  1.832   1.842   1.853   1.860   1.871   1.875   1.890   1.893
  1.904   1.919   1.930   1.935   1.951   1.960   1.962   1.975
  1.991   2.000   2.002   2.026   2.034   2.044   2.049   2.054
  2.059   2.070   2.081   2.084   2.092   2.107   2.111   2.122
  2.126   2.145   2.157   2.162   2.168   2.177   2.180   2.189
  2.202   2.207   2.216   2.232   2.253   2.257   2.261   2.269
  2.286   2.297   2.313   2.328   2.347   2.356   2.366   2.387
  2.391   2.399   2.401   2.427   2.435   2.444   2.488   2.491
  2.515   2.528   2.532   2.536   2.541   2.546   2.555   2.568
  2.574   2.579   2.585   2.589   2.597   2.605   2.626   2.634
  2.644   2.646   2.658   2.667   2.678   2.686   2.693   2.704
  2.713   2.727   2.732   2.759   2.768   2.774   2.784   2.787
  2.807   2.818   2.823   2.825   2.838   2.848   2.855   2.869
  2.884   2.887   2.893   2.904   2.913   2.919   2.929   2.937
  2.937   2.945   2.961   2.968   2.971   2.996   3.002   3.002
  3.009   3.039   3.042   3.044   3.052   3.070   3.085   3.090
  3.093   3.099   3.115   3.124   3.131   3.137   3.157   3.160
  3.167   3.173   3.184   3.208   3.214   3.223   3.228   3.253
  3.268   3.282   3.288   3.309   3.310   3.333   3.348   3.371
  3.376   3.393   3.418   3.427   3.446   3.482   3.493   3.524
  3.529   3.560   3.573   3.623   3.691   3.776   3.783   3.796
  3.806   3.807   3.837   3.841   3.847   3.851   3.886   3.911
  3.927   3.932   3.941   3.956   3.990   4.001   4.008   4.024
  4.060   4.091   4.114   4.138   4.165   4.174   4.184   4.232
  4.250   4.271   4.293   4.305   4.309   4.330   4.372   4.404
  4.994   5.063   5.083   5.098   5.107   5.114   5.167   5.194
  5.210   5.240   5.368   5.379   5.425   5.436   5.459   5.488
  5.606   5.618   5.654   5.668   5.708   5.733   5.830   5.853
 23.755  23.776  23.798  23.814  23.818  23.821  23.849  23.853
 23.883  23.892  23.894  23.932  23.953  23.985  23.990  24.016
 49.874  49.905  49.938  49.950  49.970  49.974  50.015  50.021
 --------------------------------------------------------------

          Ground-State Mulliken Net Atomic Charges

     Atom                 Charge (a.u.)
  ----------------------------------------
      1 C                     0.465198
      2 H                     0.240488
      3 C                    -0.968466
      4 H                     0.175112
      5 O                     0.121374
      6 C                    -0.784294
      7 H                     0.255279
      8 H                     0.179514
      9 C                     0.762717
     10 H                     0.200892
     11 C                    -0.347972
     12 O                    -0.201119
     13 H                     0.105337
     14 C                    -0.722454
     15 H                     0.182087
     16 H                     0.167945
     17 C                    -0.372119
     18 H                     0.170002
     19 H                     0.159642
     20 C                     0.468820
     21 H                     0.184904
     22 C                    -0.664234
     23 H                     0.155555
     24 H                     0.133201
     25 H                     0.136997
     26 C                    -0.716716
     27 H                     0.164972
     28 H                     0.148716
     29 H                     0.150046
     30 O                     0.051305
     31 C                    -0.315665
     32 H                     0.265721
     33 C                     0.002995
     34 H                     0.223393
     35 C                     0.051715
     36 O                    -0.195638
     37 O                    -0.111444
     38 H                     0.291527
     39 C                    -0.377644
     40 H                     0.281652
     41 O                    -0.131748
     42 H                     0.256882
     43 C                    -0.494828
     44 H                     0.306320
     45 O                    -0.210932
     46 H                     0.269115
     47 C                    -0.485676
     48 H                     0.250559
     49 O                    -0.130801
     50 H                     0.251771
  ----------------------------------------
  Sum of atomic charges =     0.000000

 -----------------------------------------------------------------
                    Cartesian Multipole Moments
 -----------------------------------------------------------------
    Charge (ESU x 10^10)
                 0.0000
    Dipole Moment (Debye)
         X      -1.0359      Y       3.0837      Z       3.7464
       Tot       4.9616
    Quadrupole Moments (Debye-Ang)
        XX    -128.8117     XY      15.0946     YY    -153.8439
        XZ       5.0784     YZ     -10.6714     ZZ    -155.5066
    Octopole Moments (Debye-Ang^2)
       XXX      45.4122    XXY      41.8578    XYY       5.9089
       YYY      37.9810    XXZ       0.2298    XYZ       0.2150
       YYZ      58.8947    XZZ      60.3188    YZZ      63.3836
       ZZZ      43.7038
    Hexadecapole Moments (Debye-Ang^3)
      XXXX   -7688.4952   XXXY     805.2673   XXYY   -1742.4353
      XYYY     591.0005   YYYY   -2110.6611   XXXZ     -49.4223
      XXYZ    -275.7708   XYYZ      20.1652   YYYZ    -790.4510
      XXZZ   -1714.1574   XYZZ     194.0885   YYZZ    -927.5198
      XZZZ    -335.7157   YZZZ    -861.2461   ZZZZ   -2858.1694
 -----------------------------------------------------------------
 Calculating analytic gradient of the SCF energy
 Gradient of SCF Energy
            1           2           3           4           5           6
    1   0.0007290   0.0000531  -0.0021409   0.0000251   0.0024708   0.0023315
    2   0.0014942  -0.0000262  -0.0014590  -0.0001805   0.0001843   0.0011702
    3   0.0008146  -0.0000956   0.0041438  -0.0012393  -0.0041698   0.0005097
            7           8           9          10          11          12
    1  -0.0001073   0.0001617  -0.0002887  -0.0002250   0.0014638  -0.0012858
    2   0.0000857  -0.0007960  -0.0004505   0.0000236  -0.0001881   0.0002801
    3   0.0002295  -0.0003535  -0.0009298   0.0001637  -0.0004818   0.0010615
           13          14          15          16          17          18
    1   0.0002788  -0.0001196   0.0000840   0.0000021  -0.0008659   0.0000469
    2   0.0002480  -0.0001320   0.0000550   0.0000352  -0.0001436  -0.0000923
    3   0.0000882   0.0003787  -0.0001201   0.0001271  -0.0004207  -0.0000228
           19          20          21          22          23          24
    1  -0.0004351  -0.0005688  -0.0003453   0.0002467  -0.0000138   0.0000905
    2  -0.0006263   0.0005846   0.0000624  -0.0002114  -0.0000206  -0.0000412
    3  -0.0000780   0.0005248  -0.0007959   0.0003894  -0.0000135  -0.0002546
           25          26          27          28          29          30
    1   0.0002294  -0.0001232  -0.0004337   0.0006373  -0.0003379  -0.0004006
    2   0.0000854  -0.0006873   0.0001715   0.0005966   0.0000436   0.0008909
    3   0.0000730   0.0005505   0.0001889   0.0001594  -0.0001185   0.0006684
           31          32          33          34          35          36
    1   0.0010793  -0.0000642  -0.0007863   0.0000208  -0.0036098   0.0009418
    2   0.0001201  -0.0000159  -0.0005163   0.0000959   0.0004252   0.0007367
    3   0.0005610   0.0000896  -0.0001729  -0.0011703  -0.0028757   0.0016270
           37          38          39          40          41          42
    1   0.0013613  -0.0003368   0.0012052  -0.0003344  -0.0009208  -0.0004732
    2  -0.0007865   0.0000278  -0.0004891  -0.0001851   0.0009085  -0.0002654
    3   0.0001299   0.0004578   0.0011577  -0.0007423   0.0001767  -0.0005930
           43          44          45          46          47          48
    1   0.0003645  -0.0002018   0.0002777  -0.0001835   0.0010704   0.0001027
    2  -0.0001372   0.0001680   0.0003778  -0.0000844  -0.0013931  -0.0001595
    3   0.0004503  -0.0000971   0.0002099   0.0002789   0.0003490  -0.0001165
           49          50
    1  -0.0003705  -0.0003016
    2   0.0003425  -0.0001266
    3  -0.0002829  -0.0004141
 Max gradient component =       4.170E-03
 RMS gradient           =       8.837E-04
 Gradient time:  CPU 505.29 s  wall 85.22 s
 Geometry Optimization Parameters
   NAtoms,    NIC,     NZ,  NCons,   NDum,   NFix, NCnnct, MaxDiis
       50     399       0       0       0       0       0       0

 Cartesian Hessian Update
 Hessian Updated using BFGS Update


** GEOMETRY OPTIMIZATION IN DELOCALIZED INTERNAL COORDINATES **
   Searching for a Minimum

   Optimization Cycle:  12

                       Coordinates (Angstroms)
     ATOM                X               Y               Z
      1  C        -2.7614361370    1.1894302766    0.0419496025
      2  H        -2.5787094956    1.7629845357   -0.8778213851
      3  C        -1.6751964626    0.1008561089    0.0708648524
      4  H        -1.7713368458   -0.4934604315    0.9868339132
      5  O        -0.3896334810    0.7668028963    0.0951210120
      6  C        -1.7530563692   -0.8163566913   -1.1539082114
      7  H        -1.5437582799   -0.2216754161   -2.0479537345
      8  H        -0.9823175962   -1.5918497280   -1.1171232340
      9  C        -3.1328151662   -1.4664602955   -1.2771579965
     10  H        -3.3316473699   -2.0940314674   -0.3917809760
     11  C        -3.2493996583   -2.4041781514   -2.4573382389
     12  O        -2.3746088766   -2.6485364768   -3.2487625730
     13  H        -4.2507745829   -2.8785167437   -2.5646713194
     14  C        -4.2402168982   -0.3954813487   -1.3248952645
     15  H        -5.2278618432   -0.8661248272   -1.3717559830
     16  H        -4.1251753274    0.1956767800   -2.2412285676
     17  C        -4.1490012520    0.5227314048   -0.0994482811
     18  H        -4.9194583637    1.2952814235   -0.1661293945
     19  H        -4.3771909742   -0.0673869588    0.7968670681
     20  C        -2.6593897521    2.2035952951    1.2148496245
     21  H        -1.6152375370    2.5275360795    1.2233016468
     22  C        -3.5139632166    3.4514864841    0.9502209960
     23  H        -3.3155728188    4.2189715334    1.7040837247
     24  H        -3.2917591096    3.8840853940   -0.0305515966
     25  H        -4.5857416986    3.2330673127    0.9866647948
     26  C        -2.9750004852    1.6160648026    2.5998879553
     27  H        -2.3545298641    0.7494935665    2.8383324690
     28  H        -4.0254996228    1.3260526961    2.6900580679
     29  H        -2.7862023140    2.3678979335    3.3716132476
     30  O         1.5273512810   -0.0574873155   -0.7868514010
     31  C         2.6651713782   -0.8986731471   -0.6377712884
     32  H         2.3676865179   -1.9156478449   -0.3539170400
     33  C         0.7050565477   -0.0252827696    0.3812467207
     34  H         0.4009603900   -1.0518530175    0.6362721476
     35  C         3.3182288831   -1.0196278828   -2.0121436615
     36  O         3.3839393286   -2.0425615735   -2.6375805908
     37  O         3.8395491116    0.1512366098   -2.4322426038
     38  H         4.2189273955   -0.0014489134   -3.3102201994
     39  C         3.6010990742   -0.3250999812    0.4368489114
     40  H         3.9305404915    0.6681479114    0.0996490962
     41  O         4.7033488869   -1.2017756801    0.5712912303
     42  H         5.1718285726   -0.9779217345    1.3831015007
     43  C         2.8148585644   -0.1990438559    1.7417817168
     44  H         2.5852345966   -1.2052031609    2.1059325625
     45  O         3.6122624264    0.3786564986    2.7871493831
     46  H         3.8310180274    1.2870127702    2.5434381045
     47  C         1.5092493981    0.5676216440    1.5473425629
     48  H         1.7281372171    1.6137446680    1.2844712337
     49  O         0.6934169003    0.5045227051    2.7076230208
     50  H         1.2581320958    0.6412719061    3.4769122958
   Point Group: c1    Number of degrees of freedom:   144


   Energy is  -1227.501266612

 Hessian Updated using BFGS Update

144 Hessian modes will be used to form the next step
  Hessian Eigenvalues:
     0.000895    0.003095    0.004452    0.004935    0.005619    0.006222
     0.006519    0.006820    0.007018    0.007560    0.007947    0.010114
     0.010676    0.011046    0.013573    0.018830    0.019794    0.020711
     0.022018    0.029790    0.031697    0.033948    0.034916    0.038842
     0.039539    0.043074    0.045204    0.045220    0.046360    0.046713
     0.047809    0.048109    0.049303    0.049392    0.049843    0.051279
     0.052243    0.054196    0.054556    0.054843    0.055182    0.055732
     0.056424    0.056669    0.056914    0.057639    0.058342    0.060916
     0.061967    0.065052    0.067173    0.069476    0.075516    0.076428
     0.079545    0.082531    0.082791    0.083368    0.086832    0.093307
     0.097850    0.103672    0.115236    0.119892    0.133000    0.148025
     0.151403    0.156080    0.157438    0.159469    0.159964    0.159991
     0.159999    0.160007    0.160047    0.160160    0.160923    0.163077
     0.166396    0.168168    0.174063    0.174485    0.177563    0.178354
     0.191198    0.198192    0.207241    0.212490    0.220211    0.230468
     0.246451    0.253495    0.260972    0.264719    0.275679    0.280616
     0.283290    0.286622    0.287809    0.290506    0.291726    0.292559
     0.294488    0.295822    0.299071    0.301415    0.307516    0.314727
     0.331103    0.336075    0.338413    0.339061    0.339217    0.339298
     0.339677    0.340066    0.340230    0.340444    0.340929    0.341127
     0.341399    0.341648    0.341731    0.342402    0.342624    0.343096
     0.343983    0.345646    0.346424    0.352497    0.384571    0.394929
     0.398695    0.404339    0.409563    0.421322    0.499138    0.514385
     0.517637    0.520892    0.529257    0.547682    0.934229    0.953917

 Minimum Search - Taking Simple RFO Step
 Searching for Lamda that Minimizes Along All modes
 Value Taken    Lamda =  -0.00234421
 Calculated Step too Large.  Step scaled by  0.394116
 Step Taken.  Stepsize is  0.300000

                             Maximum     Tolerance    Cnvgd?
         Gradient           0.005300      0.000300      NO
         Displacement       0.153639      0.001200      NO
         Energy change     -0.000704      0.000001      NO


 New Cartesian Coordinates Obtained by Inverse Iteration

 Displacement from previous Coordinates is:  2.528633
 ----------------------------------------------------------------
             Standard Nuclear Orientation (Angstroms)
    I     Atom           X                Y                Z
 ----------------------------------------------------------------
    1      C      -2.7672621022     1.1972190858     0.0625480156
    2      H      -2.5713301344     1.8177899658    -0.8235497090
    3      C      -1.6703275758     0.1215528463     0.0662677526
    4      H      -1.7879395229    -0.5150080122     0.9518614231
    5      O      -0.3937225544     0.7940461298     0.1640488342
    6      C      -1.7055071591    -0.7398369214    -1.1999323130
    7      H      -1.4843811455    -0.1015871549    -2.0605616101
    8      H      -0.9196435787    -1.5006803917    -1.1784379761
    9      C      -3.0725104404    -1.4021596941    -1.3855461631
   10      H      -3.2822221988    -2.0739854659    -0.5360315779
   11      C      -3.1524066098    -2.2822710955    -2.6128492576
   12      O      -2.2593652248    -2.4743036275    -3.3984063782
   13      H      -4.1450819676    -2.7635449371    -2.7636331596
   14      C      -4.1933843315    -0.3440403562    -1.4085849580
   15      H      -5.1732569601    -0.8248591662    -1.4960566534
   16      H      -4.0679376035     0.2880314848    -2.2957268670
   17      C      -4.1416519811     0.5199773406    -0.1420967634
   18      H      -4.9202086011     1.2855192486    -0.1927163919
   19      H      -4.3832425373    -0.1123190095     0.7214513070
   20      C      -2.7017603880     2.1516114091     1.2876496941
   21      H      -1.6671855014     2.5042859310     1.3212029054
   22      C      -3.5925461247     3.3850322511     1.0837063497
   23      H      -3.4197219750     4.1181466617     1.8770862786
   24      H      -3.3792507398     3.8733917550     0.1275090928
   25      H      -4.6575191118     3.1334384497     1.1027403253
   26      C      -3.0034606982     1.4838342396     2.6387130478
   27      H      -2.3514050998     0.6310533957     2.8400399352
   28      H      -4.0425262914     1.1507892808     2.7077884564
   29      H      -2.8457556624     2.2025586593     3.4477779882
   30      O       1.4659900595    -0.1681554006    -0.7304320489
   31      C       2.6005414021    -1.0070585481    -0.5473018566
   32      H       2.3071315755    -1.9862047224    -0.1490651463
   33      C       0.6963151277     0.0034828415     0.4647281631
   34      H       0.3821128517    -0.9849003303     0.8349459716
   35      C       3.1890178681    -1.2747541071    -1.9304113135
   36      O       3.2163119222    -2.3560231098    -2.4521239536
   37      O       3.6937960157    -0.1577063153    -2.4929880824
   38      H       4.0279702904    -0.4029145545    -3.3684445457
   39      C       3.5901339871    -0.3420979439     0.4202125761
   40      H       3.9180766685     0.6059269691    -0.0299288988
   41      O       4.6881095644    -1.2182463308     0.5956813069
   42      H       5.1931397706    -0.9227714070     1.3616075844
   43      C       2.8652554659    -0.0733923741     1.7389032880
   44      H       2.6416090467    -1.0351325681     2.2110274431
   45      O       3.7165908882     0.5919518662     2.6845224834
   46      H       3.9355252510     1.4672702521     2.3406247062
   47      C       1.5603501419     0.6904984956     1.5309089617
   48      H       1.7780548418     1.7044529555     1.1619392516
   49      O       0.7986767176     0.7464376356     2.7276238023
   50      H       1.3973100517     0.9541982172     3.4541646003
 ----------------------------------------------------------------
 Molecular Point Group                 C1    NOp =  1
 Largest Abelian Subgroup              C1    NOp =  1
 Nuclear Repulsion Energy =  2317.5815229549 hartrees
 There are       93 alpha and       93 beta electrons
 Applying Cartesian multipole field
    Component          Value
    ---------          -----
     (2,0,0)        1.00000E-12
     (0,2,0)        2.00000E-11
     (0,0,2)       -3.00000E-11
 Nucleus-field energy     =    -0.0000000303 hartrees
 Requested basis set is 6-311++G(d,p)
 There are 274 shells and 710 basis functions
 A cutoff of  1.0D-11 yielded  27059 shell pairs
 There are    177268 function pairs (    187760 Cartesian)
 Smallest overlap matrix eigenvalue = 7.71E-07

 Q-Chem warning in module stvman/mkSTV.C, line 306:

 Overlap eigenvalue is smaller than square root of threshold
 Use THRESH >= 12 to get rid of this warning

 Linear dependence detected in AO basis
 Tighter screening thresholds may be required for diffuse basis sets
 Use S2THRESH > 14 and THRESH = 14 in case of SCF convergence issues
 Number of orthogonalized atomic orbitals = 709
 Maximum deviation from orthogonality = 5.036E-10
 Guess MOs from SCF MO coefficient file

 -----------------------------------------------------------------------
  General SCF calculation program by
  Eric Jon Sundstrom, Paul Horn, Yuezhi Mao, Dmitri Zuev, Alec White,
  David Stuck, Shaama M.S., Shane Yost, Joonho Lee, David Small,
  Daniel Levine, Susi Lehtola, Hugh Burton, Evgeny Epifanovsky
 -----------------------------------------------------------------------
 Exchange:     0.2000 Hartree-Fock + 0.0800 Slater + 0.7200 B88
 Correlation:  0.1900 VWN1RPA + 0.8100 LYP
 Using SG-1 standard quadrature grid
 using 6 threads for integral computing
 -------------------------------------------------------
 OpenMP Integral computing Module                
 Release: version 2.0, May 2017, Q-Chem Inc. Pleasanton 
 -------------------------------------------------------
 -------------------------------------------------------
 OpenMP BLAS3 based DFT computing Module                
 Release: version 1.0, May 2013, Q-Chem Inc. Pittsburgh 
 -------------------------------------------------------
 A restricted SCF calculation will be
 performed using DIIS
 SCF converges when DIIS error is below 1.0e-08
 ---------------------------------------
  Cycle       Energy         DIIS error
 ---------------------------------------
    1   -1227.4042960130      1.12e-03  
    2   -1227.5000786075      1.88e-04  
    3   -1227.4986426167      2.79e-04  
    4   -1227.5019386293      3.16e-05  
    5   -1227.5019575947      2.50e-05  
    6   -1227.5019857700      5.66e-06  
    7   -1227.5019872200      1.41e-06  
    8   -1227.5019873212      4.07e-07  
    9   -1227.5019873298      1.56e-07  
   10   -1227.5019873310      6.17e-08  
   11   -1227.5019873311      3.04e-08  
   12   -1227.5019873311      1.12e-08  
   13   -1227.5019873314      2.65e-09  Convergence criterion met
 ---------------------------------------
 SCF time:   CPU 2329.37s  wall 410.00s 
 SCF   energy in the final basis set =    -1227.5019873314
 Total energy in the final basis set =    -1227.5019873314

 --------------------------------------------------------------

                    Orbital Energies (a.u.)
 --------------------------------------------------------------

 Alpha MOs
 -- Occupied --
-19.184 -19.166 -19.154 -19.147 -19.145 -19.144 -19.130 -19.128
-10.320 -10.294 -10.265 -10.258 -10.253 -10.252 -10.247 -10.234
-10.195 -10.186 -10.180 -10.179 -10.173 -10.172 -10.158 -10.156
 -1.128  -1.097  -1.074  -1.061  -1.054  -1.041  -1.038  -1.037
 -0.858  -0.810  -0.809  -0.795  -0.753  -0.749  -0.698  -0.685
 -0.671  -0.662  -0.640  -0.624  -0.617  -0.603  -0.566  -0.563
 -0.559  -0.552  -0.543  -0.522  -0.513  -0.505  -0.500  -0.493
 -0.490  -0.484  -0.478  -0.465  -0.454  -0.450  -0.447  -0.440
 -0.437  -0.435  -0.422  -0.416  -0.404  -0.400  -0.398  -0.394
 -0.386  -0.380  -0.376  -0.375  -0.368  -0.361  -0.358  -0.350
 -0.349  -0.342  -0.339  -0.335  -0.324  -0.318  -0.313  -0.311
 -0.301  -0.294  -0.289  -0.278  -0.262
 -- Virtual --
 -0.039  -0.032  -0.020  -0.014  -0.007  -0.007  -0.001   0.004
  0.008   0.013   0.018   0.025   0.029   0.030   0.034   0.038
  0.043   0.047   0.050   0.051   0.057   0.062   0.063   0.065
  0.070   0.076   0.078   0.079   0.083   0.085   0.087   0.090
  0.092   0.098   0.099   0.102   0.102   0.106   0.106   0.109
  0.111   0.113   0.116   0.117   0.120   0.123   0.125   0.129
  0.131   0.132   0.133   0.137   0.139   0.140   0.141   0.142
  0.145   0.148   0.151   0.154   0.155   0.155   0.159   0.161
  0.163   0.165   0.167   0.170   0.171   0.172   0.175   0.176
  0.181   0.182   0.186   0.188   0.190   0.193   0.195   0.197
  0.201   0.202   0.206   0.206   0.207   0.212   0.215   0.219
  0.220   0.225   0.226   0.229   0.230   0.231   0.234   0.237
  0.240   0.242   0.246   0.248   0.251   0.251   0.254   0.257
  0.262   0.264   0.267   0.272   0.276   0.279   0.280   0.285
  0.286   0.289   0.292   0.294   0.295   0.297   0.302   0.306
  0.308   0.309   0.314   0.315   0.315   0.319   0.322   0.326
  0.327   0.330   0.336   0.336   0.338   0.340   0.342   0.344
  0.349   0.352   0.354   0.356   0.359   0.362   0.367   0.368
  0.371   0.379   0.381   0.385   0.389   0.391   0.392   0.399
  0.403   0.409   0.412   0.415   0.420   0.421   0.428   0.429
  0.432   0.440   0.443   0.444   0.454   0.457   0.462   0.474
  0.478   0.485   0.492   0.498   0.500   0.506   0.513   0.516
  0.520   0.523   0.533   0.545   0.552   0.553   0.558   0.565
  0.574   0.575   0.585   0.588   0.593   0.595   0.598   0.604
  0.610   0.616   0.623   0.625   0.636   0.639   0.646   0.647
  0.653   0.657   0.660   0.662   0.673   0.677   0.684   0.688
  0.694   0.700   0.701   0.712   0.716   0.722   0.727   0.732
  0.737   0.745   0.747   0.752   0.760   0.763   0.766   0.771
  0.774   0.776   0.779   0.781   0.785   0.793   0.796   0.803
  0.807   0.810   0.816   0.819   0.825   0.828   0.840   0.847
  0.853   0.858   0.877   0.891   0.913   0.924   0.930   0.941
  0.944   0.964   0.972   0.980   0.990   1.000   1.017   1.027
  1.030   1.037   1.042   1.060   1.066   1.084   1.089   1.094
  1.106   1.119   1.126   1.133   1.136   1.139   1.149   1.159
  1.162   1.166   1.171   1.184   1.187   1.199   1.204   1.210
  1.212   1.220   1.232   1.243   1.247   1.252   1.256   1.260
  1.277   1.280   1.291   1.295   1.301   1.314   1.319   1.335
  1.344   1.348   1.365   1.372   1.384   1.391   1.404   1.425
  1.432   1.438   1.443   1.460   1.469   1.480   1.484   1.488
  1.502   1.508   1.516   1.522   1.529   1.534   1.538   1.546
  1.552   1.559   1.569   1.570   1.575   1.583   1.587   1.588
  1.593   1.596   1.604   1.607   1.614   1.616   1.627   1.628
  1.629   1.635   1.644   1.648   1.652   1.656   1.659   1.667
  1.669   1.674   1.678   1.683   1.695   1.699   1.705   1.708
  1.722   1.732   1.740   1.752   1.755   1.764   1.767   1.773
  1.782   1.790   1.793   1.795   1.804   1.813   1.823   1.825
  1.831   1.847   1.859   1.861   1.869   1.877   1.889   1.894
  1.899   1.920   1.930   1.938   1.953   1.957   1.964   1.979
  1.989   2.000   2.001   2.026   2.037   2.041   2.051   2.054
  2.060   2.072   2.081   2.086   2.091   2.103   2.109   2.124
  2.133   2.144   2.158   2.163   2.166   2.178   2.180   2.190
  2.201   2.204   2.218   2.232   2.253   2.257   2.262   2.270
  2.286   2.297   2.314   2.327   2.345   2.356   2.367   2.386
  2.393   2.397   2.403   2.426   2.435   2.448   2.489   2.492
  2.515   2.528   2.532   2.535   2.540   2.546   2.554   2.568
  2.576   2.579   2.586   2.592   2.598   2.607   2.627   2.632
  2.643   2.647   2.658   2.666   2.678   2.685   2.693   2.705
  2.714   2.729   2.736   2.758   2.768   2.770   2.782   2.788
  2.807   2.818   2.824   2.826   2.837   2.849   2.856   2.870
  2.883   2.889   2.891   2.904   2.913   2.920   2.932   2.933
  2.940   2.947   2.964   2.969   2.973   2.996   3.002   3.005
  3.010   3.036   3.037   3.045   3.053   3.070   3.086   3.087
  3.093   3.099   3.115   3.126   3.136   3.139   3.157   3.159
  3.168   3.175   3.187   3.206   3.214   3.220   3.229   3.255
  3.267   3.283   3.286   3.307   3.309   3.329   3.347   3.372
  3.375   3.392   3.418   3.427   3.446   3.479   3.491   3.523
  3.531   3.562   3.572   3.623   3.691   3.776   3.782   3.797
  3.806   3.808   3.837   3.841   3.848   3.851   3.887   3.910
  3.922   3.932   3.940   3.959   3.990   4.003   4.009   4.020
  4.059   4.093   4.113   4.141   4.162   4.176   4.183   4.235
  4.250   4.271   4.295   4.304   4.306   4.334   4.371   4.405
  4.995   5.063   5.084   5.097   5.106   5.114   5.168   5.196
  5.208   5.237   5.368   5.376   5.425   5.437   5.459   5.485
  5.607   5.618   5.654   5.669   5.707   5.734   5.835   5.855
 23.755  23.775  23.797  23.816  23.818  23.820  23.849  23.854
 23.882  23.893  23.896  23.932  23.953  23.986  23.990  24.017
 49.876  49.905  49.937  49.951  49.968  49.974  50.013  50.021
 --------------------------------------------------------------

          Ground-State Mulliken Net Atomic Charges

     Atom                 Charge (a.u.)
  ----------------------------------------
      1 C                     0.333555
      2 H                     0.235623
      3 C                    -0.825163
      4 H                     0.154358
      5 O                     0.107905
      6 C                    -0.768763
      7 H                     0.258161
      8 H                     0.203148
      9 C                     0.740459
     10 H                     0.202544
     11 C                    -0.362025
     12 O                    -0.200773
     13 H                     0.104904
     14 C                    -0.713433
     15 H                     0.180729
     16 H                     0.168682
     17 C                    -0.372577
     18 H                     0.168515
     19 H                     0.158604
     20 C                     0.438655
     21 H                     0.197448
     22 C                    -0.674759
     23 H                     0.154404
     24 H                     0.133815
     25 H                     0.139104
     26 C                    -0.699011
     27 H                     0.159845
     28 H                     0.148950
     29 H                     0.150824
     30 O                     0.054060
     31 C                    -0.329905
     32 H                     0.263799
     33 C                     0.163710
     34 H                     0.221902
     35 C                     0.016959
     36 O                    -0.189506
     37 O                    -0.105043
     38 H                     0.290255
     39 C                    -0.357937
     40 H                     0.281103
     41 O                    -0.131972
     42 H                     0.257434
     43 C                    -0.510855
     44 H                     0.307339
     45 O                    -0.209033
     46 H                     0.268391
     47 C                    -0.585059
     48 H                     0.246460
     49 O                    -0.123994
     50 H                     0.248165
  ----------------------------------------
  Sum of atomic charges =     0.000000

 -----------------------------------------------------------------
                    Cartesian Multipole Moments
 -----------------------------------------------------------------
    Charge (ESU x 10^10)
                 0.0000
    Dipole Moment (Debye)
         X      -0.9700      Y       3.1381      Z       3.3515
       Tot       4.6927
    Quadrupole Moments (Debye-Ang)
        XX    -128.4436     XY      15.5382     YY    -154.0740
        XZ       4.1410     YZ      -9.9889     ZZ    -155.5335
    Octopole Moments (Debye-Ang^2)
       XXX      50.6798    XXY      41.0443    XYY       2.6449
       YYY      46.0604    XXZ      -6.7725    XYZ       2.3155
       YYZ      57.2918    XZZ      61.2664    YZZ      55.5072
       ZZZ      38.3832
    Hexadecapole Moments (Debye-Ang^3)
      XXXX   -7586.9693   XXXY     837.1989   XXYY   -1721.7992
      XYYY     677.9778   YYYY   -2109.7908   XXXZ     -93.5999
      XXYZ    -264.3253   XYYZ      20.5195   YYYZ    -848.1203
      XXZZ   -1702.0531   XYZZ     179.7148   YYZZ    -926.7982
      XZZZ    -398.9946   YZZZ    -898.5395   ZZZZ   -2922.6655
 -----------------------------------------------------------------
 Calculating analytic gradient of the SCF energy
 Gradient of SCF Energy
            1           2           3           4           5           6
    1   0.0007355   0.0002316  -0.0021256  -0.0001393   0.0013627   0.0017339
    2   0.0013318   0.0002079  -0.0004523   0.0000114   0.0000968   0.0016915
    3   0.0009607  -0.0001502   0.0035152  -0.0009789  -0.0032863   0.0006156
            7           8           9          10          11          12
    1  -0.0000780   0.0004847  -0.0003558  -0.0002002   0.0011732  -0.0010948
    2   0.0000666  -0.0008224  -0.0004479  -0.0001414  -0.0002665   0.0001912
    3   0.0002907  -0.0005192  -0.0009562   0.0001576  -0.0005739   0.0009832
           13          14          15          16          17          18
    1   0.0001461   0.0000110   0.0001729  -0.0000683  -0.0007091   0.0001972
    2   0.0002863  -0.0001311   0.0000631   0.0000143  -0.0004078   0.0000140
    3   0.0001041   0.0003234   0.0000036   0.0000966  -0.0005801  -0.0000112
           19          20          21          22          23          24
    1  -0.0006766  -0.0008880  -0.0001124   0.0001680  -0.0000392   0.0002851
    2  -0.0008116   0.0003536   0.0000911  -0.0002413   0.0001411  -0.0002965
    3  -0.0002965   0.0006362  -0.0006645   0.0004136   0.0000090  -0.0002095
           25          26          27          28          29          30
    1   0.0001204  -0.0001088  -0.0003184   0.0008316  -0.0001945  -0.0000102
    2  -0.0000292  -0.0008904   0.0001801   0.0007523  -0.0000866   0.0000759
    3   0.0000417   0.0005284   0.0000823   0.0003312  -0.0002169   0.0001454
           31          32          33          34          35          36
    1   0.0010995  -0.0001549  -0.0006109   0.0001246  -0.0028022   0.0007546
    2   0.0000681   0.0001809  -0.0003794   0.0001998   0.0000845   0.0008956
    3   0.0006248   0.0001579  -0.0005373  -0.0006562  -0.0022894   0.0012086
           37          38          39          40          41          42
    1   0.0009360  -0.0001640   0.0007361   0.0001182  -0.0007403  -0.0002970
    2  -0.0006628   0.0000985  -0.0002428  -0.0001666   0.0010962  -0.0005170
    3   0.0001136   0.0003805   0.0007609  -0.0006016   0.0001005  -0.0003865
           43          44          45          46          47          48
    1  -0.0003720  -0.0000078   0.0002451  -0.0001732   0.0013415   0.0002792
    2  -0.0000656   0.0001671   0.0004454  -0.0002144  -0.0012966  -0.0002449
    3   0.0002999  -0.0000306   0.0003216   0.0000435   0.0002194  -0.0000646
           49          50
    1  -0.0001945  -0.0006526
    2   0.0000648  -0.0000549
    3  -0.0002573  -0.0002029
 Max gradient component =       3.515E-03
 RMS gradient           =       7.468E-04
 Gradient time:  CPU 505.40 s  wall 85.26 s
 Geometry Optimization Parameters
   NAtoms,    NIC,     NZ,  NCons,   NDum,   NFix, NCnnct, MaxDiis
       50     399       0       0       0       0       0       0

 Cartesian Hessian Update
 Hessian Updated using BFGS Update


** GEOMETRY OPTIMIZATION IN DELOCALIZED INTERNAL COORDINATES **
   Searching for a Minimum

   Optimization Cycle:  13

                       Coordinates (Angstroms)
     ATOM                X               Y               Z
      1  C        -2.7672621022    1.1972190858    0.0625480156
      2  H        -2.5713301344    1.8177899658   -0.8235497090
      3  C        -1.6703275758    0.1215528463    0.0662677526
      4  H        -1.7879395229   -0.5150080122    0.9518614231
      5  O        -0.3937225544    0.7940461298    0.1640488342
      6  C        -1.7055071591   -0.7398369214   -1.1999323130
      7  H        -1.4843811455   -0.1015871549   -2.0605616101
      8  H        -0.9196435787   -1.5006803917   -1.1784379761
      9  C        -3.0725104404   -1.4021596941   -1.3855461631
     10  H        -3.2822221988   -2.0739854659   -0.5360315779
     11  C        -3.1524066098   -2.2822710955   -2.6128492576
     12  O        -2.2593652248   -2.4743036275   -3.3984063782
     13  H        -4.1450819676   -2.7635449371   -2.7636331596
     14  C        -4.1933843315   -0.3440403562   -1.4085849580
     15  H        -5.1732569601   -0.8248591662   -1.4960566534
     16  H        -4.0679376035    0.2880314848   -2.2957268670
     17  C        -4.1416519811    0.5199773406   -0.1420967634
     18  H        -4.9202086011    1.2855192486   -0.1927163919
     19  H        -4.3832425373   -0.1123190095    0.7214513070
     20  C        -2.7017603880    2.1516114091    1.2876496941
     21  H        -1.6671855014    2.5042859310    1.3212029054
     22  C        -3.5925461247    3.3850322511    1.0837063497
     23  H        -3.4197219750    4.1181466617    1.8770862786
     24  H        -3.3792507398    3.8733917550    0.1275090928
     25  H        -4.6575191118    3.1334384497    1.1027403253
     26  C        -3.0034606982    1.4838342396    2.6387130478
     27  H        -2.3514050998    0.6310533957    2.8400399352
     28  H        -4.0425262914    1.1507892808    2.7077884564
     29  H        -2.8457556624    2.2025586593    3.4477779882
     30  O         1.4659900595   -0.1681554006   -0.7304320489
     31  C         2.6005414021   -1.0070585481   -0.5473018566
     32  H         2.3071315755   -1.9862047224   -0.1490651463
     33  C         0.6963151277    0.0034828415    0.4647281631
     34  H         0.3821128517   -0.9849003303    0.8349459716
     35  C         3.1890178681   -1.2747541071   -1.9304113135
     36  O         3.2163119222   -2.3560231098   -2.4521239536
     37  O         3.6937960157   -0.1577063153   -2.4929880824
     38  H         4.0279702904   -0.4029145545   -3.3684445457
     39  C         3.5901339871   -0.3420979439    0.4202125761
     40  H         3.9180766685    0.6059269691   -0.0299288988
     41  O         4.6881095644   -1.2182463308    0.5956813069
     42  H         5.1931397706   -0.9227714070    1.3616075844
     43  C         2.8652554659   -0.0733923741    1.7389032880
     44  H         2.6416090467   -1.0351325681    2.2110274431
     45  O         3.7165908882    0.5919518662    2.6845224834
     46  H         3.9355252510    1.4672702521    2.3406247062
     47  C         1.5603501419    0.6904984956    1.5309089617
     48  H         1.7780548418    1.7044529555    1.1619392516
     49  O         0.7986767176    0.7464376356    2.7276238023
     50  H         1.3973100517    0.9541982172    3.4541646003
   Point Group: c1    Number of degrees of freedom:   144


   Energy is  -1227.501987331

 Hessian Updated using BFGS Update

144 Hessian modes will be used to form the next step
  Hessian Eigenvalues:
     0.002378    0.003008    0.004458    0.004949    0.005657    0.006222
     0.006747    0.006886    0.007013    0.007637    0.007935    0.010193
     0.010669    0.011117    0.013267    0.019603    0.020268    0.021329
     0.022215    0.029795    0.031834    0.034200    0.035076    0.038745
     0.039490    0.042574    0.045187    0.045356    0.045819    0.046681
     0.047837    0.048116    0.049322    0.049537    0.049707    0.051254
     0.052313    0.054053    0.054523    0.054811    0.055555    0.056215
     0.056449    0.056673    0.056873    0.057662    0.058331    0.060930
     0.062099    0.065092    0.067302    0.069145    0.075472    0.076404
     0.078840    0.082596    0.082840    0.083355    0.084964    0.093034
     0.096229    0.102415    0.115212    0.119404    0.132682    0.144091
     0.150860    0.155359    0.157442    0.159472    0.159918    0.159997
     0.160004    0.160040    0.160124    0.160524    0.161056    0.163361
     0.166439    0.167646    0.169404    0.174148    0.176906    0.178181
     0.190732    0.198597    0.205458    0.214079    0.220538    0.229372
     0.243611    0.249986    0.257261    0.265070    0.275276    0.277893
     0.281494    0.285206    0.287517    0.290577    0.291196    0.291895
     0.294631    0.295809    0.298116    0.302377    0.306368    0.314073
     0.331087    0.336168    0.338412    0.339051    0.339149    0.339223
     0.339745    0.340012    0.340248    0.340432    0.340918    0.341064
     0.341442    0.341662    0.341970    0.342355    0.342475    0.342635
     0.343718    0.345144    0.346408    0.354264    0.382899    0.394443
     0.398628    0.404541    0.409068    0.418592    0.495990    0.514385
     0.517601    0.520519    0.529252    0.547502    0.933954    0.949208

 Minimum Search - Taking Simple RFO Step
 Searching for Lamda that Minimizes Along All modes
 Value Taken    Lamda =  -0.00149915
 Calculated Step too Large.  Step scaled by  0.600324
 Step Taken.  Stepsize is  0.300000

                             Maximum     Tolerance    Cnvgd?
         Gradient           0.004884      0.000300      NO
         Displacement       0.126383      0.001200      NO
         Energy change     -0.000721      0.000001      NO


 New Cartesian Coordinates Obtained by Inverse Iteration

 Displacement from previous Coordinates is:  2.139931
 ----------------------------------------------------------------
             Standard Nuclear Orientation (Angstroms)
    I     Atom           X                Y                Z
 ----------------------------------------------------------------
    1      C      -2.7633654032     1.1994257822     0.0788790031
    2      H      -2.5439742362     1.8549619170    -0.7756524199
    3      C      -1.6662020630     0.1261897729     0.0805085941
    4      H      -1.8177087139    -0.5400402321     0.9404247702
    5      O      -0.4023755197     0.7996964476     0.2655189363
    6      C      -1.6593097644    -0.6965280521    -1.2121018112
    7      H      -1.4066393874    -0.0342052573    -2.0459971187
    8      H      -0.8726525975    -1.4547896720    -1.1805722063
    9      C      -3.0201531613    -1.3488241003    -1.4647052257
   10      H      -3.2560316735    -2.0510459845    -0.6478679221
   11      C      -3.0645284806    -2.1810823335    -2.7276842383
   12      O      -2.1510104385    -2.3356858973    -3.4991043157
   13      H      -4.0497473906    -2.6630697066    -2.9208861295
   14      C      -4.1401572349    -0.2893970283    -1.4851083451
   15      H      -5.1168860429    -0.7662336027    -1.6183919491
   16      H      -3.9876442377     0.3735337158    -2.3451231651
   17      C      -4.1279657035     0.5284362062    -0.1882282215
   18      H      -4.9075996911     1.2934005561    -0.2340704263
   19      H      -4.3897397527    -0.1324462453     0.6472555081
   20      C      -2.7356368801     2.1004974915     1.3448613716
   21      H      -1.7035586229     2.4526501043     1.4308208291
   22      C      -3.6288690574     3.3375276582     1.1750751779
   23      H      -3.4849070279     4.0288364510     2.0105663420
   24      H      -3.3914958669     3.8767813792     0.2525362707
   25      H      -4.6922718997     3.0790357138     1.1489524159
   26      C      -3.0752195229     1.3678689339     2.6515489030
   27      H      -2.4173787910     0.5151661451     2.8382623710
   28      H      -4.1105060376     1.0148806380     2.6666887443
   29      H      -2.9561657846     2.0497821333     3.4982268671
   30      O       1.3970257172    -0.2641669380    -0.6505817355
   31      C       2.5406436371    -1.0892639514    -0.4638293496
   32      H       2.2737069102    -2.0349173266     0.0244497630
   33      C       0.6874739322     0.0134644779     0.5661040056
   34      H       0.3793511062    -0.9381696442     1.0291854743
   35      C       3.0576862197    -1.4640633510    -1.8511899223
   36      O       3.0613677445    -2.5822885979    -2.2911510046
   37      O       3.5155036579    -0.3916565402    -2.5293234669
   38      H       3.7961221168    -0.7045540865    -3.4025656475
   39      C       3.5771871639    -0.3493500643     0.3919776738
   40      H       3.8759182904     0.5602185269    -0.1481801042
   41      O       4.6899378582    -1.2061947338     0.5803739957
   42      H       5.2320115542    -0.8429954945     1.2906421242
   43      C       2.9215585407     0.0246341261     1.7208747038
   44      H       2.7228689750    -0.8975765090     2.2764762031
   45      O       3.8202295415     0.7575090943     2.5665134280
   46      H       4.0182445357     1.6055148172     2.1482531321
   47      C       1.6059439585     0.7768439009     1.5285242879
   48      H       1.8021067860     1.7599351578     1.0730422531
   49      O       0.9157829887     0.9280665770     2.7596256568
   50      H       1.5585354357     1.1922314491     3.4286018401
 ----------------------------------------------------------------
 Molecular Point Group                 C1    NOp =  1
 Largest Abelian Subgroup              C1    NOp =  1
 Nuclear Repulsion Energy =  2320.7844325296 hartrees
 There are       93 alpha and       93 beta electrons
 Applying Cartesian multipole field
    Component          Value
    ---------          -----
     (2,0,0)        1.00000E-12
     (0,2,0)        2.00000E-11
     (0,0,2)       -3.00000E-11
 Nucleus-field energy     =    -0.0000000308 hartrees
 Requested basis set is 6-311++G(d,p)
 There are 274 shells and 710 basis functions
 A cutoff of  1.0D-11 yielded  27100 shell pairs
 There are    177620 function pairs (    188087 Cartesian)
 Smallest overlap matrix eigenvalue = 7.56E-07

 Q-Chem warning in module stvman/mkSTV.C, line 306:

 Overlap eigenvalue is smaller than square root of threshold
 Use THRESH >= 12 to get rid of this warning

 Linear dependence detected in AO basis
 Tighter screening thresholds may be required for diffuse basis sets
 Use S2THRESH > 14 and THRESH = 14 in case of SCF convergence issues
 Number of orthogonalized atomic orbitals = 709
 Maximum deviation from orthogonality = 3.334E-10
 Guess MOs from SCF MO coefficient file

 -----------------------------------------------------------------------
  General SCF calculation program by
  Eric Jon Sundstrom, Paul Horn, Yuezhi Mao, Dmitri Zuev, Alec White,
  David Stuck, Shaama M.S., Shane Yost, Joonho Lee, David Small,
  Daniel Levine, Susi Lehtola, Hugh Burton, Evgeny Epifanovsky
 -----------------------------------------------------------------------
 Exchange:     0.2000 Hartree-Fock + 0.0800 Slater + 0.7200 B88
 Correlation:  0.1900 VWN1RPA + 0.8100 LYP
 Using SG-1 standard quadrature grid
 using 6 threads for integral computing
 -------------------------------------------------------
 OpenMP Integral computing Module                
 Release: version 2.0, May 2017, Q-Chem Inc. Pleasanton 
 -------------------------------------------------------
 -------------------------------------------------------
 OpenMP BLAS3 based DFT computing Module                
 Release: version 1.0, May 2013, Q-Chem Inc. Pittsburgh 
 -------------------------------------------------------
 A restricted SCF calculation will be
 performed using DIIS
 SCF converges when DIIS error is below 1.0e-08
 ---------------------------------------
  Cycle       Energy         DIIS error
 ---------------------------------------
    1   -1227.4265158199      9.71e-04  
    2   -1227.5010356153      1.75e-04  
    3   -1227.4996711966      2.64e-04  
    4   -1227.5026514266      2.57e-05  
    5   -1227.5026611819      2.20e-05  
    6   -1227.5026829071      5.01e-06  
    7   -1227.5026840418      1.39e-06  
    8   -1227.5026841390      4.46e-07  
    9   -1227.5026841477      1.80e-07  
   10   -1227.5026841490      7.72e-08  
   11   -1227.5026841494      3.84e-08  
   12   -1227.5026841494      7.06e-09  Convergence criterion met
 ---------------------------------------
 SCF time:   CPU 2155.28s  wall 380.00s 
 SCF   energy in the final basis set =    -1227.5026841494
 Total energy in the final basis set =    -1227.5026841494

 --------------------------------------------------------------

                    Orbital Energies (a.u.)
 --------------------------------------------------------------

 Alpha MOs
 -- Occupied --
-19.184 -19.166 -19.154 -19.147 -19.146 -19.144 -19.129 -19.128
-10.320 -10.294 -10.265 -10.258 -10.253 -10.251 -10.248 -10.234
-10.195 -10.186 -10.180 -10.178 -10.172 -10.172 -10.158 -10.156
 -1.128  -1.098  -1.074  -1.060  -1.053  -1.041  -1.038  -1.037
 -0.858  -0.810  -0.809  -0.795  -0.753  -0.749  -0.698  -0.685
 -0.671  -0.662  -0.639  -0.623  -0.617  -0.603  -0.566  -0.562
 -0.558  -0.553  -0.543  -0.522  -0.513  -0.506  -0.500  -0.492
 -0.489  -0.484  -0.478  -0.465  -0.454  -0.450  -0.446  -0.439
 -0.437  -0.435  -0.422  -0.417  -0.404  -0.400  -0.398  -0.394
 -0.385  -0.380  -0.375  -0.375  -0.368  -0.362  -0.358  -0.350
 -0.349  -0.342  -0.339  -0.334  -0.324  -0.318  -0.313  -0.311
 -0.300  -0.294  -0.289  -0.279  -0.261
 -- Virtual --
 -0.038  -0.032  -0.020  -0.014  -0.007  -0.007  -0.001   0.004
  0.008   0.013   0.018   0.025   0.029   0.030   0.034   0.038
  0.043   0.046   0.050   0.052   0.058   0.061   0.063   0.065
  0.070   0.075   0.078   0.079   0.083   0.085   0.088   0.091
  0.092   0.097   0.099   0.102   0.103   0.106   0.106   0.109
  0.110   0.113   0.116   0.117   0.120   0.123   0.126   0.128
  0.131   0.132   0.133   0.137   0.139   0.140   0.141   0.143
  0.145   0.149   0.151   0.154   0.155   0.156   0.160   0.161
  0.163   0.165   0.166   0.169   0.172   0.172   0.173   0.178
  0.181   0.182   0.185   0.189   0.190   0.191   0.196   0.197
  0.200   0.203   0.206   0.206   0.209   0.213   0.215   0.217
  0.220   0.225   0.227   0.229   0.230   0.230   0.234   0.237
  0.239   0.242   0.246   0.248   0.250   0.253   0.254   0.258
  0.262   0.266   0.267   0.272   0.276   0.279   0.280   0.284
  0.288   0.290   0.291   0.295   0.296   0.298   0.301   0.305
  0.309   0.312   0.314   0.316   0.318   0.320   0.322   0.326
  0.328   0.329   0.335   0.337   0.338   0.340   0.342   0.343
  0.348   0.352   0.354   0.356   0.359   0.363   0.368   0.370
  0.374   0.379   0.382   0.383   0.386   0.391   0.393   0.397
  0.406   0.408   0.414   0.414   0.421   0.424   0.425   0.428
  0.432   0.439   0.441   0.444   0.450   0.458   0.461   0.472
  0.478   0.488   0.490   0.498   0.499   0.505   0.514   0.516
  0.521   0.526   0.534   0.545   0.548   0.552   0.558   0.563
  0.573   0.575   0.583   0.585   0.593   0.598   0.600   0.603
  0.609   0.617   0.621   0.626   0.635   0.640   0.646   0.648
  0.652   0.660   0.662   0.666   0.673   0.679   0.685   0.688
  0.693   0.701   0.703   0.711   0.715   0.720   0.729   0.732
  0.739   0.743   0.748   0.751   0.758   0.761   0.769   0.771
  0.773   0.775   0.778   0.779   0.783   0.793   0.795   0.800
  0.807   0.811   0.815   0.820   0.827   0.829   0.841   0.850
  0.858   0.866   0.882   0.888   0.910   0.926   0.933   0.941
  0.947   0.965   0.970   0.984   0.989   1.004   1.016   1.027
  1.033   1.039   1.045   1.058   1.067   1.085   1.089   1.094
  1.103   1.118   1.126   1.127   1.138   1.140   1.148   1.158
  1.166   1.167   1.169   1.185   1.189   1.200   1.204   1.211
  1.216   1.219   1.229   1.240   1.248   1.251   1.257   1.260
  1.275   1.281   1.290   1.292   1.304   1.312   1.320   1.333
  1.346   1.352   1.371   1.374   1.385   1.394   1.406   1.422
  1.436   1.438   1.445   1.462   1.468   1.477   1.483   1.487
  1.499   1.509   1.517   1.523   1.528   1.533   1.534   1.545
  1.547   1.559   1.565   1.569   1.574   1.582   1.587   1.588
  1.594   1.598   1.603   1.607   1.610   1.619   1.623   1.629
  1.631   1.637   1.642   1.648   1.653   1.658   1.658   1.665
  1.669   1.673   1.677   1.684   1.697   1.699   1.706   1.707
  1.724   1.734   1.741   1.752   1.755   1.766   1.767   1.772
  1.782   1.791   1.796   1.797   1.804   1.813   1.822   1.827
  1.830   1.849   1.862   1.865   1.868   1.881   1.886   1.896
  1.901   1.919   1.927   1.940   1.951   1.958   1.966   1.984
  1.989   2.000   2.003   2.023   2.034   2.044   2.050   2.057
  2.063   2.070   2.081   2.087   2.091   2.101   2.108   2.125
  2.137   2.141   2.158   2.162   2.164   2.177   2.181   2.193
  2.197   2.206   2.218   2.234   2.252   2.257   2.264   2.271
  2.284   2.295   2.311   2.324   2.344   2.354   2.368   2.387
  2.392   2.397   2.404   2.425   2.435   2.450   2.489   2.493
  2.516   2.528   2.531   2.535   2.539   2.545   2.551   2.567
  2.575   2.580   2.584   2.595   2.598   2.608   2.629   2.632
  2.643   2.647   2.657   2.667   2.678   2.683   2.691   2.708
  2.715   2.731   2.737   2.758   2.767   2.768   2.782   2.789
  2.806   2.817   2.823   2.826   2.837   2.849   2.858   2.872
  2.884   2.888   2.894   2.904   2.914   2.920   2.932   2.935
  2.943   2.946   2.961   2.969   2.977   2.994   3.003   3.008
  3.011   3.033   3.036   3.044   3.054   3.069   3.084   3.087
  3.091   3.101   3.114   3.125   3.135   3.141   3.156   3.158
  3.167   3.175   3.187   3.205   3.211   3.221   3.233   3.259
  3.266   3.281   3.289   3.303   3.306   3.327   3.345   3.370
  3.375   3.390   3.419   3.429   3.447   3.474   3.494   3.522
  3.533   3.563   3.573   3.623   3.690   3.779   3.781   3.800
  3.806   3.806   3.838   3.841   3.849   3.851   3.887   3.910
  3.917   3.931   3.940   3.960   3.990   4.002   4.010   4.017
  4.061   4.096   4.115   4.147   4.158   4.180   4.182   4.236
  4.252   4.273   4.293   4.303   4.306   4.341   4.371   4.404
  4.996   5.064   5.086   5.096   5.106   5.113   5.167   5.196
  5.209   5.232   5.368   5.373   5.426   5.437   5.460   5.483
  5.607   5.619   5.652   5.668   5.707   5.733   5.838   5.856
 23.755  23.774  23.796  23.813  23.818  23.824  23.850  23.855
 23.881  23.893  23.896  23.934  23.954  23.986  23.990  24.016
 49.879  49.904  49.936  49.951  49.967  49.974  50.012  50.021
 --------------------------------------------------------------

          Ground-State Mulliken Net Atomic Charges

     Atom                 Charge (a.u.)
  ----------------------------------------
      1 C                     0.252036
      2 H                     0.232249
      3 C                    -0.782068
      4 H                     0.153392
      5 O                     0.101272
      6 C                    -0.759574
      7 H                     0.260782
      8 H                     0.215899
      9 C                     0.701631
     10 H                     0.203581
     11 C                    -0.372349
     12 O                    -0.200216
     13 H                     0.106200
     14 C                    -0.704457
     15 H                     0.180012
     16 H                     0.168809
     17 C                    -0.358877
     18 H                     0.168560
     19 H                     0.155907
     20 C                     0.414727
     21 H                     0.211357
     22 C                    -0.675056
     23 H                     0.153495
     24 H                     0.133246
     25 H                     0.139697
     26 C                    -0.683509
     27 H                     0.150701
     28 H                     0.150631
     29 H                     0.152919
     30 O                     0.060767
     31 C                    -0.370096
     32 H                     0.264052
     33 C                     0.295396
     34 H                     0.216305
     35 C                    -0.018389
     36 O                    -0.182228
     37 O                    -0.095875
     38 H                     0.289162
     39 C                    -0.310811
     40 H                     0.280201
     41 O                    -0.133149
     42 H                     0.258391
     43 C                    -0.542229
     44 H                     0.306814
     45 O                    -0.207119
     46 H                     0.269130
     47 C                    -0.620896
     48 H                     0.242779
     49 O                    -0.120076
     50 H                     0.246873
  ----------------------------------------
  Sum of atomic charges =     0.000000

 -----------------------------------------------------------------
                    Cartesian Multipole Moments
 -----------------------------------------------------------------
    Charge (ESU x 10^10)
                 0.0000
    Dipole Moment (Debye)
         X      -0.9586      Y       3.1831      Z       2.9378
       Tot       4.4364
    Quadrupole Moments (Debye-Ang)
        XX    -128.5577     XY      15.9425     YY    -154.1825
        XZ       3.6064     YZ      -9.4136     ZZ    -155.5625
    Octopole Moments (Debye-Ang^2)
       XXX      52.1590    XXY      41.2518    XYY       1.6780
       YYY      52.9332    XXZ     -11.6750    XYZ       3.5507
       YYZ      53.4979    XZZ      59.8598    YZZ      47.8796
       ZZZ      32.4964
    Hexadecapole Moments (Debye-Ang^3)
      XXXX   -7503.2151   XXXY     855.9517   XXYY   -1699.4091
      XYYY     731.2962   YYYY   -2129.0813   XXXZ    -121.0090
      XXYZ    -255.1975   XYYZ      13.1044   YYYZ    -881.8646
      XXZZ   -1697.2456   XYZZ     168.2969   YYZZ    -919.1407
      XZZZ    -432.8208   YZZZ    -911.6198   ZZZZ   -2959.9259
 -----------------------------------------------------------------
 Calculating analytic gradient of the SCF energy
 Gradient of SCF Energy
            1           2           3           4           5           6
    1   0.0007835   0.0000931  -0.0013945   0.0000137   0.0008469   0.0003273
    2   0.0007600   0.0002809   0.0006410   0.0003370  -0.0001343   0.0008096
    3   0.0005612  -0.0000401   0.0012253  -0.0003618  -0.0004859   0.0007378
            7           8           9          10          11          12
    1  -0.0000621   0.0008181  -0.0004003  -0.0000025  -0.0001299   0.0000093
    2   0.0002292  -0.0002811  -0.0004875  -0.0000097  -0.0000454  -0.0000410
    3   0.0001269   0.0000513  -0.0007538   0.0000560  -0.0002376   0.0002404
           13          14          15          16          17          18
    1  -0.0000306   0.0003636   0.0001248  -0.0000800  -0.0003159   0.0002316
    2   0.0001368   0.0002509   0.0000592  -0.0000303  -0.0009300   0.0001373
    3   0.0001244   0.0001340   0.0001972   0.0000251  -0.0005167   0.0000560
           19          20          21          22          23          24
    1  -0.0004094  -0.0006662   0.0003901   0.0000030   0.0000350   0.0001982
    2  -0.0005085   0.0000079  -0.0000185  -0.0001972   0.0000889  -0.0002855
    3  -0.0001180   0.0003410  -0.0001331   0.0002695   0.0001032  -0.0000863
           25          26          27          28          29          30
    1  -0.0000784  -0.0001119  -0.0000618   0.0005565   0.0000537   0.0000783
    2  -0.0000864  -0.0005198  -0.0000807   0.0004954  -0.0000647  -0.0001259
    3  -0.0000085  -0.0003329   0.0001548   0.0002549  -0.0002824  -0.0001790
           31          32          33          34          35          36
    1   0.0005741  -0.0001948  -0.0006054  -0.0001143  -0.0012640   0.0004251
    2   0.0007376  -0.0001313  -0.0005900  -0.0000446   0.0002500   0.0000158
    3   0.0007596  -0.0001390  -0.0007240  -0.0002513  -0.0005946  -0.0000128
           37          38          39          40          41          42
    1   0.0004951  -0.0001244   0.0000391   0.0001511  -0.0002362  -0.0000511
    2  -0.0000615  -0.0002026  -0.0004167  -0.0002187   0.0003538  -0.0001720
    3   0.0000866  -0.0000008  -0.0000989  -0.0001591  -0.0003568   0.0000756
           43          44          45          46          47          48
    1  -0.0002074   0.0000013  -0.0002257   0.0000918   0.0007222   0.0002160
    2   0.0001798  -0.0000587  -0.0001653   0.0003605  -0.0006016   0.0001192
    3  -0.0000994  -0.0001852  -0.0000413   0.0002219   0.0005654   0.0001035
           49          50
    1  -0.0007359  -0.0001398
    2   0.0001102   0.0001484
    3  -0.0003952   0.0001229
 Max gradient component =       1.394E-03
 RMS gradient           =       3.879E-04
 Gradient time:  CPU 506.53 s  wall 85.42 s
 Geometry Optimization Parameters
   NAtoms,    NIC,     NZ,  NCons,   NDum,   NFix, NCnnct, MaxDiis
       50     399       0       0       0       0       0       0

 Cartesian Hessian Update
 Hessian Updated using BFGS Update


** GEOMETRY OPTIMIZATION IN DELOCALIZED INTERNAL COORDINATES **
   Searching for a Minimum

   Optimization Cycle:  14

                       Coordinates (Angstroms)
     ATOM                X               Y               Z
      1  C        -2.7633654032    1.1994257822    0.0788790031
      2  H        -2.5439742362    1.8549619170   -0.7756524199
      3  C        -1.6662020630    0.1261897729    0.0805085941
      4  H        -1.8177087139   -0.5400402321    0.9404247702
      5  O        -0.4023755197    0.7996964476    0.2655189363
      6  C        -1.6593097644   -0.6965280521   -1.2121018112
      7  H        -1.4066393874   -0.0342052573   -2.0459971187
      8  H        -0.8726525975   -1.4547896720   -1.1805722063
      9  C        -3.0201531613   -1.3488241003   -1.4647052257
     10  H        -3.2560316735   -2.0510459845   -0.6478679221
     11  C        -3.0645284806   -2.1810823335   -2.7276842383
     12  O        -2.1510104385   -2.3356858973   -3.4991043157
     13  H        -4.0497473906   -2.6630697066   -2.9208861295
     14  C        -4.1401572349   -0.2893970283   -1.4851083451
     15  H        -5.1168860429   -0.7662336027   -1.6183919491
     16  H        -3.9876442377    0.3735337158   -2.3451231651
     17  C        -4.1279657035    0.5284362062   -0.1882282215
     18  H        -4.9075996911    1.2934005561   -0.2340704263
     19  H        -4.3897397527   -0.1324462453    0.6472555081
     20  C        -2.7356368801    2.1004974915    1.3448613716
     21  H        -1.7035586229    2.4526501043    1.4308208291
     22  C        -3.6288690574    3.3375276582    1.1750751779
     23  H        -3.4849070279    4.0288364510    2.0105663420
     24  H        -3.3914958669    3.8767813792    0.2525362707
     25  H        -4.6922718997    3.0790357138    1.1489524159
     26  C        -3.0752195229    1.3678689339    2.6515489030
     27  H        -2.4173787910    0.5151661451    2.8382623710
     28  H        -4.1105060376    1.0148806380    2.6666887443
     29  H        -2.9561657846    2.0497821333    3.4982268671
     30  O         1.3970257172   -0.2641669380   -0.6505817355
     31  C         2.5406436371   -1.0892639514   -0.4638293496
     32  H         2.2737069102   -2.0349173266    0.0244497630
     33  C         0.6874739322    0.0134644779    0.5661040056
     34  H         0.3793511062   -0.9381696442    1.0291854743
     35  C         3.0576862197   -1.4640633510   -1.8511899223
     36  O         3.0613677445   -2.5822885979   -2.2911510046
     37  O         3.5155036579   -0.3916565402   -2.5293234669
     38  H         3.7961221168   -0.7045540865   -3.4025656475
     39  C         3.5771871639   -0.3493500643    0.3919776738
     40  H         3.8759182904    0.5602185269   -0.1481801042
     41  O         4.6899378582   -1.2061947338    0.5803739957
     42  H         5.2320115542   -0.8429954945    1.2906421242
     43  C         2.9215585407    0.0246341261    1.7208747038
     44  H         2.7228689750   -0.8975765090    2.2764762031
     45  O         3.8202295415    0.7575090943    2.5665134280
     46  H         4.0182445357    1.6055148172    2.1482531321
     47  C         1.6059439585    0.7768439009    1.5285242879
     48  H         1.8021067860    1.7599351578    1.0730422531
     49  O         0.9157829887    0.9280665770    2.7596256568
     50  H         1.5585354357    1.1922314491    3.4286018401
   Point Group: c1    Number of degrees of freedom:   144


   Energy is  -1227.502684149

 Hessian Updated using BFGS Update

144 Hessian modes will be used to form the next step
  Hessian Eigenvalues:
     0.002820    0.003098    0.004465    0.004979    0.005715    0.006224
     0.006792    0.006886    0.007105    0.007639    0.007913    0.010179
     0.010759    0.011112    0.012908    0.019882    0.020501    0.021834
     0.023031    0.029777    0.031965    0.034588    0.035241    0.038754
     0.039522    0.043121    0.045198    0.045469    0.045819    0.046824
     0.047797    0.048097    0.049264    0.049512    0.049684    0.051491
     0.052102    0.053681    0.054495    0.054723    0.055668    0.056187
     0.056474    0.056628    0.056692    0.057819    0.058265    0.060919
     0.061769    0.065115    0.067421    0.069105    0.075416    0.076310
     0.077639    0.081963    0.082840    0.083457    0.084964    0.092334
     0.094656    0.101435    0.115407    0.119245    0.131660    0.137677
     0.151982    0.154790    0.157434    0.159404    0.159573    0.160000
     0.160011    0.160036    0.160119    0.160811    0.161029    0.163194
     0.163464    0.167228    0.169618    0.174817    0.176763    0.177945
     0.191253    0.199654    0.205148    0.214428    0.220468    0.228559
     0.240704    0.249541    0.256876    0.269829    0.273398    0.277818
     0.281420    0.285317    0.287498    0.290974    0.291412    0.294606
     0.294629    0.295715    0.297833    0.302424    0.306332    0.313266
     0.331095    0.336156    0.338404    0.339079    0.339186    0.339586
     0.339762    0.340003    0.340360    0.340545    0.340984    0.341008
     0.341472    0.341577    0.341847    0.342117    0.342469    0.342632
     0.343597    0.345123    0.346506    0.353495    0.383026    0.394519
     0.398583    0.405225    0.408121    0.417978    0.495087    0.514640
     0.517766    0.520742    0.532407    0.547757    0.934074    0.954055

 Minimum Search - Taking Simple RFO Step
 Searching for Lamda that Minimizes Along All modes
 Value Taken    Lamda =  -0.00065173
 Calculated Step too Large.  Step scaled by  0.922621
 Step Taken.  Stepsize is  0.300000

                             Maximum     Tolerance    Cnvgd?
         Gradient           0.003661      0.000300      NO
         Displacement       0.143853      0.001200      NO
         Energy change     -0.000697      0.000001      NO


 New Cartesian Coordinates Obtained by Inverse Iteration

 Displacement from previous Coordinates is:  2.239318
 ----------------------------------------------------------------
             Standard Nuclear Orientation (Angstroms)
    I     Atom           X                Y                Z
 ----------------------------------------------------------------
    1      C      -2.7561257970     1.1834811433     0.1020547117
    2      H      -2.5146474312     1.8744855032    -0.7171512744
    3      C      -1.6623497622     0.1040510829     0.0811477738
    4      H      -1.8389600821    -0.5970488158     0.9105610215
    5      O      -0.4112420201     0.7758395551     0.3374686963
    6      C      -1.6357468259    -0.6691961773    -1.2431380869
    7      H      -1.3515816550     0.0175780211    -2.0467906539
    8      H      -0.8629549313    -1.4390197505    -1.2187994333
    9      C      -2.9989583323    -1.2888056878    -1.5537516538
   10      H      -3.2604942844    -2.0279631765    -0.7787696475
   11      C      -3.0240289229    -2.0542861091    -2.8594692129
   12      O      -2.1013090727    -2.1634108038    -3.6275874663
   13      H      -4.0060811521    -2.5254435115    -3.0930344488
   14      C      -4.1104427549    -0.2192549880    -1.5515961423
   15      H      -5.0881339141    -0.6799263892    -1.7289134293
   16      H      -3.9312372315     0.4800957675    -2.3770826422
   17      C      -4.1194382558     0.5412970114    -0.2207742672
   18      H      -4.8930479813     1.3133677319    -0.2509323837
   19      H      -4.4010934699    -0.1491737338     0.5828845221
   20      C      -2.7535629861     2.0271309346     1.4091899960
   21      H      -1.7210912303     2.3574209322     1.5501027952
   22      C      -3.6239009358     3.2852989763     1.2738632464
   23      H      -3.4978544458     3.9275142580     2.1501129951
   24      H      -3.3514117261     3.8718657479     0.3907197380
   25      H      -4.6893295874     3.0450963210     1.2012559053
   26      C      -3.1513875771     1.2382406043     2.6664384337
   27      H      -2.4975769602     0.3803646183     2.8461555034
   28      H      -4.1835058608     0.8759892936     2.6138826634
   29      H      -3.0772251603     1.8802538390     3.5490826780
   30      O       1.3461256956    -0.3842204089    -0.5595624001
   31      C       2.5113855103    -1.1744713348    -0.3568144309
   32      H       2.2919342630    -2.0757612081     0.2289789751
   33      C       0.6839061958     0.0075240961     0.6566531219
   34      H       0.3943605783    -0.8964160008     1.2187000041
   35      C       2.9691871291    -1.6615129023    -1.7301911562
   36      O       2.9810756484    -2.8139760293    -2.0693610762
   37      O       3.3564895737    -0.6416692011    -2.5237018247
   38      H       3.6002537198    -1.0197487010    -3.3820049321
   39      C       3.5720858946    -0.3408711336     0.3730998705
   40      H       3.8227632842     0.5202312624    -0.2626634121
   41      O       4.7130890654    -1.1557672934     0.5856926715
   42      H       5.2823198222    -0.7111283507     1.2249281198
   43      C       2.9750851283     0.1440142933     1.6917534501
   44      H       2.8214830439    -0.7244874411     2.3409493249
   45      O       3.9011759500     0.9657439413     2.4163395612
   46      H       4.0651459693     1.7677504113     1.9039632709
   47      C       1.6364701092     0.8586342376     1.5035477160
   48      H       1.7903763362     1.8026402529     0.9581339183
   49      O       1.0156741001     1.1017612603     2.7558897604
   50      H       1.6938390158     1.4244318750     3.3609954508
 ----------------------------------------------------------------
 Molecular Point Group                 C1    NOp =  1
 Largest Abelian Subgroup              C1    NOp =  1
 Nuclear Repulsion Energy =  2321.6359951684 hartrees
 There are       93 alpha and       93 beta electrons
 Applying Cartesian multipole field
    Component          Value
    ---------          -----
     (2,0,0)        1.00000E-12
     (0,2,0)        2.00000E-11
     (0,0,2)       -3.00000E-11
 Nucleus-field energy     =    -0.0000000307 hartrees
 Requested basis set is 6-311++G(d,p)
 There are 274 shells and 710 basis functions
 A cutoff of  1.0D-11 yielded  27088 shell pairs
 There are    177564 function pairs (    188026 Cartesian)
 Smallest overlap matrix eigenvalue = 7.73E-07

 Q-Chem warning in module stvman/mkSTV.C, line 306:

 Overlap eigenvalue is smaller than square root of threshold
 Use THRESH >= 12 to get rid of this warning

 Linear dependence detected in AO basis
 Tighter screening thresholds may be required for diffuse basis sets
 Use S2THRESH > 14 and THRESH = 14 in case of SCF convergence issues
 Number of orthogonalized atomic orbitals = 709
 Maximum deviation from orthogonality = 3.169E-10
 Guess MOs from SCF MO coefficient file

 -----------------------------------------------------------------------
  General SCF calculation program by
  Eric Jon Sundstrom, Paul Horn, Yuezhi Mao, Dmitri Zuev, Alec White,
  David Stuck, Shaama M.S., Shane Yost, Joonho Lee, David Small,
  Daniel Levine, Susi Lehtola, Hugh Burton, Evgeny Epifanovsky
 -----------------------------------------------------------------------
 Exchange:     0.2000 Hartree-Fock + 0.0800 Slater + 0.7200 B88
 Correlation:  0.1900 VWN1RPA + 0.8100 LYP
 Using SG-1 standard quadrature grid
 using 6 threads for integral computing
 -------------------------------------------------------
 OpenMP Integral computing Module                
 Release: version 2.0, May 2017, Q-Chem Inc. Pleasanton 
 -------------------------------------------------------
 -------------------------------------------------------
 OpenMP BLAS3 based DFT computing Module                
 Release: version 1.0, May 2013, Q-Chem Inc. Pittsburgh 
 -------------------------------------------------------
 A restricted SCF calculation will be
 performed using DIIS
 SCF converges when DIIS error is below 1.0e-08
 ---------------------------------------
  Cycle       Energy         DIIS error
 ---------------------------------------
    1   -1227.4132954342      1.05e-03  
    2   -1227.5010071081      1.83e-04  
    3   -1227.4995739787      2.76e-04  
    4   -1227.5028069078      2.87e-05  
    5   -1227.5028188041      2.44e-05  
    6   -1227.5028451848      5.25e-06  
    7   -1227.5028464268      1.60e-06  
    8   -1227.5028465573      5.19e-07  
    9   -1227.5028465696      2.07e-07  
   10   -1227.5028465715      8.68e-08  
   11   -1227.5028465719      4.53e-08  
   12   -1227.5028465721      9.04e-09  Convergence criterion met
 ---------------------------------------
 SCF time:   CPU 2155.08s  wall 379.00s 
 SCF   energy in the final basis set =    -1227.5028465721
 Total energy in the final basis set =    -1227.5028465721

 --------------------------------------------------------------

                    Orbital Energies (a.u.)
 --------------------------------------------------------------

 Alpha MOs
 -- Occupied --
-19.184 -19.166 -19.154 -19.147 -19.147 -19.144 -19.129 -19.129
-10.320 -10.295 -10.265 -10.259 -10.253 -10.251 -10.248 -10.234
-10.194 -10.186 -10.179 -10.178 -10.171 -10.171 -10.158 -10.157
 -1.128  -1.098  -1.074  -1.060  -1.053  -1.040  -1.038  -1.037
 -0.858  -0.810  -0.809  -0.796  -0.753  -0.749  -0.699  -0.685
 -0.670  -0.661  -0.639  -0.624  -0.617  -0.602  -0.566  -0.561
 -0.558  -0.554  -0.544  -0.522  -0.514  -0.506  -0.499  -0.492
 -0.489  -0.485  -0.478  -0.465  -0.454  -0.450  -0.446  -0.439
 -0.437  -0.434  -0.423  -0.417  -0.405  -0.400  -0.397  -0.394
 -0.385  -0.379  -0.375  -0.374  -0.367  -0.362  -0.358  -0.350
 -0.348  -0.342  -0.339  -0.332  -0.324  -0.318  -0.313  -0.310
 -0.300  -0.293  -0.290  -0.280  -0.261
 -- Virtual --
 -0.038  -0.032  -0.021  -0.014  -0.007  -0.006  -0.002   0.005
  0.008   0.013   0.019   0.025   0.028   0.030   0.035   0.038
  0.043   0.044   0.050   0.053   0.057   0.061   0.062   0.066
  0.069   0.073   0.077   0.080   0.084   0.084   0.088   0.091
  0.093   0.097   0.099   0.102   0.104   0.106   0.106   0.107
  0.110   0.113   0.116   0.117   0.121   0.124   0.126   0.127
  0.130   0.132   0.134   0.137   0.139   0.139   0.142   0.143
  0.145   0.149   0.151   0.153   0.155   0.157   0.158   0.161
  0.164   0.165   0.167   0.168   0.170   0.172   0.173   0.179
  0.182   0.182   0.185   0.188   0.189   0.191   0.196   0.198
  0.198   0.202   0.205   0.207   0.210   0.213   0.215   0.215
  0.221   0.225   0.227   0.228   0.229   0.231   0.234   0.237
  0.240   0.243   0.245   0.248   0.251   0.254   0.255   0.258
  0.262   0.266   0.267   0.270   0.274   0.278   0.278   0.282
  0.286   0.291   0.293   0.294   0.297   0.299   0.302   0.305
  0.308   0.312   0.316   0.317   0.319   0.320   0.323   0.325
  0.327   0.330   0.335   0.336   0.340   0.341   0.343   0.344
  0.346   0.352   0.354   0.355   0.358   0.363   0.368   0.372
  0.375   0.376   0.380   0.382   0.386   0.392   0.394   0.398
  0.402   0.408   0.411   0.414   0.418   0.425   0.425   0.427
  0.434   0.440   0.441   0.445   0.447   0.458   0.461   0.469
  0.475   0.486   0.489   0.497   0.498   0.506   0.511   0.516
  0.520   0.528   0.535   0.542   0.546   0.551   0.559   0.564
  0.574   0.575   0.579   0.583   0.594   0.597   0.600   0.606
  0.608   0.619   0.622   0.625   0.633   0.641   0.644   0.648
  0.652   0.663   0.666   0.669   0.673   0.679   0.686   0.688
  0.694   0.699   0.702   0.711   0.716   0.719   0.730   0.731
  0.738   0.744   0.748   0.750   0.755   0.762   0.768   0.772
  0.773   0.775   0.779   0.779   0.784   0.792   0.795   0.799
  0.806   0.809   0.815   0.818   0.829   0.830   0.845   0.850
  0.860   0.867   0.881   0.888   0.908   0.928   0.935   0.940
  0.949   0.964   0.971   0.981   0.988   1.002   1.014   1.024
  1.035   1.039   1.052   1.058   1.068   1.079   1.086   1.094
  1.100   1.114   1.123   1.129   1.142   1.145   1.148   1.157
  1.164   1.166   1.173   1.185   1.188   1.201   1.204   1.207
  1.212   1.222   1.229   1.240   1.247   1.253   1.254   1.261
  1.270   1.275   1.286   1.294   1.305   1.315   1.322   1.334
  1.345   1.357   1.372   1.374   1.387   1.401   1.409   1.422
  1.436   1.442   1.444   1.466   1.467   1.474   1.485   1.489
  1.495   1.508   1.515   1.526   1.528   1.530   1.534   1.542
  1.550   1.557   1.562   1.567   1.572   1.580   1.587   1.589
  1.595   1.598   1.599   1.607   1.610   1.621   1.624   1.629
  1.635   1.637   1.642   1.648   1.653   1.657   1.660   1.666
  1.668   1.671   1.677   1.686   1.696   1.700   1.706   1.709
  1.726   1.736   1.741   1.754   1.755   1.766   1.767   1.772
  1.780   1.790   1.797   1.800   1.805   1.814   1.823   1.828
  1.830   1.851   1.860   1.866   1.869   1.881   1.886   1.896
  1.905   1.916   1.926   1.937   1.950   1.957   1.967   1.983
  1.989   2.002   2.004   2.020   2.031   2.045   2.047   2.059
  2.067   2.070   2.079   2.089   2.092   2.100   2.109   2.128
  2.134   2.144   2.157   2.161   2.163   2.175   2.185   2.195
  2.197   2.210   2.220   2.235   2.251   2.258   2.264   2.274
  2.280   2.292   2.305   2.322   2.341   2.352   2.367   2.388
  2.393   2.397   2.405   2.422   2.437   2.448   2.488   2.492
  2.515   2.528   2.529   2.537   2.538   2.544   2.545   2.567
  2.573   2.579   2.583   2.596   2.597   2.609   2.628   2.635
  2.644   2.647   2.656   2.668   2.675   2.681   2.690   2.710
  2.716   2.730   2.734   2.759   2.766   2.767   2.781   2.790
  2.805   2.817   2.822   2.827   2.838   2.848   2.859   2.873
  2.884   2.890   2.895   2.903   2.913   2.920   2.929   2.938
  2.943   2.944   2.960   2.969   2.976   2.990   2.998   3.009
  3.015   3.030   3.036   3.043   3.054   3.070   3.082   3.088
  3.090   3.102   3.111   3.126   3.132   3.143   3.155   3.159
  3.165   3.175   3.187   3.203   3.209   3.223   3.231   3.262
  3.265   3.281   3.291   3.300   3.305   3.327   3.342   3.370
  3.376   3.392   3.420   3.430   3.446   3.472   3.494   3.522
  3.535   3.563   3.575   3.623   3.690   3.781   3.782   3.803
  3.805   3.808   3.837   3.842   3.846   3.854   3.887   3.910
  3.916   3.930   3.939   3.957   3.989   4.001   4.012   4.016
  4.063   4.098   4.117   4.148   4.155   4.178   4.186   4.234
  4.253   4.276   4.292   4.302   4.306   4.348   4.372   4.401
  4.996   5.065   5.087   5.095   5.107   5.112   5.163   5.196
  5.208   5.224   5.370   5.374   5.425   5.436   5.459   5.482
  5.609   5.618   5.650   5.667   5.706   5.733   5.841   5.858
 23.754  23.773  23.797  23.811  23.820  23.828  23.851  23.857
 23.881  23.894  23.895  23.933  23.954  23.985  23.990  24.015
 49.881  49.905  49.935  49.952  49.965  49.974  50.011  50.021
 --------------------------------------------------------------

          Ground-State Mulliken Net Atomic Charges

     Atom                 Charge (a.u.)
  ----------------------------------------
      1 C                     0.219974
      2 H                     0.232543
      3 C                    -0.793542
      4 H                     0.164769
      5 O                     0.096701
      6 C                    -0.756453
      7 H                     0.259022
      8 H                     0.224495
      9 C                     0.664139
     10 H                     0.202870
     11 C                    -0.371257
     12 O                    -0.201123
     13 H                     0.107864
     14 C                    -0.695369
     15 H                     0.178884
     16 H                     0.168534
     17 C                    -0.349312
     18 H                     0.169478
     19 H                     0.151466
     20 C                     0.416042
     21 H                     0.227252
     22 C                    -0.675871
     23 H                     0.153130
     24 H                     0.131946
     25 H                     0.139095
     26 C                    -0.683880
     27 H                     0.143692
     28 H                     0.153136
     29 H                     0.154911
     30 O                     0.065591
     31 C                    -0.454570
     32 H                     0.264757
     33 C                     0.366392
     34 H                     0.215960
     35 C                    -0.034696
     36 O                    -0.175770
     37 O                    -0.089699
     38 H                     0.290018
     39 C                    -0.214135
     40 H                     0.278491
     41 O                    -0.136629
     42 H                     0.259735
     43 C                    -0.616917
     44 H                     0.304797
     45 O                    -0.204255
     46 H                     0.272172
     47 C                    -0.590754
     48 H                     0.240127
     49 O                    -0.122518
     50 H                     0.248766
  ----------------------------------------
  Sum of atomic charges =     0.000000

 -----------------------------------------------------------------
                    Cartesian Multipole Moments
 -----------------------------------------------------------------
    Charge (ESU x 10^10)
                 0.0000
    Dipole Moment (Debye)
         X      -0.9684      Y       3.1812      Z       2.5061
       Tot       4.1640
    Quadrupole Moments (Debye-Ang)
        XX    -129.1055     XY      16.3131     YY    -154.1665
        XZ       2.6213     YZ      -8.7041     ZZ    -155.8157
    Octopole Moments (Debye-Ang^2)
       XXX      50.4962    XXY      42.9892    XYY       0.5029
       YYY      60.1462    XXZ     -17.5808    XYZ       4.1312
       YYZ      46.4925    XZZ      58.6956    YZZ      38.2462
       ZZZ      30.2914
    Hexadecapole Moments (Debye-Ang^3)
      XXXX   -7484.2117   XXXY     867.6091   XXYY   -1694.9173
      XYYY     770.4631   YYYY   -2158.2378   XXXZ    -161.7692
      XXYZ    -252.7724   XYYZ      -4.9880   YYYZ    -901.6962
      XXZZ   -1704.0127   XYZZ     148.0565   YYZZ    -903.3880
      XZZZ    -469.8140   YZZZ    -915.4345   ZZZZ   -3001.8649
 -----------------------------------------------------------------
 Calculating analytic gradient of the SCF energy
 Gradient of SCF Energy
            1           2           3           4           5           6
    1   0.0005641  -0.0002740   0.0004934  -0.0004347   0.0001199  -0.0006051
    2  -0.0006042  -0.0000509   0.0010163   0.0001592  -0.0000755  -0.0009585
    3  -0.0002249   0.0000802  -0.0018302   0.0003003   0.0027789   0.0001728
            7           8           9          10          11          12
    1   0.0000396   0.0003109   0.0000898   0.0001495   0.0003349  -0.0003098
    2  -0.0000024   0.0003340   0.0001700   0.0000463  -0.0001724   0.0000733
    3  -0.0001290   0.0001902  -0.0002245  -0.0000100  -0.0002074   0.0002944
           13          14          15          16          17          18
    1  -0.0001847   0.0000593  -0.0000997   0.0000405  -0.0000046   0.0000156
    2   0.0001315   0.0002153   0.0000647  -0.0000685  -0.0002964  -0.0000323
    3  -0.0000728  -0.0000147   0.0001572   0.0000108  -0.0002064  -0.0000139
           19          20          21          22          23          24
    1   0.0001988   0.0001586   0.0001188  -0.0000414   0.0000457  -0.0000431
    2   0.0003406   0.0004124  -0.0000335  -0.0000398  -0.0001728  -0.0000038
    3   0.0003249   0.0001474   0.0002229   0.0001857   0.0000438   0.0000488
           25          26          27          28          29          30
    1   0.0000112   0.0000381   0.0000040  -0.0002837   0.0001704   0.0009001
    2   0.0000048   0.0001140   0.0000109  -0.0002781  -0.0000940  -0.0003831
    3   0.0000277  -0.0003410   0.0002049  -0.0002568   0.0001039  -0.0004962
           31          32          33          34          35          36
    1   0.0000514   0.0004816  -0.0010245   0.0000935  -0.0002905   0.0001087
    2  -0.0000994   0.0000126   0.0003383   0.0000594  -0.0005978   0.0005505
    3   0.0000249   0.0001396  -0.0007922   0.0004551  -0.0002010   0.0000584
           37          38          39          40          41          42
    1   0.0002089  -0.0000530  -0.0006633  -0.0001839   0.0002941  -0.0000060
    2   0.0000088   0.0000801  -0.0001021  -0.0001154  -0.0002053  -0.0000156
    3  -0.0002331   0.0000609  -0.0001304  -0.0000337  -0.0000157  -0.0000490
           43          44          45          46          47          48
    1   0.0005189  -0.0002764  -0.0001684  -0.0002194  -0.0004755   0.0000473
    2   0.0006570  -0.0002772  -0.0002148  -0.0002225   0.0003300   0.0002995
    3   0.0001875  -0.0001566  -0.0001965  -0.0001717   0.0000561   0.0001424
           49          50
    1   0.0000529  -0.0000790
    2  -0.0003196   0.0000063
    3  -0.0001705  -0.0002417
 Max gradient component =       2.779E-03
 RMS gradient           =       3.979E-04
 Gradient time:  CPU 506.86 s  wall 85.45 s
 Geometry Optimization Parameters
   NAtoms,    NIC,     NZ,  NCons,   NDum,   NFix, NCnnct, MaxDiis
       50     399       0       0       0       0       0       0

 Cartesian Hessian Update
 Hessian Updated using BFGS Update


** GEOMETRY OPTIMIZATION IN DELOCALIZED INTERNAL COORDINATES **
   Searching for a Minimum

   Optimization Cycle:  15

                       Coordinates (Angstroms)
     ATOM                X               Y               Z
      1  C        -2.7561257970    1.1834811433    0.1020547117
      2  H        -2.5146474312    1.8744855032   -0.7171512744
      3  C        -1.6623497622    0.1040510829    0.0811477738
      4  H        -1.8389600821   -0.5970488158    0.9105610215
      5  O        -0.4112420201    0.7758395551    0.3374686963
      6  C        -1.6357468259   -0.6691961773   -1.2431380869
      7  H        -1.3515816550    0.0175780211   -2.0467906539
      8  H        -0.8629549313   -1.4390197505   -1.2187994333
      9  C        -2.9989583323   -1.2888056878   -1.5537516538
     10  H        -3.2604942844   -2.0279631765   -0.7787696475
     11  C        -3.0240289229   -2.0542861091   -2.8594692129
     12  O        -2.1013090727   -2.1634108038   -3.6275874663
     13  H        -4.0060811521   -2.5254435115   -3.0930344488
     14  C        -4.1104427549   -0.2192549880   -1.5515961423
     15  H        -5.0881339141   -0.6799263892   -1.7289134293
     16  H        -3.9312372315    0.4800957675   -2.3770826422
     17  C        -4.1194382558    0.5412970114   -0.2207742672
     18  H        -4.8930479813    1.3133677319   -0.2509323837
     19  H        -4.4010934699   -0.1491737338    0.5828845221
     20  C        -2.7535629861    2.0271309346    1.4091899960
     21  H        -1.7210912303    2.3574209322    1.5501027952
     22  C        -3.6239009358    3.2852989763    1.2738632464
     23  H        -3.4978544458    3.9275142580    2.1501129951
     24  H        -3.3514117261    3.8718657479    0.3907197380
     25  H        -4.6893295874    3.0450963210    1.2012559053
     26  C        -3.1513875771    1.2382406043    2.6664384337
     27  H        -2.4975769602    0.3803646183    2.8461555034
     28  H        -4.1835058608    0.8759892936    2.6138826634
     29  H        -3.0772251603    1.8802538390    3.5490826780
     30  O         1.3461256956   -0.3842204089   -0.5595624001
     31  C         2.5113855103   -1.1744713348   -0.3568144309
     32  H         2.2919342630   -2.0757612081    0.2289789751
     33  C         0.6839061958    0.0075240961    0.6566531219
     34  H         0.3943605783   -0.8964160008    1.2187000041
     35  C         2.9691871291   -1.6615129023   -1.7301911562
     36  O         2.9810756484   -2.8139760293   -2.0693610762
     37  O         3.3564895737   -0.6416692011   -2.5237018247
     38  H         3.6002537198   -1.0197487010   -3.3820049321
     39  C         3.5720858946   -0.3408711336    0.3730998705
     40  H         3.8227632842    0.5202312624   -0.2626634121
     41  O         4.7130890654   -1.1557672934    0.5856926715
     42  H         5.2823198222   -0.7111283507    1.2249281198
     43  C         2.9750851283    0.1440142933    1.6917534501
     44  H         2.8214830439   -0.7244874411    2.3409493249
     45  O         3.9011759500    0.9657439413    2.4163395612
     46  H         4.0651459693    1.7677504113    1.9039632709
     47  C         1.6364701092    0.8586342376    1.5035477160
     48  H         1.7903763362    1.8026402529    0.9581339183
     49  O         1.0156741001    1.1017612603    2.7558897604
     50  H         1.6938390158    1.4244318750    3.3609954508
   Point Group: c1    Number of degrees of freedom:   144


   Energy is  -1227.502846572

 Hessian Updated using BFGS Update

144 Hessian modes will be used to form the next step
  Hessian Eigenvalues:
     0.003034    0.004461    0.004950    0.005255    0.005767    0.006230
     0.006740    0.007079    0.007127    0.007613    0.007932    0.010226
     0.010760    0.011108    0.013121    0.019822    0.020664    0.021899
     0.023093    0.029827    0.031825    0.034975    0.035334    0.038887
     0.039551    0.043359    0.045192    0.045465    0.046473    0.046827
     0.047501    0.047965    0.049324    0.049473    0.049640    0.051452
     0.052307    0.053318    0.054460    0.054820    0.055744    0.056211
     0.056467    0.056664    0.056727    0.057791    0.058414    0.060892
     0.061726    0.065241    0.067443    0.068895    0.074685    0.075875
     0.077897    0.082281    0.082809    0.083485    0.085585    0.092343
     0.093723    0.100771    0.115388    0.119124    0.131722    0.137094
     0.151997    0.154757    0.157433    0.159255    0.159496    0.159999
     0.160023    0.160072    0.160228    0.160882    0.162377    0.163186
     0.163692    0.168010    0.169782    0.175309    0.176729    0.178378
     0.192380    0.199671    0.204904    0.214960    0.220365    0.228862
     0.239190    0.249686    0.257801    0.268066    0.272601    0.278049
     0.281447    0.285319    0.287634    0.290753    0.291467    0.293836
     0.294643    0.295704    0.297642    0.302293    0.304768    0.312343
     0.331070    0.336197    0.338395    0.339046    0.339171    0.339552
     0.339762    0.340010    0.340355    0.340580    0.340698    0.341009
     0.341450    0.341499    0.341801    0.342066    0.342452    0.342649
     0.343626    0.345262    0.346412    0.353159    0.383022    0.394743
     0.398751    0.405852    0.408404    0.417395    0.492208    0.514494
     0.517811    0.520745    0.530977    0.547796    0.934069    0.954647

 Minimum Search - Taking Simple RFO Step
 Searching for Lamda that Minimizes Along All modes
 Value Taken    Lamda =  -0.00023035
 Step Taken.  Stepsize is  0.145806

                             Maximum     Tolerance    Cnvgd?
         Gradient           0.001298      0.000300      NO
         Displacement       0.061130      0.001200      NO
         Energy change     -0.000162      0.000001      NO


 New Cartesian Coordinates Obtained by Inverse Iteration

 Displacement from previous Coordinates is:  1.120699
 ----------------------------------------------------------------
             Standard Nuclear Orientation (Angstroms)
    I     Atom           X                Y                Z
 ----------------------------------------------------------------
    1      C      -2.7582377009     1.1780955661     0.0879615156
    2      H      -2.5267890257     1.8487257495    -0.7509600918
    3      C      -1.6681650234     0.0933934525     0.0708683980
    4      H      -1.8311359394    -0.5931999381     0.9146449473
    5      O      -0.4092960911     0.7651301490     0.2908570914
    6      C      -1.6675737997    -0.6990685924    -1.2422080395
    7      H      -1.3940940903    -0.0253986179    -2.0603308248
    8      H      -0.8998466250    -1.4741130921    -1.2208166865
    9      C      -3.0381755655    -1.3184041295    -1.5205423777
   10      H      -3.2893008076    -2.0452639846    -0.7304813997
   11      C      -3.0856471738    -2.1041943402    -2.8135917035
   12      O      -2.1758485534    -2.2255946776    -3.5953915143
   13      H      -4.0707725628    -2.5801260282    -3.0227956795
   14      C      -4.1464722682    -0.2456950813    -1.5168332314
   15      H      -5.1281474097    -0.7061011735    -1.6713402159
   16      H      -3.9791043889     0.4404357331    -2.3558795935
   17      C      -4.1298145742     0.5362997466    -0.1982661960
   18      H      -4.9011514970     1.3107716555    -0.2272051823
   19      H      -4.3998882669    -0.1409612107     0.6203766814
   20      C      -2.7294613917     2.0541279529     1.3723813423
   21      H      -1.6947168264     2.3889618290     1.4812412265
   22      C      -3.6034396172     3.3084670013     1.2208537184
   23      H      -3.4598058446     3.9757399969     2.0755346531
   24      H      -3.3497813063     3.8699640353     0.3161254006
   25      H      -4.6700563264     3.0662368067     1.1772254940
   26      C      -3.0977251133     1.2983717069     2.6586631087
   27      H      -2.4416624344     0.4427048627     2.8401942269
   28      H      -4.1320566176     0.9393625758     2.6421256710
   29      H      -2.9987277468     1.9615348646     3.5231133216
   30      O       1.3797055611    -0.3416251065    -0.5993733737
   31      C       2.5418283159    -1.1374113451    -0.3986657652
   32      H       2.3060242725    -2.0630738191     0.1409393800
   33      C       0.6874224992    -0.0028958860     0.6140676786
   34      H       0.3928593426    -0.9301101031     1.1334885588
   35      C       3.0373224111    -1.5658210768    -1.7782568596
   36      O       3.0605489102    -2.7031685128    -2.1650590524
   37      O       3.4434582173    -0.5130647941    -2.5174388891
   38      H       3.7118746963    -0.8537314708    -3.3840788510
   39      C       3.5824948979    -0.3355263493     0.3949642343
   40      H       3.8524994338     0.5508617610    -0.1967854364
   41      O       4.7158847257    -1.1608952326     0.6067657083
   42      H       5.2668732576    -0.7450184589     1.2804667317
   43      C       2.9494508563     0.0980103026     1.7145108069
   44      H       2.7807110855    -0.7936223145     2.3271992101
   45      O       3.8556959953     0.8912009720     2.4950891624
   46      H       4.0350330382     1.7127015698     2.0199807195
   47      C       1.6159421643     0.8189948714     1.5158008586
   48      H       1.7828254702     1.7809735578     1.0073147031
   49      O       0.9628127157     1.0178097579     2.7600760765
   50      H       1.6251324083     1.3137526822     3.3959262590
 ----------------------------------------------------------------
 Molecular Point Group                 C1    NOp =  1
 Largest Abelian Subgroup              C1    NOp =  1
 Nuclear Repulsion Energy =  2319.3034728427 hartrees
 There are       93 alpha and       93 beta electrons
 Applying Cartesian multipole field
    Component          Value
    ---------          -----
     (2,0,0)        1.00000E-12
     (0,2,0)        2.00000E-11
     (0,0,2)       -3.00000E-11
 Nucleus-field energy     =    -0.0000000311 hartrees
 Requested basis set is 6-311++G(d,p)
 There are 274 shells and 710 basis functions
 A cutoff of  1.0D-11 yielded  27077 shell pairs
 There are    177411 function pairs (    187867 Cartesian)
 Smallest overlap matrix eigenvalue = 7.80E-07

 Q-Chem warning in module stvman/mkSTV.C, line 306:

 Overlap eigenvalue is smaller than square root of threshold
 Use THRESH >= 12 to get rid of this warning

 Linear dependence detected in AO basis
 Tighter screening thresholds may be required for diffuse basis sets
 Use S2THRESH > 14 and THRESH = 14 in case of SCF convergence issues
 Number of orthogonalized atomic orbitals = 709
 Maximum deviation from orthogonality = 4.719E-10
 Guess MOs from SCF MO coefficient file

 -----------------------------------------------------------------------
  General SCF calculation program by
  Eric Jon Sundstrom, Paul Horn, Yuezhi Mao, Dmitri Zuev, Alec White,
  David Stuck, Shaama M.S., Shane Yost, Joonho Lee, David Small,
  Daniel Levine, Susi Lehtola, Hugh Burton, Evgeny Epifanovsky
 -----------------------------------------------------------------------
 Exchange:     0.2000 Hartree-Fock + 0.0800 Slater + 0.7200 B88
 Correlation:  0.1900 VWN1RPA + 0.8100 LYP
 Using SG-1 standard quadrature grid
 using 6 threads for integral computing
 -------------------------------------------------------
 OpenMP Integral computing Module                
 Release: version 2.0, May 2017, Q-Chem Inc. Pleasanton 
 -------------------------------------------------------
 -------------------------------------------------------
 OpenMP BLAS3 based DFT computing Module                
 Release: version 1.0, May 2013, Q-Chem Inc. Pittsburgh 
 -------------------------------------------------------
 A restricted SCF calculation will be
 performed using DIIS
 SCF converges when DIIS error is below 1.0e-08
 ---------------------------------------
  Cycle       Energy         DIIS error
 ---------------------------------------
    1   -1227.4839863014      4.88e-04  
    2   -1227.5023926439      1.03e-04  
    3   -1227.5018756387      1.57e-04  
    4   -1227.5029171631      1.54e-05  
    5   -1227.5029221334      1.22e-05  
    6   -1227.5029286804      2.83e-06  
    7   -1227.5029290583      7.24e-07  
    8   -1227.5029290829      2.56e-07  
    9   -1227.5029290859      1.08e-07  
   10   -1227.5029290866      4.04e-08  
   11   -1227.5029290866      1.96e-08  
   12   -1227.5029290865      4.92e-09  Convergence criterion met
 ---------------------------------------
 SCF time:   CPU 2152.24s  wall 380.00s 
 SCF   energy in the final basis set =    -1227.5029290865
 Total energy in the final basis set =    -1227.5029290865

 --------------------------------------------------------------

                    Orbital Energies (a.u.)
 --------------------------------------------------------------

 Alpha MOs
 -- Occupied --
-19.184 -19.166 -19.154 -19.147 -19.146 -19.144 -19.130 -19.129
-10.320 -10.295 -10.265 -10.259 -10.253 -10.251 -10.248 -10.234
-10.195 -10.186 -10.179 -10.178 -10.172 -10.171 -10.158 -10.156
 -1.128  -1.097  -1.074  -1.060  -1.053  -1.040  -1.038  -1.037
 -0.858  -0.810  -0.809  -0.796  -0.753  -0.749  -0.699  -0.685
 -0.670  -0.661  -0.639  -0.624  -0.617  -0.603  -0.566  -0.561
 -0.558  -0.553  -0.544  -0.522  -0.514  -0.506  -0.500  -0.492
 -0.489  -0.485  -0.478  -0.465  -0.454  -0.450  -0.446  -0.439
 -0.437  -0.434  -0.423  -0.417  -0.405  -0.400  -0.397  -0.394
 -0.385  -0.379  -0.375  -0.374  -0.367  -0.362  -0.358  -0.350
 -0.349  -0.342  -0.339  -0.333  -0.324  -0.318  -0.313  -0.311
 -0.300  -0.294  -0.290  -0.280  -0.262
 -- Virtual --
 -0.038  -0.032  -0.021  -0.014  -0.007  -0.007  -0.002   0.004
  0.008   0.013   0.019   0.025   0.029   0.030   0.034   0.038
  0.043   0.045   0.050   0.053   0.058   0.061   0.062   0.066
  0.069   0.074   0.077   0.080   0.084   0.084   0.088   0.091
  0.092   0.097   0.100   0.102   0.103   0.105   0.106   0.108
  0.110   0.113   0.116   0.117   0.121   0.123   0.126   0.128
  0.130   0.132   0.133   0.137   0.139   0.139   0.141   0.143
  0.145   0.149   0.151   0.153   0.155   0.156   0.159   0.160
  0.164   0.165   0.166   0.168   0.171   0.172   0.173   0.178
  0.181   0.182   0.185   0.189   0.189   0.191   0.196   0.197
  0.199   0.203   0.205   0.206   0.210   0.212   0.215   0.216
  0.221   0.225   0.226   0.228   0.229   0.230   0.234   0.237
  0.239   0.243   0.245   0.247   0.250   0.253   0.254   0.258
  0.262   0.266   0.267   0.271   0.274   0.278   0.279   0.283
  0.286   0.291   0.291   0.294   0.297   0.298   0.301   0.304
  0.309   0.312   0.315   0.316   0.318   0.320   0.322   0.325
  0.327   0.330   0.335   0.337   0.339   0.340   0.343   0.343
  0.347   0.353   0.354   0.355   0.359   0.362   0.367   0.371
  0.375   0.378   0.381   0.383   0.386   0.392   0.393   0.397
  0.404   0.408   0.413   0.415   0.418   0.424   0.425   0.426
  0.432   0.439   0.441   0.446   0.447   0.457   0.460   0.469
  0.476   0.488   0.491   0.498   0.499   0.505   0.512   0.515
  0.520   0.527   0.534   0.545   0.547   0.551   0.558   0.563
  0.573   0.575   0.580   0.584   0.593   0.598   0.599   0.603
  0.609   0.618   0.622   0.625   0.634   0.640   0.645   0.648
  0.651   0.661   0.665   0.667   0.673   0.679   0.687   0.688
  0.694   0.699   0.703   0.710   0.715   0.719   0.729   0.732
  0.738   0.742   0.748   0.749   0.756   0.762   0.767   0.772
  0.773   0.774   0.778   0.779   0.783   0.793   0.794   0.799
  0.807   0.810   0.814   0.819   0.828   0.829   0.843   0.850
  0.860   0.865   0.883   0.887   0.909   0.928   0.934   0.939
  0.949   0.966   0.970   0.983   0.988   1.002   1.015   1.025
  1.034   1.039   1.049   1.057   1.066   1.081   1.088   1.093
  1.101   1.116   1.125   1.128   1.140   1.142   1.146   1.156
  1.163   1.167   1.170   1.186   1.187   1.200   1.203   1.209
  1.213   1.220   1.229   1.239   1.249   1.252   1.256   1.261
  1.271   1.277   1.285   1.292   1.306   1.313   1.321   1.333
  1.345   1.354   1.371   1.375   1.386   1.397   1.407   1.423
  1.437   1.441   1.445   1.463   1.469   1.477   1.485   1.489
  1.497   1.509   1.517   1.526   1.528   1.531   1.534   1.544
  1.549   1.558   1.564   1.567   1.573   1.581   1.587   1.588
  1.594   1.598   1.601   1.606   1.610   1.621   1.623   1.629
  1.633   1.636   1.641   1.648   1.653   1.657   1.659   1.664
  1.669   1.671   1.676   1.686   1.696   1.698   1.706   1.709
  1.725   1.735   1.741   1.754   1.754   1.765   1.766   1.771
  1.780   1.790   1.796   1.798   1.804   1.813   1.822   1.827
  1.830   1.850   1.860   1.866   1.868   1.882   1.886   1.896
  1.903   1.918   1.927   1.938   1.950   1.956   1.967   1.983
  1.988   1.999   2.003   2.021   2.032   2.045   2.048   2.057
  2.064   2.071   2.079   2.086   2.091   2.101   2.107   2.126
  2.136   2.141   2.156   2.161   2.164   2.176   2.183   2.195
  2.196   2.209   2.219   2.234   2.251   2.257   2.263   2.273
  2.282   2.292   2.306   2.322   2.342   2.353   2.366   2.388
  2.392   2.397   2.404   2.422   2.436   2.448   2.487   2.493
  2.514   2.529   2.529   2.536   2.539   2.545   2.548   2.567
  2.573   2.580   2.583   2.594   2.597   2.608   2.628   2.634
  2.643   2.647   2.656   2.668   2.676   2.681   2.691   2.709
  2.715   2.730   2.734   2.759   2.766   2.768   2.780   2.789
  2.806   2.817   2.822   2.827   2.837   2.847   2.859   2.872
  2.883   2.888   2.894   2.903   2.913   2.920   2.930   2.936
  2.943   2.944   2.959   2.969   2.976   2.991   3.000   3.009
  3.012   3.030   3.036   3.042   3.053   3.069   3.083   3.086
  3.090   3.101   3.113   3.125   3.132   3.141   3.156   3.158
  3.164   3.175   3.188   3.202   3.208   3.221   3.230   3.260
  3.266   3.280   3.290   3.299   3.305   3.327   3.340   3.370
  3.375   3.390   3.418   3.429   3.445   3.472   3.493   3.522
  3.534   3.562   3.573   3.623   3.689   3.780   3.782   3.802
  3.805   3.808   3.838   3.841   3.847   3.853   3.887   3.910
  3.917   3.930   3.939   3.959   3.989   4.001   4.012   4.017
  4.062   4.097   4.116   4.147   4.155   4.179   4.183   4.234
  4.252   4.275   4.291   4.302   4.306   4.343   4.371   4.400
  4.996   5.065   5.086   5.096   5.107   5.112   5.165   5.197
  5.206   5.228   5.368   5.373   5.425   5.436   5.457   5.483
  5.609   5.618   5.650   5.667   5.706   5.733   5.839   5.857
 23.754  23.772  23.797  23.812  23.819  23.826  23.851  23.855
 23.880  23.894  23.895  23.933  23.954  23.985  23.990  24.015
 49.880  49.904  49.935  49.952  49.966  49.974  50.010  50.021
 --------------------------------------------------------------

          Ground-State Mulliken Net Atomic Charges

     Atom                 Charge (a.u.)
  ----------------------------------------
      1 C                     0.223125
      2 H                     0.232943
      3 C                    -0.757698
      4 H                     0.158388
      5 O                     0.099228
      6 C                    -0.773479
      7 H                     0.258817
      8 H                     0.218167
      9 C                     0.677402
     10 H                     0.202600
     11 C                    -0.370555
     12 O                    -0.200576
     13 H                     0.107632
     14 C                    -0.696521
     15 H                     0.179255
     16 H                     0.168621
     17 C                    -0.347041
     18 H                     0.168249
     19 H                     0.152601
     20 C                     0.412297
     21 H                     0.221028
     22 C                    -0.677944
     23 H                     0.153249
     24 H                     0.132937
     25 H                     0.139415
     26 C                    -0.681506
     27 H                     0.147628
     28 H                     0.151888
     29 H                     0.153991
     30 O                     0.061310
     31 C                    -0.429750
     32 H                     0.264281
     33 C                     0.324229
     34 H                     0.215748
     35 C                    -0.019397
     36 O                    -0.179792
     37 O                    -0.093195
     38 H                     0.290272
     39 C                    -0.252528
     40 H                     0.279112
     41 O                    -0.135629
     42 H                     0.259103
     43 C                    -0.593866
     44 H                     0.305713
     45 O                    -0.205633
     46 H                     0.271363
     47 C                    -0.584426
     48 H                     0.241816
     49 O                    -0.121593
     50 H                     0.248723
  ----------------------------------------
  Sum of atomic charges =     0.000000

 -----------------------------------------------------------------
                    Cartesian Multipole Moments
 -----------------------------------------------------------------
    Charge (ESU x 10^10)
                 0.0000
    Dipole Moment (Debye)
         X      -0.9607      Y       3.1701      Z       2.7224
       Tot       4.2877
    Quadrupole Moments (Debye-Ang)
        XX    -128.9950     XY      16.3348     YY    -153.9942
        XZ       2.9412     YZ      -9.0955     ZZ    -155.9693
    Octopole Moments (Debye-Ang^2)
       XXX      49.4348    XXY      43.3046    XYY       0.6461
       YYY      56.2279    XXZ     -14.6586    XYZ       3.7938
       YYZ      49.5539    XZZ      60.7061    YZZ      42.9166
       ZZZ      32.6005
    Hexadecapole Moments (Debye-Ang^3)
      XXXX   -7534.8933   XXXY     861.5963   XXYY   -1705.8869
      XYYY     746.1102   YYYY   -2130.5760   XXXZ    -155.6905
      XXYZ    -256.4049   XYYZ      -0.5208   YYYZ    -890.6181
      XXZZ   -1710.8747   XYZZ     152.6649   YYZZ    -911.2429
[truncated: 1,025,890 more chars]
