# Supplementary material for: An in silico investigation of menthol metabolism
Source: PLoS One. 2019 Sep 27;14(9):e0216577. doi: 10.1371/journal.pone.0216577 (PMC6764827; doi:10.1371/journal.pone.0216577)
Supplement: S2 File — (ZIP) [file pone.0216577.s002.zip › B3LYP/g-series/Oyeye-RR.out]

Q-Chem Developer Version!
                  Welcome to Q-Chem
     A Quantum Leap Into The Future Of Chemistry


 Q-Chem 5.1, Q-Chem, Inc., Pleasanton, CA (2018)

 Yihan Shao,  Zhengting Gan,  E. Epifanovsky,  A. T. B. Gilbert,  M. Wormit,  
 J. Kussmann,  A. W. Lange,  A. Behn,  Jia Deng,  Xintian Feng,  D. Ghosh,  
 M. Goldey,  P. R. Horn,  L. D. Jacobson,  I. Kaliman,  T. Kus,  A. Landau,  
 Jie Liu,  E. I. Proynov,  R. M. Richard,  R. P. Steele,  E. J. Sundstrom,  
 H. L. Woodcock III,  P. M. Zimmerman,  D. Zuev,  B. Albrecht,  E. Alguire,  
 S. A. Baeppler,  D. Barton,  Z. Benda,  Y. A. Bernard,  E. J. Berquist,  
 K. B. Bravaya,  H. Burton,  D. Casanova,  Chun-Min Chang,  Yunqing Chen,  
 A. Chien,  K. D. Closser,  M. P. Coons,  S. Coriani,  S. Dasgupta,  
 A. L. Dempwolff,  M. Diedenhofen,  Hainam Do,  R. G. Edgar,  Po-Tung Fang,  
 S. Faraji,  S. Fatehi,  Qingguo Feng,  K. D. Fenk,  J. Fosso-Tande,  
 J. Gayvert,  Qinghui Ge,  A. Ghysels,  G. Gidofalvi,  J. Gomes,  
 J. Gonthier,  A. Gunina,  D. Hait,  M. W. D. Hanson-Heine,  
 P. H. P. Harbach,  A. W. Hauser,  J. E. Herr,  E. G. Hohenstein,  
 Z. C. Holden,  Kerwin Hui,  B. C. Huynh,  T.-C. Jagau,  Hyunjun Ji,  
 B. Kaduk,  K. Khistyaev,  Jaehoon Kim,  P. Klunzinger,  K. Koh,  
 D. Kosenkov,  L. Koulias,  T. Kowalczyk,  C. M. Krauter,  A. Kunitsa,  
 Ka Un Lao,  A. Laurent,  K. V. Lawler,  Joonho Lee,  D. Lefrancois,  
 S. Lehtola,  D. S. Levine,  Yi-Pei Li,  You-Sheng Lin,  Fenglai Liu,  
 E. Livshits,  A. Luenser,  P. Manohar,  E. Mansoor,  S. F. Manzer,  
 Shan-Ping Mao,  Yuezhi Mao,  N. Mardirossian,  A. V. Marenich,  
 T. Markovich,  L. A. Martinez-Martinez,  S. A. Maurer,  N. J. Mayhall,  
 S. C. McKenzie,  J.-M. Mewes,  A. F. Morrison,  J. W. Mullinax,  K. Nanda,  
 T. S. Nguyen-Beck,  R. Olivares-Amaya,  J. A. Parkhill,  T. M. Perrine,  
 F. Plasser,  P. Pokhilko,  S. Prager,  A. Prociuk,  E. Ramos,  D. R. Rehn,  
 F. Rob,  M. Schneider,  N. Sergueev,  S. M. Sharada,  S. Sharma,  
 D. W. Small,  T. Stauch,  T. Stein,  Yu-Chuan Su,  A. J. W. Thom,  
 A. Tkatchenko,  T. Tsuchimochi,  N. M. Tubman,  L. Vogt,  M. L. Vidal,  
 O. Vydrov,  M. A. Watson,  J. Wenzel,  M. de Wergifosse,  T. A. Wesolowski,  
 A. White,  J. Witte,  A. Yamada,  Jun Yang,  K. Yao,  S. Yeganeh,  
 S. R. Yost,  Zhi-Qiang You,  A. Zech,  Igor Ying Zhang,  Xing Zhang,  
 Yan Zhao,  Ying Zhu,  B. R. Brooks,  G. K. L. Chan,  C. J. Cramer,  
 M. S. Gordon,  W. J. Hehre,  A. Klamt,  M. W. Schmidt,  C. D. Sherrill,  
 D. G. Truhlar,  A. Aspuru-Guzik,  R. Baer,  A. T. Bell,  N. A. Besley,  
 Jeng-Da Chai,  A. E. DePrince, III,  R. A. DiStasio Jr.,  A. Dreuw,  
 B. D. Dunietz,  T. R. Furlani,  Chao-Ping Hsu,  Yousung Jung,  Jing Kong,  
 D. S. Lambrecht,  WanZhen Liang,  C. Ochsenfeld,  V. A. Rassolov,  
 L. V. Slipchenko,  J. E. Subotnik,  T. Van Voorhis,  J. M. Herbert,  
 A. I. Krylov,  P. M. W. Gill,  M. Head-Gordon

 Contributors to earlier versions of Q-Chem not listed above: 
 R. D. Adamson,  B. Austin,  J. Baker,  G. J. O. Beran,  K. Brandhorst,  
 S. T. Brown,  E. F. C. Byrd,  A. K. Chakraborty,  C.-L. Cheng,  
 Siu Hung Chien,  D. M. Chipman,  D. L. Crittenden,  H. Dachsel,  
 R. J. Doerksen,  A. D. Dutoi,  L. Fusti-Molnar,  W. A. Goddard III,  
 A. Golubeva-Zadorozhnaya,  S. R. Gwaltney,  G. Hawkins,  A. Heyden,  
 S. Hirata,  G. Kedziora,  F. J. Keil,  C. Kelley,  Jihan Kim,  R. A. King,  
 R. Z. Khaliullin,  P. P. Korambath,  W. Kurlancheek,  A. M. Lee,  M. S. Lee,  
 S. V. Levchenko,  Ching Yeh Lin,  D. Liotard,  R. C. Lochan,  I. Lotan,  
 P. E. Maslen,  N. Nair,  D. P. O'Neill,  D. Neuhauser,  E. Neuscamman,  
 C. M. Oana,  R. Olson,  B. Peters,  R. Peverati,  P. A. Pieniazek,  
 Y. M. Rhee,  J. Ritchie,  M. A. Rohrdanz,  E. Rosta,  N. J. Russ,  
 H. F. Schaefer III,  N. E. Schultz,  N. Shenvi,  A. C. Simmonett,  A. Sodt,  
 D. Stuck,  K. S. Thanthiriwatte,  V. Vanovschi,  Tao Wang,  A. Warshel,  
 C. F. Williams,  Q. Wu,  X. Xu,  W. Zhang

 Please cite Q-Chem as follows:
 Y. Shao et al., Mol. Phys. 113, 184-215 (2015)
 DOI: 10.1080/00268976.2014.952696

 Q-Chem 5.1.2 for Intel X86 EM64T Linux

 Parts of Q-Chem use Armadillo 8.300.2 (Tropical Shenanigans).
 http://arma.sourceforge.net/

 Q-Chem begins on Tue Mar 26 01:57:29 2019  

Host: 
0

     Scratch files written to /scratch/taweetham/qchem32661//
Input Ideriv = 2
Curr. Ideriv = -1
Max.  Ideriv = 2

Checking the input file for inconsistencies... 	...done.

--------------------------------------------------------------
User input:
--------------------------------------------------------------
$molecule
0 1
  C   -0.4754462    0.6436230    0.1641692
  H   -0.4153273    0.8698485   -0.9120575
  C    0.4219066    1.6856782    0.8890724
  H    0.4706190    1.4196715    1.9488993
  O   -0.1964554    2.9584185    0.7623436
  C    1.8227261    1.6290226    0.2644874
  H    1.7610045    1.8517897   -0.8095909
  H    2.4787254    2.4065781    0.6667791
  C    2.4383812    0.2480150    0.4992815
  H    2.5360948    0.0824558    1.5802860
  C    3.8378412    0.1443973   -0.0710804
  O    4.4041384    1.0340602   -0.6974572
  H    4.3566759   -0.8090102    0.1327532
  C    1.5646144   -0.8556093   -0.1018036
  H    1.9695369   -1.8406315    0.1620680
  H    1.5982843   -0.7963242   -1.1977010
  C    0.1068520   -0.7694764    0.3581428
  H   -0.4728769   -1.5082426   -0.2051636
  H    0.0529415   -1.0615198    1.4129036
  C   -1.9809246    0.7787996    0.5097037
  H   -2.2984140    1.7974233    0.2504418
  C   -2.8590993   -0.1715334   -0.3060342
  H   -3.9185444    0.0774354   -0.1761613
  H   -2.6300682   -0.0993986   -1.3744794
  H   -2.7357489   -1.2127278    0.0087886
  C   -2.3279784    0.6123809    1.9778927
  O   -1.5396369    0.3011278    2.8644082
  H   -3.3863686    0.8077782    2.2272696
  O   -0.6420122    5.0724203    1.4087991
  C   -0.2555338    6.3631694    1.8793407
  H    0.4703386    6.8042997    1.1854668
  C    0.4009578    4.0886768    1.3996206
  H    1.2168156    4.4359103    0.7543199
  C   -1.5014131    7.2388224    1.8559566
  O   -1.6820617    8.2254082    1.1579103
  O   -2.4874259    6.8060191    2.6756207
  H   -3.2211171    7.4326448    2.5029691
  C    0.2955142    6.3129159    3.3048481
  H   -0.4937148    6.1100053    4.0382664
  O    0.8862771    7.5663858    3.6695061
  H    1.4434721    7.3998242    4.4557695
  C    1.3622416    5.2280001    3.4149983
  H    2.2730952    5.5497459    2.8931263
  O    1.7630560    5.0760899    4.7915844
  H    0.9911010    4.7684753    5.3024509
  C    0.8984617    3.8809207    2.8551916
  H    0.0954351    3.4637347    3.4740055
  O    2.0142653    2.9840612    2.9660040
  H    2.4315983    3.1621558    3.8322452
$end

$rem
   job_type 	optimization
   basis 	6-311++g**
   method 	b3lyp
   scf_guess sad
$end

--------------------------------------------------------------
 ----------------------------------------------------------------
             Standard Nuclear Orientation (Angstroms)
    I     Atom           X                Y                Z
 ----------------------------------------------------------------
    1      C      -2.6299178563     1.2022168113    -0.3767565593
    2      H      -2.8022526881     1.2504095678    -1.4635105944
    3      C      -1.5648898568     0.0941117190    -0.1434666072
    4      H      -1.4529172658    -0.0539512310     0.9344503757
    5      O      -0.3307082743     0.5551991424    -0.6749680958
    6      C      -2.0637959389    -1.1973770888    -0.8058569238
    7      H      -2.2184933766    -1.0291681602    -1.8804979757
    8      H      -1.3146990462    -1.9932976061    -0.7596982363
    9      C      -3.3602680463    -1.6556087079    -0.1346450938
   10      H      -3.1562577078    -1.8674331493     0.9232011678
   11      C      -3.8836264818    -2.9466073784    -0.7295871054
   12      O      -3.3711850307    -3.5383596152    -1.6739247248
   13      H      -4.7797358873    -3.3605124573    -0.2342145563
   14      C      -4.4433384137    -0.5784935987    -0.2323176824
   15      H      -5.3291531963    -0.8839039313     0.3385727505
   16      H      -4.7723460960    -0.4803868436    -1.2752790940
   17      C      -3.9646293741     0.7860818865     0.2704866362
   18      H      -4.7460353836     1.5224045637     0.0550597126
   19      H      -3.8615396205     0.7429413583     1.3605450898
   20      C      -2.1375139333     2.6219315855     0.0054480370
   21      H      -1.2334795331     2.8364483027    -0.5796287746
   22      C      -3.1523075115     3.7109182378    -0.3467649676
   23      H      -2.7027473638     4.7046338212    -0.2385921132
   24      H      -3.4921827148     3.6117383247    -1.3830477526
   25      H      -4.0260069797     3.6832164926     0.3122466771
   26      C      -1.7273254629     2.7986517513     1.4560464877
   27      O      -1.8389379213     1.9508308702     2.3352580421
   28      H      -1.2861918732     3.7830604071     1.6945826754
   29      O       1.9191174705     0.6404927332    -0.8031800589
   30      C       3.2103804979     0.0352272757    -0.8588730574
   31      H       3.2587892791    -0.6474218082    -1.7159579365
   32      C       0.8350320364    -0.2580887415    -0.5331207238
   33      H       0.7986103641    -1.0233624034    -1.3177465779
   34      C       4.2168162527     1.1513797544    -1.1054920722
   35      O       4.9172445433     1.2909898890    -2.0970379937
   36      O       4.2624125477     2.0729056605    -0.1154919928
   37      H       4.9027821788     2.7361003906    -0.4484643720
   38      C       3.5650737513    -0.6809330045     0.4447978401
   39      H       3.7608645041     0.0284792058     1.2574218773
   40      O       4.7516622188    -1.4689435316     0.2892013458
   41      H       4.7772532287    -2.0952574665     1.0398644686
   42      C       2.4247767129    -1.6050261243     0.8605589202
   43      H       2.3917404572    -2.4761072416     0.1929877122
   44      O       2.6934327241    -2.1541810087     2.1663043178
   45      H       2.7128230121    -1.4201413056     2.8084379301
   46      C       1.0634055040    -0.9051941903     0.8591650806
   47      H       1.0239369425    -0.1402164132     1.6434340108
   48      O       0.0889997474    -1.9017575577     1.2041997175
   49      H       0.4837032858    -2.4448261966     1.9152158257
 ----------------------------------------------------------------
 Molecular Point Group                 C1    NOp =  1
 Largest Abelian Subgroup              C1    NOp =  1
 Nuclear Repulsion Energy =  2454.5938882608 hartrees
 There are       96 alpha and       96 beta electrons
 Requested basis set is 6-311++G(d,p)
 There are 270 shells and 718 basis functions

 Total QAlloc Memory Limit   2000 MB
 Mega-Array Size       188 MB
 MEM_STATIC part       192 MB
 A cutoff of  1.0D-11 yielded  26125 shell pairs
 There are    180336 function pairs (    191196 Cartesian)

 -------------------------------------------------------
 OpenMP Integral Computing Module                       
 Release: version 1.0, May 2013, Q-Chem Inc. Pittsburgh 
 -------------------------------------------------------
 Integral Job Info:
 Integral job number is                      11
 Integral operator is                         1
 short-range coefficients                     0
 long-range coefficients              100000000
 Omega coefficients                           0
 if combine SR and LR in K                    0
 Integral screening is                        0
 Integral computing path is                   2
 max size of driver memory is            800000
 size of driver memory is                593474
 size of scratch memory is              2361544
 max col of scratch BK array               1296
 max len of scratch array in speh3          155
 max len of scratch index in speh4           18
 max int batch size is                      520
 min int batch size is                       52
 fixed nKL is                                52
 max L of basis functions is                  2
 order of int derivative is                   0
 number of shells is                        270
 number of basis is                         743
 number of cartesian basis is               743
 number of contracted shell pairs         26125
 number of primitive shell pairs          56266
 maxK2 (contraction) of shell pair           36
 max number of K2 of shell pair               1
 max number of CS2 of shell pair           5202
 max number of PS2 of shell pair           8412
 mem total for path MDJ                  809452
 -------------------------------------------------------
 Smallest overlap matrix eigenvalue = 6.42E-07

 Q-Chem warning in module stvman/mkSTV.C, line 306:

 Overlap eigenvalue is smaller than square root of threshold
 Use THRESH >= 12 to get rid of this warning

 Linear dependence detected in AO basis
 Tighter screening thresholds may be required for diffuse basis sets
 Use S2THRESH > 14 and THRESH = 14 in case of SCF convergence issues
 Number of orthogonalized atomic orbitals = 717
 Maximum deviation from orthogonality = 2.621E-10

 Scale SEOQF with 1.000000e-02/1.000000e-01/1.000000e-01

 Standard Electronic Orientation quadrupole field applied
 Nucleus-field energy     =     0.0000000293 hartrees
 Guess from superposition of atomic densities
 Warning:  Energy on first SCF cycle will be non-variational
 SAD guess density has 192.000000 electrons

 -----------------------------------------------------------------------
  General SCF calculation program by
  Eric Jon Sundstrom, Paul Horn, Yuezhi Mao, Dmitri Zuev, Alec White,
  David Stuck, Shaama M.S., Shane Yost, Joonho Lee, David Small,
  Daniel Levine, Susi Lehtola, Hugh Burton, Evgeny Epifanovsky
 -----------------------------------------------------------------------
 Exchange:     0.2000 Hartree-Fock + 0.0800 Slater + 0.7200 B88
 Correlation:  0.1900 VWN1RPA + 0.8100 LYP
 Using SG-1 standard quadrature grid
 using 6 threads for integral computing
 -------------------------------------------------------
 OpenMP Integral computing Module                
 Release: version 2.0, May 2017, Q-Chem Inc. Pleasanton 
 -------------------------------------------------------
 -------------------------------------------------------
 OpenMP BLAS3 based DFT computing Module                
 Release: version 1.0, May 2013, Q-Chem Inc. Pittsburgh 
 -------------------------------------------------------
 A restricted SCF calculation will be
 performed using DIIS
 SCF converges when DIIS error is below 1.0e-08
 ---------------------------------------
  Cycle       Energy         DIIS error
 ---------------------------------------
    1   -1306.3958956875      2.33e-02  
    2   -1300.9885140273      3.17e-03  
    3   -1300.0992703820      5.36e-03  
    4   -1301.4481139386      1.09e-03  
    5   -1301.5039167246      3.47e-04  
    6   -1301.5088351195      1.17e-04  
    7   -1301.5094921449      3.75e-05  
    8   -1301.5095481851      1.78e-05  
    9   -1301.5095626137      3.76e-06  
   10   -1301.5095632651      1.28e-06  
   11   -1301.5095633425      3.81e-07  
   12   -1301.5095633490      1.30e-07  
   13   -1301.5095633495      4.17e-08  
   14   -1301.5095633498      1.94e-08  
   15   -1301.5095633498      7.45e-09  Convergence criterion met
 ---------------------------------------
 SCF time:   CPU 2596.20s  wall 457.00s 
 SCF   energy in the final basis set =    -1301.5095633498
 Total energy in the final basis set =    -1301.5095633498

 --------------------------------------------------------------

                    Orbital Energies (a.u.)
 --------------------------------------------------------------

 Alpha MOs
 -- Occupied --
-19.1908 -19.1749 -19.1673 -19.1494 -19.1479 -19.1442 -19.1349 -19.1340
-19.1292 -10.3295 -10.3069 -10.2728 -10.2721 -10.2661 -10.2615 -10.2595
-10.2577 -10.2275 -10.1946 -10.1917 -10.1886 -10.1844 -10.1820 -10.1771
-10.1669  -1.1329  -1.0975  -1.0798  -1.0546  -1.0519  -1.0480  -1.0392
 -1.0364  -1.0327  -0.8573  -0.8179  -0.8166  -0.8036  -0.7554  -0.7505
 -0.7028  -0.6785  -0.6744  -0.6530  -0.6491  -0.6280  -0.6086  -0.5957
 -0.5688  -0.5639  -0.5608  -0.5517  -0.5437  -0.5242  -0.5200  -0.5100
 -0.5053  -0.5020  -0.4991  -0.4941  -0.4845  -0.4768  -0.4605  -0.4546
 -0.4507  -0.4463  -0.4444  -0.4420  -0.4411  -0.4291  -0.4243  -0.4129
 -0.4046  -0.4010  -0.3969  -0.3925  -0.3880  -0.3821  -0.3776  -0.3735
 -0.3656  -0.3624  -0.3551  -0.3476  -0.3426  -0.3415  -0.3387  -0.3254
 -0.3209  -0.3118  -0.3072  -0.2992  -0.2901  -0.2785  -0.2639  -0.2604
 -- Virtual --
 -0.0482  -0.0424  -0.0403  -0.0293  -0.0139  -0.0105  -0.0049  -0.0025
  0.0026   0.0082   0.0140   0.0151   0.0253   0.0269   0.0304   0.0348
  0.0384   0.0414   0.0446   0.0490   0.0523   0.0558   0.0596   0.0616
  0.0663   0.0694   0.0727   0.0762   0.0780   0.0833   0.0847   0.0869
  0.0932   0.0942   0.0949   0.0956   0.1000   0.1048   0.1058   0.1076
  0.1107   0.1114   0.1124   0.1150   0.1156   0.1198   0.1224   0.1260
  0.1261   0.1280   0.1301   0.1321   0.1342   0.1374   0.1399   0.1409
  0.1412   0.1442   0.1477   0.1483   0.1511   0.1527   0.1559   0.1576
  0.1597   0.1611   0.1640   0.1666   0.1707   0.1714   0.1722   0.1747
  0.1774   0.1805   0.1833   0.1873   0.1883   0.1906   0.1928   0.1950
  0.1967   0.2007   0.2041   0.2060   0.2092   0.2116   0.2151   0.2183
  0.2201   0.2209   0.2251   0.2277   0.2294   0.2331   0.2348   0.2383
  0.2396   0.2438   0.2452   0.2480   0.2496   0.2569   0.2586   0.2591
  0.2637   0.2675   0.2685   0.2730   0.2743   0.2764   0.2777   0.2808
  0.2838   0.2866   0.2906   0.2944   0.2963   0.2982   0.2997   0.3046
  0.3065   0.3089   0.3118   0.3136   0.3171   0.3192   0.3217   0.3246
  0.3287   0.3311   0.3331   0.3356   0.3402   0.3428   0.3431   0.3475
  0.3497   0.3521   0.3557   0.3569   0.3587   0.3624   0.3649   0.3667
  0.3702   0.3742   0.3778   0.3805   0.3828   0.3889   0.3922   0.3935
  0.3973   0.4044   0.4089   0.4108   0.4128   0.4164   0.4256   0.4352
  0.4372   0.4403   0.4447   0.4486   0.4518   0.4565   0.4620   0.4664
  0.4682   0.4754   0.4816   0.4893   0.4924   0.4971   0.4988   0.5142
  0.5217   0.5281   0.5308   0.5366   0.5448   0.5521   0.5540   0.5601
  0.5643   0.5693   0.5727   0.5834   0.5896   0.5929   0.5978   0.6060
  0.6097   0.6101   0.6199   0.6219   0.6253   0.6329   0.6372   0.6402
  0.6440   0.6503   0.6568   0.6608   0.6652   0.6717   0.6769   0.6792
  0.6862   0.6922   0.6943   0.6997   0.7071   0.7115   0.7168   0.7194
  0.7232   0.7371   0.7429   0.7481   0.7514   0.7528   0.7613   0.7628
  0.7657   0.7711   0.7756   0.7798   0.7820   0.7835   0.7898   0.7914
  0.7969   0.8018   0.8099   0.8155   0.8200   0.8271   0.8339   0.8487
  0.8579   0.8706   0.8770   0.8975   0.9028   0.9228   0.9346   0.9408
  0.9520   0.9546   0.9585   0.9681   0.9724   1.0049   1.0137   1.0179
  1.0239   1.0459   1.0500   1.0511   1.0579   1.0706   1.0864   1.0929
  1.1002   1.1108   1.1167   1.1274   1.1326   1.1343   1.1449   1.1521
  1.1634   1.1701   1.1764   1.1804   1.1871   1.1921   1.1941   1.1989
  1.2056   1.2158   1.2200   1.2281   1.2348   1.2386   1.2417   1.2548
  1.2591   1.2657   1.2731   1.2751   1.2827   1.2887   1.2927   1.3020
  1.3231   1.3329   1.3362   1.3437   1.3505   1.3669   1.3712   1.3804
  1.3893   1.4026   1.4227   1.4299   1.4445   1.4525   1.4600   1.4700
  1.4753   1.4921   1.4937   1.5062   1.5082   1.5168   1.5211   1.5317
  1.5355   1.5423   1.5478   1.5516   1.5597   1.5631   1.5696   1.5729
  1.5752   1.5808   1.5897   1.5945   1.5994   1.6035   1.6120   1.6173
  1.6213   1.6278   1.6308   1.6332   1.6377   1.6457   1.6562   1.6626
  1.6671   1.6701   1.6741   1.6775   1.6819   1.6921   1.6950   1.7088
  1.7142   1.7171   1.7266   1.7328   1.7426   1.7437   1.7490   1.7683
  1.7736   1.7757   1.7805   1.7871   1.8019   1.8100   1.8186   1.8224
  1.8340   1.8452   1.8549   1.8631   1.8657   1.8699   1.8801   1.8897
  1.8950   1.8964   1.9118   1.9186   1.9319   1.9391   1.9441   1.9609
  1.9704   1.9791   1.9870   1.9965   2.0178   2.0183   2.0309   2.0394
  2.0454   2.0556   2.0639   2.0696   2.0790   2.0847   2.0920   2.1065
  2.1107   2.1149   2.1298   2.1309   2.1397   2.1502   2.1549   2.1752
  2.1805   2.1917   2.2170   2.2192   2.2302   2.2398   2.2442   2.2761
  2.2830   2.2871   2.3012   2.3025   2.3184   2.3293   2.3461   2.3621
  2.3677   2.3908   2.4064   2.4238   2.4290   2.4475   2.4734   2.4831
  2.4908   2.5173   2.5177   2.5236   2.5312   2.5372   2.5520   2.5735
  2.5757   2.5913   2.5999   2.6043   2.6101   2.6260   2.6313   2.6426
  2.6539   2.6570   2.6691   2.6849   2.6883   2.6977   2.7028   2.7203
  2.7341   2.7425   2.7592   2.7765   2.7858   2.7894   2.7905   2.8000
  2.8127   2.8254   2.8348   2.8476   2.8561   2.8658   2.8715   2.8736
  2.8829   2.8855   2.8894   2.9057   2.9091   2.9219   2.9244   2.9338
  2.9430   2.9540   2.9585   2.9700   2.9750   2.9809   2.9995   3.0061
  3.0135   3.0277   3.0354   3.0405   3.0598   3.0669   3.0766   3.0829
  3.0943   3.1073   3.1127   3.1194   3.1232   3.1369   3.1400   3.1548
  3.1624   3.1705   3.1798   3.1970   3.2075   3.2169   3.2297   3.2360
  3.2489   3.2754   3.2901   3.2995   3.3036   3.3287   3.3434   3.3540
  3.3578   3.3624   3.3930   3.4086   3.4182   3.4429   3.4666   3.4816
  3.5013   3.5158   3.5241   3.5422   3.5799   3.6037   3.6572   3.7649
  3.7729   3.7881   3.8001   3.8017   3.8163   3.8680   3.8808   3.8948
  3.9060   3.9139   3.9262   3.9419   3.9661   3.9773   3.9931   4.0175
  4.0387   4.0666   4.0981   4.1114   4.1211   4.1629   4.1662   4.1704
  4.2234   4.2320   4.2490   4.2590   4.2846   4.3123   4.3238   4.3703
  4.4074   4.9759   5.0648   5.0742   5.0963   5.1005   5.1245   5.1324
  5.1365   5.1771   5.1917   5.2002   5.2377   5.3399   5.3634   5.4178
  5.4281   5.4701   5.4990   5.5510   5.5902   5.6076   5.6261   5.6956
  5.7235   5.7460   5.7770   5.8357  23.7399  23.7427  23.7898  23.7952
 23.8026  23.8134  23.8405  23.8447  23.8556  23.8819  23.8946  23.9104
 23.9326  23.9514  23.9724  23.9901  49.8586  49.8956  49.9436  49.9532
 49.9601  49.9632  49.9675  50.0049  50.0112
 --------------------------------------------------------------

          Ground-State Mulliken Net Atomic Charges

     Atom                 Charge (a.u.)
  ----------------------------------------
      1 C                     0.094826
      2 H                     0.232972
      3 C                    -0.811532
      4 H                     0.276796
      5 O                     0.121635
      6 C                    -0.622804
      7 H                     0.221969
      8 H                     0.220158
      9 C                     0.769125
     10 H                     0.219965
     11 C                    -0.411594
     12 O                    -0.203894
     13 H                     0.115963
     14 C                    -0.745859
     15 H                     0.172751
     16 H                     0.174173
     17 C                    -0.464779
     18 H                     0.149169
     19 H                     0.216603
     20 C                     0.273976
     21 H                     0.249688
     22 C                    -0.564544
     23 H                     0.160785
     24 H                     0.153297
     25 H                     0.167354
     26 C                    -0.286144
     27 O                    -0.197803
     28 H                     0.127047
     29 O                     0.068157
     30 C                     0.014071
     31 H                     0.283102
     32 C                    -0.354258
     33 H                     0.255985
     34 C                    -0.066002
     35 O                    -0.213933
     36 O                    -0.113596
     37 H                     0.291266
     38 C                    -0.410798
     39 H                     0.273345
     40 O                    -0.159888
     41 H                     0.263722
     42 C                    -0.644033
     43 H                     0.296281
     44 O                    -0.214459
     45 H                     0.286233
     46 C                    -0.066460
     47 H                     0.254128
     48 O                    -0.130334
     49 H                     0.278170
  ----------------------------------------
  Sum of atomic charges =     0.000000

 -----------------------------------------------------------------
                    Cartesian Multipole Moments
 -----------------------------------------------------------------
    Charge (ESU x 10^10)
                 0.0000
    Dipole Moment (Debye)
         X      -1.5126      Y       2.4223      Z       3.8433
       Tot       4.7882
    Quadrupole Moments (Debye-Ang)
        XX    -151.1200     XY      -6.4913     YY    -149.8625
        XZ      13.4942     YZ      -9.9136     ZZ    -159.9146
    Octopole Moments (Debye-Ang^2)
       XXX     -81.4073    XXY      35.2280    XYY      52.9601
       YYY      90.5921    XXZ      90.1278    XYZ      41.1254
       YYZ      35.3528    XZZ      28.9791    YZZ     -11.1338
       ZZZ      28.5397
    Hexadecapole Moments (Debye-Ang^3)
      XXXX   -8938.9354   XXXY     191.1267   XXYY   -1895.7159
      XYYY     -57.6251   YYYY   -3329.9378   XXXZ     344.7168
      XXYZ     -96.4901   XYYZ    -122.2934   YYYZ    -133.4487
      XXZZ   -1832.7725   XYZZ     -77.0168   YYZZ    -852.9059
      XZZZ     145.9559   YZZZ     -80.1895   ZZZZ   -1268.7096
 -----------------------------------------------------------------
 Calculating analytic gradient of the SCF energy
 Gradient of SCF Energy
            1           2           3           4           5           6
    1  -0.0075903  -0.0015385   0.0160549   0.0008783  -0.0257498  -0.0066410
    2  -0.0037581   0.0009147   0.0027450   0.0014357  -0.0003439   0.0024731
    3   0.0020115  -0.0009032  -0.0025630   0.0012366   0.0011614   0.0036731
            7           8           9          10          11          12
    1   0.0030345   0.0021679  -0.0043215   0.0012139  -0.0193036   0.0143000
    2  -0.0022913  -0.0019395   0.0051633  -0.0003169   0.0124770  -0.0133704
    3  -0.0023214  -0.0043596   0.0090980  -0.0018128   0.0187816  -0.0216302
           13          14          15          16          17          18
    1   0.0038936   0.0090835  -0.0003721  -0.0017087   0.0003524  -0.0017264
    2   0.0012411  -0.0023008  -0.0004946   0.0012638   0.0020941  -0.0002652
    3   0.0001345   0.0002291   0.0006118   0.0003033  -0.0052123   0.0000584
           19          20          21          22          23          24
    1  -0.0017575  -0.0002123  -0.0008240   0.0037823   0.0009964  -0.0007440
    2  -0.0017251   0.0057745   0.0022600  -0.0090063   0.0006365   0.0000921
    3   0.0013094  -0.0042542  -0.0011026  -0.0011794   0.0009522  -0.0016132
           25          26          27          28          29          30
    1   0.0001435   0.0020337  -0.0029430  -0.0004758   0.0059741  -0.0031479
    2   0.0004823   0.0240637  -0.0196383  -0.0032666   0.0008855  -0.0017037
    3   0.0021934  -0.0120134   0.0160776  -0.0011577  -0.0096131   0.0036810
           31          32          33          34          35          36
    1  -0.0034982   0.0135126  -0.0030605  -0.0163045   0.0175863  -0.0033523
    2   0.0013625  -0.0049740   0.0046460  -0.0204820   0.0134799   0.0001102
    3  -0.0027940   0.0008845  -0.0009662   0.0273544  -0.0182754   0.0035583
           37          38          39          40          41          42
    1   0.0061781  -0.0041226   0.0060783   0.0011876  -0.0000741  -0.0002222
    2   0.0045399   0.0204655  -0.0062676   0.0014612  -0.0085476  -0.0091221
    3  -0.0068258  -0.0117455   0.0032902  -0.0003241   0.0090317  -0.0044329
           43          44          45          46          47          48
    1   0.0002174   0.0009691  -0.0004939   0.0023463  -0.0035448  -0.0017481
    2  -0.0032719  -0.0041465   0.0068332   0.0112538  -0.0069701   0.0026943
    3  -0.0012654  -0.0023960   0.0056136  -0.0050152   0.0039557  -0.0001899
           49
    1   0.0034927
    2  -0.0066468
    3   0.0087649
 Max gradient component =       2.735E-02
 RMS gradient           =       7.793E-03
 Gradient time:  CPU 518.74 s  wall 87.60 s
 Geometry Optimization Parameters
   NAtoms,    NIC,     NZ,  NCons,   NDum,   NFix, NCnnct, MaxDiis
       49     390       0       0       0       0       0       0


** GEOMETRY OPTIMIZATION IN DELOCALIZED INTERNAL COORDINATES **
   Searching for a Minimum

   Optimization Cycle:   1

                       Coordinates (Angstroms)
     ATOM                X               Y               Z
      1  C        -2.6299178563    1.2022168113   -0.3767565593
      2  H        -2.8022526881    1.2504095678   -1.4635105944
      3  C        -1.5648898568    0.0941117190   -0.1434666072
      4  H        -1.4529172658   -0.0539512310    0.9344503757
      5  O        -0.3307082743    0.5551991424   -0.6749680958
      6  C        -2.0637959389   -1.1973770888   -0.8058569238
      7  H        -2.2184933766   -1.0291681602   -1.8804979757
      8  H        -1.3146990462   -1.9932976061   -0.7596982363
      9  C        -3.3602680463   -1.6556087079   -0.1346450938
     10  H        -3.1562577078   -1.8674331493    0.9232011678
     11  C        -3.8836264818   -2.9466073784   -0.7295871054
     12  O        -3.3711850307   -3.5383596152   -1.6739247248
     13  H        -4.7797358873   -3.3605124573   -0.2342145563
     14  C        -4.4433384137   -0.5784935987   -0.2323176824
     15  H        -5.3291531963   -0.8839039313    0.3385727505
     16  H        -4.7723460960   -0.4803868436   -1.2752790940
     17  C        -3.9646293741    0.7860818865    0.2704866362
     18  H        -4.7460353836    1.5224045637    0.0550597126
     19  H        -3.8615396205    0.7429413583    1.3605450898
     20  C        -2.1375139333    2.6219315855    0.0054480370
     21  H        -1.2334795331    2.8364483027   -0.5796287746
     22  C        -3.1523075115    3.7109182378   -0.3467649676
     23  H        -2.7027473638    4.7046338212   -0.2385921132
     24  H        -3.4921827148    3.6117383247   -1.3830477526
     25  H        -4.0260069797    3.6832164926    0.3122466771
     26  C        -1.7273254629    2.7986517513    1.4560464877
     27  O        -1.8389379213    1.9508308702    2.3352580421
     28  H        -1.2861918732    3.7830604071    1.6945826754
     29  O         1.9191174705    0.6404927332   -0.8031800589
     30  C         3.2103804979    0.0352272757   -0.8588730574
     31  H         3.2587892791   -0.6474218082   -1.7159579365
     32  C         0.8350320364   -0.2580887415   -0.5331207238
     33  H         0.7986103641   -1.0233624034   -1.3177465779
     34  C         4.2168162527    1.1513797544   -1.1054920722
     35  O         4.9172445433    1.2909898890   -2.0970379937
     36  O         4.2624125477    2.0729056605   -0.1154919928
     37  H         4.9027821788    2.7361003906   -0.4484643720
     38  C         3.5650737513   -0.6809330045    0.4447978401
     39  H         3.7608645041    0.0284792058    1.2574218773
     40  O         4.7516622188   -1.4689435316    0.2892013458
     41  H         4.7772532287   -2.0952574665    1.0398644686
     42  C         2.4247767129   -1.6050261243    0.8605589202
     43  H         2.3917404572   -2.4761072416    0.1929877122
     44  O         2.6934327241   -2.1541810087    2.1663043178
     45  H         2.7128230121   -1.4201413056    2.8084379301
     46  C         1.0634055040   -0.9051941903    0.8591650806
     47  H         1.0239369425   -0.1402164132    1.6434340108
     48  O         0.0889997474   -1.9017575577    1.2041997175
     49  H         0.4837032858   -2.4448261966    1.9152158257
   Point Group: c1    Number of degrees of freedom:   141


   Energy is  -1301.509563350


 Attempting to Generate Delocalized Internal Coordinates

141 Hessian modes will be used to form the next step
  Hessian Eigenvalues:
     0.002495    0.005260    0.005907    0.006136    0.006553    0.006582
     0.006824    0.006828    0.007225    0.007240    0.007754    0.007963
     0.009679    0.010119    0.010904    0.011295    0.011880    0.012911
     0.013474    0.019076    0.020190    0.021824    0.030498    0.030820
     0.033453    0.035223    0.039263    0.040105    0.044022    0.045540
     0.046288    0.046848    0.047273    0.048400    0.048567    0.048738
     0.049296    0.050821    0.052548    0.054186    0.055072    0.055635
     0.056341    0.056931    0.056952    0.057428    0.058785    0.061899
     0.062162    0.064907    0.068434    0.070936    0.074819    0.077116
     0.080242    0.081522    0.082648    0.084261    0.089882    0.096555
     0.097590    0.115262    0.118038    0.128241    0.142746    0.145390
     0.160000    0.160000    0.160000    0.160000    0.160000    0.160000
     0.160000    0.160000    0.160000    0.160050    0.167935    0.168889
     0.172360    0.173351    0.180924    0.187833    0.188078    0.194105
     0.199824    0.200310    0.220002    0.220007    0.249886    0.250000
     0.250000    0.262237    0.263990    0.271916    0.276064    0.277162
     0.284079    0.288089    0.288958    0.290388    0.291251    0.291966
     0.294581    0.300794    0.305793    0.308756    0.331580    0.331990
     0.335291    0.338295    0.339025    0.339039    0.339081    0.339083
     0.339931    0.340396    0.340570    0.340903    0.340970    0.341253
     0.341541    0.342304    0.342334    0.342727    0.343581    0.343789
     0.389548    0.393428    0.399037    0.401607    0.405774    0.412109
     0.423598    0.513481    0.517817    0.517978    0.522764    0.543277
     0.925190    0.925659    0.945079

 Minimum Search - Taking Simple RFO Step
 Searching for Lamda that Minimizes Along All modes
 Value Taken    Lamda =  -0.02067955
 Calculated Step too Large.  Step scaled by  0.631511
 Step Taken.  Stepsize is  0.300000

                             Maximum     Tolerance    Cnvgd?
         Gradient           0.018864      0.000300      NO
         Displacement       0.151647      0.001200      NO
         Energy change     *********      0.000001      NO


 New Cartesian Coordinates Obtained by Inverse Iteration

 Displacement from previous Coordinates is:  2.519979
 ----------------------------------------------------------------
             Standard Nuclear Orientation (Angstroms)
    I     Atom           X                Y                Z
 ----------------------------------------------------------------
    1      C      -2.5964433167     1.1561472155    -0.3663784447
    2      H      -2.7307925259     1.2512109691    -1.4542913021
    3      C      -1.6035848305    -0.0096163154    -0.1478843072
    4      H      -1.5277055538    -0.1959390874     0.9262018906
    5      O      -0.3403966232     0.4306033095    -0.6471985946
    6      C      -2.1362168435    -1.2570413563    -0.8632170420
    7      H      -2.2579703738    -1.0440694764    -1.9327142021
    8      H      -1.4273809640    -2.0852563397    -0.8089910776
    9      C      -3.4748370480    -1.6746567070    -0.2517401529
   10      H      -3.3204111865    -1.9249450374     0.8075267418
   11      C      -4.0426738823    -2.9226121855    -0.8928954788
   12      O      -3.5521320799    -3.5057297693    -1.8409281238
   13      H      -4.9883187119    -3.2906656848    -0.4484595989
   14      C      -4.5047264603    -0.5369480469    -0.3408410862
   15      H      -5.4223262390    -0.8149666363     0.1911828713
   16      H      -4.7909105285    -0.3887833968    -1.3901639665
   17      C      -3.9666349727     0.7823307472     0.2315192689
   18      H      -4.6973320354     1.5701397121     0.0253097288
   19      H      -3.8883000200     0.6993310370     1.3202146039
   20      C      -2.0369478071     2.5274683580     0.0875593272
   21      H      -1.1027624666     2.6983602735    -0.4629077162
   22      C      -2.9703594252     3.7033690657    -0.2487575037
   23      H      -2.4638716907     4.6614301650    -0.0916362544
   24      H      -3.2794742094     3.6635002090    -1.2968993684
   25      H      -3.8684771140     3.7083855357     0.3752113731
   26      C      -1.6465326035     2.6278326113     1.5481179279
   27      O      -1.8303692004     1.7779086050     2.4002868961
   28      H      -1.1599800846     3.5832377045     1.8275487116
   29      O       1.8506233298     0.5625434058    -0.8102964061
   30      C       3.1636025660     0.0153483895    -0.8681214617
   31      H       3.2331049769    -0.7408479241    -1.6580037230
   32      C       0.8191970992    -0.3602872095    -0.4676776457
   33      H       0.8103997396    -1.1834340776    -1.1956497860
   34      C       4.0911526019     1.1552204907    -1.2676416172
   35      O       4.7484147450     1.1975158303    -2.2860699434
   36      O       4.1312411600     2.1473596196    -0.3489677038
   37      H       4.7298868214     2.8170020481    -0.7263932232
   38      C       3.5795027204    -0.5746385424     0.4801932867
   39      H       3.7368382863     0.2251248931     1.2141203576
   40      O       4.8099815479    -1.2849969003     0.3196022696
   41      H       4.9173892288    -1.8433479641     1.1058194146
   42      C       2.4897150750    -1.5141959529     0.9914540171
   43      H       2.4878066530    -2.4268256982     0.3866568424
   44      O       2.8047953475    -1.9704111610     2.3206344151
   45      H       2.8075249090    -1.2037250795     2.9149112584
   46      C       1.0909749383    -0.8894443341     0.9573795619
   47      H       1.0332677733    -0.0527047006     1.6660669681
   48      O       0.1486796545    -1.8913194544     1.3595682363
   49      H       0.5601440483    -2.3701481677     2.0970048172
 ----------------------------------------------------------------
 Molecular Point Group                 C1    NOp =  1
 Largest Abelian Subgroup              C1    NOp =  1
 Nuclear Repulsion Energy =  2454.6993003574 hartrees
 There are       96 alpha and       96 beta electrons
 Applying Cartesian multipole field
    Component          Value
    ---------          -----
     (2,0,0)        1.00000E-12
     (0,2,0)        2.00000E-11
     (0,0,2)       -3.00000E-11
 Nucleus-field energy     =     0.0000000233 hartrees
 Requested basis set is 6-311++G(d,p)
 There are 270 shells and 718 basis functions
 A cutoff of  1.0D-11 yielded  26133 shell pairs
 There are    180423 function pairs (    191274 Cartesian)
 Smallest overlap matrix eigenvalue = 6.91E-07

 Q-Chem warning in module stvman/mkSTV.C, line 306:

 Overlap eigenvalue is smaller than square root of threshold
 Use THRESH >= 12 to get rid of this warning

 Linear dependence detected in AO basis
 Tighter screening thresholds may be required for diffuse basis sets
 Use S2THRESH > 14 and THRESH = 14 in case of SCF convergence issues
 Number of orthogonalized atomic orbitals = 717
 Maximum deviation from orthogonality = 1.976E-10
 Guess MOs from SCF MO coefficient file

 -----------------------------------------------------------------------
  General SCF calculation program by
  Eric Jon Sundstrom, Paul Horn, Yuezhi Mao, Dmitri Zuev, Alec White,
  David Stuck, Shaama M.S., Shane Yost, Joonho Lee, David Small,
  Daniel Levine, Susi Lehtola, Hugh Burton, Evgeny Epifanovsky
 -----------------------------------------------------------------------
 Exchange:     0.2000 Hartree-Fock + 0.0800 Slater + 0.7200 B88
 Correlation:  0.1900 VWN1RPA + 0.8100 LYP
 Using SG-1 standard quadrature grid
 using 6 threads for integral computing
 -------------------------------------------------------
 OpenMP Integral computing Module                
 Release: version 2.0, May 2017, Q-Chem Inc. Pleasanton 
 -------------------------------------------------------
 -------------------------------------------------------
 OpenMP BLAS3 based DFT computing Module                
 Release: version 1.0, May 2013, Q-Chem Inc. Pittsburgh 
 -------------------------------------------------------
 A restricted SCF calculation will be
 performed using DIIS
 SCF converges when DIIS error is below 1.0e-08
 ---------------------------------------
  Cycle       Energy         DIIS error
 ---------------------------------------
    1   -1301.4160476963      1.17e-03  
    2   -1301.5152136927      2.53e-04  
    3   -1301.5117296451      3.90e-04  
    4   -1301.5184466618      4.30e-05  
    5   -1301.5185004138      3.02e-05  
    6   -1301.5185418131      7.94e-06  
    7   -1301.5185448649      1.99e-06  
    8   -1301.5185450766      8.19e-07  
    9   -1301.5185451067      3.67e-07  
   10   -1301.5185451133      1.54e-07  
   11   -1301.5185451144      5.64e-08  
   12   -1301.5185451146      1.27e-08  
   13   -1301.5185451147      4.49e-09  Convergence criterion met
 ---------------------------------------
 SCF time:   CPU 2359.60s  wall 416.00s 
 SCF   energy in the final basis set =    -1301.5185451147
 Total energy in the final basis set =    -1301.5185451147

 --------------------------------------------------------------

                    Orbital Energies (a.u.)
 --------------------------------------------------------------

 Alpha MOs
 -- Occupied --
-19.1909 -19.1726 -19.1631 -19.1500 -19.1484 -19.1429 -19.1347 -19.1338
-19.1294 -10.3273 -10.3028 -10.2710 -10.2672 -10.2656 -10.2601 -10.2579
-10.2555 -10.2276 -10.1943 -10.1928 -10.1878 -10.1858 -10.1822 -10.1774
-10.1696  -1.1331  -1.0995  -1.0787  -1.0594  -1.0541  -1.0534  -1.0412
 -1.0383  -1.0352  -0.8580  -0.8169  -0.8154  -0.8031  -0.7557  -0.7512
 -0.7023  -0.6788  -0.6745  -0.6531  -0.6496  -0.6280  -0.6091  -0.5960
 -0.5689  -0.5640  -0.5606  -0.5521  -0.5447  -0.5237  -0.5184  -0.5096
 -0.5041  -0.5015  -0.4977  -0.4934  -0.4846  -0.4779  -0.4612  -0.4547
 -0.4505  -0.4470  -0.4433  -0.4427  -0.4399  -0.4288  -0.4229  -0.4126
 -0.4043  -0.4016  -0.3983  -0.3921  -0.3876  -0.3817  -0.3796  -0.3729
 -0.3699  -0.3626  -0.3557  -0.3478  -0.3445  -0.3429  -0.3393  -0.3257
 -0.3202  -0.3130  -0.3073  -0.2988  -0.2901  -0.2785  -0.2639  -0.2605
 -- Virtual --
 -0.0457  -0.0403  -0.0368  -0.0276  -0.0142  -0.0101  -0.0051  -0.0017
  0.0028   0.0086   0.0138   0.0158   0.0257   0.0275   0.0299   0.0348
  0.0387   0.0418   0.0452   0.0497   0.0519   0.0566   0.0589   0.0615
  0.0676   0.0688   0.0726   0.0763   0.0783   0.0837   0.0846   0.0881
  0.0935   0.0945   0.0955   0.0967   0.0999   0.1047   0.1059   0.1079
  0.1103   0.1119   0.1130   0.1160   0.1168   0.1204   0.1219   0.1250
  0.1266   0.1288   0.1323   0.1331   0.1345   0.1376   0.1401   0.1417
  0.1425   0.1431   0.1479   0.1497   0.1512   0.1519   0.1556   0.1591
  0.1602   0.1625   0.1639   0.1661   0.1684   0.1706   0.1717   0.1744
  0.1810   0.1823   0.1841   0.1867   0.1891   0.1911   0.1937   0.1968
  0.1984   0.1994   0.2026   0.2064   0.2109   0.2119   0.2154   0.2190
  0.2201   0.2213   0.2247   0.2296   0.2303   0.2347   0.2358   0.2394
  0.2403   0.2421   0.2436   0.2475   0.2497   0.2566   0.2574   0.2598
  0.2638   0.2667   0.2693   0.2704   0.2751   0.2757   0.2785   0.2813
  0.2836   0.2867   0.2906   0.2927   0.2945   0.2985   0.3013   0.3045
  0.3060   0.3092   0.3133   0.3154   0.3162   0.3200   0.3226   0.3254
  0.3306   0.3323   0.3348   0.3387   0.3410   0.3426   0.3440   0.3484
  0.3501   0.3532   0.3546   0.3572   0.3586   0.3632   0.3642   0.3664
  0.3710   0.3744   0.3756   0.3813   0.3861   0.3908   0.3917   0.3949
  0.3954   0.4048   0.4074   0.4119   0.4141   0.4164   0.4266   0.4315
  0.4381   0.4399   0.4447   0.4506   0.4536   0.4607   0.4648   0.4679
  0.4733   0.4753   0.4821   0.4950   0.4965   0.4981   0.5039   0.5148
  0.5223   0.5292   0.5327   0.5351   0.5488   0.5543   0.5551   0.5613
  0.5667   0.5698   0.5725   0.5802   0.5919   0.5934   0.5984   0.6058
  0.6105   0.6106   0.6184   0.6217   0.6263   0.6298   0.6366   0.6387
  0.6456   0.6546   0.6586   0.6615   0.6667   0.6671   0.6770   0.6814
  0.6856   0.6906   0.6927   0.6982   0.7029   0.7077   0.7154   0.7215
  0.7253   0.7367   0.7455   0.7494   0.7539   0.7559   0.7620   0.7639
  0.7676   0.7724   0.7764   0.7792   0.7814   0.7862   0.7887   0.7950
  0.7971   0.8031   0.8112   0.8141   0.8187   0.8304   0.8345   0.8456
  0.8526   0.8598   0.8733   0.8900   0.8992   0.9255   0.9344   0.9376
  0.9466   0.9543   0.9626   0.9716   0.9756   1.0114   1.0135   1.0183
  1.0235   1.0438   1.0490   1.0543   1.0577   1.0758   1.0872   1.0942
  1.0977   1.1082   1.1180   1.1280   1.1372   1.1387   1.1536   1.1571
  1.1622   1.1708   1.1756   1.1810   1.1864   1.1909   1.1954   1.2013
  1.2093   1.2176   1.2194   1.2280   1.2349   1.2402   1.2457   1.2521
  1.2614   1.2713   1.2727   1.2789   1.2802   1.2903   1.2988   1.3044
  1.3239   1.3291   1.3374   1.3474   1.3508   1.3603   1.3707   1.3796
  1.3894   1.4072   1.4258   1.4307   1.4413   1.4553   1.4597   1.4715
  1.4808   1.4919   1.4952   1.5046   1.5114   1.5156   1.5335   1.5357
  1.5389   1.5469   1.5499   1.5548   1.5600   1.5684   1.5710   1.5753
  1.5792   1.5850   1.5884   1.5962   1.5980   1.6060   1.6128   1.6159
  1.6209   1.6261   1.6270   1.6355   1.6379   1.6421   1.6541   1.6620
  1.6679   1.6696   1.6719   1.6762   1.6809   1.6949   1.6989   1.7047
  1.7145   1.7178   1.7270   1.7299   1.7385   1.7452   1.7518   1.7636
  1.7721   1.7733   1.7813   1.7928   1.8005   1.8097   1.8145   1.8223
  1.8284   1.8440   1.8536   1.8559   1.8655   1.8667   1.8805   1.8909
  1.8935   1.8962   1.9079   1.9222   1.9300   1.9368   1.9438   1.9626
  1.9662   1.9760   1.9876   2.0020   2.0171   2.0232   2.0312   2.0396
  2.0513   2.0581   2.0649   2.0740   2.0788   2.0900   2.0919   2.1060
  2.1076   2.1196   2.1335   2.1364   2.1423   2.1510   2.1588   2.1712
  2.1746   2.1992   2.2178   2.2210   2.2325   2.2412   2.2468   2.2786
  2.2810   2.2876   2.3000   2.3075   2.3194   2.3378   2.3442   2.3629
  2.3687   2.3907   2.4061   2.4237   2.4284   2.4488   2.4714   2.4841
  2.4927   2.5183   2.5190   2.5264   2.5344   2.5370   2.5522   2.5705
  2.5746   2.5894   2.5973   2.6057   2.6088   2.6265   2.6293   2.6414
  2.6507   2.6566   2.6701   2.6827   2.6878   2.6934   2.7052   2.7131
  2.7261   2.7423   2.7562   2.7744   2.7849   2.7887   2.7948   2.8018
  2.8137   2.8285   2.8330   2.8468   2.8572   2.8674   2.8698   2.8738
  2.8846   2.8856   2.8932   2.9080   2.9118   2.9217   2.9295   2.9338
  2.9500   2.9532   2.9557   2.9675   2.9744   2.9822   3.0014   3.0065
  3.0151   3.0263   3.0331   3.0431   3.0553   3.0681   3.0818   3.0871
  3.0923   3.1080   3.1137   3.1178   3.1274   3.1429   3.1460   3.1535
  3.1628   3.1720   3.1858   3.1984   3.2079   3.2187   3.2385   3.2419
  3.2510   3.2756   3.2957   3.3032   3.3080   3.3330   3.3540   3.3617
  3.3673   3.3697   3.3994   3.4095   3.4194   3.4513   3.4736   3.4906
  3.5114   3.5215   3.5343   3.5502   3.5842   3.6098   3.6629   3.7682
  3.7782   3.7903   3.7992   3.8026   3.8229   3.8632   3.8883   3.8906
  3.9006   3.9106   3.9256   3.9496   3.9609   3.9779   3.9933   4.0175
  4.0303   4.0667   4.0952   4.1133   4.1245   4.1637   4.1666   4.1699
  4.2263   4.2333   4.2503   4.2585   4.2916   4.3224   4.3338   4.3794
  4.4102   4.9764   5.0633   5.0757   5.0948   5.1050   5.1200   5.1272
  5.1397   5.1794   5.1937   5.1979   5.2418   5.3490   5.3701   5.4204
  5.4333   5.4743   5.4990   5.5739   5.6004   5.6245   5.6358   5.7285
  5.7343   5.7565   5.7818   5.8406  23.7463  23.7512  23.7970  23.8003
 23.8066  23.8179  23.8457  23.8534  23.8662  23.8864  23.8966  23.9104
 23.9303  23.9506  23.9757  23.9915  49.8635  49.8988  49.9465  49.9522
 49.9648  49.9690  49.9746  50.0080  50.0121
 --------------------------------------------------------------

          Ground-State Mulliken Net Atomic Charges

     Atom                 Charge (a.u.)
  ----------------------------------------
      1 C                     0.136773
      2 H                     0.235164
      3 C                    -0.773483
      4 H                     0.293357
      5 O                     0.136168
      6 C                    -0.773456
      7 H                     0.215657
      8 H                     0.214701
      9 C                     0.791198
     10 H                     0.217184
     11 C                    -0.400956
     12 O                    -0.203989
     13 H                     0.111866
     14 C                    -0.752017
     15 H                     0.172317
     16 H                     0.174080
     17 C                    -0.434386
     18 H                     0.152185
     19 H                     0.217002
     20 C                     0.361402
     21 H                     0.250263
     22 C                    -0.539509
     23 H                     0.160904
     24 H                     0.154168
     25 H                     0.167271
     26 C                    -0.329805
     27 O                    -0.187968
     28 H                     0.122805
     29 O                     0.091592
     30 C                    -0.067729
     31 H                     0.284784
     32 C                    -0.479582
     33 H                     0.250557
     34 C                    -0.012166
     35 O                    -0.207703
     36 O                    -0.121844
     37 H                     0.293392
     38 C                    -0.375708
     39 H                     0.274507
     40 O                    -0.158304
     41 H                     0.263442
     42 C                    -0.688547
     43 H                     0.295159
     44 O                    -0.204545
     45 H                     0.281754
     46 C                    -0.037363
     47 H                     0.272167
     48 O                    -0.115807
     49 H                     0.273049
  ----------------------------------------
  Sum of atomic charges =    -0.000000

 -----------------------------------------------------------------
                    Cartesian Multipole Moments
 -----------------------------------------------------------------
    Charge (ESU x 10^10)
                -0.0000
    Dipole Moment (Debye)
         X      -1.1951      Y       2.8084      Z       3.9163
       Tot       4.9652
    Quadrupole Moments (Debye-Ang)
        XX    -149.7114     XY      -5.2417     YY    -148.9317
        XZ      13.3077     YZ      -9.5092     ZZ    -161.4979
    Octopole Moments (Debye-Ang^2)
       XXX     -61.9764    XXY      39.7826    XYY      60.3838
       YYY      91.9827    XXZ      89.7751    XYZ      39.7356
       YYZ      33.7898    XZZ      33.5281    YZZ      -1.5650
       ZZZ      37.2307
    Hexadecapole Moments (Debye-Ang^3)
      XXXX   -8827.2047   XXXY     111.3687   XXYY   -1872.9961
      XYYY    -116.1190   YYYY   -3181.7671   XXXZ     281.7231
      XXYZ    -128.2248   XYYZ    -164.7488   YYYZ    -161.7078
      XXZZ   -1870.0361   XYZZ    -102.2540   YYZZ    -854.3661
      XZZZ     119.1685   YZZZ     -95.2555   ZZZZ   -1439.7401
 -----------------------------------------------------------------
 Calculating analytic gradient of the SCF energy
 Gradient of SCF Energy
            1           2           3           4           5           6
    1  -0.0035209  -0.0006646   0.0104096  -0.0009582  -0.0134990  -0.0044201
    2  -0.0027397   0.0003470   0.0006020   0.0017131   0.0027764   0.0006616
    3   0.0010292  -0.0003200  -0.0012329   0.0008530  -0.0015986   0.0022140
            7           8           9          10          11          12
    1   0.0012255  -0.0000472  -0.0024664   0.0008082  -0.0080971   0.0060184
    2  -0.0011051  -0.0000840   0.0036239  -0.0006069   0.0051441  -0.0061732
    3  -0.0012630  -0.0030860   0.0037429  -0.0013133   0.0119182  -0.0113367
           13          14          15          16          17          18
    1   0.0019246   0.0052632  -0.0003725  -0.0014917   0.0006367  -0.0007389
    2   0.0005361  -0.0023702  -0.0001454   0.0004505   0.0019128  -0.0002433
    3  -0.0011869  -0.0003299   0.0004636   0.0000983  -0.0023988  -0.0000860
           19          20          21          22          23          24
    1  -0.0011477   0.0004642  -0.0000968   0.0014168   0.0002245  -0.0003994
    2  -0.0004265   0.0027174   0.0010451  -0.0050489   0.0005837   0.0004049
    3   0.0005764  -0.0023437  -0.0003057  -0.0010841   0.0003114  -0.0004931
           25          26          27          28          29          30
    1   0.0003328   0.0038251  -0.0029866  -0.0009889  -0.0002356   0.0002068
    2   0.0010319   0.0120279  -0.0092869  -0.0022528   0.0003717  -0.0023741
    3   0.0011654  -0.0062224   0.0077102   0.0000554  -0.0052678   0.0030673
           31          32          33          34          35          36
    1  -0.0014054   0.0094710  -0.0014320  -0.0119650   0.0104715  -0.0013287
    2   0.0012401  -0.0069533   0.0035199  -0.0065876   0.0041896  -0.0000057
    3  -0.0014761   0.0036538  -0.0016187   0.0150633  -0.0118348   0.0041441
           37          38          39          40          41          42
    1   0.0026427  -0.0046245   0.0039311   0.0037298  -0.0007124  -0.0012539
    2   0.0015846   0.0111010  -0.0033858   0.0001182  -0.0033689  -0.0043777
    3  -0.0040002  -0.0067436   0.0018130  -0.0013528   0.0041552  -0.0023969
           43          44          45          46          47          48
    1   0.0004384   0.0011005  -0.0004388   0.0023090  -0.0012625  -0.0028725
    2  -0.0011679  -0.0019111   0.0030598   0.0067335  -0.0035153  -0.0014257
    3   0.0003238   0.0000263   0.0021579  -0.0041807   0.0027200   0.0024997
           49
    1   0.0025770
    2  -0.0019409
    3   0.0037105
 Max gradient component =       1.506E-02
 RMS gradient           =       4.274E-03
 Gradient time:  CPU 518.23 s  wall 87.52 s
 Geometry Optimization Parameters
   NAtoms,    NIC,     NZ,  NCons,   NDum,   NFix, NCnnct, MaxDiis
       49     390       0       0       0       0       0       0

 Cartesian Hessian Update
 Hessian Updated using BFGS Update


** GEOMETRY OPTIMIZATION IN DELOCALIZED INTERNAL COORDINATES **
   Searching for a Minimum

   Optimization Cycle:   2

                       Coordinates (Angstroms)
     ATOM                X               Y               Z
      1  C        -2.5964433167    1.1561472155   -0.3663784447
      2  H        -2.7307925259    1.2512109691   -1.4542913021
      3  C        -1.6035848305   -0.0096163154   -0.1478843072
      4  H        -1.5277055538   -0.1959390874    0.9262018906
      5  O        -0.3403966232    0.4306033095   -0.6471985946
      6  C        -2.1362168435   -1.2570413563   -0.8632170420
      7  H        -2.2579703738   -1.0440694764   -1.9327142021
      8  H        -1.4273809640   -2.0852563397   -0.8089910776
      9  C        -3.4748370480   -1.6746567070   -0.2517401529
     10  H        -3.3204111865   -1.9249450374    0.8075267418
     11  C        -4.0426738823   -2.9226121855   -0.8928954788
     12  O        -3.5521320799   -3.5057297693   -1.8409281238
     13  H        -4.9883187119   -3.2906656848   -0.4484595989
     14  C        -4.5047264603   -0.5369480469   -0.3408410862
     15  H        -5.4223262390   -0.8149666363    0.1911828713
     16  H        -4.7909105285   -0.3887833968   -1.3901639665
     17  C        -3.9666349727    0.7823307472    0.2315192689
     18  H        -4.6973320354    1.5701397121    0.0253097288
     19  H        -3.8883000200    0.6993310370    1.3202146039
     20  C        -2.0369478071    2.5274683580    0.0875593272
     21  H        -1.1027624666    2.6983602735   -0.4629077162
     22  C        -2.9703594252    3.7033690657   -0.2487575037
     23  H        -2.4638716907    4.6614301650   -0.0916362544
     24  H        -3.2794742094    3.6635002090   -1.2968993684
     25  H        -3.8684771140    3.7083855357    0.3752113731
     26  C        -1.6465326035    2.6278326113    1.5481179279
     27  O        -1.8303692004    1.7779086050    2.4002868961
     28  H        -1.1599800846    3.5832377045    1.8275487116
     29  O         1.8506233298    0.5625434058   -0.8102964061
     30  C         3.1636025660    0.0153483895   -0.8681214617
     31  H         3.2331049769   -0.7408479241   -1.6580037230
     32  C         0.8191970992   -0.3602872095   -0.4676776457
     33  H         0.8103997396   -1.1834340776   -1.1956497860
     34  C         4.0911526019    1.1552204907   -1.2676416172
     35  O         4.7484147450    1.1975158303   -2.2860699434
     36  O         4.1312411600    2.1473596196   -0.3489677038
     37  H         4.7298868214    2.8170020481   -0.7263932232
     38  C         3.5795027204   -0.5746385424    0.4801932867
     39  H         3.7368382863    0.2251248931    1.2141203576
     40  O         4.8099815479   -1.2849969003    0.3196022696
     41  H         4.9173892288   -1.8433479641    1.1058194146
     42  C         2.4897150750   -1.5141959529    0.9914540171
     43  H         2.4878066530   -2.4268256982    0.3866568424
     44  O         2.8047953475   -1.9704111610    2.3206344151
     45  H         2.8075249090   -1.2037250795    2.9149112584
     46  C         1.0909749383   -0.8894443341    0.9573795619
     47  H         1.0332677733   -0.0527047006    1.6660669681
     48  O         0.1486796545   -1.8913194544    1.3595682363
     49  H         0.5601440483   -2.3701481677    2.0970048172
   Point Group: c1    Number of degrees of freedom:   141


   Energy is  -1301.518545115

 Hessian Updated using BFGS Update

134 Hessian modes will be used to form the next step
  Hessian Eigenvalues:
     0.002496    0.005254    0.005905    0.006136    0.006509    0.006582
     0.006822    0.006859    0.007223    0.007364    0.007740    0.007961
     0.009941    0.010127    0.010908    0.011279    0.012252    0.013360
     0.014802    0.019077    0.020197    0.021821    0.030767    0.031564
     0.033461    0.035358    0.039295    0.040171    0.044069    0.045541
     0.046177    0.046821    0.046945    0.048287    0.048721    0.048990
     0.049629    0.050835    0.053543    0.054324    0.054986    0.055655
     0.056196    0.056921    0.057424    0.057973    0.059739    0.061911
     0.062490    0.065104    0.067161    0.068840    0.074852    0.078217
     0.080317    0.081695    0.082545    0.084224    0.089399    0.096661
     0.098573    0.110980    0.115922    0.128723    0.142685    0.146530
     0.155929    0.160045    0.161226    0.167686    0.169293    0.171095
     0.174158    0.181171    0.186669    0.188472    0.199314    0.200096
     0.204789    0.218346    0.220016    0.240619    0.249974    0.259606
     0.261269    0.271528    0.275791    0.276443    0.279958    0.284626
     0.287604    0.289040    0.290486    0.291716    0.292874    0.298594
     0.305562    0.306431    0.308713    0.330585    0.331826    0.335303
     0.338186    0.338904    0.339033    0.339043    0.339457    0.339901
     0.340326    0.340517    0.340869    0.341023    0.341229    0.341538
     0.342320    0.342359    0.342731    0.343767    0.345124    0.387857
     0.393895    0.398599    0.399703    0.403465    0.407919    0.422577
     0.511030    0.515950    0.517905    0.522311    0.543404    0.871174
     0.925458    0.939815

 Minimum Search - Taking Simple RFO Step
 Searching for Lamda that Minimizes Along All modes
 Value Taken    Lamda =  -0.00910095
 Calculated Step too Large.  Step scaled by  0.708341
 Step Taken.  Stepsize is  0.300000

                             Maximum     Tolerance    Cnvgd?
         Gradient           0.008869      0.000300      NO
         Displacement       0.061171      0.001200      NO
         Energy change     -0.008982      0.000001      NO


 New Cartesian Coordinates Obtained by Inverse Iteration

 Displacement from previous Coordinates is:  1.010873
 ----------------------------------------------------------------
             Standard Nuclear Orientation (Angstroms)
    I     Atom           X                Y                Z
 ----------------------------------------------------------------
    1      C      -2.5788887464     1.1657462518    -0.3541344144
    2      H      -2.7049517436     1.2805377141    -1.4402566255
    3      C      -1.5875111102     0.0025742428    -0.1511099148
    4      H      -1.5070820803    -0.2031265476     0.9181479075
    5      O      -0.3186358674     0.4507162769    -0.6523404298
    6      C      -2.0903824193    -1.2512082263    -0.8696508847
    7      H      -2.2019777366    -1.0379704001    -1.9384833122
    8      H      -1.3722278831    -2.0685041272    -0.7844823845
    9      C      -3.4381713810    -1.6813731936    -0.2855309561
   10      H      -3.3081766159    -1.9271820101     0.7800110032
   11      C      -3.9927068565    -2.9319115757    -0.9296897175
   12      O      -3.4823615277    -3.5337717785    -1.8413541794
   13      H      -4.9371403712    -3.3088702115    -0.4791800146
   14      C      -4.4776415131    -0.5433569023    -0.3798143735
   15      H      -5.4033833492    -0.8327076420     0.1294067673
   16      H      -4.7369956902    -0.3823602367    -1.4335427024
   17      C      -3.9483555177     0.7654255577     0.2292980225
   18      H      -4.6767668427     1.5577592654     0.0363476907
   19      H      -3.8686668174     0.6630100532     1.3152032849
   20      C      -2.0401387161     2.5295761841     0.1362178030
   21      H      -1.1081545059     2.7202009685    -0.4106652358
   22      C      -2.9916439044     3.7089186331    -0.1700695050
   23      H      -2.5032532412     4.6698737154     0.0155981529
   24      H      -3.2892110821     3.6891779964    -1.2209206691
   25      H      -3.8979773037     3.6758914761     0.4395252301
   26      C      -1.6373549677     2.6082070564     1.5914946460
   27      O      -1.7675357135     1.7471398472     2.4291886772
   28      H      -1.1493158931     3.5685111948     1.8693783031
   29      O       1.8630933652     0.5568198238    -0.8180354954
   30      C       3.1624131762    -0.0182712603    -0.8646701167
   31      H       3.2245141615    -0.8182347665    -1.6103567183
   32      C       0.8181780213    -0.3434149760    -0.4757029960
   33      H       0.8130482388    -1.1937541484    -1.1763332435
   34      C       4.1048436914     1.0809734366    -1.3459817488
   35      O       4.7171552333     1.0398036023    -2.3791859440
   36      O       4.1447975048     2.1273915239    -0.4919932965
   37      H       4.7347644741     2.7889408218    -0.8825699898
   38      C       3.5545774239    -0.5686326748     0.5117271117
   39      H       3.6854992466     0.2721354473     1.2057275048
   40      O       4.7860688822    -1.2673952794     0.3606927546
   41      H       4.9225484709    -1.7901795285     1.1582370263
   42      C       2.4477772495    -1.4843648437     1.0274027650
   43      H       2.4442113453    -2.4009520131     0.4318601060
   44      O       2.7309450697    -1.9382879126     2.3614983398
   45      H       2.7417423183    -1.1740964542     2.9508622865
   46      C       1.0554701142    -0.8501337022     0.9508270882
   47      H       0.9963681475     0.0149794302     1.6271902885
   48      O       0.0681603281    -1.8192897080     1.2984912803
   49      H       0.4168073590    -2.3111474108     2.0510858839
 ----------------------------------------------------------------
 Molecular Point Group                 C1    NOp =  1
 Largest Abelian Subgroup              C1    NOp =  1
 Nuclear Repulsion Energy =  2462.6382093391 hartrees
 There are       96 alpha and       96 beta electrons
 Applying Cartesian multipole field
    Component          Value
    ---------          -----
     (2,0,0)        1.00000E-12
     (0,2,0)        2.00000E-11
     (0,0,2)       -3.00000E-11
 Nucleus-field energy     =     0.0000000216 hartrees
 Requested basis set is 6-311++G(d,p)
 There are 270 shells and 718 basis functions
 A cutoff of  1.0D-11 yielded  26191 shell pairs
 There are    180772 function pairs (    191666 Cartesian)
 Smallest overlap matrix eigenvalue = 6.67E-07

 Q-Chem warning in module stvman/mkSTV.C, line 306:

 Overlap eigenvalue is smaller than square root of threshold
 Use THRESH >= 12 to get rid of this warning

 Linear dependence detected in AO basis
 Tighter screening thresholds may be required for diffuse basis sets
 Use S2THRESH > 14 and THRESH = 14 in case of SCF convergence issues
 Number of orthogonalized atomic orbitals = 717
 Maximum deviation from orthogonality = 4.872E-10
 Guess MOs from SCF MO coefficient file

 -----------------------------------------------------------------------
  General SCF calculation program by
  Eric Jon Sundstrom, Paul Horn, Yuezhi Mao, Dmitri Zuev, Alec White,
  David Stuck, Shaama M.S., Shane Yost, Joonho Lee, David Small,
  Daniel Levine, Susi Lehtola, Hugh Burton, Evgeny Epifanovsky
 -----------------------------------------------------------------------
 Exchange:     0.2000 Hartree-Fock + 0.0800 Slater + 0.7200 B88
 Correlation:  0.1900 VWN1RPA + 0.8100 LYP
 Using SG-1 standard quadrature grid
 using 6 threads for integral computing
 -------------------------------------------------------
 OpenMP Integral computing Module                
 Release: version 2.0, May 2017, Q-Chem Inc. Pleasanton 
 -------------------------------------------------------
 -------------------------------------------------------
 OpenMP BLAS3 based DFT computing Module                
 Release: version 1.0, May 2013, Q-Chem Inc. Pittsburgh 
 -------------------------------------------------------
 A restricted SCF calculation will be
 performed using DIIS
 SCF converges when DIIS error is below 1.0e-08
 ---------------------------------------
  Cycle       Energy         DIIS error
 ---------------------------------------
    1   -1301.4995323677      5.17e-04  
    2   -1301.5212035593      7.43e-05  
    3   -1301.5211163002      9.38e-05  
    4   -1301.5214806706      3.49e-05  
    5   -1301.5215344820      8.95e-06  
    6   -1301.5215384447      2.44e-06  
    7   -1301.5215386932      1.04e-06  
    8   -1301.5215387409      3.57e-07  
    9   -1301.5215387463      1.43e-07  
   10   -1301.5215387470      4.86e-08  
   11   -1301.5215387471      1.26e-08  
   12   -1301.5215387473      5.49e-09  Convergence criterion met
 ---------------------------------------
 SCF time:   CPU 2192.19s  wall 386.00s 
 SCF   energy in the final basis set =    -1301.5215387473
 Total energy in the final basis set =    -1301.5215387473

 --------------------------------------------------------------

                    Orbital Energies (a.u.)
 --------------------------------------------------------------

 Alpha MOs
 -- Occupied --
-19.1894 -19.1694 -19.1596 -19.1501 -19.1493 -19.1413 -19.1339 -19.1339
-19.1290 -10.3249 -10.2975 -10.2701 -10.2643 -10.2627 -10.2577 -10.2560
-10.2518 -10.2259 -10.1946 -10.1925 -10.1874 -10.1861 -10.1825 -10.1777
-10.1687  -1.1331  -1.1006  -1.0773  -1.0645  -1.0597  -1.0564  -1.0442
 -1.0433  -1.0350  -0.8580  -0.8161  -0.8138  -0.8016  -0.7554  -0.7508
 -0.7025  -0.6789  -0.6738  -0.6532  -0.6501  -0.6278  -0.6087  -0.5956
 -0.5692  -0.5650  -0.5611  -0.5516  -0.5455  -0.5228  -0.5166  -0.5088
 -0.5029  -0.5014  -0.4961  -0.4929  -0.4848  -0.4774  -0.4618  -0.4547
 -0.4510  -0.4469  -0.4438  -0.4422  -0.4378  -0.4280  -0.4209  -0.4127
 -0.4051  -0.4019  -0.3987  -0.3920  -0.3877  -0.3820  -0.3806  -0.3737
 -0.3702  -0.3625  -0.3555  -0.3476  -0.3452  -0.3438  -0.3383  -0.3248
 -0.3215  -0.3138  -0.3066  -0.2981  -0.2888  -0.2766  -0.2633  -0.2596
 -- Virtual --
 -0.0435  -0.0377  -0.0338  -0.0245  -0.0141  -0.0102  -0.0050  -0.0013
  0.0030   0.0090   0.0137   0.0167   0.0264   0.0277   0.0304   0.0351
  0.0397   0.0422   0.0459   0.0505   0.0529   0.0574   0.0598   0.0616
  0.0680   0.0697   0.0743   0.0766   0.0801   0.0840   0.0857   0.0888
  0.0942   0.0952   0.0970   0.0974   0.1001   0.1045   0.1066   0.1088
  0.1110   0.1127   0.1138   0.1165   0.1176   0.1208   0.1218   0.1254
  0.1272   0.1301   0.1330   0.1339   0.1358   0.1378   0.1417   0.1426
  0.1436   0.1442   0.1492   0.1503   0.1513   0.1530   0.1571   0.1590
  0.1614   0.1630   0.1651   0.1659   0.1694   0.1706   0.1723   0.1749
  0.1818   0.1831   0.1860   0.1872   0.1909   0.1925   0.1941   0.1985
  0.1990   0.2007   0.2044   0.2074   0.2118   0.2142   0.2169   0.2200
  0.2216   0.2240   0.2262   0.2300   0.2302   0.2360   0.2365   0.2398
  0.2415   0.2429   0.2457   0.2483   0.2526   0.2570   0.2592   0.2617
  0.2663   0.2679   0.2708   0.2720   0.2757   0.2773   0.2806   0.2824
  0.2850   0.2889   0.2909   0.2945   0.2959   0.2991   0.3029   0.3059
  0.3066   0.3106   0.3141   0.3149   0.3161   0.3218   0.3227   0.3259
  0.3310   0.3344   0.3355   0.3394   0.3430   0.3435   0.3453   0.3495
  0.3498   0.3534   0.3564   0.3577   0.3614   0.3639   0.3664   0.3670
  0.3715   0.3744   0.3761   0.3814   0.3885   0.3912   0.3924   0.3952
  0.3982   0.4064   0.4090   0.4130   0.4151   0.4162   0.4287   0.4346
  0.4408   0.4415   0.4464   0.4511   0.4565   0.4630   0.4674   0.4739
  0.4768   0.4772   0.4851   0.4951   0.4991   0.5007   0.5075   0.5177
  0.5219   0.5288   0.5364   0.5370   0.5486   0.5537   0.5579   0.5605
  0.5687   0.5739   0.5760   0.5823   0.5931   0.5959   0.5997   0.6099
  0.6111   0.6132   0.6191   0.6215   0.6292   0.6330   0.6378   0.6408
  0.6488   0.6566   0.6583   0.6621   0.6690   0.6720   0.6781   0.6839
  0.6866   0.6906   0.6951   0.7041   0.7059   0.7080   0.7178   0.7264
  0.7272   0.7367   0.7461   0.7491   0.7576   0.7583   0.7616   0.7645
  0.7692   0.7732   0.7751   0.7805   0.7847   0.7875   0.7897   0.7985
  0.7991   0.8051   0.8119   0.8181   0.8195   0.8326   0.8384   0.8483
  0.8526   0.8629   0.8735   0.8900   0.8992   0.9234   0.9349   0.9380
  0.9489   0.9570   0.9651   0.9737   0.9805   1.0160   1.0185   1.0227
  1.0268   1.0447   1.0515   1.0540   1.0613   1.0726   1.0878   1.0978
  1.1008   1.1116   1.1194   1.1302   1.1379   1.1417   1.1590   1.1621
  1.1664   1.1730   1.1789   1.1860   1.1871   1.1925   1.1957   1.2018
  1.2123   1.2201   1.2225   1.2277   1.2346   1.2433   1.2483   1.2542
  1.2637   1.2719   1.2798   1.2830   1.2856   1.2925   1.3040   1.3069
  1.3258   1.3330   1.3375   1.3501   1.3571   1.3646   1.3773   1.3796
  1.3942   1.4105   1.4294   1.4334   1.4402   1.4571   1.4652   1.4771
  1.4832   1.4912   1.4973   1.5015   1.5139   1.5193   1.5332   1.5373
  1.5440   1.5467   1.5548   1.5562   1.5632   1.5721   1.5726   1.5768
  1.5806   1.5867   1.5919   1.5978   1.6007   1.6105   1.6142   1.6158
  1.6226   1.6281   1.6292   1.6368   1.6409   1.6461   1.6590   1.6619
  1.6670   1.6685   1.6724   1.6776   1.6801   1.6916   1.6977   1.7069
  1.7159   1.7187   1.7285   1.7302   1.7427   1.7452   1.7533   1.7642
  1.7686   1.7756   1.7816   1.7959   1.7991   1.8128   1.8143   1.8238
  1.8344   1.8451   1.8548   1.8594   1.8631   1.8667   1.8829   1.8902
  1.8947   1.8984   1.9087   1.9233   1.9352   1.9406   1.9477   1.9656
  1.9717   1.9824   1.9896   2.0065   2.0223   2.0302   2.0363   2.0413
  2.0555   2.0637   2.0680   2.0788   2.0807   2.0919   2.0969   2.1077
  2.1104   2.1289   2.1342   2.1393   2.1487   2.1608   2.1667   2.1767
  2.1813   2.2080   2.2238   2.2263   2.2368   2.2445   2.2498   2.2789
  2.2854   2.2945   2.3023   2.3130   2.3246   2.3425   2.3461   2.3617
  2.3714   2.3925   2.4089   2.4254   2.4318   2.4536   2.4712   2.4852
  2.4943   2.5185   2.5215   2.5294   2.5373   2.5404   2.5515   2.5738
  2.5774   2.5905   2.5950   2.6037   2.6075   2.6280   2.6309   2.6424
  2.6519   2.6573   2.6709   2.6828   2.6871   2.6952   2.7060   2.7178
  2.7253   2.7381   2.7546   2.7743   2.7875   2.7933   2.7954   2.8069
  2.8195   2.8323   2.8366   2.8499   2.8630   2.8689   2.8721   2.8793
  2.8881   2.8912   2.8974   2.9111   2.9173   2.9240   2.9334   2.9377
  2.9543   2.9556   2.9640   2.9712   2.9813   2.9885   3.0093   3.0100
  3.0241   3.0345   3.0378   3.0482   3.0624   3.0711   3.0805   3.0925
  3.0974   3.1084   3.1142   3.1253   3.1352   3.1482   3.1548   3.1634
  3.1734   3.1786   3.1913   3.2028   3.2164   3.2202   3.2469   3.2507
  3.2601   3.2845   3.3004   3.3113   3.3176   3.3451   3.3650   3.3734
  3.3791   3.3857   3.4071   3.4148   3.4243   3.4616   3.4824   3.4982
  3.5232   3.5258   3.5464   3.5613   3.5913   3.6179   3.6751   3.7761
  3.7836   3.7960   3.7980   3.8069   3.8340   3.8609   3.8849   3.8969
  3.8992   3.9189   3.9292   3.9624   3.9698   3.9767   3.9941   4.0174
  4.0235   4.0659   4.0915   4.1116   4.1329   4.1635   4.1683   4.1784
  4.2230   4.2380   4.2477   4.2639   4.2989   4.3269   4.3424   4.3898
  4.4167   4.9784   5.0653   5.0752   5.0931   5.1068   5.1209   5.1277
  5.1437   5.1827   5.1943   5.1995   5.2428   5.3605   5.3783   5.4225
  5.4375   5.4863   5.5110   5.6004   5.6134   5.6435   5.6557   5.7349
  5.7458   5.7638   5.7954   5.8490  23.7523  23.7664  23.7996  23.8126
 23.8146  23.8222  23.8473  23.8680  23.8745  23.8932  23.8971  23.9167
 23.9318  23.9527  23.9774  23.9928  49.8697  49.9035  49.9491  49.9562
 49.9722  49.9744  49.9805  50.0148  50.0206
 --------------------------------------------------------------

          Ground-State Mulliken Net Atomic Charges

     Atom                 Charge (a.u.)
  ----------------------------------------
      1 C                     0.116038
      2 H                     0.234103
      3 C                    -0.768340
      4 H                     0.293873
      5 O                     0.139055
      6 C                    -0.715909
      7 H                     0.213331
      8 H                     0.212523
      9 C                     0.792565
     10 H                     0.216757
     11 C                    -0.399701
     12 O                    -0.203583
     13 H                     0.107614
     14 C                    -0.739064
     15 H                     0.174838
     16 H                     0.173141
     17 C                    -0.412758
     18 H                     0.149236
     19 H                     0.214979
     20 C                     0.332124
     21 H                     0.254092
     22 C                    -0.540263
     23 H                     0.161206
     24 H                     0.155061
     25 H                     0.167656
     26 C                    -0.325187
     27 O                    -0.184171
     28 H                     0.117787
     29 O                     0.092077
     30 C                    -0.153984
     31 H                     0.285260
     32 C                    -0.537153
     33 H                     0.242555
     34 C                     0.042639
     35 O                    -0.202700
     36 O                    -0.129551
     37 H                     0.296517
     38 C                    -0.323486
     39 H                     0.273087
     40 O                    -0.156190
     41 H                     0.262885
     42 C                    -0.707677
     43 H                     0.295432
     44 O                    -0.197487
     45 H                     0.277295
     46 C                    -0.034155
     47 H                     0.280556
     48 O                    -0.118765
     49 H                     0.275844
  ----------------------------------------
  Sum of atomic charges =    -0.000000

 -----------------------------------------------------------------
                    Cartesian Multipole Moments
 -----------------------------------------------------------------
    Charge (ESU x 10^10)
                -0.0000
    Dipole Moment (Debye)
         X      -1.2464      Y       2.9721      Z       3.9751
       Tot       5.1174
    Quadrupole Moments (Debye-Ang)
        XX    -147.8887     XY      -4.1205     YY    -148.7821
        XZ      12.9660     YZ      -9.9279     ZZ    -161.5794
    Octopole Moments (Debye-Ang^2)
       XXX     -49.6214    XXY      45.3569    XYY      60.1015
       YYY      94.5299    XXZ      86.5190    XYZ      34.3446
       YYZ      32.8505    XZZ      30.4690    YZZ       1.6560
       ZZZ      40.3917
    Hexadecapole Moments (Debye-Ang^3)
      XXXX   -8638.3941   XXXY     143.1880   XXYY   -1836.2215
      XYYY    -102.9769   YYYY   -3154.6541   XXXZ     298.2395
      XXYZ    -145.7787   XYYZ    -168.7257   YYYZ    -184.1853
      XXZZ   -1848.9246   XYZZ     -85.5415   YYZZ    -849.9141
      XZZZ     149.1685   YZZZ    -111.1123   ZZZZ   -1490.6951
 -----------------------------------------------------------------
 Calculating analytic gradient of the SCF energy
 Gradient of SCF Energy
            1           2           3           4           5           6
    1  -0.0012220  -0.0001554   0.0056073  -0.0009833  -0.0023573   0.0001050
    2  -0.0002081  -0.0000891  -0.0003290  -0.0003655  -0.0004663   0.0003902
    3   0.0010977   0.0001817  -0.0011729   0.0011404  -0.0001565   0.0022680
            7           8           9          10          11          12
    1   0.0002334   0.0007448   0.0005094   0.0003010  -0.0025485  -0.0001444
    2  -0.0001426  -0.0006275  -0.0007051   0.0000539   0.0023543   0.0000078
    3   0.0002011  -0.0012708   0.0014574   0.0000010  -0.0037217   0.0023293
           13          14          15          16          17          18
    1   0.0015814   0.0008192  -0.0000143  -0.0009583   0.0010500   0.0003357
    2  -0.0013402  -0.0012506   0.0001837  -0.0003318   0.0007731   0.0000208
    3   0.0002899  -0.0012238   0.0003939   0.0000330   0.0004167  -0.0003925
           19          20          21          22          23          24
    1  -0.0004578   0.0024477  -0.0003143  -0.0004110  -0.0001928  -0.0001403
    2   0.0003532  -0.0000734   0.0000538  -0.0006465   0.0004066   0.0000062
    3  -0.0002879  -0.0010476   0.0000642   0.0001030  -0.0002519   0.0003820
           25          26          27          28          29          30
    1   0.0000209  -0.0037385   0.0012838   0.0010455  -0.0018137   0.0009720
    2   0.0004940   0.0014025   0.0007822  -0.0015370  -0.0006984   0.0001629
    3   0.0002884   0.0008615  -0.0010951   0.0003036  -0.0007107  -0.0002242
           31          32          33          34          35          36
    1   0.0008770   0.0030932  -0.0005313   0.0021889  -0.0011422  -0.0010118
    2   0.0009525  -0.0031828   0.0008693  -0.0018429  -0.0000467   0.0018712
    3  -0.0002201   0.0039632  -0.0002603   0.0028655  -0.0010080   0.0002063
           37          38          39          40          41          42
    1  -0.0003278  -0.0028598   0.0013514   0.0033005  -0.0013190  -0.0005680
    2  -0.0006372   0.0018535  -0.0011253  -0.0013399   0.0005954   0.0002378
    3  -0.0001328  -0.0004686   0.0000284  -0.0002821  -0.0010458  -0.0018699
           43          44          45          46          47          48
    1   0.0001185   0.0003139  -0.0001491  -0.0004617   0.0000477  -0.0048383
    2   0.0002399   0.0007542  -0.0006405   0.0017887  -0.0002846  -0.0000267
    3   0.0011144   0.0014340  -0.0006201  -0.0025512   0.0001654  -0.0003115
           49
    1   0.0003132
    2   0.0013300
    3  -0.0012641
 Max gradient component =       5.607E-03
 RMS gradient           =       1.366E-03
 Gradient time:  CPU 521.70 s  wall 88.12 s
 Geometry Optimization Parameters
   NAtoms,    NIC,     NZ,  NCons,   NDum,   NFix, NCnnct, MaxDiis
       49     390       0       0       0       0       0       0

 Cartesian Hessian Update
 Hessian Updated using BFGS Update


** GEOMETRY OPTIMIZATION IN DELOCALIZED INTERNAL COORDINATES **
   Searching for a Minimum

   Optimization Cycle:   3

                       Coordinates (Angstroms)
     ATOM                X               Y               Z
      1  C        -2.5788887464    1.1657462518   -0.3541344144
      2  H        -2.7049517436    1.2805377141   -1.4402566255
      3  C        -1.5875111102    0.0025742428   -0.1511099148
      4  H        -1.5070820803   -0.2031265476    0.9181479075
      5  O        -0.3186358674    0.4507162769   -0.6523404298
      6  C        -2.0903824193   -1.2512082263   -0.8696508847
      7  H        -2.2019777366   -1.0379704001   -1.9384833122
      8  H        -1.3722278831   -2.0685041272   -0.7844823845
      9  C        -3.4381713810   -1.6813731936   -0.2855309561
     10  H        -3.3081766159   -1.9271820101    0.7800110032
     11  C        -3.9927068565   -2.9319115757   -0.9296897175
     12  O        -3.4823615277   -3.5337717785   -1.8413541794
     13  H        -4.9371403712   -3.3088702115   -0.4791800146
     14  C        -4.4776415131   -0.5433569023   -0.3798143735
     15  H        -5.4033833492   -0.8327076420    0.1294067673
     16  H        -4.7369956902   -0.3823602367   -1.4335427024
     17  C        -3.9483555177    0.7654255577    0.2292980225
     18  H        -4.6767668427    1.5577592654    0.0363476907
     19  H        -3.8686668174    0.6630100532    1.3152032849
     20  C        -2.0401387161    2.5295761841    0.1362178030
     21  H        -1.1081545059    2.7202009685   -0.4106652358
     22  C        -2.9916439044    3.7089186331   -0.1700695050
     23  H        -2.5032532412    4.6698737154    0.0155981529
     24  H        -3.2892110821    3.6891779964   -1.2209206691
     25  H        -3.8979773037    3.6758914761    0.4395252301
     26  C        -1.6373549677    2.6082070564    1.5914946460
     27  O        -1.7675357135    1.7471398472    2.4291886772
     28  H        -1.1493158931    3.5685111948    1.8693783031
     29  O         1.8630933652    0.5568198238   -0.8180354954
     30  C         3.1624131762   -0.0182712603   -0.8646701167
     31  H         3.2245141615   -0.8182347665   -1.6103567183
     32  C         0.8181780213   -0.3434149760   -0.4757029960
     33  H         0.8130482388   -1.1937541484   -1.1763332435
     34  C         4.1048436914    1.0809734366   -1.3459817488
     35  O         4.7171552333    1.0398036023   -2.3791859440
     36  O         4.1447975048    2.1273915239   -0.4919932965
     37  H         4.7347644741    2.7889408218   -0.8825699898
     38  C         3.5545774239   -0.5686326748    0.5117271117
     39  H         3.6854992466    0.2721354473    1.2057275048
     40  O         4.7860688822   -1.2673952794    0.3606927546
     41  H         4.9225484709   -1.7901795285    1.1582370263
     42  C         2.4477772495   -1.4843648437    1.0274027650
     43  H         2.4442113453   -2.4009520131    0.4318601060
     44  O         2.7309450697   -1.9382879126    2.3614983398
     45  H         2.7417423183   -1.1740964542    2.9508622865
     46  C         1.0554701142   -0.8501337022    0.9508270882
     47  H         0.9963681475    0.0149794302    1.6271902885
     48  O         0.0681603281   -1.8192897080    1.2984912803
     49  H         0.4168073590   -2.3111474108    2.0510858839
   Point Group: c1    Number of degrees of freedom:   141


   Energy is  -1301.521538747

 Hessian Updated using BFGS Update

135 Hessian modes will be used to form the next step
  Hessian Eigenvalues:
     0.002514    0.005245    0.005888    0.006117    0.006299    0.006584
     0.006818    0.006937    0.007220    0.007537    0.007867    0.007986
     0.010124    0.010369    0.010903    0.011231    0.012092    0.013398
     0.015416    0.019075    0.020247    0.021835    0.030713    0.031088
     0.033336    0.035230    0.039306    0.040128    0.044306    0.045514
     0.046338    0.046871    0.047600    0.047991    0.048716    0.048993
     0.049556    0.050916    0.054201    0.054550    0.054958    0.055510
     0.056327    0.056948    0.057421    0.057945    0.059246    0.061896
     0.062507    0.065305    0.068612    0.070137    0.074884    0.078321
     0.080322    0.081678    0.082694    0.084226    0.089603    0.096375
     0.098754    0.115749    0.124747    0.128766    0.142992    0.148296
     0.152921    0.160008    0.160182    0.161255    0.168060    0.169405
     0.172160    0.179646    0.181293    0.188272    0.191778    0.198944
     0.200588    0.205082    0.218079    0.220021    0.248316    0.250532
     0.259668    0.261494    0.271741    0.275694    0.276684    0.284603
     0.287173    0.288744    0.290449    0.291644    0.292203    0.296674
     0.302265    0.305603    0.308680    0.328472    0.331810    0.335230
     0.335935    0.338546    0.338987    0.339038    0.339426    0.339782
     0.339948    0.340181    0.340557    0.340862    0.341071    0.341226
     0.341714    0.342328    0.342549    0.342725    0.343892    0.351652
     0.388272    0.393887    0.398979    0.402476    0.404127    0.415075
     0.434547    0.513302    0.517873    0.520646    0.524088    0.543428
     0.892318    0.925460    0.939199

 Minimum Search - Taking Simple RFO Step
 Searching for Lamda that Minimizes Along All modes
 Value Taken    Lamda =  -0.00357968
 Calculated Step too Large.  Step scaled by  0.674330
 Step Taken.  Stepsize is  0.300000

                             Maximum     Tolerance    Cnvgd?
         Gradient           0.013133      0.000300      NO
         Displacement       0.109419      0.001200      NO
         Energy change     -0.002994      0.000001      NO


 New Cartesian Coordinates Obtained by Inverse Iteration

 Displacement from previous Coordinates is:  1.754262
 ----------------------------------------------------------------
             Standard Nuclear Orientation (Angstroms)
    I     Atom           X                Y                Z
 ----------------------------------------------------------------
    1      C      -2.5807218292     1.1593482248    -0.3327800075
    2      H      -2.6727645454     1.3127936070    -1.4176078460
    3      C      -1.6100487377    -0.0214099575    -0.1387585337
    4      H      -1.5467985271    -0.2552776471     0.9246476900
    5      O      -0.3229068963     0.4228993202    -0.6087152323
    6      C      -2.1048692034    -1.2548824804    -0.8965602339
    7      H      -2.1755675495    -1.0228156597    -1.9647915657
    8      H      -1.4016474751    -2.0823783018    -0.7903150821
    9      C      -3.4793617422    -1.6761869376    -0.3699411880
   10      H      -3.3954393654    -1.9426209312     0.6957593418
   11      C      -4.0301527585    -2.9065919164    -1.0538823849
   12      O      -3.5135213017    -3.4865308563    -1.9742260480
   13      H      -5.0184627630    -3.2450375697    -0.6668296338
   14      C      -4.4984681012    -0.5187728660    -0.4740935330
   15      H      -5.4495058094    -0.8090214657    -0.0154439753
   16      H      -4.7043573057    -0.3188691092    -1.5325982097
   17      C      -3.9714060175     0.7567896393     0.1992575168
   18      H      -4.6836278926     1.5665951730     0.0183272437
   19      H      -3.9204826119     0.6108924206     1.2820645414
   20      C      -2.0445026901     2.4971954417     0.2223853791
   21      H      -1.0908685647     2.6929305694    -0.2842267647
   22      C      -2.9685718654     3.6992720477    -0.0816572456
   23      H      -2.4799428778     4.6452272596     0.1668380455
   24      H      -3.2125953304     3.7227331048    -1.1463602948
   25      H      -3.9049649419     3.6480944731     0.4788970868
   26      C      -1.6884552246     2.5266983857     1.6911310531
   27      O      -1.8731740479     1.6544355956     2.5047548923
   28      H      -1.2376855862     3.4929698207     2.0152821586
   29      O       1.8560023722     0.5142073912    -0.8349448035
   30      C       3.1485221627    -0.0732583729    -0.8856459497
   31      H       3.1780342104    -0.9363217847    -1.5604887427
   32      C       0.8153329215    -0.3629929426    -0.4223321426
   33      H       0.7991746487    -1.2501205879    -1.0775796295
   34      C       4.0819300024     0.9712064172    -1.4973444457
   35      O       4.6557355935     0.8319167289    -2.5408318689
   36      O       4.1883668098     2.0704899793    -0.7207173792
   37      H       4.7790449919     2.6915186245    -1.1706205150
   38      C       3.5780285109    -0.5136073533     0.5203727959
   39      H       3.6907083554     0.3822845592     1.1470046656
   40      O       4.8201737571    -1.1914137608     0.3979070438
   41      H       5.0004689698    -1.6413174879     1.2301131869
   42      C       2.4987958806    -1.4164385246     1.1045196989
   43      H       2.4988374309    -2.3593782915     0.5500850694
   44      O       2.8119180038    -1.8046435550     2.4510349941
   45      H       2.8255577960    -1.0150507126     3.0053886529
   46      C       1.0946373446    -0.8102312428     1.0221266639
   47      H       1.0292980387     0.0836993815     1.6600142155
   48      O       0.1421289509    -1.7887750014     1.4216850842
   49      H       0.5045492344    -2.2464398589     2.1890612912
 ----------------------------------------------------------------
 Molecular Point Group                 C1    NOp =  1
 Largest Abelian Subgroup              C1    NOp =  1
 Nuclear Repulsion Energy =  2456.0632725842 hartrees
 There are       96 alpha and       96 beta electrons
 Applying Cartesian multipole field
    Component          Value
    ---------          -----
     (2,0,0)        1.00000E-12
     (0,2,0)        2.00000E-11
     (0,0,2)       -3.00000E-11
 Nucleus-field energy     =     0.0000000161 hartrees
 Requested basis set is 6-311++G(d,p)
 There are 270 shells and 718 basis functions
 A cutoff of  1.0D-11 yielded  26135 shell pairs
 There are    180389 function pairs (    191230 Cartesian)
 Smallest overlap matrix eigenvalue = 7.00E-07

 Q-Chem warning in module stvman/mkSTV.C, line 306:

 Overlap eigenvalue is smaller than square root of threshold
 Use THRESH >= 12 to get rid of this warning

 Linear dependence detected in AO basis
 Tighter screening thresholds may be required for diffuse basis sets
 Use S2THRESH > 14 and THRESH = 14 in case of SCF convergence issues
 Number of orthogonalized atomic orbitals = 717
 Maximum deviation from orthogonality = 1.906E-10
 Guess MOs from SCF MO coefficient file

 -----------------------------------------------------------------------
  General SCF calculation program by
  Eric Jon Sundstrom, Paul Horn, Yuezhi Mao, Dmitri Zuev, Alec White,
  David Stuck, Shaama M.S., Shane Yost, Joonho Lee, David Small,
  Daniel Levine, Susi Lehtola, Hugh Burton, Evgeny Epifanovsky
 -----------------------------------------------------------------------
 Exchange:     0.2000 Hartree-Fock + 0.0800 Slater + 0.7200 B88
 Correlation:  0.1900 VWN1RPA + 0.8100 LYP
 Using SG-1 standard quadrature grid
 using 6 threads for integral computing
 -------------------------------------------------------
 OpenMP Integral computing Module                
 Release: version 2.0, May 2017, Q-Chem Inc. Pleasanton 
 -------------------------------------------------------
 -------------------------------------------------------
 OpenMP BLAS3 based DFT computing Module                
 Release: version 1.0, May 2013, Q-Chem Inc. Pittsburgh 
 -------------------------------------------------------
 A restricted SCF calculation will be
 performed using DIIS
 SCF converges when DIIS error is below 1.0e-08
 ---------------------------------------
  Cycle       Energy         DIIS error
 ---------------------------------------
    1   -1301.4742486406      7.93e-04  
    2   -1301.5218065509      1.36e-04  
    3   -1301.5209543841      2.05e-04  
    4   -1301.5227812529      2.53e-05  
    5   -1301.5227967189      1.89e-05  
    6   -1301.5228132422      3.85e-06  
    7   -1301.5228139715      1.17e-06  
    8   -1301.5228140548      3.89e-07  
    9   -1301.5228140637      1.79e-07  
   10   -1301.5228140652      9.13e-08  
   11   -1301.5228140659      3.56e-08  
   12   -1301.5228140655      8.30e-09  Convergence criterion met
 ---------------------------------------
 SCF time:   CPU 2180.93s  wall 385.00s 
 SCF   energy in the final basis set =    -1301.5228140655
 Total energy in the final basis set =    -1301.5228140655

 --------------------------------------------------------------

                    Orbital Energies (a.u.)
 --------------------------------------------------------------

 Alpha MOs
 -- Occupied --
-19.1885 -19.1687 -19.1589 -19.1494 -19.1482 -19.1413 -19.1346 -19.1333
-19.1296 -10.3241 -10.2975 -10.2707 -10.2648 -10.2620 -10.2561 -10.2547
-10.2509 -10.2277 -10.1951 -10.1933 -10.1885 -10.1868 -10.1832 -10.1784
-10.1707  -1.1328  -1.0998  -1.0770  -1.0657  -1.0610  -1.0561  -1.0439
 -1.0436  -1.0346  -0.8591  -0.8170  -0.8130  -0.8001  -0.7561  -0.7518
 -0.7018  -0.6795  -0.6732  -0.6540  -0.6500  -0.6275  -0.6093  -0.5963
 -0.5689  -0.5645  -0.5615  -0.5520  -0.5457  -0.5224  -0.5161  -0.5088
 -0.5029  -0.5013  -0.4954  -0.4925  -0.4853  -0.4786  -0.4628  -0.4553
 -0.4515  -0.4478  -0.4444  -0.4412  -0.4376  -0.4272  -0.4206  -0.4126
 -0.4047  -0.4020  -0.3986  -0.3920  -0.3874  -0.3828  -0.3799  -0.3731
 -0.3707  -0.3626  -0.3564  -0.3475  -0.3456  -0.3443  -0.3389  -0.3255
 -0.3204  -0.3148  -0.3069  -0.2977  -0.2874  -0.2762  -0.2640  -0.2602
 -- Virtual --
 -0.0437  -0.0377  -0.0334  -0.0239  -0.0135  -0.0102  -0.0055  -0.0007
  0.0028   0.0089   0.0132   0.0173   0.0264   0.0276   0.0302   0.0347
  0.0397   0.0422   0.0458   0.0510   0.0525   0.0570   0.0598   0.0617
  0.0682   0.0699   0.0740   0.0763   0.0799   0.0839   0.0860   0.0889
  0.0937   0.0954   0.0967   0.0986   0.0998   0.1040   0.1061   0.1083
  0.1110   0.1125   0.1132   0.1162   0.1176   0.1202   0.1223   0.1251
  0.1275   0.1308   0.1329   0.1340   0.1354   0.1373   0.1415   0.1432
  0.1441   0.1446   0.1489   0.1500   0.1508   0.1545   0.1571   0.1584
  0.1620   0.1628   0.1652   0.1655   0.1673   0.1691   0.1716   0.1749
  0.1821   0.1832   0.1856   0.1875   0.1908   0.1925   0.1946   0.1985
  0.1994   0.2025   0.2050   0.2070   0.2112   0.2137   0.2150   0.2183
  0.2224   0.2240   0.2257   0.2297   0.2312   0.2363   0.2374   0.2398
  0.2414   0.2425   0.2444   0.2495   0.2531   0.2557   0.2594   0.2612
  0.2639   0.2676   0.2688   0.2712   0.2751   0.2767   0.2805   0.2838
  0.2854   0.2878   0.2906   0.2930   0.2954   0.2988   0.3006   0.3046
  0.3061   0.3120   0.3148   0.3156   0.3165   0.3214   0.3222   0.3254
  0.3312   0.3332   0.3366   0.3374   0.3423   0.3433   0.3472   0.3492
  0.3510   0.3529   0.3558   0.3569   0.3619   0.3640   0.3667   0.3674
  0.3727   0.3744   0.3759   0.3825   0.3864   0.3917   0.3924   0.3949
  0.3984   0.4053   0.4074   0.4139   0.4143   0.4168   0.4289   0.4329
  0.4359   0.4415   0.4448   0.4516   0.4529   0.4621   0.4695   0.4739
  0.4763   0.4797   0.4854   0.4941   0.4982   0.4999   0.5099   0.5174
  0.5188   0.5291   0.5341   0.5413   0.5466   0.5531   0.5580   0.5633
  0.5681   0.5743   0.5749   0.5790   0.5932   0.5982   0.5990   0.6074
  0.6097   0.6150   0.6211   0.6239   0.6256   0.6309   0.6381   0.6441
  0.6487   0.6569   0.6583   0.6606   0.6665   0.6728   0.6763   0.6833
  0.6866   0.6880   0.6964   0.7018   0.7034   0.7070   0.7159   0.7218
  0.7274   0.7348   0.7456   0.7477   0.7552   0.7602   0.7622   0.7638
  0.7651   0.7728   0.7761   0.7797   0.7835   0.7872   0.7893   0.7966
  0.8012   0.8052   0.8102   0.8190   0.8213   0.8301   0.8370   0.8440
  0.8512   0.8621   0.8727   0.8887   0.9028   0.9195   0.9330   0.9398
  0.9478   0.9554   0.9658   0.9807   0.9820   1.0162   1.0187   1.0243
  1.0277   1.0401   1.0503   1.0521   1.0631   1.0748   1.0859   1.0950
  1.0971   1.1090   1.1190   1.1260   1.1409   1.1431   1.1572   1.1639
  1.1660   1.1726   1.1768   1.1849   1.1869   1.1922   1.1938   1.2060
  1.2113   1.2174   1.2228   1.2275   1.2359   1.2470   1.2487   1.2534
  1.2622   1.2695   1.2757   1.2832   1.2846   1.2939   1.3033   1.3065
  1.3279   1.3303   1.3377   1.3478   1.3535   1.3639   1.3775   1.3822
  1.3912   1.4102   1.4293   1.4374   1.4400   1.4544   1.4655   1.4782
  1.4825   1.4878   1.5003   1.5058   1.5123   1.5191   1.5321   1.5369
  1.5444   1.5472   1.5533   1.5568   1.5658   1.5697   1.5707   1.5776
  1.5816   1.5867   1.5898   1.5963   1.6006   1.6115   1.6120   1.6145
  1.6203   1.6238   1.6275   1.6362   1.6368   1.6456   1.6582   1.6615
  1.6660   1.6685   1.6731   1.6758   1.6804   1.6938   1.6996   1.7044
  1.7156   1.7163   1.7251   1.7280   1.7397   1.7461   1.7520   1.7637
  1.7689   1.7725   1.7812   1.7951   1.7958   1.8045   1.8142   1.8225
  1.8261   1.8427   1.8506   1.8543   1.8594   1.8654   1.8813   1.8879
  1.8915   1.9017   1.9089   1.9231   1.9296   1.9381   1.9460   1.9576
  1.9681   1.9830   1.9870   2.0051   2.0194   2.0280   2.0358   2.0432
  2.0550   2.0627   2.0668   2.0785   2.0799   2.0899   2.0968   2.1086
  2.1099   2.1295   2.1367   2.1387   2.1488   2.1593   2.1654   2.1732
  2.1808   2.2063   2.2242   2.2250   2.2380   2.2462   2.2519   2.2791
  2.2843   2.2960   2.3022   2.3143   2.3244   2.3427   2.3489   2.3623
  2.3707   2.3910   2.4076   2.4213   2.4312   2.4525   2.4711   2.4854
  2.4946   2.5182   2.5221   2.5313   2.5363   2.5372   2.5506   2.5743
  2.5754   2.5881   2.5929   2.6031   2.6064   2.6273   2.6289   2.6412
  2.6495   2.6537   2.6687   2.6809   2.6870   2.6958   2.7043   2.7121
  2.7231   2.7362   2.7527   2.7725   2.7854   2.7920   2.7940   2.8090
  2.8212   2.8297   2.8372   2.8490   2.8598   2.8679   2.8701   2.8797
  2.8873   2.8911   2.8992   2.9075   2.9194   2.9242   2.9341   2.9390
  2.9520   2.9557   2.9659   2.9667   2.9816   2.9911   3.0064   3.0103
  3.0254   3.0318   3.0379   3.0470   3.0597   3.0707   3.0809   3.0913
  3.0934   3.1062   3.1170   3.1293   3.1347   3.1487   3.1558   3.1637
  3.1683   3.1792   3.1890   3.2003   3.2142   3.2210   3.2475   3.2513
  3.2573   3.2834   3.2999   3.3118   3.3184   3.3416   3.3683   3.3727
  3.3790   3.3863   3.4062   3.4142   3.4283   3.4636   3.4829   3.5020
  3.5216   3.5251   3.5454   3.5632   3.5874   3.6206   3.6789   3.7807
  3.7840   3.7963   3.7994   3.8081   3.8371   3.8580   3.8772   3.8913
  3.8989   3.9177   3.9322   3.9543   3.9672   3.9777   3.9948   4.0164
  4.0213   4.0646   4.0903   4.1085   4.1323   4.1631   4.1706   4.1768
  4.2234   4.2370   4.2448   4.2656   4.2997   4.3242   4.3378   4.3908
  4.4173   4.9801   5.0647   5.0753   5.0918   5.1064   5.1197   5.1268
  5.1455   5.1854   5.1950   5.1981   5.2381   5.3617   5.3785   5.4208
  5.4360   5.4796   5.5050   5.6043   5.6167   5.6491   5.6608   5.7352
  5.7449   5.7658   5.8004   5.8496  23.7526  23.7633  23.7969  23.8133
 23.8163  23.8239  23.8476  23.8714  23.8752  23.8919  23.8969  23.9164
 23.9319  23.9517  23.9763  23.9905  49.8705  49.9035  49.9491  49.9561
 49.9728  49.9748  49.9816  50.0170  50.0178
 --------------------------------------------------------------

          Ground-State Mulliken Net Atomic Charges

     Atom                 Charge (a.u.)
  ----------------------------------------
      1 C                     0.149841
      2 H                     0.236285
      3 C                    -0.833707
      4 H                     0.303001
      5 O                     0.146969
      6 C                    -0.761600
      7 H                     0.211892
      8 H                     0.209103
      9 C                     0.794074
     10 H                     0.215654
     11 C                    -0.385730
     12 O                    -0.205095
     13 H                     0.105444
     14 C                    -0.735703
     15 H                     0.175584
     16 H                     0.172904
     17 C                    -0.404147
     18 H                     0.148821
     19 H                     0.214799
     20 C                     0.381430
     21 H                     0.253271
     22 C                    -0.510793
     23 H                     0.160104
     24 H                     0.155500
     25 H                     0.167353
     26 C                    -0.348607
     27 O                    -0.181186
     28 H                     0.116618
     29 O                     0.098305
     30 C                    -0.222232
     31 H                     0.279106
     32 C                    -0.591204
     33 H                     0.248354
     34 C                     0.086479
     35 O                    -0.202298
     36 O                    -0.130399
     37 H                     0.297842
     38 C                    -0.273955
     39 H                     0.273365
     40 O                    -0.153339
     41 H                     0.262383
     42 C                    -0.755139
     43 H                     0.295652
     44 O                    -0.200983
     45 H                     0.276866
     46 C                     0.014023
     47 H                     0.284214
     48 O                    -0.112632
     49 H                     0.273513
  ----------------------------------------
  Sum of atomic charges =    -0.000000

 -----------------------------------------------------------------
                    Cartesian Multipole Moments
 -----------------------------------------------------------------
    Charge (ESU x 10^10)
                -0.0000
    Dipole Moment (Debye)
         X      -1.1580      Y       3.2827      Z       3.9921
       Tot       5.2966
    Quadrupole Moments (Debye-Ang)
        XX    -146.3244     XY      -2.7618     YY    -148.5402
        XZ      13.1935     YZ     -10.1732     ZZ    -162.6689
    Octopole Moments (Debye-Ang^2)
       XXX     -39.3174    XXY      52.0285    XYY      57.8397
       YYY      92.6811    XXZ      83.1052    XYZ      29.5097
       YYZ      32.3882    XZZ      34.8244    YZZ      10.9085
       ZZZ      47.2453
    Hexadecapole Moments (Debye-Ang^3)
      XXXX   -8635.6335   XXXY     196.7679   XXYY   -1833.5362
      XYYY     -89.5567   YYYY   -3034.1209   XXXZ     285.4527
      XXYZ    -184.8700   XYYZ    -186.9605   YYYZ    -215.5714
      XXZZ   -1894.6227   XYZZ     -66.7431   YYZZ    -847.0220
      XZZZ     164.6611   YZZZ    -147.8088   ZZZZ   -1661.3663
 -----------------------------------------------------------------
 Calculating analytic gradient of the SCF energy
 Gradient of SCF Energy
            1           2           3           4           5           6
    1  -0.0004670  -0.0000553   0.0015530  -0.0008206  -0.0013176   0.0011236
    2   0.0002972   0.0002386   0.0007547  -0.0001962  -0.0022557   0.0000750
    3   0.0004033  -0.0000285  -0.0002694  -0.0001042  -0.0008594   0.0008817
            7           8           9          10          11          12
    1  -0.0003436   0.0000219  -0.0002262  -0.0001679   0.0034555  -0.0023650
    2   0.0002991  -0.0001593   0.0001260  -0.0002171  -0.0034349   0.0025320
    3   0.0001354  -0.0006220  -0.0011676   0.0000361  -0.0001540   0.0019859
           13          14          15          16          17          18
    1  -0.0005795  -0.0001240   0.0002167  -0.0003889   0.0003294   0.0002397
    2   0.0004050   0.0000503   0.0001992  -0.0000705   0.0001270   0.0001568
    3  -0.0009179  -0.0007025   0.0004268   0.0001557   0.0005664  -0.0003789
           19          20          21          22          23          24
    1  -0.0001806  -0.0005520  -0.0001498  -0.0004787  -0.0000163  -0.0002577
    2   0.0002805   0.0002725   0.0000825   0.0004490   0.0000828  -0.0001309
    3  -0.0001884   0.0001934   0.0006779  -0.0000091  -0.0002836   0.0001968
           25          26          27          28          29          30
    1  -0.0001364   0.0030111  -0.0009116  -0.0010256   0.0000299   0.0010264
    2  -0.0000839  -0.0036907   0.0027059   0.0003496  -0.0012162   0.0001124
    3   0.0000409   0.0000631  -0.0013386   0.0004862  -0.0000206  -0.0001590
           31          32          33          34          35          36
    1   0.0011453   0.0007296   0.0002306   0.0012137  -0.0017976   0.0006505
    2   0.0003730   0.0009117   0.0001105   0.0007611  -0.0002880   0.0005188
    3  -0.0000388   0.0036153  -0.0002284  -0.0034016   0.0033875  -0.0009203
           37          38          39          40          41          42
    1  -0.0005303  -0.0026058   0.0005882   0.0010372  -0.0004049  -0.0005691
    2  -0.0003080  -0.0003099  -0.0003998  -0.0011314   0.0005789   0.0003364
    3   0.0009397   0.0005369   0.0000408   0.0003582  -0.0011806  -0.0003032
           43          44          45          46          47          48
    1   0.0000972   0.0000432   0.0001476  -0.0003604   0.0001322   0.0000670
    2   0.0001500   0.0008520  -0.0009451   0.0005721   0.0003005  -0.0006250
    3   0.0005108   0.0008966  -0.0006294  -0.0017769  -0.0005837   0.0009126
           49
    1  -0.0002573
    2   0.0004016
    3  -0.0011815
 Max gradient component =       3.691E-03
 RMS gradient           =       1.066E-03
 Gradient time:  CPU 518.53 s  wall 87.59 s
 Geometry Optimization Parameters
   NAtoms,    NIC,     NZ,  NCons,   NDum,   NFix, NCnnct, MaxDiis
       49     390       0       0       0       0       0       0

 Cartesian Hessian Update
 Hessian Updated using BFGS Update


** GEOMETRY OPTIMIZATION IN DELOCALIZED INTERNAL COORDINATES **
   Searching for a Minimum

   Optimization Cycle:   4

                       Coordinates (Angstroms)
     ATOM                X               Y               Z
      1  C        -2.5807218292    1.1593482248   -0.3327800075
      2  H        -2.6727645454    1.3127936070   -1.4176078460
      3  C        -1.6100487377   -0.0214099575   -0.1387585337
      4  H        -1.5467985271   -0.2552776471    0.9246476900
      5  O        -0.3229068963    0.4228993202   -0.6087152323
      6  C        -2.1048692034   -1.2548824804   -0.8965602339
      7  H        -2.1755675495   -1.0228156597   -1.9647915657
      8  H        -1.4016474751   -2.0823783018   -0.7903150821
      9  C        -3.4793617422   -1.6761869376   -0.3699411880
     10  H        -3.3954393654   -1.9426209312    0.6957593418
     11  C        -4.0301527585   -2.9065919164   -1.0538823849
     12  O        -3.5135213017   -3.4865308563   -1.9742260480
     13  H        -5.0184627630   -3.2450375697   -0.6668296338
     14  C        -4.4984681012   -0.5187728660   -0.4740935330
     15  H        -5.4495058094   -0.8090214657   -0.0154439753
     16  H        -4.7043573057   -0.3188691092   -1.5325982097
     17  C        -3.9714060175    0.7567896393    0.1992575168
     18  H        -4.6836278926    1.5665951730    0.0183272437
     19  H        -3.9204826119    0.6108924206    1.2820645414
     20  C        -2.0445026901    2.4971954417    0.2223853791
     21  H        -1.0908685647    2.6929305694   -0.2842267647
     22  C        -2.9685718654    3.6992720477   -0.0816572456
     23  H        -2.4799428778    4.6452272596    0.1668380455
     24  H        -3.2125953304    3.7227331048   -1.1463602948
     25  H        -3.9049649419    3.6480944731    0.4788970868
     26  C        -1.6884552246    2.5266983857    1.6911310531
     27  O        -1.8731740479    1.6544355956    2.5047548923
     28  H        -1.2376855862    3.4929698207    2.0152821586
     29  O         1.8560023722    0.5142073912   -0.8349448035
     30  C         3.1485221627   -0.0732583729   -0.8856459497
     31  H         3.1780342104   -0.9363217847   -1.5604887427
     32  C         0.8153329215   -0.3629929426   -0.4223321426
     33  H         0.7991746487   -1.2501205879   -1.0775796295
     34  C         4.0819300024    0.9712064172   -1.4973444457
     35  O         4.6557355935    0.8319167289   -2.5408318689
     36  O         4.1883668098    2.0704899793   -0.7207173792
     37  H         4.7790449919    2.6915186245   -1.1706205150
     38  C         3.5780285109   -0.5136073533    0.5203727959
     39  H         3.6907083554    0.3822845592    1.1470046656
     40  O         4.8201737571   -1.1914137608    0.3979070438
     41  H         5.0004689698   -1.6413174879    1.2301131869
     42  C         2.4987958806   -1.4164385246    1.1045196989
     43  H         2.4988374309   -2.3593782915    0.5500850694
     44  O         2.8119180038   -1.8046435550    2.4510349941
     45  H         2.8255577960   -1.0150507126    3.0053886529
     46  C         1.0946373446   -0.8102312428    1.0221266639
     47  H         1.0292980387    0.0836993815    1.6600142155
     48  O         0.1421289509   -1.7887750014    1.4216850842
     49  H         0.5045492344   -2.2464398589    2.1890612912
   Point Group: c1    Number of degrees of freedom:   141


   Energy is  -1301.522814065

 Hessian Updated using BFGS Update

136 Hessian modes will be used to form the next step
  Hessian Eigenvalues:
     0.002490    0.004908    0.005406    0.005946    0.006164    0.006597
     0.006818    0.007040    0.007214    0.007483    0.007954    0.009347
     0.010136    0.010398    0.010897    0.011418    0.012693    0.013357
     0.019058    0.020135    0.021481    0.022078    0.030845    0.031669
     0.033593    0.035262    0.039304    0.040197    0.044173    0.045526
     0.046462    0.046891    0.047694    0.048143    0.048811    0.049034
     0.049720    0.050903    0.054519    0.054677    0.055165    0.055643
     0.056322    0.056948    0.057425    0.058021    0.059811    0.061901
     0.062552    0.065456    0.068676    0.070434    0.074928    0.078291
     0.080351    0.081658    0.082753    0.084213    0.089696    0.096553
     0.099217    0.116009    0.125965    0.128861    0.142756    0.148753
     0.156001    0.160007    0.160042    0.160258    0.160995    0.168813
     0.169399    0.172197    0.178889    0.181929    0.189491    0.191299
     0.199935    0.202655    0.205365    0.218266    0.220018    0.248551
     0.250615    0.260326    0.262608    0.271911    0.275834    0.276634
     0.284591    0.287629    0.288810    0.290445    0.291675    0.293030
     0.296241    0.302733    0.305748    0.308736    0.328817    0.331813
     0.334497    0.335718    0.338576    0.338992    0.339059    0.339366
     0.339484    0.339880    0.340179    0.340508    0.340822    0.341045
     0.341228    0.341573    0.342323    0.342450    0.342732    0.344034
     0.351196    0.388678    0.393892    0.398985    0.402441    0.404388
     0.415782    0.438221    0.512880    0.517832    0.518313    0.522726
     0.543279    0.894046    0.925502    0.940468

 Minimum Search - Taking Simple RFO Step
 Searching for Lamda that Minimizes Along All modes
 Value Taken    Lamda =  -0.00183274
 Calculated Step too Large.  Step scaled by  0.647071
 Step Taken.  Stepsize is  0.300000

                             Maximum     Tolerance    Cnvgd?
         Gradient           0.002290      0.000300      NO
         Displacement       0.091710      0.001200      NO
         Energy change     -0.001275      0.000001      NO


 New Cartesian Coordinates Obtained by Inverse Iteration

 Displacement from previous Coordinates is:  1.498036
 ----------------------------------------------------------------
             Standard Nuclear Orientation (Angstroms)
    I     Atom           X                Y                Z
 ----------------------------------------------------------------
    1      C      -2.5827187181     1.1506198980    -0.3100393962
    2      H      -2.6369191600     1.3337434451    -1.3927871960
    3      C      -1.6345663263    -0.0467487690    -0.1181520381
    4      H      -1.5891153489    -0.3006181151     0.9411547369
    5      O      -0.3345170845     0.3985641705    -0.5585852066
    6      C      -2.1248092497    -1.2606187335    -0.9116170679
    7      H      -2.1494823317    -1.0155866568    -1.9790514187
    8      H      -1.4407737473    -2.1007448572    -0.7840952507
    9      C      -3.5252697227    -1.6658027953    -0.4441380215
   10      H      -3.4880386119    -1.9513402301     0.6193149073
   11      C      -4.0721996873    -2.8735238234    -1.1705290956
   12      O      -3.5116965698    -3.4765721035    -2.0508802459
   13      H      -5.0662867372    -3.2172461220    -0.8016843689
   14      C      -4.5184242407    -0.4880815433    -0.5637558520
   15      H      -5.4952103311    -0.7730580698    -0.1593516763
   16      H      -4.6678302418    -0.2547997927    -1.6248944197
   17      C      -3.9959520702     0.7551444775     0.1677250066
   18      H      -4.6910789762     1.5812629791    -0.0059154949
   19      H      -3.9791997038     0.5709887170     1.2460814407
   20      C      -2.0414179047     2.4620583965     0.2993437557
   21      H      -1.0595871238     2.6418383297    -0.1580900080
   22      C      -2.9131353470     3.6963899471    -0.0249389744
   23      H      -2.4149379904     4.6198621243     0.2815637419
   24      H      -3.0888936079     3.7560973513    -1.1018628201
   25      H      -3.8831860842     3.6555005458     0.4755592794
   26      C      -1.7553737889     2.4542903213     1.7841048849
   27      O      -1.9465621198     1.5491628805     2.5605319805
   28      H      -1.2572056472     3.3874220587     2.1369903190
   29      O       1.8328635244     0.4820993906    -0.8384424137
   30      C       3.1216748164    -0.1102084225    -0.8977128618
   31      H       3.1236541530    -1.0167813393    -1.5144303219
   32      C       0.8051497235    -0.3842694745    -0.3718454983
   33      H       0.7782652653    -1.2927205341    -0.9974987875
   34      C       4.0371420978     0.8880567997    -1.6076774814
   35      O       4.5689321139     0.6843241683    -2.6633913274
   36      O       4.1874744758     2.0261188378    -0.8979468258
   37      H       4.7645225201     2.6148481499    -1.4062425416
   38      C       3.5927258930    -0.4575145739     0.5208516459
   39      H       3.6828868541     0.4766032126     1.0942123255
   40      O       4.8506970892    -1.1041030292     0.4170907222
   41      H       5.0644280213    -1.4957867172     1.2716393485
   42      C       2.5463613831    -1.3596146269     1.1608944193
   43      H       2.5567500607    -2.3212608642     0.6381301392
   44      O       2.8917900961    -1.6928853635     2.5133620880
   45      H       2.8951624223    -0.8839240896     3.0405911556
   46      C       1.1268595566    -0.7871323930     1.0841405491
   47      H       1.0530530404     0.1233408288     1.6976702299
   48      O       0.2092659088    -1.7758088270     1.5322382973
   49      H       0.5911038819    -2.1977721735     2.3117306935
 ----------------------------------------------------------------
 Molecular Point Group                 C1    NOp =  1
 Largest Abelian Subgroup              C1    NOp =  1
 Nuclear Repulsion Energy =  2451.6311251378 hartrees
 There are       96 alpha and       96 beta electrons
 Applying Cartesian multipole field
    Component          Value
    ---------          -----
     (2,0,0)        1.00000E-12
     (0,2,0)        2.00000E-11
     (0,0,2)       -3.00000E-11
 Nucleus-field energy     =     0.0000000117 hartrees
 Requested basis set is 6-311++G(d,p)
 There are 270 shells and 718 basis functions
 A cutoff of  1.0D-11 yielded  26099 shell pairs
 There are    180217 function pairs (    191067 Cartesian)
 Smallest overlap matrix eigenvalue = 7.34E-07

 Q-Chem warning in module stvman/mkSTV.C, line 306:

 Overlap eigenvalue is smaller than square root of threshold
 Use THRESH >= 12 to get rid of this warning

 Linear dependence detected in AO basis
 Tighter screening thresholds may be required for diffuse basis sets
 Use S2THRESH > 14 and THRESH = 14 in case of SCF convergence issues
 Number of orthogonalized atomic orbitals = 717
 Maximum deviation from orthogonality = 7.861E-10
 Guess MOs from SCF MO coefficient file

 -----------------------------------------------------------------------
  General SCF calculation program by
  Eric Jon Sundstrom, Paul Horn, Yuezhi Mao, Dmitri Zuev, Alec White,
  David Stuck, Shaama M.S., Shane Yost, Joonho Lee, David Small,
  Daniel Levine, Susi Lehtola, Hugh Burton, Evgeny Epifanovsky
 -----------------------------------------------------------------------
 Exchange:     0.2000 Hartree-Fock + 0.0800 Slater + 0.7200 B88
 Correlation:  0.1900 VWN1RPA + 0.8100 LYP
 Using SG-1 standard quadrature grid
 using 6 threads for integral computing
 -------------------------------------------------------
 OpenMP Integral computing Module                
 Release: version 2.0, May 2017, Q-Chem Inc. Pleasanton 
 -------------------------------------------------------
 -------------------------------------------------------
 OpenMP BLAS3 based DFT computing Module                
 Release: version 1.0, May 2013, Q-Chem Inc. Pittsburgh 
 -------------------------------------------------------
 A restricted SCF calculation will be
 performed using DIIS
 SCF converges when DIIS error is below 1.0e-08
 ---------------------------------------
  Cycle       Energy         DIIS error
 ---------------------------------------
    1   -1301.4845874058      7.18e-04  
    2   -1301.5220941794      1.30e-04  
    3   -1301.5211498647      2.04e-04  
    4   -1301.5229550878      2.53e-05  
    5   -1301.5229715368      1.84e-05  
    6   -1301.5229872177      3.25e-06  
    7   -1301.5229877178      1.01e-06  
    8   -1301.5229877713      2.98e-07  
    9   -1301.5229877757      1.24e-07  
   10   -1301.5229877764      5.66e-08  
   11   -1301.5229877763      2.56e-08  
   12   -1301.5229877764      5.31e-09  Convergence criterion met
 ---------------------------------------
 SCF time:   CPU 2174.44s  wall 384.00s 
 SCF   energy in the final basis set =    -1301.5229877764
 Total energy in the final basis set =    -1301.5229877764

 --------------------------------------------------------------

                    Orbital Energies (a.u.)
 --------------------------------------------------------------

 Alpha MOs
 -- Occupied --
-19.1881 -19.1682 -19.1587 -19.1490 -19.1472 -19.1415 -19.1351 -19.1328
-19.1303 -10.3238 -10.2979 -10.2713 -10.2657 -10.2615 -10.2551 -10.2538
-10.2507 -10.2288 -10.1953 -10.1942 -10.1890 -10.1870 -10.1829 -10.1789
-10.1722  -1.1323  -1.0996  -1.0766  -1.0658  -1.0610  -1.0554  -1.0431
 -1.0429  -1.0342  -0.8599  -0.8176  -0.8126  -0.7989  -0.7567  -0.7523
 -0.7009  -0.6797  -0.6725  -0.6546  -0.6495  -0.6271  -0.6099  -0.5969
 -0.5685  -0.5640  -0.5616  -0.5521  -0.5454  -0.5222  -0.5157  -0.5087
 -0.5034  -0.5013  -0.4946  -0.4922  -0.4859  -0.4793  -0.4629  -0.4556
 -0.4516  -0.4477  -0.4447  -0.4407  -0.4377  -0.4268  -0.4207  -0.4126
 -0.4048  -0.4021  -0.3981  -0.3920  -0.3868  -0.3834  -0.3791  -0.3724
 -0.3705  -0.3625  -0.3574  -0.3476  -0.3460  -0.3441  -0.3393  -0.3262
 -0.3194  -0.3152  -0.3072  -0.2972  -0.2864  -0.2763  -0.2647  -0.2608
 -- Virtual --
 -0.0447  -0.0388  -0.0335  -0.0236  -0.0133  -0.0100  -0.0059  -0.0006
  0.0026   0.0089   0.0128   0.0175   0.0262   0.0275   0.0301   0.0342
  0.0398   0.0422   0.0458   0.0511   0.0523   0.0566   0.0596   0.0619
  0.0685   0.0698   0.0737   0.0761   0.0791   0.0838   0.0863   0.0889
  0.0930   0.0957   0.0964   0.0989   0.0998   0.1038   0.1055   0.1083
  0.1109   0.1118   0.1127   0.1158   0.1175   0.1201   0.1223   0.1254
  0.1280   0.1310   0.1324   0.1338   0.1354   0.1367   0.1418   0.1426
  0.1444   0.1453   0.1480   0.1495   0.1513   0.1545   0.1568   0.1585
  0.1620   0.1627   0.1639   0.1653   0.1668   0.1681   0.1720   0.1747
  0.1815   0.1832   0.1850   0.1878   0.1909   0.1924   0.1949   0.1976
  0.1998   0.2027   0.2050   0.2081   0.2103   0.2126   0.2144   0.2173
  0.2227   0.2238   0.2253   0.2292   0.2312   0.2367   0.2374   0.2399
  0.2405   0.2415   0.2452   0.2503   0.2524   0.2552   0.2593   0.2600
  0.2634   0.2668   0.2682   0.2701   0.2749   0.2758   0.2797   0.2857
  0.2860   0.2880   0.2906   0.2931   0.2939   0.2968   0.2992   0.3044
  0.3062   0.3130   0.3150   0.3165   0.3171   0.3205   0.3217   0.3249
  0.3317   0.3324   0.3358   0.3385   0.3403   0.3433   0.3482   0.3486
  0.3524   0.3535   0.3550   0.3572   0.3615   0.3640   0.3657   0.3684
  0.3732   0.3750   0.3767   0.3821   0.3834   0.3915   0.3929   0.3952
  0.3978   0.4033   0.4076   0.4129   0.4155   0.4177   0.4292   0.4319
  0.4328   0.4395   0.4434   0.4498   0.4526   0.4625   0.4704   0.4729
  0.4752   0.4799   0.4878   0.4932   0.4957   0.5010   0.5096   0.5149
  0.5184   0.5294   0.5318   0.5447   0.5458   0.5526   0.5594   0.5647
  0.5676   0.5730   0.5752   0.5768   0.5926   0.5968   0.6002   0.6049
  0.6083   0.6155   0.6208   0.6241   0.6263   0.6306   0.6398   0.6454
  0.6464   0.6561   0.6582   0.6625   0.6644   0.6735   0.6739   0.6856
  0.6861   0.6886   0.6973   0.7012   0.7029   0.7089   0.7139   0.7177
  0.7265   0.7334   0.7459   0.7482   0.7530   0.7608   0.7632   0.7642
  0.7653   0.7714   0.7753   0.7772   0.7825   0.7858   0.7911   0.7948
  0.8014   0.8058   0.8075   0.8189   0.8221   0.8282   0.8345   0.8405
  0.8524   0.8627   0.8737   0.8907   0.8994   0.9145   0.9328   0.9396
  0.9472   0.9528   0.9665   0.9819   0.9909   1.0148   1.0192   1.0235
  1.0280   1.0360   1.0486   1.0552   1.0625   1.0747   1.0789   1.0940
  1.0970   1.1083   1.1185   1.1258   1.1417   1.1448   1.1556   1.1646
  1.1663   1.1747   1.1760   1.1854   1.1899   1.1917   1.1932   1.2060
  1.2108   1.2132   1.2191   1.2225   1.2334   1.2478   1.2502   1.2546
  1.2621   1.2666   1.2702   1.2830   1.2856   1.2916   1.3018   1.3064
  1.3217   1.3304   1.3380   1.3507   1.3550   1.3638   1.3765   1.3858
  1.3902   1.4110   1.4303   1.4347   1.4441   1.4540   1.4664   1.4772
  1.4810   1.4852   1.5013   1.5082   1.5104   1.5189   1.5292   1.5369
  1.5423   1.5479   1.5515   1.5571   1.5673   1.5677   1.5698   1.5785
  1.5820   1.5879   1.5904   1.5937   1.5997   1.6095   1.6129   1.6149
  1.6209   1.6231   1.6269   1.6333   1.6377   1.6470   1.6570   1.6588
  1.6645   1.6691   1.6694   1.6726   1.6792   1.6911   1.6950   1.7033
  1.7140   1.7156   1.7235   1.7279   1.7420   1.7451   1.7518   1.7636
  1.7687   1.7731   1.7792   1.7924   1.7944   1.8020   1.8147   1.8204
  1.8239   1.8414   1.8471   1.8521   1.8586   1.8648   1.8782   1.8817
  1.8889   1.9021   1.9112   1.9220   1.9275   1.9394   1.9447   1.9581
  1.9654   1.9800   1.9834   2.0048   2.0189   2.0267   2.0358   2.0455
  2.0531   2.0613   2.0647   2.0769   2.0795   2.0842   2.0956   2.1078
  2.1098   2.1315   2.1375   2.1392   2.1479   2.1586   2.1635   2.1718
  2.1816   2.2035   2.2229   2.2242   2.2372   2.2471   2.2526   2.2755
  2.2847   2.2941   2.3017   2.3134   2.3226   2.3419   2.3503   2.3639
  2.3703   2.3898   2.4041   2.4205   2.4301   2.4494   2.4730   2.4859
  2.4944   2.5171   2.5234   2.5295   2.5347   2.5362   2.5500   2.5740
  2.5777   2.5861   2.5911   2.6011   2.6077   2.6246   2.6286   2.6413
  2.6467   2.6505   2.6658   2.6809   2.6880   2.6966   2.7052   2.7113
  2.7230   2.7360   2.7518   2.7727   2.7831   2.7907   2.7930   2.8097
  2.8217   2.8303   2.8377   2.8452   2.8580   2.8638   2.8690   2.8779
  2.8862   2.8903   2.8999   2.9040   2.9211   2.9237   2.9346   2.9396
  2.9506   2.9517   2.9638   2.9678   2.9800   2.9928   3.0045   3.0122
  3.0211   3.0302   3.0417   3.0452   3.0608   3.0698   3.0809   3.0892
  3.0923   3.1029   3.1188   3.1270   3.1339   3.1505   3.1569   3.1580
  3.1662   3.1790   3.1853   3.1984   3.2130   3.2186   3.2476   3.2523
  3.2552   3.2829   3.3002   3.3108   3.3187   3.3351   3.3675   3.3718
  3.3783   3.3860   3.4038   3.4120   3.4297   3.4643   3.4815   3.4992
  3.5204   3.5215   3.5453   3.5624   3.5825   3.6203   3.6811   3.7825
  3.7834   3.7969   3.8015   3.8073   3.8401   3.8578   3.8815   3.8924
  3.9006   3.9153   3.9317   3.9452   3.9633   3.9707   3.9962   4.0120
  4.0181   4.0644   4.0902   4.1063   4.1309   4.1631   4.1712   4.1761
  4.2246   4.2363   4.2450   4.2672   4.2974   4.3215   4.3343   4.3925
  4.4162   4.9825   5.0621   5.0757   5.0904   5.1055   5.1185   5.1254
  5.1470   5.1868   5.1928   5.1936   5.2375   5.3627   5.3787   5.4196
  5.4354   5.4751   5.4991   5.6029   5.6171   5.6497   5.6606   5.7309
  5.7474   5.7629   5.8001   5.8494  23.7528  23.7599  23.7955  23.8107
 23.8176  23.8249  23.8476  23.8725  23.8750  23.8898  23.8976  23.9145
 23.9326  23.9507  23.9759  23.9889  49.8702  49.9033  49.9486  49.9553
 49.9714  49.9747  49.9817  50.0145  50.0175
 --------------------------------------------------------------

          Ground-State Mulliken Net Atomic Charges

     Atom                 Charge (a.u.)
  ----------------------------------------
      1 C                     0.200919
      2 H                     0.237738
      3 C                    -0.939692
      4 H                     0.314858
      5 O                     0.157517
      6 C                    -0.792510
      7 H                     0.212088
      8 H                     0.200619
      9 C                     0.773050
     10 H                     0.218294
     11 C                    -0.371979
     12 O                    -0.206734
     13 H                     0.106591
     14 C                    -0.718158
     15 H                     0.177279
     16 H                     0.171214
     17 C                    -0.408929
     18 H                     0.149961
     19 H                     0.214998
     20 C                     0.455879
     21 H                     0.258429
     22 C                    -0.501185
     23 H                     0.160486
     24 H                     0.154043
     25 H                     0.163360
     26 C                    -0.382299
     27 O                    -0.174347
     28 H                     0.115909
     29 O                     0.106662
     30 C                    -0.269976
     31 H                     0.273251
     32 C                    -0.614971
     33 H                     0.256396
     34 C                     0.111591
     35 O                    -0.203127
     36 O                    -0.127951
     37 H                     0.297665
     38 C                    -0.238292
     39 H                     0.273481
     40 O                    -0.151740
     41 H                     0.262152
     42 C                    -0.775729
     43 H                     0.296255
     44 O                    -0.203841
     45 H                     0.276222
     46 C                     0.033647
     47 H                     0.287532
     48 O                    -0.107012
     49 H                     0.270385
  ----------------------------------------
  Sum of atomic charges =     0.000000

 -----------------------------------------------------------------
                    Cartesian Multipole Moments
 -----------------------------------------------------------------
    Charge (ESU x 10^10)
                 0.0000
    Dipole Moment (Debye)
         X      -1.1629      Y       3.5458      Z       3.9422
       Tot       5.4282
    Quadrupole Moments (Debye-Ang)
        XX    -145.1243     XY      -1.7560     YY    -148.9148
        XZ      13.4353     YZ     -10.0049     ZZ    -163.0819
    Octopole Moments (Debye-Ang^2)
       XXX     -33.6139    XXY      53.9848    XYY      56.7433
       YYY      92.3921    XXZ      77.8089    XYZ      25.0497
       YYZ      32.5986    XZZ      38.0028    YZZ      18.5595
       ZZZ      51.3054
    Hexadecapole Moments (Debye-Ang^3)
      XXXX   -8607.4931   XXXY     228.1437   XXYY   -1833.4001
      XYYY     -89.2216   YYYY   -2957.6086   XXXZ     268.0545
      XXYZ    -204.7784   XYYZ    -200.8823   YYYZ    -239.2907
      XXZZ   -1916.4762   XYZZ     -49.3649   YYZZ    -842.9944
      XZZZ     169.1309   YZZZ    -174.6467   ZZZZ   -1800.3208
 -----------------------------------------------------------------
 Calculating analytic gradient of the SCF energy
 Gradient of SCF Energy
            1           2           3           4           5           6
    1   0.0008881  -0.0000093  -0.0006388  -0.0007102  -0.0006209   0.0007669
    2   0.0001705   0.0003054   0.0012138   0.0003674  -0.0015098  -0.0002609
    3  -0.0004866  -0.0001481   0.0008232  -0.0006404  -0.0017688  -0.0002500
            7           8           9          10          11          12
    1  -0.0005586  -0.0003701   0.0010975   0.0000415  -0.0011711  -0.0000736
    2   0.0002942   0.0004159  -0.0017758   0.0005623   0.0029059  -0.0002772
    3  -0.0001083  -0.0000118   0.0011812   0.0003125  -0.0054613   0.0024311
           13          14          15          16          17          18
    1   0.0004838  -0.0007053   0.0002769  -0.0000348  -0.0002312  -0.0000720
    2  -0.0012267   0.0000824   0.0001167   0.0000159  -0.0007215  -0.0001247
    3   0.0015910  -0.0007618   0.0003287   0.0002331   0.0005410  -0.0003814
           19          20          21          22          23          24
    1  -0.0000258   0.0025423  -0.0002562  -0.0000759   0.0001038  -0.0000742
    2   0.0001727  -0.0013884   0.0002825   0.0007407  -0.0001161  -0.0003952
    3  -0.0000580  -0.0004570  -0.0004315   0.0009264  -0.0002322   0.0000106
           25          26          27          28          29          30
    1   0.0000060  -0.0076238   0.0024672   0.0026901   0.0002579  -0.0000828
    2  -0.0001666   0.0015330  -0.0000539  -0.0007585  -0.0005222  -0.0002894
    3   0.0000248   0.0021343  -0.0012436  -0.0006548   0.0001530   0.0002838
           31          32          33          34          35          36
    1   0.0006525  -0.0002330   0.0006810   0.0001864  -0.0008324   0.0006436
    2  -0.0000618   0.0017661  -0.0000351   0.0009485   0.0000710  -0.0003357
    3  -0.0000522   0.0023542  -0.0005014  -0.0035927   0.0029251  -0.0006665
           37          38          39          40          41          42
    1  -0.0002029  -0.0017566   0.0003055  -0.0001740   0.0002529  -0.0002403
    2   0.0001387  -0.0007099   0.0000827  -0.0004562   0.0000694   0.0003836
    3   0.0006984   0.0004210   0.0003118   0.0002444  -0.0003631   0.0004446
           43          44          45          46          47          48
    1  -0.0000374  -0.0000643   0.0002575   0.0000645  -0.0000317   0.0022432
    2  -0.0000491   0.0001983  -0.0003535  -0.0000801   0.0001933  -0.0010424
    3  -0.0000762   0.0001825  -0.0002620  -0.0006968  -0.0004758   0.0014616
           49
    1  -0.0000020
    2  -0.0003203
    3  -0.0002362
 Max gradient component =       7.624E-03
 RMS gradient           =       1.199E-03
 Gradient time:  CPU 516.89 s  wall 87.18 s
 Geometry Optimization Parameters
   NAtoms,    NIC,     NZ,  NCons,   NDum,   NFix, NCnnct, MaxDiis
       49     390       0       0       0       0       0       0

 Cartesian Hessian Update
 Hessian Updated using BFGS Update


** GEOMETRY OPTIMIZATION IN DELOCALIZED INTERNAL COORDINATES **
   Searching for a Minimum

   Optimization Cycle:   5

                       Coordinates (Angstroms)
     ATOM                X               Y               Z
      1  C        -2.5827187181    1.1506198980   -0.3100393962
      2  H        -2.6369191600    1.3337434451   -1.3927871960
      3  C        -1.6345663263   -0.0467487690   -0.1181520381
      4  H        -1.5891153489   -0.3006181151    0.9411547369
      5  O        -0.3345170845    0.3985641705   -0.5585852066
      6  C        -2.1248092497   -1.2606187335   -0.9116170679
      7  H        -2.1494823317   -1.0155866568   -1.9790514187
      8  H        -1.4407737473   -2.1007448572   -0.7840952507
      9  C        -3.5252697227   -1.6658027953   -0.4441380215
     10  H        -3.4880386119   -1.9513402301    0.6193149073
     11  C        -4.0721996873   -2.8735238234   -1.1705290956
     12  O        -3.5116965698   -3.4765721035   -2.0508802459
     13  H        -5.0662867372   -3.2172461220   -0.8016843689
     14  C        -4.5184242407   -0.4880815433   -0.5637558520
     15  H        -5.4952103311   -0.7730580698   -0.1593516763
     16  H        -4.6678302418   -0.2547997927   -1.6248944197
     17  C        -3.9959520702    0.7551444775    0.1677250066
     18  H        -4.6910789762    1.5812629791   -0.0059154949
     19  H        -3.9791997038    0.5709887170    1.2460814407
     20  C        -2.0414179047    2.4620583965    0.2993437557
     21  H        -1.0595871238    2.6418383297   -0.1580900080
     22  C        -2.9131353470    3.6963899471   -0.0249389744
     23  H        -2.4149379904    4.6198621243    0.2815637419
     24  H        -3.0888936079    3.7560973513   -1.1018628201
     25  H        -3.8831860842    3.6555005458    0.4755592794
     26  C        -1.7553737889    2.4542903213    1.7841048849
     27  O        -1.9465621198    1.5491628805    2.5605319805
     28  H        -1.2572056472    3.3874220587    2.1369903190
     29  O         1.8328635244    0.4820993906   -0.8384424137
     30  C         3.1216748164   -0.1102084225   -0.8977128618
     31  H         3.1236541530   -1.0167813393   -1.5144303219
     32  C         0.8051497235   -0.3842694745   -0.3718454983
     33  H         0.7782652653   -1.2927205341   -0.9974987875
     34  C         4.0371420978    0.8880567997   -1.6076774814
     35  O         4.5689321139    0.6843241683   -2.6633913274
     36  O         4.1874744758    2.0261188378   -0.8979468258
     37  H         4.7645225201    2.6148481499   -1.4062425416
     38  C         3.5927258930   -0.4575145739    0.5208516459
     39  H         3.6828868541    0.4766032126    1.0942123255
     40  O         4.8506970892   -1.1041030292    0.4170907222
     41  H         5.0644280213   -1.4957867172    1.2716393485
     42  C         2.5463613831   -1.3596146269    1.1608944193
     43  H         2.5567500607   -2.3212608642    0.6381301392
     44  O         2.8917900961   -1.6928853635    2.5133620880
     45  H         2.8951624223   -0.8839240896    3.0405911556
     46  C         1.1268595566   -0.7871323930    1.0841405491
     47  H         1.0530530404    0.1233408288    1.6976702299
     48  O         0.2092659088   -1.7758088270    1.5322382973
     49  H         0.5911038819   -2.1977721735    2.3117306935
   Point Group: c1    Number of degrees of freedom:   141


   Energy is  -1301.522987776

 Hessian Updated using BFGS Update

137 Hessian modes will be used to form the next step
  Hessian Eigenvalues:
     0.002388    0.004688    0.005421    0.005953    0.006169    0.006632
     0.006820    0.007144    0.007206    0.007524    0.007964    0.010032
     0.010138    0.010781    0.011354    0.011678    0.013269    0.015302
     0.019057    0.020192    0.021843    0.030743    0.031458    0.033491
     0.034996    0.039151    0.039673    0.043468    0.045272    0.045570
     0.046465    0.047582    0.048080    0.048417    0.049022    0.049480
     0.050872    0.052384    0.054411    0.054553    0.055064    0.056078
     0.056562    0.056959    0.057948    0.058703    0.059931    0.061906
     0.062696    0.065475    0.068498    0.070404    0.074928    0.078217
     0.080348    0.081545    0.082771    0.084199    0.089677    0.096831
     0.098623    0.115954    0.126230    0.128632    0.142288    0.148832
     0.156044    0.159269    0.160002    0.160010    0.160307    0.161161
     0.167727    0.169370    0.172114    0.180213    0.181842    0.190202
     0.190651    0.200007    0.202354    0.206607    0.218334    0.220047
     0.248626    0.250214    0.260477    0.260540    0.271874    0.275869
     0.276701    0.284580    0.287703    0.288062    0.290486    0.291686
     0.292804    0.296468    0.303105    0.305607    0.308713    0.330060
     0.331810    0.335251    0.337956    0.338910    0.339000    0.339022
     0.339448    0.339870    0.340172    0.340489    0.340793    0.340861
     0.341224    0.341438    0.341726    0.342320    0.342477    0.342730
     0.344085    0.367592    0.388992    0.393913    0.399019    0.403251
     0.405010    0.416714    0.470197    0.511994    0.517409    0.518684
     0.522232    0.543343    0.874222    0.925416    0.940432

 Minimum Search - Taking Simple RFO Step
 Searching for Lamda that Minimizes Along All modes
 Value Taken    Lamda =  -0.00125875
 Step Taken.  Stepsize is  0.285476

                             Maximum     Tolerance    Cnvgd?
         Gradient           0.007260      0.000300      NO
         Displacement       0.079630      0.001200      NO
         Energy change     -0.000174      0.000001      NO


 New Cartesian Coordinates Obtained by Inverse Iteration

 Displacement from previous Coordinates is:  0.999264
 ----------------------------------------------------------------
             Standard Nuclear Orientation (Angstroms)
    I     Atom           X                Y                Z
 ----------------------------------------------------------------
    1      C      -2.5787221930     1.1475530594    -0.2773406402
    2      H      -2.6118999479     1.3463821262    -1.3578831215
    3      C      -1.6284743991    -0.0478333422    -0.0913486840
    4      H      -1.5778411958    -0.3110451904     0.9661978092
    5      O      -0.3324179358     0.4156934024    -0.5274930623
    6      C      -2.1042668389    -1.2597794477    -0.8985706393
    7      H      -2.0971923611    -1.0160570763    -1.9664293336
    8      H      -1.4242753373    -2.1004807094    -0.7515838403
    9      C      -3.5167678007    -1.6660339917    -0.4702573793
   10      H      -3.5084561235    -1.9621557379     0.5906994172
   11      C      -4.0451144758    -2.8674561389    -1.2212479219
   12      O      -3.4629119824    -3.4610257643    -2.0964725835
   13      H      -5.0601755642    -3.1963431590    -0.9004154871
   14      C      -4.5030048146    -0.4855469634    -0.6049287722
   15      H      -5.4950132281    -0.7758725915    -0.2431819929
   16      H      -4.6121911389    -0.2334521682    -1.6669892915
   17      C      -4.0002406080     0.7414389968     0.1655855994
   18      H      -4.6942440989     1.5702184019     0.0007149811
   19      H      -4.0028027946     0.5298556896     1.2393217430
   20      C      -2.0475554996     2.4487615166     0.3633175730
   21      H      -1.0400648656     2.6109788426    -0.0432080717
   22      C      -2.8742123335     3.7012472824    -0.0031176964
   23      H      -2.3811157299     4.6108420757     0.3498763927
   24      H      -2.9750548688     3.7794523258    -1.0885666412
   25      H      -3.8757599004     3.6741312412     0.4315161693
   26      C      -1.8359701679     2.4326068302     1.8612936766
   27      O      -2.1038586078     1.5373615227     2.6284255897
   28      H      -1.3961127118     3.3801596720     2.2505457924
   29      O       1.8291279521     0.4763243310    -0.8503998863
   30      C       3.1062484114    -0.1394465638    -0.9136051198
   31      H       3.0745219438    -1.0676360842    -1.4967282906
   32      C       0.8010861505    -0.3768252393    -0.3610799479
   33      H       0.7507925577    -1.2918297135    -0.9752056995
   34      C       4.0272379995     0.8139112310    -1.6743337750
   35      O       4.5100678780     0.5776901620    -2.7491382560
   36      O       4.2036537266     1.9771427258    -1.0132083814
   37      H       4.7638515377     2.5404413816    -1.5685027761
   38      C       3.5958645031    -0.4412328104     0.5087997021
   39      H       3.6757195302     0.5108561651     1.0535711335
   40      O       4.8593445079    -1.0765845658     0.4196565665
   41      H       5.0794346289    -1.4403558322     1.2859840153
   42      C       2.5568259002    -1.3363719455     1.1739821375
   43      H       2.5655429077    -2.3064474129     0.6663342794
   44      O       2.9105656119    -1.6448071210     2.5298022122
   45      H       2.9035340821    -0.8272012637     3.0452553412
   46      C       1.1354657731    -0.7646028328     1.0985782910
   47      H       1.0689511201     0.1524948815     1.7034683830
   48      O       0.2064610816    -1.7352565859     1.5616058950
   49      H       0.5777941442    -2.1400506218     2.3560696469
 ----------------------------------------------------------------
 Molecular Point Group                 C1    NOp =  1
 Largest Abelian Subgroup              C1    NOp =  1
 Nuclear Repulsion Energy =  2450.3122234869 hartrees
 There are       96 alpha and       96 beta electrons
 Applying Cartesian multipole field
    Component          Value
    ---------          -----
     (2,0,0)        1.00000E-12
     (0,2,0)        2.00000E-11
     (0,0,2)       -3.00000E-11
 Nucleus-field energy     =     0.0000000092 hartrees
 Requested basis set is 6-311++G(d,p)
 There are 270 shells and 718 basis functions
 A cutoff of  1.0D-11 yielded  26082 shell pairs
 There are    180011 function pairs (    190835 Cartesian)
 Smallest overlap matrix eigenvalue = 7.31E-07

 Q-Chem warning in module stvman/mkSTV.C, line 306:

 Overlap eigenvalue is smaller than square root of threshold
 Use THRESH >= 12 to get rid of this warning

 Linear dependence detected in AO basis
 Tighter screening thresholds may be required for diffuse basis sets
 Use S2THRESH > 14 and THRESH = 14 in case of SCF convergence issues
 Number of orthogonalized atomic orbitals = 717
 Maximum deviation from orthogonality = 3.990E-10
 Guess MOs from SCF MO coefficient file

 -----------------------------------------------------------------------
  General SCF calculation program by
  Eric Jon Sundstrom, Paul Horn, Yuezhi Mao, Dmitri Zuev, Alec White,
  David Stuck, Shaama M.S., Shane Yost, Joonho Lee, David Small,
  Daniel Levine, Susi Lehtola, Hugh Burton, Evgeny Epifanovsky
 -----------------------------------------------------------------------
 Exchange:     0.2000 Hartree-Fock + 0.0800 Slater + 0.7200 B88
 Correlation:  0.1900 VWN1RPA + 0.8100 LYP
 Using SG-1 standard quadrature grid
 using 6 threads for integral computing
 -------------------------------------------------------
 OpenMP Integral computing Module                
 Release: version 2.0, May 2017, Q-Chem Inc. Pleasanton 
 -------------------------------------------------------
 -------------------------------------------------------
 OpenMP BLAS3 based DFT computing Module                
 Release: version 1.0, May 2013, Q-Chem Inc. Pittsburgh 
 -------------------------------------------------------
 A restricted SCF calculation will be
 performed using DIIS
 SCF converges when DIIS error is below 1.0e-08
 ---------------------------------------
  Cycle       Energy         DIIS error
 ---------------------------------------
    1   -1301.5054533513      4.69e-04  
    2   -1301.5232477046      6.53e-05  
    3   -1301.5232111177      8.49e-05  
    4   -1301.5235205498      2.09e-05  
    5   -1301.5235357021      1.12e-05  
    6   -1301.5235416404      2.52e-06  
    7   -1301.5235419669      9.00e-07  
    8   -1301.5235420166      3.00e-07  
    9   -1301.5235420208      2.14e-07  
   10   -1301.5235420230      5.72e-08  
   11   -1301.5235420231      1.80e-08  
   12   -1301.5235420232      5.68e-09  Convergence criterion met
 ---------------------------------------
 SCF time:   CPU 2171.86s  wall 383.00s 
 SCF   energy in the final basis set =    -1301.5235420232
 Total energy in the final basis set =    -1301.5235420232

 --------------------------------------------------------------

                    Orbital Energies (a.u.)
 --------------------------------------------------------------

 Alpha MOs
 -- Occupied --
-19.1883 -19.1683 -19.1596 -19.1497 -19.1487 -19.1421 -19.1351 -19.1329
-19.1306 -10.3241 -10.2981 -10.2714 -10.2661 -10.2619 -10.2555 -10.2540
-10.2515 -10.2292 -10.1951 -10.1945 -10.1887 -10.1868 -10.1828 -10.1783
-10.1729  -1.1322  -1.1008  -1.0767  -1.0649  -1.0601  -1.0562  -1.0438
 -1.0422  -1.0355  -0.8599  -0.8177  -0.8131  -0.7986  -0.7568  -0.7523
 -0.7011  -0.6797  -0.6723  -0.6546  -0.6493  -0.6272  -0.6103  -0.5973
 -0.5687  -0.5647  -0.5624  -0.5525  -0.5454  -0.5229  -0.5160  -0.5088
 -0.5034  -0.5007  -0.4945  -0.4926  -0.4858  -0.4793  -0.4632  -0.4555
 -0.4516  -0.4477  -0.4444  -0.4414  -0.4380  -0.4264  -0.4204  -0.4129
 -0.4049  -0.4020  -0.3988  -0.3925  -0.3872  -0.3836  -0.3796  -0.3729
 -0.3706  -0.3625  -0.3577  -0.3481  -0.3460  -0.3437  -0.3394  -0.3264
 -0.3204  -0.3154  -0.3079  -0.2976  -0.2865  -0.2761  -0.2650  -0.2612
 -- Virtual --
 -0.0448  -0.0393  -0.0344  -0.0236  -0.0134  -0.0101  -0.0062  -0.0005
  0.0021   0.0089   0.0127   0.0177   0.0259   0.0272   0.0303   0.0338
  0.0398   0.0419   0.0453   0.0510   0.0525   0.0562   0.0592   0.0623
  0.0687   0.0696   0.0735   0.0762   0.0787   0.0840   0.0864   0.0888
  0.0928   0.0956   0.0964   0.0984   0.0999   0.1036   0.1050   0.1082
  0.1104   0.1111   0.1120   0.1160   0.1171   0.1204   0.1226   0.1253
  0.1287   0.1307   0.1321   0.1337   0.1357   0.1367   0.1414   0.1420
  0.1439   0.1455   0.1478   0.1492   0.1518   0.1545   0.1566   0.1591
  0.1614   0.1627   0.1638   0.1657   0.1669   0.1679   0.1723   0.1748
  0.1814   0.1827   0.1853   0.1877   0.1908   0.1926   0.1952   0.1975
  0.2003   0.2025   0.2047   0.2082   0.2103   0.2121   0.2139   0.2174
  0.2226   0.2235   0.2250   0.2291   0.2313   0.2364   0.2368   0.2393
  0.2395   0.2413   0.2456   0.2496   0.2523   0.2556   0.2595   0.2597
  0.2638   0.2664   0.2675   0.2707   0.2742   0.2753   0.2795   0.2854
  0.2863   0.2881   0.2902   0.2920   0.2938   0.2961   0.2982   0.3043
  0.3067   0.3146   0.3152   0.3164   0.3174   0.3195   0.3220   0.3248
  0.3312   0.3323   0.3344   0.3386   0.3395   0.3424   0.3475   0.3495
  0.3525   0.3540   0.3558   0.3576   0.3601   0.3635   0.3646   0.3696
  0.3717   0.3742   0.3779   0.3812   0.3821   0.3910   0.3923   0.3953
  0.3973   0.4038   0.4078   0.4125   0.4169   0.4177   0.4298   0.4319
  0.4332   0.4370   0.4428   0.4485   0.4537   0.4623   0.4674   0.4714
  0.4755   0.4803   0.4877   0.4909   0.4939   0.4988   0.5097   0.5132
  0.5175   0.5276   0.5311   0.5425   0.5460   0.5514   0.5595   0.5659
  0.5670   0.5725   0.5741   0.5784   0.5908   0.5945   0.6009   0.6042
  0.6081   0.6160   0.6202   0.6233   0.6279   0.6307   0.6421   0.6446
  0.6471   0.6554   0.6580   0.6604   0.6636   0.6715   0.6757   0.6837
  0.6898   0.6924   0.6971   0.7012   0.7027   0.7100   0.7139   0.7156
  0.7285   0.7327   0.7452   0.7482   0.7512   0.7600   0.7612   0.7633
  0.7644   0.7722   0.7743   0.7783   0.7828   0.7858   0.7922   0.7934
  0.8015   0.8064   0.8071   0.8182   0.8215   0.8253   0.8342   0.8400
  0.8511   0.8630   0.8741   0.8911   0.9043   0.9109   0.9328   0.9399
  0.9480   0.9513   0.9683   0.9830   0.9971   1.0144   1.0174   1.0268
  1.0295   1.0335   1.0459   1.0574   1.0643   1.0729   1.0806   1.0945
  1.0979   1.1102   1.1181   1.1228   1.1412   1.1462   1.1543   1.1652
  1.1679   1.1755   1.1758   1.1858   1.1909   1.1926   1.1936   1.2072
  1.2116   1.2138   1.2206   1.2222   1.2312   1.2467   1.2495   1.2570
  1.2601   1.2643   1.2726   1.2820   1.2855   1.2930   1.2994   1.3045
  1.3252   1.3305   1.3423   1.3469   1.3549   1.3619   1.3766   1.3853
  1.3917   1.4100   1.4297   1.4370   1.4461   1.4513   1.4655   1.4744
  1.4776   1.4843   1.4997   1.5086   1.5092   1.5176   1.5285   1.5369
  1.5423   1.5485   1.5519   1.5574   1.5665   1.5676   1.5698   1.5775
  1.5812   1.5877   1.5902   1.5943   1.5998   1.6111   1.6133   1.6149
  1.6183   1.6220   1.6259   1.6337   1.6366   1.6458   1.6569   1.6595
  1.6648   1.6674   1.6690   1.6739   1.6767   1.6905   1.6966   1.7003
  1.7125   1.7174   1.7244   1.7308   1.7393   1.7442   1.7505   1.7636
  1.7711   1.7725   1.7818   1.7897   1.7958   1.8017   1.8153   1.8178
  1.8243   1.8384   1.8418   1.8513   1.8565   1.8637   1.8755   1.8806
  1.8900   1.9015   1.9120   1.9208   1.9247   1.9405   1.9440   1.9528
  1.9641   1.9801   1.9822   2.0042   2.0185   2.0247   2.0355   2.0463
  2.0510   2.0619   2.0658   2.0752   2.0794   2.0809   2.0946   2.1072
  2.1127   2.1334   2.1400   2.1427   2.1463   2.1582   2.1634   2.1718
  2.1806   2.2010   2.2200   2.2234   2.2389   2.2482   2.2544   2.2740
  2.2843   2.2931   2.3036   2.3134   2.3229   2.3416   2.3518   2.3633
  2.3693   2.3910   2.4032   2.4181   2.4312   2.4481   2.4744   2.4866
  2.4948   2.5171   2.5240   2.5316   2.5338   2.5367   2.5505   2.5751
  2.5781   2.5855   2.5898   2.5994   2.6083   2.6245   2.6287   2.6412
  2.6447   2.6500   2.6652   2.6801   2.6868   2.6980   2.7035   2.7087
  2.7247   2.7390   2.7515   2.7711   2.7807   2.7916   2.7930   2.8102
  2.8223   2.8287   2.8384   2.8458   2.8574   2.8634   2.8686   2.8777
  2.8848   2.8894   2.8982   2.9016   2.9213   2.9250   2.9305   2.9414
  2.9520   2.9531   2.9609   2.9673   2.9790   2.9962   3.0056   3.0120
  3.0201   3.0332   3.0406   3.0440   3.0642   3.0693   3.0810   3.0859
  3.0906   3.1027   3.1205   3.1236   3.1329   3.1504   3.1561   3.1585
  3.1663   3.1787   3.1819   3.2002   3.2150   3.2169   3.2480   3.2523
  3.2577   3.2835   3.3002   3.3125   3.3194   3.3355   3.3632   3.3693
  3.3752   3.3870   3.4026   3.4127   3.4334   3.4642   3.4798   3.5000
  3.5193   3.5213   3.5449   3.5610   3.5809   3.6180   3.6824   3.7815
  3.7835   3.7967   3.8021   3.8048   3.8401   3.8543   3.8763   3.8898
  3.9022   3.9159   3.9331   3.9449   3.9616   3.9718   3.9971   4.0129
  4.0182   4.0658   4.0912   4.1042   4.1306   4.1642   4.1710   4.1784
  4.2268   4.2364   4.2466   4.2694   4.2936   4.3193   4.3329   4.3928
  4.4153   4.9836   5.0618   5.0750   5.0894   5.1020   5.1174   5.1245
  5.1471   5.1865   5.1934   5.1973   5.2275   5.3643   5.3804   5.4190
  5.4353   5.4752   5.4980   5.5996   5.6155   5.6477   5.6582   5.7295
  5.7455   5.7609   5.7982   5.8494  23.7526  23.7604  23.7950  23.8081
 23.8162  23.8239  23.8467  23.8711  23.8744  23.8876  23.8980  23.9123
 23.9337  23.9518  23.9760  23.9880  49.8691  49.9029  49.9468  49.9532
 49.9701  49.9739  49.9807  50.0152  50.0172
 --------------------------------------------------------------

          Ground-State Mulliken Net Atomic Charges

     Atom                 Charge (a.u.)
  ----------------------------------------
      1 C                     0.238086
      2 H                     0.238949
      3 C                    -0.983662
      4 H                     0.309225
      5 O                     0.158978
      6 C                    -0.805867
      7 H                     0.213328
      8 H                     0.200436
      9 C                     0.780013
     10 H                     0.218092
     11 C                    -0.366066
     12 O                    -0.207198
     13 H                     0.107640
     14 C                    -0.698077
     15 H                     0.178411
     16 H                     0.169679
     17 C                    -0.437576
     18 H                     0.149815
     19 H                     0.215336
     20 C                     0.493337
     21 H                     0.258680
     22 C                    -0.485812
     23 H                     0.159468
     24 H                     0.154192
     25 H                     0.161645
     26 C                    -0.396269
     27 O                    -0.183796
     28 H                     0.115699
     29 O                     0.108240
     30 C                    -0.277107
     31 H                     0.269005
     32 C                    -0.658113
     33 H                     0.258991
     34 C                     0.122610
     35 O                    -0.204423
     36 O                    -0.124012
     37 H                     0.296808
     38 C                    -0.240990
     39 H                     0.274049
     40 O                    -0.150761
     41 H                     0.261811
     42 C                    -0.752302
     43 H                     0.297063
     44 O                    -0.204110
     45 H                     0.274729
     46 C                     0.042296
     47 H                     0.287754
     48 O                    -0.108216
     49 H                     0.269994
  ----------------------------------------
  Sum of atomic charges =    -0.000000

 -----------------------------------------------------------------
                    Cartesian Multipole Moments
 -----------------------------------------------------------------
    Charge (ESU x 10^10)
                -0.0000
    Dipole Moment (Debye)
         X      -1.0474      Y       3.5486      Z       3.9253
       Tot       5.3942
    Quadrupole Moments (Debye-Ang)
        XX    -145.1771     XY      -0.8986     YY    -149.1060
        XZ      13.8200     YZ     -10.2160     ZZ    -163.6167
    Octopole Moments (Debye-Ang^2)
       XXX     -27.9701    XXY      53.3390    XYY      53.6253
       YYY      91.1487    XXZ      70.8483    XYZ      22.6718
       YYZ      32.7003    XZZ      41.3241    YZZ      22.4814
       ZZZ      53.0244
    Hexadecapole Moments (Debye-Ang^3)
      XXXX   -8556.4053   XXXY     266.5254   XXYY   -1825.9198
      XYYY     -72.7988   YYYY   -2917.6953   XXXZ     287.9253
      XXYZ    -221.2947   XYYZ    -195.1753   YYYZ    -257.1266
      XXZZ   -1929.2079   XYZZ     -26.8419   YYZZ    -844.2592
      XZZZ     206.0940   YZZZ    -203.5524   ZZZZ   -1893.8998
 -----------------------------------------------------------------
 Calculating analytic gradient of the SCF energy
 Gradient of SCF Energy
            1           2           3           4           5           6
    1   0.0017130   0.0000355  -0.0001541  -0.0000749   0.0001441   0.0000731
    2   0.0003059   0.0000605   0.0000757   0.0002555  -0.0003738  -0.0000013
    3  -0.0004124  -0.0000706   0.0010107  -0.0001248  -0.0013151  -0.0010886
            7           8           9          10          11          12
    1  -0.0002589  -0.0001422   0.0002671  -0.0000443  -0.0009201   0.0008324
    2   0.0000494   0.0004422  -0.0008980   0.0003412   0.0017354  -0.0009618
    3  -0.0001677   0.0002229   0.0008319  -0.0000003  -0.0008336  -0.0005827
           13          14          15          16          17          18
    1  -0.0001147  -0.0002045   0.0001254   0.0001020  -0.0004742  -0.0001303
    2  -0.0003074   0.0002318  -0.0000808   0.0000426  -0.0007014  -0.0003644
    3   0.0007363  -0.0001305   0.0000501   0.0001788  -0.0001162  -0.0001914
           19          20          21          22          23          24
    1  -0.0000073  -0.0009978   0.0000954  -0.0001644   0.0001604  -0.0000684
    2  -0.0000607  -0.0004045   0.0002226   0.0005838  -0.0002185  -0.0000787
    3   0.0003273  -0.0000114   0.0000511   0.0002399  -0.0001209  -0.0002096
           25          26          27          28          29          30
    1   0.0003372   0.0023406  -0.0012088  -0.0004050   0.0001657  -0.0025072
    2  -0.0000042  -0.0004719  -0.0002529   0.0005900   0.0007099   0.0002677
    3   0.0000677  -0.0004085   0.0007831  -0.0001046   0.0004695  -0.0001337
           31          32          33          34          35          36
    1  -0.0001482  -0.0006440   0.0001103   0.0034298  -0.0009657  -0.0011552
    2  -0.0002752   0.0003517  -0.0002143  -0.0013331   0.0005981   0.0003600
    3  -0.0000005  -0.0000651  -0.0003769   0.0017736  -0.0009882  -0.0001862
           37          38          39          40          41          42
    1   0.0000531   0.0002719   0.0001017  -0.0002449   0.0004208   0.0007765
    2   0.0000739  -0.0002026   0.0002301   0.0001004  -0.0001876   0.0007874
    3  -0.0002351   0.0000610   0.0003133  -0.0003033   0.0005827  -0.0004513
           43          44          45          46          47          48
    1  -0.0001572  -0.0002153   0.0001090  -0.0002504  -0.0003253  -0.0000305
    2  -0.0001120  -0.0004656   0.0004333  -0.0007883  -0.0001679   0.0003355
    3  -0.0003966  -0.0004488   0.0001919   0.0007516   0.0001420   0.0002488
           49
    1   0.0003492
    2  -0.0002576
    3   0.0004406
 Max gradient component =       3.430E-03
 RMS gradient           =       6.497E-04
 Gradient time:  CPU 517.55 s  wall 87.41 s
 Geometry Optimization Parameters
   NAtoms,    NIC,     NZ,  NCons,   NDum,   NFix, NCnnct, MaxDiis
       49     390       0       0       0       0       0       0

 Cartesian Hessian Update
 Hessian Updated using BFGS Update


** GEOMETRY OPTIMIZATION IN DELOCALIZED INTERNAL COORDINATES **
   Searching for a Minimum

   Optimization Cycle:   6

                       Coordinates (Angstroms)
     ATOM                X               Y               Z
      1  C        -2.5787221930    1.1475530594   -0.2773406402
      2  H        -2.6118999479    1.3463821262   -1.3578831215
      3  C        -1.6284743991   -0.0478333422   -0.0913486840
      4  H        -1.5778411958   -0.3110451904    0.9661978092
      5  O        -0.3324179358    0.4156934024   -0.5274930623
      6  C        -2.1042668389   -1.2597794477   -0.8985706393
      7  H        -2.0971923611   -1.0160570763   -1.9664293336
      8  H        -1.4242753373   -2.1004807094   -0.7515838403
      9  C        -3.5167678007   -1.6660339917   -0.4702573793
     10  H        -3.5084561235   -1.9621557379    0.5906994172
     11  C        -4.0451144758   -2.8674561389   -1.2212479219
     12  O        -3.4629119824   -3.4610257643   -2.0964725835
     13  H        -5.0601755642   -3.1963431590   -0.9004154871
     14  C        -4.5030048146   -0.4855469634   -0.6049287722
     15  H        -5.4950132281   -0.7758725915   -0.2431819929
     16  H        -4.6121911389   -0.2334521682   -1.6669892915
     17  C        -4.0002406080    0.7414389968    0.1655855994
     18  H        -4.6942440989    1.5702184019    0.0007149811
     19  H        -4.0028027946    0.5298556896    1.2393217430
     20  C        -2.0475554996    2.4487615166    0.3633175730
     21  H        -1.0400648656    2.6109788426   -0.0432080717
     22  C        -2.8742123335    3.7012472824   -0.0031176964
     23  H        -2.3811157299    4.6108420757    0.3498763927
     24  H        -2.9750548688    3.7794523258   -1.0885666412
     25  H        -3.8757599004    3.6741312412    0.4315161693
     26  C        -1.8359701679    2.4326068302    1.8612936766
     27  O        -2.1038586078    1.5373615227    2.6284255897
     28  H        -1.3961127118    3.3801596720    2.2505457924
     29  O         1.8291279521    0.4763243310   -0.8503998863
     30  C         3.1062484114   -0.1394465638   -0.9136051198
     31  H         3.0745219438   -1.0676360842   -1.4967282906
     32  C         0.8010861505   -0.3768252393   -0.3610799479
     33  H         0.7507925577   -1.2918297135   -0.9752056995
     34  C         4.0272379995    0.8139112310   -1.6743337750
     35  O         4.5100678780    0.5776901620   -2.7491382560
     36  O         4.2036537266    1.9771427258   -1.0132083814
     37  H         4.7638515377    2.5404413816   -1.5685027761
     38  C         3.5958645031   -0.4412328104    0.5087997021
     39  H         3.6757195302    0.5108561651    1.0535711335
     40  O         4.8593445079   -1.0765845658    0.4196565665
     41  H         5.0794346289   -1.4403558322    1.2859840153
     42  C         2.5568259002   -1.3363719455    1.1739821375
     43  H         2.5655429077   -2.3064474129    0.6663342794
     44  O         2.9105656119   -1.6448071210    2.5298022122
     45  H         2.9035340821   -0.8272012637    3.0452553412
     46  C         1.1354657731   -0.7646028328    1.0985782910
     47  H         1.0689511201    0.1524948815    1.7034683830
     48  O         0.2064610816   -1.7352565859    1.5616058950
     49  H         0.5777941442   -2.1400506218    2.3560696469
   Point Group: c1    Number of degrees of freedom:   141


   Energy is  -1301.523542023

 Hessian Updated using BFGS Update

138 Hessian modes will be used to form the next step
  Hessian Eigenvalues:
     0.002487    0.004151    0.005435    0.005973    0.006173    0.006651
     0.006825    0.007197    0.007410    0.007693    0.007953    0.010057
     0.010572    0.011069    0.011342    0.012019    0.013401    0.017445
     0.019168    0.020211    0.021903    0.030829    0.031157    0.033478
     0.034607    0.039294    0.039885    0.044245    0.045265    0.045930
     0.046477    0.047705    0.047852    0.048718    0.049002    0.049397
     0.050825    0.052789    0.054531    0.054819    0.055208    0.055810
     0.056372    0.056951    0.057418    0.058321    0.059939    0.061988
     0.062990    0.065965    0.068688    0.070468    0.074983    0.078604
     0.080349    0.081618    0.082783    0.084202    0.089689    0.096559
     0.099337    0.116050    0.125298    0.128703    0.142188    0.148781
     0.154413    0.159754    0.160001    0.160008    0.160162    0.160866
     0.161045    0.167395    0.169752    0.172037    0.179600    0.182027
     0.189926    0.191831    0.199422    0.204391    0.205670    0.218175
     0.220030    0.248250    0.250267    0.260308    0.263020    0.272473
     0.276072    0.276674    0.284551    0.287627    0.288122    0.290459
     0.291708    0.292566    0.296461    0.302585    0.305841    0.308711
     0.329019    0.331803    0.335239    0.337479    0.338741    0.338991
     0.339043    0.339461    0.339658    0.339992    0.340441    0.340653
     0.340811    0.341041    0.341225    0.341693    0.342389    0.342494
     0.342784    0.344072    0.355089    0.388435    0.393917    0.399098
     0.401775    0.403500    0.415338    0.455392    0.512333    0.517755
     0.518335    0.522519    0.543307    0.881347    0.925454    0.939322

 Minimum Search - Taking Simple RFO Step
 Searching for Lamda that Minimizes Along All modes
 Value Taken    Lamda =  -0.00083396
 Step Taken.  Stepsize is  0.277857

                             Maximum     Tolerance    Cnvgd?
         Gradient           0.002340      0.000300      NO
         Displacement       0.071072      0.001200      NO
         Energy change     -0.000554      0.000001      NO


 New Cartesian Coordinates Obtained by Inverse Iteration

 Displacement from previous Coordinates is:  0.891050
 ----------------------------------------------------------------
             Standard Nuclear Orientation (Angstroms)
    I     Atom           X                Y                Z
 ----------------------------------------------------------------
    1      C      -2.5877624357     1.1599642868    -0.2571343369
    2      H      -2.6044070054     1.3637643874    -1.3368496321
    3      C      -1.6182566311    -0.0207088779    -0.0624348784
    4      H      -1.5621575867    -0.2807194216     0.9964361394
    5      O      -0.3275737865     0.4591206896    -0.4999335022
    6      C      -2.0675102309    -1.2473490511    -0.8632697631
    7      H      -2.0345935960    -1.0168728551    -1.9332638814
    8      H      -1.3825554306    -2.0805833259    -0.6923871418
    9      C      -3.4859676889    -1.6646497295    -0.4668722177
   10      H      -3.5008753282    -1.9579218154     0.5947644618
   11      C      -3.9804046990    -2.8777045133    -1.2226646825
   12      O      -3.3850861154    -3.4399559393    -2.1102888115
   13      H      -5.0236450335    -3.1766944917    -0.9744593507
   14      C      -4.4799456910    -0.4954459345    -0.6317758181
   15      H      -5.4802028851    -0.7963467127    -0.3021631474
   16      H      -4.5591576933    -0.2435779473    -1.6970154908
   17      C      -4.0108130137     0.7340750003     0.1557923214
   18      H      -4.7112690676     1.5566114473    -0.0142534065
   19      H      -4.0307972643     0.5139328374     1.2273134054
   20      C      -2.0920004642     2.4660658780     0.4020494693
   21      H      -1.0780163530     2.6485513099     0.0207894166
   22      C      -2.9338337859     3.7045740716     0.0252960491
   23      H      -2.4791315042     4.6190924778     0.4159718665
   24      H      -2.9924593397     3.8032706686    -1.0613455934
   25      H      -3.9514828941     3.6461064091     0.4182001235
   26      C      -1.9168393651     2.4390252759     1.9045256266
   27      O      -2.1403378944     1.5126640899     2.6490714115
   28      H      -1.5040846441     3.3885475030     2.3160424185
   29      O       1.8357043669     0.4798637552    -0.8731165637
   30      C       3.0989794138    -0.1649549887    -0.9429837687
   31      H       3.0359648663    -1.0993126754    -1.5130477047
   32      C       0.7986753997    -0.3476947083    -0.3595576735
   33      H       0.7160793737    -1.2667598666    -0.9627072324
   34      C       4.0310560800     0.7557372392    -1.7273584396
   35      O       4.5235549742     0.4788980365    -2.7893221898
   36      O       4.3011515039     1.8925592260    -1.0520370192
   37      H       4.8984087295     2.4170555998    -1.6072125320
   38      C       3.5987845340    -0.4576180247     0.4781423060
   39      H       3.6959605179     0.5009883674     1.0074074811
   40      O       4.8518188684    -1.1115528896     0.3874364928
   41      H       5.0679368285    -1.4713207342     1.2563905577
   42      C       2.5515766099    -1.3284075731     1.1676350779
   43      H       2.5394342859    -2.3060168837     0.6752572204
   44      O       2.9119359163    -1.6213223624     2.5253345977
   45      H       2.9109963434    -0.7972471548     3.0306653373
   46      C       1.1417747417    -0.7282039361     1.0977125914
   47      H       1.1026437049     0.1956881504     1.6949212554
   48      O       0.1848458874    -1.6662982707     1.5710547761
   49      H       0.5402589058    -2.0671030337     2.3746094307
 ----------------------------------------------------------------
 Molecular Point Group                 C1    NOp =  1
 Largest Abelian Subgroup              C1    NOp =  1
 Nuclear Repulsion Energy =  2450.9617951486 hartrees
 There are       96 alpha and       96 beta electrons
 Applying Cartesian multipole field
    Component          Value
    ---------          -----
     (2,0,0)        1.00000E-12
     (0,2,0)        2.00000E-11
     (0,0,2)       -3.00000E-11
 Nucleus-field energy     =     0.0000000080 hartrees
 Requested basis set is 6-311++G(d,p)
 There are 270 shells and 718 basis functions
 A cutoff of  1.0D-11 yielded  26082 shell pairs
 There are    180070 function pairs (    190920 Cartesian)
 Smallest overlap matrix eigenvalue = 7.16E-07

 Q-Chem warning in module stvman/mkSTV.C, line 306:

 Overlap eigenvalue is smaller than square root of threshold
 Use THRESH >= 12 to get rid of this warning

 Linear dependence detected in AO basis
 Tighter screening thresholds may be required for diffuse basis sets
 Use S2THRESH > 14 and THRESH = 14 in case of SCF convergence issues
 Number of orthogonalized atomic orbitals = 717
 Maximum deviation from orthogonality = 7.125E-10
 Guess MOs from SCF MO coefficient file

 -----------------------------------------------------------------------
  General SCF calculation program by
  Eric Jon Sundstrom, Paul Horn, Yuezhi Mao, Dmitri Zuev, Alec White,
  David Stuck, Shaama M.S., Shane Yost, Joonho Lee, David Small,
  Daniel Levine, Susi Lehtola, Hugh Burton, Evgeny Epifanovsky
 -----------------------------------------------------------------------
 Exchange:     0.2000 Hartree-Fock + 0.0800 Slater + 0.7200 B88
 Correlation:  0.1900 VWN1RPA + 0.8100 LYP
 Using SG-1 standard quadrature grid
 using 6 threads for integral computing
 -------------------------------------------------------
 OpenMP Integral computing Module                
 Release: version 2.0, May 2017, Q-Chem Inc. Pleasanton 
 -------------------------------------------------------
 -------------------------------------------------------
 OpenMP BLAS3 based DFT computing Module                
 Release: version 1.0, May 2013, Q-Chem Inc. Pittsburgh 
 -------------------------------------------------------
 A restricted SCF calculation will be
 performed using DIIS
 SCF converges when DIIS error is below 1.0e-08
 ---------------------------------------
  Cycle       Energy         DIIS error
 ---------------------------------------
    1   -1301.5072500531      4.27e-04  
    2   -1301.5227769693      6.22e-05  
    3   -1301.5226682712      9.11e-05  
    4   -1301.5230261801      1.85e-05  
    5   -1301.5230381723      1.04e-05  
    6   -1301.5230431542      2.44e-06  
    7   -1301.5230434446      8.81e-07  
    8   -1301.5230434888      2.67e-07  
    9   -1301.5230434918      1.83e-07  
   10   -1301.5230434935      5.37e-08  
   11   -1301.5230434933      1.93e-08  
   12   -1301.5230434936      4.57e-09  Convergence criterion met
 ---------------------------------------
 SCF time:   CPU 2173.07s  wall 383.00s 
 SCF   energy in the final basis set =    -1301.5230434936
 Total energy in the final basis set =    -1301.5230434936

 --------------------------------------------------------------

                    Orbital Energies (a.u.)
 --------------------------------------------------------------

 Alpha MOs
 -- Occupied --
-19.1883 -19.1679 -19.1595 -19.1493 -19.1491 -19.1417 -19.1351 -19.1328
-19.1304 -10.3240 -10.2972 -10.2715 -10.2659 -10.2617 -10.2554 -10.2538
-10.2509 -10.2281 -10.1955 -10.1944 -10.1886 -10.1871 -10.1827 -10.1785
-10.1724  -1.1319  -1.1005  -1.0761  -1.0648  -1.0598  -1.0564  -1.0440
 -1.0416  -1.0354  -0.8595  -0.8177  -0.8128  -0.7983  -0.7567  -0.7518
 -0.7011  -0.6796  -0.6718  -0.6546  -0.6489  -0.6269  -0.6106  -0.5971
 -0.5683  -0.5654  -0.5623  -0.5525  -0.5451  -0.5228  -0.5157  -0.5083
 -0.5032  -0.5004  -0.4941  -0.4922  -0.4855  -0.4786  -0.4633  -0.4552
 -0.4515  -0.4479  -0.4443  -0.4415  -0.4378  -0.4262  -0.4206  -0.4131
 -0.4047  -0.4020  -0.3985  -0.3923  -0.3870  -0.3838  -0.3796  -0.3734
 -0.3703  -0.3622  -0.3572  -0.3484  -0.3456  -0.3435  -0.3392  -0.3267
 -0.3206  -0.3151  -0.3075  -0.2974  -0.2863  -0.2754  -0.2648  -0.2610
 -- Virtual --
 -0.0452  -0.0396  -0.0346  -0.0246  -0.0126  -0.0097  -0.0065  -0.0002
  0.0021   0.0089   0.0126   0.0179   0.0257   0.0271   0.0304   0.0337
  0.0404   0.0419   0.0454   0.0514   0.0527   0.0565   0.0596   0.0622
  0.0687   0.0700   0.0741   0.0768   0.0787   0.0837   0.0867   0.0885
  0.0929   0.0963   0.0966   0.0989   0.1002   0.1041   0.1049   0.1080
  0.1100   0.1109   0.1120   0.1161   0.1173   0.1202   0.1233   0.1253
  0.1287   0.1306   0.1323   0.1339   0.1356   0.1370   0.1408   0.1414
  0.1442   0.1457   0.1477   0.1495   0.1526   0.1552   0.1563   0.1598
  0.1617   0.1623   0.1644   0.1660   0.1670   0.1678   0.1730   0.1753
  0.1819   0.1829   0.1855   0.1882   0.1904   0.1921   0.1967   0.1973
  0.2004   0.2026   0.2048   0.2092   0.2114   0.2123   0.2138   0.2170
  0.2220   0.2238   0.2260   0.2303   0.2323   0.2369   0.2379   0.2386
  0.2395   0.2417   0.2459   0.2487   0.2517   0.2562   0.2591   0.2605
  0.2639   0.2664   0.2681   0.2719   0.2739   0.2749   0.2801   0.2854
  0.2860   0.2886   0.2906   0.2929   0.2948   0.2972   0.2983   0.3045
  0.3072   0.3133   0.3151   0.3163   0.3171   0.3188   0.3215   0.3252
  0.3300   0.3331   0.3338   0.3392   0.3408   0.3426   0.3465   0.3493
  0.3526   0.3538   0.3567   0.3575   0.3603   0.3638   0.3648   0.3696
  0.3704   0.3737   0.3781   0.3819   0.3831   0.3902   0.3925   0.3954
  0.3978   0.4044   0.4087   0.4134   0.4167   0.4191   0.4287   0.4307
  0.4344   0.4363   0.4440   0.4499   0.4548   0.4605   0.4675   0.4715
  0.4741   0.4788   0.4891   0.4904   0.4937   0.4990   0.5100   0.5125
  0.5193   0.5283   0.5293   0.5393   0.5448   0.5523   0.5584   0.5658
  0.5672   0.5716   0.5761   0.5807   0.5893   0.5950   0.5995   0.6050
  0.6089   0.6168   0.6202   0.6217   0.6290   0.6318   0.6429   0.6457
  0.6481   0.6535   0.6581   0.6591   0.6644   0.6720   0.6764   0.6827
  0.6899   0.6942   0.6968   0.6996   0.7044   0.7076   0.7132   0.7206
  0.7297   0.7328   0.7451   0.7471   0.7500   0.7587   0.7623   0.7633
  0.7641   0.7733   0.7760   0.7819   0.7838   0.7893   0.7916   0.7927
  0.8020   0.8065   0.8081   0.8163   0.8226   0.8262   0.8351   0.8418
  0.8504   0.8641   0.8721   0.8881   0.9054   0.9127   0.9326   0.9409
  0.9477   0.9509   0.9673   0.9809   1.0007   1.0133   1.0173   1.0250
  1.0290   1.0318   1.0422   1.0543   1.0635   1.0749   1.0811   1.0974
  1.0996   1.1109   1.1164   1.1218   1.1420   1.1493   1.1539   1.1650
  1.1687   1.1753   1.1774   1.1856   1.1914   1.1925   1.1948   1.2062
  1.2110   1.2165   1.2208   1.2251   1.2333   1.2450   1.2523   1.2575
  1.2592   1.2631   1.2734   1.2825   1.2862   1.2929   1.3030   1.3060
  1.3305   1.3340   1.3402   1.3498   1.3546   1.3614   1.3745   1.3857
  1.3902   1.4076   1.4270   1.4363   1.4463   1.4533   1.4643   1.4752
  1.4778   1.4844   1.4989   1.5075   1.5092   1.5189   1.5270   1.5366
  1.5414   1.5500   1.5508   1.5594   1.5644   1.5669   1.5680   1.5780
  1.5797   1.5882   1.5888   1.5967   1.6009   1.6107   1.6138   1.6153
  1.6200   1.6212   1.6253   1.6324   1.6374   1.6455   1.6576   1.6606
  1.6645   1.6666   1.6709   1.6750   1.6775   1.6920   1.6966   1.7004
  1.7143   1.7187   1.7261   1.7336   1.7422   1.7468   1.7507   1.7599
  1.7706   1.7733   1.7821   1.7871   1.8010   1.8033   1.8141   1.8175
  1.8258   1.8386   1.8435   1.8518   1.8572   1.8653   1.8733   1.8797
  1.8917   1.9005   1.9158   1.9237   1.9249   1.9427   1.9445   1.9544
  1.9603   1.9811   1.9855   2.0061   2.0174   2.0248   2.0351   2.0448
  2.0487   2.0624   2.0665   2.0719   2.0793   2.0827   2.0946   2.1083
  2.1171   2.1338   2.1411   2.1436   2.1459   2.1568   2.1659   2.1728
  2.1807   2.2022   2.2197   2.2224   2.2392   2.2451   2.2552   2.2748
  2.2826   2.2916   2.3071   2.3157   2.3248   2.3408   2.3506   2.3638
  2.3687   2.3928   2.4035   2.4174   2.4305   2.4480   2.4768   2.4878
  2.4936   2.5180   2.5249   2.5331   2.5338   2.5358   2.5507   2.5750
  2.5775   2.5860   2.5879   2.6010   2.6075   2.6262   2.6280   2.6401
  2.6453   2.6499   2.6645   2.6798   2.6875   2.6991   2.7027   2.7095
  2.7258   2.7390   2.7553   2.7720   2.7808   2.7937   2.7952   2.8095
  2.8212   2.8310   2.8392   2.8473   2.8585   2.8661   2.8688   2.8772
  2.8845   2.8921   2.8972   2.9006   2.9207   2.9243   2.9299   2.9422
  2.9537   2.9541   2.9622   2.9693   2.9817   2.9997   3.0064   3.0104
  3.0241   3.0323   3.0404   3.0429   3.0660   3.0691   3.0799   3.0839
  3.0905   3.1026   3.1210   3.1246   3.1336   3.1481   3.1570   3.1601
  3.1670   3.1781   3.1809   3.2023   3.2159   3.2168   3.2469   3.2541
  3.2630   3.2824   3.2970   3.3142   3.3214   3.3399   3.3678   3.3696
  3.3750   3.3822   3.4021   3.4138   3.4374   3.4654   3.4798   3.4992
  3.5188   3.5223   3.5466   3.5616   3.5808   3.6167   3.6820   3.7807
  3.7846   3.7964   3.8018   3.8035   3.8389   3.8501   3.8781   3.8869
  3.9051   3.9195   3.9357   3.9483   3.9607   3.9705   3.9989   4.0174
  4.0183   4.0671   4.0918   4.1029   4.1328   4.1654   4.1723   4.1808
  4.2301   4.2378   4.2477   4.2709   4.2932   4.3183   4.3330   4.3907
  4.4145   4.9859   5.0640   5.0762   5.0884   5.1022   5.1176   5.1264
  5.1476   5.1875   5.1940   5.1957   5.2267   5.3653   5.3807   5.4181
  5.4378   5.4771   5.5018   5.5965   5.6148   5.6505   5.6601   5.7309
  5.7405   5.7584   5.7997   5.8461  23.7536  23.7634  23.7952  23.8079
 23.8148  23.8230  23.8461  23.8707  23.8735  23.8874  23.8976  23.9121
 23.9334  23.9528  23.9751  23.9871  49.8677  49.9035  49.9464  49.9529
 49.9701  49.9742  49.9807  50.0133  50.0182
 --------------------------------------------------------------

          Ground-State Mulliken Net Atomic Charges

     Atom                 Charge (a.u.)
  ----------------------------------------
      1 C                     0.250683
      2 H                     0.238442
      3 C                    -1.036043
      4 H                     0.305940
      5 O                     0.164170
      6 C                    -0.796939
      7 H                     0.214371
      8 H                     0.204394
      9 C                     0.801461
     10 H                     0.216124
     11 C                    -0.364276
     12 O                    -0.206201
     13 H                     0.107396
     14 C                    -0.695662
     15 H                     0.178928
     16 H                     0.169893
     17 C                    -0.440750
     18 H                     0.146476
     19 H                     0.214510
     20 C                     0.497763
     21 H                     0.261087
     22 C                    -0.489116
     23 H                     0.159455
     24 H                     0.154067
     25 H                     0.160684
     26 C                    -0.397904
     27 O                    -0.184333
     28 H                     0.115188
     29 O                     0.100011
     30 C                    -0.291874
     31 H                     0.264055
     32 C                    -0.665907
     33 H                     0.263069
     34 C                     0.142971
     35 O                    -0.206993
     36 O                    -0.123524
     37 H                     0.296973
     38 C                    -0.232249
     39 H                     0.278088
     40 O                    -0.148040
     41 H                     0.261299
     42 C                    -0.751780
     43 H                     0.296851
     44 O                    -0.202347
     45 H                     0.274539
     46 C                     0.056800
     47 H                     0.280867
     48 O                    -0.113259
     49 H                     0.270645
  ----------------------------------------
  Sum of atomic charges =     0.000000

 -----------------------------------------------------------------
                    Cartesian Multipole Moments
 -----------------------------------------------------------------
    Charge (ESU x 10^10)
                 0.0000
    Dipole Moment (Debye)
         X      -1.1367      Y       3.5579      Z       3.9778
       Tot       5.4566
    Quadrupole Moments (Debye-Ang)
        XX    -144.2815     XY      -0.3503     YY    -149.0833
        XZ      13.7103     YZ     -10.0467     ZZ    -163.8466
    Octopole Moments (Debye-Ang^2)
       XXX     -25.0609    XXY      56.0346    XYY      48.4837
       YYY      88.1017    XXZ      67.8236    XYZ      19.3922
       YYZ      34.4067    XZZ      39.7862    YZZ      25.0210
       ZZZ      54.5565
    Hexadecapole Moments (Debye-Ang^3)
      XXXX   -8522.6352   XXXY     334.2747   XXYY   -1816.3669
      XYYY     -38.2884   YYYY   -2890.6567   XXXZ     314.8540
      XXYZ    -228.5847   XYYZ    -178.8888   YYYZ    -263.3049
      XXZZ   -1936.7577   XYZZ      -5.6349   YYZZ    -841.5855
      XZZZ     241.3964   YZZZ    -221.2018   ZZZZ   -1929.5450
 -----------------------------------------------------------------
 Calculating analytic gradient of the SCF energy
 Gradient of SCF Energy
            1           2           3           4           5           6
    1   0.0004970  -0.0000533   0.0011164   0.0004947   0.0000485  -0.0000138
    2   0.0009505  -0.0001812   0.0003682  -0.0006578  -0.0012251   0.0001916
    3   0.0002491   0.0001301   0.0002712   0.0009580  -0.0004276  -0.0006319
            7           8           9          10          11          12
    1   0.0002482   0.0004700  -0.0017532  -0.0002757   0.0035281  -0.0006803
    2   0.0000392  -0.0001215   0.0016935  -0.0006783  -0.0065265   0.0018667
    3   0.0002187  -0.0000431  -0.0022833  -0.0005989   0.0092282  -0.0037009
           13          14          15          16          17          18
    1  -0.0012613   0.0006941  -0.0000481   0.0000389  -0.0005685  -0.0000471
    2   0.0025745   0.0008009  -0.0001598   0.0000123  -0.0002045   0.0000947
    3  -0.0026890   0.0003941  -0.0001281  -0.0000675  -0.0002873   0.0001637
           19          20          21          22          23          24
    1   0.0000446   0.0012483  -0.0001238  -0.0003808   0.0000694   0.0000780
    2  -0.0000384  -0.0007691   0.0001997  -0.0000074  -0.0001212  -0.0000480
    3   0.0000546  -0.0003044  -0.0003330   0.0004395  -0.0000595  -0.0000671
           25          26          27          28          29          30
    1   0.0000703  -0.0032049   0.0007645   0.0012131   0.0018796   0.0009356
    2   0.0001240   0.0024016  -0.0014782  -0.0004722   0.0010832  -0.0008023
    3   0.0001702  -0.0002430   0.0006065  -0.0002307  -0.0000064   0.0016891
           31          32          33          34          35          36
    1  -0.0004323  -0.0006816  -0.0004839  -0.0074847   0.0034757   0.0017824
    2  -0.0001005  -0.0004770  -0.0002635   0.0041411  -0.0016603  -0.0015860
    3   0.0001419  -0.0012703   0.0000764  -0.0026259  -0.0003134   0.0022408
           37          38          39          40          41          42
    1   0.0001375   0.0007234  -0.0000741  -0.0000525   0.0001025   0.0012786
    2  -0.0001083  -0.0003061   0.0001784   0.0003897  -0.0001026   0.0005995
    3  -0.0005761  -0.0000700   0.0000005  -0.0004967   0.0005719  -0.0006222
           43          44          45          46          47          48
    1  -0.0000888  -0.0005006  -0.0000406  -0.0007390  -0.0001915  -0.0021084
    2  -0.0000745  -0.0005188   0.0005234  -0.0008856  -0.0002032   0.0015781
    3  -0.0002674  -0.0002672   0.0003280   0.0010621   0.0003789  -0.0011097
           49
    1   0.0003496
    2  -0.0000328
    3   0.0003471
 Max gradient component =       9.228E-03
 RMS gradient           =       1.547E-03
 Gradient time:  CPU 516.94 s  wall 87.20 s
 Geometry Optimization Parameters
   NAtoms,    NIC,     NZ,  NCons,   NDum,   NFix, NCnnct, MaxDiis
       49     390       0       0       0       0       0       0

 Cartesian Hessian Update
 Hessian Updated using BFGS Update


** GEOMETRY OPTIMIZATION IN DELOCALIZED INTERNAL COORDINATES **
   Searching for a Minimum

   Optimization Cycle:   7

                       Coordinates (Angstroms)
     ATOM                X               Y               Z
      1  C        -2.5877624357    1.1599642868   -0.2571343369
      2  H        -2.6044070054    1.3637643874   -1.3368496321
      3  C        -1.6182566311   -0.0207088779   -0.0624348784
      4  H        -1.5621575867   -0.2807194216    0.9964361394
      5  O        -0.3275737865    0.4591206896   -0.4999335022
      6  C        -2.0675102309   -1.2473490511   -0.8632697631
      7  H        -2.0345935960   -1.0168728551   -1.9332638814
      8  H        -1.3825554306   -2.0805833259   -0.6923871418
      9  C        -3.4859676889   -1.6646497295   -0.4668722177
     10  H        -3.5008753282   -1.9579218154    0.5947644618
     11  C        -3.9804046990   -2.8777045133   -1.2226646825
     12  O        -3.3850861154   -3.4399559393   -2.1102888115
     13  H        -5.0236450335   -3.1766944917   -0.9744593507
     14  C        -4.4799456910   -0.4954459345   -0.6317758181
     15  H        -5.4802028851   -0.7963467127   -0.3021631474
     16  H        -4.5591576933   -0.2435779473   -1.6970154908
     17  C        -4.0108130137    0.7340750003    0.1557923214
     18  H        -4.7112690676    1.5566114473   -0.0142534065
     19  H        -4.0307972643    0.5139328374    1.2273134054
     20  C        -2.0920004642    2.4660658780    0.4020494693
     21  H        -1.0780163530    2.6485513099    0.0207894166
     22  C        -2.9338337859    3.7045740716    0.0252960491
     23  H        -2.4791315042    4.6190924778    0.4159718665
     24  H        -2.9924593397    3.8032706686   -1.0613455934
     25  H        -3.9514828941    3.6461064091    0.4182001235
     26  C        -1.9168393651    2.4390252759    1.9045256266
     27  O        -2.1403378944    1.5126640899    2.6490714115
     28  H        -1.5040846441    3.3885475030    2.3160424185
     29  O         1.8357043669    0.4798637552   -0.8731165637
     30  C         3.0989794138   -0.1649549887   -0.9429837687
     31  H         3.0359648663   -1.0993126754   -1.5130477047
     32  C         0.7986753997   -0.3476947083   -0.3595576735
     33  H         0.7160793737   -1.2667598666   -0.9627072324
     34  C         4.0310560800    0.7557372392   -1.7273584396
     35  O         4.5235549742    0.4788980365   -2.7893221898
     36  O         4.3011515039    1.8925592260   -1.0520370192
     37  H         4.8984087295    2.4170555998   -1.6072125320
     38  C         3.5987845340   -0.4576180247    0.4781423060
     39  H         3.6959605179    0.5009883674    1.0074074811
     40  O         4.8518188684   -1.1115528896    0.3874364928
     41  H         5.0679368285   -1.4713207342    1.2563905577
     42  C         2.5515766099   -1.3284075731    1.1676350779
     43  H         2.5394342859   -2.3060168837    0.6752572204
     44  O         2.9119359163   -1.6213223624    2.5253345977
     45  H         2.9109963434   -0.7972471548    3.0306653373
     46  C         1.1417747417   -0.7282039361    1.0977125914
     47  H         1.1026437049    0.1956881504    1.6949212554
     48  O         0.1848458874   -1.6662982707    1.5710547761
     49  H         0.5402589058   -2.0671030337    2.3746094307
   Point Group: c1    Number of degrees of freedom:   141


   Energy is  -1301.523043494

 Hessian Updated using BFGS Update

139 Hessian modes will be used to form the next step
  Hessian Eigenvalues:
     0.002506    0.004006    0.005468    0.005975    0.006169    0.006626
     0.006721    0.007203    0.007548    0.007846    0.008482    0.009951
     0.010431    0.011113    0.011323    0.013025    0.014764    0.019053
     0.020130    0.021851    0.030567    0.030949    0.033413    0.034121
     0.039189    0.039732    0.043368    0.044822    0.045695    0.046235
     0.047480    0.047806    0.048042    0.048896    0.049226    0.050164
     0.050827    0.053043    0.054530    0.054642    0.055115    0.056160
     0.056693    0.056966    0.058125    0.059414    0.059795    0.062046
     0.063249    0.065660    0.068605    0.070458    0.074927    0.078380
     0.080384    0.081588    0.082772    0.084199    0.089443    0.096790
     0.099122    0.116046    0.125170    0.128856    0.142180    0.149365
     0.154499    0.159590    0.159868    0.160001    0.160004    0.160109
     0.160291    0.161259    0.167541    0.169744    0.171717    0.179511
     0.182149    0.189149    0.191172    0.200175    0.201144    0.205639
     0.218206    0.220054    0.248039    0.250414    0.260414    0.261342
     0.271304    0.275989    0.276777    0.284426    0.287784    0.288121
     0.290210    0.291424    0.292560    0.296491    0.302483    0.305717
     0.308732    0.329295    0.331794    0.335257    0.337923    0.338898
     0.338985    0.339050    0.339375    0.339592    0.339990    0.340478
     0.340788    0.340952    0.341206    0.341294    0.341550    0.342314
     0.342427    0.342764    0.344194    0.364422    0.388473    0.393957
     0.399175    0.403361    0.403580    0.415303    0.482844    0.512005
     0.516939    0.518145    0.522472    0.543324    0.878623    0.925445
     0.939437

 Minimum Search - Taking Simple RFO Step
 Searching for Lamda that Minimizes Along All modes
 Value Taken    Lamda =  -0.00155005
 Step Taken.  Stepsize is  0.180328

                             Maximum     Tolerance    Cnvgd?
         Gradient           0.008126      0.000300      NO
         Displacement       0.046072      0.001200      NO
         Energy change      0.000499      0.000001      NO


 New Cartesian Coordinates Obtained by Inverse Iteration

 Displacement from previous Coordinates is:  0.482374
 ----------------------------------------------------------------
             Standard Nuclear Orientation (Angstroms)
    I     Atom           X                Y                Z
 ----------------------------------------------------------------
    1      C      -2.5847200565     1.1628106426    -0.2576758244
    2      H      -2.5828952210     1.3724460544    -1.3364623479
    3      C      -1.6260768869    -0.0258696416    -0.0527019102
    4      H      -1.5877335950    -0.2882019827     1.0057235030
    5      O      -0.3252597129     0.4458710127    -0.4722879096
    6      C      -2.0747278114    -1.2473753612    -0.8612815093
    7      H      -2.0247643327    -1.0149731780    -1.9302072610
    8      H      -1.4009939211    -2.0880012678    -0.6828427172
    9      C      -3.5028267425    -1.6524510177    -0.4877559540
   10      H      -3.5360853661    -1.9469692387     0.5734199694
   11      C      -3.9963291699    -2.8594760375    -1.2538402399
   12      O      -3.3729665949    -3.4598197564    -2.0945640927
   13      H      -5.0250739594    -3.1871212479    -0.9823461951
   14      C      -4.4852769876    -0.4751773642    -0.6653063122
   15      H      -5.4925227051    -0.7675961613    -0.3497780569
   16      H      -4.5475443769    -0.2210057974    -1.7311365800
   17      C      -4.0169395458     0.7486400245     0.1317372388
   18      H      -4.7063973135     1.5785765886    -0.0473806757
   19      H      -4.0554268463     0.5269983660     1.2021762312
   20      C      -2.0924955357     2.4624696882     0.4164967591
   21      H      -1.0713668076     2.6424341112     0.0540656400
   22      C      -2.9249168965     3.7058026455     0.0334793436
   23      H      -2.4788799302     4.6169260114     0.4419056284
   24      H      -2.9608229001     3.8142246136    -1.0530341669
   25      H      -3.9511605267     3.6438860930     0.4032844953
   26      C      -1.9412570483     2.4236710373     1.9209375506
   27      O      -2.1968932222     1.4996120751     2.6565626784
   28      H      -1.5655694056     3.3805312243     2.3506061990
   29      O       1.8323870377     0.4588783932    -0.8675589010
   30      C       3.0997464371    -0.1784908094    -0.9458305933
   31      H       3.0404747917    -1.1156330598    -1.5113539048
   32      C       0.8018067338    -0.3623270372    -0.3320275153
   33      H       0.7150064674    -1.2865174428    -0.9263341817
   34      C       4.0182554450     0.7450798136    -1.7428254959
   35      O       4.4919039126     0.4709533439    -2.8128227436
   36      O       4.2627083478     1.9004881071    -1.0895658113
   37      H       4.8414716363     2.4336638575    -1.6551645736
   38      C       3.6132020314    -0.4623958567     0.4721659966
   39      H       3.7168501815     0.4996933547     0.9933158908
   40      O       4.8645868248    -1.1175358863     0.3693676795
   41      H       5.0901041413    -1.4745043191     1.2362577571
   42      C       2.5755912843    -1.3278588849     1.1820706914
   43      H       2.5597568644    -2.3103410517     0.7003242219
   44      O       2.9541775503    -1.6074924629     2.5377492011
   45      H       2.9581542132    -0.7795497321     3.0354733390
   46      C       1.1648857621    -0.7305701943     1.1229304525
   47      H       1.1310113139     0.1987017249     1.7120778674
   48      O       0.2220650701    -1.6733547213     1.6145709056
   49      H       0.5901517963    -2.0679362829     2.4147512894
 ----------------------------------------------------------------
 Molecular Point Group                 C1    NOp =  1
 Largest Abelian Subgroup              C1    NOp =  1
 Nuclear Repulsion Energy =  2448.0350163255 hartrees
 There are       96 alpha and       96 beta electrons
 Applying Cartesian multipole field
    Component          Value
    ---------          -----
     (2,0,0)        1.00000E-12
     (0,2,0)        2.00000E-11
     (0,0,2)       -3.00000E-11
 Nucleus-field energy     =     0.0000000075 hartrees
 Requested basis set is 6-311++G(d,p)
 There are 270 shells and 718 basis functions
 A cutoff of  1.0D-11 yielded  26055 shell pairs
 There are    179857 function pairs (    190683 Cartesian)
 Smallest overlap matrix eigenvalue = 7.30E-07

 Q-Chem warning in module stvman/mkSTV.C, line 306:

 Overlap eigenvalue is smaller than square root of threshold
 Use THRESH >= 12 to get rid of this warning

 Linear dependence detected in AO basis
 Tighter screening thresholds may be required for diffuse basis sets
 Use S2THRESH > 14 and THRESH = 14 in case of SCF convergence issues
 Number of orthogonalized atomic orbitals = 717
 Maximum deviation from orthogonality = 4.192E-10
 Guess MOs from SCF MO coefficient file

 -----------------------------------------------------------------------
  General SCF calculation program by
  Eric Jon Sundstrom, Paul Horn, Yuezhi Mao, Dmitri Zuev, Alec White,
  David Stuck, Shaama M.S., Shane Yost, Joonho Lee, David Small,
  Daniel Levine, Susi Lehtola, Hugh Burton, Evgeny Epifanovsky
 -----------------------------------------------------------------------
 Exchange:     0.2000 Hartree-Fock + 0.0800 Slater + 0.7200 B88
 Correlation:  0.1900 VWN1RPA + 0.8100 LYP
 Using SG-1 standard quadrature grid
 using 6 threads for integral computing
 -------------------------------------------------------
 OpenMP Integral computing Module                
 Release: version 2.0, May 2017, Q-Chem Inc. Pleasanton 
 -------------------------------------------------------
 -------------------------------------------------------
 OpenMP BLAS3 based DFT computing Module                
 Release: version 1.0, May 2013, Q-Chem Inc. Pittsburgh 
 -------------------------------------------------------
 A restricted SCF calculation will be
 performed using DIIS
 SCF converges when DIIS error is below 1.0e-08
 ---------------------------------------
  Cycle       Energy         DIIS error
 ---------------------------------------
    1   -1301.5172739738      2.72e-04  
    2   -1301.5236616248      4.35e-05  
    3   -1301.5236484094      5.50e-05  
    4   -1301.5237746375      1.46e-05  
    5   -1301.5237826953      6.82e-06  
    6   -1301.5237848686      1.67e-06  
    7   -1301.5237850035      5.20e-07  
    8   -1301.5237850185      1.78e-07  
    9   -1301.5237850199      1.09e-07  
   10   -1301.5237850205      3.61e-08  
   11   -1301.5237850204      1.30e-08  
   12   -1301.5237850203      2.89e-09  Convergence criterion met
 ---------------------------------------
 SCF time:   CPU 2168.67s  wall 383.00s 
 SCF   energy in the final basis set =    -1301.5237850203
 Total energy in the final basis set =    -1301.5237850203

 --------------------------------------------------------------

                    Orbital Energies (a.u.)
 --------------------------------------------------------------

 Alpha MOs
 -- Occupied --
-19.1881 -19.1679 -19.1590 -19.1492 -19.1486 -19.1417 -19.1349 -19.1326
-19.1305 -10.3238 -10.2973 -10.2712 -10.2660 -10.2615 -10.2552 -10.2535
-10.2508 -10.2290 -10.1955 -10.1947 -10.1888 -10.1869 -10.1829 -10.1782
-10.1728  -1.1319  -1.0998  -1.0761  -1.0652  -1.0605  -1.0561  -1.0438
 -1.0420  -1.0346  -0.8597  -0.8178  -0.8126  -0.7985  -0.7567  -0.7520
 -0.7011  -0.6797  -0.6720  -0.6546  -0.6490  -0.6268  -0.6106  -0.5972
 -0.5682  -0.5651  -0.5621  -0.5527  -0.5452  -0.5224  -0.5156  -0.5084
 -0.5031  -0.5006  -0.4940  -0.4921  -0.4857  -0.4790  -0.4635  -0.4553
 -0.4515  -0.4477  -0.4448  -0.4414  -0.4377  -0.4259  -0.4205  -0.4133
 -0.4046  -0.4021  -0.3985  -0.3924  -0.3869  -0.3837  -0.3792  -0.3732
 -0.3703  -0.3622  -0.3575  -0.3482  -0.3457  -0.3436  -0.3394  -0.3270
 -0.3200  -0.3152  -0.3071  -0.2973  -0.2863  -0.2756  -0.2649  -0.2610
 -- Virtual --
 -0.0448  -0.0392  -0.0343  -0.0241  -0.0128  -0.0099  -0.0063  -0.0002
  0.0021   0.0088   0.0126   0.0180   0.0254   0.0271   0.0304   0.0337
  0.0403   0.0418   0.0451   0.0512   0.0526   0.0565   0.0597   0.0622
  0.0688   0.0699   0.0738   0.0767   0.0786   0.0838   0.0865   0.0885
  0.0929   0.0962   0.0965   0.0986   0.1002   0.1040   0.1050   0.1078
  0.1099   0.1106   0.1120   0.1161   0.1173   0.1204   0.1235   0.1254
  0.1290   0.1301   0.1325   0.1336   0.1354   0.1366   0.1408   0.1416
  0.1444   0.1453   0.1474   0.1493   0.1527   0.1547   0.1563   0.1594
  0.1611   0.1626   0.1644   0.1659   0.1669   0.1679   0.1731   0.1752
  0.1815   0.1824   0.1853   0.1879   0.1903   0.1919   0.1966   0.1970
  0.2007   0.2019   0.2043   0.2091   0.2111   0.2121   0.2135   0.2175
  0.2227   0.2231   0.2254   0.2299   0.2319   0.2365   0.2376   0.2387
  0.2393   0.2419   0.2460   0.2480   0.2517   0.2561   0.2592   0.2603
  0.2641   0.2661   0.2675   0.2714   0.2739   0.2745   0.2798   0.2850
  0.2861   0.2886   0.2904   0.2928   0.2943   0.2965   0.2986   0.3048
  0.3073   0.3141   0.3146   0.3165   0.3175   0.3192   0.3212   0.3251
  0.3303   0.3331   0.3339   0.3386   0.3407   0.3419   0.3466   0.3491
  0.3522   0.3541   0.3571   0.3582   0.3605   0.3636   0.3640   0.3703
  0.3706   0.3740   0.3781   0.3814   0.3825   0.3890   0.3916   0.3965
  0.3971   0.4044   0.4085   0.4133   0.4173   0.4183   0.4281   0.4307
  0.4340   0.4361   0.4445   0.4498   0.4550   0.4606   0.4667   0.4725
  0.4746   0.4810   0.4887   0.4900   0.4923   0.4979   0.5095   0.5115
  0.5182   0.5286   0.5291   0.5379   0.5443   0.5516   0.5588   0.5656
  0.5664   0.5711   0.5752   0.5806   0.5889   0.5952   0.5997   0.6039
  0.6086   0.6150   0.6207   0.6220   0.6286   0.6320   0.6423   0.6452
  0.6463   0.6529   0.6581   0.6590   0.6649   0.6717   0.6771   0.6832
  0.6900   0.6952   0.6973   0.7011   0.7050   0.7073   0.7138   0.7188
  0.7300   0.7316   0.7453   0.7473   0.7520   0.7584   0.7611   0.7632
  0.7645   0.7728   0.7760   0.7809   0.7834   0.7880   0.7905   0.7934
  0.8015   0.8064   0.8081   0.8158   0.8205   0.8258   0.8348   0.8404
  0.8502   0.8632   0.8738   0.8923   0.9067   0.9131   0.9334   0.9395
  0.9499   0.9515   0.9689   0.9809   1.0016   1.0117   1.0168   1.0269
  1.0292   1.0302   1.0410   1.0554   1.0624   1.0726   1.0827   1.0952
  1.0987   1.1113   1.1187   1.1240   1.1416   1.1500   1.1538   1.1650
  1.1681   1.1753   1.1778   1.1849   1.1911   1.1929   1.1968   1.2068
  1.2106   1.2136   1.2188   1.2236   1.2305   1.2457   1.2497   1.2566
  1.2594   1.2633   1.2717   1.2822   1.2863   1.2925   1.2999   1.3043
  1.3270   1.3328   1.3419   1.3479   1.3551   1.3618   1.3744   1.3851
  1.3911   1.4095   1.4288   1.4390   1.4458   1.4532   1.4659   1.4737
  1.4764   1.4847   1.4993   1.5066   1.5090   1.5187   1.5276   1.5370
  1.5417   1.5498   1.5520   1.5587   1.5644   1.5670   1.5684   1.5771
  1.5790   1.5874   1.5894   1.5953   1.6005   1.6111   1.6137   1.6147
  1.6186   1.6216   1.6256   1.6344   1.6374   1.6443   1.6560   1.6605
  1.6630   1.6664   1.6695   1.6739   1.6772   1.6907   1.6980   1.7001
  1.7145   1.7190   1.7248   1.7323   1.7392   1.7447   1.7506   1.7623
  1.7707   1.7732   1.7810   1.7879   1.7981   1.8037   1.8146   1.8160
  1.8248   1.8376   1.8430   1.8527   1.8570   1.8643   1.8739   1.8798
  1.8921   1.9011   1.9142   1.9220   1.9253   1.9435   1.9438   1.9537
  1.9624   1.9792   1.9833   2.0051   2.0180   2.0248   2.0360   2.0450
  2.0493   2.0630   2.0663   2.0738   2.0795   2.0823   2.0945   2.1079
  2.1150   2.1346   2.1415   2.1456   2.1468   2.1582   2.1653   2.1725
  2.1797   2.2005   2.2202   2.2237   2.2401   2.2450   2.2552   2.2727
  2.2819   2.2910   2.3045   2.3152   2.3246   2.3410   2.3517   2.3655
  2.3686   2.3938   2.4022   2.4163   2.4309   2.4466   2.4754   2.4871
  2.4934   2.5173   2.5253   2.5330   2.5334   2.5347   2.5496   2.5749
  2.5785   2.5854   2.5889   2.6009   2.6084   2.6260   2.6302   2.6415
  2.6438   2.6495   2.6646   2.6820   2.6873   2.6986   2.7025   2.7079
  2.7256   2.7375   2.7540   2.7720   2.7808   2.7932   2.7953   2.8093
  2.8215   2.8304   2.8405   2.8460   2.8567   2.8634   2.8688   2.8773
  2.8846   2.8908   2.8978   2.9000   2.9216   2.9227   2.9301   2.9415
  2.9518   2.9544   2.9582   2.9685   2.9813   2.9978   3.0051   3.0122
  3.0204   3.0314   3.0409   3.0432   3.0654   3.0692   3.0800   3.0848
  3.0916   3.1026   3.1204   3.1245   3.1335   3.1481   3.1562   3.1584
  3.1668   3.1787   3.1799   3.2016   3.2138   3.2164   3.2479   3.2536
  3.2625   3.2823   3.2978   3.3124   3.3212   3.3372   3.3663   3.3699
  3.3752   3.3840   3.4026   3.4138   3.4354   3.4653   3.4800   3.5012
  3.5198   3.5231   3.5471   3.5614   3.5794   3.6182   3.6825   3.7818
  3.7852   3.7958   3.8017   3.8051   3.8397   3.8518   3.8770   3.8903
  3.9042   3.9185   3.9335   3.9453   3.9625   3.9713   3.9982   4.0108
  4.0182   4.0671   4.0919   4.1034   4.1332   4.1648   4.1727   4.1783
  4.2312   4.2365   4.2480   4.2706   4.2948   4.3195   4.3335   4.3920
  4.4139   4.9847   5.0616   5.0759   5.0895   5.1004   5.1164   5.1244
  5.1488   5.1875   5.1942   5.1969   5.2256   5.3650   5.3794   5.4189
  5.4375   5.4724   5.4999   5.5994   5.6155   5.6508   5.6610   5.7296
  5.7412   5.7603   5.7998   5.8479  23.7540  23.7626  23.7957  23.8080
 23.8152  23.8239  23.8463  23.8715  23.8736  23.8890  23.8984  23.9130
 23.9328  23.9528  23.9751  23.9868  49.8686  49.9032  49.9467  49.9531
 49.9706  49.9741  49.9812  50.0154  50.0164
 --------------------------------------------------------------

          Ground-State Mulliken Net Atomic Charges

     Atom                 Charge (a.u.)
  ----------------------------------------
      1 C                     0.255745
      2 H                     0.238805
      3 C                    -1.065856
      4 H                     0.306612
      5 O                     0.165176
      6 C                    -0.794717
      7 H                     0.215040
      8 H                     0.200009
      9 C                     0.781543
     10 H                     0.219017
     11 C                    -0.364212
     12 O                    -0.207134
     13 H                     0.108721
     14 C                    -0.686191
     15 H                     0.180279
     16 H                     0.168823
     17 C                    -0.432698
     18 H                     0.144250
     19 H                     0.214588
     20 C                     0.508958
     21 H                     0.258820
     22 C                    -0.486151
     23 H                     0.158792
     24 H                     0.154567
     25 H                     0.161290
     26 C                    -0.395898
     27 O                    -0.185953
     28 H                     0.114669
     29 O                     0.102466
     30 C                    -0.307236
     31 H                     0.265308
     32 C                    -0.647395
     33 H                     0.265037
     34 C                     0.135119
     35 O                    -0.205899
     36 O                    -0.125364
     37 H                     0.297099
     38 C                    -0.230077
     39 H                     0.275920
     40 O                    -0.148975
     41 H                     0.261738
     42 C                    -0.737130
     43 H                     0.296534
     44 O                    -0.203479
     45 H                     0.274912
     46 C                     0.059013
     47 H                     0.278531
     48 O                    -0.112577
     49 H                     0.269559
  ----------------------------------------
  Sum of atomic charges =    -0.000000

 -----------------------------------------------------------------
                    Cartesian Multipole Moments
 -----------------------------------------------------------------
    Charge (ESU x 10^10)
                -0.0000
    Dipole Moment (Debye)
         X      -1.1142      Y       3.6416      Z       3.8937
       Tot       5.4464
    Quadrupole Moments (Debye-Ang)
        XX    -143.9814     XY      -0.3191     YY    -149.2146
        XZ      14.2745     YZ      -9.9510     ZZ    -163.6807
    Octopole Moments (Debye-Ang^2)
       XXX     -25.0165    XXY      55.1003    XYY      49.2360
       YYY      90.8289    XXZ      65.4705    XYZ      18.2749
       YYZ      34.0734    XZZ      39.8487    YZZ      25.8985
       ZZZ      53.7233
    Hexadecapole Moments (Debye-Ang^3)
      XXXX   -8540.5475   XXXY     344.9343   XXYY   -1819.4610
      XYYY     -31.0516   YYYY   -2893.3967   XXXZ     319.2105
      XXYZ    -227.2136   XYYZ    -180.6426   YYYZ    -266.7891
      XXZZ   -1941.3671   XYZZ       4.1780   YYZZ    -840.9276
      XZZZ     243.4509   YZZZ    -219.8299   ZZZZ   -1953.1744
 -----------------------------------------------------------------
 Calculating analytic gradient of the SCF energy
 Gradient of SCF Energy
            1           2           3           4           5           6
    1   0.0000327  -0.0001601   0.0003169  -0.0000673  -0.0000951   0.0000969
    2   0.0008596  -0.0000269   0.0008639  -0.0003650  -0.0012503  -0.0000504
    3   0.0002581   0.0000839   0.0006412   0.0000693  -0.0011947  -0.0002361
            7           8           9          10          11          12
    1   0.0000533   0.0002445   0.0001814   0.0000605  -0.0007182   0.0001517
    2   0.0000769  -0.0000778  -0.0007521   0.0001151   0.0013454  -0.0003751
    3   0.0002684  -0.0000475   0.0006188  -0.0000219  -0.0010361   0.0003289
           13          14          15          16          17          18
    1   0.0003147   0.0000995  -0.0000645  -0.0000114  -0.0001433  -0.0000718
    2  -0.0004487   0.0001196   0.0000134  -0.0000781   0.0000142   0.0002298
    3   0.0002453  -0.0002321  -0.0000846  -0.0000934   0.0000607   0.0001095
           19          20          21          22          23          24
    1   0.0001340  -0.0005959  -0.0001162  -0.0004994   0.0000322  -0.0000352
    2  -0.0000123  -0.0002435   0.0000728  -0.0000167  -0.0000233   0.0000225
    3  -0.0000464   0.0000794   0.0002929  -0.0000600  -0.0000528   0.0000460
           25          26          27          28          29          30
    1  -0.0001006   0.0026290  -0.0009266  -0.0008780   0.0009195   0.0009497
    2   0.0000495  -0.0008500   0.0003063   0.0001547   0.0000608  -0.0000441
    3   0.0000773  -0.0007577   0.0000927   0.0001382   0.0002790   0.0002034
           31          32          33          34          35          36
    1  -0.0000940  -0.0006795   0.0001114  -0.0030898   0.0012761   0.0009213
    2   0.0000054   0.0003331  -0.0000146   0.0014187  -0.0006000  -0.0004971
    3   0.0001506   0.0002336  -0.0001242  -0.0013829   0.0002006   0.0007516
           37          38          39          40          41          42
    1   0.0000247   0.0005224  -0.0002179  -0.0001942  -0.0001253   0.0003534
    2  -0.0000158  -0.0002753   0.0000219   0.0001068   0.0001221  -0.0000303
    3  -0.0000932   0.0002171  -0.0001848  -0.0000666  -0.0001080   0.0000740
           43          44          45          46          47          48
    1   0.0000473  -0.0002801  -0.0000603  -0.0003179   0.0001038  -0.0001862
    2   0.0000012  -0.0000494  -0.0000021  -0.0003001  -0.0000004   0.0000508
    3  -0.0000118   0.0000245   0.0000370   0.0005265  -0.0000093  -0.0001893
           49
    1   0.0001522
    2   0.0000348
    3  -0.0000752
 Max gradient component =       3.090E-03
 RMS gradient           =       5.383E-04
 Gradient time:  CPU 516.15 s  wall 87.14 s
 Geometry Optimization Parameters
   NAtoms,    NIC,     NZ,  NCons,   NDum,   NFix, NCnnct, MaxDiis
       49     390       0       0       0       0       0       0

 Cartesian Hessian Update
 Hessian Updated using BFGS Update


** GEOMETRY OPTIMIZATION IN DELOCALIZED INTERNAL COORDINATES **
   Searching for a Minimum

   Optimization Cycle:   8

                       Coordinates (Angstroms)
     ATOM                X               Y               Z
      1  C        -2.5847200565    1.1628106426   -0.2576758244
      2  H        -2.5828952210    1.3724460544   -1.3364623479
      3  C        -1.6260768869   -0.0258696416   -0.0527019102
      4  H        -1.5877335950   -0.2882019827    1.0057235030
      5  O        -0.3252597129    0.4458710127   -0.4722879096
      6  C        -2.0747278114   -1.2473753612   -0.8612815093
      7  H        -2.0247643327   -1.0149731780   -1.9302072610
      8  H        -1.4009939211   -2.0880012678   -0.6828427172
      9  C        -3.5028267425   -1.6524510177   -0.4877559540
     10  H        -3.5360853661   -1.9469692387    0.5734199694
     11  C        -3.9963291699   -2.8594760375   -1.2538402399
     12  O        -3.3729665949   -3.4598197564   -2.0945640927
     13  H        -5.0250739594   -3.1871212479   -0.9823461951
     14  C        -4.4852769876   -0.4751773642   -0.6653063122
     15  H        -5.4925227051   -0.7675961613   -0.3497780569
     16  H        -4.5475443769   -0.2210057974   -1.7311365800
     17  C        -4.0169395458    0.7486400245    0.1317372388
     18  H        -4.7063973135    1.5785765886   -0.0473806757
     19  H        -4.0554268463    0.5269983660    1.2021762312
     20  C        -2.0924955357    2.4624696882    0.4164967591
     21  H        -1.0713668076    2.6424341112    0.0540656400
     22  C        -2.9249168965    3.7058026455    0.0334793436
     23  H        -2.4788799302    4.6169260114    0.4419056284
     24  H        -2.9608229001    3.8142246136   -1.0530341669
     25  H        -3.9511605267    3.6438860930    0.4032844953
     26  C        -1.9412570483    2.4236710373    1.9209375506
     27  O        -2.1968932222    1.4996120751    2.6565626784
     28  H        -1.5655694056    3.3805312243    2.3506061990
     29  O         1.8323870377    0.4588783932   -0.8675589010
     30  C         3.0997464371   -0.1784908094   -0.9458305933
     31  H         3.0404747917   -1.1156330598   -1.5113539048
     32  C         0.8018067338   -0.3623270372   -0.3320275153
     33  H         0.7150064674   -1.2865174428   -0.9263341817
     34  C         4.0182554450    0.7450798136   -1.7428254959
     35  O         4.4919039126    0.4709533439   -2.8128227436
     36  O         4.2627083478    1.9004881071   -1.0895658113
     37  H         4.8414716363    2.4336638575   -1.6551645736
     38  C         3.6132020314   -0.4623958567    0.4721659966
     39  H         3.7168501815    0.4996933547    0.9933158908
     40  O         4.8645868248   -1.1175358863    0.3693676795
     41  H         5.0901041413   -1.4745043191    1.2362577571
     42  C         2.5755912843   -1.3278588849    1.1820706914
     43  H         2.5597568644   -2.3103410517    0.7003242219
     44  O         2.9541775503   -1.6074924629    2.5377492011
     45  H         2.9581542132   -0.7795497321    3.0354733390
     46  C         1.1648857621   -0.7305701943    1.1229304525
     47  H         1.1310113139    0.1987017249    1.7120778674
     48  O         0.2220650701   -1.6733547213    1.6145709056
     49  H         0.5901517963   -2.0679362829    2.4147512894
   Point Group: c1    Number of degrees of freedom:   141


   Energy is  -1301.523785020

 Hessian Updated using BFGS Update

140 Hessian modes will be used to form the next step
  Hessian Eigenvalues:
     0.002507    0.004024    0.005458    0.005955    0.006162    0.006644
     0.006709    0.007203    0.007558    0.007863    0.009415    0.009926
     0.010399    0.011114    0.011330    0.012915    0.015210    0.019090
     0.020132    0.021853    0.030555    0.031003    0.033368    0.034450
     0.038996    0.039468    0.043947    0.044829    0.045109    0.046151
     0.047059    0.047675    0.048032    0.048908    0.049356    0.050670
     0.051262    0.052288    0.054524    0.054671    0.055107    0.056029
     0.056546    0.056954    0.058103    0.058594    0.060168    0.062080
     0.063408    0.065749    0.068533    0.070455    0.074966    0.078591
     0.080346    0.081610    0.082745    0.084197    0.089271    0.096631
     0.099102    0.116057    0.125613    0.128669    0.142089    0.149111
     0.154191    0.159565    0.159903    0.160000    0.160002    0.160003
     0.160213    0.160613    0.161392    0.167364    0.169714    0.171724
     0.179444    0.182071    0.189805    0.191183    0.199990    0.201625
     0.205489    0.218102    0.220073    0.248081    0.250302    0.260091
     0.260956    0.271374    0.276238    0.276671    0.284417    0.287592
     0.288111    0.290212    0.291416    0.292653    0.296543    0.302474
     0.305801    0.308709    0.329128    0.331794    0.335269    0.338023
     0.338824    0.338987    0.339064    0.339374    0.339580    0.339991
     0.340467    0.340768    0.340965    0.341181    0.341224    0.341559
     0.342336    0.342412    0.342754    0.344210    0.361551    0.388554
     0.393887    0.399037    0.401736    0.403469    0.415352    0.472369
     0.511961    0.517026    0.518156    0.522333    0.543318    0.877434
     0.925446    0.939204

 Minimum Search - Taking Simple RFO Step
 Searching for Lamda that Minimizes Along All modes
 Value Taken    Lamda =  -0.00079248
 Step Taken.  Stepsize is  0.283211

                             Maximum     Tolerance    Cnvgd?
         Gradient           0.001772      0.000300      NO
         Displacement       0.090925      0.001200      NO
         Energy change     -0.000742      0.000001      NO


 New Cartesian Coordinates Obtained by Inverse Iteration

 Displacement from previous Coordinates is:  0.946536
 ----------------------------------------------------------------
             Standard Nuclear Orientation (Angstroms)
    I     Atom           X                Y                Z
 ----------------------------------------------------------------
    1      C      -2.5785913198     1.1515437453    -0.2470244541
    2      H      -2.5474586836     1.3688822854    -1.3240174321
    3      C      -1.6384069651    -0.0479486489    -0.0304608388
    4      H      -1.6233694034    -0.3153896833     1.0265550198
    5      O      -0.3273459657     0.4233297615    -0.4208418791
    6      C      -2.0841145753    -1.2584170929    -0.8567857845
    7      H      -2.0113220895    -1.0203830293    -1.9235664142
    8      H      -1.4255435674    -2.1084844615    -0.6695726309
    9      C      -3.5236148139    -1.6493766621    -0.5140496653
   10      H      -3.5810059976    -1.9485961924     0.5450107049
   11      C      -4.0145255405    -2.8490328098    -1.2935991664
   12      O      -3.3911898080    -3.4364875451    -2.1424320212
   13      H      -5.0630340152    -3.1464352968    -1.0647898951
   14      C      -4.4909348858    -0.4612954063    -0.7029946266
   15      H      -5.5064563155    -0.7443926073    -0.4064830881
   16      H      -4.5309034508    -0.2007120082    -1.7681970086
   17      C      -4.0242560052     0.7537313514     0.1079877009
   18      H      -4.6988526834     1.5923486471    -0.0849852018
   19      H      -4.0905991413     0.5298253437     1.1765773091
   20      C      -2.0819203896     2.4397480545     0.4479564108
   21      H      -1.0382065683     2.5849292500     0.1373616574
   22      C      -2.8505900777     3.7077057779     0.0168307013
   23      H      -2.4016140049     4.6055780018     0.4506524999
   24      H      -2.8195066559     3.8144121748    -1.0699828716
   25      H      -3.8982072845     3.6773686561     0.3251422207
   26      C      -2.0090173082     2.4048974069     1.9588930528
   27      O      -2.2899941633     1.4791012857     2.6820975697
   28      H      -1.5901556729     3.3389502542     2.3996511014
   29      O       1.8179051708     0.4343617358    -0.8501424633
   30      C       3.0906841830    -0.1916355863    -0.9407659112
   31      H       3.0355738833    -1.1343243068    -1.4975722430
   32      C       0.8019507701    -0.3833920942    -0.2842353881
   33      H       0.7099772322    -1.3154463877    -0.8652425105
   34      C       3.9880681977     0.7349967581    -1.7588320746
   35      O       4.3989668065     0.4780243033    -2.8574504840
   36      O       4.1424505655     1.9372883614    -1.1656078509
   37      H       4.6593814051     2.4944220289    -1.7662919451
   38      C       3.6283003459    -0.4579230177     0.4717189147
   39      H       3.7371653774     0.5097990452     0.9815419605
   40      O       4.8805445008    -1.1092496059     0.3537056396
   41      H       5.1243605627    -1.4574338907     1.2189723515
   42      C       2.6085326111    -1.3202867124     1.2087185975
   43      H       2.5886612865    -2.3079314434     0.7379871052
   44      O       3.0165221958    -1.5837413992     2.5590543315
   45      H       3.0300546682    -0.7505464295     3.0470361613
   46      C       1.1947499907    -0.7308347863     1.1681152913
   47      H       1.1659224891     0.2064607146     1.7447604795
   48      O       0.2714924504    -1.6763219255     1.6902318556
   49      H       0.6558470838    -2.0578729244     2.4887302681
 ----------------------------------------------------------------
 Molecular Point Group                 C1    NOp =  1
 Largest Abelian Subgroup              C1    NOp =  1
 Nuclear Repulsion Energy =  2445.3064830484 hartrees
 There are       96 alpha and       96 beta electrons
 Applying Cartesian multipole field
    Component          Value
    ---------          -----
     (2,0,0)        1.00000E-12
     (0,2,0)        2.00000E-11
     (0,0,2)       -3.00000E-11
 Nucleus-field energy     =     0.0000000058 hartrees
 Requested basis set is 6-311++G(d,p)
 There are 270 shells and 718 basis functions
 A cutoff of  1.0D-11 yielded  26045 shell pairs
 There are    179658 function pairs (    190453 Cartesian)
 Smallest overlap matrix eigenvalue = 7.55E-07

 Q-Chem warning in module stvman/mkSTV.C, line 306:

 Overlap eigenvalue is smaller than square root of threshold
 Use THRESH >= 12 to get rid of this warning

 Linear dependence detected in AO basis
 Tighter screening thresholds may be required for diffuse basis sets
 Use S2THRESH > 14 and THRESH = 14 in case of SCF convergence issues
 Number of orthogonalized atomic orbitals = 717
 Maximum deviation from orthogonality = 4.084E-10
 Guess MOs from SCF MO coefficient file

 -----------------------------------------------------------------------
  General SCF calculation program by
  Eric Jon Sundstrom, Paul Horn, Yuezhi Mao, Dmitri Zuev, Alec White,
  David Stuck, Shaama M.S., Shane Yost, Joonho Lee, David Small,
  Daniel Levine, Susi Lehtola, Hugh Burton, Evgeny Epifanovsky
 -----------------------------------------------------------------------
 Exchange:     0.2000 Hartree-Fock + 0.0800 Slater + 0.7200 B88
 Correlation:  0.1900 VWN1RPA + 0.8100 LYP
 Using SG-1 standard quadrature grid
 using 6 threads for integral computing
 -------------------------------------------------------
 OpenMP Integral computing Module                
 Release: version 2.0, May 2017, Q-Chem Inc. Pleasanton 
 -------------------------------------------------------
 -------------------------------------------------------
 OpenMP BLAS3 based DFT computing Module                
 Release: version 1.0, May 2013, Q-Chem Inc. Pittsburgh 
 -------------------------------------------------------
 A restricted SCF calculation will be
 performed using DIIS
 SCF converges when DIIS error is below 1.0e-08
 ---------------------------------------
  Cycle       Energy         DIIS error
 ---------------------------------------
    1   -1301.5045711269      4.79e-04  
    2   -1301.5226248014      7.25e-05  
    3   -1301.5224478478      1.09e-04  
    4   -1301.5229552658      2.12e-05  
    5   -1301.5229705814      1.25e-05  
    6   -1301.5229779026      2.60e-06  
    7   -1301.5229782269      9.44e-07  
    8   -1301.5229782756      3.31e-07  
    9   -1301.5229782800      1.77e-07  
   10   -1301.5229782816      6.69e-08  
   11   -1301.5229782816      2.06e-08  
   12   -1301.5229782817      4.41e-09  Convergence criterion met
 ---------------------------------------
 SCF time:   CPU 2163.85s  wall 381.00s 
 SCF   energy in the final basis set =    -1301.5229782817
 Total energy in the final basis set =    -1301.5229782817

 --------------------------------------------------------------

                    Orbital Energies (a.u.)
 --------------------------------------------------------------

 Alpha MOs
 -- Occupied --
-19.1876 -19.1679 -19.1588 -19.1494 -19.1482 -19.1419 -19.1346 -19.1325
-19.1307 -10.3237 -10.2977 -10.2709 -10.2662 -10.2616 -10.2550 -10.2535
-10.2509 -10.2300 -10.1951 -10.1950 -10.1888 -10.1871 -10.1822 -10.1782
-10.1737  -1.1320  -1.0997  -1.0764  -1.0652  -1.0612  -1.0560  -1.0436
 -1.0422  -1.0342  -0.8600  -0.8177  -0.8127  -0.7988  -0.7569  -0.7526
 -0.7012  -0.6795  -0.6723  -0.6547  -0.6490  -0.6268  -0.6109  -0.5972
 -0.5683  -0.5648  -0.5623  -0.5530  -0.5454  -0.5222  -0.5157  -0.5088
 -0.5032  -0.5003  -0.4943  -0.4922  -0.4858  -0.4796  -0.4633  -0.4555
 -0.4516  -0.4482  -0.4443  -0.4414  -0.4379  -0.4259  -0.4200  -0.4134
 -0.4048  -0.4018  -0.3985  -0.3922  -0.3865  -0.3842  -0.3790  -0.3728
 -0.3703  -0.3619  -0.3579  -0.3488  -0.3457  -0.3434  -0.3396  -0.3273
 -0.3196  -0.3156  -0.3069  -0.2973  -0.2863  -0.2759  -0.2649  -0.2613
 -- Virtual --
 -0.0446  -0.0392  -0.0346  -0.0236  -0.0137  -0.0101  -0.0059  -0.0003
  0.0018   0.0088   0.0127   0.0180   0.0251   0.0268   0.0304   0.0336
  0.0402   0.0421   0.0449   0.0505   0.0528   0.0562   0.0593   0.0622
  0.0694   0.0699   0.0731   0.0766   0.0784   0.0840   0.0862   0.0889
  0.0926   0.0957   0.0959   0.0974   0.1002   0.1038   0.1054   0.1071
  0.1099   0.1102   0.1117   0.1161   0.1173   0.1214   0.1234   0.1252
  0.1291   0.1298   0.1326   0.1333   0.1355   0.1360   0.1406   0.1425
  0.1443   0.1450   0.1470   0.1498   0.1527   0.1545   0.1565   0.1588
  0.1602   0.1626   0.1646   0.1662   0.1666   0.1681   0.1734   0.1750
  0.1810   0.1821   0.1859   0.1873   0.1902   0.1915   0.1959   0.1970
  0.2002   0.2012   0.2032   0.2075   0.2106   0.2108   0.2135   0.2168
  0.2220   0.2233   0.2246   0.2293   0.2316   0.2355   0.2367   0.2382
  0.2400   0.2421   0.2458   0.2493   0.2531   0.2561   0.2591   0.2597
  0.2643   0.2662   0.2673   0.2703   0.2728   0.2746   0.2793   0.2851
  0.2861   0.2886   0.2895   0.2928   0.2936   0.2965   0.2989   0.3047
  0.3077   0.3133   0.3140   0.3170   0.3175   0.3200   0.3217   0.3247
  0.3301   0.3321   0.3330   0.3367   0.3398   0.3418   0.3458   0.3487
  0.3519   0.3549   0.3580   0.3595   0.3599   0.3628   0.3643   0.3700
  0.3716   0.3749   0.3781   0.3805   0.3817   0.3877   0.3895   0.3965
  0.3993   0.4045   0.4075   0.4131   0.4176   0.4180   0.4285   0.4296
  0.4341   0.4374   0.4448   0.4506   0.4554   0.4605   0.4664   0.4709
  0.4771   0.4829   0.4858   0.4887   0.4926   0.4989   0.5093   0.5103
  0.5181   0.5274   0.5300   0.5367   0.5428   0.5517   0.5591   0.5659
  0.5667   0.5690   0.5742   0.5806   0.5889   0.5946   0.6012   0.6029
  0.6076   0.6126   0.6188   0.6243   0.6296   0.6327   0.6410   0.6426
  0.6473   0.6515   0.6574   0.6608   0.6639   0.6708   0.6776   0.6836
  0.6887   0.6937   0.6947   0.6994   0.7051   0.7088   0.7146   0.7225
  0.7306   0.7320   0.7438   0.7492   0.7521   0.7585   0.7608   0.7617
  0.7669   0.7724   0.7759   0.7803   0.7834   0.7870   0.7898   0.7946
  0.7996   0.8052   0.8092   0.8145   0.8165   0.8245   0.8329   0.8394
  0.8511   0.8616   0.8739   0.8898   0.9036   0.9114   0.9340   0.9382
  0.9492   0.9524   0.9733   0.9818   0.9994   1.0096   1.0114   1.0231
  1.0304   1.0374   1.0442   1.0549   1.0652   1.0721   1.0792   1.0937
  1.0986   1.1132   1.1167   1.1223   1.1390   1.1464   1.1546   1.1647
  1.1699   1.1751   1.1777   1.1842   1.1892   1.1932   1.1976   1.2041
  1.2092   1.2111   1.2183   1.2237   1.2273   1.2461   1.2477   1.2553
  1.2630   1.2666   1.2713   1.2828   1.2896   1.2933   1.2991   1.3013
  1.3199   1.3305   1.3438   1.3461   1.3582   1.3595   1.3757   1.3835
  1.3959   1.4146   1.4319   1.4376   1.4474   1.4546   1.4690   1.4721
  1.4754   1.4839   1.4991   1.5075   1.5095   1.5180   1.5272   1.5347
  1.5416   1.5495   1.5529   1.5537   1.5633   1.5678   1.5690   1.5753
  1.5797   1.5867   1.5925   1.5946   1.6009   1.6100   1.6130   1.6137
  1.6188   1.6203   1.6248   1.6310   1.6367   1.6421   1.6522   1.6601
  1.6623   1.6672   1.6692   1.6727   1.6774   1.6877   1.6952   1.6993
  1.7136   1.7182   1.7227   1.7329   1.7418   1.7454   1.7497   1.7662
  1.7693   1.7713   1.7798   1.7859   1.7990   1.8025   1.8137   1.8176
  1.8246   1.8330   1.8418   1.8504   1.8556   1.8649   1.8707   1.8789
  1.8910   1.9004   1.9132   1.9196   1.9273   1.9406   1.9440   1.9547
  1.9644   1.9795   1.9816   2.0008   2.0189   2.0241   2.0344   2.0443
  2.0504   2.0623   2.0652   2.0727   2.0785   2.0821   2.0926   2.1067
  2.1133   2.1340   2.1448   2.1453   2.1485   2.1579   2.1638   2.1722
  2.1793   2.1970   2.2181   2.2257   2.2392   2.2470   2.2575   2.2726
  2.2791   2.2897   2.3013   2.3138   2.3227   2.3415   2.3538   2.3673
  2.3675   2.3926   2.4015   2.4159   2.4302   2.4457   2.4772   2.4884
  2.4942   2.5169   2.5263   2.5328   2.5336   2.5347   2.5484   2.5746
  2.5796   2.5847   2.5881   2.5999   2.6091   2.6238   2.6289   2.6382
  2.6429   2.6478   2.6619   2.6792   2.6852   2.6999   2.7028   2.7085
  2.7248   2.7390   2.7544   2.7720   2.7809   2.7920   2.7959   2.8097
  2.8218   2.8299   2.8408   2.8451   2.8566   2.8632   2.8688   2.8764
  2.8826   2.8900   2.8977   2.9005   2.9214   2.9221   2.9284   2.9394
  2.9501   2.9531   2.9588   2.9696   2.9808   2.9953   3.0031   3.0096
  3.0172   3.0330   3.0420   3.0443   3.0665   3.0690   3.0809   3.0846
  3.0919   3.1010   3.1180   3.1211   3.1331   3.1473   3.1554   3.1576
  3.1683   3.1768   3.1814   3.2003   3.2110   3.2156   3.2479   3.2528
  3.2638   3.2826   3.2982   3.3103   3.3216   3.3350   3.3556   3.3689
  3.3767   3.3919   3.4026   3.4127   3.4358   3.4665   3.4792   3.4997
  3.5198   3.5224   3.5493   3.5623   3.5774   3.6209   3.6832   3.7832
  3.7840   3.7961   3.8023   3.8075   3.8419   3.8517   3.8798   3.8893
  3.9011   3.9163   3.9294   3.9431   3.9567   3.9691   3.9968   4.0106
  4.0188   4.0659   4.0920   4.1034   4.1326   4.1637   4.1725   4.1766
  4.2321   4.2350   4.2482   4.2713   4.2959   4.3215   4.3333   4.3952
  4.4126   4.9848   5.0621   5.0759   5.0890   5.0961   5.1143   5.1213
  5.1499   5.1857   5.1934   5.1954   5.2234   5.3655   5.3791   5.4204
  5.4355   5.4676   5.4963   5.6020   5.6161   5.6472   5.6607   5.7300
  5.7417   5.7578   5.7991   5.8547  23.7541  23.7619  23.7964  23.8078
 23.8159  23.8245  23.8457  23.8724  23.8742  23.8888  23.8986  23.9130
 23.9331  23.9525  23.9755  23.9863  49.8704  49.9025  49.9466  49.9528
 49.9705  49.9733  49.9815  50.0134  50.0188
 --------------------------------------------------------------

          Ground-State Mulliken Net Atomic Charges

     Atom                 Charge (a.u.)
  ----------------------------------------
      1 C                     0.293516
      2 H                     0.239519
      3 C                    -1.137301
      4 H                     0.309882
      5 O                     0.168980
      6 C                    -0.792988
      7 H                     0.216669
      8 H                     0.196043
      9 C                     0.769041
     10 H                     0.216757
     11 C                    -0.352951
     12 O                    -0.207284
     13 H                     0.108485
     14 C                    -0.682863
     15 H                     0.179192
     16 H                     0.168782
     17 C                    -0.456258
     18 H                     0.146230
     19 H                     0.216435
     20 C                     0.554751
     21 H                     0.265559
     22 C                    -0.502171
     23 H                     0.159891
     24 H                     0.153125
     25 H                     0.158289
     26 C                    -0.408544
     27 O                    -0.185488
     28 H                     0.113306
     29 O                     0.108999
     30 C                    -0.314432
     31 H                     0.268148
     32 C                    -0.608266
     33 H                     0.266735
     34 C                     0.116644
     35 O                    -0.203694
     36 O                    -0.125999
     37 H                     0.296663
     38 C                    -0.241296
     39 H                     0.269558
     40 O                    -0.152173
     41 H                     0.262417
     42 C                    -0.704477
     43 H                     0.296330
     44 O                    -0.206108
     45 H                     0.274917
     46 C                     0.052604
     47 H                     0.277635
     48 O                    -0.111065
     49 H                     0.268254
  ----------------------------------------
  Sum of atomic charges =    -0.000000

 -----------------------------------------------------------------
                    Cartesian Multipole Moments
 -----------------------------------------------------------------
    Charge (ESU x 10^10)
                -0.0000
    Dipole Moment (Debye)
         X      -0.9697      Y       3.6506      Z       3.8501
       Tot       5.3936
    Quadrupole Moments (Debye-Ang)
        XX    -144.1024     XY      -0.1600     YY    -148.9259
        XZ      14.6849     YZ     -10.0260     ZZ    -164.0053
    Octopole Moments (Debye-Ang^2)
       XXX     -22.0846    XXY      51.7335    XYY      50.5567
       YYY      90.4142    XXZ      63.1402    XYZ      17.9238
       YYZ      32.4587    XZZ      44.0063    YZZ      28.6795
       ZZZ      53.7860
    Hexadecapole Moments (Debye-Ang^3)
      XXXX   -8529.5157   XXXY     327.0526   XXYY   -1820.6896
      XYYY     -21.2445   YYYY   -2870.9192   XXXZ     313.8082
      XXYZ    -226.2396   XYYZ    -189.1253   YYYZ    -270.0871
      XXZZ   -1948.8803   XYZZ       8.8653   YYZZ    -844.2266
      XZZZ     232.9146   YZZZ    -224.6298   ZZZZ   -2015.5879
 -----------------------------------------------------------------
 Calculating analytic gradient of the SCF energy
 Gradient of SCF Energy
            1           2           3           4           5           6
    1   0.0006874  -0.0000179  -0.0008357  -0.0005521  -0.0001590  -0.0001114
    2  -0.0000705   0.0000308   0.0004823   0.0003204   0.0000409  -0.0002490
    3  -0.0000397  -0.0000567   0.0009791  -0.0009248  -0.0018143  -0.0002082
            7           8           9          10          11          12
    1  -0.0001548  -0.0002568  -0.0003019  -0.0001249   0.0024783  -0.0012247
    2   0.0001391   0.0002387   0.0006997  -0.0002474  -0.0034545   0.0015582
    3  -0.0000703   0.0001689  -0.0015446  -0.0001805   0.0031308  -0.0005269
           13          14          15          16          17          18
    1  -0.0006425  -0.0000444  -0.0000508   0.0000656  -0.0002423   0.0000508
    2   0.0009662   0.0003567   0.0000184  -0.0000019   0.0000867  -0.0001126
    3  -0.0013264   0.0003204  -0.0000412   0.0000307  -0.0000482   0.0000207
           19          20          21          22          23          24
    1   0.0000458   0.0022382  -0.0000527  -0.0001782   0.0000284   0.0000132
    2  -0.0001637  -0.0012804   0.0001968   0.0004058   0.0000216  -0.0001588
    3   0.0001071  -0.0000633  -0.0005282   0.0006306  -0.0000992   0.0000385
           25          26          27          28          29          30
    1   0.0001529  -0.0065317   0.0021496   0.0021580  -0.0015126  -0.0029100
    2  -0.0000749   0.0017080  -0.0000208  -0.0009098  -0.0006189   0.0021037
    3   0.0000759   0.0005926  -0.0004540  -0.0000899   0.0010430  -0.0032939
           31          32          33          34          35          36
    1   0.0001465  -0.0005410   0.0006097   0.0133874  -0.0055463  -0.0038452
    2  -0.0000577   0.0010679   0.0001566  -0.0063527   0.0025548   0.0017284
    3  -0.0000328   0.0014971  -0.0003800   0.0060919  -0.0008549  -0.0030345
           37          38          39          40          41          42
    1  -0.0001501   0.0009602  -0.0002206  -0.0004895   0.0000475  -0.0005854
    2   0.0001469   0.0002808  -0.0000752  -0.0002246   0.0000941  -0.0004489
    3   0.0003353   0.0002195  -0.0001799   0.0005101  -0.0003555   0.0003283
           43          44          45          46          47          48
    1   0.0000656   0.0001368  -0.0000208   0.0000807   0.0001888   0.0016866
    2   0.0000253   0.0003087  -0.0002873   0.0000602   0.0001333  -0.0010409
    3   0.0000792  -0.0001275  -0.0001060  -0.0002049  -0.0002241   0.0007472
           49
    1  -0.0000744
    2  -0.0000804
    3  -0.0001365
 Max gradient component =       1.339E-02
 RMS gradient           =       1.790E-03
 Gradient time:  CPU 514.09 s  wall 86.83 s
 Geometry Optimization Parameters
   NAtoms,    NIC,     NZ,  NCons,   NDum,   NFix, NCnnct, MaxDiis
       49     390       0       0       0       0       0       0

 Cartesian Hessian Update
 Hessian Updated using BFGS Update


** GEOMETRY OPTIMIZATION IN DELOCALIZED INTERNAL COORDINATES **
   Searching for a Minimum

   Optimization Cycle:   9

                       Coordinates (Angstroms)
     ATOM                X               Y               Z
      1  C        -2.5785913198    1.1515437453   -0.2470244541
      2  H        -2.5474586836    1.3688822854   -1.3240174321
      3  C        -1.6384069651   -0.0479486489   -0.0304608388
      4  H        -1.6233694034   -0.3153896833    1.0265550198
      5  O        -0.3273459657    0.4233297615   -0.4208418791
      6  C        -2.0841145753   -1.2584170929   -0.8567857845
      7  H        -2.0113220895   -1.0203830293   -1.9235664142
      8  H        -1.4255435674   -2.1084844615   -0.6695726309
      9  C        -3.5236148139   -1.6493766621   -0.5140496653
     10  H        -3.5810059976   -1.9485961924    0.5450107049
     11  C        -4.0145255405   -2.8490328098   -1.2935991664
     12  O        -3.3911898080   -3.4364875451   -2.1424320212
     13  H        -5.0630340152   -3.1464352968   -1.0647898951
     14  C        -4.4909348858   -0.4612954063   -0.7029946266
     15  H        -5.5064563155   -0.7443926073   -0.4064830881
     16  H        -4.5309034508   -0.2007120082   -1.7681970086
     17  C        -4.0242560052    0.7537313514    0.1079877009
     18  H        -4.6988526834    1.5923486471   -0.0849852018
     19  H        -4.0905991413    0.5298253437    1.1765773091
     20  C        -2.0819203896    2.4397480545    0.4479564108
     21  H        -1.0382065683    2.5849292500    0.1373616574
     22  C        -2.8505900777    3.7077057779    0.0168307013
     23  H        -2.4016140049    4.6055780018    0.4506524999
     24  H        -2.8195066559    3.8144121748   -1.0699828716
     25  H        -3.8982072845    3.6773686561    0.3251422207
     26  C        -2.0090173082    2.4048974069    1.9588930528
     27  O        -2.2899941633    1.4791012857    2.6820975697
     28  H        -1.5901556729    3.3389502542    2.3996511014
     29  O         1.8179051708    0.4343617358   -0.8501424633
     30  C         3.0906841830   -0.1916355863   -0.9407659112
     31  H         3.0355738833   -1.1343243068   -1.4975722430
     32  C         0.8019507701   -0.3833920942   -0.2842353881
     33  H         0.7099772322   -1.3154463877   -0.8652425105
     34  C         3.9880681977    0.7349967581   -1.7588320746
     35  O         4.3989668065    0.4780243033   -2.8574504840
     36  O         4.1424505655    1.9372883614   -1.1656078509
     37  H         4.6593814051    2.4944220289   -1.7662919451
     38  C         3.6283003459   -0.4579230177    0.4717189147
     39  H         3.7371653774    0.5097990452    0.9815419605
     40  O         4.8805445008   -1.1092496059    0.3537056396
     41  H         5.1243605627   -1.4574338907    1.2189723515
     42  C         2.6085326111   -1.3202867124    1.2087185975
     43  H         2.5886612865   -2.3079314434    0.7379871052
     44  O         3.0165221958   -1.5837413992    2.5590543315
     45  H         3.0300546682   -0.7505464295    3.0470361613
     46  C         1.1947499907   -0.7308347863    1.1681152913
     47  H         1.1659224891    0.2064607146    1.7447604795
     48  O         0.2714924504   -1.6763219255    1.6902318556
     49  H         0.6558470838   -2.0578729244    2.4887302681
   Point Group: c1    Number of degrees of freedom:   141


   Energy is  -1301.522978282

 Hessian Updated using BFGS Update

141 Hessian modes will be used to form the next step
  Hessian Eigenvalues:
     0.002365    0.004011    0.005456    0.005923    0.006172    0.006633
     0.006680    0.007199    0.007566    0.007837    0.009647    0.010177
     0.010991    0.011310    0.012805    0.014637    0.019030    0.020125
     0.021844    0.030548    0.030957    0.033364    0.034249    0.038832
     0.039356    0.043551    0.044252    0.044958    0.046031    0.046526
     0.047625    0.047685    0.048580    0.049114    0.050495    0.050660
     0.051212    0.052942    0.054523    0.054941    0.055173    0.056231
     0.056788    0.056953    0.058128    0.058588    0.060192    0.062077
     0.063450    0.065736    0.068522    0.070370    0.074942    0.078556
     0.080282    0.081646    0.082732    0.084193    0.089232    0.096823
     0.098574    0.116018    0.125112    0.128561    0.141777    0.149347
     0.154720    0.159589    0.159902    0.159993    0.160000    0.160002
     0.160054    0.160209    0.160547    0.161565    0.167100    0.169718
     0.171829    0.179416    0.182064    0.190908    0.191296    0.199935
     0.201564    0.205611    0.218198    0.220093    0.248077    0.250468
     0.260170    0.260955    0.271382    0.275527    0.276693    0.284362
     0.287375    0.288108    0.290201    0.291410    0.292602    0.296530
     0.302491    0.305560    0.308703    0.329239    0.331794    0.335263
     0.338002    0.338826    0.338985    0.339069    0.339376    0.339614
     0.340000    0.340472    0.340762    0.340958    0.341220    0.341320
     0.341557    0.342318    0.342415    0.342779    0.344251    0.365142
     0.388508    0.393866    0.399599    0.402233    0.403462    0.415407
     0.485515    0.511984    0.517001    0.518226    0.522441    0.543318
     0.878834    0.925448    0.939353

 Minimum Search - Taking Simple RFO Step
 Searching for Lamda that Minimizes Along All modes
 Value Taken    Lamda =  -0.00190710
 Step Taken.  Stepsize is  0.191916

                             Maximum     Tolerance    Cnvgd?
         Gradient           0.006137      0.000300      NO
         Displacement       0.064854      0.001200      NO
         Energy change      0.000807      0.000001      NO


 New Cartesian Coordinates Obtained by Inverse Iteration

 Displacement from previous Coordinates is:  0.506552
 ----------------------------------------------------------------
             Standard Nuclear Orientation (Angstroms)
    I     Atom           X                Y                Z
 ----------------------------------------------------------------
    1      C      -2.5853400562     1.1577017162    -0.2374283655
    2      H      -2.5538515111     1.3765785761    -1.3140403255
    3      C      -1.6336363414    -0.0331550187    -0.0223970154
    4      H      -1.6109896605    -0.3010488821     1.0349901829
    5      O      -0.3282634558     0.4496960677    -0.4165762909
    6      C      -2.0688090435    -1.2485141456    -0.8471330148
    7      H      -1.9956012525    -1.0124038863    -1.9143075965
    8      H      -1.4031539183    -2.0929151788    -0.6577290137
    9      C      -3.5054362923    -1.6510331351    -0.5059730150
   10      H      -3.5621004954    -1.9494747056     0.5533395197
   11      C      -3.9843600702    -2.8558527381    -1.2853513221
   12      O      -3.3450266888    -3.4540044831    -2.1154475867
   13      H      -5.0228768826    -3.1755742847    -1.0424525679
   14      C      -4.4821297690    -0.4718351330    -0.6984916433
   15      H      -5.4961410758    -0.7639153821    -0.4054513177
   16      H      -4.5209085259    -0.2117755015    -1.7639506254
   17      C      -4.0282243772     0.7470980172     0.1137850861
   18      H      -4.7097966097     1.5798264312    -0.0802537922
   19      H      -4.0955331481     0.5221195649     1.1820723062
   20      C      -2.1010505709     2.4494660840     0.4604210035
   21      H      -1.0543165317     2.5976776158     0.1613857510
   22      C      -2.8685396244     3.7136283363     0.0175679534
   23      H      -2.4308097937     4.6130573893     0.4597195609
   24      H      -2.8204116068     3.8220014454    -1.0684980069
   25      H      -3.9208253892     3.6786818553     0.3091811590
   26      C      -2.0435795086     2.4170714918     1.9724055787
   27      O      -2.3459979366     1.4970623665     2.6950844308
   28      H      -1.6652522325     3.3656631156     2.4184459258
   29      O       1.8178348631     0.4493171119    -0.8622269889
   30      C       3.0831005835    -0.1905721597    -0.9575844452
   31      H       3.0142444702    -1.1302669819    -1.5179184458
   32      C       0.7975977840    -0.3627388036    -0.2957072933
   33      H       0.6925643501    -1.2922514273    -0.8783016027
   34      C       3.9877394390     0.7294070516    -1.7750180203
   35      O       4.4342922420     0.4544189273    -2.8560207584
   36      O       4.2203240235     1.8995635428    -1.1442264479
   37      H       4.7798144598     2.4355796400    -1.7261106353
   38      C       3.6225489901    -0.4677259791     0.4523858569
   39      H       3.7419987385     0.4970305377     0.9655863826
   40      O       4.8687943111    -1.1297218726     0.3299029762
   41      H       5.1102276422    -1.4835410021     1.1939541388
   42      C       2.5963556534    -1.3232215531     1.1895513094
   43      H       2.5647712612    -2.3090095471     0.7153616604
   44      O       3.0046535547    -1.5946259935     2.5382736255
   45      H       3.0267325100    -0.7627334716     3.0287390429
   46      C       1.1893170973    -0.7174541790     1.1541379028
   47      H       1.1729126244     0.2184731664     1.7335357525
   48      O       0.2491035058    -1.6475590303     1.6738058321
   49      H       0.6244086896    -2.0343825857     2.4743282555
 ----------------------------------------------------------------
 Molecular Point Group                 C1    NOp =  1
 Largest Abelian Subgroup              C1    NOp =  1
 Nuclear Repulsion Energy =  2445.4088979976 hartrees
 There are       96 alpha and       96 beta electrons
 Applying Cartesian multipole field
    Component          Value
    ---------          -----
     (2,0,0)        1.00000E-12
     (0,2,0)        2.00000E-11
     (0,0,2)       -3.00000E-11
 Nucleus-field energy     =     0.0000000062 hartrees
 Requested basis set is 6-311++G(d,p)
 There are 270 shells and 718 basis functions
 A cutoff of  1.0D-11 yielded  26050 shell pairs
 There are    179810 function pairs (    190637 Cartesian)
 Smallest overlap matrix eigenvalue = 7.45E-07

 Q-Chem warning in module stvman/mkSTV.C, line 306:

 Overlap eigenvalue is smaller than square root of threshold
 Use THRESH >= 12 to get rid of this warning

 Linear dependence detected in AO basis
 Tighter screening thresholds may be required for diffuse basis sets
 Use S2THRESH > 14 and THRESH = 14 in case of SCF convergence issues
 Number of orthogonalized atomic orbitals = 717
 Maximum deviation from orthogonality = 6.283E-10
 Guess MOs from SCF MO coefficient file

 -----------------------------------------------------------------------
  General SCF calculation program by
  Eric Jon Sundstrom, Paul Horn, Yuezhi Mao, Dmitri Zuev, Alec White,
  David Stuck, Shaama M.S., Shane Yost, Joonho Lee, David Small,
  Daniel Levine, Susi Lehtola, Hugh Burton, Evgeny Epifanovsky
 -----------------------------------------------------------------------
 Exchange:     0.2000 Hartree-Fock + 0.0800 Slater + 0.7200 B88
 Correlation:  0.1900 VWN1RPA + 0.8100 LYP
 Using SG-1 standard quadrature grid
 using 6 threads for integral computing
 -------------------------------------------------------
 OpenMP Integral computing Module                
 Release: version 2.0, May 2017, Q-Chem Inc. Pleasanton 
 -------------------------------------------------------
 -------------------------------------------------------
 OpenMP BLAS3 based DFT computing Module                
 Release: version 1.0, May 2013, Q-Chem Inc. Pittsburgh 
 -------------------------------------------------------
 A restricted SCF calculation will be
 performed using DIIS
 SCF converges when DIIS error is below 1.0e-08
 ---------------------------------------
  Cycle       Energy         DIIS error
 ---------------------------------------
    1   -1301.5174778456      2.57e-04  
    2   -1301.5238527654      4.08e-05  
    3   -1301.5238387587      5.56e-05  
    4   -1301.5239716707      1.32e-05  
    5   -1301.5239782398      6.56e-06  
    6   -1301.5239802314      1.70e-06  
    7   -1301.5239803841      5.15e-07  
    8   -1301.5239803998      1.55e-07  
    9   -1301.5239804016      7.72e-08  
   10   -1301.5239804015      3.11e-08  
   11   -1301.5239804016      1.13e-08  
   12   -1301.5239804015      3.23e-09  Convergence criterion met
 ---------------------------------------
 SCF time:   CPU 2162.59s  wall 382.00s 
 SCF   energy in the final basis set =    -1301.5239804015
 Total energy in the final basis set =    -1301.5239804015

 --------------------------------------------------------------

                    Orbital Energies (a.u.)
 --------------------------------------------------------------

 Alpha MOs
 -- Occupied --
-19.1881 -19.1680 -19.1592 -19.1493 -19.1488 -19.1420 -19.1345 -19.1327
-19.1308 -10.3239 -10.2974 -10.2709 -10.2663 -10.2618 -10.2553 -10.2538
-10.2509 -10.2297 -10.1950 -10.1950 -10.1886 -10.1868 -10.1822 -10.1777
-10.1737  -1.1320  -1.1002  -1.0763  -1.0648  -1.0609  -1.0562  -1.0439
 -1.0421  -1.0349  -0.8598  -0.8177  -0.8129  -0.7989  -0.7568  -0.7524
 -0.7014  -0.6795  -0.6722  -0.6546  -0.6489  -0.6270  -0.6109  -0.5973
 -0.5684  -0.5651  -0.5624  -0.5529  -0.5454  -0.5226  -0.5159  -0.5086
 -0.5032  -0.5002  -0.4942  -0.4923  -0.4858  -0.4792  -0.4634  -0.4553
 -0.4516  -0.4480  -0.4443  -0.4417  -0.4380  -0.4259  -0.4199  -0.4134
 -0.4048  -0.4018  -0.3987  -0.3924  -0.3868  -0.3840  -0.3793  -0.3731
 -0.3703  -0.3618  -0.3579  -0.3488  -0.3455  -0.3436  -0.3397  -0.3272
 -0.3200  -0.3154  -0.3070  -0.2976  -0.2866  -0.2756  -0.2649  -0.2614
 -- Virtual --
 -0.0444  -0.0394  -0.0344  -0.0240  -0.0129  -0.0100  -0.0063  -0.0003
  0.0018   0.0088   0.0127   0.0182   0.0249   0.0269   0.0305   0.0335
  0.0401   0.0421   0.0448   0.0507   0.0529   0.0563   0.0595   0.0624
  0.0687   0.0702   0.0736   0.0766   0.0784   0.0837   0.0864   0.0885
  0.0926   0.0960   0.0963   0.0979   0.1002   0.1037   0.1052   0.1069
  0.1098   0.1101   0.1118   0.1161   0.1172   0.1212   0.1237   0.1251
  0.1294   0.1296   0.1326   0.1334   0.1354   0.1363   0.1404   0.1420
  0.1443   0.1449   0.1469   0.1499   0.1528   0.1546   0.1563   0.1594
  0.1601   0.1626   0.1645   0.1660   0.1667   0.1683   0.1733   0.1750
  0.1812   0.1819   0.1858   0.1875   0.1898   0.1908   0.1963   0.1969
  0.2000   0.2017   0.2036   0.2087   0.2110   0.2112   0.2136   0.2173
  0.2225   0.2228   0.2253   0.2301   0.2315   0.2358   0.2370   0.2384
  0.2397   0.2418   0.2458   0.2484   0.2522   0.2558   0.2588   0.2603
  0.2635   0.2665   0.2666   0.2708   0.2729   0.2744   0.2796   0.2846
  0.2859   0.2890   0.2896   0.2931   0.2937   0.2963   0.2987   0.3053
  0.3076   0.3131   0.3137   0.3168   0.3177   0.3198   0.3214   0.3253
  0.3300   0.3323   0.3332   0.3376   0.3406   0.3416   0.3455   0.3491
  0.3518   0.3547   0.3576   0.3592   0.3602   0.3634   0.3647   0.3692
  0.3715   0.3745   0.3781   0.3811   0.3824   0.3868   0.3905   0.3964
  0.3979   0.4031   0.4082   0.4131   0.4175   0.4178   0.4262   0.4305
  0.4341   0.4366   0.4454   0.4504   0.4553   0.4594   0.4650   0.4723
  0.4742   0.4821   0.4873   0.4886   0.4911   0.4981   0.5088   0.5112
  0.5173   0.5274   0.5294   0.5342   0.5429   0.5518   0.5581   0.5649
  0.5663   0.5701   0.5745   0.5822   0.5887   0.5948   0.6003   0.6029
  0.6088   0.6125   0.6199   0.6224   0.6293   0.6329   0.6411   0.6426
  0.6471   0.6514   0.6571   0.6592   0.6649   0.6722   0.6787   0.6824
  0.6886   0.6956   0.6960   0.7003   0.7061   0.7077   0.7142   0.7241
  0.7308   0.7326   0.7452   0.7480   0.7517   0.7579   0.7607   0.7619
  0.7663   0.7728   0.7761   0.7811   0.7836   0.7882   0.7893   0.7951
  0.8003   0.8054   0.8093   0.8140   0.8178   0.8255   0.8346   0.8396
  0.8503   0.8626   0.8734   0.8924   0.9061   0.9129   0.9343   0.9387
  0.9494   0.9519   0.9699   0.9812   1.0019   1.0090   1.0132   1.0243
  1.0288   1.0318   1.0442   1.0549   1.0622   1.0714   1.0823   1.0956
  1.0988   1.1143   1.1193   1.1242   1.1412   1.1490   1.1538   1.1661
  1.1669   1.1746   1.1783   1.1847   1.1892   1.1921   1.2009   1.2061
  1.2088   1.2118   1.2165   1.2244   1.2287   1.2424   1.2493   1.2549
  1.2602   1.2668   1.2713   1.2816   1.2862   1.2918   1.3003   1.3015
  1.3253   1.3335   1.3461   1.3470   1.3558   1.3604   1.3757   1.3832
  1.3931   1.4117   1.4306   1.4383   1.4464   1.4532   1.4667   1.4706
  1.4748   1.4833   1.4988   1.5062   1.5087   1.5182   1.5270   1.5359
  1.5417   1.5496   1.5528   1.5554   1.5635   1.5659   1.5682   1.5756
  1.5787   1.5866   1.5908   1.5957   1.6019   1.6107   1.6142   1.6150
  1.6188   1.6213   1.6244   1.6320   1.6372   1.6426   1.6530   1.6606
  1.6621   1.6670   1.6700   1.6720   1.6781   1.6879   1.6967   1.6987
  1.7149   1.7198   1.7234   1.7343   1.7406   1.7446   1.7500   1.7641
  1.7690   1.7719   1.7812   1.7859   1.7982   1.8031   1.8130   1.8163
  1.8243   1.8345   1.8428   1.8510   1.8564   1.8644   1.8720   1.8797
  1.8922   1.8994   1.9135   1.9216   1.9268   1.9418   1.9444   1.9544
  1.9626   1.9775   1.9817   2.0037   2.0187   2.0240   2.0348   2.0450
  2.0486   2.0623   2.0660   2.0732   2.0783   2.0827   2.0933   2.1065
  2.1138   2.1340   2.1444   2.1468   2.1493   2.1593   2.1651   2.1729
  2.1791   2.1977   2.2195   2.2250   2.2407   2.2454   2.2568   2.2714
  2.2786   2.2880   2.3026   2.3150   2.3234   2.3412   2.3532   2.3666
  2.3678   2.3937   2.4018   2.4152   2.4312   2.4463   2.4768   2.4884
  2.4943   2.5165   2.5263   2.5324   2.5340   2.5357   2.5483   2.5748
  2.5792   2.5849   2.5886   2.6010   2.6089   2.6248   2.6293   2.6395
  2.6421   2.6486   2.6631   2.6811   2.6864   2.6997   2.7026   2.7081
  2.7261   2.7394   2.7546   2.7716   2.7801   2.7925   2.7964   2.8092
  2.8207   2.8311   2.8414   2.8454   2.8571   2.8628   2.8690   2.8770
  2.8823   2.8909   2.8976   2.8993   2.9209   2.9218   2.9297   2.9399
  2.9503   2.9539   2.9579   2.9691   2.9830   2.9970   3.0039   3.0112
  3.0176   3.0322   3.0405   3.0429   3.0653   3.0695   3.0810   3.0831
  3.0912   3.1018   3.1185   3.1217   3.1342   3.1459   3.1558   3.1572
  3.1680   3.1779   3.1807   3.2008   3.2119   3.2163   3.2476   3.2528
  3.2668   3.2834   3.2976   3.3109   3.3225   3.3365   3.3631   3.3694
  3.3753   3.3854   3.4021   3.4142   3.4359   3.4663   3.4792   3.5005
  3.5196   3.5228   3.5490   3.5626   3.5781   3.6191   3.6821   3.7822
  3.7835   3.7956   3.8023   3.8057   3.8412   3.8520   3.8777   3.8904
  3.9032   3.9189   3.9314   3.9435   3.9579   3.9705   3.9976   4.0091
  4.0185   4.0685   4.0935   4.1031   4.1329   4.1645   4.1731   4.1778
  4.2331   4.2367   4.2491   4.2717   4.2953   4.3212   4.3338   4.3947
  4.4122   4.9840   5.0612   5.0757   5.0892   5.0972   5.1143   5.1222
  5.1497   5.1869   5.1939   5.1976   5.2199   5.3658   5.3796   5.4191
  5.4368   5.4692   5.4982   5.6006   5.6154   5.6498   5.6609   5.7291
  5.7414   5.7573   5.8013   5.8493  23.7538  23.7633  23.7958  23.8078
 23.8150  23.8243  23.8456  23.8714  23.8735  23.8885  23.8982  23.9124
 23.9334  23.9532  23.9755  23.9862  49.8689  49.9025  49.9464  49.9523
 49.9702  49.9734  49.9810  50.0153  50.0171
 --------------------------------------------------------------

          Ground-State Mulliken Net Atomic Charges

     Atom                 Charge (a.u.)
  ----------------------------------------
      1 C                     0.294094
      2 H                     0.239152
      3 C                    -1.128944
      4 H                     0.306832
      5 O                     0.168641
      6 C                    -0.792833
      7 H                     0.217361
      8 H                     0.196228
      9 C                     0.768394
     10 H                     0.218532
     11 C                    -0.354146
     12 O                    -0.207618
     13 H                     0.109465
     14 C                    -0.675080
     15 H                     0.179923
     16 H                     0.167893
     17 C                    -0.467175
     18 H                     0.145921
     19 H                     0.216300
     20 C                     0.553746
     21 H                     0.262716
     22 C                    -0.500276
     23 H                     0.159400
     24 H                     0.153486
     25 H                     0.158530
     26 C                    -0.401330
     27 O                    -0.190382
     28 H                     0.113491
     29 O                     0.104546
     30 C                    -0.317717
     31 H                     0.265306
     32 C                    -0.622663
     33 H                     0.269360
     34 C                     0.122097
     35 O                    -0.205687
     36 O                    -0.126881
     37 H                     0.296970
     38 C                    -0.230408
     39 H                     0.273734
     40 O                    -0.149343
     41 H                     0.262241
     42 C                    -0.711943
     43 H                     0.296607
     44 O                    -0.205277
     45 H                     0.275261
     46 C                     0.062997
     47 H                     0.273835
     48 O                    -0.114456
     49 H                     0.269101
  ----------------------------------------
  Sum of atomic charges =     0.000000

 -----------------------------------------------------------------
                    Cartesian Multipole Moments
 -----------------------------------------------------------------
    Charge (ESU x 10^10)
                 0.0000
    Dipole Moment (Debye)
         X      -0.9424      Y       3.6122      Z       3.8379
       Tot       5.3540
    Quadrupole Moments (Debye-Ang)
        XX    -143.9556     XY       0.1936     YY    -149.2791
        XZ      15.0629     YZ      -9.9823     ZZ    -163.9533
    Octopole Moments (Debye-Ang^2)
       XXX     -18.1231    XXY      52.7003    XYY      49.2480
       YYY      90.1458    XXZ      61.4509    XYZ      17.3180
       YYZ      33.5689    XZZ      43.0648    YZZ      27.4069
       ZZZ      53.2470
    Hexadecapole Moments (Debye-Ang^3)
      XXXX   -8520.6051   XXXY     361.5166   XXYY   -1817.5860
      XYYY     -13.4681   YYYY   -2885.2181   XXXZ     342.4690
      XXYZ    -229.9189   XYYZ    -176.8979   YYYZ    -272.5414
      XXZZ   -1953.0323   XYZZ      16.6995   YYZZ    -844.6785
      XZZZ     264.0605   YZZZ    -229.6766   ZZZZ   -2006.7272
 -----------------------------------------------------------------
 Calculating analytic gradient of the SCF energy
 Gradient of SCF Energy
            1           2           3           4           5           6
    1   0.0005162   0.0000056  -0.0000388  -0.0001289  -0.0001659  -0.0001849
    2   0.0000677  -0.0000480   0.0000196   0.0000495  -0.0001006   0.0000173
    3   0.0000944  -0.0000290   0.0007642  -0.0003260  -0.0011159  -0.0003089
            7           8           9          10          11          12
    1  -0.0000255   0.0000907   0.0001966  -0.0000177  -0.0000257  -0.0000075
    2   0.0000132   0.0001135  -0.0002375   0.0000497   0.0002402  -0.0000473
    3  -0.0000280   0.0001092  -0.0000051  -0.0000123  -0.0002175   0.0000352
           13          14          15          16          17          18
    1   0.0000097  -0.0001206  -0.0000646   0.0000700  -0.0000115   0.0000540
    2  -0.0000863   0.0000160  -0.0000009   0.0000092   0.0000746  -0.0001981
    3   0.0000196   0.0002355  -0.0000768   0.0000055  -0.0002014   0.0000392
           19          20          21          22          23          24
    1   0.0000010   0.0001749  -0.0000074  -0.0000824   0.0000471  -0.0000389
    2  -0.0001887  -0.0003721   0.0001271   0.0001945  -0.0000160  -0.0000064
    3   0.0001955  -0.0000695  -0.0000327   0.0001598  -0.0000270  -0.0000393
           25          26          27          28          29          30
    1   0.0001607  -0.0003783  -0.0001267   0.0001966   0.0000210  -0.0002177
    2   0.0000069   0.0000982   0.0001221  -0.0000974   0.0002015   0.0001092
    3   0.0000839  -0.0001311   0.0001304   0.0000813   0.0002756  -0.0003065
           31          32          33          34          35          36
    1  -0.0000065  -0.0003777   0.0000574   0.0005227  -0.0002546  -0.0000933
    2  -0.0000106   0.0003418  -0.0000310  -0.0004593   0.0002086   0.0001976
    3   0.0000071   0.0005700  -0.0001157   0.0004277  -0.0001000  -0.0002684
           37          38          39          40          41          42
    1   0.0000151   0.0004076  -0.0001297  -0.0003146   0.0001328   0.0000320
    2   0.0000632  -0.0001294   0.0000465   0.0000314  -0.0000197  -0.0000187
    3   0.0000636   0.0001052  -0.0001038   0.0002097  -0.0000341   0.0000021
           43          44          45          46          47          48
    1   0.0000382  -0.0000228  -0.0000356  -0.0002473   0.0000598   0.0003538
    2  -0.0000112   0.0000274  -0.0000300  -0.0001840   0.0000280  -0.0001353
    3  -0.0000195  -0.0001221   0.0000851  -0.0000835   0.0000321  -0.0000071
           49
    1  -0.0000386
    2  -0.0000460
    3   0.0000491
 Max gradient component =       1.116E-03
 RMS gradient           =       2.010E-04
 Gradient time:  CPU 514.39 s  wall 86.91 s
 Geometry Optimization Parameters
   NAtoms,    NIC,     NZ,  NCons,   NDum,   NFix, NCnnct, MaxDiis
       49     390       0       0       0       0       0       0

 Cartesian Hessian Update
 Hessian Updated using BFGS Update


** GEOMETRY OPTIMIZATION IN DELOCALIZED INTERNAL COORDINATES **
   Searching for a Minimum

   Optimization Cycle:  10

                       Coordinates (Angstroms)
     ATOM                X               Y               Z
      1  C        -2.5853400562    1.1577017162   -0.2374283655
      2  H        -2.5538515111    1.3765785761   -1.3140403255
      3  C        -1.6336363414   -0.0331550187   -0.0223970154
      4  H        -1.6109896605   -0.3010488821    1.0349901829
      5  O        -0.3282634558    0.4496960677   -0.4165762909
      6  C        -2.0688090435   -1.2485141456   -0.8471330148
      7  H        -1.9956012525   -1.0124038863   -1.9143075965
      8  H        -1.4031539183   -2.0929151788   -0.6577290137
      9  C        -3.5054362923   -1.6510331351   -0.5059730150
     10  H        -3.5621004954   -1.9494747056    0.5533395197
     11  C        -3.9843600702   -2.8558527381   -1.2853513221
     12  O        -3.3450266888   -3.4540044831   -2.1154475867
     13  H        -5.0228768826   -3.1755742847   -1.0424525679
     14  C        -4.4821297690   -0.4718351330   -0.6984916433
     15  H        -5.4961410758   -0.7639153821   -0.4054513177
     16  H        -4.5209085259   -0.2117755015   -1.7639506254
     17  C        -4.0282243772    0.7470980172    0.1137850861
     18  H        -4.7097966097    1.5798264312   -0.0802537922
     19  H        -4.0955331481    0.5221195649    1.1820723062
     20  C        -2.1010505709    2.4494660840    0.4604210035
     21  H        -1.0543165317    2.5976776158    0.1613857510
     22  C        -2.8685396244    3.7136283363    0.0175679534
     23  H        -2.4308097937    4.6130573893    0.4597195609
     24  H        -2.8204116068    3.8220014454   -1.0684980069
     25  H        -3.9208253892    3.6786818553    0.3091811590
     26  C        -2.0435795086    2.4170714918    1.9724055787
     27  O        -2.3459979366    1.4970623665    2.6950844308
     28  H        -1.6652522325    3.3656631156    2.4184459258
     29  O         1.8178348631    0.4493171119   -0.8622269889
     30  C         3.0831005835   -0.1905721597   -0.9575844452
     31  H         3.0142444702   -1.1302669819   -1.5179184458
     32  C         0.7975977840   -0.3627388036   -0.2957072933
     33  H         0.6925643501   -1.2922514273   -0.8783016027
     34  C         3.9877394390    0.7294070516   -1.7750180203
     35  O         4.4342922420    0.4544189273   -2.8560207584
     36  O         4.2203240235    1.8995635428   -1.1442264479
     37  H         4.7798144598    2.4355796400   -1.7261106353
     38  C         3.6225489901   -0.4677259791    0.4523858569
     39  H         3.7419987385    0.4970305377    0.9655863826
     40  O         4.8687943111   -1.1297218726    0.3299029762
     41  H         5.1102276422   -1.4835410021    1.1939541388
     42  C         2.5963556534   -1.3232215531    1.1895513094
     43  H         2.5647712612   -2.3090095471    0.7153616604
     44  O         3.0046535547   -1.5946259935    2.5382736255
     45  H         3.0267325100   -0.7627334716    3.0287390429
     46  C         1.1893170973   -0.7174541790    1.1541379028
     47  H         1.1729126244    0.2184731664    1.7335357525
     48  O         0.2491035058   -1.6475590303    1.6738058321
     49  H         0.6244086896   -2.0343825857    2.4743282555
   Point Group: c1    Number of degrees of freedom:   141


   Energy is  -1301.523980402

 Hessian Updated using BFGS Update

141 Hessian modes will be used to form the next step
  Hessian Eigenvalues:
     0.002392    0.003964    0.005457    0.005915    0.006173    0.006599
     0.006680    0.007199    0.007567    0.007834    0.009614    0.010169
     0.010992    0.011311    0.012800    0.014656    0.019036    0.020127
     0.021843    0.030530    0.030938    0.033363    0.034244    0.038948
     0.039426    0.043446    0.044803    0.044995    0.046106    0.046568
     0.047558    0.047863    0.048524    0.049206    0.050153    0.050722
     0.051443    0.052986    0.054531    0.054935    0.055317    0.056158
     0.056630    0.056954    0.058105    0.058727    0.060081    0.062136
     0.063348    0.065736    0.068540    0.070364    0.074935    0.078472
     0.080293    0.081695    0.082730    0.084190    0.089210    0.096654
     0.098598    0.116009    0.124909    0.128499    0.141779    0.149447
     0.154345    0.159566    0.159903    0.159971    0.159999    0.160001
     0.160033    0.160229    0.160535    0.161474    0.167103    0.169496
     0.171683    0.179391    0.182029    0.190085    0.191185    0.200114
     0.201503    0.205466    0.218117    0.220081    0.248123    0.250389
     0.259824    0.260920    0.271348    0.275526    0.276672    0.284360
     0.287377    0.288116    0.290199    0.291432    0.292606    0.296533
     0.302487    0.305562    0.308701    0.329212    0.331794    0.335264
     0.337995    0.338817    0.338983    0.339065    0.339375    0.339600
     0.339988    0.340474    0.340763    0.340954    0.341220    0.341318
     0.341599    0.342330    0.342400    0.342744    0.344180    0.364136
     0.388494    0.393868    0.399413    0.402131    0.403448    0.415289
     0.484139    0.511998    0.517016    0.518190    0.522448    0.543323
     0.878824    0.925447    0.939344

 Minimum Search - Taking Simple RFO Step
 Searching for Lamda that Minimizes Along All modes
 Value Taken    Lamda =  -0.00013609
 Step Taken.  Stepsize is  0.153118

                             Maximum     Tolerance    Cnvgd?
         Gradient           0.000580      0.000300      NO
         Displacement       0.060232      0.001200      NO
         Energy change     -0.001002      0.000001      NO


 New Cartesian Coordinates Obtained by Inverse Iteration

 Displacement from previous Coordinates is:  0.616949
 ----------------------------------------------------------------
             Standard Nuclear Orientation (Angstroms)
    I     Atom           X                Y                Z
 ----------------------------------------------------------------
    1      C      -2.5860584343     1.1677303843    -0.2364196186
    2      H      -2.5324480086     1.3925007249    -1.3108632000
    3      C      -1.6336709220    -0.0212815088    -0.0063094088
    4      H      -1.6232161100    -0.2883077242     1.0520726245
    5      O      -0.3234360193     0.4634969206    -0.3834383244
    6      C      -2.0537770706    -1.2397846819    -0.8344793965
    7      H      -1.9584050962    -1.0078375472    -1.9007865445
    8      H      -1.3932889577    -2.0848410756    -0.6299882647
    9      C      -3.4972262363    -1.6410944488    -0.5221612156
   10      H      -3.5762440044    -1.9358540533     0.5367781318
   11      C      -3.9579491841    -2.8502660936    -1.3060368982
   12      O      -3.2992505952    -3.4523305428    -2.1182563864
   13      H      -5.0022061067    -3.1678383171    -1.0872143587
   14      C      -4.4697880100    -0.4637340467    -0.7407312999
   15      H      -5.4899743910    -0.7563832045    -0.4706910261
   16      H      -4.4842991016    -0.2055086739    -1.8073559285
   17      C      -4.0358329739     0.7558232100     0.0813188210
   18      H      -4.7130032613     1.5888212031    -0.1280775972
   19      H      -4.1276181093     0.5317536409     1.1475655702
   20      C      -2.1219048000     2.4572330990     0.4790436197
   21      H      -1.0785079376     2.6284440048     0.1805440063
   22      C      -2.9146812196     3.7124051100     0.0568450607
   23      H      -2.5021258769     4.6120504130     0.5223546662
   24      H      -2.8599583185     3.8457119051    -1.0259989325
   25      H      -3.9686476017     3.6472495702     0.3379871911
   26      C      -2.0577820498     2.3999084094     1.9901037598
   27      O      -2.3217780356     1.4550494354     2.6957803623
   28      H      -1.7216216903     3.3560432263     2.4530268927
   29      O       1.8163984004     0.4369819035    -0.8643535512
   30      C       3.0745391126    -0.2160204194    -0.9679989934
   31      H       2.9890608146    -1.1604733211    -1.5178205419
   32      C       0.7976097948    -0.3572393193    -0.2713287835
   33      H       0.6744974517    -1.2931443977    -0.8393610890
   34      C       3.9774772206     0.6870640299    -1.8052436405
   35      O       4.4116552392     0.3960421115    -2.8874496733
   36      O       4.2316482616     1.8590247993    -1.1863388475
   37      H       4.7910021777     2.3825291189    -1.7797650981
   38      C       3.6305352236    -0.4836063741     0.4372753585
   39      H       3.7694780551     0.4852509822     0.9375643188
   40      O       4.8673578537    -1.1613490156     0.3043735099
   41      H       5.1140594002    -1.5100084367     1.1690772589
   42      C       2.6055602239    -1.3178125746     1.2012752694
   43      H       2.5549504216    -2.3096308754     0.7416768021
   44      O       3.0311476531    -1.5745675497     2.5476208215
   45      H       3.0707593216    -0.7355010339     3.0246196467
   46      C       1.2063599641    -0.6940985614     1.1775384514
   47      H       1.2112745859     0.2508927761     1.7421748097
   48      O       0.2581633478    -1.6004857882     1.7243865536
   49      H       0.6375400236    -1.9791944031     2.5268301679
 ----------------------------------------------------------------
 Molecular Point Group                 C1    NOp =  1
 Largest Abelian Subgroup              C1    NOp =  1
 Nuclear Repulsion Energy =  2445.5850477526 hartrees
 There are       96 alpha and       96 beta electrons
 Applying Cartesian multipole field
    Component          Value
    ---------          -----
     (2,0,0)        1.00000E-12
     (0,2,0)        2.00000E-11
     (0,0,2)       -3.00000E-11
 Nucleus-field energy     =     0.0000000051 hartrees
 Requested basis set is 6-311++G(d,p)
 There are 270 shells and 718 basis functions
 A cutoff of  1.0D-11 yielded  26040 shell pairs
 There are    179751 function pairs (    190566 Cartesian)
 Smallest overlap matrix eigenvalue = 7.52E-07

 Q-Chem warning in module stvman/mkSTV.C, line 306:

 Overlap eigenvalue is smaller than square root of threshold
 Use THRESH >= 12 to get rid of this warning

 Linear dependence detected in AO basis
 Tighter screening thresholds may be required for diffuse basis sets
 Use S2THRESH > 14 and THRESH = 14 in case of SCF convergence issues
 Number of orthogonalized atomic orbitals = 717
 Maximum deviation from orthogonality = 2.784E-10
 Guess MOs from SCF MO coefficient file

 -----------------------------------------------------------------------
  General SCF calculation program by
  Eric Jon Sundstrom, Paul Horn, Yuezhi Mao, Dmitri Zuev, Alec White,
  David Stuck, Shaama M.S., Shane Yost, Joonho Lee, David Small,
  Daniel Levine, Susi Lehtola, Hugh Burton, Evgeny Epifanovsky
 -----------------------------------------------------------------------
 Exchange:     0.2000 Hartree-Fock + 0.0800 Slater + 0.7200 B88
 Correlation:  0.1900 VWN1RPA + 0.8100 LYP
 Using SG-1 standard quadrature grid
 using 6 threads for integral computing
 -------------------------------------------------------
 OpenMP Integral computing Module                
 Release: version 2.0, May 2017, Q-Chem Inc. Pleasanton 
 -------------------------------------------------------
 -------------------------------------------------------
 OpenMP BLAS3 based DFT computing Module                
 Release: version 1.0, May 2013, Q-Chem Inc. Pittsburgh 
 -------------------------------------------------------
 A restricted SCF calculation will be
 performed using DIIS
 SCF converges when DIIS error is below 1.0e-08
 ---------------------------------------
  Cycle       Energy         DIIS error
 ---------------------------------------
    1   -1301.5169788280      2.90e-04  
    2   -1301.5239008455      4.15e-05  
    3   -1301.5238463549      6.09e-05  
    4   -1301.5240062784      1.33e-05  
    5   -1301.5240126389      7.15e-06  
    6   -1301.5240149860      1.41e-06  
    7   -1301.5240150790      5.24e-07  
    8   -1301.5240150933      1.71e-07  
    9   -1301.5240150947      9.43e-08  
   10   -1301.5240150950      3.18e-08  
   11   -1301.5240150953      1.03e-08  
   12   -1301.5240150951      3.26e-09  Convergence criterion met
 ---------------------------------------
 SCF time:   CPU 2162.45s  wall 382.00s 
 SCF   energy in the final basis set =    -1301.5240150951
 Total energy in the final basis set =    -1301.5240150951

 --------------------------------------------------------------

                    Orbital Energies (a.u.)
 --------------------------------------------------------------

 Alpha MOs
 -- Occupied --
-19.1879 -19.1676 -19.1587 -19.1490 -19.1482 -19.1414 -19.1344 -19.1324
-19.1309 -10.3236 -10.2967 -10.2708 -10.2663 -10.2614 -10.2548 -10.2534
-10.2501 -10.2291 -10.1952 -10.1951 -10.1887 -10.1870 -10.1822 -10.1783
-10.1736  -1.1317  -1.0996  -1.0758  -1.0647  -1.0608  -1.0557  -1.0434
 -1.0418  -1.0342  -0.8597  -0.8178  -0.8124  -0.7986  -0.7568  -0.7522
 -0.7009  -0.6797  -0.6719  -0.6546  -0.6485  -0.6266  -0.6110  -0.5972
 -0.5680  -0.5649  -0.5621  -0.5528  -0.5449  -0.5223  -0.5154  -0.5081
 -0.5027  -0.5002  -0.4937  -0.4919  -0.4855  -0.4787  -0.4635  -0.4552
 -0.4514  -0.4480  -0.4450  -0.4416  -0.4377  -0.4256  -0.4200  -0.4137
 -0.4043  -0.4018  -0.3983  -0.3922  -0.3863  -0.3839  -0.3790  -0.3729
 -0.3703  -0.3618  -0.3577  -0.3490  -0.3455  -0.3434  -0.3395  -0.3274
 -0.3192  -0.3153  -0.3064  -0.2972  -0.2863  -0.2753  -0.2648  -0.2611
 -- Virtual --
 -0.0445  -0.0395  -0.0341  -0.0238  -0.0128  -0.0099  -0.0062  -0.0001
  0.0018   0.0086   0.0127   0.0183   0.0247   0.0269   0.0303   0.0336
  0.0405   0.0421   0.0449   0.0509   0.0528   0.0566   0.0598   0.0621
  0.0690   0.0704   0.0737   0.0768   0.0787   0.0837   0.0865   0.0884
  0.0927   0.0962   0.0967   0.0981   0.1004   0.1039   0.1055   0.1065
  0.1096   0.1103   0.1120   0.1161   0.1176   0.1209   0.1241   0.1254
  0.1289   0.1299   0.1329   0.1331   0.1351   0.1363   0.1404   0.1415
  0.1446   0.1448   0.1467   0.1499   0.1533   0.1552   0.1563   0.1594
  0.1603   0.1623   0.1647   0.1659   0.1667   0.1683   0.1739   0.1753
  0.1813   0.1819   0.1859   0.1878   0.1900   0.1906   0.1966   0.1975
  0.1997   0.2013   0.2039   0.2091   0.2112   0.2116   0.2138   0.2173
  0.2222   0.2234   0.2254   0.2306   0.2316   0.2356   0.2374   0.2383
  0.2406   0.2422   0.2452   0.2483   0.2521   0.2564   0.2583   0.2602
  0.2642   0.2664   0.2673   0.2706   0.2736   0.2743   0.2796   0.2849
  0.2860   0.2893   0.2898   0.2937   0.2941   0.2965   0.2994   0.3053
  0.3080   0.3121   0.3136   0.3168   0.3179   0.3202   0.3208   0.3253
  0.3298   0.3324   0.3335   0.3377   0.3410   0.3415   0.3454   0.3486
  0.3515   0.3548   0.3580   0.3599   0.3613   0.3638   0.3642   0.3697
  0.3716   0.3748   0.3779   0.3812   0.3829   0.3867   0.3904   0.3973
  0.3987   0.4027   0.4095   0.4137   0.4177   0.4183   0.4252   0.4296
  0.4347   0.4371   0.4464   0.4511   0.4560   0.4586   0.4663   0.4726
  0.4752   0.4832   0.4887   0.4894   0.4906   0.4981   0.5083   0.5109
  0.5182   0.5276   0.5289   0.5331   0.5422   0.5515   0.5573   0.5647
  0.5657   0.5699   0.5751   0.5831   0.5885   0.5960   0.5990   0.6026
  0.6089   0.6118   0.6196   0.6228   0.6296   0.6335   0.6394   0.6425
  0.6474   0.6511   0.6560   0.6596   0.6651   0.6730   0.6788   0.6827
  0.6890   0.6956   0.6962   0.7000   0.7067   0.7073   0.7136   0.7242
  0.7301   0.7331   0.7457   0.7476   0.7527   0.7568   0.7608   0.7622
  0.7661   0.7728   0.7772   0.7815   0.7845   0.7881   0.7901   0.7954
  0.8002   0.8061   0.8098   0.8131   0.8180   0.8259   0.8346   0.8398
  0.8498   0.8625   0.8741   0.8925   0.9067   0.9148   0.9342   0.9384
  0.9493   0.9545   0.9716   0.9804   1.0034   1.0076   1.0116   1.0229
  1.0289   1.0333   1.0419   1.0544   1.0615   1.0723   1.0850   1.0952
  1.0985   1.1140   1.1191   1.1251   1.1420   1.1505   1.1544   1.1662
  1.1690   1.1748   1.1784   1.1845   1.1899   1.1925   1.1995   1.2062
  1.2094   1.2119   1.2174   1.2253   1.2272   1.2454   1.2485   1.2547
  1.2605   1.2655   1.2713   1.2825   1.2887   1.2913   1.3012   1.3019
  1.3260   1.3325   1.3442   1.3477   1.3556   1.3610   1.3734   1.3844
  1.3930   1.4122   1.4298   1.4397   1.4473   1.4558   1.4670   1.4708
  1.4751   1.4835   1.4990   1.5053   1.5090   1.5188   1.5273   1.5355
  1.5424   1.5509   1.5525   1.5561   1.5634   1.5665   1.5678   1.5757
  1.5774   1.5864   1.5908   1.5960   1.6015   1.6112   1.6134   1.6143
  1.6184   1.6207   1.6253   1.6328   1.6365   1.6425   1.6529   1.6598
  1.6612   1.6667   1.6690   1.6721   1.6787   1.6884   1.6967   1.7003
  1.7155   1.7201   1.7238   1.7339   1.7390   1.7451   1.7499   1.7641
  1.7683   1.7726   1.7804   1.7852   1.7991   1.8048   1.8122   1.8159
  1.8239   1.8364   1.8443   1.8515   1.8570   1.8649   1.8730   1.8793
  1.8926   1.8993   1.9136   1.9221   1.9289   1.9423   1.9460   1.9562
  1.9643   1.9786   1.9826   2.0044   2.0184   2.0242   2.0352   2.0450
  2.0476   2.0624   2.0637   2.0728   2.0791   2.0839   2.0936   2.1065
  2.1152   2.1349   2.1440   2.1478   2.1480   2.1582   2.1661   2.1716
  2.1790   2.1987   2.2189   2.2259   2.2403   2.2454   2.2574   2.2712
  2.2777   2.2881   2.3014   2.3157   2.3234   2.3414   2.3532   2.3671
  2.3678   2.3947   2.4020   2.4148   2.4301   2.4458   2.4759   2.4877
  2.4927   2.5164   2.5263   2.5323   2.5333   2.5352   2.5478   2.5748
  2.5792   2.5851   2.5887   2.6017   2.6086   2.6254   2.6299   2.6396
  2.6428   2.6492   2.6623   2.6825   2.6876   2.6991   2.7014   2.7076
  2.7249   2.7370   2.7561   2.7727   2.7803   2.7937   2.7970   2.8086
  2.8209   2.8310   2.8425   2.8452   2.8547   2.8628   2.8690   2.8767
  2.8847   2.8910   2.8975   2.8996   2.9185   2.9221   2.9304   2.9400
  2.9502   2.9538   2.9581   2.9697   2.9851   2.9983   3.0032   3.0125
  3.0176   3.0305   3.0408   3.0435   3.0658   3.0703   3.0811   3.0838
  3.0917   3.1016   3.1177   3.1222   3.1350   3.1445   3.1551   3.1585
  3.1689   3.1780   3.1807   3.2007   3.2116   3.2165   3.2467   3.2524
  3.2694   3.2848   3.2977   3.3113   3.3241   3.3375   3.3634   3.3692
  3.3756   3.3851   3.4032   3.4137   3.4362   3.4666   3.4787   3.5015
  3.5183   3.5228   3.5486   3.5624   3.5770   3.6190   3.6822   3.7824
  3.7845   3.7951   3.8021   3.8058   3.8409   3.8517   3.8776   3.8904
  3.9040   3.9203   3.9313   3.9434   3.9609   3.9696   3.9982   4.0082
  4.0177   4.0683   4.0927   4.1030   4.1339   4.1648   4.1735   4.1786
  4.2356   4.2379   4.2496   4.2715   4.2955   4.3213   4.3338   4.3932
  4.4116   4.9847   5.0610   5.0762   5.0888   5.0979   5.1138   5.1226
  5.1513   5.1873   5.1931   5.1957   5.2248   5.3667   5.3794   5.4201
  5.4380   5.4689   5.4995   5.6004   5.6153   5.6499   5.6612   5.7286
  5.7407   5.7584   5.8013   5.8492  23.7544  23.7646  23.7966  23.8078
 23.8151  23.8245  23.8453  23.8717  23.8739  23.8885  23.8977  23.9125
 23.9323  23.9532  23.9750  23.9851  49.8690  49.9028  49.9465  49.9522
 49.9701  49.9739  49.9812  50.0160  50.0171
 --------------------------------------------------------------

          Ground-State Mulliken Net Atomic Charges

     Atom                 Charge (a.u.)
  ----------------------------------------
      1 C                     0.303316
      2 H                     0.238865
      3 C                    -1.189708
      4 H                     0.315016
      5 O                     0.176845
      6 C                    -0.785255
      7 H                     0.218745
      8 H                     0.192731
      9 C                     0.761507
     10 H                     0.218959
     11 C                    -0.353176
     12 O                    -0.207877
     13 H                     0.109976
     14 C                    -0.675483
     15 H                     0.180729
     16 H                     0.168434
     17 C                    -0.449191
     18 H                     0.142145
     19 H                     0.214575
     20 C                     0.549802
     21 H                     0.260822
     22 C                    -0.491502
     23 H                     0.158376
     24 H                     0.154012
     25 H                     0.159836
     26 C                    -0.403167
     27 O                    -0.187399
     28 H                     0.112792
     29 O                     0.103932
     30 C                    -0.316785
     31 H                     0.264475
     32 C                    -0.604960
     33 H                     0.273576
     34 C                     0.117458
     35 O                    -0.206385
     36 O                    -0.127279
     37 H                     0.296818
     38 C                    -0.236493
     39 H                     0.274081
     40 O                    -0.148716
     41 H                     0.262253
     42 C                    -0.700968
     43 H                     0.296537
     44 O                    -0.205532
     45 H                     0.275526
     46 C                     0.064140
     47 H                     0.269725
     48 O                    -0.114112
     49 H                     0.267984
  ----------------------------------------
  Sum of atomic charges =    -0.000000

 -----------------------------------------------------------------
                    Cartesian Multipole Moments
 -----------------------------------------------------------------
    Charge (ESU x 10^10)
                -0.0000
    Dipole Moment (Debye)
         X      -1.0523      Y       3.7103      Z       3.8089
       Tot       5.4205
    Quadrupole Moments (Debye-Ang)
        XX    -142.8946     XY       0.3307     YY    -149.3212
        XZ      15.1120     YZ      -9.7872     ZZ    -163.9224
    Octopole Moments (Debye-Ang^2)
       XXX     -18.7950    XXY      54.1173    XYY      46.4893
       YYY      90.7556    XXZ      60.2913    XYZ      14.5128
       YYZ      34.2247    XZZ      41.3130    YZZ      30.0756
       ZZZ      53.9316
    Hexadecapole Moments (Debye-Ang^3)
      XXXX   -8488.3249   XXXY     395.2788   XXYY   -1812.1764
      XYYY       9.4738   YYYY   -2866.5936   XXXZ     343.8066
      XXYZ    -230.5759   XYYZ    -173.5457   YYYZ    -277.5224
      XXZZ   -1948.5784   XYZZ      31.1316   YYZZ    -842.3971
      XZZZ     267.0979   YZZZ    -237.2866   ZZZZ   -2038.7138
 -----------------------------------------------------------------
 Calculating analytic gradient of the SCF energy
 Gradient of SCF Energy
            1           2           3           4           5           6
    1  -0.0003609  -0.0000412   0.0002149   0.0000076  -0.0000822  -0.0001786
    2   0.0003443  -0.0000466   0.0008702  -0.0002580  -0.0005244  -0.0001237
    3   0.0000543   0.0000381   0.0004382   0.0002682  -0.0010030   0.0000153
            7           8           9          10          11          12
    1   0.0000899   0.0001711  -0.0000219   0.0000072  -0.0002140   0.0001854
    2   0.0000514   0.0000183   0.0000069  -0.0000681   0.0001512  -0.0001117
    3   0.0001063  -0.0000041   0.0000648  -0.0000483   0.0002848  -0.0002446
           13          14          15          16          17          18
    1   0.0000731   0.0000488  -0.0000272  -0.0000122  -0.0000629  -0.0000903
    2   0.0000170   0.0001065  -0.0000115  -0.0000620  -0.0000944   0.0001970
    3  -0.0000826  -0.0001284  -0.0000586  -0.0001522   0.0000504   0.0001258
           19          20          21          22          23          24
    1   0.0000678   0.0002449  -0.0001522  -0.0002349  -0.0000255   0.0000188
    2   0.0000533  -0.0002188   0.0001201  -0.0001321   0.0000069   0.0000365
    3  -0.0002579   0.0000104   0.0000922  -0.0000442   0.0000724   0.0000805
           25          26          27          28          29          30
    1  -0.0001283   0.0008490  -0.0001145  -0.0002905  -0.0001314   0.0002309
    2  -0.0000064   0.0000993  -0.0003453  -0.0000038   0.0001146   0.0000257
    3  -0.0000120  -0.0003842   0.0001284   0.0000383   0.0002431  -0.0000840
           31          32          33          34          35          36
    1  -0.0000679  -0.0000080  -0.0000368  -0.0003182   0.0001898  -0.0000181
    2   0.0000697  -0.0000710  -0.0000255   0.0001873  -0.0001580  -0.0000110
    3  -0.0000358   0.0003677  -0.0001555   0.0004133  -0.0004209   0.0002069
           37          38          39          40          41          42
    1   0.0000058   0.0004939  -0.0000526  -0.0001688  -0.0000362   0.0000612
    2  -0.0000463  -0.0000054   0.0000177   0.0001075   0.0000193  -0.0000561
    3  -0.0000698  -0.0000091  -0.0001118   0.0000020   0.0000269  -0.0000207
           43          44          45          46          47          48
    1   0.0000118  -0.0000607  -0.0000490  -0.0000598   0.0001481  -0.0001792
    2   0.0000234  -0.0000234   0.0000424  -0.0002250  -0.0000137  -0.0000585
    3   0.0000149  -0.0001050   0.0000982   0.0000169   0.0001081   0.0000431
           49
    1   0.0001038
    2   0.0000141
    3   0.0000229
 Max gradient component =       1.003E-03
 RMS gradient           =       2.028E-04
 Gradient time:  CPU 514.14 s  wall 86.83 s
 Geometry Optimization Parameters
   NAtoms,    NIC,     NZ,  NCons,   NDum,   NFix, NCnnct, MaxDiis
       49     390       0       0       0       0       0       0

 Cartesian Hessian Update
 Hessian Updated using BFGS Update


** GEOMETRY OPTIMIZATION IN DELOCALIZED INTERNAL COORDINATES **
   Searching for a Minimum

   Optimization Cycle:  11

                       Coordinates (Angstroms)
     ATOM                X               Y               Z
      1  C        -2.5860584343    1.1677303843   -0.2364196186
      2  H        -2.5324480086    1.3925007249   -1.3108632000
      3  C        -1.6336709220   -0.0212815088   -0.0063094088
      4  H        -1.6232161100   -0.2883077242    1.0520726245
      5  O        -0.3234360193    0.4634969206   -0.3834383244
      6  C        -2.0537770706   -1.2397846819   -0.8344793965
      7  H        -1.9584050962   -1.0078375472   -1.9007865445
      8  H        -1.3932889577   -2.0848410756   -0.6299882647
      9  C        -3.4972262363   -1.6410944488   -0.5221612156
     10  H        -3.5762440044   -1.9358540533    0.5367781318
     11  C        -3.9579491841   -2.8502660936   -1.3060368982
     12  O        -3.2992505952   -3.4523305428   -2.1182563864
     13  H        -5.0022061067   -3.1678383171   -1.0872143587
     14  C        -4.4697880100   -0.4637340467   -0.7407312999
     15  H        -5.4899743910   -0.7563832045   -0.4706910261
     16  H        -4.4842991016   -0.2055086739   -1.8073559285
     17  C        -4.0358329739    0.7558232100    0.0813188210
     18  H        -4.7130032613    1.5888212031   -0.1280775972
     19  H        -4.1276181093    0.5317536409    1.1475655702
     20  C        -2.1219048000    2.4572330990    0.4790436197
     21  H        -1.0785079376    2.6284440048    0.1805440063
     22  C        -2.9146812196    3.7124051100    0.0568450607
     23  H        -2.5021258769    4.6120504130    0.5223546662
     24  H        -2.8599583185    3.8457119051   -1.0259989325
     25  H        -3.9686476017    3.6472495702    0.3379871911
     26  C        -2.0577820498    2.3999084094    1.9901037598
     27  O        -2.3217780356    1.4550494354    2.6957803623
     28  H        -1.7216216903    3.3560432263    2.4530268927
     29  O         1.8163984004    0.4369819035   -0.8643535512
     30  C         3.0745391126   -0.2160204194   -0.9679989934
     31  H         2.9890608146   -1.1604733211   -1.5178205419
     32  C         0.7976097948   -0.3572393193   -0.2713287835
     33  H         0.6744974517   -1.2931443977   -0.8393610890
     34  C         3.9774772206    0.6870640299   -1.8052436405
     35  O         4.4116552392    0.3960421115   -2.8874496733
     36  O         4.2316482616    1.8590247993   -1.1863388475
     37  H         4.7910021777    2.3825291189   -1.7797650981
     38  C         3.6305352236   -0.4836063741    0.4372753585
     39  H         3.7694780551    0.4852509822    0.9375643188
     40  O         4.8673578537   -1.1613490156    0.3043735099
     41  H         5.1140594002   -1.5100084367    1.1690772589
     42  C         2.6055602239   -1.3178125746    1.2012752694
     43  H         2.5549504216   -2.3096308754    0.7416768021
     44  O         3.0311476531   -1.5745675497    2.5476208215
     45  H         3.0707593216   -0.7355010339    3.0246196467
     46  C         1.2063599641   -0.6940985614    1.1775384514
     47  H         1.2112745859    0.2508927761    1.7421748097
     48  O         0.2581633478   -1.6004857882    1.7243865536
     49  H         0.6375400236   -1.9791944031    2.5268301679
   Point Group: c1    Number of degrees of freedom:   141


   Energy is  -1301.524015095

 Hessian Updated using BFGS Update

141 Hessian modes will be used to form the next step
  Hessian Eigenvalues:
     0.002399    0.005331    0.005456    0.005939    0.006186    0.006577
     0.006673    0.007280    0.007600    0.007858    0.009224    0.010080
     0.010870    0.011308    0.012747    0.014657    0.019261    0.020181
     0.021843    0.030460    0.030950    0.033366    0.034576    0.038975
     0.039530    0.043569    0.044773    0.045704    0.046423    0.046632
     0.047477    0.047895    0.048561    0.049312    0.049906    0.050778
     0.051467    0.053097    0.054506    0.054964    0.055355    0.056403
     0.056944    0.057009    0.058096    0.059223    0.059988    0.062069
     0.063258    0.065946    0.068673    0.070351    0.074867    0.078961
     0.080456    0.081677    0.082842    0.084213    0.088986    0.096990
     0.099463    0.115989    0.124292    0.128750    0.142057    0.149589
     0.154842    0.159281    0.159667    0.159926    0.159999    0.160013
     0.160046    0.160190    0.160437    0.161535    0.167125    0.171069
     0.174475    0.179258    0.182697    0.190327    0.196543    0.200537
     0.201516    0.204932    0.218731    0.220121    0.248214    0.250289
     0.260559    0.260741    0.271309    0.276573    0.277346    0.284316
     0.287636    0.288063    0.290221    0.291484    0.292604    0.296545
     0.302716    0.305933    0.308706    0.329277    0.331797    0.335284
     0.338001    0.338865    0.338986    0.339151    0.339368    0.339559
     0.339935    0.340472    0.340752    0.340918    0.341221    0.341279
     0.341931    0.342374    0.342612    0.343681    0.346262    0.363786
     0.388478    0.393867    0.399230    0.402098    0.403601    0.414939
     0.483701    0.511991    0.517002    0.518165    0.522471    0.543350
     0.880982    0.925468    0.939491

 Minimum Search - Taking Simple RFO Step
 Searching for Lamda that Minimizes Along All modes
 Value Taken    Lamda =  -0.00011157
 Step Taken.  Stepsize is  0.150048

                             Maximum     Tolerance    Cnvgd?
         Gradient           0.000915      0.000300      NO
         Displacement       0.048713      0.001200      NO
         Energy change     -0.000035      0.000001      NO


 New Cartesian Coordinates Obtained by Inverse Iteration

 Displacement from previous Coordinates is:  0.620196
 ----------------------------------------------------------------
             Standard Nuclear Orientation (Angstroms)
    I     Atom           X                Y                Z
 ----------------------------------------------------------------
    1      C      -2.5889799659     1.1689959322    -0.2191628182
    2      H      -2.5160900723     1.4015481968    -1.2908176276
    3      C      -1.6363556053    -0.0189162249     0.0172389300
    4      H      -1.6370433569    -0.2913795780     1.0742334438
    5      O      -0.3229530989     0.4747365907    -0.3398352983
    6      C      -2.0424749580    -1.2345837193    -0.8219013968
    7      H      -1.9320353597    -0.9990569864    -1.8860591154
    8      H      -1.3855854579    -2.0808372700    -0.6111084430
    9      C      -3.4898259549    -1.6387685682    -0.5321110982
   10      H      -3.5839834727    -1.9358067011     0.5250612855
   11      C      -3.9364255390    -2.8481177743    -1.3241484969
   12      O      -3.2636611170    -3.4499393294    -2.1246048652
   13      H      -4.9834714117    -3.1673409362    -1.1214118204
   14      C      -4.4615873314    -0.4632328477    -0.7620863516
   15      H      -5.4850014255    -0.7591123830    -0.5085776410
   16      H      -4.4601489946    -0.2011815978    -1.8277911487
   17      C      -4.0434857150     0.7544124154     0.0706974241
   18      H      -4.7172349286     1.5874511187    -0.1492712508
   19      H      -4.1547914247     0.5280656005     1.1345899539
   20      C      -2.1407952251     2.4552194175     0.5131019482
   21      H      -1.0812660580     2.6079302330     0.2650177717
   22      C      -2.8912584370     3.7200901704     0.0460678574
   23      H      -2.4932930053     4.6150884942     0.5327904420
   24      H      -2.7745205545     3.8503789756    -1.0321810103
   25      H      -3.9601531805     3.6697067492     0.2678113936
   26      C      -2.1507267369     2.4041472085     2.0260266459
   27      O      -2.4525305287     1.4635979558     2.7218037499
   28      H      -1.8299193474     3.3600450614     2.5003909680
   29      O       1.8097138430     0.4343370158    -0.8608639931
   30      C       3.0626554961    -0.2263319729    -0.9799960844
   31      H       2.9642715528    -1.1715969179    -1.5262509336
   32      C       0.7965219693    -0.3502059539    -0.2462810302
   33      H       0.6587437890    -1.2882795814    -0.8067679010
   34      C       3.9590545279     0.6699394640    -1.8317431023
   35      O       4.3790514121     0.3731128597    -2.9176497294
   36      O       4.2275321185     1.8416638072    -1.2186108799
   37      H       4.7829006802     2.3611862660    -1.8191125772
   38      C       3.6376636770    -0.4948327371     0.4175932530
   39      H       3.7927735896     0.4740300848     0.9132268647
   40      O       4.8669107694    -1.1826692915     0.2662630117
   41      H       5.1237204350    -1.5325666045     1.1274145149
   42      C       2.6190574753    -1.3182512259     1.2015653148
   43      H       2.5522680150    -2.3113496786     0.7468431772
   44      O       3.0655423413    -1.5729183738     2.5415554218
   45      H       3.1229293248    -0.7316918249     3.0125942311
   46      C       1.2259391102    -0.6817056624     1.1969926256
   47      H       1.2475195341     0.2668512696     1.7551340639
   48      O       0.2762220253    -1.5750884215     1.7618135168
   49      H       0.6609810019    -1.9529597350     2.5618818598
 ----------------------------------------------------------------
 Molecular Point Group                 C1    NOp =  1
 Largest Abelian Subgroup              C1    NOp =  1
 Nuclear Repulsion Energy =  2443.2297468432 hartrees
 There are       96 alpha and       96 beta electrons
 Applying Cartesian multipole field
    Component          Value
    ---------          -----
     (2,0,0)        1.00000E-12
     (0,2,0)        2.00000E-11
     (0,0,2)       -3.00000E-11
 Nucleus-field energy     =     0.0000000044 hartrees
 Requested basis set is 6-311++G(d,p)
 There are 270 shells and 718 basis functions
 A cutoff of  1.0D-11 yielded  26036 shell pairs
 There are    179728 function pairs (    190536 Cartesian)
 Smallest overlap matrix eigenvalue = 7.63E-07

 Q-Chem warning in module stvman/mkSTV.C, line 306:

 Overlap eigenvalue is smaller than square root of threshold
 Use THRESH >= 12 to get rid of this warning

 Linear dependence detected in AO basis
 Tighter screening thresholds may be required for diffuse basis sets
 Use S2THRESH > 14 and THRESH = 14 in case of SCF convergence issues
 Number of orthogonalized atomic orbitals = 717
 Maximum deviation from orthogonality = 2.470E-10
 Guess MOs from SCF MO coefficient file

 -----------------------------------------------------------------------
  General SCF calculation program by
  Eric Jon Sundstrom, Paul Horn, Yuezhi Mao, Dmitri Zuev, Alec White,
  David Stuck, Shaama M.S., Shane Yost, Joonho Lee, David Small,
  Daniel Levine, Susi Lehtola, Hugh Burton, Evgeny Epifanovsky
 -----------------------------------------------------------------------
 Exchange:     0.2000 Hartree-Fock + 0.0800 Slater + 0.7200 B88
 Correlation:  0.1900 VWN1RPA + 0.8100 LYP
 Using SG-1 standard quadrature grid
 using 6 threads for integral computing
 -------------------------------------------------------
 OpenMP Integral computing Module                
 Release: version 2.0, May 2017, Q-Chem Inc. Pleasanton 
 -------------------------------------------------------
 -------------------------------------------------------
 OpenMP BLAS3 based DFT computing Module                
 Release: version 1.0, May 2013, Q-Chem Inc. Pittsburgh 
 -------------------------------------------------------
 A restricted SCF calculation will be
 performed using DIIS
 SCF converges when DIIS error is below 1.0e-08
 ---------------------------------------
  Cycle       Energy         DIIS error
 ---------------------------------------
    1   -1301.5169452391      3.03e-04  
    2   -1301.5239785402      3.50e-05  
    3   -1301.5239673097      4.76e-05  
    4   -1301.5240645452      1.34e-05  
    5   -1301.5240717489      5.73e-06  
    6   -1301.5240733897      1.43e-06  
    7   -1301.5240734841      5.38e-07  
    8   -1301.5240735003      1.71e-07  
    9   -1301.5240735017      1.18e-07  
   10   -1301.5240735024      3.55e-08  
   11   -1301.5240735024      9.49e-09  Convergence criterion met
 ---------------------------------------
 SCF time:   CPU 1979.87s  wall 349.00s 
 SCF   energy in the final basis set =    -1301.5240735024
 Total energy in the final basis set =    -1301.5240735024

 --------------------------------------------------------------

                    Orbital Energies (a.u.)
 --------------------------------------------------------------

 Alpha MOs
 -- Occupied --
-19.1879 -19.1677 -19.1588 -19.1491 -19.1485 -19.1418 -19.1341 -19.1325
-19.1310 -10.3237 -10.2967 -10.2705 -10.2665 -10.2616 -10.2549 -10.2536
-10.2501 -10.2298 -10.1953 -10.1950 -10.1887 -10.1868 -10.1819 -10.1777
-10.1742  -1.1318  -1.0997  -1.0759  -1.0645  -1.0611  -1.0559  -1.0437
 -1.0420  -1.0344  -0.8597  -0.8178  -0.8126  -0.7988  -0.7567  -0.7525
 -0.7011  -0.6795  -0.6720  -0.6546  -0.6485  -0.6268  -0.6111  -0.5973
 -0.5682  -0.5650  -0.5623  -0.5529  -0.5450  -0.5225  -0.5156  -0.5082
 -0.5028  -0.4999  -0.4938  -0.4920  -0.4856  -0.4788  -0.4635  -0.4553
 -0.4515  -0.4482  -0.4447  -0.4419  -0.4379  -0.4257  -0.4197  -0.4139
 -0.4045  -0.4017  -0.3985  -0.3923  -0.3862  -0.3841  -0.3791  -0.3731
 -0.3702  -0.3615  -0.3580  -0.3493  -0.3454  -0.3435  -0.3397  -0.3275
 -0.3192  -0.3155  -0.3063  -0.2974  -0.2866  -0.2752  -0.2649  -0.2613
 -- Virtual --
 -0.0442  -0.0396  -0.0343  -0.0240  -0.0126  -0.0099  -0.0063  -0.0001
  0.0016   0.0086   0.0128   0.0185   0.0243   0.0269   0.0303   0.0335
  0.0401   0.0425   0.0448   0.0505   0.0531   0.0565   0.0598   0.0623
  0.0688   0.0708   0.0736   0.0767   0.0788   0.0835   0.0863   0.0884
  0.0925   0.0960   0.0966   0.0978   0.1004   0.1037   0.1057   0.1057
  0.1096   0.1100   0.1119   0.1161   0.1176   0.1214   0.1244   0.1252
  0.1284   0.1303   0.1326   0.1333   0.1351   0.1361   0.1401   0.1415
  0.1442   0.1448   0.1464   0.1504   0.1533   0.1554   0.1563   0.1595
  0.1598   0.1622   0.1649   0.1659   0.1665   0.1689   0.1738   0.1751
  0.1810   0.1814   0.1863   0.1873   0.1895   0.1897   0.1965   0.1971
  0.1992   0.2015   0.2036   0.2088   0.2107   0.2115   0.2140   0.2173
  0.2220   0.2231   0.2257   0.2306   0.2315   0.2347   0.2377   0.2379
  0.2407   0.2424   0.2446   0.2489   0.2519   0.2561   0.2577   0.2603
  0.2628   0.2666   0.2676   0.2701   0.2734   0.2742   0.2796   0.2849
  0.2856   0.2893   0.2898   0.2930   0.2946   0.2963   0.2997   0.3058
  0.3082   0.3108   0.3132   0.3165   0.3182   0.3200   0.3214   0.3256
  0.3295   0.3315   0.3334   0.3373   0.3408   0.3415   0.3447   0.3486
  0.3515   0.3551   0.3578   0.3595   0.3616   0.3644   0.3647   0.3685
  0.3719   0.3752   0.3773   0.3806   0.3832   0.3862   0.3900   0.3968
  0.3986   0.4009   0.4096   0.4137   0.4163   0.4182   0.4241   0.4290
  0.4355   0.4373   0.4472   0.4515   0.4552   0.4591   0.4650   0.4720
  0.4742   0.4831   0.4867   0.4893   0.4903   0.4984   0.5077   0.5110
  0.5169   0.5268   0.5274   0.5307   0.5412   0.5517   0.5561   0.5632
  0.5656   0.5695   0.5755   0.5840   0.5886   0.5960   0.5988   0.6020
  0.6094   0.6100   0.6194   0.6230   0.6299   0.6337   0.6370   0.6417
  0.6484   0.6504   0.6545   0.6591   0.6645   0.6741   0.6800   0.6817
  0.6875   0.6945   0.6963   0.7005   0.7067   0.7081   0.7139   0.7268
  0.7303   0.7343   0.7458   0.7483   0.7525   0.7562   0.7603   0.7611
  0.7671   0.7730   0.7772   0.7814   0.7847   0.7870   0.7904   0.7962
  0.7998   0.8057   0.8095   0.8127   0.8169   0.8260   0.8346   0.8391
  0.8491   0.8624   0.8743   0.8924   0.9067   0.9147   0.9349   0.9381
  0.9492   0.9548   0.9703   0.9805   1.0025   1.0046   1.0112   1.0202
  1.0265   1.0343   1.0451   1.0531   1.0622   1.0720   1.0853   1.0961
  1.0990   1.1162   1.1207   1.1258   1.1419   1.1502   1.1549   1.1664
  1.1686   1.1730   1.1776   1.1840   1.1885   1.1914   1.2030   1.2051
  1.2080   1.2108   1.2171   1.2254   1.2275   1.2409   1.2484   1.2538
  1.2604   1.2679   1.2703   1.2814   1.2877   1.2903   1.2995   1.3026
  1.3259   1.3332   1.3450   1.3495   1.3556   1.3604   1.3745   1.3827
  1.3939   1.4134   1.4302   1.4395   1.4467   1.4556   1.4668   1.4683
  1.4745   1.4822   1.4985   1.5044   1.5084   1.5190   1.5262   1.5352
  1.5419   1.5501   1.5532   1.5538   1.5630   1.5652   1.5667   1.5741
  1.5773   1.5858   1.5911   1.5965   1.6028   1.6105   1.6133   1.6150
  1.6187   1.6205   1.6242   1.6313   1.6364   1.6417   1.6513   1.6594
  1.6611   1.6674   1.6693   1.6710   1.6794   1.6859   1.6960   1.7000
  1.7155   1.7207   1.7230   1.7353   1.7398   1.7450   1.7501   1.7638
  1.7680   1.7717   1.7805   1.7844   1.7989   1.8042   1.8107   1.8163
  1.8231   1.8355   1.8439   1.8506   1.8568   1.8645   1.8721   1.8801
  1.8929   1.8981   1.9121   1.9218   1.9292   1.9416   1.9460   1.9566
  1.9639   1.9768   1.9816   2.0040   2.0189   2.0240   2.0344   2.0444
  2.0471   2.0615   2.0635   2.0734   2.0785   2.0846   2.0932   2.1051
  2.1145   2.1343   2.1445   2.1484   2.1502   2.1593   2.1665   2.1723
  2.1783   2.1968   2.2188   2.2270   2.2399   2.2465   2.2583   2.2700
  2.2756   2.2856   2.3002   2.3160   2.3221   2.3413   2.3536   2.3664
  2.3684   2.3943   2.4019   2.4138   2.4305   2.4457   2.4763   2.4887
  2.4934   2.5159   2.5268   2.5315   2.5341   2.5361   2.5471   2.5747
  2.5790   2.5848   2.5892   2.6018   2.6091   2.6247   2.6295   2.6381
  2.6418   2.6491   2.6616   2.6823   2.6875   2.6991   2.7020   2.7077
  2.7255   2.7378   2.7557   2.7729   2.7800   2.7933   2.7975   2.8084
  2.8205   2.8320   2.8424   2.8457   2.8554   2.8618   2.8697   2.8763
  2.8830   2.8913   2.8970   2.8995   2.9169   2.9222   2.9305   2.9390
  2.9484   2.9534   2.9590   2.9694   2.9869   2.9981   3.0025   3.0115
  3.0168   3.0311   3.0400   3.0431   3.0651   3.0702   3.0801   3.0829
  3.0911   3.1011   3.1157   3.1208   3.1355   3.1435   3.1530   3.1587
  3.1699   3.1771   3.1813   3.1995   3.2108   3.2165   3.2460   3.2519
  3.2720   3.2867   3.2970   3.3105   3.3249   3.3375   3.3631   3.3692
  3.3756   3.3848   3.4031   3.4143   3.4367   3.4671   3.4782   3.5015
  3.5179   3.5231   3.5499   3.5626   3.5760   3.6193   3.6822   3.7825
  3.7834   3.7945   3.8021   3.8058   3.8416   3.8520   3.8771   3.8908
  3.9038   3.9209   3.9297   3.9424   3.9577   3.9700   3.9980   4.0068
  4.0181   4.0693   4.0942   4.1023   4.1338   4.1647   4.1737   4.1784
  4.2367   4.2378   4.2511   4.2721   4.2961   4.3220   4.3338   4.3934
  4.4104   4.9848   5.0606   5.0762   5.0873   5.0971   5.1122   5.1212
  5.1519   5.1871   5.1936   5.1970   5.2196   5.3675   5.3792   5.4200
  5.4381   5.4661   5.4993   5.6008   5.6151   5.6500   5.6613   5.7284
  5.7384   5.7563   5.8032   5.8492  23.7545  23.7655  23.7965  23.8076
 23.8147  23.8246  23.8450  23.8710  23.8742  23.8884  23.8968  23.9124
 23.9325  23.9538  23.9751  23.9843  49.8689  49.9025  49.9461  49.9518
 49.9698  49.9736  49.9807  50.0158  50.0172
 --------------------------------------------------------------

          Ground-State Mulliken Net Atomic Charges

     Atom                 Charge (a.u.)
  ----------------------------------------
      1 C                     0.313708
      2 H                     0.238959
      3 C                    -1.215834
      4 H                     0.314411
      5 O                     0.177810
      6 C                    -0.772469
      7 H                     0.220929
      8 H                     0.189058
      9 C                     0.747172
     10 H                     0.218980
     11 C                    -0.347244
     12 O                    -0.208112
     13 H                     0.110695
     14 C                    -0.664463
     15 H                     0.180663
     16 H                     0.167702
     17 C                    -0.474668
     18 H                     0.142746
     19 H                     0.215554
     20 C                     0.571022
     21 H                     0.261340
     22 C                    -0.506199
     23 H                     0.158753
     24 H                     0.153488
     25 H                     0.158444
     26 C                    -0.398744
     27 O                    -0.191842
     28 H                     0.112275
     29 O                     0.102827
     30 C                    -0.324945
     31 H                     0.263627
     32 C                    -0.582129
     33 H                     0.278921
     34 C                     0.109274
     35 O                    -0.206679
     36 O                    -0.128486
     37 H                     0.296757
     38 C                    -0.234246
     39 H                     0.274091
     40 O                    -0.147829
     41 H                     0.262555
     42 C                    -0.684764
     43 H                     0.296877
     44 O                    -0.206153
     45 H                     0.275784
     46 C                     0.064535
     47 H                     0.263799
     48 O                    -0.115710
     49 H                     0.267755
  ----------------------------------------
  Sum of atomic charges =     0.000000

 -----------------------------------------------------------------
                    Cartesian Multipole Moments
 -----------------------------------------------------------------
    Charge (ESU x 10^10)
                 0.0000
    Dipole Moment (Debye)
         X      -0.9187      Y       3.6804      Z       3.7586
       Tot       5.3401
    Quadrupole Moments (Debye-Ang)
        XX    -142.7738     XY       0.7073     YY    -149.3982
        XZ      15.7656     YZ      -9.8269     ZZ    -164.1132
    Octopole Moments (Debye-Ang^2)
       XXX     -11.8922    XXY      52.8819    XYY      45.6460
       YYY      90.1490    XXZ      56.6625    XYZ      13.4794
       YYZ      34.1673    XZZ      43.3164    YZZ      30.8869
       ZZZ      53.3726
    Hexadecapole Moments (Debye-Ang^3)
      XXXX   -8480.5305   XXXY     421.5306   XXYY   -1811.4527
      XYYY      30.0020   YYYY   -2865.0259   XXXZ     369.3385
      XXYZ    -233.7422   XYYZ    -166.4235   YYYZ    -281.9027
      XXZZ   -1959.3029   XYZZ      44.7775   YYZZ    -845.4552
      XZZZ     291.3009   YZZZ    -245.9534   ZZZZ   -2073.4951
 -----------------------------------------------------------------
 Calculating analytic gradient of the SCF energy
 Gradient of SCF Energy
            1           2           3           4           5           6
    1  -0.0004006  -0.0000098   0.0001370   0.0000226  -0.0001531  -0.0001674
    2   0.0000217   0.0000168   0.0003785  -0.0001418  -0.0001937  -0.0001092
    3   0.0001654   0.0000178   0.0003338  -0.0000857  -0.0007456   0.0000426
            7           8           9          10          11          12
    1   0.0000720   0.0001249   0.0001505  -0.0000048  -0.0001110   0.0000224
    2  -0.0000031  -0.0000086   0.0000081  -0.0000684   0.0001092  -0.0000194
    3   0.0000401   0.0000002   0.0000005  -0.0000147  -0.0001433   0.0000448
           13          14          15          16          17          18
    1   0.0000711  -0.0000052  -0.0000125   0.0000019   0.0002209  -0.0000372
    2  -0.0000424  -0.0000270   0.0000130  -0.0000066   0.0001681   0.0000429
    3  -0.0000041  -0.0000344  -0.0000339  -0.0000744  -0.0000753   0.0000842
           19          20          21          22          23          24
    1   0.0000173   0.0000214  -0.0000977  -0.0000853  -0.0000023   0.0000102
    2   0.0000379   0.0000589  -0.0000914  -0.0000898   0.0000101   0.0000664
    3   0.0000051  -0.0000562   0.0001210  -0.0000021   0.0000807   0.0000748
           25          26          27          28          29          30
    1  -0.0000510   0.0004229  -0.0002191  -0.0001655  -0.0001112   0.0004425
    2  -0.0000056  -0.0000345  -0.0000119   0.0000015  -0.0000767  -0.0000374
    3  -0.0000358  -0.0001062   0.0000226   0.0000061   0.0002074  -0.0000427
           31          32          33          34          35          36
    1  -0.0000127   0.0000789  -0.0000174  -0.0004449   0.0001553   0.0000774
    2   0.0000801   0.0001047  -0.0000517   0.0003587  -0.0001461  -0.0001338
    3  -0.0000158   0.0003978  -0.0000978  -0.0000889  -0.0000240   0.0001357
           37          38          39          40          41          42
    1  -0.0000240   0.0002809  -0.0000364  -0.0001040  -0.0000812  -0.0000710
    2  -0.0000301  -0.0000472   0.0000151   0.0000767   0.0000578  -0.0000766
    3   0.0000191   0.0000619  -0.0000872  -0.0000068  -0.0000613  -0.0000248
           43          44          45          46          47          48
    1   0.0000270   0.0000040  -0.0000477  -0.0000696   0.0001196   0.0000480
    2   0.0000260  -0.0000020  -0.0000123  -0.0001724   0.0000253  -0.0000971
    3   0.0000129  -0.0000478   0.0000272   0.0000532   0.0000336  -0.0000363
           49
    1   0.0000140
    2   0.0000595
    3  -0.0000432
 Max gradient component =       7.456E-04
 RMS gradient           =       1.379E-04
 Gradient time:  CPU 512.57 s  wall 86.48 s
 Geometry Optimization Parameters
   NAtoms,    NIC,     NZ,  NCons,   NDum,   NFix, NCnnct, MaxDiis
       49     390       0       0       0       0       0       0

 Cartesian Hessian Update
 Hessian Updated using BFGS Update


** GEOMETRY OPTIMIZATION IN DELOCALIZED INTERNAL COORDINATES **
   Searching for a Minimum

   Optimization Cycle:  12

                       Coordinates (Angstroms)
     ATOM                X               Y               Z
      1  C        -2.5889799659    1.1689959322   -0.2191628182
      2  H        -2.5160900723    1.4015481968   -1.2908176276
      3  C        -1.6363556053   -0.0189162249    0.0172389300
      4  H        -1.6370433569   -0.2913795780    1.0742334438
      5  O        -0.3229530989    0.4747365907   -0.3398352983
      6  C        -2.0424749580   -1.2345837193   -0.8219013968
      7  H        -1.9320353597   -0.9990569864   -1.8860591154
      8  H        -1.3855854579   -2.0808372700   -0.6111084430
      9  C        -3.4898259549   -1.6387685682   -0.5321110982
     10  H        -3.5839834727   -1.9358067011    0.5250612855
     11  C        -3.9364255390   -2.8481177743   -1.3241484969
     12  O        -3.2636611170   -3.4499393294   -2.1246048652
     13  H        -4.9834714117   -3.1673409362   -1.1214118204
     14  C        -4.4615873314   -0.4632328477   -0.7620863516
     15  H        -5.4850014255   -0.7591123830   -0.5085776410
     16  H        -4.4601489946   -0.2011815978   -1.8277911487
     17  C        -4.0434857150    0.7544124154    0.0706974241
     18  H        -4.7172349286    1.5874511187   -0.1492712508
     19  H        -4.1547914247    0.5280656005    1.1345899539
     20  C        -2.1407952251    2.4552194175    0.5131019482
     21  H        -1.0812660580    2.6079302330    0.2650177717
     22  C        -2.8912584370    3.7200901704    0.0460678574
     23  H        -2.4932930053    4.6150884942    0.5327904420
     24  H        -2.7745205545    3.8503789756   -1.0321810103
     25  H        -3.9601531805    3.6697067492    0.2678113936
     26  C        -2.1507267369    2.4041472085    2.0260266459
     27  O        -2.4525305287    1.4635979558    2.7218037499
     28  H        -1.8299193474    3.3600450614    2.5003909680
     29  O         1.8097138430    0.4343370158   -0.8608639931
     30  C         3.0626554961   -0.2263319729   -0.9799960844
     31  H         2.9642715528   -1.1715969179   -1.5262509336
     32  C         0.7965219693   -0.3502059539   -0.2462810302
     33  H         0.6587437890   -1.2882795814   -0.8067679010
     34  C         3.9590545279    0.6699394640   -1.8317431023
     35  O         4.3790514121    0.3731128597   -2.9176497294
     36  O         4.2275321185    1.8416638072   -1.2186108799
     37  H         4.7829006802    2.3611862660   -1.8191125772
     38  C         3.6376636770   -0.4948327371    0.4175932530
     39  H         3.7927735896    0.4740300848    0.9132268647
     40  O         4.8669107694   -1.1826692915    0.2662630117
     41  H         5.1237204350   -1.5325666045    1.1274145149
     42  C         2.6190574753   -1.3182512259    1.2015653148
     43  H         2.5522680150   -2.3113496786    0.7468431772
     44  O         3.0655423413   -1.5729183738    2.5415554218
     45  H         3.1229293248   -0.7316918249    3.0125942311
     46  C         1.2259391102   -0.6817056624    1.1969926256
     47  H         1.2475195341    0.2668512696    1.7551340639
     48  O         0.2762220253   -1.5750884215    1.7618135168
     49  H         0.6609810019   -1.9529597350    2.5618818598
   Point Group: c1    Number of degrees of freedom:   141


   Energy is  -1301.524073502

 Hessian Updated using BFGS Update

141 Hessian modes will be used to form the next step
  Hessian Eigenvalues:
     0.002703    0.004941    0.005427    0.005822    0.006184    0.006659
     0.007006    0.007378    0.007602    0.008050    0.008955    0.010065
     0.010878    0.011308    0.012857    0.015098    0.019182    0.020152
     0.021842    0.030501    0.030986    0.033435    0.034119    0.039026
     0.039563    0.043528    0.044767    0.045616    0.046520    0.046847
     0.047373    0.047929    0.048564    0.049336    0.050011    0.050711
     0.051469    0.053235    0.054508    0.054951    0.055333    0.056217
     0.056720    0.056957    0.058115    0.058835    0.059874    0.062013
     0.063254    0.065716    0.068383    0.070440    0.074812    0.078517
     0.079847    0.081659    0.082785    0.084179    0.088928    0.096882
     0.098671    0.115916    0.123360    0.128585    0.141648    0.149501
     0.154705    0.159355    0.159634    0.159919    0.160005    0.160012
     0.160034    0.160170    0.160472    0.162034    0.166325    0.170030
     0.172820    0.179871    0.182994    0.190364    0.196510    0.200282
     0.201519    0.204994    0.218506    0.220121    0.248160    0.250261
     0.260130    0.260956    0.271815    0.275993    0.276590    0.284260
     0.287260    0.288080    0.290540    0.291454    0.292649    0.296526
     0.302287    0.305553    0.308706    0.329255    0.331794    0.335260
     0.337886    0.338829    0.338986    0.339004    0.339360    0.339492
     0.339918    0.340469    0.340738    0.340883    0.341217    0.341261
     0.341917    0.342363    0.342585    0.343351    0.345791    0.363889
     0.388554    0.393877    0.399161    0.402123    0.403292    0.414404
     0.483660    0.512094    0.517157    0.518128    0.522476    0.543370
     0.880043    0.925417    0.939311

 Minimum Search - Taking Simple RFO Step
 Searching for Lamda that Minimizes Along All modes
 Value Taken    Lamda =  -0.00002885
 Step Taken.  Stepsize is  0.049014

                             Maximum     Tolerance    Cnvgd?
         Gradient           0.000687      0.000300      NO
         Displacement       0.011011      0.001200      NO
         Energy change     -0.000058      0.000001      NO


 New Cartesian Coordinates Obtained by Inverse Iteration

 Displacement from previous Coordinates is:  0.137330
 ----------------------------------------------------------------
             Standard Nuclear Orientation (Angstroms)
    I     Atom           X                Y                Z
 ----------------------------------------------------------------
    1      C      -2.5902879531     1.1661048780    -0.2182248851
    2      H      -2.5190696751     1.3997202206    -1.2897940415
    3      C      -1.6384132849    -0.0220784401     0.0150048330
    4      H      -1.6433592974    -0.2991574556     1.0708296389
    5      O      -0.3242178760     0.4770205487    -0.3316081674
    6      C      -2.0431216355    -1.2324122657    -0.8321668082
    7      H      -1.9356838370    -0.9898590699    -1.8951635926
    8      H      -1.3859227904    -2.0798478341    -0.6280667693
    9      C      -3.4894971405    -1.6399359643    -0.5408976775
   10      H      -3.5800142148    -1.9419523235     0.5151768955
   11      C      -3.9367738935    -2.8460440342    -1.3375657786
   12      O      -3.2658637536    -3.4428699361    -2.1432598176
   13      H      -4.9828102789    -3.1676369511    -1.1328386276
   14      C      -4.4639685295    -0.4649156263    -0.7615107238
   15      H      -5.4857141907    -0.7634473571    -0.5045224019
   16      H      -4.4676105242    -0.1984272976    -1.8259674765
   17      C      -4.0444988543     0.7505207462     0.0736165330
   18      H      -4.7186425415     1.5836743961    -0.1443199214
   19      H      -4.1543298417     0.5217409253     1.1371752449
   20      C      -2.1390921139     2.4516172927     0.5140135972
   21      H      -1.0804191956     2.6037362677     0.2609688594
   22      C      -2.8892473820     3.7174969785     0.0496357220
   23      H      -2.4852769658     4.6126910179     0.5308826592
   24      H      -2.7803577439     3.8443013217    -1.0299244926
   25      H      -3.9565010192     3.6704562060     0.2796399041
   26      C      -2.1414105105     2.3996229687     2.0272300890
   27      O      -2.4350671756     1.4573566884     2.7240340455
   28      H      -1.8177935674     3.3552940243     2.5003301258
   29      O       1.8078653033     0.4339706599    -0.8609718042
   30      C       3.0597282911    -0.2288378898    -0.9785304713
   31      H       2.9598693781    -1.1759420517    -1.5214793183
   32      C       0.7955287452    -0.3472729013    -0.2406096840
   33      H       0.6556708564    -1.2873945306    -0.7967178236
   34      C       3.9571007925     0.6635779209    -1.8339518353
   35      O       4.3766423166     0.3626486433    -2.9187523194
   36      O       4.2246499366     1.8387022876    -1.2267287209
   37      H       4.7797877641     2.3560541228    -1.8293603925
   38      C       3.6364164700    -0.4944907349     0.4191266089
   39      H       3.7955712500     0.4750866286     0.9122540269
   40      O       4.8639117859    -1.1862178358     0.2675610245
   41      H       5.1219497805    -1.5345541496     1.1290822307
   42      C       2.6180246075    -1.3126372369     1.2082247638
   43      H       2.5475934551    -2.3073324892     0.7574061671
   44      O       3.0673022247    -1.5629543678     2.5481710915
   45      H       3.1315344050    -0.7194876817     3.0142048311
   46      C       1.2267774156    -0.6726239279     1.2031871290
   47      H       1.2502410838     0.2786005851     1.7564929017
   48      O       0.2752635466    -1.5605722836     1.7736727024
   49      H       0.6599108022    -1.9372797030     2.5743769815
 ----------------------------------------------------------------
 Molecular Point Group                 C1    NOp =  1
 Largest Abelian Subgroup              C1    NOp =  1
 Nuclear Repulsion Energy =  2443.4946470049 hartrees
 There are       96 alpha and       96 beta electrons
 Applying Cartesian multipole field
    Component          Value
    ---------          -----
     (2,0,0)        1.00000E-12
     (0,2,0)        2.00000E-11
     (0,0,2)       -3.00000E-11
 Nucleus-field energy     =     0.0000000040 hartrees
 Requested basis set is 6-311++G(d,p)
 There are 270 shells and 718 basis functions
 A cutoff of  1.0D-11 yielded  26035 shell pairs
 There are    179750 function pairs (    190570 Cartesian)
 Smallest overlap matrix eigenvalue = 7.70E-07

 Q-Chem warning in module stvman/mkSTV.C, line 306:

 Overlap eigenvalue is smaller than square root of threshold
 Use THRESH >= 12 to get rid of this warning

 Linear dependence detected in AO basis
 Tighter screening thresholds may be required for diffuse basis sets
 Use S2THRESH > 14 and THRESH = 14 in case of SCF convergence issues
 Number of orthogonalized atomic orbitals = 717
 Maximum deviation from orthogonality = 6.587E-10
 Guess MOs from SCF MO coefficient file

 -----------------------------------------------------------------------
  General SCF calculation program by
  Eric Jon Sundstrom, Paul Horn, Yuezhi Mao, Dmitri Zuev, Alec White,
  David Stuck, Shaama M.S., Shane Yost, Joonho Lee, David Small,
  Daniel Levine, Susi Lehtola, Hugh Burton, Evgeny Epifanovsky
 -----------------------------------------------------------------------
 Exchange:     0.2000 Hartree-Fock + 0.0800 Slater + 0.7200 B88
 Correlation:  0.1900 VWN1RPA + 0.8100 LYP
 Using SG-1 standard quadrature grid
 using 6 threads for integral computing
 -------------------------------------------------------
 OpenMP Integral computing Module                
 Release: version 2.0, May 2017, Q-Chem Inc. Pleasanton 
 -------------------------------------------------------
 -------------------------------------------------------
 OpenMP BLAS3 based DFT computing Module                
 Release: version 1.0, May 2013, Q-Chem Inc. Pittsburgh 
 -------------------------------------------------------
 A restricted SCF calculation will be
 performed using DIIS
 SCF converges when DIIS error is below 1.0e-08
 ---------------------------------------
  Cycle       Energy         DIIS error
 ---------------------------------------
    1   -1301.5236233336      8.02e-05  
    2   -1301.5240771877      1.24e-05  
    3   -1301.5240711529      1.81e-05  
    4   -1301.5240862404      2.51e-06  
    5   -1301.5240864277      1.57e-06  
    6   -1301.5240865391      5.18e-07  
    7   -1301.5240865520      1.44e-07  
    8   -1301.5240865530      3.46e-08  
    9   -1301.5240865531      1.52e-08  
   10   -1301.5240865529      5.96e-09  Convergence criterion met
 ---------------------------------------
 SCF time:   CPU 1800.62s  wall 318.00s 
 SCF   energy in the final basis set =    -1301.5240865529
 Total energy in the final basis set =    -1301.5240865529

 --------------------------------------------------------------

                    Orbital Energies (a.u.)
 --------------------------------------------------------------

 Alpha MOs
 -- Occupied --
-19.1879 -19.1676 -19.1589 -19.1490 -19.1483 -19.1418 -19.1340 -19.1325
-19.1312 -10.3237 -10.2966 -10.2704 -10.2666 -10.2617 -10.2549 -10.2537
-10.2499 -10.2297 -10.1954 -10.1948 -10.1886 -10.1869 -10.1818 -10.1779
-10.1745  -1.1318  -1.0997  -1.0758  -1.0644  -1.0613  -1.0557  -1.0435
 -1.0420  -1.0345  -0.8599  -0.8177  -0.8126  -0.7988  -0.7568  -0.7526
 -0.7010  -0.6796  -0.6719  -0.6546  -0.6484  -0.6268  -0.6112  -0.5974
 -0.5682  -0.5649  -0.5623  -0.5528  -0.5450  -0.5225  -0.5156  -0.5082
 -0.5027  -0.4999  -0.4937  -0.4920  -0.4856  -0.4787  -0.4634  -0.4554
 -0.4515  -0.4483  -0.4447  -0.4419  -0.4378  -0.4257  -0.4196  -0.4140
 -0.4044  -0.4017  -0.3984  -0.3922  -0.3862  -0.3841  -0.3792  -0.3729
 -0.3703  -0.3614  -0.3581  -0.3494  -0.3454  -0.3435  -0.3396  -0.3275
 -0.3190  -0.3155  -0.3063  -0.2975  -0.2866  -0.2752  -0.2649  -0.2613
 -- Virtual --
 -0.0441  -0.0397  -0.0342  -0.0239  -0.0127  -0.0099  -0.0063  -0.0001
  0.0016   0.0086   0.0128   0.0185   0.0243   0.0269   0.0303   0.0335
  0.0402   0.0425   0.0448   0.0505   0.0531   0.0566   0.0598   0.0622
  0.0688   0.0709   0.0736   0.0767   0.0788   0.0836   0.0863   0.0884
  0.0925   0.0961   0.0966   0.0978   0.1005   0.1037   0.1057   0.1057
  0.1097   0.1101   0.1120   0.1161   0.1176   0.1214   0.1243   0.1252
  0.1284   0.1304   0.1326   0.1333   0.1351   0.1362   0.1402   0.1414
  0.1442   0.1448   0.1464   0.1503   0.1533   0.1553   0.1563   0.1596
  0.1598   0.1621   0.1649   0.1659   0.1665   0.1688   0.1739   0.1750
  0.1810   0.1814   0.1864   0.1874   0.1895   0.1900   0.1965   0.1972
  0.1990   0.2013   0.2036   0.2090   0.2107   0.2115   0.2141   0.2172
  0.2220   0.2232   0.2256   0.2306   0.2316   0.2346   0.2377   0.2379
  0.2407   0.2424   0.2447   0.2489   0.2519   0.2562   0.2578   0.2602
  0.2630   0.2666   0.2677   0.2701   0.2734   0.2741   0.2794   0.2849
  0.2856   0.2893   0.2899   0.2930   0.2945   0.2963   0.2998   0.3058
  0.3082   0.3108   0.3134   0.3164   0.3182   0.3200   0.3214   0.3256
  0.3293   0.3317   0.3333   0.3372   0.3408   0.3415   0.3448   0.3485
  0.3516   0.3552   0.3581   0.3598   0.3620   0.3644   0.3645   0.3688
  0.3722   0.3753   0.3775   0.3806   0.3832   0.3864   0.3897   0.3970
  0.3992   0.4009   0.4095   0.4136   0.4162   0.4182   0.4244   0.4289
  0.4354   0.4374   0.4472   0.4514   0.4552   0.4592   0.4651   0.4718
  0.4747   0.4832   0.4867   0.4895   0.4905   0.4989   0.5075   0.5112
  0.5169   0.5271   0.5277   0.5311   0.5410   0.5518   0.5562   0.5638
  0.5655   0.5697   0.5753   0.5842   0.5887   0.5964   0.5985   0.6020
  0.6091   0.6100   0.6192   0.6230   0.6298   0.6335   0.6369   0.6416
  0.6487   0.6502   0.6545   0.6593   0.6647   0.6745   0.6801   0.6817
  0.6878   0.6944   0.6962   0.7002   0.7069   0.7081   0.7138   0.7268
  0.7305   0.7342   0.7459   0.7484   0.7525   0.7564   0.7603   0.7612
  0.7671   0.7730   0.7772   0.7817   0.7849   0.7874   0.7902   0.7964
  0.7998   0.8055   0.8098   0.8130   0.8172   0.8259   0.8345   0.8388
  0.8495   0.8621   0.8742   0.8926   0.9065   0.9149   0.9348   0.9378
  0.9495   0.9547   0.9705   0.9813   1.0024   1.0045   1.0107   1.0198
  1.0268   1.0350   1.0459   1.0528   1.0623   1.0719   1.0853   1.0958
  1.0990   1.1162   1.1201   1.1256   1.1422   1.1499   1.1549   1.1664
  1.1696   1.1734   1.1774   1.1838   1.1889   1.1918   1.2021   1.2049
  1.2081   1.2107   1.2173   1.2256   1.2276   1.2418   1.2483   1.2540
  1.2607   1.2678   1.2705   1.2821   1.2880   1.2902   1.2990   1.3030
  1.3258   1.3331   1.3446   1.3492   1.3562   1.3603   1.3751   1.3832
  1.3943   1.4141   1.4303   1.4398   1.4473   1.4562   1.4670   1.4685
  1.4750   1.4817   1.4985   1.5044   1.5088   1.5191   1.5259   1.5348
  1.5422   1.5503   1.5531   1.5537   1.5631   1.5654   1.5667   1.5747
  1.5774   1.5857   1.5911   1.5965   1.6027   1.6109   1.6134   1.6146
  1.6187   1.6206   1.6243   1.6314   1.6357   1.6416   1.6511   1.6591
  1.6607   1.6677   1.6691   1.6710   1.6793   1.6858   1.6956   1.6999
  1.7155   1.7203   1.7233   1.7346   1.7396   1.7449   1.7501   1.7639
  1.7676   1.7716   1.7804   1.7843   1.7989   1.8042   1.8106   1.8164
  1.8231   1.8351   1.8440   1.8502   1.8571   1.8647   1.8727   1.8800
  1.8928   1.8981   1.9122   1.9218   1.9293   1.9420   1.9459   1.9575
  1.9642   1.9767   1.9815   2.0039   2.0190   2.0238   2.0339   2.0451
  2.0468   2.0611   2.0628   2.0735   2.0785   2.0844   2.0930   2.1048
  2.1145   2.1346   2.1446   2.1483   2.1499   2.1588   2.1664   2.1720
  2.1786   2.1971   2.2188   2.2275   2.2399   2.2466   2.2581   2.2700
  2.2756   2.2857   2.3000   2.3161   2.3218   2.3416   2.3540   2.3661
  2.3689   2.3941   2.4023   2.4139   2.4302   2.4461   2.4760   2.4889
  2.4934   2.5159   2.5268   2.5315   2.5340   2.5364   2.5469   2.5749
  2.5789   2.5851   2.5893   2.6021   2.6093   2.6248   2.6292   2.6381
  2.6415   2.6493   2.6615   2.6823   2.6876   2.6991   2.7019   2.7076
  2.7252   2.7379   2.7557   2.7730   2.7799   2.7932   2.7979   2.8083
  2.8203   2.8320   2.8427   2.8454   2.8545   2.8616   2.8696   2.8763
  2.8833   2.8914   2.8969   2.8995   2.9166   2.9222   2.9305   2.9387
  2.9486   2.9536   2.9592   2.9693   2.9873   2.9982   3.0022   3.0114
  3.0164   3.0310   3.0398   3.0433   3.0655   3.0705   3.0801   3.0833
  3.0912   3.1016   3.1154   3.1205   3.1359   3.1434   3.1524   3.1591
  3.1702   3.1770   3.1816   3.1996   3.2108   3.2168   3.2457   3.2518
  3.2715   3.2868   3.2970   3.3104   3.3258   3.3374   3.3628   3.3692
  3.3760   3.3849   3.4030   3.4139   3.4365   3.4670   3.4779   3.5016
  3.5182   3.5228   3.5503   3.5635   3.5761   3.6196   3.6822   3.7826
  3.7830   3.7951   3.8021   3.8061   3.8418   3.8527   3.8769   3.8909
  3.9037   3.9215   3.9293   3.9422   3.9576   3.9701   3.9981   4.0064
  4.0178   4.0691   4.0942   4.1022   4.1337   4.1644   4.1739   4.1785
  4.2367   4.2386   4.2511   4.2721   4.2962   4.3220   4.3337   4.3939
  4.4095   4.9848   5.0605   5.0763   5.0875   5.0970   5.1122   5.1210
  5.1521   5.1871   5.1931   5.1961   5.2213   5.3679   5.3794   5.4199
  5.4379   5.4661   5.4995   5.6009   5.6152   5.6497   5.6615   5.7281
  5.7375   5.7567   5.8039   5.8494  23.7544  23.7659  23.7964  23.8078
 23.8150  23.8247  23.8448  23.8709  23.8744  23.8882  23.8965  23.9126
 23.9328  23.9534  23.9753  23.9843  49.8689  49.9025  49.9459  49.9518
 49.9697  49.9735  49.9810  50.0162  50.0174
 --------------------------------------------------------------

          Ground-State Mulliken Net Atomic Charges

     Atom                 Charge (a.u.)
  ----------------------------------------
      1 C                     0.323403
      2 H                     0.238505
      3 C                    -1.236366
      4 H                     0.320179
      5 O                     0.180879
      6 C                    -0.772584
      7 H                     0.221666
      8 H                     0.186326
      9 C                     0.744382
     10 H                     0.218765
     11 C                    -0.345815
     12 O                    -0.208246
     13 H                     0.110583
     14 C                    -0.668453
     15 H                     0.180305
     16 H                     0.167952
     17 C                    -0.472799
     18 H                     0.143552
     19 H                     0.215465
     20 C                     0.570424
     21 H                     0.261847
     22 C                    -0.505527
     23 H                     0.158969
     24 H                     0.153240
     25 H                     0.158374
     26 C                    -0.401285
     27 O                    -0.190719
     28 H                     0.111997
     29 O                     0.103393
     30 C                    -0.325005
     31 H                     0.263648
     32 C                    -0.572575
     33 H                     0.280038
     34 C                     0.106712
     35 O                    -0.206495
     36 O                    -0.128798
     37 H                     0.296769
     38 C                    -0.234541
     39 H                     0.273673
     40 O                    -0.147839
     41 H                     0.262574
     42 C                    -0.686563
     43 H                     0.296637
     44 O                    -0.206270
     45 H                     0.276096
     46 C                     0.066515
     47 H                     0.264672
     48 O                    -0.115033
     49 H                     0.267374
  ----------------------------------------
  Sum of atomic charges =    -0.000000

 -----------------------------------------------------------------
                    Cartesian Multipole Moments
 -----------------------------------------------------------------
    Charge (ESU x 10^10)
                -0.0000
    Dipole Moment (Debye)
         X      -0.9260      Y       3.6721      Z       3.7488
       Tot       5.3287
    Quadrupole Moments (Debye-Ang)
        XX    -142.6318     XY       0.8176     YY    -149.3429
        XZ      15.6872     YZ      -9.8729     ZZ    -164.2394
    Octopole Moments (Debye-Ang^2)
       XXX     -11.8624    XXY      53.0171    XYY      45.3885
       YYY      89.2365    XXZ      57.0376    XYZ      13.3297
       YYZ      34.2873    XZZ      43.5996    YZZ      31.6460
       ZZZ      53.5226
    Hexadecapole Moments (Debye-Ang^3)
      XXXX   -8470.9802   XXXY     420.7342   XXYY   -1809.4639
      XYYY      29.9910   YYYY   -2854.1256   XXXZ     363.4451
      XXYZ    -235.4298   XYYZ    -167.8853   YYYZ    -284.7907
      XXZZ   -1958.4611   XYZZ      44.3126   YYZZ    -846.4063
      XZZZ     284.4655   YZZZ    -250.5385   ZZZZ   -2085.0595
 -----------------------------------------------------------------
 Calculating analytic gradient of the SCF energy
 Gradient of SCF Energy
            1           2           3           4           5           6
    1  -0.0000792   0.0000626   0.0000879   0.0000067  -0.0002189  -0.0002384
    2  -0.0001549  -0.0000374   0.0000413   0.0000118   0.0001304  -0.0001505
    3   0.0000646   0.0000125  -0.0000609  -0.0000325  -0.0001661   0.0000674
            7           8           9          10          11          12
    1   0.0000032  -0.0000071   0.0001315  -0.0000110  -0.0000220  -0.0000046
    2   0.0000218   0.0000565  -0.0000045   0.0000092   0.0000664  -0.0000234
    3  -0.0000471   0.0000227  -0.0000890  -0.0000095  -0.0001952   0.0000344
           13          14          15          16          17          18
    1   0.0000185  -0.0000512   0.0000029   0.0000198   0.0000298   0.0000171
    2  -0.0000404  -0.0000008   0.0000191  -0.0000076  -0.0000508  -0.0000345
    3   0.0000186   0.0000527  -0.0000033   0.0000235  -0.0000298  -0.0000162
           19          20          21          22          23          24
    1  -0.0000351   0.0000251   0.0000495   0.0000903  -0.0000265   0.0000115
    2  -0.0000188  -0.0000582  -0.0000102   0.0000488   0.0000075   0.0000173
    3  -0.0000291  -0.0000008  -0.0000562  -0.0000073   0.0000454   0.0000213
           25          26          27          28          29          30
    1   0.0000237  -0.0000938   0.0000681   0.0000148  -0.0000199   0.0000994
    2  -0.0000415  -0.0000070   0.0000258  -0.0000300   0.0000005  -0.0000783
    3   0.0000050   0.0001705   0.0000471   0.0000225   0.0000720   0.0000054
           31          32          33          34          35          36
    1   0.0000094   0.0001784  -0.0000085  -0.0001565   0.0000365   0.0000697
    2   0.0000190   0.0001587   0.0000232   0.0001078   0.0000529  -0.0000473
    3  -0.0000060   0.0001662  -0.0000124  -0.0000802   0.0001075  -0.0000710
           37          38          39          40          41          42
    1   0.0000100  -0.0000403   0.0000136  -0.0000268   0.0000342  -0.0000181
    2   0.0000597  -0.0000029   0.0000005  -0.0000087  -0.0000166  -0.0000454
    3   0.0000433  -0.0000200   0.0000152   0.0000613   0.0000050  -0.0000728
           43          44          45          46          47          48
    1  -0.0000089   0.0000298   0.0000062  -0.0001121  -0.0000091   0.0000573
    2   0.0000071   0.0000185  -0.0000207  -0.0000226   0.0000037   0.0000482
    3  -0.0000252   0.0000324  -0.0000157  -0.0001282   0.0000125   0.0000536
           49
    1  -0.0000198
    2  -0.0000422
    3  -0.0000081
 Max gradient component =       2.384E-04
 RMS gradient           =       6.611E-05
 Gradient time:  CPU 512.80 s  wall 86.61 s
 Geometry Optimization Parameters
   NAtoms,    NIC,     NZ,  NCons,   NDum,   NFix, NCnnct, MaxDiis
       49     390       0       0       0       0       0       0

 Cartesian Hessian Update
 Hessian Updated using BFGS Update


** GEOMETRY OPTIMIZATION IN DELOCALIZED INTERNAL COORDINATES **
   Searching for a Minimum

   Optimization Cycle:  13

                       Coordinates (Angstroms)
     ATOM                X               Y               Z
      1  C        -2.5902879531    1.1661048780   -0.2182248851
      2  H        -2.5190696751    1.3997202206   -1.2897940415
      3  C        -1.6384132849   -0.0220784401    0.0150048330
      4  H        -1.6433592974   -0.2991574556    1.0708296389
      5  O        -0.3242178760    0.4770205487   -0.3316081674
      6  C        -2.0431216355   -1.2324122657   -0.8321668082
      7  H        -1.9356838370   -0.9898590699   -1.8951635926
      8  H        -1.3859227904   -2.0798478341   -0.6280667693
      9  C        -3.4894971405   -1.6399359643   -0.5408976775
     10  H        -3.5800142148   -1.9419523235    0.5151768955
     11  C        -3.9367738935   -2.8460440342   -1.3375657786
     12  O        -3.2658637536   -3.4428699361   -2.1432598176
     13  H        -4.9828102789   -3.1676369511   -1.1328386276
     14  C        -4.4639685295   -0.4649156263   -0.7615107238
     15  H        -5.4857141907   -0.7634473571   -0.5045224019
     16  H        -4.4676105242   -0.1984272976   -1.8259674765
     17  C        -4.0444988543    0.7505207462    0.0736165330
     18  H        -4.7186425415    1.5836743961   -0.1443199214
     19  H        -4.1543298417    0.5217409253    1.1371752449
     20  C        -2.1390921139    2.4516172927    0.5140135972
     21  H        -1.0804191956    2.6037362677    0.2609688594
     22  C        -2.8892473820    3.7174969785    0.0496357220
     23  H        -2.4852769658    4.6126910179    0.5308826592
     24  H        -2.7803577439    3.8443013217   -1.0299244926
     25  H        -3.9565010192    3.6704562060    0.2796399041
     26  C        -2.1414105105    2.3996229687    2.0272300890
     27  O        -2.4350671756    1.4573566884    2.7240340455
     28  H        -1.8177935674    3.3552940243    2.5003301258
     29  O         1.8078653033    0.4339706599   -0.8609718042
     30  C         3.0597282911   -0.2288378898   -0.9785304713
     31  H         2.9598693781   -1.1759420517   -1.5214793183
     32  C         0.7955287452   -0.3472729013   -0.2406096840
     33  H         0.6556708564   -1.2873945306   -0.7967178236
     34  C         3.9571007925    0.6635779209   -1.8339518353
     35  O         4.3766423166    0.3626486433   -2.9187523194
     36  O         4.2246499366    1.8387022876   -1.2267287209
     37  H         4.7797877641    2.3560541228   -1.8293603925
     38  C         3.6364164700   -0.4944907349    0.4191266089
     39  H         3.7955712500    0.4750866286    0.9122540269
     40  O         4.8639117859   -1.1862178358    0.2675610245
     41  H         5.1219497805   -1.5345541496    1.1290822307
     42  C         2.6180246075   -1.3126372369    1.2082247638
     43  H         2.5475934551   -2.3073324892    0.7574061671
     44  O         3.0673022247   -1.5629543678    2.5481710915
     45  H         3.1315344050   -0.7194876817    3.0142048311
     46  C         1.2267774156   -0.6726239279    1.2031871290
     47  H         1.2502410838    0.2786005851    1.7564929017
     48  O         0.2752635466   -1.5605722836    1.7736727024
     49  H         0.6599108022   -1.9372797030    2.5743769815
   Point Group: c1    Number of degrees of freedom:   141


   Energy is  -1301.524086553

 Hessian Updated using BFGS Update

141 Hessian modes will be used to form the next step
  Hessian Eigenvalues:
     0.002642    0.004279    0.005442    0.005840    0.006155    0.006209
     0.006680    0.007249    0.007579    0.007749    0.008977    0.010086
     0.010867    0.011305    0.012912    0.016214    0.019336    0.020265
     0.021846    0.030439    0.030956    0.033405    0.035542    0.038863
     0.039554    0.043340    0.044819    0.045782    0.046472    0.046705
     0.047475    0.047876    0.048302    0.049368    0.049707    0.050580
     0.051347    0.052826    0.054508    0.054914    0.055227    0.056112
     0.056847    0.056973    0.058053    0.059338    0.060704    0.061965
     0.063220    0.065846    0.068435    0.070443    0.074872    0.079578
     0.080529    0.081663    0.082849    0.084199    0.089471    0.097090
     0.102682    0.115804    0.122633    0.132060    0.143764    0.149641
     0.155500    0.159319    0.159682    0.159931    0.159985    0.160006
     0.160074    0.160244    0.160582    0.162364    0.167530    0.171286
     0.175919    0.180799    0.189260    0.192456    0.196805    0.200375
     0.201523    0.204823    0.219539    0.220258    0.248475    0.250259
     0.260736    0.266220    0.273781    0.276579    0.283027    0.285144
     0.287970    0.289359    0.290136    0.292368    0.293267    0.296275
     0.302289    0.308561    0.313910    0.329247    0.331808    0.335243
     0.338119    0.338869    0.338986    0.339349    0.339432    0.339899
     0.340241    0.340556    0.340762    0.340842    0.341198    0.341632
     0.342052    0.342454    0.342585    0.345010    0.346017    0.363986
     0.388814    0.393895    0.398930    0.402191    0.403520    0.414371
     0.482896    0.512150    0.517219    0.518160    0.522488    0.543179
     0.880685    0.925428    0.939642

 Minimum Search - Taking Simple RFO Step
 Searching for Lamda that Minimizes Along All modes
 Value Taken    Lamda =  -0.00001003
 Step Taken.  Stepsize is  0.034288

                             Maximum     Tolerance    Cnvgd?
         Gradient           0.000428      0.000300      NO
         Displacement       0.010793      0.001200      NO
         Energy change     -0.000013      0.000001      NO


 New Cartesian Coordinates Obtained by Inverse Iteration

 Displacement from previous Coordinates is:  0.138020
 ----------------------------------------------------------------
             Standard Nuclear Orientation (Angstroms)
    I     Atom           X                Y                Z
 ----------------------------------------------------------------
    1      C      -2.5904439010     1.1694023393    -0.2161297217
    2      H      -2.5153057505     1.4035384578    -1.2873352759
    3      C      -1.6381899304    -0.0181163857     0.0213442445
    4      H      -1.6486924630    -0.2966529290     1.0768091101
    5      O      -0.3219989081     0.4817160345    -0.3170876702
    6      C      -2.0372771012    -1.2273291475    -0.8296840140
    7      H      -1.9265231969    -0.9828715512    -1.8918795033
    8      H      -1.3801885772    -2.0746588745    -0.6247962152
    9      C      -3.4841940953    -1.6373668928    -0.5438618334
   10      H      -3.5779310553    -1.9398405236     0.5118095256
   11      C      -3.9264375160    -2.8439852573    -1.3424694827
   12      O      -3.2517609283    -3.4389209484    -2.1463861400
   13      H      -4.9731639475    -3.1665103581    -1.1427316709
   14      C      -4.4597450566    -0.4639939726    -0.7676724713
   15      H      -5.4818467935    -0.7645635526    -0.5145111462
   16      H      -4.4600506696    -0.1968716948    -1.8319776513
   17      C      -4.0453675410     0.7516751493     0.0696387681
   18      H      -4.7197240553     1.5840082905    -0.1508077287
   19      H      -4.1590435873     0.5223864065     1.1327243806
   20      C      -2.1460109008     2.4558512924     0.5184058111
   21      H      -1.0866626387     2.6111090500     0.2701155147
   22      C      -2.8981936339     3.7194561873     0.0512215911
   23      H      -2.4969638845     4.6161547571     0.5318811036
   24      H      -2.7877201172     3.8449533176    -1.0283400409
   25      H      -3.9657772743     3.6705929086     0.2794407013
   26      C      -2.1548533448     2.4024342296     2.0313551843
   27      O      -2.4479071084     1.4581427150     2.7255897358
   28      H      -1.8371568267     3.3589001217     2.5069238424
   29      O       1.8066695100     0.4318806311    -0.8584156706
   30      C       3.0562933326    -0.2341937401    -0.9797704769
   31      H       2.9520489071    -1.1820122508    -1.5206888319
   32      C       0.7952608495    -0.3463097822    -0.2326782891
   33      H       0.6498141121    -1.2860589721    -0.7877933819
   34      C       3.9527741934     0.6544376954    -1.8400665559
   35      O       4.3672909618     0.3507170155    -2.9260119811
   36      O       4.2241394952     1.8305349535    -1.2362926199
   37      H       4.7778104962     2.3456669933    -1.8421438284
   38      C       3.6381443695    -0.4991816265     0.4158347704
   39      H       3.8009528070     0.4705745423     0.9074501817
   40      O       4.8640170369    -1.1929288118     0.2594473511
   41      H       5.1249093238    -1.5412858995     1.1200815431
   42      C       2.6217111834    -1.3148075881     1.2099819349
   43      H       2.5476491729    -2.3097843234     0.7603553719
   44      O       3.0759247021    -1.5649203167     2.5482874655
   45      H       3.1442953432    -0.7211215619     3.0130795963
   46      C       1.2317474779    -0.6721524140     1.2094726539
   47      H       1.2584637181     0.2792039195     1.7623093070
   48      O       0.2798400211    -1.5579080322     1.7827696555
   49      H       0.6657482141    -1.9351766108     2.5825679125
 ----------------------------------------------------------------
 Molecular Point Group                 C1    NOp =  1
 Largest Abelian Subgroup              C1    NOp =  1
 Nuclear Repulsion Energy =  2443.2649195862 hartrees
 There are       96 alpha and       96 beta electrons
 Applying Cartesian multipole field
    Component          Value
    ---------          -----
     (2,0,0)        1.00000E-12
     (0,2,0)        2.00000E-11
     (0,0,2)       -3.00000E-11
 Nucleus-field energy     =     0.0000000038 hartrees
 Requested basis set is 6-311++G(d,p)
 There are 270 shells and 718 basis functions
 A cutoff of  1.0D-11 yielded  26029 shell pairs
 There are    179697 function pairs (    190504 Cartesian)
 Smallest overlap matrix eigenvalue = 7.70E-07

 Q-Chem warning in module stvman/mkSTV.C, line 306:

 Overlap eigenvalue is smaller than square root of threshold
 Use THRESH >= 12 to get rid of this warning

 Linear dependence detected in AO basis
 Tighter screening thresholds may be required for diffuse basis sets
 Use S2THRESH > 14 and THRESH = 14 in case of SCF convergence issues
 Number of orthogonalized atomic orbitals = 717
 Maximum deviation from orthogonality = 3.539E-10
 Guess MOs from SCF MO coefficient file

 -----------------------------------------------------------------------
  General SCF calculation program by
  Eric Jon Sundstrom, Paul Horn, Yuezhi Mao, Dmitri Zuev, Alec White,
  David Stuck, Shaama M.S., Shane Yost, Joonho Lee, David Small,
  Daniel Levine, Susi Lehtola, Hugh Burton, Evgeny Epifanovsky
 -----------------------------------------------------------------------
 Exchange:     0.2000 Hartree-Fock + 0.0800 Slater + 0.7200 B88
 Correlation:  0.1900 VWN1RPA + 0.8100 LYP
 Using SG-1 standard quadrature grid
 using 6 threads for integral computing
 -------------------------------------------------------
 OpenMP Integral computing Module                
 Release: version 2.0, May 2017, Q-Chem Inc. Pleasanton 
 -------------------------------------------------------
 -------------------------------------------------------
 OpenMP BLAS3 based DFT computing Module                
 Release: version 1.0, May 2013, Q-Chem Inc. Pittsburgh 
 -------------------------------------------------------
 A restricted SCF calculation will be
 performed using DIIS
 SCF converges when DIIS error is below 1.0e-08
 ---------------------------------------
  Cycle       Energy         DIIS error
 ---------------------------------------
    1   -1301.5237834127      6.24e-05  
    2   -1301.5240879807      8.12e-06  
    3   -1301.5240845046      1.30e-05  
    4   -1301.5240919366      2.59e-06  
    5   -1301.5240921995      1.22e-06  
    6   -1301.5240922700      2.73e-07  
    7   -1301.5240922737      1.06e-07  
    8   -1301.5240922742      3.42e-08  
    9   -1301.5240922740      2.02e-08  
   10   -1301.5240922742      6.95e-09  Convergence criterion met
 ---------------------------------------
 SCF time:   CPU 1800.12s  wall 318.00s 
 SCF   energy in the final basis set =    -1301.5240922742
 Total energy in the final basis set =    -1301.5240922742

 --------------------------------------------------------------

                    Orbital Energies (a.u.)
 --------------------------------------------------------------

 Alpha MOs
 -- Occupied --
-19.1878 -19.1675 -19.1588 -19.1490 -19.1482 -19.1418 -19.1339 -19.1324
-19.1312 -10.3236 -10.2965 -10.2704 -10.2667 -10.2616 -10.2548 -10.2536
-10.2497 -10.2298 -10.1955 -10.1949 -10.1887 -10.1869 -10.1818 -10.1779
-10.1746  -1.1317  -1.0997  -1.0757  -1.0644  -1.0613  -1.0556  -1.0434
 -1.0419  -1.0344  -0.8599  -0.8178  -0.8125  -0.7987  -0.7568  -0.7526
 -0.7009  -0.6796  -0.6719  -0.6546  -0.6483  -0.6267  -0.6112  -0.5974
 -0.5683  -0.5649  -0.5623  -0.5528  -0.5449  -0.5225  -0.5155  -0.5081
 -0.5026  -0.4999  -0.4936  -0.4919  -0.4856  -0.4786  -0.4634  -0.4554
 -0.4515  -0.4483  -0.4447  -0.4419  -0.4378  -0.4257  -0.4196  -0.4142
 -0.4043  -0.4017  -0.3984  -0.3922  -0.3861  -0.3842  -0.3791  -0.3729
 -0.3703  -0.3613  -0.3582  -0.3495  -0.3455  -0.3434  -0.3395  -0.3275
 -0.3189  -0.3156  -0.3062  -0.2974  -0.2865  -0.2752  -0.2649  -0.2613
 -- Virtual --
 -0.0441  -0.0397  -0.0341  -0.0238  -0.0126  -0.0099  -0.0063  -0.0001
  0.0016   0.0086   0.0128   0.0185   0.0243   0.0269   0.0303   0.0335
  0.0402   0.0425   0.0448   0.0505   0.0531   0.0566   0.0599   0.0622
  0.0688   0.0709   0.0735   0.0767   0.0789   0.0836   0.0863   0.0885
  0.0925   0.0961   0.0967   0.0978   0.1005   0.1037   0.1056   0.1058
  0.1096   0.1101   0.1120   0.1160   0.1176   0.1214   0.1244   0.1252
  0.1283   0.1305   0.1325   0.1334   0.1351   0.1362   0.1401   0.1414
  0.1441   0.1448   0.1463   0.1503   0.1533   0.1555   0.1564   0.1596
  0.1598   0.1620   0.1649   0.1659   0.1664   0.1688   0.1740   0.1751
  0.1810   0.1813   0.1864   0.1873   0.1896   0.1900   0.1966   0.1973
  0.1990   0.2012   0.2036   0.2090   0.2107   0.2116   0.2142   0.2172
  0.2220   0.2232   0.2256   0.2307   0.2317   0.2345   0.2377   0.2378
  0.2408   0.2425   0.2445   0.2489   0.2519   0.2562   0.2578   0.2602
  0.2631   0.2667   0.2678   0.2701   0.2734   0.2741   0.2795   0.2850
  0.2856   0.2893   0.2900   0.2930   0.2947   0.2963   0.3000   0.3058
  0.3082   0.3106   0.3133   0.3165   0.3183   0.3199   0.3214   0.3257
  0.3292   0.3316   0.3333   0.3371   0.3409   0.3416   0.3447   0.3486
  0.3516   0.3553   0.3580   0.3597   0.3621   0.3643   0.3646   0.3687
  0.3721   0.3755   0.3775   0.3806   0.3832   0.3865   0.3896   0.3970
  0.3991   0.4009   0.4095   0.4136   0.4159   0.4182   0.4245   0.4287
  0.4357   0.4374   0.4474   0.4516   0.4552   0.4594   0.4652   0.4717
  0.4747   0.4834   0.4864   0.4899   0.4904   0.4989   0.5074   0.5111
  0.5168   0.5271   0.5274   0.5311   0.5409   0.5519   0.5559   0.5635
  0.5656   0.5696   0.5756   0.5842   0.5886   0.5966   0.5981   0.6021
  0.6092   0.6098   0.6191   0.6231   0.6297   0.6332   0.6368   0.6416
  0.6487   0.6501   0.6543   0.6594   0.6647   0.6747   0.6802   0.6817
  0.6877   0.6943   0.6962   0.7002   0.7070   0.7083   0.7137   0.7268
  0.7307   0.7344   0.7462   0.7484   0.7525   0.7562   0.7601   0.7612
  0.7671   0.7731   0.7771   0.7816   0.7850   0.7873   0.7904   0.7961
  0.7999   0.8057   0.8095   0.8131   0.8170   0.8259   0.8344   0.8388
  0.8490   0.8622   0.8743   0.8925   0.9065   0.9149   0.9348   0.9376
  0.9499   0.9549   0.9705   0.9808   1.0026   1.0039   1.0107   1.0195
  1.0268   1.0353   1.0461   1.0528   1.0624   1.0721   1.0858   1.0960
  1.0990   1.1165   1.1202   1.1258   1.1424   1.1500   1.1552   1.1665
  1.1696   1.1731   1.1772   1.1837   1.1891   1.1917   1.2023   1.2048
  1.2082   1.2106   1.2174   1.2258   1.2274   1.2417   1.2481   1.2540
  1.2609   1.2676   1.2703   1.2820   1.2884   1.2901   1.2988   1.3032
  1.3257   1.3328   1.3444   1.3489   1.3562   1.3603   1.3750   1.3830
  1.3945   1.4143   1.4303   1.4398   1.4472   1.4567   1.4669   1.4682
  1.4753   1.4815   1.4983   1.5044   1.5087   1.5192   1.5256   1.5347
  1.5419   1.5502   1.5532   1.5533   1.5630   1.5653   1.5665   1.5746
  1.5775   1.5855   1.5911   1.5966   1.6029   1.6108   1.6133   1.6144
  1.6187   1.6206   1.6243   1.6315   1.6355   1.6416   1.6510   1.6587
  1.6608   1.6678   1.6692   1.6711   1.6795   1.6857   1.6955   1.7002
  1.7155   1.7203   1.7232   1.7346   1.7398   1.7447   1.7504   1.7641
  1.7673   1.7715   1.7800   1.7842   1.7990   1.8042   1.8109   1.8166
  1.8230   1.8350   1.8440   1.8501   1.8571   1.8648   1.8727   1.8798
  1.8930   1.8979   1.9121   1.9218   1.9296   1.9421   1.9460   1.9580
  1.9644   1.9767   1.9815   2.0041   2.0191   2.0240   2.0336   2.0449
  2.0467   2.0607   2.0628   2.0736   2.0786   2.0843   2.0930   2.1046
  2.1148   2.1349   2.1446   2.1482   2.1496   2.1586   2.1666   2.1721
  2.1786   2.1971   2.2187   2.2280   2.2397   2.2472   2.2582   2.2701
  2.2754   2.2855   2.3001   2.3160   2.3215   2.3418   2.3539   2.3660
  2.3689   2.3941   2.4024   2.4136   2.4298   2.4459   2.4758   2.4891
  2.4932   2.5159   2.5268   2.5313   2.5338   2.5368   2.5469   2.5748
  2.5790   2.5851   2.5893   2.6022   2.6094   2.6248   2.6291   2.6379
  2.6413   2.6492   2.6612   2.6824   2.6878   2.6991   2.7019   2.7072
  2.7250   2.7377   2.7557   2.7734   2.7800   2.7932   2.7980   2.8080
  2.8203   2.8322   2.8427   2.8456   2.8544   2.8614   2.8697   2.8761
  2.8833   2.8915   2.8968   2.8998   2.9163   2.9225   2.9306   2.9387
  2.9485   2.9538   2.9596   2.9690   2.9877   2.9983   3.0021   3.0115
  3.0165   3.0310   3.0395   3.0434   3.0655   3.0707   3.0803   3.0834
  3.0912   3.1015   3.1148   3.1206   3.1362   3.1434   3.1517   3.1591
  3.1705   3.1764   3.1816   3.1994   3.2107   3.2171   3.2457   3.2520
  3.2719   3.2874   3.2972   3.3103   3.3263   3.3374   3.3627   3.3692
  3.3760   3.3851   3.4032   3.4139   3.4365   3.4671   3.4778   3.5019
  3.5179   3.5228   3.5501   3.5635   3.5756   3.6195   3.6825   3.7826
  3.7830   3.7953   3.8019   3.8061   3.8417   3.8529   3.8766   3.8908
  3.9038   3.9217   3.9289   3.9421   3.9578   3.9701   3.9982   4.0064
  4.0177   4.0691   4.0942   4.1022   4.1338   4.1646   4.1740   4.1785
  4.2369   4.2391   4.2513   4.2722   4.2963   4.3220   4.3336   4.3936
  4.4091   4.9850   5.0605   5.0764   5.0872   5.0969   5.1120   5.1209
  5.1525   5.1871   5.1931   5.1961   5.2214   5.3682   5.3793   5.4201
  5.4380   5.4659   5.4997   5.6010   5.6152   5.6496   5.6616   5.7281
  5.7375   5.7567   5.8037   5.8495  23.7545  23.7665  23.7966  23.8077
 23.8150  23.8246  23.8448  23.8709  23.8747  23.8882  23.8964  23.9127
 23.9327  23.9533  23.9752  23.9842  49.8690  49.9026  49.9458  49.9518
 49.9697  49.9736  49.9809  50.0165  50.0175
 --------------------------------------------------------------

          Ground-State Mulliken Net Atomic Charges

     Atom                 Charge (a.u.)
  ----------------------------------------
      1 C                     0.321312
      2 H                     0.238539
      3 C                    -1.239577
      4 H                     0.321073
      5 O                     0.182044
      6 C                    -0.766135
      7 H                     0.222278
      8 H                     0.185188
      9 C                     0.741775
     10 H                     0.218773
     11 C                    -0.345178
     12 O                    -0.208318
     13 H                     0.110627
     14 C                    -0.669458
     15 H                     0.180392
     16 H                     0.167984
     17 C                    -0.472881
     18 H                     0.143472
     19 H                     0.215365
     20 C                     0.569015
     21 H                     0.261121
     22 C                    -0.507076
     23 H                     0.159127
     24 H                     0.153167
     25 H                     0.158451
     26 C                    -0.399302
     27 O                    -0.190499
     28 H                     0.112140
     29 O                     0.103118
     30 C                    -0.326803
     31 H                     0.263213
     32 C                    -0.570955
     33 H                     0.281756
     34 C                     0.104376
     35 O                    -0.206507
     36 O                    -0.128867
     37 H                     0.296641
     38 C                    -0.234558
     39 H                     0.273729
     40 O                    -0.147711
     41 H                     0.262646
     42 C                    -0.683052
     43 H                     0.296797
     44 O                    -0.206359
     45 H                     0.276062
     46 C                     0.067715
     47 H                     0.263339
     48 O                    -0.115295
     49 H                     0.267295
  ----------------------------------------
  Sum of atomic charges =     0.000000

 -----------------------------------------------------------------
                    Cartesian Multipole Moments
 -----------------------------------------------------------------
    Charge (ESU x 10^10)
                -0.0000
    Dipole Moment (Debye)
         X      -0.9327      Y       3.6761      Z       3.7373
       Tot       5.3246
    Quadrupole Moments (Debye-Ang)
        XX    -142.4772     XY       0.8605     YY    -149.3168
        XZ      15.7659     YZ      -9.8957     ZZ    -164.2516
    Octopole Moments (Debye-Ang^2)
       XXX     -11.0506    XXY      52.9449    XYY      44.6288
       YYY      89.1784    XXZ      56.4169    XYZ      12.8211
       YYZ      34.2687    XZZ      43.6479    YZZ      32.0521
       ZZZ      53.5459
    Hexadecapole Moments (Debye-Ang^3)
      XXXX   -8463.1593   XXXY     430.5649   XXYY   -1808.3793
      XYYY      39.2342   YYYY   -2852.5671   XXXZ     365.9813
      XXYZ    -235.7115   XYYZ    -166.3931   YYYZ    -285.1514
      XXZZ   -1957.9784   XYZZ      49.1274   YYZZ    -846.9582
      XZZZ     287.1627   YZZZ    -252.7753   ZZZZ   -2092.3189
 -----------------------------------------------------------------
 Calculating analytic gradient of the SCF energy
 Gradient of SCF Energy
            1           2           3           4           5           6
    1  -0.0000507   0.0000093  -0.0000237  -0.0000015   0.0000572  -0.0000107
    2  -0.0000717   0.0000199   0.0000044  -0.0000039   0.0000243  -0.0000213
    3  -0.0000119  -0.0000077   0.0000899  -0.0000375  -0.0001464  -0.0000031
            7           8           9          10          11          12
    1  -0.0000024   0.0000252   0.0000534  -0.0000105   0.0000963  -0.0000462
    2   0.0000118   0.0000287   0.0000614  -0.0000116  -0.0000956   0.0000514
    3  -0.0000380   0.0000013  -0.0000716  -0.0000073  -0.0000188  -0.0000045
           13          14          15          16          17          18
    1  -0.0000166  -0.0000112   0.0000094   0.0000085   0.0000495   0.0000135
    2   0.0000209   0.0000020  -0.0000004   0.0000080   0.0000012  -0.0000191
    3  -0.0000379   0.0000184   0.0000017   0.0000200   0.0000003  -0.0000223
           19          20          21          22          23          24
    1  -0.0000204  -0.0000703   0.0000217   0.0000682  -0.0000357   0.0000100
    2  -0.0000202   0.0000780  -0.0000271   0.0000113  -0.0000024   0.0000030
    3   0.0000113   0.0000701  -0.0000382  -0.0000129   0.0000313   0.0000181
           25          26          27          28          29          30
    1  -0.0000002  -0.0001274   0.0000775   0.0000202  -0.0000997  -0.0000186
    2  -0.0000138  -0.0000927   0.0000284  -0.0000057   0.0000504  -0.0000752
    3   0.0000112   0.0001177  -0.0000319   0.0000098   0.0000676   0.0000151
           31          32          33          34          35          36
    1   0.0000194   0.0000675  -0.0000200   0.0000537  -0.0000356   0.0000052
    2   0.0000156  -0.0000448  -0.0000242   0.0000287   0.0000465   0.0000231
    3   0.0000008   0.0000646  -0.0000233  -0.0000455   0.0000672  -0.0000326
           37          38          39          40          41          42
    1  -0.0000067  -0.0000940   0.0000075   0.0000296   0.0000158  -0.0000145
    2   0.0000318   0.0000160  -0.0000044  -0.0000186  -0.0000010   0.0000192
    3   0.0000411  -0.0000128   0.0000409  -0.0000020  -0.0000067  -0.0000531
           43          44          45          46          47          48
    1  -0.0000039   0.0000244   0.0000187  -0.0000825  -0.0000330   0.0000794
    2   0.0000072  -0.0000111  -0.0000246   0.0000177  -0.0000015   0.0000187
    3  -0.0000140   0.0000346  -0.0000285  -0.0000290   0.0000017   0.0000308
           49
    1  -0.0000050
    2  -0.0000387
    3  -0.0000279
 Max gradient component =       1.464E-04
 RMS gradient           =       4.185E-05
 Gradient time:  CPU 513.08 s  wall 86.67 s
 Geometry Optimization Parameters
   NAtoms,    NIC,     NZ,  NCons,   NDum,   NFix, NCnnct, MaxDiis
       49     390       0       0       0       0       0       0

 Cartesian Hessian Update
 Hessian Updated using BFGS Update


** GEOMETRY OPTIMIZATION IN DELOCALIZED INTERNAL COORDINATES **
   Searching for a Minimum

   Optimization Cycle:  14

                       Coordinates (Angstroms)
     ATOM                X               Y               Z
      1  C        -2.5904439010    1.1694023393   -0.2161297217
      2  H        -2.5153057505    1.4035384578   -1.2873352759
      3  C        -1.6381899304   -0.0181163857    0.0213442445
      4  H        -1.6486924630   -0.2966529290    1.0768091101
      5  O        -0.3219989081    0.4817160345   -0.3170876702
      6  C        -2.0372771012   -1.2273291475   -0.8296840140
      7  H        -1.9265231969   -0.9828715512   -1.8918795033
      8  H        -1.3801885772   -2.0746588745   -0.6247962152
      9  C        -3.4841940953   -1.6373668928   -0.5438618334
     10  H        -3.5779310553   -1.9398405236    0.5118095256
     11  C        -3.9264375160   -2.8439852573   -1.3424694827
     12  O        -3.2517609283   -3.4389209484   -2.1463861400
     13  H        -4.9731639475   -3.1665103581   -1.1427316709
     14  C        -4.4597450566   -0.4639939726   -0.7676724713
     15  H        -5.4818467935   -0.7645635526   -0.5145111462
     16  H        -4.4600506696   -0.1968716948   -1.8319776513
     17  C        -4.0453675410    0.7516751493    0.0696387681
     18  H        -4.7197240553    1.5840082905   -0.1508077287
     19  H        -4.1590435873    0.5223864065    1.1327243806
     20  C        -2.1460109008    2.4558512924    0.5184058111
     21  H        -1.0866626387    2.6111090500    0.2701155147
     22  C        -2.8981936339    3.7194561873    0.0512215911
     23  H        -2.4969638845    4.6161547571    0.5318811036
     24  H        -2.7877201172    3.8449533176   -1.0283400409
     25  H        -3.9657772743    3.6705929086    0.2794407013
     26  C        -2.1548533448    2.4024342296    2.0313551843
     27  O        -2.4479071084    1.4581427150    2.7255897358
     28  H        -1.8371568267    3.3589001217    2.5069238424
     29  O         1.8066695100    0.4318806311   -0.8584156706
     30  C         3.0562933326   -0.2341937401   -0.9797704769
     31  H         2.9520489071   -1.1820122508   -1.5206888319
     32  C         0.7952608495   -0.3463097822   -0.2326782891
     33  H         0.6498141121   -1.2860589721   -0.7877933819
     34  C         3.9527741934    0.6544376954   -1.8400665559
     35  O         4.3672909618    0.3507170155   -2.9260119811
     36  O         4.2241394952    1.8305349535   -1.2362926199
     37  H         4.7778104962    2.3456669933   -1.8421438284
     38  C         3.6381443695   -0.4991816265    0.4158347704
     39  H         3.8009528070    0.4705745423    0.9074501817
     40  O         4.8640170369   -1.1929288118    0.2594473511
     41  H         5.1249093238   -1.5412858995    1.1200815431
     42  C         2.6217111834   -1.3148075881    1.2099819349
     43  H         2.5476491729   -2.3097843234    0.7603553719
     44  O         3.0759247021   -1.5649203167    2.5482874655
     45  H         3.1442953432   -0.7211215619    3.0130795963
     46  C         1.2317474779   -0.6721524140    1.2094726539
     47  H         1.2584637181    0.2792039195    1.7623093070
     48  O         0.2798400211   -1.5579080322    1.7827696555
     49  H         0.6657482141   -1.9351766108    2.5825679125
   Point Group: c1    Number of degrees of freedom:   141


   Energy is  -1301.524092274

 Hessian Updated using BFGS Update

141 Hessian modes will be used to form the next step
  Hessian Eigenvalues:
     0.002460    0.003753    0.005203    0.005726    0.005885    0.006188
     0.006754    0.007221    0.007576    0.007744    0.008965    0.010105
     0.010946    0.011312    0.012992    0.016693    0.019300    0.020230
     0.021846    0.030604    0.030951    0.033409    0.034660    0.038815
     0.039574    0.043678    0.044870    0.045972    0.046186    0.046616
     0.047456    0.047874    0.048508    0.049286    0.049994    0.050795
     0.051423    0.053671    0.054580    0.054907    0.055247    0.056076
     0.056845    0.056967    0.058135    0.059428    0.060364    0.062387
     0.063190    0.065856    0.068428    0.070523    0.074870    0.079374
     0.080839    0.081665    0.082801    0.084193    0.089970    0.097130
     0.103689    0.115516    0.122560    0.131920    0.145602    0.150865
     0.154125    0.159475    0.159606    0.159948    0.159969    0.160024
     0.160115    0.160177    0.160533    0.162208    0.166972    0.171182
     0.176642    0.180727    0.188436    0.192813    0.198563    0.200512
     0.202084    0.210934    0.219536    0.221440    0.248501    0.250261
     0.260849    0.266706    0.274340    0.276444    0.284087    0.285558
     0.287628    0.288162    0.290432    0.292224    0.296245    0.297581
     0.302519    0.308601    0.312543    0.329648    0.331806    0.335329
     0.338071    0.338842    0.338983    0.339258    0.339377    0.339874
     0.340199    0.340639    0.340784    0.340931    0.341205    0.341518
     0.342190    0.342452    0.342610    0.344776    0.346346    0.364393
     0.390358    0.394269    0.398962    0.402691    0.403823    0.414444
     0.482900    0.512278    0.517265    0.518142    0.522442    0.543280
     0.880181    0.925448    0.939640

 Minimum Search - Taking Simple RFO Step
 Searching for Lamda that Minimizes Along All modes
 Value Taken    Lamda =  -0.00000294
 Step Taken.  Stepsize is  0.022375

                             Maximum     Tolerance    Cnvgd?
         Gradient           0.000169      0.000300     YES
         Displacement       0.006977      0.001200      NO
         Energy change     -0.000006      0.000001      NO


 New Cartesian Coordinates Obtained by Inverse Iteration

 Displacement from previous Coordinates is:  0.116159
 ----------------------------------------------------------------
             Standard Nuclear Orientation (Angstroms)
    I     Atom           X                Y                Z
 ----------------------------------------------------------------
    1      C      -2.5904840619     1.1702773727    -0.2144135971
    2      H      -2.5124451774     1.4061348488    -1.2850027423
    3      C      -1.6385332749    -0.0174875978     0.0239870770
    4      H      -1.6519767981    -0.2976500703     1.0790707837
    5      O      -0.3213263822     0.4835794402    -0.3093663041
    6      C      -2.0352743645    -1.2253776944    -0.8300578877
    7      H      -1.9214421966    -0.9793721241    -1.8915139962
    8      H      -1.3793987934    -2.0735520047    -0.6247655794
    9      C      -3.4831954647    -1.6357651471    -0.5489561019
   10      H      -3.5799820356    -1.9393938883     0.5060939649
   11      C      -3.9229175628    -2.8415610855    -1.3501102652
   12      O      -3.2454579908    -3.4358696602    -2.1522093626
   13      H      -4.9702229402    -3.1643637469    -1.1540168341
   14      C      -4.4580065970    -0.4621982793    -0.7744676153
   15      H      -5.4809433646    -0.7633035457    -0.5253075451
   16      H      -4.4547498062    -0.1933174593    -1.8383665407
   17      C      -4.0462909999     0.7518668669     0.0664721902
   18      H      -4.7201852581     1.5846301895    -0.1538752839
   19      H      -4.1626362093     0.5203541250     1.1287721054
   20      C      -2.1491675350     2.4556979808     0.5235444526
   21      H      -1.0894395697     2.6129988767     0.2783061463
   22      C      -2.9024928764     3.7190741900     0.0576428484
   23      H      -2.5019042583     4.6155371007     0.5392730706
   24      H      -2.7920475216     3.8458353227    -1.0217703695
   25      H      -3.9700739061     3.6691919897     0.2857340119
   26      C      -2.1618286819     2.3989906594     2.0362077455
   27      O      -2.4568830753     1.4530800929     2.7274439083
   28      H      -1.8463142975     3.3546168512     2.5148714963
   29      O       1.8063393721     0.4294226663    -0.8589969856
   30      C       3.0545243438    -0.2391922280    -0.9810258864
   31      H       2.9469970325    -1.1890205099    -1.5177996018
   32      C       0.7954955954    -0.3452842783    -0.2277443263
   33      H       0.6471444193    -1.2861821264    -0.7798888582
   34      C       3.9504950906     0.6439946105    -1.8472646003
   35      O       4.3613893348     0.3351462171    -2.9331960498
   36      O       4.2258657413     1.8218969623    -1.2488313375
   37      H       4.7789099325     2.3332847500    -1.8584379079
   38      C       3.6398424818    -0.4997324141     0.4140336015
   39      H       3.8043870458     0.4717403933     0.9016333311
   40      O       4.8648935385    -1.1946508067     0.2568853822
   41      H       5.1274116162    -1.5404809214     1.1180416132
   42      C       2.6248248547    -1.3120623817     1.2135565317
   43      H       2.5489619993    -2.3085053168     0.7674601528
   44      O       3.0816882717    -1.5580095012     2.5516772050
   45      H       3.1505497466    -0.7128290662     3.0139171159
   46      C       1.2355987641    -0.6679941440     1.2140534175
   47      H       1.2647580530     0.2848829619     1.7640997680
   48      O       0.2829805266    -1.5504184222     1.7914335977
   49      H       0.6689376642    -1.9248470584     2.5925391168
 ----------------------------------------------------------------
 Molecular Point Group                 C1    NOp =  1
 Largest Abelian Subgroup              C1    NOp =  1
 Nuclear Repulsion Energy =  2443.0325189678 hartrees
 There are       96 alpha and       96 beta electrons
 Applying Cartesian multipole field
    Component          Value
    ---------          -----
     (2,0,0)        1.00000E-12
     (0,2,0)        2.00000E-11
     (0,0,2)       -3.00000E-11
 Nucleus-field energy     =     0.0000000035 hartrees
 Requested basis set is 6-311++G(d,p)
 There are 270 shells and 718 basis functions
 A cutoff of  1.0D-11 yielded  26028 shell pairs
 There are    179681 function pairs (    190484 Cartesian)
 Smallest overlap matrix eigenvalue = 7.73E-07

 Q-Chem warning in module stvman/mkSTV.C, line 306:

 Overlap eigenvalue is smaller than square root of threshold
 Use THRESH >= 12 to get rid of this warning

 Linear dependence detected in AO basis
 Tighter screening thresholds may be required for diffuse basis sets
 Use S2THRESH > 14 and THRESH = 14 in case of SCF convergence issues
 Number of orthogonalized atomic orbitals = 717
 Maximum deviation from orthogonality = 5.715E-10
 Guess MOs from SCF MO coefficient file

 -----------------------------------------------------------------------
  General SCF calculation program by
  Eric Jon Sundstrom, Paul Horn, Yuezhi Mao, Dmitri Zuev, Alec White,
  David Stuck, Shaama M.S., Shane Yost, Joonho Lee, David Small,
  Daniel Levine, Susi Lehtola, Hugh Burton, Evgeny Epifanovsky
 -----------------------------------------------------------------------
 Exchange:     0.2000 Hartree-Fock + 0.0800 Slater + 0.7200 B88
 Correlation:  0.1900 VWN1RPA + 0.8100 LYP
 Using SG-1 standard quadrature grid
 using 6 threads for integral computing
 -------------------------------------------------------
 OpenMP Integral computing Module                
 Release: version 2.0, May 2017, Q-Chem Inc. Pleasanton 
 -------------------------------------------------------
 -------------------------------------------------------
 OpenMP BLAS3 based DFT computing Module                
 Release: version 1.0, May 2013, Q-Chem Inc. Pittsburgh 
 -------------------------------------------------------
 A restricted SCF calculation will be
 performed using DIIS
 SCF converges when DIIS error is below 1.0e-08
 ---------------------------------------
  Cycle       Energy         DIIS error
 ---------------------------------------
    1   -1301.5238881155      5.15e-05  
    2   -1301.5240908657      7.45e-06  
    3   -1301.5240887489      1.09e-05  
    4   -1301.5240939329      1.95e-06  
    5   -1301.5240940471      1.22e-06  
    6   -1301.5240941141      2.44e-07  
    7   -1301.5240941170      7.19e-08  
    8   -1301.5240941174      2.47e-08  
    9   -1301.5240941173      1.37e-08  
   10   -1301.5240941174      4.30e-09  Convergence criterion met
 ---------------------------------------
 SCF time:   CPU 1798.86s  wall 318.00s 
 SCF   energy in the final basis set =    -1301.5240941174
 Total energy in the final basis set =    -1301.5240941174

 --------------------------------------------------------------

                    Orbital Energies (a.u.)
 --------------------------------------------------------------

 Alpha MOs
 -- Occupied --
-19.1878 -19.1675 -19.1587 -19.1489 -19.1482 -19.1418 -19.1339 -19.1324
-19.1312 -10.3236 -10.2964 -10.2704 -10.2667 -10.2615 -10.2547 -10.2536
-10.2496 -10.2299 -10.1955 -10.1949 -10.1887 -10.1870 -10.1819 -10.1779
-10.1747  -1.1317  -1.0996  -1.0756  -1.0643  -1.0613  -1.0556  -1.0434
 -1.0419  -1.0344  -0.8599  -0.8178  -0.8125  -0.7987  -0.7568  -0.7526
 -0.7009  -0.6796  -0.6719  -0.6546  -0.6482  -0.6266  -0.6112  -0.5975
 -0.5682  -0.5649  -0.5622  -0.5528  -0.5448  -0.5225  -0.5154  -0.5081
 -0.5026  -0.4999  -0.4936  -0.4919  -0.4856  -0.4785  -0.4634  -0.4554
 -0.4514  -0.4483  -0.4447  -0.4420  -0.4378  -0.4256  -0.4196  -0.4143
 -0.4042  -0.4017  -0.3983  -0.3922  -0.3860  -0.3842  -0.3791  -0.3729
 -0.3703  -0.3613  -0.3582  -0.3495  -0.3455  -0.3434  -0.3395  -0.3275
 -0.3188  -0.3156  -0.3061  -0.2974  -0.2865  -0.2752  -0.2649  -0.2613
 -- Virtual --
 -0.0440  -0.0397  -0.0341  -0.0238  -0.0126  -0.0099  -0.0063  -0.0001
  0.0015   0.0086   0.0128   0.0185   0.0242   0.0268   0.0303   0.0335
  0.0402   0.0425   0.0448   0.0505   0.0531   0.0567   0.0599   0.0621
  0.0689   0.0710   0.0735   0.0767   0.0789   0.0836   0.0862   0.0885
  0.0925   0.0961   0.0967   0.0977   0.1005   0.1037   0.1055   0.1059
  0.1096   0.1100   0.1121   0.1160   0.1177   0.1214   0.1244   0.1252
  0.1282   0.1305   0.1325   0.1334   0.1351   0.1362   0.1401   0.1412
  0.1441   0.1449   0.1463   0.1503   0.1533   0.1555   0.1564   0.1596
  0.1598   0.1620   0.1650   0.1659   0.1664   0.1688   0.1741   0.1751
  0.1809   0.1812   0.1864   0.1873   0.1896   0.1901   0.1966   0.1973
  0.1989   0.2011   0.2036   0.2090   0.2108   0.2116   0.2142   0.2171
  0.2219   0.2233   0.2256   0.2307   0.2318   0.2344   0.2376   0.2378
  0.2408   0.2426   0.2445   0.2489   0.2518   0.2562   0.2578   0.2602
  0.2631   0.2667   0.2678   0.2700   0.2734   0.2741   0.2794   0.2850
  0.2856   0.2892   0.2900   0.2930   0.2948   0.2963   0.3001   0.3059
  0.3083   0.3104   0.3134   0.3165   0.3183   0.3198   0.3213   0.3257
  0.3291   0.3315   0.3334   0.3370   0.3409   0.3416   0.3446   0.3486
  0.3517   0.3554   0.3580   0.3597   0.3623   0.3643   0.3648   0.3688
  0.3721   0.3756   0.3775   0.3804   0.3832   0.3866   0.3895   0.3970
  0.3991   0.4009   0.4095   0.4137   0.4158   0.4181   0.4246   0.4285
  0.4358   0.4374   0.4475   0.4516   0.4551   0.4595   0.4651   0.4716
  0.4748   0.4834   0.4863   0.4900   0.4904   0.4991   0.5071   0.5111
  0.5167   0.5270   0.5270   0.5312   0.5408   0.5519   0.5557   0.5633
  0.5655   0.5696   0.5757   0.5842   0.5887   0.5967   0.5979   0.6021
  0.6091   0.6096   0.6191   0.6230   0.6294   0.6330   0.6368   0.6415
  0.6488   0.6500   0.6542   0.6594   0.6646   0.6749   0.6801   0.6817
  0.6876   0.6941   0.6963   0.7000   0.7071   0.7085   0.7135   0.7268
  0.7308   0.7344   0.7463   0.7484   0.7526   0.7563   0.7601   0.7612
  0.7670   0.7731   0.7771   0.7816   0.7850   0.7872   0.7906   0.7960
  0.8000   0.8057   0.8095   0.8131   0.8170   0.8259   0.8344   0.8387
  0.8488   0.8621   0.8746   0.8924   0.9064   0.9149   0.9348   0.9374
  0.9499   0.9552   0.9706   0.9808   1.0025   1.0037   1.0107   1.0193
  1.0267   1.0355   1.0462   1.0528   1.0626   1.0721   1.0860   1.0961
  1.0991   1.1165   1.1202   1.1257   1.1425   1.1502   1.1553   1.1666
  1.1697   1.1729   1.1770   1.1838   1.1892   1.1916   1.2023   1.2047
  1.2084   1.2104   1.2176   1.2257   1.2274   1.2417   1.2481   1.2539
  1.2609   1.2674   1.2704   1.2821   1.2886   1.2900   1.2986   1.3032
  1.3256   1.3327   1.3441   1.3488   1.3562   1.3604   1.3748   1.3830
  1.3947   1.4144   1.4300   1.4399   1.4474   1.4568   1.4669   1.4680
  1.4756   1.4813   1.4982   1.5044   1.5085   1.5194   1.5254   1.5347
  1.5417   1.5501   1.5531   1.5533   1.5629   1.5654   1.5665   1.5746
  1.5776   1.5855   1.5912   1.5966   1.6029   1.6108   1.6133   1.6142
  1.6187   1.6206   1.6242   1.6314   1.6354   1.6415   1.6510   1.6584
  1.6609   1.6679   1.6692   1.6712   1.6795   1.6856   1.6954   1.7004
  1.7154   1.7204   1.7232   1.7346   1.7397   1.7445   1.7504   1.7642
  1.7671   1.7716   1.7798   1.7842   1.7990   1.8042   1.8109   1.8167
  1.8230   1.8350   1.8440   1.8501   1.8571   1.8647   1.8728   1.8797
  1.8931   1.8977   1.9120   1.9217   1.9297   1.9422   1.9462   1.9581
  1.9645   1.9766   1.9814   2.0042   2.0192   2.0239   2.0335   2.0448
  2.0466   2.0605   2.0628   2.0737   2.0786   2.0843   2.0929   2.1044
  2.1149   2.1350   2.1446   2.1481   2.1495   2.1584   2.1665   2.1721
  2.1786   2.1970   2.2186   2.2281   2.2396   2.2475   2.2582   2.2700
  2.2753   2.2854   2.3000   2.3161   2.3213   2.3418   2.3538   2.3660
  2.3689   2.3941   2.4025   2.4134   2.4298   2.4457   2.4757   2.4893
  2.4932   2.5160   2.5268   2.5312   2.5337   2.5369   2.5469   2.5748
  2.5790   2.5851   2.5893   2.6022   2.6096   2.6247   2.6291   2.6377
  2.6412   2.6493   2.6610   2.6825   2.6880   2.6990   2.7018   2.7071
  2.7248   2.7374   2.7558   2.7736   2.7802   2.7932   2.7982   2.8080
  2.8202   2.8323   2.8428   2.8457   2.8542   2.8612   2.8698   2.8759
  2.8834   2.8915   2.8967   2.8998   2.9161   2.9225   2.9307   2.9387
  2.9484   2.9539   2.9599   2.9687   2.9878   2.9984   3.0019   3.0113
  3.0165   3.0311   3.0394   3.0434   3.0655   3.0708   3.0803   3.0834
  3.0912   3.1015   3.1146   3.1205   3.1362   3.1431   3.1515   3.1591
  3.1707   3.1761   3.1816   3.1992   3.2107   3.2171   3.2456   3.2520
  3.2720   3.2877   3.2972   3.3103   3.3265   3.3373   3.3626   3.3691
  3.3760   3.3850   3.4033   3.4139   3.4366   3.4670   3.4777   3.5019
  3.5177   3.5228   3.5500   3.5635   3.5753   3.6194   3.6827   3.7826
  3.7830   3.7954   3.8019   3.8060   3.8417   3.8529   3.8765   3.8907
  3.9039   3.9217   3.9285   3.9420   3.9581   3.9702   3.9982   4.0062
  4.0176   4.0691   4.0943   4.1021   4.1339   4.1646   4.1742   4.1786
  4.2368   4.2392   4.2514   4.2723   4.2962   4.3218   4.3334   4.3934
  4.4090   4.9852   5.0604   5.0764   5.0872   5.0970   5.1119   5.1208
  5.1527   5.1872   5.1930   5.1961   5.2216   5.3684   5.3792   5.4202
  5.4381   5.4654   5.4996   5.6010   5.6153   5.6496   5.6615   5.7279
  5.7366   5.7567   5.8040   5.8494  23.7546  23.7667  23.7967  23.8076
 23.8150  23.8246  23.8448  23.8708  23.8748  23.8881  23.8962  23.9127
 23.9326  23.9533  23.9752  23.9841  49.8690  49.9026  49.9456  49.9517
 49.9696  49.9735  49.9809  50.0165  50.0175
 --------------------------------------------------------------

          Ground-State Mulliken Net Atomic Charges

     Atom                 Charge (a.u.)
  ----------------------------------------
      1 C                     0.322564
      2 H                     0.238593
      3 C                    -1.245905
      4 H                     0.322196
      5 O                     0.183214
      6 C                    -0.764321
      7 H                     0.222659
      8 H                     0.184013
      9 C                     0.738944
     10 H                     0.218775
     11 C                    -0.344725
     12 O                    -0.208371
     13 H                     0.110746
     14 C                    -0.669039
     15 H                     0.180491
     16 H                     0.167998
     17 C                    -0.471473
     18 H                     0.143386
     19 H                     0.215274
     20 C                     0.568658
     21 H                     0.260732
     22 C                    -0.508295
     23 H                     0.159158
     24 H                     0.153242
     25 H                     0.158548
     26 C                    -0.398228
     27 O                    -0.190366
     28 H                     0.112238
     29 O                     0.102726
     30 C                    -0.328915
     31 H                     0.262777
     32 C                    -0.567937
     33 H                     0.283187
     34 C                     0.103544
     35 O                    -0.206578
     36 O                    -0.128781
     37 H                     0.296554
     38 C                    -0.233536
     39 H                     0.273930
     40 O                    -0.147596
     41 H                     0.262676
     42 C                    -0.680309
     43 H                     0.296788
     44 O                    -0.206296
     45 H                     0.275968
     46 C                     0.066847
     47 H                     0.262478
     48 O                    -0.115298
     49 H                     0.267070
  ----------------------------------------
  Sum of atomic charges =     0.000000

 -----------------------------------------------------------------
                    Cartesian Multipole Moments
 -----------------------------------------------------------------
    Charge (ESU x 10^10)
                 0.0000
    Dipole Moment (Debye)
         X      -0.9356      Y       3.6889      Z       3.7322
       Tot       5.3303
    Quadrupole Moments (Debye-Ang)
        XX    -142.3875     XY       0.9343     YY    -149.3246
        XZ      15.7852     YZ      -9.8991     ZZ    -164.2622
    Octopole Moments (Debye-Ang^2)
       XXX     -10.5565    XXY      53.1035    XYY      44.0957
       YYY      89.0257    XXZ      55.7711    XYZ      12.3952
       YYZ      34.3843    XZZ      43.8028    YZZ      32.7220
       ZZZ      53.7873
    Hexadecapole Moments (Debye-Ang^3)
      XXXX   -8460.9939   XXXY     436.7700   XXYY   -1807.9782
      XYYY      43.4041   YYYY   -2846.2207   XXXZ     366.1647
      XXYZ    -237.0491   XYYZ    -165.6575   YYYZ    -287.1080
      XXZZ   -1958.9241   XYZZ      52.4587   YYZZ    -847.0531
      XZZZ     287.8504   YZZZ    -256.2627   ZZZZ   -2102.2028
 -----------------------------------------------------------------
 Calculating analytic gradient of the SCF energy
 Gradient of SCF Energy
            1           2           3           4           5           6
    1  -0.0000153  -0.0000136  -0.0000057  -0.0000049  -0.0000095   0.0000063
    2  -0.0000231   0.0000145  -0.0000029  -0.0000147   0.0000007   0.0000050
    3  -0.0000216   0.0000065   0.0000292   0.0000032  -0.0000210  -0.0000249
            7           8           9          10          11          12
    1   0.0000030  -0.0000055   0.0000033  -0.0000006   0.0000118   0.0000081
    2   0.0000086  -0.0000013   0.0000186  -0.0000193  -0.0000290   0.0000257
    3  -0.0000034  -0.0000130  -0.0000086  -0.0000129   0.0000103  -0.0000284
           13          14          15          16          17          18
    1  -0.0000074   0.0000109   0.0000050  -0.0000051   0.0000335  -0.0000115
    2   0.0000120  -0.0000098  -0.0000137   0.0000116   0.0000215   0.0000003
    3  -0.0000283  -0.0000277  -0.0000059  -0.0000120   0.0000220  -0.0000010
           19          20          21          22          23          24
    1   0.0000040  -0.0000804   0.0000219   0.0000227  -0.0000195   0.0000046
    2  -0.0000046   0.0001090  -0.0000390  -0.0000477  -0.0000103   0.0000016
    3   0.0000123   0.0000568   0.0000204  -0.0000065   0.0000334   0.0000263
           25          26          27          28          29          30
    1  -0.0000192  -0.0000146   0.0000285  -0.0000171   0.0000219  -0.0000191
    2   0.0000023  -0.0000518  -0.0000279   0.0000018  -0.0000199   0.0000277
    3   0.0000098   0.0000124  -0.0000355   0.0000086   0.0000174   0.0000198
           31          32          33          34          35          36
    1   0.0000150   0.0000218   0.0000111   0.0000756  -0.0000155  -0.0000272
    2   0.0000182   0.0000248  -0.0000003   0.0000089   0.0000177   0.0000269
    3  -0.0000053  -0.0000303  -0.0000135   0.0000050  -0.0000203   0.0000357
           37          38          39          40          41          42
    1  -0.0000119  -0.0000257   0.0000070   0.0000249  -0.0000046   0.0000482
    2   0.0000035   0.0000133  -0.0000012  -0.0000007   0.0000065   0.0000279
    3   0.0000167  -0.0000073   0.0000196  -0.0000300  -0.0000014  -0.0000340
           43          44          45          46          47          48
    1  -0.0000047  -0.0000212   0.0000045  -0.0000073  -0.0000269  -0.0000233
    2   0.0000027  -0.0000217  -0.0000139  -0.0000397  -0.0000131   0.0000161
    3  -0.0000155   0.0000131  -0.0000080   0.0000640  -0.0000195   0.0000179
           49
    1   0.0000236
    2  -0.0000220
    3  -0.0000247
 Max gradient component =       1.090E-04
 RMS gradient           =       2.374E-05
 Gradient time:  CPU 512.40 s  wall 86.53 s
 Geometry Optimization Parameters
   NAtoms,    NIC,     NZ,  NCons,   NDum,   NFix, NCnnct, MaxDiis
       49     390       0       0       0       0       0       0

 Cartesian Hessian Update
 Hessian Updated using BFGS Update


** GEOMETRY OPTIMIZATION IN DELOCALIZED INTERNAL COORDINATES **
   Searching for a Minimum

   Optimization Cycle:  15

                       Coordinates (Angstroms)
     ATOM                X               Y               Z
      1  C        -2.5904840619    1.1702773727   -0.2144135971
      2  H        -2.5124451774    1.4061348488   -1.2850027423
      3  C        -1.6385332749   -0.0174875978    0.0239870770
      4  H        -1.6519767981   -0.2976500703    1.0790707837
      5  O        -0.3213263822    0.4835794402   -0.3093663041
      6  C        -2.0352743645   -1.2253776944   -0.8300578877
      7  H        -1.9214421966   -0.9793721241   -1.8915139962
      8  H        -1.3793987934   -2.0735520047   -0.6247655794
      9  C        -3.4831954647   -1.6357651471   -0.5489561019
     10  H        -3.5799820356   -1.9393938883    0.5060939649
     11  C        -3.9229175628   -2.8415610855   -1.3501102652
     12  O        -3.2454579908   -3.4358696602   -2.1522093626
     13  H        -4.9702229402   -3.1643637469   -1.1540168341
     14  C        -4.4580065970   -0.4621982793   -0.7744676153
     15  H        -5.4809433646   -0.7633035457   -0.5253075451
     16  H        -4.4547498062   -0.1933174593   -1.8383665407
     17  C        -4.0462909999    0.7518668669    0.0664721902
     18  H        -4.7201852581    1.5846301895   -0.1538752839
     19  H        -4.1626362093    0.5203541250    1.1287721054
     20  C        -2.1491675350    2.4556979808    0.5235444526
     21  H        -1.0894395697    2.6129988767    0.2783061463
     22  C        -2.9024928764    3.7190741900    0.0576428484
     23  H        -2.5019042583    4.6155371007    0.5392730706
     24  H        -2.7920475216    3.8458353227   -1.0217703695
     25  H        -3.9700739061    3.6691919897    0.2857340119
     26  C        -2.1618286819    2.3989906594    2.0362077455
     27  O        -2.4568830753    1.4530800929    2.7274439083
     28  H        -1.8463142975    3.3546168512    2.5148714963
     29  O         1.8063393721    0.4294226663   -0.8589969856
     30  C         3.0545243438   -0.2391922280   -0.9810258864
     31  H         2.9469970325   -1.1890205099   -1.5177996018
     32  C         0.7954955954   -0.3452842783   -0.2277443263
     33  H         0.6471444193   -1.2861821264   -0.7798888582
     34  C         3.9504950906    0.6439946105   -1.8472646003
     35  O         4.3613893348    0.3351462171   -2.9331960498
     36  O         4.2258657413    1.8218969623   -1.2488313375
     37  H         4.7789099325    2.3332847500   -1.8584379079
     38  C         3.6398424818   -0.4997324141    0.4140336015
     39  H         3.8043870458    0.4717403933    0.9016333311
     40  O         4.8648935385   -1.1946508067    0.2568853822
     41  H         5.1274116162   -1.5404809214    1.1180416132
     42  C         2.6248248547   -1.3120623817    1.2135565317
     43  H         2.5489619993   -2.3085053168    0.7674601528
     44  O         3.0816882717   -1.5580095012    2.5516772050
     45  H         3.1505497466   -0.7128290662    3.0139171159
     46  C         1.2355987641   -0.6679941440    1.2140534175
     47  H         1.2647580530    0.2848829619    1.7640997680
     48  O         0.2829805266   -1.5504184222    1.7914335977
     49  H         0.6689376642   -1.9248470584    2.5925391168
   Point Group: c1    Number of degrees of freedom:   141


   Energy is  -1301.524094117

 Hessian Updated using BFGS Update

141 Hessian modes will be used to form the next step
  Hessian Eigenvalues:
     0.002044    0.002968    0.004807    0.005638    0.005869    0.006186
     0.006707    0.007213    0.007577    0.007762    0.008880    0.010001
     0.010820    0.011303    0.012938    0.016536    0.019383    0.020217
     0.021848    0.030487    0.031063    0.033402    0.034725    0.038995
     0.039571    0.043533    0.044869    0.045987    0.046559    0.047102
     0.047550    0.048220    0.048462    0.049532    0.050061    0.050705
     0.051306    0.053397    0.054652    0.055220    0.055884    0.056099
     0.056877    0.056970    0.058151    0.059427    0.060237    0.062279
     0.063236    0.065855    0.068437    0.070801    0.074853    0.079623
     0.080796    0.081649    0.082896    0.084207    0.090955    0.097453
     0.103700    0.115823    0.122484    0.132652    0.145803    0.150887
     0.155344    0.159125    0.159818    0.159922    0.159986    0.160003
     0.160101    0.160367    0.160931    0.163441    0.167996    0.172914
     0.176688    0.182971    0.190567    0.192831    0.199168    0.200906
     0.201385    0.218475    0.220823    0.223612    0.249179    0.250826
     0.260704    0.266910    0.273562    0.277314    0.283695    0.285745
     0.288034    0.288464    0.290554    0.293396    0.296304    0.297762
     0.302294    0.308589    0.319307    0.329386    0.331811    0.335371
     0.338215    0.338600    0.339132    0.339348    0.339439    0.339879
     0.340215    0.340647    0.340865    0.340927    0.341204    0.341653
     0.342187    0.342566    0.342587    0.346052    0.348122    0.364233
     0.390624    0.394340    0.399002    0.403028    0.404058    0.414701
     0.493025    0.512191    0.517287    0.518384    0.522363    0.543329
     0.881420    0.925337    0.940127

 Minimum Search - Taking Simple RFO Step
 Searching for Lamda that Minimizes Along All modes
 Value Taken    Lamda =  -0.00000153
 Step Taken.  Stepsize is  0.021890

                             Maximum     Tolerance    Cnvgd?
         Gradient           0.000072      0.000300     YES
         Displacement       0.006465      0.001200      NO
         Energy change     -0.000002      0.000001      NO


 New Cartesian Coordinates Obtained by Inverse Iteration

 Displacement from previous Coordinates is:  0.111797
 ----------------------------------------------------------------
             Standard Nuclear Orientation (Angstroms)
    I     Atom           X                Y                Z
 ----------------------------------------------------------------
    1      C      -2.5905991622     1.1707902410    -0.2125648777
    2      H      -2.5101080475     1.4083796022    -1.2825763397
    3      C      -1.6389176499    -0.0171703000     0.0259019569
    4      H      -1.6546155484    -0.2992069054     1.0804803500
    5      O      -0.3210052167     0.4849337878    -0.3033079317
    6      C      -2.0333240983    -1.2235292959    -0.8313146648
    7      H      -1.9168912121    -0.9756004377    -1.8920191722
    8      H      -1.3780398424    -2.0721776541    -0.6260332648
    9      C      -3.4819740006    -1.6346697622    -0.5546063917
   10      H      -3.5813378346    -1.9399890795     0.4996999727
   11      C      -3.9192333499    -2.8392743366    -1.3588668324
   12      O      -3.2393410731    -3.4323949797    -2.1598172802
   13      H      -4.9668861770    -3.1627992482    -1.1659689769
   14      C      -4.4563888466    -0.4608829352    -0.7806269360
   15      H      -5.4800100563    -0.7626251926    -0.5350646080
   16      H      -4.4500690416    -0.1898875432    -1.8439774831
   17      C      -4.0471220788     0.7514353421     0.0639644286
   18      H      -4.7206728108     1.5845717193    -0.1559731442
   19      H      -4.1658704892     0.5174126012     1.1254241087
   20      C      -2.1512779684     2.4551110064     0.5283836342
   21      H      -1.0916017596     2.6143811793     0.2844178315
   22      C      -2.9058226508     3.7186325726     0.0646299867
   23      H      -2.5046234315     4.6148417928     0.5462290520
   24      H      -2.7972560276     3.8462565575    -1.0148852674
   25      H      -3.9729831068     3.6681850589     0.2944940991
   26      C      -2.1656672625     2.3958541782     2.0409571590
   27      O      -2.4638278369     1.4495749432     2.7304042508
   28      H      -1.8491430251     3.3501057352     2.5216555205
   29      O       1.8052460769     0.4267778121    -0.8596443583
   30      C       3.0521173971    -0.2441992501    -0.9820043257
   31      H       2.9416226256    -1.1961651603    -1.5144195481
   32      C       0.7951445766    -0.3447523632    -0.2232400084
   33      H       0.6442023531    -1.2869710020    -0.7722667141
   34      C       3.9474128954     0.6337382924    -1.8541583808
   35      O       4.3552037104     0.3195524769    -2.9397337113
   36      O       4.2265682639     1.8136287770    -1.2614112513
   37      H       4.7791664316     2.3213303276    -1.8745315040
   38      C       3.6405399964    -0.4997522489     0.4127582463
   39      H       3.8063178486     0.4736451186     0.8960575410
   40      O       4.8649930229    -1.1956018657     0.2556923240
   41      H       5.1291371047    -1.5384312674     1.1175514552
   42      C       2.6269821462    -1.3087505786     1.2175872277
   43      H       2.5498720463    -2.3068853243     0.7754791703
   44      O       3.0865592934    -1.5496304533     2.5556452151
   45      H       3.1557237187    -0.7027846095     3.0148137943
   46      C       1.2382952339    -0.6637665815     1.2184067835
   47      H       1.2693351754     0.2906478257     1.7657259857
   48      O       0.2855027362    -1.5435533541     1.7995532168
   49      H       0.6710413767    -1.9145222292     2.6024647180
 ----------------------------------------------------------------
 Molecular Point Group                 C1    NOp =  1
 Largest Abelian Subgroup              C1    NOp =  1
 Nuclear Repulsion Energy =  2442.8970291063 hartrees
 There are       96 alpha and       96 beta electrons
 Applying Cartesian multipole field
    Component          Value
    ---------          -----
     (2,0,0)        1.00000E-12
     (0,2,0)        2.00000E-11
     (0,0,2)       -3.00000E-11
 Nucleus-field energy     =     0.0000000031 hartrees
 Requested basis set is 6-311++G(d,p)
 There are 270 shells and 718 basis functions
 A cutoff of  1.0D-11 yielded  26029 shell pairs
 There are    179693 function pairs (    190496 Cartesian)
 Smallest overlap matrix eigenvalue = 7.75E-07

 Q-Chem warning in module stvman/mkSTV.C, line 306:

 Overlap eigenvalue is smaller than square root of threshold
 Use THRESH >= 12 to get rid of this warning

 Linear dependence detected in AO basis
 Tighter screening thresholds may be required for diffuse basis sets
 Use S2THRESH > 14 and THRESH = 14 in case of SCF convergence issues
 Number of orthogonalized atomic orbitals = 717
 Maximum deviation from orthogonality = 2.199E-10
 Guess MOs from SCF MO coefficient file

 -----------------------------------------------------------------------
  General SCF calculation program by
  Eric Jon Sundstrom, Paul Horn, Yuezhi Mao, Dmitri Zuev, Alec White,
  David Stuck, Shaama M.S., Shane Yost, Joonho Lee, David Small,
  Daniel Levine, Susi Lehtola, Hugh Burton, Evgeny Epifanovsky
 -----------------------------------------------------------------------
 Exchange:     0.2000 Hartree-Fock + 0.0800 Slater + 0.7200 B88
 Correlation:  0.1900 VWN1RPA + 0.8100 LYP
 Using SG-1 standard quadrature grid
 using 6 threads for integral computing
 -------------------------------------------------------
 OpenMP Integral computing Module                
 Release: version 2.0, May 2017, Q-Chem Inc. Pleasanton 
 -------------------------------------------------------
 -------------------------------------------------------
 OpenMP BLAS3 based DFT computing Module                
 Release: version 1.0, May 2013, Q-Chem Inc. Pittsburgh 
 -------------------------------------------------------
 A restricted SCF calculation will be
 performed using DIIS
 SCF converges when DIIS error is below 1.0e-08
 ---------------------------------------
  Cycle       Energy         DIIS error
 ---------------------------------------
    1   -1301.5239006719      5.06e-05  
    2   -1301.5240918104      7.61e-06  
    3   -1301.5240895556      1.11e-05  
    4   -1301.5240949769      1.70e-06  
    5   -1301.5240950527      1.16e-06  
    6   -1301.5240951132      2.55e-07  
    7   -1301.5240951161      6.99e-08  
    8   -1301.5240951163      2.26e-08  
    9   -1301.5240951165      1.11e-08  
   10   -1301.5240951162      3.99e-09  Convergence criterion met
 ---------------------------------------
 SCF time:   CPU 1798.87s  wall 318.00s 
 SCF   energy in the final basis set =    -1301.5240951162
 Total energy in the final basis set =    -1301.5240951162

 --------------------------------------------------------------

                    Orbital Energies (a.u.)
 --------------------------------------------------------------

 Alpha MOs
 -- Occupied --
-19.1877 -19.1674 -19.1587 -19.1489 -19.1481 -19.1418 -19.1339 -19.1323
-19.1313 -10.3235 -10.2964 -10.2704 -10.2667 -10.2615 -10.2546 -10.2535
-10.2496 -10.2300 -10.1956 -10.1949 -10.1888 -10.1870 -10.1819 -10.1779
-10.1748  -1.1316  -1.0996  -1.0756  -1.0643  -1.0613  -1.0555  -1.0434
 -1.0418  -1.0344  -0.8600  -0.8178  -0.8125  -0.7986  -0.7568  -0.7527
 -0.7009  -0.6797  -0.6718  -0.6546  -0.6481  -0.6266  -0.6113  -0.5975
 -0.5682  -0.5649  -0.5622  -0.5527  -0.5448  -0.5225  -0.5154  -0.5081
 -0.5026  -0.5000  -0.4935  -0.4919  -0.4856  -0.4786  -0.4633  -0.4554
 -0.4514  -0.4483  -0.4448  -0.4420  -0.4378  -0.4256  -0.4196  -0.4143
 -0.4042  -0.4017  -0.3983  -0.3922  -0.3860  -0.3842  -0.3791  -0.3729
 -0.3703  -0.3613  -0.3582  -0.3496  -0.3455  -0.3433  -0.3395  -0.3276
 -0.3188  -0.3157  -0.3061  -0.2974  -0.2865  -0.2752  -0.2649  -0.2613
 -- Virtual --
 -0.0440  -0.0398  -0.0341  -0.0238  -0.0126  -0.0099  -0.0063  -0.0000
  0.0015   0.0086   0.0127   0.0186   0.0241   0.0268   0.0303   0.0335
  0.0401   0.0425   0.0448   0.0504   0.0531   0.0567   0.0599   0.0621
  0.0689   0.0710   0.0735   0.0768   0.0790   0.0836   0.0862   0.0885
  0.0925   0.0961   0.0967   0.0977   0.1005   0.1036   0.1055   0.1059
  0.1095   0.1100   0.1121   0.1160   0.1177   0.1214   0.1245   0.1252
  0.1281   0.1306   0.1325   0.1334   0.1351   0.1362   0.1400   0.1411
  0.1441   0.1448   0.1463   0.1503   0.1534   0.1556   0.1564   0.1596
  0.1598   0.1619   0.1650   0.1659   0.1664   0.1688   0.1742   0.1752
  0.1808   0.1812   0.1864   0.1873   0.1896   0.1902   0.1966   0.1973
  0.1988   0.2010   0.2036   0.2090   0.2108   0.2116   0.2142   0.2171
  0.2219   0.2233   0.2256   0.2308   0.2320   0.2343   0.2375   0.2378
  0.2409   0.2427   0.2444   0.2489   0.2518   0.2561   0.2579   0.2601
  0.2632   0.2667   0.2679   0.2699   0.2734   0.2740   0.2794   0.2851
[truncated: 590,598 more chars]
