# Supplementary material for: An in silico investigation of menthol metabolism
Source: PLoS One. 2019 Sep 27;14(9):e0216577. doi: 10.1371/journal.pone.0216577 (PMC6764827; doi:10.1371/journal.pone.0216577)
Supplement: S2 File — (ZIP) [file pone.0216577.s002.zip › B3LYP/g-series/Oyeye-RS.out]

Q-Chem Developer Version!
                  Welcome to Q-Chem
     A Quantum Leap Into The Future Of Chemistry


 Q-Chem 5.1, Q-Chem, Inc., Pleasanton, CA (2018)

 Yihan Shao,  Zhengting Gan,  E. Epifanovsky,  A. T. B. Gilbert,  M. Wormit,  
 J. Kussmann,  A. W. Lange,  A. Behn,  Jia Deng,  Xintian Feng,  D. Ghosh,  
 M. Goldey,  P. R. Horn,  L. D. Jacobson,  I. Kaliman,  T. Kus,  A. Landau,  
 Jie Liu,  E. I. Proynov,  R. M. Richard,  R. P. Steele,  E. J. Sundstrom,  
 H. L. Woodcock III,  P. M. Zimmerman,  D. Zuev,  B. Albrecht,  E. Alguire,  
 S. A. Baeppler,  D. Barton,  Z. Benda,  Y. A. Bernard,  E. J. Berquist,  
 K. B. Bravaya,  H. Burton,  D. Casanova,  Chun-Min Chang,  Yunqing Chen,  
 A. Chien,  K. D. Closser,  M. P. Coons,  S. Coriani,  S. Dasgupta,  
 A. L. Dempwolff,  M. Diedenhofen,  Hainam Do,  R. G. Edgar,  Po-Tung Fang,  
 S. Faraji,  S. Fatehi,  Qingguo Feng,  K. D. Fenk,  J. Fosso-Tande,  
 J. Gayvert,  Qinghui Ge,  A. Ghysels,  G. Gidofalvi,  J. Gomes,  
 J. Gonthier,  A. Gunina,  D. Hait,  M. W. D. Hanson-Heine,  
 P. H. P. Harbach,  A. W. Hauser,  J. E. Herr,  E. G. Hohenstein,  
 Z. C. Holden,  Kerwin Hui,  B. C. Huynh,  T.-C. Jagau,  Hyunjun Ji,  
 B. Kaduk,  K. Khistyaev,  Jaehoon Kim,  P. Klunzinger,  K. Koh,  
 D. Kosenkov,  L. Koulias,  T. Kowalczyk,  C. M. Krauter,  A. Kunitsa,  
 Ka Un Lao,  A. Laurent,  K. V. Lawler,  Joonho Lee,  D. Lefrancois,  
 S. Lehtola,  D. S. Levine,  Yi-Pei Li,  You-Sheng Lin,  Fenglai Liu,  
 E. Livshits,  A. Luenser,  P. Manohar,  E. Mansoor,  S. F. Manzer,  
 Shan-Ping Mao,  Yuezhi Mao,  N. Mardirossian,  A. V. Marenich,  
 T. Markovich,  L. A. Martinez-Martinez,  S. A. Maurer,  N. J. Mayhall,  
 S. C. McKenzie,  J.-M. Mewes,  A. F. Morrison,  J. W. Mullinax,  K. Nanda,  
 T. S. Nguyen-Beck,  R. Olivares-Amaya,  J. A. Parkhill,  T. M. Perrine,  
 F. Plasser,  P. Pokhilko,  S. Prager,  A. Prociuk,  E. Ramos,  D. R. Rehn,  
 F. Rob,  M. Schneider,  N. Sergueev,  S. M. Sharada,  S. Sharma,  
 D. W. Small,  T. Stauch,  T. Stein,  Yu-Chuan Su,  A. J. W. Thom,  
 A. Tkatchenko,  T. Tsuchimochi,  N. M. Tubman,  L. Vogt,  M. L. Vidal,  
 O. Vydrov,  M. A. Watson,  J. Wenzel,  M. de Wergifosse,  T. A. Wesolowski,  
 A. White,  J. Witte,  A. Yamada,  Jun Yang,  K. Yao,  S. Yeganeh,  
 S. R. Yost,  Zhi-Qiang You,  A. Zech,  Igor Ying Zhang,  Xing Zhang,  
 Yan Zhao,  Ying Zhu,  B. R. Brooks,  G. K. L. Chan,  C. J. Cramer,  
 M. S. Gordon,  W. J. Hehre,  A. Klamt,  M. W. Schmidt,  C. D. Sherrill,  
 D. G. Truhlar,  A. Aspuru-Guzik,  R. Baer,  A. T. Bell,  N. A. Besley,  
 Jeng-Da Chai,  A. E. DePrince, III,  R. A. DiStasio Jr.,  A. Dreuw,  
 B. D. Dunietz,  T. R. Furlani,  Chao-Ping Hsu,  Yousung Jung,  Jing Kong,  
 D. S. Lambrecht,  WanZhen Liang,  C. Ochsenfeld,  V. A. Rassolov,  
 L. V. Slipchenko,  J. E. Subotnik,  T. Van Voorhis,  J. M. Herbert,  
 A. I. Krylov,  P. M. W. Gill,  M. Head-Gordon

 Contributors to earlier versions of Q-Chem not listed above: 
 R. D. Adamson,  B. Austin,  J. Baker,  G. J. O. Beran,  K. Brandhorst,  
 S. T. Brown,  E. F. C. Byrd,  A. K. Chakraborty,  C.-L. Cheng,  
 Siu Hung Chien,  D. M. Chipman,  D. L. Crittenden,  H. Dachsel,  
 R. J. Doerksen,  A. D. Dutoi,  L. Fusti-Molnar,  W. A. Goddard III,  
 A. Golubeva-Zadorozhnaya,  S. R. Gwaltney,  G. Hawkins,  A. Heyden,  
 S. Hirata,  G. Kedziora,  F. J. Keil,  C. Kelley,  Jihan Kim,  R. A. King,  
 R. Z. Khaliullin,  P. P. Korambath,  W. Kurlancheek,  A. M. Lee,  M. S. Lee,  
 S. V. Levchenko,  Ching Yeh Lin,  D. Liotard,  R. C. Lochan,  I. Lotan,  
 P. E. Maslen,  N. Nair,  D. P. O'Neill,  D. Neuhauser,  E. Neuscamman,  
 C. M. Oana,  R. Olson,  B. Peters,  R. Peverati,  P. A. Pieniazek,  
 Y. M. Rhee,  J. Ritchie,  M. A. Rohrdanz,  E. Rosta,  N. J. Russ,  
 H. F. Schaefer III,  N. E. Schultz,  N. Shenvi,  A. C. Simmonett,  A. Sodt,  
 D. Stuck,  K. S. Thanthiriwatte,  V. Vanovschi,  Tao Wang,  A. Warshel,  
 C. F. Williams,  Q. Wu,  X. Xu,  W. Zhang

 Please cite Q-Chem as follows:
 Y. Shao et al., Mol. Phys. 113, 184-215 (2015)
 DOI: 10.1080/00268976.2014.952696

 Q-Chem 5.1.2 for Intel X86 EM64T Linux

 Parts of Q-Chem use Armadillo 8.300.2 (Tropical Shenanigans).
 http://arma.sourceforge.net/

 Q-Chem begins on Tue Mar 26 11:40:58 2019  

Host: 
0

     Scratch files written to /scratch/taweetham/qchem775//
Input Ideriv = 2
Curr. Ideriv = -1
Max.  Ideriv = 2

Checking the input file for inconsistencies... 	...done.

--------------------------------------------------------------
User input:
--------------------------------------------------------------
$molecule
0 1
  C   -0.8161083    0.6615133    0.1083418
  H   -0.8868572    0.6061005   -0.9885221
  C   -0.1579592    2.0352647    0.4540995
  H   -0.1771017    2.1669269    1.5424041
  O   -0.9825917    3.0266267   -0.1483656
  C    1.2867431    2.0836095   -0.0653830
  H    1.2805796    2.0699430   -1.1638556
  H    1.7647122    3.0313154    0.2028859
  C    2.1307058    0.9369308    0.4815775
  H    2.1886600    1.0167867    1.5746986
  C    3.5572160    0.9936962   -0.0286805
  O    4.0025030    1.8797970   -0.7507715
  H    4.2167390    0.1826100    0.3271337
  C    1.5111495   -0.4013013    0.1003925
  H    2.0989869   -1.2263113    0.5211583
  H    1.5383518   -0.5304977   -0.9898205
  C    0.0705464   -0.5060840    0.5880380
  H   -0.3281806   -1.4608727    0.2285826
  H    0.0615739   -0.5477202    1.6844695
  C   -2.2658614    0.5253083    0.6657192
  C   -2.9137019   -0.8174691    0.3097253
  H   -3.9808483   -0.8230433    0.5600395
  H   -2.8304064   -1.0230035   -0.7637580
  H   -2.4515402   -1.6441465    0.8570608
  C   -3.2089317    1.5918888    0.1364776
  O   -4.1291593    2.0556203    0.8074966
  H   -3.1026370    1.8542196   -0.9308136
  H   -2.2421747    0.6286319    1.7578748
  O   -1.6142956    5.0615089   -0.8799077
  C   -1.3564585    6.4377287   -1.1463730
  H   -0.4961152    6.5361716   -1.8206147
  C   -0.5568943    4.3835170   -0.1902884
  H    0.3467437    4.4452140   -0.8071556
  C   -2.5705760    6.9522117   -1.9069774
  O   -2.7165762    6.9342274   -3.1189613
  O   -3.5733799    7.3962453   -1.1204372
  H   -4.3214323    7.5268267   -1.7427411
  C   -1.1133507    7.2234146    0.1465103
  H   -2.0112159    7.2905587    0.7725048
  O   -0.6696758    8.5636557   -0.1124410
  H   -1.4540140    9.0803931   -0.3787335
  C   -0.0166559    6.5281193    0.9555035
  H    0.9522827    6.6242913    0.4474674
  O    0.1548407    7.1833637    2.2237031
  H    0.2589287    8.1322496    2.0060875
  C   -0.3396105    5.0482191    1.1882555
  H   -1.2374027    4.9437630    1.8089227
  O    0.7454100    4.4797672    1.9363740
  H    0.9130096    5.1220163    2.6575636
$end

$rem
   job_type 	optimization
   basis 	6-311++g**
   method 	b3lyp
   scf_guess sad
$end

--------------------------------------------------------------
 ----------------------------------------------------------------
             Standard Nuclear Orientation (Angstroms)
    I     Atom           X                Y                Z
 ----------------------------------------------------------------
    1      C      -2.7735074692     1.0958553792    -0.1086191472
    2      H      -2.6817009105     1.3221368878    -1.1817242841
    3      C      -1.7064689368     0.0034736188     0.2200636691
    4      H      -1.6982344477    -0.1608328214     1.3040580693
    5      O      -0.4531999758     0.5491165339    -0.1766380986
    6      C      -2.0330770689    -1.3040706191    -0.5168347072
    7      H      -1.9207784542    -1.1513810427    -1.5989353168
    8      H      -1.3074406531    -2.0840600879    -0.2645702490
    9      C      -3.4330942945    -1.8123179603    -0.1882813982
   10      H      -3.4974961761    -2.0336840815     0.8847977375
   11      C      -3.7473324478    -3.1065584591    -0.9126520231
   12      O      -2.9590760128    -3.7079995657    -1.6350030045
   13      H      -4.7527775034    -3.5209133149    -0.7207524403
   14      C      -4.4739928401    -0.7627296280    -0.5555847021
   15      H      -5.4785572521    -1.1137009917    -0.2892998708
   16      H      -4.4820790180    -0.6065304429    -1.6425679074
   17      C      -4.1985259699     0.5626714500     0.1455178762
   18      H      -4.9442603310     1.2821147754    -0.2095799004
   19      H      -4.3585016664     0.4417228386     1.2242927939
   20      C      -2.5329309032     2.4306040577     0.6605195271
   21      C      -3.5725339636     3.5049620817     0.3221995171
   22      H      -3.2877272092     4.4787291530     0.7371121741
   23      H      -3.6715848052     3.6299680376    -0.7622871665
   24      H      -4.5554237545     3.2563775872     0.7329287688
   25      C      -1.1812741754     3.0547956303     0.3597186035
   26      O      -0.5427027803     3.6894389055     1.1973263427
   27      H      -0.8444030414     3.0115973226    -0.6909375072
   28      H      -2.5647616976     2.2343094671     1.7396376462
   29      O       1.7461638302     0.6048307082    -0.6610387681
   30      C       3.0036955708    -0.0320024000    -0.8720415594
   31      H       2.9162119819    -0.7849865388    -1.6656692913
   32      C       0.7107278210    -0.2688617714    -0.1942636332
   33      H       0.5690576722    -1.0586029010    -0.9406762634
   34      C       3.9388528801     1.0493647777    -1.3949363369
   35      O       4.1015099675     1.3497701217    -2.5670471544
   36      O       4.5703977677     1.7528758345    -0.4317903283
   37      H       4.9871512374     2.4971603641    -0.9178490937
   38      C       3.5306747446    -0.6734782363     0.4158841624
   39      H       3.7917227654     0.0695067851     1.1790136078
   40      O       4.6978439471    -1.4750127350     0.1804953374
   41      H       5.4514452302    -0.8630937251     0.0767847802
   42      C       2.4537085666    -1.5942683115     0.9928889502
   43      H       2.3130169019    -2.4703494034     0.3456799276
   44      O       2.8811730981    -2.1244941869     2.2590726368
   45      H       3.7740057366    -2.4898180469     2.0918492255
   46      C       1.1211063763    -0.8594621721     1.1740217990
   47      H       1.2200763173    -0.0623968331     1.9203873130
   48      O       0.1746918911    -1.8008732683     1.7014050641
   49      H       0.6524578744    -2.2523563948     2.4284474446
 ----------------------------------------------------------------
 Molecular Point Group                 C1    NOp =  1
 Largest Abelian Subgroup              C1    NOp =  1
 Nuclear Repulsion Energy =  2443.9042066534 hartrees
 There are       96 alpha and       96 beta electrons
 Requested basis set is 6-311++G(d,p)
 There are 270 shells and 718 basis functions

 Total QAlloc Memory Limit   2000 MB
 Mega-Array Size       188 MB
 MEM_STATIC part       192 MB
 A cutoff of  1.0D-11 yielded  25963 shell pairs
 There are    179481 function pairs (    190242 Cartesian)

 -------------------------------------------------------
 OpenMP Integral Computing Module                       
 Release: version 1.0, May 2013, Q-Chem Inc. Pittsburgh 
 -------------------------------------------------------
 Integral Job Info:
 Integral job number is                      11
 Integral operator is                         1
 short-range coefficients                     0
 long-range coefficients              100000000
 Omega coefficients                           0
 if combine SR and LR in K                    0
 Integral screening is                        0
 Integral computing path is                   2
 max size of driver memory is            800000
 size of driver memory is                593474
 size of scratch memory is              2361544
 max col of scratch BK array               1296
 max len of scratch array in speh3          155
 max len of scratch index in speh4           18
 max int batch size is                      520
 min int batch size is                       52
 fixed nKL is                                52
 max L of basis functions is                  2
 order of int derivative is                   0
 number of shells is                        270
 number of basis is                         743
 number of cartesian basis is               743
 number of contracted shell pairs         25963
 number of primitive shell pairs          55903
 maxK2 (contraction) of shell pair           36
 max number of K2 of shell pair               1
 max number of CS2 of shell pair           5153
 max number of PS2 of shell pair           8310
 mem total for path MDJ                  807996
 -------------------------------------------------------
 Smallest overlap matrix eigenvalue = 8.22E-07

 Q-Chem warning in module stvman/mkSTV.C, line 306:

 Overlap eigenvalue is smaller than square root of threshold
 Use THRESH >= 12 to get rid of this warning

 Linear dependence detected in AO basis
 Tighter screening thresholds may be required for diffuse basis sets
 Use S2THRESH > 14 and THRESH = 14 in case of SCF convergence issues
 Number of orthogonalized atomic orbitals = 717
 Maximum deviation from orthogonality = 4.170E-10

 Scale SEOQF with 1.000000e-02/1.000000e-01/1.000000e-01

 Standard Electronic Orientation quadrupole field applied
 Nucleus-field energy     =     0.0000000346 hartrees
 Guess from superposition of atomic densities
 Warning:  Energy on first SCF cycle will be non-variational
 SAD guess density has 192.000000 electrons

 -----------------------------------------------------------------------
  General SCF calculation program by
  Eric Jon Sundstrom, Paul Horn, Yuezhi Mao, Dmitri Zuev, Alec White,
  David Stuck, Shaama M.S., Shane Yost, Joonho Lee, David Small,
  Daniel Levine, Susi Lehtola, Hugh Burton, Evgeny Epifanovsky
 -----------------------------------------------------------------------
 Exchange:     0.2000 Hartree-Fock + 0.0800 Slater + 0.7200 B88
 Correlation:  0.1900 VWN1RPA + 0.8100 LYP
 Using SG-1 standard quadrature grid
 using 6 threads for integral computing
 -------------------------------------------------------
 OpenMP Integral computing Module                
 Release: version 2.0, May 2017, Q-Chem Inc. Pleasanton 
 -------------------------------------------------------
 -------------------------------------------------------
 OpenMP BLAS3 based DFT computing Module                
 Release: version 1.0, May 2013, Q-Chem Inc. Pittsburgh 
 -------------------------------------------------------
 A restricted SCF calculation will be
 performed using DIIS
 SCF converges when DIIS error is below 1.0e-08
 ---------------------------------------
  Cycle       Energy         DIIS error
 ---------------------------------------
    1   -1306.3955900659      2.33e-02  
    2   -1300.9971243560      3.15e-03  
    3   -1300.1251009516      5.33e-03  
    4   -1301.4496400272      1.10e-03  
    5   -1301.5071255181      3.41e-04  
    6   -1301.5118800742      1.17e-04  
    7   -1301.5125465096      3.40e-05  
    8   -1301.5125924483      1.70e-05  
    9   -1301.5126055016      4.03e-06  
   10   -1301.5126062434      1.25e-06  
   11   -1301.5126063179      3.75e-07  
   12   -1301.5126063242      1.27e-07  
   13   -1301.5126063247      3.63e-08  
   14   -1301.5126063249      1.55e-08  
   15   -1301.5126063247      7.35e-09  Convergence criterion met
 ---------------------------------------
 SCF time:   CPU 2574.19s  wall 454.00s 
 SCF   energy in the final basis set =    -1301.5126063247
 Total energy in the final basis set =    -1301.5126063247

 --------------------------------------------------------------

                    Orbital Energies (a.u.)
 --------------------------------------------------------------

 Alpha MOs
 -- Occupied --
-19.2026 -19.1678 -19.1662 -19.1518 -19.1493 -19.1450 -19.1428 -19.1359
-19.1115 -10.3369 -10.3064 -10.2730 -10.2730 -10.2582 -10.2531 -10.2528
-10.2516 -10.2397 -10.1994 -10.1944 -10.1905 -10.1896 -10.1869 -10.1765
-10.1764  -1.1441  -1.1001  -1.0712  -1.0549  -1.0545  -1.0448  -1.0408
 -1.0326  -1.0301  -0.8640  -0.8193  -0.8153  -0.8026  -0.7588  -0.7538
 -0.7053  -0.6826  -0.6721  -0.6443  -0.6414  -0.6288  -0.6104  -0.5905
 -0.5764  -0.5707  -0.5687  -0.5567  -0.5448  -0.5258  -0.5219  -0.5124
 -0.5084  -0.5035  -0.4937  -0.4924  -0.4779  -0.4683  -0.4650  -0.4572
 -0.4550  -0.4502  -0.4468  -0.4436  -0.4338  -0.4310  -0.4264  -0.4187
 -0.4077  -0.4003  -0.3939  -0.3883  -0.3865  -0.3835  -0.3761  -0.3729
 -0.3669  -0.3635  -0.3566  -0.3523  -0.3505  -0.3404  -0.3399  -0.3305
 -0.3167  -0.3138  -0.3092  -0.2998  -0.2945  -0.2801  -0.2689  -0.2467
 -- Virtual --
 -0.0509  -0.0494  -0.0280  -0.0257  -0.0153  -0.0106  -0.0062   0.0002
  0.0037   0.0065   0.0178   0.0196   0.0228   0.0267   0.0324   0.0328
  0.0380   0.0441   0.0464   0.0510   0.0541   0.0590   0.0612   0.0645
  0.0671   0.0696   0.0715   0.0755   0.0777   0.0815   0.0842   0.0876
  0.0906   0.0916   0.0961   0.0981   0.0996   0.0999   0.1036   0.1049
  0.1084   0.1097   0.1142   0.1180   0.1191   0.1212   0.1228   0.1244
  0.1269   0.1299   0.1322   0.1325   0.1371   0.1383   0.1392   0.1426
  0.1439   0.1445   0.1472   0.1499   0.1510   0.1528   0.1546   0.1579
  0.1595   0.1619   0.1638   0.1654   0.1685   0.1700   0.1710   0.1734
  0.1776   0.1776   0.1814   0.1825   0.1847   0.1894   0.1941   0.1960
  0.2002   0.2008   0.2022   0.2047   0.2082   0.2110   0.2131   0.2145
  0.2147   0.2199   0.2224   0.2255   0.2276   0.2298   0.2336   0.2371
  0.2401   0.2423   0.2461   0.2468   0.2478   0.2524   0.2555   0.2578
  0.2618   0.2637   0.2695   0.2707   0.2724   0.2753   0.2793   0.2824
  0.2848   0.2881   0.2920   0.2923   0.2958   0.3008   0.3024   0.3041
  0.3079   0.3115   0.3131   0.3156   0.3180   0.3208   0.3218   0.3235
  0.3268   0.3307   0.3324   0.3335   0.3369   0.3414   0.3423   0.3459
  0.3460   0.3469   0.3511   0.3522   0.3535   0.3562   0.3594   0.3665
  0.3686   0.3705   0.3726   0.3740   0.3810   0.3810   0.3846   0.3952
  0.3999   0.4059   0.4111   0.4161   0.4188   0.4211   0.4244   0.4284
  0.4316   0.4380   0.4404   0.4454   0.4521   0.4530   0.4578   0.4620
  0.4646   0.4733   0.4794   0.4883   0.4898   0.4959   0.4973   0.5057
  0.5114   0.5214   0.5230   0.5324   0.5413   0.5440   0.5517   0.5612
  0.5653   0.5678   0.5724   0.5741   0.5831   0.5881   0.5984   0.5996
  0.6024   0.6125   0.6178   0.6229   0.6259   0.6335   0.6356   0.6416
  0.6479   0.6511   0.6589   0.6644   0.6657   0.6703   0.6785   0.6820
  0.6866   0.6934   0.6968   0.7010   0.7071   0.7141   0.7190   0.7259
  0.7306   0.7322   0.7364   0.7409   0.7557   0.7559   0.7596   0.7623
  0.7660   0.7724   0.7747   0.7777   0.7796   0.7850   0.7917   0.7927
  0.7980   0.8006   0.8073   0.8105   0.8145   0.8184   0.8284   0.8339
  0.8445   0.8528   0.8701   0.8916   0.9146   0.9253   0.9308   0.9356
  0.9471   0.9594   0.9604   0.9643   0.9856   0.9943   1.0003   1.0150
  1.0213   1.0311   1.0584   1.0608   1.0715   1.0878   1.0905   1.0915
  1.1044   1.1081   1.1179   1.1260   1.1428   1.1483   1.1576   1.1653
  1.1699   1.1737   1.1760   1.1826   1.1852   1.1884   1.1951   1.2038
  1.2104   1.2192   1.2203   1.2233   1.2372   1.2380   1.2422   1.2455
  1.2533   1.2637   1.2646   1.2710   1.2778   1.2890   1.2961   1.3074
  1.3162   1.3178   1.3329   1.3413   1.3485   1.3497   1.3754   1.3822
  1.3882   1.4052   1.4127   1.4145   1.4245   1.4337   1.4480   1.4558
  1.4700   1.4795   1.4909   1.4950   1.4964   1.5056   1.5162   1.5252
  1.5314   1.5413   1.5521   1.5554   1.5600   1.5630   1.5676   1.5747
  1.5787   1.5807   1.5840   1.5887   1.5944   1.6022   1.6025   1.6093
  1.6179   1.6231   1.6289   1.6337   1.6377   1.6424   1.6517   1.6574
  1.6599   1.6652   1.6693   1.6759   1.6790   1.6903   1.6958   1.7013
  1.7056   1.7224   1.7273   1.7329   1.7438   1.7463   1.7544   1.7621
  1.7653   1.7742   1.7860   1.7974   1.8000   1.8024   1.8068   1.8123
  1.8213   1.8340   1.8414   1.8510   1.8573   1.8641   1.8729   1.8828
  1.8882   1.8915   1.9165   1.9273   1.9351   1.9473   1.9599   1.9709
  1.9777   1.9815   1.9892   2.0075   2.0187   2.0261   2.0343   2.0451
  2.0568   2.0602   2.0691   2.0767   2.0794   2.0922   2.0932   2.0986
  2.1083   2.1118   2.1308   2.1458   2.1517   2.1621   2.1730   2.1795
  2.1840   2.1951   2.2118   2.2242   2.2346   2.2404   2.2599   2.2649
  2.2788   2.2878   2.2917   2.3029   2.3039   2.3353   2.3503   2.3620
  2.3737   2.3956   2.4051   2.4133   2.4260   2.4331   2.4458   2.4674
  2.4906   2.5112   2.5159   2.5233   2.5368   2.5529   2.5605   2.5759
  2.5894   2.5943   2.5962   2.6019   2.6121   2.6178   2.6370   2.6428
  2.6499   2.6583   2.6658   2.6756   2.6877   2.6889   2.7067   2.7139
  2.7292   2.7326   2.7441   2.7543   2.7681   2.7746   2.7996   2.8111
  2.8171   2.8215   2.8372   2.8418   2.8503   2.8619   2.8685   2.8724
  2.8766   2.8880   2.8919   2.9084   2.9176   2.9219   2.9244   2.9276
  2.9483   2.9525   2.9621   2.9775   2.9871   2.9925   3.0044   3.0066
  3.0242   3.0332   3.0381   3.0433   3.0551   3.0597   3.0661   3.0786
  3.0901   3.0970   3.1145   3.1205   3.1248   3.1288   3.1408   3.1479
  3.1625   3.1736   3.1834   3.1931   3.2101   3.2185   3.2247   3.2491
  3.2548   3.2704   3.2942   3.3051   3.3189   3.3280   3.3445   3.3471
  3.3500   3.3598   3.3670   3.3749   3.4269   3.4347   3.4612   3.4821
  3.5005   3.5085   3.5294   3.5608   3.5954   3.6003   3.6622   3.7732
  3.7743   3.7965   3.8066   3.8184   3.8452   3.8495   3.8635   3.8926
  3.9074   3.9190   3.9307   3.9449   3.9550   3.9785   3.9890   4.0262
  4.0319   4.0711   4.0916   4.1055   4.1259   4.1549   4.1666   4.1782
  4.2045   4.2273   4.2376   4.2621   4.2941   4.3127   4.3178   4.3740
  4.3896   4.9777   5.0533   5.0606   5.0857   5.0943   5.1154   5.1302
  5.1382   5.1717   5.1847   5.1924   5.2096   5.3466   5.3895   5.4179
  5.4233   5.4713   5.4856   5.5326   5.5945   5.6155   5.6325   5.6975
  5.7145   5.7500   5.7880   5.8244  23.7446  23.7522  23.7793  23.7916
 23.8003  23.8215  23.8443  23.8468  23.8590  23.8700  23.8970  23.9014
 23.9194  23.9426  23.9712  23.9801  49.8466  49.8970  49.9343  49.9494
 49.9530  49.9597  49.9883  50.0003  50.0093
 --------------------------------------------------------------

          Ground-State Mulliken Net Atomic Charges

     Atom                 Charge (a.u.)
  ----------------------------------------
      1 C                     0.025365
      2 H                     0.230979
      3 C                    -0.630682
      4 H                     0.248602
      5 O                     0.106701
      6 C                    -0.632744
      7 H                     0.228255
      8 H                     0.241566
      9 C                     0.821058
     10 H                     0.215000
     11 C                    -0.360370
     12 O                    -0.203046
     13 H                     0.121367
     14 C                    -0.869580
     15 H                     0.185535
     16 H                     0.173337
     17 C                    -0.371855
     18 H                     0.165007
     19 H                     0.176610
     20 C                     0.396993
     21 C                    -0.585537
     22 H                     0.186812
     23 H                     0.160605
     24 H                     0.151734
     25 C                    -0.394982
     26 O                    -0.177220
     27 H                     0.168588
     28 H                     0.236859
     29 O                     0.071931
     30 C                     0.171643
     31 H                     0.264062
     32 C                    -0.687877
     33 H                     0.258995
     34 C                    -0.096630
     35 O                    -0.235426
     36 O                    -0.101015
     37 H                     0.288845
     38 C                    -0.716615
     39 H                     0.307038
     40 O                    -0.183623
     41 H                     0.277215
     42 C                    -0.467744
     43 H                     0.272879
     44 O                    -0.209711
     45 H                     0.265917
     46 C                     0.080695
     47 H                     0.280344
     48 O                    -0.123752
     49 H                     0.267871
  ----------------------------------------
  Sum of atomic charges =     0.000000

 -----------------------------------------------------------------
                    Cartesian Multipole Moments
 -----------------------------------------------------------------
    Charge (ESU x 10^10)
                 0.0000
    Dipole Moment (Debye)
         X      -0.9309      Y      -0.8386      Z       1.5399
       Tot       1.9853
    Quadrupole Moments (Debye-Ang)
        XX    -112.6504     XY      -3.4352     YY    -169.4170
        XZ       2.8027     YZ     -12.3131     ZZ    -163.7484
    Octopole Moments (Debye-Ang^2)
       XXX      93.7021    XXY      30.1615    XYY      43.2243
       YYY      10.5239    XXZ      37.8834    XYZ      21.8944
       YYZ       7.3760    XZZ     -11.1186    YZZ      -9.3158
       ZZZ      31.7856
    Hexadecapole Moments (Debye-Ang^3)
      XXXX   -7358.4871   XXXY     289.8979   XXYY   -1856.5236
      XYYY     -37.5871   YYYY   -3962.4168   XXXZ      98.7272
      XXYZ     -69.1658   XYYZ     -80.5219   YYYZ    -300.8605
      XXZZ   -1772.8702   XYZZ     -79.9919   YYZZ    -905.2764
      XZZZ      84.3520   YZZZ     -25.7691   ZZZZ   -1303.2407
 -----------------------------------------------------------------
 Calculating analytic gradient of the SCF energy
 Gradient of SCF Energy
            1           2           3           4           5           6
    1  -0.0039067  -0.0008950   0.0171959   0.0002694  -0.0230524  -0.0093884
    2  -0.0047660   0.0019092  -0.0004839   0.0023651  -0.0016449   0.0041715
    3  -0.0018158  -0.0004306   0.0029172   0.0001222   0.0019329  -0.0005340
            7           8           9          10          11          12
    1   0.0036607   0.0019053  -0.0056890   0.0022260  -0.0262521   0.0213530
    2  -0.0016520  -0.0025280   0.0034741   0.0002021   0.0155821  -0.0144162
    3  -0.0013734  -0.0020331   0.0110214  -0.0018669   0.0101445  -0.0153315
           13          14          15          16          17          18
    1   0.0035988   0.0100257   0.0000093  -0.0016895   0.0001954  -0.0029709
    2   0.0005735  -0.0011233  -0.0005374   0.0010880  -0.0012371  -0.0011593
    3   0.0013351  -0.0007427   0.0002771  -0.0006504   0.0007568  -0.0025295
           19          20          21          22          23          24
    1  -0.0000869  -0.0059149   0.0058841  -0.0003335   0.0007930  -0.0011851
    2  -0.0004342   0.0103265  -0.0067174   0.0029615   0.0003284   0.0001344
    3  -0.0005471  -0.0007864   0.0010133  -0.0003398  -0.0004402   0.0017411
           25          26          27          28          29          30
    1  -0.0138538   0.0138959  -0.0008271  -0.0008799   0.0062129  -0.0008185
    2  -0.0190651   0.0174438  -0.0000378  -0.0009568  -0.0017691   0.0017379
    3  -0.0217593   0.0210787   0.0000490   0.0006819  -0.0080065   0.0002081
           31          32          33          34          35          36
    1  -0.0011673   0.0108002  -0.0014368  -0.0029517   0.0081381  -0.0019011
    2   0.0013373  -0.0031968   0.0043452  -0.0220303   0.0152596  -0.0050001
    3  -0.0013568  -0.0005501  -0.0013556   0.0317732  -0.0208081   0.0010800
           37          38          39          40          41          42
    1   0.0009728   0.0014160   0.0060224  -0.0059327   0.0071467  -0.0112599
    2   0.0074498   0.0075187  -0.0031504  -0.0095711   0.0099770   0.0017410
    3  -0.0083817  -0.0078647   0.0042182   0.0046271  -0.0023284  -0.0031976
           43          44          45          46          47          48
    1   0.0029105  -0.0077264   0.0117806  -0.0048181  -0.0039067  -0.0055725
    2  -0.0046969  -0.0023242  -0.0030892   0.0089126  -0.0051670   0.0023514
    3   0.0067321   0.0044804  -0.0051755  -0.0095196   0.0058646  -0.0018435
           49
    1   0.0080044
    2  -0.0044363
    3   0.0095139
 Max gradient component =       3.177E-02
 RMS gradient           =       8.080E-03
 Gradient time:  CPU 511.43 s  wall 86.41 s
 Geometry Optimization Parameters
   NAtoms,    NIC,     NZ,  NCons,   NDum,   NFix, NCnnct, MaxDiis
       49     390       0       0       0       0       0       0


** GEOMETRY OPTIMIZATION IN DELOCALIZED INTERNAL COORDINATES **
   Searching for a Minimum

   Optimization Cycle:   1

                       Coordinates (Angstroms)
     ATOM                X               Y               Z
      1  C        -2.7735074692    1.0958553792   -0.1086191472
      2  H        -2.6817009105    1.3221368878   -1.1817242841
      3  C        -1.7064689368    0.0034736188    0.2200636691
      4  H        -1.6982344477   -0.1608328214    1.3040580693
      5  O        -0.4531999758    0.5491165339   -0.1766380986
      6  C        -2.0330770689   -1.3040706191   -0.5168347072
      7  H        -1.9207784542   -1.1513810427   -1.5989353168
      8  H        -1.3074406531   -2.0840600879   -0.2645702490
      9  C        -3.4330942945   -1.8123179603   -0.1882813982
     10  H        -3.4974961761   -2.0336840815    0.8847977375
     11  C        -3.7473324478   -3.1065584591   -0.9126520231
     12  O        -2.9590760128   -3.7079995657   -1.6350030045
     13  H        -4.7527775034   -3.5209133149   -0.7207524403
     14  C        -4.4739928401   -0.7627296280   -0.5555847021
     15  H        -5.4785572521   -1.1137009917   -0.2892998708
     16  H        -4.4820790180   -0.6065304429   -1.6425679074
     17  C        -4.1985259699    0.5626714500    0.1455178762
     18  H        -4.9442603310    1.2821147754   -0.2095799004
     19  H        -4.3585016664    0.4417228386    1.2242927939
     20  C        -2.5329309032    2.4306040577    0.6605195271
     21  C        -3.5725339636    3.5049620817    0.3221995171
     22  H        -3.2877272092    4.4787291530    0.7371121741
     23  H        -3.6715848052    3.6299680376   -0.7622871665
     24  H        -4.5554237545    3.2563775872    0.7329287688
     25  C        -1.1812741754    3.0547956303    0.3597186035
     26  O        -0.5427027803    3.6894389055    1.1973263427
     27  H        -0.8444030414    3.0115973226   -0.6909375072
     28  H        -2.5647616976    2.2343094671    1.7396376462
     29  O         1.7461638302    0.6048307082   -0.6610387681
     30  C         3.0036955708   -0.0320024000   -0.8720415594
     31  H         2.9162119819   -0.7849865388   -1.6656692913
     32  C         0.7107278210   -0.2688617714   -0.1942636332
     33  H         0.5690576722   -1.0586029010   -0.9406762634
     34  C         3.9388528801    1.0493647777   -1.3949363369
     35  O         4.1015099675    1.3497701217   -2.5670471544
     36  O         4.5703977677    1.7528758345   -0.4317903283
     37  H         4.9871512374    2.4971603641   -0.9178490937
     38  C         3.5306747446   -0.6734782363    0.4158841624
     39  H         3.7917227654    0.0695067851    1.1790136078
     40  O         4.6978439471   -1.4750127350    0.1804953374
     41  H         5.4514452302   -0.8630937251    0.0767847802
     42  C         2.4537085666   -1.5942683115    0.9928889502
     43  H         2.3130169019   -2.4703494034    0.3456799276
     44  O         2.8811730981   -2.1244941869    2.2590726368
     45  H         3.7740057366   -2.4898180469    2.0918492255
     46  C         1.1211063763   -0.8594621721    1.1740217990
     47  H         1.2200763173   -0.0623968331    1.9203873130
     48  O         0.1746918911   -1.8008732683    1.7014050641
     49  H         0.6524578744   -2.2523563948    2.4284474446
   Point Group: c1    Number of degrees of freedom:   141


   Energy is  -1301.512606325


 Attempting to Generate Delocalized Internal Coordinates

141 Hessian modes will be used to form the next step
  Hessian Eigenvalues:
     0.002000    0.004840    0.005292    0.006233    0.006678    0.006822
     0.006999    0.007051    0.007096    0.007103    0.007650    0.008592
     0.009950    0.010654    0.010973    0.010976    0.012563    0.012640
     0.013636    0.019876    0.020952    0.022312    0.030386    0.031237
     0.035891    0.038330    0.039466    0.041780    0.044052    0.044654
     0.045351    0.047047    0.047726    0.047945    0.048543    0.048809
     0.049353    0.050460    0.052958    0.054336    0.055079    0.055415
     0.055764    0.055869    0.056444    0.057128    0.059348    0.060372
     0.062010    0.067264    0.067570    0.070087    0.073516    0.077485
     0.082692    0.083616    0.083782    0.084502    0.092755    0.096370
     0.098220    0.112271    0.116723    0.128531    0.143592    0.145217
     0.158203    0.160000    0.160000    0.160000    0.160000    0.160000
     0.160000    0.160000    0.160000    0.160000    0.165444    0.165815
     0.168981    0.171988    0.179355    0.179760    0.187629    0.194275
     0.197128    0.200019    0.220022    0.220193    0.249764    0.250000
     0.250000    0.257958    0.267326    0.268862    0.272316    0.278048
     0.282964    0.285995    0.288331    0.291662    0.292758    0.293643
     0.295677    0.301494    0.304723    0.307467    0.332132    0.332234
     0.336226    0.338402    0.338744    0.338844    0.339528    0.339613
     0.339838    0.339871    0.340248    0.340605    0.340795    0.340826
     0.341113    0.341143    0.341449    0.342005    0.342647    0.343685
     0.390609    0.398975    0.401392    0.402340    0.402370    0.419673
     0.420536    0.510402    0.513563    0.515661    0.521148    0.551060
     0.912165    0.924618    0.949951

 Minimum Search - Taking Simple RFO Step
 Searching for Lamda that Minimizes Along All modes
 Value Taken    Lamda =  -0.02055979
 Calculated Step too Large.  Step scaled by  0.602636
 Step Taken.  Stepsize is  0.300000

                             Maximum     Tolerance    Cnvgd?
         Gradient           0.020859      0.000300      NO
         Displacement       0.157462      0.001200      NO
         Energy change     *********      0.000001      NO


 New Cartesian Coordinates Obtained by Inverse Iteration

 Displacement from previous Coordinates is:  2.243447
 ----------------------------------------------------------------
             Standard Nuclear Orientation (Angstroms)
    I     Atom           X                Y                Z
 ----------------------------------------------------------------
    1      C      -2.7500561408     1.0566990084    -0.1170492034
    2      H      -2.6552684219     1.3206928874    -1.1805565695
    3      C      -1.7286760890    -0.0775112075     0.1626079030
    4      H      -1.7280599688    -0.2825716568     1.2398775965
    5      O      -0.4592783849     0.4630510277    -0.2111726314
    6      C      -2.0840218553    -1.3513960831    -0.6165351178
    7      H      -1.9777879824    -1.1606169512    -1.6918315072
    8      H      -1.3798840572    -2.1543370787    -0.3861789123
    9      C      -3.5004191585    -1.8297680950    -0.3057911727
   10      H      -3.5717464651    -2.0847034355     0.7611948292
   11      C      -3.8600629273    -3.0935284295    -1.0609458570
   12      O      -3.1194978766    -3.6824176892    -1.8258415047
   13      H      -4.8891699254    -3.4655338920    -0.8921218857
   14      C      -4.5194945066    -0.7302016683    -0.6180216524
   15      H      -5.5327641656    -1.0573104221    -0.3551908182
   16      H      -4.5284737783    -0.5347356547    -1.6978912803
   17      C      -4.1883716470     0.5609067053     0.1326528894
   18      H      -4.9044253964     1.3277615538    -0.1755630871
   19      H      -4.3377958320     0.4026421324     1.2085432863
   20      C      -2.4455938249     2.3364857987     0.7115989233
   21      C      -3.4523339775     3.4699883861     0.4457261784
   22      H      -3.1228816288     4.4018899312     0.9145989015
   23      H      -3.5612045780     3.6609361454    -0.6277927981
   24      H      -4.4384991070     3.2345146993     0.8523961050
   25      C      -1.0722997221     2.9227141324     0.4267004272
   26      O      -0.3873957660     3.4529757758     1.2847563952
   27      H      -0.7447976223     2.9185217895    -0.6280669673
   28      H      -2.4696220470     2.0854889030     1.7787411673
   29      O       1.6957282938     0.5422712459    -0.7013872666
   30      C       2.9716387769    -0.0633150105    -0.8766488125
   31      H       2.9106441682    -0.8903678173    -1.5952872457
   32      C       0.7037456064    -0.3363194240    -0.1760315098
   33      H       0.5907162107    -1.1886461189    -0.8583543615
   34      C       3.8432878601     1.0072571789    -1.5221129023
   35      O       3.9786246776     1.1632041786    -2.7171315768
   36      O       4.4820337332     1.7936979232    -0.6268347605
   37      H       4.9073359830     2.4952302239    -1.1549173098
   38      C       3.5282111125    -0.5703178831     0.4591131236
   39      H       3.7400231627     0.2566855151     1.1442524264
   40      O       4.7238857831    -1.3445809165     0.2853553261
   41      H       5.4620872762    -0.7339551099     0.1385385369
   42      C       2.4965908201    -1.4846172774     1.1097579943
   43      H       2.3891181261    -2.4054629146     0.5199758740
   44      O       2.9131149192    -1.8708099320     2.4283804044
   45      H       3.8142860311    -2.2214647280     2.3351633141
   46      C       1.1370168899    -0.7979674908     1.2268595579
   47      H       1.2123668662     0.0732925033     1.8883892197
   48      O       0.2018727397    -1.7216968050     1.7984476918
   49      H       0.6598022359    -2.1162075755     2.5601514617
 ----------------------------------------------------------------
 Molecular Point Group                 C1    NOp =  1
 Largest Abelian Subgroup              C1    NOp =  1
 Nuclear Repulsion Energy =  2450.3283021430 hartrees
 There are       96 alpha and       96 beta electrons
 Applying Cartesian multipole field
    Component          Value
    ---------          -----
     (2,0,0)        1.00000E-12
     (0,2,0)        2.00000E-11
     (0,0,2)       -3.00000E-11
 Nucleus-field energy     =     0.0000000272 hartrees
 Requested basis set is 6-311++G(d,p)
 There are 270 shells and 718 basis functions
 A cutoff of  1.0D-11 yielded  26028 shell pairs
 There are    180002 function pairs (    190798 Cartesian)
 Smallest overlap matrix eigenvalue = 9.14E-07

 Q-Chem warning in module stvman/mkSTV.C, line 306:

 Overlap eigenvalue is smaller than square root of threshold
 Use THRESH >= 12 to get rid of this warning

 Linear dependence detected in AO basis
 Tighter screening thresholds may be required for diffuse basis sets
 Use S2THRESH > 14 and THRESH = 14 in case of SCF convergence issues
 Number of orthogonalized atomic orbitals = 717
 Maximum deviation from orthogonality = 2.181E-10
 Guess MOs from SCF MO coefficient file

 -----------------------------------------------------------------------
  General SCF calculation program by
  Eric Jon Sundstrom, Paul Horn, Yuezhi Mao, Dmitri Zuev, Alec White,
  David Stuck, Shaama M.S., Shane Yost, Joonho Lee, David Small,
  Daniel Levine, Susi Lehtola, Hugh Burton, Evgeny Epifanovsky
 -----------------------------------------------------------------------
 Exchange:     0.2000 Hartree-Fock + 0.0800 Slater + 0.7200 B88
 Correlation:  0.1900 VWN1RPA + 0.8100 LYP
 Using SG-1 standard quadrature grid
 using 6 threads for integral computing
 -------------------------------------------------------
 OpenMP Integral computing Module                
 Release: version 2.0, May 2017, Q-Chem Inc. Pleasanton 
 -------------------------------------------------------
 -------------------------------------------------------
 OpenMP BLAS3 based DFT computing Module                
 Release: version 1.0, May 2013, Q-Chem Inc. Pittsburgh 
 -------------------------------------------------------
 A restricted SCF calculation will be
 performed using DIIS
 SCF converges when DIIS error is below 1.0e-08
 ---------------------------------------
  Cycle       Energy         DIIS error
 ---------------------------------------
    1   -1301.4382027989      1.03e-03  
    2   -1301.5198613359      1.77e-04  
    3   -1301.5184543417      2.63e-04  
    4   -1301.5214909031      4.82e-05  
    5   -1301.5215636270      2.92e-05  
    6   -1301.5216025933      6.13e-06  
    7   -1301.5216042972      1.71e-06  
    8   -1301.5216044353      6.66e-07  
    9   -1301.5216044537      2.76e-07  
   10   -1301.5216044573      1.21e-07  
   11   -1301.5216044581      4.30e-08  
   12   -1301.5216044581      9.99e-09  Convergence criterion met
 ---------------------------------------
 SCF time:   CPU 2168.24s  wall 382.00s 
 SCF   energy in the final basis set =    -1301.5216044581
 Total energy in the final basis set =    -1301.5216044581

 --------------------------------------------------------------

                    Orbital Energies (a.u.)
 --------------------------------------------------------------

 Alpha MOs
 -- Occupied --
-19.2020 -19.1644 -19.1631 -19.1506 -19.1478 -19.1436 -19.1427 -19.1356
-19.1103 -10.3351 -10.3018 -10.2720 -10.2686 -10.2557 -10.2512 -10.2507
-10.2473 -10.2380 -10.2001 -10.1928 -10.1916 -10.1887 -10.1868 -10.1780
-10.1760  -1.1428  -1.1019  -1.0700  -1.0600  -1.0543  -1.0477  -1.0413
 -1.0350  -1.0324  -0.8638  -0.8184  -0.8147  -0.8019  -0.7584  -0.7533
 -0.7046  -0.6827  -0.6713  -0.6439  -0.6430  -0.6282  -0.6103  -0.5900
 -0.5757  -0.5705  -0.5675  -0.5570  -0.5447  -0.5260  -0.5209  -0.5111
 -0.5072  -0.5032  -0.4938  -0.4899  -0.4775  -0.4685  -0.4643  -0.4567
 -0.4551  -0.4497  -0.4454  -0.4406  -0.4331  -0.4289  -0.4270  -0.4184
 -0.4061  -0.4017  -0.3926  -0.3884  -0.3852  -0.3827  -0.3768  -0.3724
 -0.3671  -0.3643  -0.3580  -0.3539  -0.3505  -0.3413  -0.3399  -0.3301
 -0.3167  -0.3144  -0.3083  -0.2998  -0.2928  -0.2792  -0.2684  -0.2457
 -- Virtual --
 -0.0469  -0.0455  -0.0262  -0.0242  -0.0147  -0.0100  -0.0051   0.0005
  0.0044   0.0073   0.0184   0.0201   0.0236   0.0271   0.0326   0.0337
  0.0388   0.0440   0.0464   0.0512   0.0542   0.0601   0.0622   0.0647
  0.0676   0.0693   0.0729   0.0758   0.0784   0.0820   0.0849   0.0896
  0.0906   0.0920   0.0965   0.0992   0.1001   0.1010   0.1044   0.1056
  0.1100   0.1106   0.1141   0.1181   0.1208   0.1219   0.1240   0.1247
  0.1285   0.1299   0.1321   0.1333   0.1362   0.1394   0.1418   0.1427
  0.1442   0.1461   0.1476   0.1505   0.1526   0.1534   0.1559   0.1585
  0.1604   0.1632   0.1644   0.1651   0.1694   0.1697   0.1711   0.1747
  0.1755   0.1770   0.1813   0.1855   0.1861   0.1917   0.1954   0.1961
  0.2015   0.2035   0.2044   0.2049   0.2104   0.2114   0.2123   0.2159
  0.2175   0.2205   0.2241   0.2268   0.2289   0.2300   0.2329   0.2384
  0.2394   0.2418   0.2457   0.2471   0.2494   0.2517   0.2574   0.2584
  0.2637   0.2673   0.2698   0.2705   0.2714   0.2756   0.2827   0.2838
  0.2866   0.2900   0.2928   0.2947   0.2955   0.3018   0.3037   0.3059
  0.3089   0.3110   0.3156   0.3165   0.3188   0.3199   0.3220   0.3257
  0.3283   0.3321   0.3323   0.3336   0.3367   0.3413   0.3418   0.3459
  0.3471   0.3507   0.3537   0.3548   0.3558   0.3569   0.3605   0.3689
  0.3690   0.3723   0.3732   0.3759   0.3798   0.3813   0.3860   0.3978
  0.4014   0.4052   0.4130   0.4149   0.4213   0.4236   0.4273   0.4287
  0.4362   0.4390   0.4448   0.4491   0.4538   0.4567   0.4632   0.4648
  0.4693   0.4777   0.4869   0.4884   0.4924   0.4987   0.5006   0.5044
  0.5142   0.5245   0.5268   0.5340   0.5433   0.5477   0.5543   0.5618
  0.5683   0.5697   0.5748   0.5762   0.5865   0.5913   0.5959   0.5997
  0.6040   0.6136   0.6186   0.6218   0.6267   0.6337   0.6377   0.6450
  0.6470   0.6545   0.6597   0.6644   0.6671   0.6724   0.6771   0.6831
  0.6858   0.6936   0.6952   0.7021   0.7066   0.7135   0.7198   0.7258
  0.7300   0.7345   0.7406   0.7427   0.7553   0.7577   0.7617   0.7639
  0.7685   0.7745   0.7758   0.7787   0.7810   0.7847   0.7913   0.7941
  0.7962   0.7999   0.8095   0.8141   0.8164   0.8234   0.8262   0.8378
  0.8442   0.8577   0.8738   0.8891   0.9111   0.9285   0.9310   0.9381
  0.9447   0.9546   0.9672   0.9734   0.9861   0.9963   1.0047   1.0149
  1.0209   1.0319   1.0578   1.0667   1.0736   1.0833   1.0900   1.0916
  1.1046   1.1151   1.1226   1.1349   1.1480   1.1524   1.1566   1.1624
  1.1663   1.1762   1.1813   1.1834   1.1906   1.1919   1.1987   1.2066
  1.2096   1.2219   1.2240   1.2246   1.2403   1.2427   1.2462   1.2474
  1.2566   1.2610   1.2687   1.2776   1.2825   1.2947   1.3005   1.3097
  1.3174   1.3218   1.3391   1.3425   1.3543   1.3635   1.3816   1.3829
  1.3963   1.4086   1.4130   1.4237   1.4315   1.4389   1.4476   1.4607
  1.4746   1.4825   1.4914   1.4941   1.5007   1.5123   1.5226   1.5307
  1.5341   1.5444   1.5522   1.5566   1.5634   1.5656   1.5686   1.5717
  1.5797   1.5827   1.5847   1.5912   1.5979   1.6024   1.6052   1.6116
  1.6206   1.6234   1.6280   1.6318   1.6378   1.6404   1.6480   1.6588
  1.6608   1.6639   1.6701   1.6742   1.6806   1.6890   1.6997   1.7026
  1.7096   1.7237   1.7282   1.7338   1.7429   1.7504   1.7559   1.7605
  1.7695   1.7734   1.7805   1.7934   1.8008   1.8072   1.8110   1.8159
  1.8206   1.8366   1.8453   1.8555   1.8586   1.8636   1.8729   1.8839
  1.8888   1.8948   1.9228   1.9322   1.9391   1.9448   1.9615   1.9684
  1.9784   1.9824   1.9927   2.0135   2.0162   2.0305   2.0389   2.0487
  2.0567   2.0680   2.0738   2.0780   2.0835   2.0972   2.0982   2.0990
  2.1150   2.1209   2.1333   2.1492   2.1549   2.1649   2.1795   2.1850
  2.1875   2.1934   2.2130   2.2265   2.2406   2.2482   2.2612   2.2693
  2.2758   2.2915   2.2969   2.3066   2.3090   2.3410   2.3532   2.3642
  2.3752   2.3943   2.4062   2.4161   2.4292   2.4378   2.4469   2.4679
  2.4945   2.5130   2.5166   2.5257   2.5391   2.5548   2.5577   2.5751
  2.5868   2.5928   2.5947   2.6062   2.6096   2.6172   2.6376   2.6448
  2.6522   2.6581   2.6679   2.6727   2.6876   2.6905   2.7024   2.7066
  2.7251   2.7332   2.7436   2.7577   2.7698   2.7744   2.8034   2.8142
  2.8182   2.8223   2.8349   2.8434   2.8556   2.8620   2.8693   2.8713
  2.8766   2.8881   2.8947   2.9130   2.9203   2.9238   2.9259   2.9347
  2.9487   2.9546   2.9674   2.9778   2.9877   2.9962   3.0034   3.0094
  3.0250   3.0324   3.0378   3.0475   3.0558   3.0646   3.0777   3.0883
  3.0961   3.1034   3.1156   3.1256   3.1289   3.1317   3.1447   3.1519
  3.1670   3.1701   3.1875   3.1919   3.2180   3.2267   3.2295   3.2551
  3.2613   3.2689   3.3014   3.3091   3.3187   3.3360   3.3482   3.3546
  3.3575   3.3692   3.3808   3.3852   3.4290   3.4437   3.4710   3.4977
  3.5133   3.5156   3.5421   3.5612   3.6028   3.6042   3.6685   3.7765
  3.7822   3.8041   3.8054   3.8255   3.8459   3.8530   3.8735   3.8923
  3.9054   3.9266   3.9375   3.9497   3.9558   3.9865   3.9894   4.0166
  4.0334   4.0718   4.0916   4.1065   4.1265   4.1580   4.1663   4.1788
  4.2048   4.2305   4.2409   4.2611   4.3045   4.3256   4.3298   4.3763
  4.3990   4.9805   5.0544   5.0599   5.0843   5.0952   5.1209   5.1303
  5.1444   5.1748   5.1881   5.1936   5.2229   5.3577   5.3919   5.4195
  5.4256   5.4796   5.4922   5.5502   5.6103   5.6334   5.6607   5.7195
  5.7286   5.7623   5.7944   5.8283  23.7497  23.7623  23.7848  23.8003
 23.8103  23.8263  23.8489  23.8604  23.8652  23.8782  23.8962  23.9088
 23.9220  23.9407  23.9711  23.9846  49.8507  49.9019  49.9401  49.9541
 49.9594  49.9634  49.9987  50.0057  50.0141
 --------------------------------------------------------------

          Ground-State Mulliken Net Atomic Charges

     Atom                 Charge (a.u.)
  ----------------------------------------
      1 C                     0.070082
      2 H                     0.231634
      3 C                    -0.615371
      4 H                     0.260331
      5 O                     0.117853
      6 C                    -0.658126
      7 H                     0.226552
      8 H                     0.224848
      9 C                     0.796978
     10 H                     0.210772
     11 C                    -0.345784
     12 O                    -0.203986
     13 H                     0.118143
     14 C                    -0.855406
     15 H                     0.184981
     16 H                     0.173830
     17 C                    -0.338215
     18 H                     0.165978
     19 H                     0.177318
     20 C                     0.386799
     21 C                    -0.593786
     22 H                     0.186938
     23 H                     0.159799
     24 H                     0.153323
     25 C                    -0.401782
     26 O                    -0.165630
     27 H                     0.165101
     28 H                     0.236621
     29 O                     0.090133
     30 C                     0.138439
     31 H                     0.264197
     32 C                    -0.755763
     33 H                     0.250838
     34 C                    -0.058678
     35 O                    -0.228203
     36 O                    -0.110255
     37 H                     0.290394
     38 C                    -0.691947
     39 H                     0.303729
     40 O                    -0.185264
     41 H                     0.276041
     42 C                    -0.487036
     43 H                     0.272328
     44 O                    -0.201563
     45 H                     0.262557
     46 C                     0.064260
     47 H                     0.296578
     48 O                    -0.124960
     49 H                     0.264380
  ----------------------------------------
  Sum of atomic charges =     0.000000

 -----------------------------------------------------------------
                    Cartesian Multipole Moments
 -----------------------------------------------------------------
    Charge (ESU x 10^10)
                 0.0000
    Dipole Moment (Debye)
         X      -0.8188      Y      -0.3436      Z       1.6113
       Tot       1.8398
    Quadrupole Moments (Debye-Ang)
        XX    -112.6207     XY      -2.7827     YY    -165.8763
        XZ       1.6507     YZ     -13.7785     ZZ    -165.1685
    Octopole Moments (Debye-Ang^2)
       XXX     101.8147    XXY      39.1607    XYY      46.7694
       YYY      26.7215    XXZ      36.4703    XYZ      16.0786
       YYZ      10.4021    XZZ      -5.2682    YZZ      -4.0333
       ZZZ      42.2972
    Hexadecapole Moments (Debye-Ang^3)
      XXXX   -7299.4422   XXXY     247.9598   XXYY   -1830.6408
      XYYY    -118.8278   YYYY   -3677.3927   XXXZ      30.0695
      XXYZ    -117.8691   XYYZ    -127.6508   YYYZ    -336.3237
      XXZZ   -1778.8614   XYZZ    -110.9443   YYZZ    -892.4273
      XZZZ      44.9262   YZZZ     -89.7826   ZZZZ   -1488.3104
 -----------------------------------------------------------------
 Calculating analytic gradient of the SCF energy
 Gradient of SCF Energy
            1           2           3           4           5           6
    1  -0.0026692  -0.0003211   0.0121195  -0.0004397  -0.0117255  -0.0064895
    2  -0.0021381   0.0010704  -0.0016399   0.0022740   0.0020268   0.0017407
    3  -0.0014283  -0.0001001   0.0005417   0.0005049   0.0006749   0.0003138
            7           8           9          10          11          12
    1   0.0019068   0.0002780  -0.0033762   0.0016456  -0.0124555   0.0098574
    2  -0.0008165  -0.0010318   0.0018520  -0.0001432   0.0062397  -0.0069164
    3  -0.0007970  -0.0017093   0.0048066  -0.0013022   0.0096333  -0.0096812
           13          14          15          16          17          18
    1   0.0021244   0.0056836  -0.0005360  -0.0010733   0.0000716  -0.0010392
    2   0.0006589  -0.0010065  -0.0000894   0.0005605  -0.0004032  -0.0003132
    3  -0.0010123  -0.0006305   0.0000836  -0.0002012   0.0006884  -0.0013410
           19          20          21          22          23          24
    1  -0.0002073  -0.0020243   0.0030560  -0.0001743   0.0002092  -0.0004788
    2  -0.0001805   0.0055660  -0.0037328   0.0014905   0.0002292   0.0001832
    3  -0.0002917   0.0009218   0.0003417  -0.0003622  -0.0002945   0.0009852
           25          26          27          28          29          30
    1  -0.0097967   0.0081713   0.0006722  -0.0006617   0.0011043   0.0000327
    2  -0.0073269   0.0071549  -0.0011591  -0.0009283  -0.0002446   0.0002680
    3  -0.0126349   0.0109846   0.0008707   0.0001490  -0.0040112  -0.0000928
           31          32          33          34          35          36
    1  -0.0002909   0.0080589  -0.0002758  -0.0051904   0.0049818   0.0003519
    2   0.0007593  -0.0054049   0.0031506  -0.0061402   0.0047739  -0.0034991
    3  -0.0006708   0.0001597  -0.0012669   0.0208500  -0.0151541   0.0024787
           37          38          39          40          41          42
    1   0.0000900  -0.0013644   0.0032606  -0.0014106   0.0033197  -0.0065007
    2   0.0033014   0.0043260  -0.0017763  -0.0052022   0.0044928   0.0018862
    3  -0.0047700  -0.0044823   0.0026193   0.0028233  -0.0019331  -0.0054601
           43          44          45          46          47          48
    1   0.0011864  -0.0034813   0.0060877  -0.0010861  -0.0015531  -0.0037726
    2  -0.0021593  -0.0017327  -0.0011449   0.0057026  -0.0026583  -0.0004020
    3   0.0039356   0.0046646  -0.0023308  -0.0065639   0.0035386   0.0012248
           49
    1   0.0041244
    2  -0.0015171
    3   0.0047276
 Max gradient component =       2.085E-02
 RMS gradient           =       4.529E-03
 Gradient time:  CPU 513.76 s  wall 86.80 s
 Geometry Optimization Parameters
   NAtoms,    NIC,     NZ,  NCons,   NDum,   NFix, NCnnct, MaxDiis
       49     390       0       0       0       0       0       0

 Cartesian Hessian Update
 Hessian Updated using BFGS Update


** GEOMETRY OPTIMIZATION IN DELOCALIZED INTERNAL COORDINATES **
   Searching for a Minimum

   Optimization Cycle:   2

                       Coordinates (Angstroms)
     ATOM                X               Y               Z
      1  C        -2.7500561408    1.0566990084   -0.1170492034
      2  H        -2.6552684219    1.3206928874   -1.1805565695
      3  C        -1.7286760890   -0.0775112075    0.1626079030
      4  H        -1.7280599688   -0.2825716568    1.2398775965
      5  O        -0.4592783849    0.4630510277   -0.2111726314
      6  C        -2.0840218553   -1.3513960831   -0.6165351178
      7  H        -1.9777879824   -1.1606169512   -1.6918315072
      8  H        -1.3798840572   -2.1543370787   -0.3861789123
      9  C        -3.5004191585   -1.8297680950   -0.3057911727
     10  H        -3.5717464651   -2.0847034355    0.7611948292
     11  C        -3.8600629273   -3.0935284295   -1.0609458570
     12  O        -3.1194978766   -3.6824176892   -1.8258415047
     13  H        -4.8891699254   -3.4655338920   -0.8921218857
     14  C        -4.5194945066   -0.7302016683   -0.6180216524
     15  H        -5.5327641656   -1.0573104221   -0.3551908182
     16  H        -4.5284737783   -0.5347356547   -1.6978912803
     17  C        -4.1883716470    0.5609067053    0.1326528894
     18  H        -4.9044253964    1.3277615538   -0.1755630871
     19  H        -4.3377958320    0.4026421324    1.2085432863
     20  C        -2.4455938249    2.3364857987    0.7115989233
     21  C        -3.4523339775    3.4699883861    0.4457261784
     22  H        -3.1228816288    4.4018899312    0.9145989015
     23  H        -3.5612045780    3.6609361454   -0.6277927981
     24  H        -4.4384991070    3.2345146993    0.8523961050
     25  C        -1.0722997221    2.9227141324    0.4267004272
     26  O        -0.3873957660    3.4529757758    1.2847563952
     27  H        -0.7447976223    2.9185217895   -0.6280669673
     28  H        -2.4696220470    2.0854889030    1.7787411673
     29  O         1.6957282938    0.5422712459   -0.7013872666
     30  C         2.9716387769   -0.0633150105   -0.8766488125
     31  H         2.9106441682   -0.8903678173   -1.5952872457
     32  C         0.7037456064   -0.3363194240   -0.1760315098
     33  H         0.5907162107   -1.1886461189   -0.8583543615
     34  C         3.8432878601    1.0072571789   -1.5221129023
     35  O         3.9786246776    1.1632041786   -2.7171315768
     36  O         4.4820337332    1.7936979232   -0.6268347605
     37  H         4.9073359830    2.4952302239   -1.1549173098
     38  C         3.5282111125   -0.5703178831    0.4591131236
     39  H         3.7400231627    0.2566855151    1.1442524264
     40  O         4.7238857831   -1.3445809165    0.2853553261
     41  H         5.4620872762   -0.7339551099    0.1385385369
     42  C         2.4965908201   -1.4846172774    1.1097579943
     43  H         2.3891181261   -2.4054629146    0.5199758740
     44  O         2.9131149192   -1.8708099320    2.4283804044
     45  H         3.8142860311   -2.2214647280    2.3351633141
     46  C         1.1370168899   -0.7979674908    1.2268595579
     47  H         1.2123668662    0.0732925033    1.8883892197
     48  O         0.2018727397   -1.7216968050    1.7984476918
     49  H         0.6598022359   -2.1162075755    2.5601514617
   Point Group: c1    Number of degrees of freedom:   141


   Energy is  -1301.521604458

 Hessian Updated using BFGS Update

134 Hessian modes will be used to form the next step
  Hessian Eigenvalues:
     0.001993    0.004837    0.005306    0.006233    0.006632    0.006820
     0.006954    0.007050    0.007100    0.007434    0.007690    0.008592
     0.010336    0.010660    0.010974    0.010999    0.012609    0.013584
     0.015674    0.019873    0.020948    0.022396    0.030486    0.031485
     0.035819    0.038339    0.039394    0.041967    0.043984    0.044666
     0.045413    0.047158    0.047599    0.047767    0.048715    0.048778
     0.049240    0.050644    0.052553    0.055077    0.055375    0.055615
     0.055864    0.056314    0.056855    0.057236    0.060145    0.060521
     0.062197    0.066978    0.067472    0.068902    0.073819    0.078408
     0.082647    0.083595    0.083791    0.084724    0.092782    0.096343
     0.098860    0.111310    0.115247    0.129426    0.139755    0.144022
     0.154265    0.158325    0.160848    0.163700    0.166051    0.170599
     0.171621    0.179589    0.180070    0.187597    0.195710    0.198284
     0.200692    0.219795    0.220180    0.244532    0.249933    0.255479
     0.257471    0.265733    0.269113    0.272326    0.277638    0.283663
     0.286451    0.288628    0.290850    0.292618    0.293632    0.296261
     0.302163    0.304740    0.307471    0.331581    0.332268    0.336220
     0.338308    0.338721    0.338843    0.339317    0.339621    0.339835
     0.339868    0.340228    0.340579    0.340794    0.340838    0.340998
     0.341123    0.341369    0.342025    0.342978    0.343672    0.390575
     0.398984    0.401454    0.401780    0.402686    0.415126    0.419885
     0.503850    0.511639    0.514775    0.520170    0.551263    0.857469
     0.918625    0.944094

 Minimum Search - Taking Simple RFO Step
 Searching for Lamda that Minimizes Along All modes
 Value Taken    Lamda =  -0.00957085
 Calculated Step too Large.  Step scaled by  0.616126
 Step Taken.  Stepsize is  0.300000

                             Maximum     Tolerance    Cnvgd?
         Gradient           0.011385      0.000300      NO
         Displacement       0.089448      0.001200      NO
         Energy change     -0.008998      0.000001      NO


 New Cartesian Coordinates Obtained by Inverse Iteration

 Displacement from previous Coordinates is:  1.346862
 ----------------------------------------------------------------
             Standard Nuclear Orientation (Angstroms)
    I     Atom           X                Y                Z
 ----------------------------------------------------------------
    1      C      -2.7284884778     1.0558615017    -0.1243415221
    2      H      -2.6392494105     1.3500128323    -1.1798178331
    3      C      -1.7243237487    -0.0903925251     0.1191116094
    4      H      -1.7199554819    -0.3291686345     1.1892913612
    5      O      -0.4444072866     0.4458618012    -0.2474119053
    6      C      -2.0690192302    -1.3506686385    -0.6790523041
    7      H      -1.9686294987    -1.1408628666    -1.7499755923
    8      H      -1.3636728085    -2.1516449506    -0.4501145930
    9      C      -3.4891137703    -1.8282791589    -0.3787556925
   10      H      -3.5676887823    -2.0965638759     0.6867059644
   11      C      -3.8592447734    -3.0818471609    -1.1434371613
   12      O      -3.1253809691    -3.6882947610    -1.8852192474
   13      H      -4.8797226706    -3.4690507500    -0.9351903617
   14      C      -4.5124002328    -0.7148332410    -0.6597794217
   15      H      -5.5241580638    -1.0448760260    -0.3984692652
   16      H      -4.5219643508    -0.4971634828    -1.7348695642
   17      C      -4.1664296248     0.5579448010     0.1228590178
   18      H      -4.8767426528     1.3417332366    -0.1490004467
   19      H      -4.3037168734     0.3702072791     1.1960181505
   20      C      -2.4086212535     2.2964116550     0.7510658224
   21      C      -3.4360119855     3.4358140765     0.5673593416
   22      H      -3.1025306139     4.3375358935     1.0857167091
   23      H      -3.5690734019     3.6861774503    -0.4905808402
   24      H      -4.4111232754     3.1662064304     0.9761817084
   25      C      -1.0465742889     2.9152050270     0.4692894346
   26      O      -0.3574169866     3.4113672485     1.3302815574
   27      H      -0.7725274378     3.0223477744    -0.5963133352
   28      H      -2.4050081687     1.9953910329     1.8048307723
   29      O       1.6967985504     0.4997941931    -0.7397177757
   30      C       2.9710563860    -0.1167947301    -0.8813087726
   31      H       2.9111606773    -0.9954183002    -1.5362996458
   32      C       0.7043870471    -0.3530496598    -0.1849462780
   33      H       0.5939181229    -1.2441954873    -0.8207879372
   34      C       3.8309013292     0.9059073480    -1.6234455041
   35      O       3.9167525077     0.9715883264    -2.8214459854
   36      O       4.4499334428     1.7732197863    -0.7887599874
   37      H       4.8809050812     2.4434256121    -1.3419855380
   38      C       3.5204666992    -0.5333251088     0.4905268051
   39      H       3.6982049496     0.3473140853     1.1132245751
   40      O       4.7230506643    -1.3032180287     0.3765660657
   41      H       5.4635907308    -0.7077448686     0.2206205643
   42      C       2.4956229504    -1.4249300356     1.1743521437
   43      H       2.4058009369    -2.3647059344     0.6107695591
   44      O       2.8690295824    -1.7281476476     2.5216739597
   45      H       3.7631791199    -2.0889180227     2.4981410827
   46      C       1.1273054088    -0.7535174214     1.2324510190
   47      H       1.1882485351     0.1563066147     1.8417060893
   48      O       0.1650788221    -1.6537114789     1.7845597551
   49      H       0.5700529951    -2.0377648327     2.5722462649
 ----------------------------------------------------------------
 Molecular Point Group                 C1    NOp =  1
 Largest Abelian Subgroup              C1    NOp =  1
 Nuclear Repulsion Energy =  2454.9602993231 hartrees
 There are       96 alpha and       96 beta electrons
 Applying Cartesian multipole field
    Component          Value
    ---------          -----
     (2,0,0)        1.00000E-12
     (0,2,0)        2.00000E-11
     (0,0,2)       -3.00000E-11
 Nucleus-field energy     =     0.0000000233 hartrees
 Requested basis set is 6-311++G(d,p)
 There are 270 shells and 718 basis functions
 A cutoff of  1.0D-11 yielded  26058 shell pairs
 There are    180312 function pairs (    191145 Cartesian)
 Smallest overlap matrix eigenvalue = 9.43E-07

 Q-Chem warning in module stvman/mkSTV.C, line 306:

 Overlap eigenvalue is smaller than square root of threshold
 Use THRESH >= 12 to get rid of this warning

 Linear dependence detected in AO basis
 Tighter screening thresholds may be required for diffuse basis sets
 Use S2THRESH > 14 and THRESH = 14 in case of SCF convergence issues
 Number of orthogonalized atomic orbitals = 717
 Maximum deviation from orthogonality = 5.493E-10
 Guess MOs from SCF MO coefficient file

 -----------------------------------------------------------------------
  General SCF calculation program by
  Eric Jon Sundstrom, Paul Horn, Yuezhi Mao, Dmitri Zuev, Alec White,
  David Stuck, Shaama M.S., Shane Yost, Joonho Lee, David Small,
  Daniel Levine, Susi Lehtola, Hugh Burton, Evgeny Epifanovsky
 -----------------------------------------------------------------------
 Exchange:     0.2000 Hartree-Fock + 0.0800 Slater + 0.7200 B88
 Correlation:  0.1900 VWN1RPA + 0.8100 LYP
 Using SG-1 standard quadrature grid
 using 6 threads for integral computing
 -------------------------------------------------------
 OpenMP Integral computing Module                
 Release: version 2.0, May 2017, Q-Chem Inc. Pleasanton 
 -------------------------------------------------------
 -------------------------------------------------------
 OpenMP BLAS3 based DFT computing Module                
 Release: version 1.0, May 2013, Q-Chem Inc. Pittsburgh 
 -------------------------------------------------------
 A restricted SCF calculation will be
 performed using DIIS
 SCF converges when DIIS error is below 1.0e-08
 ---------------------------------------
  Cycle       Energy         DIIS error
 ---------------------------------------
    1   -1301.4906419688      6.43e-04  
    2   -1301.5239686242      1.24e-04  
    3   -1301.5229835983      2.01e-04  
    4   -1301.5247535296      3.89e-05  
    5   -1301.5248190253      1.57e-05  
    6   -1301.5248302625      4.40e-06  
    7   -1301.5248312128      1.14e-06  
    8   -1301.5248312948      4.77e-07  
    9   -1301.5248313059      2.52e-07  
   10   -1301.5248313089      9.93e-08  
   11   -1301.5248313093      3.84e-08  
   12   -1301.5248313095      7.54e-09  Convergence criterion met
 ---------------------------------------
 SCF time:   CPU 2174.55s  wall 383.00s 
 SCF   energy in the final basis set =    -1301.5248313095
 Total energy in the final basis set =    -1301.5248313095

 --------------------------------------------------------------

                    Orbital Energies (a.u.)
 --------------------------------------------------------------

 Alpha MOs
 -- Occupied --
-19.2002 -19.1612 -19.1610 -19.1497 -19.1458 -19.1436 -19.1423 -19.1349
-19.1113 -10.3332 -10.2972 -10.2704 -10.2653 -10.2535 -10.2515 -10.2489
-10.2436 -10.2357 -10.1996 -10.1917 -10.1915 -10.1885 -10.1862 -10.1772
-10.1760  -1.1417  -1.1021  -1.0699  -1.0648  -1.0553  -1.0515  -1.0427
 -1.0395  -1.0341  -0.8633  -0.8171  -0.8140  -0.8004  -0.7575  -0.7526
 -0.7045  -0.6824  -0.6703  -0.6449  -0.6434  -0.6277  -0.6094  -0.5897
 -0.5752  -0.5706  -0.5665  -0.5571  -0.5446  -0.5260  -0.5198  -0.5098
 -0.5067  -0.5033  -0.4938  -0.4876  -0.4773  -0.4681  -0.4638  -0.4568
 -0.4543  -0.4500  -0.4442  -0.4387  -0.4317  -0.4293  -0.4261  -0.4181
 -0.4062  -0.4023  -0.3920  -0.3882  -0.3844  -0.3815  -0.3775  -0.3711
 -0.3673  -0.3659  -0.3582  -0.3550  -0.3501  -0.3413  -0.3398  -0.3294
 -0.3171  -0.3149  -0.3074  -0.3003  -0.2907  -0.2768  -0.2671  -0.2464
 -- Virtual --
 -0.0443  -0.0418  -0.0251  -0.0230  -0.0146  -0.0098  -0.0044   0.0007
  0.0044   0.0078   0.0184   0.0203   0.0241   0.0274   0.0330   0.0343
  0.0395   0.0440   0.0466   0.0520   0.0544   0.0605   0.0627   0.0657
  0.0681   0.0692   0.0746   0.0765   0.0783   0.0832   0.0852   0.0904
  0.0912   0.0924   0.0972   0.0999   0.1010   0.1019   0.1052   0.1062
  0.1111   0.1119   0.1138   0.1193   0.1215   0.1223   0.1245   0.1259
  0.1295   0.1298   0.1325   0.1344   0.1363   0.1402   0.1421   0.1436
  0.1444   0.1476   0.1481   0.1510   0.1540   0.1545   0.1570   0.1596
  0.1620   0.1634   0.1650   0.1657   0.1694   0.1709   0.1721   0.1750
  0.1763   0.1764   0.1805   0.1867   0.1878   0.1926   0.1955   0.1980
  0.2022   0.2041   0.2059   0.2077   0.2109   0.2124   0.2137   0.2169
  0.2187   0.2218   0.2243   0.2279   0.2294   0.2308   0.2343   0.2396
  0.2400   0.2419   0.2471   0.2486   0.2509   0.2526   0.2580   0.2597
  0.2650   0.2695   0.2705   0.2713   0.2726   0.2775   0.2837   0.2853
  0.2879   0.2929   0.2944   0.2954   0.2972   0.3012   0.3046   0.3070
  0.3110   0.3113   0.3157   0.3170   0.3175   0.3204   0.3217   0.3271
  0.3287   0.3325   0.3333   0.3345   0.3375   0.3408   0.3425   0.3464
  0.3477   0.3524   0.3542   0.3566   0.3569   0.3584   0.3632   0.3687
  0.3702   0.3729   0.3761   0.3800   0.3807   0.3819   0.3880   0.3987
  0.4027   0.4049   0.4118   0.4168   0.4232   0.4248   0.4289   0.4324
  0.4368   0.4405   0.4477   0.4512   0.4552   0.4600   0.4655   0.4686
  0.4729   0.4757   0.4863   0.4897   0.4934   0.4946   0.5043   0.5067
  0.5168   0.5271   0.5292   0.5379   0.5458   0.5486   0.5549   0.5621
  0.5701   0.5723   0.5753   0.5797   0.5866   0.5923   0.5982   0.6012
  0.6063   0.6167   0.6196   0.6260   0.6289   0.6347   0.6396   0.6458
  0.6501   0.6572   0.6629   0.6660   0.6689   0.6748   0.6789   0.6857
  0.6878   0.6954   0.6960   0.7034   0.7059   0.7127   0.7190   0.7258
  0.7319   0.7328   0.7436   0.7456   0.7544   0.7577   0.7634   0.7642
  0.7697   0.7743   0.7780   0.7792   0.7850   0.7872   0.7938   0.7958
  0.7971   0.8004   0.8099   0.8168   0.8193   0.8282   0.8290   0.8400
  0.8459   0.8641   0.8804   0.8924   0.9143   0.9293   0.9328   0.9421
  0.9447   0.9565   0.9750   0.9754   0.9881   0.9975   1.0120   1.0156
  1.0255   1.0352   1.0563   1.0679   1.0710   1.0837   1.0911   1.0939
  1.1076   1.1201   1.1250   1.1386   1.1498   1.1562   1.1580   1.1654
  1.1706   1.1747   1.1838   1.1850   1.1907   1.1944   1.2044   1.2096
  1.2114   1.2197   1.2237   1.2271   1.2400   1.2415   1.2467   1.2505
  1.2595   1.2621   1.2704   1.2790   1.2849   1.2946   1.3000   1.3127
  1.3200   1.3244   1.3390   1.3428   1.3552   1.3635   1.3879   1.3889
  1.4043   1.4111   1.4128   1.4287   1.4367   1.4411   1.4484   1.4663
  1.4753   1.4826   1.4892   1.4973   1.5011   1.5153   1.5242   1.5317
  1.5431   1.5439   1.5543   1.5584   1.5634   1.5686   1.5718   1.5728
  1.5787   1.5843   1.5859   1.5940   1.6004   1.6049   1.6073   1.6158
  1.6222   1.6251   1.6288   1.6353   1.6398   1.6404   1.6485   1.6575
  1.6597   1.6644   1.6688   1.6735   1.6841   1.6883   1.6991   1.7059
  1.7101   1.7217   1.7306   1.7338   1.7422   1.7501   1.7537   1.7602
  1.7719   1.7729   1.7804   1.7960   1.8012   1.8092   1.8154   1.8213
  1.8254   1.8393   1.8483   1.8554   1.8590   1.8650   1.8774   1.8862
  1.8890   1.8996   1.9259   1.9345   1.9392   1.9413   1.9647   1.9667
  1.9797   1.9849   1.9942   2.0130   2.0143   2.0334   2.0446   2.0521
  2.0567   2.0729   2.0771   2.0820   2.0908   2.0973   2.1022   2.1051
  2.1230   2.1274   2.1357   2.1533   2.1621   2.1685   2.1857   2.1896
  2.1945   2.1981   2.2175   2.2296   2.2433   2.2532   2.2615   2.2732
  2.2784   2.2937   2.3049   2.3121   2.3155   2.3469   2.3549   2.3631
  2.3774   2.3951   2.4075   2.4178   2.4325   2.4432   2.4466   2.4704
  2.4971   2.5112   2.5188   2.5265   2.5395   2.5531   2.5584   2.5755
  2.5822   2.5902   2.5946   2.6116   2.6154   2.6205   2.6402   2.6467
  2.6559   2.6597   2.6672   2.6766   2.6869   2.6923   2.7007   2.7076
  2.7230   2.7341   2.7431   2.7613   2.7736   2.7781   2.8072   2.8132
  2.8227   2.8256   2.8357   2.8447   2.8574   2.8658   2.8707   2.8764
  2.8790   2.8923   2.8972   2.9179   2.9240   2.9274   2.9336   2.9435
  2.9524   2.9571   2.9704   2.9806   2.9877   2.9993   3.0047   3.0148
  3.0272   3.0332   3.0394   3.0508   3.0590   3.0707   3.0854   3.0940
  3.1014   3.1080   3.1184   3.1258   3.1387   3.1417   3.1479   3.1624
  3.1718   3.1755   3.1900   3.1922   3.2237   3.2345   3.2380   3.2604
  3.2671   3.2782   3.3074   3.3150   3.3239   3.3416   3.3509   3.3654
  3.3668   3.3776   3.3909   3.3963   3.4323   3.4532   3.4783   3.5087
  3.5221   3.5298   3.5529   3.5642   3.6092   3.6120   3.6806   3.7803
  3.7936   3.8034   3.8109   3.8318   3.8466   3.8584   3.8825   3.8914
  3.9114   3.9301   3.9443   3.9502   3.9575   3.9848   3.9934   4.0058
  4.0324   4.0688   4.0934   4.1049   4.1304   4.1602   4.1691   4.1804
  4.2007   4.2321   4.2447   4.2614   4.3092   4.3368   4.3402   4.3789
  4.4113   4.9799   5.0555   5.0589   5.0844   5.0946   5.1217   5.1319
  5.1504   5.1780   5.1887   5.1938   5.2240   5.3645   5.3938   5.4222
  5.4294   5.4898   5.5004   5.5700   5.6265   5.6502   5.6891   5.7246
  5.7414   5.7709   5.8023   5.8349  23.7557  23.7703  23.7887  23.8061
 23.8182  23.8310  23.8499  23.8696  23.8740  23.8846  23.8947  23.9152
 23.9288  23.9414  23.9723  23.9879  49.8559  49.9064  49.9435  49.9582
 49.9664  49.9683  50.0077  50.0114  50.0191
 --------------------------------------------------------------

          Ground-State Mulliken Net Atomic Charges

     Atom                 Charge (a.u.)
  ----------------------------------------
      1 C                     0.121428
      2 H                     0.231856
      3 C                    -0.605920
      4 H                     0.266720
      5 O                     0.125730
      6 C                    -0.641948
      7 H                     0.226064
      8 H                     0.217072
      9 C                     0.769413
     10 H                     0.210752
     11 C                    -0.334415
     12 O                    -0.205154
     13 H                     0.114413
     14 C                    -0.843503
     15 H                     0.186328
     16 H                     0.171924
     17 C                    -0.314710
     18 H                     0.165988
     19 H                     0.178295
     20 C                     0.321900
     21 C                    -0.591276
     22 H                     0.185198
     23 H                     0.159877
     24 H                     0.155148
     25 C                    -0.361494
     26 O                    -0.160191
     27 H                     0.155073
     28 H                     0.235355
     29 O                     0.093591
     30 C                     0.093736
     31 H                     0.257214
     32 C                    -0.811417
     33 H                     0.246973
     34 C                    -0.016617
     35 O                    -0.223128
     36 O                    -0.121598
     37 H                     0.292740
     38 C                    -0.664011
     39 H                     0.298236
     40 O                    -0.187099
     41 H                     0.275850
     42 C                    -0.511531
     43 H                     0.269418
     44 O                    -0.193917
     45 H                     0.259825
     46 C                     0.062509
     47 H                     0.303200
     48 O                    -0.130160
     49 H                     0.266264
  ----------------------------------------
  Sum of atomic charges =    -0.000000

 -----------------------------------------------------------------
                    Cartesian Multipole Moments
 -----------------------------------------------------------------
    Charge (ESU x 10^10)
                -0.0000
    Dipole Moment (Debye)
         X      -0.7196      Y      -0.1435      Z       1.7284
       Tot       1.8777
    Quadrupole Moments (Debye-Ang)
        XX    -112.4359     XY      -2.4326     YY    -164.4862
        XZ       1.1907     YZ     -15.0217     ZZ    -165.1407
    Octopole Moments (Debye-Ang^2)
       XXX     109.9986    XXY      43.9456    XYY      47.5528
       YYY      32.2827    XXZ      34.2117    XYZ      10.6457
       YYZ      11.7198    XZZ      -2.4773    YZZ      -1.2187
       ZZZ      49.7736
    Hexadecapole Moments (Debye-Ang^3)
      XXXX   -7218.2958   XXXY     252.4692   XXYY   -1811.6513
      XYYY    -128.6280   YYYY   -3575.3204   XXXZ      11.0041
      XXYZ    -149.8280   XYYZ    -141.8889   YYYZ    -374.3702
      XXZZ   -1760.2267   XYZZ    -103.9000   YYZZ    -882.1177
      XZZZ      51.4421   YZZZ    -142.1782   ZZZZ   -1596.4080
 -----------------------------------------------------------------
 Calculating analytic gradient of the SCF energy
 Gradient of SCF Energy
            1           2           3           4           5           6
    1  -0.0013150  -0.0002346   0.0057650  -0.0004632  -0.0035227  -0.0014400
    2  -0.0004914   0.0003143  -0.0005258   0.0007800  -0.0007193   0.0004100
    3  -0.0009156   0.0000642  -0.0005321   0.0007935   0.0000028   0.0009956
            7           8           9          10          11          12
    1   0.0006547   0.0006310  -0.0000369   0.0008249  -0.0042854   0.0012705
    2  -0.0002355  -0.0003072  -0.0013288   0.0006108   0.0052572  -0.0018926
    3   0.0000164  -0.0007827   0.0036880   0.0000126  -0.0055397   0.0016239
           13          14          15          16          17          18
    1   0.0019936   0.0011549  -0.0003967  -0.0005392   0.0005843   0.0001401
    2  -0.0015823  -0.0012854   0.0001145  -0.0000803   0.0006030   0.0001943
    3   0.0012930  -0.0010391  -0.0000008   0.0000034   0.0009182  -0.0003300
           19          20          21          22          23          24
    1  -0.0001256  -0.0003236   0.0002206  -0.0000682  -0.0001881  -0.0001889
    2   0.0000447   0.0039363  -0.0013968   0.0002505   0.0000080   0.0002851
    3  -0.0001063   0.0007827   0.0001806  -0.0003573  -0.0001000   0.0003123
           25          26          27          28          29          30
    1   0.0021090  -0.0010961  -0.0006556  -0.0002905  -0.0015563  -0.0011908
    2  -0.0062031   0.0030679   0.0017897  -0.0006347  -0.0005818   0.0016151
    3  -0.0017774   0.0003769   0.0015225  -0.0002492  -0.0004013  -0.0004479
           31          32          33          34          35          36
    1   0.0005085   0.0033972  -0.0003018   0.0033378  -0.0009741  -0.0004826
    2   0.0004087  -0.0028117   0.0009700  -0.0041511   0.0014514   0.0012368
    3  -0.0003840   0.0018451  -0.0007671   0.0052899  -0.0031524   0.0001602
           37          38          39          40          41          42
    1  -0.0005782  -0.0018365   0.0010670   0.0013065  -0.0004131  -0.0015985
    2   0.0002834   0.0015378  -0.0013150  -0.0010746  -0.0000259   0.0016046
    3  -0.0005053  -0.0010151   0.0007701   0.0010150  -0.0008998  -0.0047104
           43          44          45          46          47          48
    1   0.0000289   0.0004022   0.0002556   0.0007451  -0.0000667  -0.0027377
    2  -0.0005057  -0.0013415   0.0008214   0.0019452  -0.0005555  -0.0008715
    3   0.0012856   0.0028921  -0.0003794  -0.0029654   0.0005630   0.0012090
           49
    1   0.0005091
    2   0.0003766
    3  -0.0002585
 Max gradient component =       6.203E-03
 RMS gradient           =       1.724E-03
 Gradient time:  CPU 516.02 s  wall 87.17 s
 Geometry Optimization Parameters
   NAtoms,    NIC,     NZ,  NCons,   NDum,   NFix, NCnnct, MaxDiis
       49     390       0       0       0       0       0       0

 Cartesian Hessian Update
 Hessian Updated using BFGS Update


** GEOMETRY OPTIMIZATION IN DELOCALIZED INTERNAL COORDINATES **
   Searching for a Minimum

   Optimization Cycle:   3

                       Coordinates (Angstroms)
     ATOM                X               Y               Z
      1  C        -2.7284884778    1.0558615017   -0.1243415221
      2  H        -2.6392494105    1.3500128323   -1.1798178331
      3  C        -1.7243237487   -0.0903925251    0.1191116094
      4  H        -1.7199554819   -0.3291686345    1.1892913612
      5  O        -0.4444072866    0.4458618012   -0.2474119053
      6  C        -2.0690192302   -1.3506686385   -0.6790523041
      7  H        -1.9686294987   -1.1408628666   -1.7499755923
      8  H        -1.3636728085   -2.1516449506   -0.4501145930
      9  C        -3.4891137703   -1.8282791589   -0.3787556925
     10  H        -3.5676887823   -2.0965638759    0.6867059644
     11  C        -3.8592447734   -3.0818471609   -1.1434371613
     12  O        -3.1253809691   -3.6882947610   -1.8852192474
     13  H        -4.8797226706   -3.4690507500   -0.9351903617
     14  C        -4.5124002328   -0.7148332410   -0.6597794217
     15  H        -5.5241580638   -1.0448760260   -0.3984692652
     16  H        -4.5219643508   -0.4971634828   -1.7348695642
     17  C        -4.1664296248    0.5579448010    0.1228590178
     18  H        -4.8767426528    1.3417332366   -0.1490004467
     19  H        -4.3037168734    0.3702072791    1.1960181505
     20  C        -2.4086212535    2.2964116550    0.7510658224
     21  C        -3.4360119855    3.4358140765    0.5673593416
     22  H        -3.1025306139    4.3375358935    1.0857167091
     23  H        -3.5690734019    3.6861774503   -0.4905808402
     24  H        -4.4111232754    3.1662064304    0.9761817084
     25  C        -1.0465742889    2.9152050270    0.4692894346
     26  O        -0.3574169866    3.4113672485    1.3302815574
     27  H        -0.7725274378    3.0223477744   -0.5963133352
     28  H        -2.4050081687    1.9953910329    1.8048307723
     29  O         1.6967985504    0.4997941931   -0.7397177757
     30  C         2.9710563860   -0.1167947301   -0.8813087726
     31  H         2.9111606773   -0.9954183002   -1.5362996458
     32  C         0.7043870471   -0.3530496598   -0.1849462780
     33  H         0.5939181229   -1.2441954873   -0.8207879372
     34  C         3.8309013292    0.9059073480   -1.6234455041
     35  O         3.9167525077    0.9715883264   -2.8214459854
     36  O         4.4499334428    1.7732197863   -0.7887599874
     37  H         4.8809050812    2.4434256121   -1.3419855380
     38  C         3.5204666992   -0.5333251088    0.4905268051
     39  H         3.6982049496    0.3473140853    1.1132245751
     40  O         4.7230506643   -1.3032180287    0.3765660657
     41  H         5.4635907308   -0.7077448686    0.2206205643
     42  C         2.4956229504   -1.4249300356    1.1743521437
     43  H         2.4058009369   -2.3647059344    0.6107695591
     44  O         2.8690295824   -1.7281476476    2.5216739597
     45  H         3.7631791199   -2.0889180227    2.4981410827
     46  C         1.1273054088   -0.7535174214    1.2324510190
     47  H         1.1882485351    0.1563066147    1.8417060893
     48  O         0.1650788221   -1.6537114789    1.7845597551
     49  H         0.5700529951   -2.0377648327    2.5722462649
   Point Group: c1    Number of degrees of freedom:   141


   Energy is  -1301.524831310

 Hessian Updated using BFGS Update

135 Hessian modes will be used to form the next step
  Hessian Eigenvalues:
     0.002060    0.004832    0.005300    0.006209    0.006448    0.006795
     0.006851    0.007052    0.007110    0.007602    0.008586    0.008762
     0.010576    0.010929    0.010984    0.012343    0.012705    0.013631
     0.017294    0.019952    0.021042    0.022425    0.030486    0.031074
     0.035883    0.038339    0.039636    0.041701    0.044037    0.044636
     0.045626    0.047156    0.047667    0.047767    0.048736    0.048909
     0.049179    0.050827    0.053900    0.055077    0.055380    0.055499
     0.055865    0.056702    0.056807    0.057080    0.059642    0.060904
     0.062146    0.067424    0.068076    0.069086    0.074318    0.079257
     0.082647    0.083548    0.083841    0.084802    0.092688    0.096088
     0.099922    0.112722    0.117924    0.128130    0.140031    0.145097
     0.152494    0.159078    0.160118    0.161152    0.165389    0.167980
     0.170837    0.172300    0.180002    0.181561    0.188958    0.195190
     0.198719    0.200980    0.219410    0.220247    0.245452    0.250639
     0.255323    0.257643    0.268419    0.271623    0.274159    0.281437
     0.284245    0.287030    0.289586    0.292082    0.292474    0.293627
     0.296494    0.302179    0.304813    0.307502    0.331014    0.332559
     0.336229    0.338386    0.338701    0.338851    0.339391    0.339621
     0.339845    0.339866    0.340214    0.340681    0.340794    0.340864
     0.341103    0.341340    0.341375    0.342045    0.342977    0.343651
     0.388941    0.397041    0.400994    0.401577    0.402500    0.415184
     0.424275    0.509836    0.513833    0.515620    0.521593    0.551598
     0.872883    0.918766    0.943232

 Minimum Search - Taking Simple RFO Step
 Searching for Lamda that Minimizes Along All modes
 Value Taken    Lamda =  -0.00482801
 Calculated Step too Large.  Step scaled by  0.580404
 Step Taken.  Stepsize is  0.300000

                             Maximum     Tolerance    Cnvgd?
         Gradient           0.006648      0.000300      NO
         Displacement       0.128191      0.001200      NO
         Energy change     -0.003227      0.000001      NO


 New Cartesian Coordinates Obtained by Inverse Iteration

 Displacement from previous Coordinates is:  1.728148
 ----------------------------------------------------------------
             Standard Nuclear Orientation (Angstroms)
    I     Atom           X                Y                Z
 ----------------------------------------------------------------
    1      C      -2.7322355074     1.0425350220    -0.1164618726
    2      H      -2.6369112631     1.3728326865    -1.1604998884
    3      C      -1.7437190652    -0.1176541506     0.0910953687
    4      H      -1.7420201632    -0.3962138268     1.1508794824
    5      O      -0.4539372221     0.4207013224    -0.2557653584
    6      C      -2.0820127238    -1.3529887832    -0.7439276997
    7      H      -1.9747322424    -1.1153661295    -1.8078837080
    8      H      -1.3829868417    -2.1612859024    -0.5228360244
    9      C      -3.5085470633    -1.8273556726    -0.4675205689
   10      H      -3.6023684810    -2.1224076621     0.5907040609
   11      C      -3.8851175116    -3.0616259496    -1.2586210928
   12      O      -3.1738538879    -3.6310425352    -2.0448044815
   13      H      -4.9295283816    -3.4116938954    -1.0935700924
   14      C      -4.5254059170    -0.6972327177    -0.7189887694
   15      H      -5.5389109198    -1.0314613967    -0.4738241779
   16      H      -4.5244509043    -0.4450420104    -1.7864699952
   17      C      -4.1749689315     0.5459700578     0.1087491179
   18      H      -4.8803378929     1.3432763164    -0.1333743697
   19      H      -4.3144507837     0.3199342734     1.1744278944
   20      C      -2.3953597088     2.2399175037     0.8079555105
   21      C      -3.4036887922     3.4065566564     0.6774383510
   22      H      -3.0565815861     4.2712068140     1.2465802042
   23      H      -3.5251136797     3.7138739935    -0.3664372493
   24      H      -4.3853893249     3.1312876518     1.0647639097
   25      C      -1.0229771044     2.8509838909     0.5535089449
   26      O      -0.2896011146     3.2230857264     1.4353788858
   27      H      -0.7386373820     2.9769312074    -0.5094413480
   28      H      -2.3946705893     1.8950018145     1.8481065804
   29      O       1.6851152322     0.4528168495    -0.7759175722
   30      C       2.9597118027    -0.1695014240    -0.8856335653
   31      H       2.8939337888    -1.1049420183    -1.4564738499
   32      C       0.6975631032    -0.3640488234    -0.1603674893
   33      H       0.5888807591    -1.2982498031    -0.7342772412
   34      C       3.8002168845     0.7837816210    -1.7407920817
   35      O       3.8646683830     0.7312676197    -2.9357506438
   36      O       4.4519455083     1.7071251199    -0.9958957309
   37      H       4.8977207175     2.3172787970    -1.6012071841
   38      C       3.5234052409    -0.4595026047     0.5137173972
   39      H       3.6720141486     0.4777119005     1.0564639641
   40      O       4.7432218640    -1.2031839904     0.4583248994
   41      H       5.4722990173    -0.6035440517     0.2767630074
   42      C       2.5202140900    -1.3248971625     1.2601159448
   43      H       2.4509040580    -2.2952844397     0.7467558909
   44      O       2.8903556385    -1.5352480803     2.6206760603
   45      H       3.7812409246    -1.8990837058     2.6325137623
   46      C       1.1358701527    -0.6817643772     1.2746824158
   47      H       1.1767159038     0.2649323613     1.8271432039
   48      O       0.1864712425    -1.5697511980     1.8568571229
   49      H       0.5782949453    -1.9120905169     2.6676628975
 ----------------------------------------------------------------
 Molecular Point Group                 C1    NOp =  1
 Largest Abelian Subgroup              C1    NOp =  1
 Nuclear Repulsion Energy =  2456.8312104079 hartrees
 There are       96 alpha and       96 beta electrons
 Applying Cartesian multipole field
    Component          Value
    ---------          -----
     (2,0,0)        1.00000E-12
     (0,2,0)        2.00000E-11
     (0,0,2)       -3.00000E-11
 Nucleus-field energy     =     0.0000000166 hartrees
 Requested basis set is 6-311++G(d,p)
 There are 270 shells and 718 basis functions
 A cutoff of  1.0D-11 yielded  26048 shell pairs
 There are    180225 function pairs (    191067 Cartesian)
 Smallest overlap matrix eigenvalue = 1.00E-06

 Q-Chem warning in module stvman/mkSTV.C, line 306:

 Overlap eigenvalue is smaller than square root of threshold
 Use THRESH >= 12 to get rid of this warning

 Guess MOs from SCF MO coefficient file

 -----------------------------------------------------------------------
  General SCF calculation program by
  Eric Jon Sundstrom, Paul Horn, Yuezhi Mao, Dmitri Zuev, Alec White,
  David Stuck, Shaama M.S., Shane Yost, Joonho Lee, David Small,
  Daniel Levine, Susi Lehtola, Hugh Burton, Evgeny Epifanovsky
 -----------------------------------------------------------------------
 Exchange:     0.2000 Hartree-Fock + 0.0800 Slater + 0.7200 B88
 Correlation:  0.1900 VWN1RPA + 0.8100 LYP
 Using SG-1 standard quadrature grid
 Size of previous SCF MO coefficient file: 1032484 (expected); 1031046 (actual). 

 Q-Chem warning in module libgscf/gen_scfman/rhf.C, line 619:

 Inconsistent size for SCF MO coefficient file.  Please check basis and PURECART setting.

 using 6 threads for integral computing
 -------------------------------------------------------
 OpenMP Integral computing Module                
 Release: version 2.0, May 2017, Q-Chem Inc. Pleasanton 
 -------------------------------------------------------
 -------------------------------------------------------
 OpenMP BLAS3 based DFT computing Module                
 Release: version 1.0, May 2013, Q-Chem Inc. Pittsburgh 
 -------------------------------------------------------
 A restricted SCF calculation will be
 performed using DIIS
 SCF converges when DIIS error is below 1.0e-08
 ---------------------------------------
  Cycle       Energy         DIIS error
 ---------------------------------------
    1   -1301.4712927387      8.14e-04  
    2   -1301.5253528597      1.31e-04  
    3   -1301.5249461994      1.76e-04  
    4   -1301.5262976983      3.05e-05  
    5   -1301.5263291051      1.59e-05  
    6   -1301.5263404837      5.02e-06  
    7   -1301.5263415733      1.48e-06  
    8   -1301.5263416799      4.47e-07  
    9   -1301.5263416888      1.96e-07  
   10   -1301.5263416909      8.28e-08  
   11   -1301.5263416911      3.60e-08  
   12   -1301.5263416911      8.03e-09  Convergence criterion met
 ---------------------------------------
 SCF time:   CPU 2176.97s  wall 384.00s 
 SCF   energy in the final basis set =    -1301.5263416911
 Total energy in the final basis set =    -1301.5263416911

 --------------------------------------------------------------

                    Orbital Energies (a.u.)
 --------------------------------------------------------------

 Alpha MOs
 -- Occupied --
-19.1991 -19.1591 -19.1589 -19.1485 -19.1447 -19.1423 -19.1417 -19.1349
-19.1118 -10.3320 -10.2951 -10.2702 -10.2633 -10.2517 -10.2513 -10.2471
-10.2408 -10.2354 -10.1998 -10.1924 -10.1923 -10.1886 -10.1871 -10.1777
-10.1762  -1.1414  -1.1004  -1.0692  -1.0667  -1.0547  -1.0530  -1.0447
 -1.0388  -1.0340  -0.8639  -0.8170  -0.8122  -0.7983  -0.7580  -0.7528
 -0.7034  -0.6824  -0.6692  -0.6449  -0.6435  -0.6271  -0.6086  -0.5899
 -0.5751  -0.5700  -0.5661  -0.5564  -0.5440  -0.5257  -0.5187  -0.5088
 -0.5057  -0.5031  -0.4941  -0.4855  -0.4773  -0.4685  -0.4637  -0.4574
 -0.4542  -0.4504  -0.4437  -0.4372  -0.4312  -0.4296  -0.4247  -0.4182
 -0.4063  -0.4018  -0.3922  -0.3875  -0.3828  -0.3816  -0.3779  -0.3700
 -0.3669  -0.3663  -0.3581  -0.3551  -0.3503  -0.3418  -0.3402  -0.3286
 -0.3173  -0.3143  -0.3062  -0.2993  -0.2890  -0.2753  -0.2668  -0.2467
 -- Virtual --
 -0.0431  -0.0389  -0.0249  -0.0226  -0.0143  -0.0097  -0.0040   0.0011
  0.0048   0.0086   0.0184   0.0202   0.0248   0.0277   0.0329   0.0349
  0.0402   0.0443   0.0459   0.0523   0.0541   0.0602   0.0634   0.0671
  0.0679   0.0701   0.0750   0.0766   0.0781   0.0838   0.0856   0.0901
  0.0915   0.0932   0.0978   0.1002   0.1015   0.1021   0.1051   0.1069
  0.1109   0.1124   0.1128   0.1196   0.1217   0.1234   0.1241   0.1267
  0.1289   0.1307   0.1324   0.1352   0.1357   0.1404   0.1421   0.1431
  0.1449   0.1473   0.1488   0.1516   0.1537   0.1556   0.1571   0.1605
  0.1631   0.1640   0.1648   0.1664   0.1684   0.1712   0.1724   0.1743
  0.1762   0.1775   0.1790   0.1877   0.1895   0.1935   0.1946   0.1986
  0.2003   0.2042   0.2072   0.2092   0.2111   0.2122   0.2144   0.2173
  0.2184   0.2213   0.2224   0.2279   0.2282   0.2316   0.2346   0.2392
  0.2403   0.2410   0.2469   0.2489   0.2510   0.2538   0.2573   0.2601
  0.2651   0.2670   0.2679   0.2708   0.2733   0.2752   0.2834   0.2845
  0.2886   0.2886   0.2932   0.2957   0.2975   0.3004   0.3009   0.3071
  0.3094   0.3118   0.3128   0.3153   0.3166   0.3201   0.3205   0.3268
  0.3284   0.3290   0.3317   0.3343   0.3400   0.3405   0.3421   0.3436
  0.3485   0.3494   0.3545   0.3550   0.3561   0.3602   0.3614   0.3648
  0.3695   0.3721   0.3770   0.3810   0.3839   0.3839   0.3885   0.3908
  0.3995   0.4052   0.4078   0.4120   0.4188   0.4228   0.4272   0.4335
  0.4346   0.4419   0.4455   0.4511   0.4543   0.4583   0.4633   0.4696
  0.4732   0.4762   0.4798   0.4876   0.4911   0.4935   0.5009   0.5029
  0.5111   0.5227   0.5275   0.5296   0.5411   0.5474   0.5531   0.5572
  0.5618   0.5697   0.5742   0.5763   0.5834   0.5888   0.5948   0.5978
  0.6031   0.6078   0.6165   0.6233   0.6266   0.6316   0.6343   0.6403
  0.6485   0.6518   0.6600   0.6656   0.6677   0.6700   0.6777   0.6805
  0.6841   0.6897   0.6923   0.6975   0.7054   0.7057   0.7140   0.7192
  0.7242   0.7320   0.7352   0.7430   0.7472   0.7553   0.7607   0.7647
  0.7676   0.7715   0.7748   0.7790   0.7822   0.7875   0.7899   0.7959
  0.7983   0.8005   0.8033   0.8136   0.8194   0.8235   0.8289   0.8343
  0.8423   0.8486   0.8656   0.8833   0.8919   0.9154   0.9286   0.9324
  0.9439   0.9467   0.9531   0.9763   0.9830   0.9912   0.9971   1.0134
  1.0248   1.0287   1.0377   1.0568   1.0698   1.0738   1.0822   1.0906
  1.0924   1.1091   1.1196   1.1298   1.1388   1.1506   1.1540   1.1613
  1.1669   1.1674   1.1744   1.1849   1.1875   1.1915   1.2003   1.2060
  1.2104   1.2144   1.2202   1.2237   1.2335   1.2407   1.2422   1.2481
  1.2556   1.2646   1.2665   1.2700   1.2894   1.2916   1.2978   1.3040
  1.3157   1.3233   1.3287   1.3390   1.3413   1.3570   1.3674   1.3935
  1.3958   1.4089   1.4106   1.4169   1.4332   1.4405   1.4417   1.4524
  1.4701   1.4746   1.4813   1.4900   1.4985   1.5078   1.5223   1.5257
  1.5294   1.5452   1.5511   1.5528   1.5596   1.5645   1.5701   1.5721
  1.5761   1.5797   1.5857   1.5879   1.5948   1.6003   1.6058   1.6094
  1.6173   1.6203   1.6236   1.6258   1.6338   1.6391   1.6412   1.6470
  1.6552   1.6577   1.6650   1.6711   1.6770   1.6834   1.6891   1.6977
  1.7103   1.7125   1.7232   1.7294   1.7309   1.7411   1.7469   1.7566
  1.7626   1.7711   1.7750   1.7824   1.7963   1.7998   1.8071   1.8210
  1.8237   1.8295   1.8407   1.8486   1.8537   1.8585   1.8653   1.8762
  1.8874   1.8923   1.9022   1.9258   1.9368   1.9430   1.9446   1.9661
  1.9693   1.9796   1.9848   1.9945   2.0094   2.0175   2.0353   2.0451
  2.0551   2.0560   2.0751   2.0795   2.0822   2.0950   2.0977   2.1065
  2.1073   2.1265   2.1297   2.1356   2.1537   2.1653   2.1682   2.1867
  2.1918   2.1960   2.2030   2.2185   2.2319   2.2456   2.2572   2.2609
  2.2755   2.2799   2.2965   2.3104   2.3172   2.3186   2.3495   2.3558
  2.3657   2.3786   2.3925   2.4084   2.4194   2.4356   2.4437   2.4473
  2.4717   2.4983   2.5117   2.5204   2.5265   2.5388   2.5517   2.5621
  2.5741   2.5817   2.5904   2.5949   2.6115   2.6170   2.6240   2.6405
  2.6477   2.6541   2.6597   2.6676   2.6788   2.6870   2.6914   2.7018
  2.7059   2.7193   2.7333   2.7415   2.7667   2.7743   2.7815   2.8103
  2.8131   2.8246   2.8272   2.8381   2.8451   2.8577   2.8704   2.8745
  2.8789   2.8809   2.8901   2.8997   2.9179   2.9222   2.9316   2.9357
  2.9465   2.9552   2.9600   2.9729   2.9815   2.9904   3.0001   3.0027
  3.0176   3.0277   3.0392   3.0415   3.0546   3.0627   3.0758   3.0893
  3.0969   3.1031   3.1134   3.1176   3.1251   3.1388   3.1418   3.1502
  3.1675   3.1751   3.1802   3.1910   3.1921   3.2245   3.2331   3.2431
  3.2634   3.2690   3.2788   3.3080   3.3169   3.3243   3.3451   3.3526
  3.3636   3.3683   3.3813   3.3970   3.4072   3.4361   3.4573   3.4850
  3.5142   3.5210   3.5349   3.5571   3.5655   3.6105   3.6145   3.6878
  3.7830   3.7977   3.8028   3.8144   3.8347   3.8489   3.8598   3.8799
  3.8890   3.9150   3.9311   3.9426   3.9503   3.9579   3.9845   3.9943
  4.0044   4.0328   4.0688   4.0924   4.1056   4.1300   4.1575   4.1730
  4.1806   4.1970   4.2315   4.2454   4.2632   4.3087   4.3374   4.3425
  4.3799   4.4169   4.9809   5.0569   5.0582   5.0880   5.0947   5.1283
  5.1379   5.1567   5.1825   5.1902   5.1940   5.2429   5.3666   5.3967
  5.4276   5.4344   5.4905   5.5012   5.5765   5.6349   5.6566   5.7024
  5.7276   5.7427   5.7743   5.8093   5.8384  23.7596  23.7720  23.7903
 23.8090  23.8205  23.8323  23.8495  23.8726  23.8791  23.8881  23.8914
 23.9165  23.9339  23.9425  23.9717  23.9886  49.8575  49.9096  49.9450
 49.9608  49.9688  49.9710  50.0129  50.0158  50.0203
 --------------------------------------------------------------

          Ground-State Mulliken Net Atomic Charges

     Atom                 Charge (a.u.)
  ----------------------------------------
      1 C                     0.556041
      2 H                     0.235753
      3 C                    -1.081046
      4 H                     0.283766
      5 O                     0.155318
      6 C                    -0.435971
      7 H                     0.221561
      8 H                     0.201438
      9 C                     0.806235
     10 H                     0.210028
     11 C                    -0.402613
     12 O                    -0.203733
     13 H                     0.107246
     14 C                    -0.809721
     15 H                     0.186996
     16 H                     0.172262
     17 C                    -0.335087
     18 H                     0.162194
     19 H                     0.180542
     20 C                     0.183113
     21 C                    -0.594727
     22 H                     0.185465
     23 H                     0.159590
     24 H                     0.155729
     25 C                    -0.356308
     26 O                    -0.160899
     27 H                     0.149274
     28 H                     0.233955
     29 O                     0.103931
     30 C                     0.007947
     31 H                     0.251717
     32 C                    -0.810585
     33 H                     0.276245
     34 C                     0.014615
     35 O                    -0.220748
     36 O                    -0.130252
     37 H                     0.294886
     38 C                    -0.631544
     39 H                     0.295997
     40 O                    -0.190397
     41 H                     0.277750
     42 C                    -0.524947
     43 H                     0.265378
     44 O                    -0.190088
     45 H                     0.259490
     46 C                     0.040564
     47 H                     0.309051
     48 O                    -0.132083
     49 H                     0.266675
  ----------------------------------------
  Sum of atomic charges =    -0.000000

 -----------------------------------------------------------------
                    Cartesian Multipole Moments
 -----------------------------------------------------------------
    Charge (ESU x 10^10)
                -0.0000
    Dipole Moment (Debye)
         X      -0.7986      Y       0.1984      Z       1.7489
       Tot       1.9328
    Quadrupole Moments (Debye-Ang)
        XX    -112.3184     XY      -1.8374     YY    -162.0126
        XZ       0.0680     YZ     -16.3951     ZZ    -166.1268
    Octopole Moments (Debye-Ang^2)
       XXX     112.2760    XXY      48.7158    XYY      45.6978
       YYY      39.3175    XXZ      30.2474    XYZ       5.1530
       YYZ      13.9072    XZZ       2.8509    YZZ       5.6629
       ZZZ      57.3081
    Hexadecapole Moments (Debye-Ang^3)
      XXXX   -7216.7250   XXXY     261.5318   XXYY   -1798.8649
      XYYY    -146.0487   YYYY   -3345.7589   XXXZ     -35.0831
      XXYZ    -191.7031   XYYZ    -163.7576   YYYZ    -408.3356
      XXZZ   -1770.5107   XYZZ    -100.2367   YYZZ    -874.6967
      XZZZ      31.3798   YZZZ    -223.5332   ZZZZ   -1768.1295
 -----------------------------------------------------------------
 Calculating analytic gradient of the SCF energy
 Gradient of SCF Energy
            1           2           3           4           5           6
    1  -0.0010038  -0.0001458   0.0008433  -0.0005661  -0.0011344   0.0008898
    2  -0.0001439   0.0000788   0.0011690  -0.0001492  -0.0017806  -0.0001916
    3  -0.0001510   0.0001146  -0.0005832   0.0001262  -0.0002386   0.0010012
            7           8           9          10          11          12
    1  -0.0000285   0.0004105  -0.0001592  -0.0000518   0.0041529  -0.0030312
    2   0.0001605   0.0001503   0.0005867  -0.0001420  -0.0038438   0.0027448
    3   0.0000864   0.0000094  -0.0007995  -0.0000051   0.0001937   0.0018860
           13          14          15          16          17          18
    1  -0.0004521  -0.0005643   0.0000143  -0.0002081   0.0002481   0.0002643
    2   0.0006519  -0.0001109   0.0000183  -0.0001966   0.0004671   0.0000125
    3  -0.0011414  -0.0001828   0.0000532   0.0000112   0.0001417   0.0000750
           19          20          21          22          23          24
    1  -0.0000639   0.0017268  -0.0000524   0.0001550  -0.0002920   0.0003243
    2   0.0000836  -0.0018639   0.0006187  -0.0002460  -0.0001362   0.0000129
    3   0.0000383   0.0001970   0.0001339  -0.0003321   0.0000152   0.0000737
           25          26          27          28          29          30
    1  -0.0002786  -0.0017622   0.0012354  -0.0003575  -0.0001522  -0.0001098
    2   0.0071614  -0.0027264  -0.0021804  -0.0005430  -0.0008169   0.0001841
    3   0.0023115  -0.0028762   0.0004970  -0.0001938   0.0008076  -0.0001060
           31          32          33          34          35          36
    1   0.0005828   0.0001607  -0.0001012   0.0017759  -0.0008223   0.0000251
    2   0.0001758   0.0012625  -0.0000733   0.0002604  -0.0001441   0.0009979
    3  -0.0003366   0.0021247  -0.0006885  -0.0033882   0.0039920  -0.0018315
           37          38          39          40          41          42
    1  -0.0006369  -0.0016711   0.0006692   0.0010632  -0.0012299   0.0004940
    2  -0.0004038  -0.0003842  -0.0006950   0.0007513  -0.0013367   0.0010144
    3   0.0012484  -0.0000779   0.0002919   0.0003772  -0.0003470  -0.0014845
           43          44          45          46          47          48
    1  -0.0000709   0.0015742  -0.0015996   0.0004747   0.0002455  -0.0002257
    2  -0.0000158  -0.0012418   0.0012530  -0.0009590   0.0002889  -0.0001684
    3   0.0002679   0.0008139   0.0002623  -0.0009680  -0.0006726   0.0010192
           49
    1  -0.0005587
    2   0.0003888
    3  -0.0017659
 Max gradient component =       7.161E-03
 RMS gradient           =       1.256E-03
 Gradient time:  CPU 517.55 s  wall 87.36 s
 Geometry Optimization Parameters
   NAtoms,    NIC,     NZ,  NCons,   NDum,   NFix, NCnnct, MaxDiis
       49     390       0       0       0       0       0       0

 Cartesian Hessian Update
 Hessian Updated using BFGS Update


** GEOMETRY OPTIMIZATION IN DELOCALIZED INTERNAL COORDINATES **
   Searching for a Minimum

   Optimization Cycle:   4

                       Coordinates (Angstroms)
     ATOM                X               Y               Z
      1  C        -2.7322355074    1.0425350220   -0.1164618726
      2  H        -2.6369112631    1.3728326865   -1.1604998884
      3  C        -1.7437190652   -0.1176541506    0.0910953687
      4  H        -1.7420201632   -0.3962138268    1.1508794824
      5  O        -0.4539372221    0.4207013224   -0.2557653584
      6  C        -2.0820127238   -1.3529887832   -0.7439276997
      7  H        -1.9747322424   -1.1153661295   -1.8078837080
      8  H        -1.3829868417   -2.1612859024   -0.5228360244
      9  C        -3.5085470633   -1.8273556726   -0.4675205689
     10  H        -3.6023684810   -2.1224076621    0.5907040609
     11  C        -3.8851175116   -3.0616259496   -1.2586210928
     12  O        -3.1738538879   -3.6310425352   -2.0448044815
     13  H        -4.9295283816   -3.4116938954   -1.0935700924
     14  C        -4.5254059170   -0.6972327177   -0.7189887694
     15  H        -5.5389109198   -1.0314613967   -0.4738241779
     16  H        -4.5244509043   -0.4450420104   -1.7864699952
     17  C        -4.1749689315    0.5459700578    0.1087491179
     18  H        -4.8803378929    1.3432763164   -0.1333743697
     19  H        -4.3144507837    0.3199342734    1.1744278944
     20  C        -2.3953597088    2.2399175037    0.8079555105
     21  C        -3.4036887922    3.4065566564    0.6774383510
     22  H        -3.0565815861    4.2712068140    1.2465802042
     23  H        -3.5251136797    3.7138739935   -0.3664372493
     24  H        -4.3853893249    3.1312876518    1.0647639097
     25  C        -1.0229771044    2.8509838909    0.5535089449
     26  O        -0.2896011146    3.2230857264    1.4353788858
     27  H        -0.7386373820    2.9769312074   -0.5094413480
     28  H        -2.3946705893    1.8950018145    1.8481065804
     29  O         1.6851152322    0.4528168495   -0.7759175722
     30  C         2.9597118027   -0.1695014240   -0.8856335653
     31  H         2.8939337888   -1.1049420183   -1.4564738499
     32  C         0.6975631032   -0.3640488234   -0.1603674893
     33  H         0.5888807591   -1.2982498031   -0.7342772412
     34  C         3.8002168845    0.7837816210   -1.7407920817
     35  O         3.8646683830    0.7312676197   -2.9357506438
     36  O         4.4519455083    1.7071251199   -0.9958957309
     37  H         4.8977207175    2.3172787970   -1.6012071841
     38  C         3.5234052409   -0.4595026047    0.5137173972
     39  H         3.6720141486    0.4777119005    1.0564639641
     40  O         4.7432218640   -1.2031839904    0.4583248994
     41  H         5.4722990173   -0.6035440517    0.2767630074
     42  C         2.5202140900   -1.3248971625    1.2601159448
     43  H         2.4509040580   -2.2952844397    0.7467558909
     44  O         2.8903556385   -1.5352480803    2.6206760603
     45  H         3.7812409246   -1.8990837058    2.6325137623
     46  C         1.1358701527   -0.6817643772    1.2746824158
     47  H         1.1767159038    0.2649323613    1.8271432039
     48  O         0.1864712425   -1.5697511980    1.8568571229
     49  H         0.5782949453   -1.9120905169    2.6676628975
   Point Group: c1    Number of degrees of freedom:   141


   Energy is  -1301.526341691

 Hessian Updated using BFGS Update

136 Hessian modes will be used to form the next step
  Hessian Eigenvalues:
     0.002059    0.004733    0.005193    0.005646    0.006334    0.006761
     0.006839    0.007052    0.007186    0.007526    0.008586    0.009689
     0.010620    0.010808    0.011026    0.011521    0.012675    0.013693
     0.019824    0.020988    0.022334    0.030445    0.030678    0.035844
     0.036994    0.038449    0.040001    0.042694    0.044372    0.044678
     0.046621    0.047153    0.047763    0.048211    0.048737    0.049034
     0.049847    0.051147    0.053881    0.055079    0.055380    0.055810
     0.055920    0.056590    0.057019    0.057340    0.060253    0.060872
     0.062159    0.067414    0.068416    0.069797    0.074303    0.079209
     0.082678    0.083494    0.083827    0.084821    0.093114    0.096327
     0.099645    0.112701    0.118007    0.129136    0.143298    0.145592
     0.155267    0.159455    0.160096    0.160396    0.161403    0.165383
     0.167710    0.170675    0.172660    0.180525    0.181585    0.188875
     0.196462    0.199614    0.201967    0.219350    0.220248    0.245967
     0.251584    0.255869    0.256644    0.268541    0.271001    0.273273
     0.279841    0.283342    0.287137    0.288824    0.291509    0.292693
     0.293761    0.296428    0.302440    0.304816    0.307529    0.331180
     0.332415    0.336230    0.338384    0.338698    0.338851    0.339404
     0.339622    0.339845    0.339871    0.340245    0.340694    0.340791
     0.340914    0.341102    0.341259    0.341424    0.342047    0.342910
     0.343712    0.389002    0.396674    0.401383    0.401675    0.402503
     0.415006    0.423175    0.510399    0.514088    0.516435    0.522189
     0.551638    0.898059    0.920294    0.944806

 Minimum Search - Taking Simple RFO Step
 Searching for Lamda that Minimizes Along All modes
 Value Taken    Lamda =  -0.00300138
 Calculated Step too Large.  Step scaled by  0.573092
 Step Taken.  Stepsize is  0.300000

                             Maximum     Tolerance    Cnvgd?
         Gradient           0.003604      0.000300      NO
         Displacement       0.177304      0.001200      NO
         Energy change     -0.001510      0.000001      NO


 New Cartesian Coordinates Obtained by Inverse Iteration

 Displacement from previous Coordinates is:  2.419298
 ----------------------------------------------------------------
             Standard Nuclear Orientation (Angstroms)
    I     Atom           X                Y                Z
 ----------------------------------------------------------------
    1      C      -2.7333329143     1.0125464452    -0.0993814962
    2      H      -2.6209417916     1.3959468067    -1.1234346397
    3      C      -1.7684615166    -0.1726131020     0.0552066118
    4      H      -1.7738631663    -0.5012399558     1.0999332263
    5      O      -0.4686683392     0.3690338200    -0.2617263882
    6      C      -2.1186781629    -1.3613838924    -0.8416061122
    7      H      -1.9962222750    -1.0771132874    -1.8923201676
    8      H      -1.4389431376    -2.1926186587    -0.6483767806
    9      C      -3.5574605335    -1.8200884106    -0.6036358033
   10      H      -3.6720323093    -2.1622337723     0.4386244915
   11      C      -3.9516135439    -3.0100423520    -1.4519536616
   12      O      -3.2432108311    -3.5654131105    -2.2511280478
   13      H      -5.0022318390    -3.3504233284    -1.2986894484
   14      C      -4.5495372748    -0.6587745079    -0.8100669800
   15      H      -5.5714675976    -0.9868717499    -0.5952908862
   16      H      -4.5275691761    -0.3511887545    -1.8627454044
   17      C      -4.1875008027     0.5313286468     0.0859580569
   18      H      -4.8779673559     1.3518928589    -0.1186727823
   19      H      -4.3409150085     0.2501060021     1.1365502587
   20      C      -2.3777349518     2.1472852419     0.8928804793
   21      C      -3.3491867919     3.3505213981     0.8195560013
   22      H      -2.9892385567     4.1646818452     1.4520154803
   23      H      -3.4380812177     3.7283808798    -0.2041058228
   24      H      -4.3467301591     3.0801579837     1.1679688272
   25      C      -0.9839321415     2.7279605279     0.6857721380
   26      O      -0.2513954155     3.0365798877     1.5927920335
   27      H      -0.7124877353     2.9561745656    -0.3650194565
   28      H      -2.3964812842     1.7461383740     1.9125313266
   29      O       1.6605734727     0.3719195274    -0.8218582925
   30      C       2.9400942214    -0.2457012858    -0.8876827320
   31      H       2.8730621875    -1.2433317337    -1.3413907685
   32      C       0.6910852014    -0.3938652109    -0.1156675063
   33      H       0.5880508064    -1.3792950052    -0.5981187344
   34      C       3.7525900236     0.6056279623    -1.8698183090
   35      O       3.8031409753     0.4060754755    -3.0490844991
   36      O       4.4534590973     1.5798338988    -1.2439285628
   37      H       4.9107874518     2.1011781219    -1.9198855773
   38      C       3.5296662922    -0.3596591032     0.5259508694
   39      H       3.6434821272     0.6384732496     0.9583306331
   40      O       4.7759338175    -1.0572091099     0.5360556988
   41      H       5.4826376099    -0.4471236157     0.3045249431
   42      C       2.5613060379    -1.1784304107     1.3667778010
   43      H       2.5148863273    -2.1920767110     0.9412431770
   44      O       2.9509089321    -1.2545967858     2.7326822061
   45      H       3.8444332874    -1.6118598858     2.7687247034
   46      C       1.1576512219    -0.5749585333     1.3390062763
   47      H       1.1765680577     0.4177652918     1.8055268062
   48      O       0.2426867533    -1.4350041108     2.0067251066
   49      H       0.6451303478    -1.6899460483     2.8447745299
 ----------------------------------------------------------------
 Molecular Point Group                 C1    NOp =  1
 Largest Abelian Subgroup              C1    NOp =  1
 Nuclear Repulsion Energy =  2456.0398045454 hartrees
 There are       96 alpha and       96 beta electrons
 Applying Cartesian multipole field
    Component          Value
    ---------          -----
     (2,0,0)        1.00000E-12
     (0,2,0)        2.00000E-11
     (0,0,2)       -3.00000E-11
 Nucleus-field energy     =     0.0000000076 hartrees
 Requested basis set is 6-311++G(d,p)
 There are 270 shells and 718 basis functions
 A cutoff of  1.0D-11 yielded  26036 shell pairs
 There are    180010 function pairs (    190828 Cartesian)
 Smallest overlap matrix eigenvalue = 1.09E-06

 Q-Chem warning in module stvman/mkSTV.C, line 306:

 Overlap eigenvalue is smaller than square root of threshold
 Use THRESH >= 12 to get rid of this warning

 Guess MOs from SCF MO coefficient file

 -----------------------------------------------------------------------
  General SCF calculation program by
  Eric Jon Sundstrom, Paul Horn, Yuezhi Mao, Dmitri Zuev, Alec White,
  David Stuck, Shaama M.S., Shane Yost, Joonho Lee, David Small,
  Daniel Levine, Susi Lehtola, Hugh Burton, Evgeny Epifanovsky
 -----------------------------------------------------------------------
 Exchange:     0.2000 Hartree-Fock + 0.0800 Slater + 0.7200 B88
 Correlation:  0.1900 VWN1RPA + 0.8100 LYP
 Using SG-1 standard quadrature grid
 using 6 threads for integral computing
 -------------------------------------------------------
 OpenMP Integral computing Module                
 Release: version 2.0, May 2017, Q-Chem Inc. Pleasanton 
 -------------------------------------------------------
 -------------------------------------------------------
 OpenMP BLAS3 based DFT computing Module                
 Release: version 1.0, May 2013, Q-Chem Inc. Pittsburgh 
 -------------------------------------------------------
 A restricted SCF calculation will be
 performed using DIIS
 SCF converges when DIIS error is below 1.0e-08
 ---------------------------------------
  Cycle       Energy         DIIS error
 ---------------------------------------
    1   -1301.4319476378      1.11e-03  
    2   -1301.5258021147      1.63e-04  
    3   -1301.5249593345      2.31e-04  
    4   -1301.5272757527      3.24e-05  
    5   -1301.5273068571      2.01e-05  
    6   -1301.5273258857      6.11e-06  
    7   -1301.5273275080      1.64e-06  
    8   -1301.5273276417      5.18e-07  
    9   -1301.5273276547      1.88e-07  
   10   -1301.5273276570      7.74e-08  
   11   -1301.5273276572      3.99e-08  
   12   -1301.5273276572      1.18e-08  
   13   -1301.5273276572      3.01e-09  Convergence criterion met
 ---------------------------------------
 SCF time:   CPU 2356.56s  wall 415.00s 
 SCF   energy in the final basis set =    -1301.5273276572
 Total energy in the final basis set =    -1301.5273276572

 --------------------------------------------------------------

                    Orbital Energies (a.u.)
 --------------------------------------------------------------

 Alpha MOs
 -- Occupied --
-19.1993 -19.1582 -19.1572 -19.1472 -19.1454 -19.1414 -19.1405 -19.1355
-19.1125 -10.3317 -10.2950 -10.2709 -10.2622 -10.2530 -10.2496 -10.2455
-10.2389 -10.2367 -10.2007 -10.1930 -10.1928 -10.1892 -10.1877 -10.1793
-10.1769  -1.1415  -1.0997  -1.0680  -1.0670  -1.0533  -1.0532  -1.0455
 -1.0380  -1.0330  -0.8648  -0.8176  -0.8108  -0.7969  -0.7588  -0.7534
 -0.7021  -0.6828  -0.6684  -0.6445  -0.6438  -0.6265  -0.6085  -0.5904
 -0.5757  -0.5692  -0.5660  -0.5557  -0.5436  -0.5259  -0.5182  -0.5080
 -0.5050  -0.5031  -0.4950  -0.4841  -0.4765  -0.4691  -0.4640  -0.4578
 -0.4541  -0.4513  -0.4439  -0.4358  -0.4318  -0.4301  -0.4243  -0.4184
 -0.4066  -0.4011  -0.3926  -0.3874  -0.3826  -0.3802  -0.3782  -0.3690
 -0.3678  -0.3654  -0.3580  -0.3550  -0.3512  -0.3427  -0.3408  -0.3282
 -0.3177  -0.3136  -0.3054  -0.2975  -0.2883  -0.2754  -0.2671  -0.2476
 -- Virtual --
 -0.0437  -0.0377  -0.0252  -0.0225  -0.0142  -0.0096  -0.0037   0.0011
  0.0046   0.0094   0.0179   0.0202   0.0251   0.0281   0.0323   0.0347
  0.0409   0.0450   0.0455   0.0520   0.0536   0.0597   0.0640   0.0663
  0.0700   0.0714   0.0741   0.0763   0.0783   0.0838   0.0857   0.0895
  0.0919   0.0943   0.0981   0.1002   0.1020   0.1026   0.1048   0.1074
  0.1092   0.1119   0.1128   0.1199   0.1216   0.1230   0.1242   0.1264
  0.1297   0.1307   0.1331   0.1338   0.1366   0.1399   0.1418   0.1443
  0.1456   0.1482   0.1492   0.1516   0.1532   0.1560   0.1571   0.1611
  0.1626   0.1643   0.1665   0.1674   0.1684   0.1694   0.1719   0.1744
  0.1762   0.1784   0.1794   0.1871   0.1919   0.1936   0.1954   0.1990
  0.2002   0.2032   0.2070   0.2101   0.2126   0.2136   0.2142   0.2157
  0.2189   0.2213   0.2235   0.2263   0.2290   0.2311   0.2338   0.2384
  0.2387   0.2415   0.2468   0.2487   0.2503   0.2552   0.2588   0.2612
  0.2640   0.2658   0.2676   0.2708   0.2736   0.2765   0.2822   0.2856
  0.2870   0.2903   0.2923   0.2960   0.2979   0.3005   0.3038   0.3086
  0.3107   0.3123   0.3133   0.3151   0.3163   0.3202   0.3214   0.3245
  0.3254   0.3276   0.3313   0.3339   0.3375   0.3410   0.3434   0.3458
  0.3503   0.3508   0.3544   0.3559   0.3576   0.3607   0.3616   0.3657
  0.3688   0.3734   0.3785   0.3813   0.3833   0.3860   0.3906   0.3915
  0.3979   0.4039   0.4099   0.4114   0.4188   0.4247   0.4279   0.4329
  0.4350   0.4405   0.4466   0.4511   0.4554   0.4585   0.4684   0.4733
  0.4754   0.4786   0.4792   0.4855   0.4862   0.4905   0.4975   0.5093
  0.5138   0.5213   0.5250   0.5307   0.5411   0.5451   0.5546   0.5571
  0.5609   0.5688   0.5694   0.5770   0.5865   0.5911   0.5931   0.5975
  0.6034   0.6112   0.6139   0.6232   0.6268   0.6299   0.6335   0.6413
  0.6497   0.6520   0.6604   0.6642   0.6688   0.6717   0.6770   0.6815
  0.6862   0.6873   0.6941   0.6994   0.7052   0.7067   0.7158   0.7180
  0.7243   0.7291   0.7378   0.7439   0.7482   0.7517   0.7613   0.7642
  0.7655   0.7709   0.7727   0.7744   0.7818   0.7883   0.7909   0.7951
  0.7983   0.8033   0.8055   0.8096   0.8187   0.8257   0.8267   0.8356
  0.8464   0.8518   0.8673   0.8864   0.8913   0.9200   0.9229   0.9331
  0.9415   0.9476   0.9517   0.9755   0.9886   0.9904   1.0015   1.0089
  1.0272   1.0359   1.0451   1.0539   1.0656   1.0785   1.0865   1.0904
  1.0962   1.1100   1.1183   1.1370   1.1406   1.1492   1.1565   1.1598
  1.1666   1.1695   1.1720   1.1833   1.1873   1.1883   1.2020   1.2027
  1.2060   1.2169   1.2207   1.2252   1.2376   1.2408   1.2450   1.2496
  1.2547   1.2674   1.2712   1.2800   1.2877   1.2939   1.2985   1.3088
  1.3196   1.3256   1.3325   1.3338   1.3491   1.3540   1.3690   1.3922
  1.3998   1.4089   1.4092   1.4206   1.4322   1.4410   1.4439   1.4566
  1.4699   1.4712   1.4790   1.4922   1.4972   1.5105   1.5208   1.5246
  1.5307   1.5415   1.5506   1.5538   1.5571   1.5675   1.5706   1.5734
  1.5788   1.5798   1.5832   1.5881   1.5945   1.6019   1.6063   1.6076
  1.6119   1.6143   1.6251   1.6254   1.6298   1.6366   1.6400   1.6463
  1.6503   1.6578   1.6656   1.6678   1.6800   1.6819   1.6888   1.6982
  1.7073   1.7106   1.7212   1.7259   1.7291   1.7356   1.7410   1.7555
  1.7630   1.7684   1.7753   1.7845   1.7917   1.7977   1.8072   1.8218
  1.8286   1.8344   1.8416   1.8466   1.8552   1.8572   1.8623   1.8765
  1.8854   1.8948   1.9065   1.9238   1.9368   1.9488   1.9531   1.9646
  1.9700   1.9819   1.9856   1.9934   2.0061   2.0190   2.0375   2.0474
  2.0500   2.0585   2.0764   2.0816   2.0846   2.0940   2.0964   2.1082
  2.1099   2.1256   2.1318   2.1347   2.1503   2.1659   2.1680   2.1839
  2.1933   2.1964   2.2080   2.2175   2.2316   2.2448   2.2533   2.2595
  2.2744   2.2839   2.2944   2.3099   2.3139   2.3186   2.3482   2.3527
  2.3645   2.3781   2.3924   2.4068   2.4184   2.4356   2.4422   2.4464
  2.4709   2.4978   2.5095   2.5166   2.5259   2.5376   2.5505   2.5633
  2.5757   2.5804   2.5923   2.5965   2.6085   2.6187   2.6261   2.6382
  2.6475   2.6551   2.6616   2.6697   2.6821   2.6887   2.6910   2.7015
  2.7050   2.7157   2.7319   2.7400   2.7667   2.7751   2.7831   2.8091
  2.8108   2.8240   2.8315   2.8391   2.8406   2.8559   2.8700   2.8756
  2.8799   2.8849   2.8890   2.8991   2.9189   2.9214   2.9290   2.9394
  2.9510   2.9543   2.9671   2.9731   2.9820   2.9906   2.9959   3.0004
  3.0162   3.0291   3.0414   3.0453   3.0575   3.0652   3.0842   3.0891
  3.0966   3.1021   3.1123   3.1150   3.1225   3.1322   3.1409   3.1572
  3.1700   3.1768   3.1836   3.1898   3.1928   3.2231   3.2305   3.2465
  3.2616   3.2719   3.2741   3.3049   3.3125   3.3220   3.3488   3.3540
  3.3589   3.3665   3.3811   3.3972   3.4112   3.4359   3.4573   3.4877
  3.5127   3.5186   3.5374   3.5541   3.5648   3.6115   3.6140   3.6909
  3.7837   3.7962   3.8031   3.8137   3.8341   3.8510   3.8597   3.8786
  3.8875   3.9161   3.9335   3.9356   3.9486   3.9570   3.9876   3.9927
  4.0032   4.0318   4.0686   4.0881   4.1046   4.1261   4.1509   4.1767
  4.1805   4.1962   4.2278   4.2456   4.2642   4.3070   4.3346   4.3408
  4.3788   4.4179   4.9816   5.0549   5.0568   5.0914   5.0952   5.1279
  5.1472   5.1600   5.1869   5.1894   5.1944   5.2505   5.3667   5.3985
  5.4316   5.4393   5.4837   5.4986   5.5745   5.6372   5.6566   5.7054
  5.7243   5.7429   5.7782   5.8112   5.8391  23.7615  23.7715  23.7900
 23.8093  23.8208  23.8323  23.8486  23.8727  23.8809  23.8869  23.8887
 23.9159  23.9349  23.9429  23.9696  23.9890  49.8557  49.9117  49.9458
 49.9615  49.9664  49.9715  50.0118  50.0141  50.0218
 --------------------------------------------------------------

          Ground-State Mulliken Net Atomic Charges

     Atom                 Charge (a.u.)
  ----------------------------------------
      1 C                     0.578239
      2 H                     0.234843
      3 C                    -1.199282
      4 H                     0.303274
      5 O                     0.159387
      6 C                    -0.355310
      7 H                     0.229542
      8 H                     0.171262
      9 C                     0.771433
     10 H                     0.207568
     11 C                    -0.397937
     12 O                    -0.205244
     13 H                     0.107255
     14 C                    -0.792417
     15 H                     0.188050
     16 H                     0.171940
     17 C                    -0.330243
     18 H                     0.160208
     19 H                     0.180158
     20 C                     0.202303
     21 C                    -0.614177
     22 H                     0.183411
     23 H                     0.159744
     24 H                     0.156924
     25 C                    -0.348859
     26 O                    -0.161735
     27 H                     0.146784
     28 H                     0.232895
     29 O                     0.111531
     30 C                    -0.055948
     31 H                     0.249865
     32 C                    -0.697835
     33 H                     0.295194
     34 C                     0.022368
     35 O                    -0.221846
     36 O                    -0.140232
     37 H                     0.296037
     38 C                    -0.615286
     39 H                     0.295945
     40 O                    -0.194536
     41 H                     0.280628
     42 C                    -0.536982
     43 H                     0.261043
     44 O                    -0.187383
     45 H                     0.260008
     46 C                    -0.018649
     47 H                     0.316641
     48 O                    -0.125480
     49 H                     0.264900
  ----------------------------------------
  Sum of atomic charges =     0.000000

 -----------------------------------------------------------------
                    Cartesian Multipole Moments
 -----------------------------------------------------------------
    Charge (ESU x 10^10)
                 0.0000
    Dipole Moment (Debye)
         X      -0.9066      Y       0.5508      Z       1.6244
       Tot       1.9401
    Quadrupole Moments (Debye-Ang)
        XX    -112.1657     XY      -0.9374     YY    -160.4447
        XZ      -1.2399     YZ     -17.9263     ZZ    -167.3757
    Octopole Moments (Debye-Ang^2)
       XXX     110.4266    XXY      53.1629    XYY      42.4772
       YYY      44.6581    XXZ      23.5792    XYZ      -0.7359
       YYZ      15.5632    XZZ      10.7709    YZZ      15.4950
       ZZZ      64.3408
    Hexadecapole Moments (Debye-Ang^3)
      XXXX   -7252.5169   XXXY     267.2939   XXYY   -1790.6545
      XYYY    -170.7763   YYYY   -3082.5552   XXXZ    -108.4712
      XXYZ    -242.0724   XYYZ    -186.6625   YYYZ    -466.6258
      XXZZ   -1788.9449   XYZZ     -92.9041   YYZZ    -879.1489
      XZZZ     -17.1177   YZZZ    -351.2940   ZZZZ   -2004.6880
 -----------------------------------------------------------------
 Calculating analytic gradient of the SCF energy
 Gradient of SCF Energy
            1           2           3           4           5           6
    1   0.0002901   0.0000552  -0.0014144  -0.0007751   0.0000677   0.0008647
    2  -0.0000695   0.0002092   0.0015515   0.0000611  -0.0015471  -0.0008068
    3  -0.0005277   0.0001215  -0.0003616  -0.0004909  -0.0008662   0.0009750
            7           8           9          10          11          12
    1  -0.0005671  -0.0003960   0.0006175  -0.0003018   0.0033550  -0.0021248
    2   0.0001636   0.0004161   0.0002510  -0.0000932  -0.0023612   0.0018675
    3  -0.0001942   0.0006378  -0.0008258   0.0000886  -0.0012409   0.0018480
           13          14          15          16          17          18
    1  -0.0008523  -0.0010700   0.0002731  -0.0000348  -0.0000200   0.0000043
    2   0.0002759   0.0003664  -0.0000322  -0.0001740  -0.0000013  -0.0002320
    3  -0.0001405   0.0000903   0.0001793  -0.0000039  -0.0002238   0.0000518
           19          20          21          22          23          24
    1  -0.0000790   0.0007326  -0.0009302   0.0002075  -0.0002697   0.0003759
    2   0.0000962  -0.0008429   0.0009765  -0.0001857  -0.0001198   0.0001082
    3   0.0001138  -0.0003869   0.0002932  -0.0002056   0.0000755   0.0000619
           25          26          27          28          29          30
    1   0.0035385  -0.0029751   0.0000432  -0.0000390   0.0009756   0.0009279
    2  -0.0001837  -0.0001092   0.0001438  -0.0003669  -0.0001143  -0.0018301
    3   0.0036002  -0.0028331  -0.0003036  -0.0002090   0.0010048   0.0007024
           31          32          33          34          35          36
    1   0.0005168  -0.0011324   0.0008778  -0.0035726   0.0013131   0.0008724
    2  -0.0000208   0.0025738  -0.0002147   0.0050568  -0.0013816  -0.0015092
    3  -0.0002410   0.0008841  -0.0006864  -0.0060013   0.0051958  -0.0016279
           37          38          39          40          41          42
    1  -0.0003842  -0.0014836   0.0005907   0.0000730  -0.0003819   0.0011495
    2  -0.0001002  -0.0010018   0.0000173   0.0010158  -0.0011174   0.0003266
    3   0.0012731   0.0001981   0.0000950   0.0001652  -0.0000808   0.0009613
           43          44          45          46          47          48
    1  -0.0000728   0.0010010  -0.0011195  -0.0000294   0.0000415   0.0018021
    2   0.0003838  -0.0008735   0.0007496  -0.0018122   0.0004540   0.0005725
    3  -0.0002620  -0.0004411   0.0003469   0.0004245  -0.0009550   0.0008723
           49
    1  -0.0005408
    2  -0.0005356
    3  -0.0011509
 Max gradient component =       6.001E-03
 RMS gradient           =       1.291E-03
 Gradient time:  CPU 517.60 s  wall 87.43 s
 Geometry Optimization Parameters
   NAtoms,    NIC,     NZ,  NCons,   NDum,   NFix, NCnnct, MaxDiis
       49     390       0       0       0       0       0       0

 Cartesian Hessian Update
 Hessian Updated using BFGS Update


** GEOMETRY OPTIMIZATION IN DELOCALIZED INTERNAL COORDINATES **
   Searching for a Minimum

   Optimization Cycle:   5

                       Coordinates (Angstroms)
     ATOM                X               Y               Z
      1  C        -2.7333329143    1.0125464452   -0.0993814962
      2  H        -2.6209417916    1.3959468067   -1.1234346397
      3  C        -1.7684615166   -0.1726131020    0.0552066118
      4  H        -1.7738631663   -0.5012399558    1.0999332263
      5  O        -0.4686683392    0.3690338200   -0.2617263882
      6  C        -2.1186781629   -1.3613838924   -0.8416061122
      7  H        -1.9962222750   -1.0771132874   -1.8923201676
      8  H        -1.4389431376   -2.1926186587   -0.6483767806
      9  C        -3.5574605335   -1.8200884106   -0.6036358033
     10  H        -3.6720323093   -2.1622337723    0.4386244915
     11  C        -3.9516135439   -3.0100423520   -1.4519536616
     12  O        -3.2432108311   -3.5654131105   -2.2511280478
     13  H        -5.0022318390   -3.3504233284   -1.2986894484
     14  C        -4.5495372748   -0.6587745079   -0.8100669800
     15  H        -5.5714675976   -0.9868717499   -0.5952908862
     16  H        -4.5275691761   -0.3511887545   -1.8627454044
     17  C        -4.1875008027    0.5313286468    0.0859580569
     18  H        -4.8779673559    1.3518928589   -0.1186727823
     19  H        -4.3409150085    0.2501060021    1.1365502587
     20  C        -2.3777349518    2.1472852419    0.8928804793
     21  C        -3.3491867919    3.3505213981    0.8195560013
     22  H        -2.9892385567    4.1646818452    1.4520154803
     23  H        -3.4380812177    3.7283808798   -0.2041058228
     24  H        -4.3467301591    3.0801579837    1.1679688272
     25  C        -0.9839321415    2.7279605279    0.6857721380
     26  O        -0.2513954155    3.0365798877    1.5927920335
     27  H        -0.7124877353    2.9561745656   -0.3650194565
     28  H        -2.3964812842    1.7461383740    1.9125313266
     29  O         1.6605734727    0.3719195274   -0.8218582925
     30  C         2.9400942214   -0.2457012858   -0.8876827320
     31  H         2.8730621875   -1.2433317337   -1.3413907685
     32  C         0.6910852014   -0.3938652109   -0.1156675063
     33  H         0.5880508064   -1.3792950052   -0.5981187344
     34  C         3.7525900236    0.6056279623   -1.8698183090
     35  O         3.8031409753    0.4060754755   -3.0490844991
     36  O         4.4534590973    1.5798338988   -1.2439285628
     37  H         4.9107874518    2.1011781219   -1.9198855773
     38  C         3.5296662922   -0.3596591032    0.5259508694
     39  H         3.6434821272    0.6384732496    0.9583306331
     40  O         4.7759338175   -1.0572091099    0.5360556988
     41  H         5.4826376099   -0.4471236157    0.3045249431
     42  C         2.5613060379   -1.1784304107    1.3667778010
     43  H         2.5148863273   -2.1920767110    0.9412431770
     44  O         2.9509089321   -1.2545967858    2.7326822061
     45  H         3.8444332874   -1.6118598858    2.7687247034
     46  C         1.1576512219   -0.5749585333    1.3390062763
     47  H         1.1765680577    0.4177652918    1.8055268062
     48  O         0.2426867533   -1.4350041108    2.0067251066
     49  H         0.6451303478   -1.6899460483    2.8447745299
   Point Group: c1    Number of degrees of freedom:   141


   Energy is  -1301.527327657

 Hessian Updated using BFGS Update

137 Hessian modes will be used to form the next step
  Hessian Eigenvalues:
     0.002079    0.003947    0.005029    0.005348    0.006375    0.006787
     0.006855    0.007052    0.007393    0.007490    0.008555    0.008871
     0.010755    0.011021    0.011176    0.012649    0.013658    0.019281
     0.019840    0.020996    0.022329    0.030480    0.032323    0.035920
     0.038176    0.038610    0.041553    0.044020    0.044635    0.045003
     0.047150    0.047455    0.047817    0.048522    0.048885    0.049368
     0.050356    0.051030    0.053859    0.055081    0.055518    0.055782
     0.055898    0.056946    0.057088    0.057766    0.060314    0.062152
     0.062995    0.067674    0.068097    0.069566    0.074318    0.079197
     0.082681    0.083515    0.083941    0.084847    0.093048    0.096537
     0.099737    0.112760    0.118624    0.129490    0.142965    0.145580
     0.155561    0.159687    0.159976    0.160133    0.160779    0.160886
     0.165544    0.167365    0.170875    0.172030    0.180237    0.181704
     0.189044    0.197105    0.200490    0.201611    0.219379    0.220316
     0.247378    0.251177    0.255821    0.264815    0.268666    0.272043
     0.277392    0.282837    0.286672    0.288228    0.291145    0.292626
     0.293657    0.296341    0.302234    0.304773    0.307412    0.317321
     0.331772    0.332913    0.336235    0.338500    0.338754    0.338852
     0.339399    0.339625    0.339852    0.339873    0.340240    0.340676
     0.340791    0.341037    0.341114    0.341369    0.341922    0.342114
     0.343620    0.345064    0.389683    0.396551    0.401441    0.401783
     0.402630    0.415209    0.431444    0.509185    0.513338    0.515103
     0.521129    0.552607    0.876901    0.919206    0.945181

 Minimum Search - Taking Simple RFO Step
 Searching for Lamda that Minimizes Along All modes
 Value Taken    Lamda =  -0.00222156
 Calculated Step too Large.  Step scaled by  0.584108
 Step Taken.  Stepsize is  0.300000

                             Maximum     Tolerance    Cnvgd?
         Gradient           0.005752      0.000300      NO
         Displacement       0.184106      0.001200      NO
         Energy change     -0.000986      0.000001      NO


 New Cartesian Coordinates Obtained by Inverse Iteration

 Displacement from previous Coordinates is:  2.456894
 ----------------------------------------------------------------
             Standard Nuclear Orientation (Angstroms)
    I     Atom           X                Y                Z
 ----------------------------------------------------------------
    1      C      -2.7305536638     0.9833933661    -0.0710942099
    2      H      -2.6171436508     1.4197347839    -1.0737066473
    3      C      -1.7744789859    -0.2154693453     0.0147404265
    4      H      -1.7756225110    -0.6001272676     1.0402806009
    5      O      -0.4725276567     0.3382542673    -0.2768609723
    6      C      -2.1349986881    -1.3467348603    -0.9524886478
    7      H      -2.0089318698    -1.0009712203    -1.9840002794
    8      H      -1.4631790050    -2.1949875587    -0.8113550703
    9      C      -3.5785830659    -1.8058674859    -0.7431034592
   10      H      -3.6976112192    -2.2087736856     0.2767002872
   11      C      -3.9855577866    -2.9396474975    -1.6599793424
   12      O      -3.2774404951    -3.4665513587    -2.4809893962
   13      H      -5.0329343714    -3.2909743815    -1.5101598636
   14      C      -4.5582386140    -0.6243948769    -0.8794632344
   15      H      -5.5840408753    -0.9553230807    -0.6887998801
   16      H      -4.5289223530    -0.2511313568    -1.9105806516
   17      C      -4.1879901076     0.5037818165     0.0888748599
   18      H      -4.8726848119     1.3406673316    -0.0635860216
   19      H      -4.3418398403     0.1585304666     1.1200772977
   20      C      -2.3621418245     2.0597414261     0.9792958100
   21      C      -3.3225036208     3.2730215886     0.9782361103
   22      H      -2.9603992267     4.0425619775     1.6636969805
   23      H      -3.4008686121     3.7156672735    -0.0200321672
   24      H      -4.3248951593     2.9894388107     1.3025569529
   25      C      -0.9651470297     2.6370769373     0.7873662314
   26      O      -0.1999508929     2.8514433804     1.6971186506
   27      H      -0.7127087433     2.9366856818    -0.2507691670
   28      H      -2.3741326661     1.6049609026     1.9763824733
   29      O       1.6477177689     0.2794004053    -0.8720273779
   30      C       2.9261704519    -0.3442861189    -0.8807351724
   31      H       2.8482896923    -1.3893624086    -1.2084184938
   32      C       0.6878882303    -0.4097414368    -0.0770363435
   33      H       0.5764895023    -1.4389018434    -0.4539049876
   34      C       3.7342780229     0.3747597224    -1.9657742817
   35      O       3.7345620226     0.0675024321    -3.1244612226
   36      O       4.4466932766     1.4130077202    -1.4677005499
   37      H       4.8885718975     1.8514756921    -2.2109276994
   38      C       3.5306461307    -0.2865733201     0.5293920686
   39      H       3.6224453294     0.7572280000     0.8437152232
   40      O       4.7924047586    -0.9502185894     0.6057700225
   41      H       5.4837025317    -0.3435531064     0.3201513909
   42      C       2.5799554203    -1.0260566366     1.4614908594
   43      H       2.5405719542    -2.0785528828     1.1416283890
   44      O       2.9846565930    -0.9588807459     2.8217957012
   45      H       3.8770636396    -1.3191344132     2.8842530369
   46      C       1.1701979914    -0.4393883407     1.3863489101
   47      H       1.1853107371     0.5947911530     1.7523654773
   48      O       0.2681421550    -1.2317625298     2.1481135564
   49      H       0.6725176605    -1.3792124091     3.0121266450
 ----------------------------------------------------------------
 Molecular Point Group                 C1    NOp =  1
 Largest Abelian Subgroup              C1    NOp =  1
 Nuclear Repulsion Energy =  2458.4218164517 hartrees
 There are       96 alpha and       96 beta electrons
 Applying Cartesian multipole field
    Component          Value
    ---------          -----
     (2,0,0)        1.00000E-12
     (0,2,0)        2.00000E-11
     (0,0,2)       -3.00000E-11
 Nucleus-field energy     =    -0.0000000015 hartrees
 Requested basis set is 6-311++G(d,p)
 There are 270 shells and 718 basis functions
 A cutoff of  1.0D-11 yielded  26026 shell pairs
 There are    179886 function pairs (    190708 Cartesian)
 Smallest overlap matrix eigenvalue = 1.12E-06

 Q-Chem warning in module stvman/mkSTV.C, line 306:

 Overlap eigenvalue is smaller than square root of threshold
 Use THRESH >= 12 to get rid of this warning

 Guess MOs from SCF MO coefficient file

 -----------------------------------------------------------------------
  General SCF calculation program by
  Eric Jon Sundstrom, Paul Horn, Yuezhi Mao, Dmitri Zuev, Alec White,
  David Stuck, Shaama M.S., Shane Yost, Joonho Lee, David Small,
  Daniel Levine, Susi Lehtola, Hugh Burton, Evgeny Epifanovsky
 -----------------------------------------------------------------------
 Exchange:     0.2000 Hartree-Fock + 0.0800 Slater + 0.7200 B88
 Correlation:  0.1900 VWN1RPA + 0.8100 LYP
 Using SG-1 standard quadrature grid
 using 6 threads for integral computing
 -------------------------------------------------------
 OpenMP Integral computing Module                
 Release: version 2.0, May 2017, Q-Chem Inc. Pleasanton 
 -------------------------------------------------------
 -------------------------------------------------------
 OpenMP BLAS3 based DFT computing Module                
 Release: version 1.0, May 2013, Q-Chem Inc. Pittsburgh 
 -------------------------------------------------------
 A restricted SCF calculation will be
 performed using DIIS
 SCF converges when DIIS error is below 1.0e-08
 ---------------------------------------
  Cycle       Energy         DIIS error
 ---------------------------------------
    1   -1301.4250797217      1.15e-03  
    2   -1301.5266167432      1.64e-04  
    3   -1301.5258748684      2.30e-04  
    4   -1301.5281654412      3.36e-05  
    5   -1301.5281991881      2.01e-05  
    6   -1301.5282175851      6.81e-06  
    7   -1301.5282196276      1.74e-06  
    8   -1301.5282197780      5.61e-07  
    9   -1301.5282197929      2.09e-07  
   10   -1301.5282197947      9.57e-08  
   11   -1301.5282197954      4.33e-08  
   12   -1301.5282197951      1.08e-08  
   13   -1301.5282197954      3.06e-09  Convergence criterion met
 ---------------------------------------
 SCF time:   CPU 2357.74s  wall 415.00s 
 SCF   energy in the final basis set =    -1301.5282197954
 Total energy in the final basis set =    -1301.5282197954

 --------------------------------------------------------------

                    Orbital Energies (a.u.)
 --------------------------------------------------------------

 Alpha MOs
 -- Occupied --
-19.1992 -19.1577 -19.1560 -19.1454 -19.1453 -19.1410 -19.1384 -19.1358
-19.1138 -10.3313 -10.2945 -10.2715 -10.2612 -10.2548 -10.2480 -10.2434
-10.2373 -10.2362 -10.2013 -10.1937 -10.1931 -10.1898 -10.1880 -10.1800
-10.1777  -1.1407  -1.0990  -1.0665  -1.0662  -1.0520  -1.0514  -1.0459
 -1.0373  -1.0313  -0.8654  -0.8182  -0.8096  -0.7954  -0.7591  -0.7538
 -0.7005  -0.6830  -0.6671  -0.6450  -0.6426  -0.6255  -0.6082  -0.5909
 -0.5766  -0.5684  -0.5654  -0.5545  -0.5430  -0.5255  -0.5172  -0.5066
 -0.5045  -0.5025  -0.4955  -0.4826  -0.4760  -0.4692  -0.4635  -0.4579
 -0.4536  -0.4522  -0.4438  -0.4346  -0.4325  -0.4298  -0.4246  -0.4184
 -0.4068  -0.4002  -0.3929  -0.3873  -0.3825  -0.3793  -0.3773  -0.3690
 -0.3677  -0.3641  -0.3580  -0.3542  -0.3517  -0.3432  -0.3412  -0.3277
 -0.3184  -0.3126  -0.3042  -0.2948  -0.2876  -0.2751  -0.2670  -0.2491
 -- Virtual --
 -0.0445  -0.0375  -0.0247  -0.0234  -0.0144  -0.0098  -0.0037   0.0012
  0.0043   0.0102   0.0170   0.0203   0.0250   0.0289   0.0319   0.0344
  0.0417   0.0449   0.0457   0.0516   0.0542   0.0592   0.0643   0.0661
  0.0712   0.0723   0.0747   0.0756   0.0794   0.0840   0.0857   0.0891
  0.0922   0.0949   0.0979   0.1004   0.1024   0.1036   0.1050   0.1075
  0.1086   0.1124   0.1133   0.1200   0.1216   0.1225   0.1249   0.1262
  0.1293   0.1303   0.1341   0.1343   0.1369   0.1392   0.1414   0.1457
  0.1472   0.1493   0.1497   0.1515   0.1541   0.1561   0.1576   0.1606
  0.1619   0.1639   0.1670   0.1677   0.1688   0.1708   0.1724   0.1755
  0.1772   0.1788   0.1818   0.1868   0.1922   0.1941   0.1970   0.1995
  0.2006   0.2019   0.2063   0.2101   0.2121   0.2137   0.2156   0.2168
  0.2201   0.2231   0.2248   0.2260   0.2277   0.2317   0.2331   0.2382
  0.2399   0.2444   0.2473   0.2494   0.2506   0.2552   0.2597   0.2597
  0.2617   0.2669   0.2680   0.2733   0.2742   0.2768   0.2832   0.2859
  0.2875   0.2905   0.2919   0.2957   0.2987   0.3013   0.3041   0.3094
  0.3111   0.3128   0.3141   0.3154   0.3174   0.3188   0.3216   0.3235
  0.3258   0.3273   0.3323   0.3340   0.3363   0.3414   0.3444   0.3462
  0.3504   0.3506   0.3533   0.3568   0.3581   0.3608   0.3632   0.3641
  0.3684   0.3788   0.3804   0.3815   0.3832   0.3870   0.3909   0.3945
  0.3988   0.4000   0.4102   0.4119   0.4188   0.4227   0.4307   0.4341
  0.4370   0.4402   0.4484   0.4524   0.4576   0.4614   0.4691   0.4709
  0.4734   0.4780   0.4809   0.4852   0.4867   0.4961   0.5034   0.5132
  0.5162   0.5194   0.5228   0.5305   0.5388   0.5425   0.5542   0.5577
  0.5626   0.5655   0.5687   0.5769   0.5893   0.5897   0.5923   0.5967
  0.6042   0.6133   0.6156   0.6241   0.6276   0.6309   0.6378   0.6446
  0.6507   0.6514   0.6600   0.6628   0.6705   0.6727   0.6786   0.6796
  0.6851   0.6891   0.6972   0.7023   0.7040   0.7109   0.7139   0.7216
  0.7251   0.7286   0.7389   0.7441   0.7482   0.7518   0.7614   0.7647
  0.7655   0.7688   0.7715   0.7740   0.7831   0.7881   0.7903   0.7938
  0.7981   0.8037   0.8057   0.8100   0.8169   0.8254   0.8291   0.8321
  0.8496   0.8600   0.8696   0.8916   0.8936   0.9198   0.9219   0.9337
  0.9419   0.9498   0.9525   0.9728   0.9908   0.9944   1.0031   1.0106
  1.0266   1.0378   1.0516   1.0555   1.0628   1.0797   1.0881   1.0915
  1.1022   1.1116   1.1185   1.1351   1.1457   1.1497   1.1529   1.1628
  1.1667   1.1695   1.1718   1.1765   1.1868   1.1918   1.1954   1.2049
  1.2074   1.2171   1.2221   1.2285   1.2401   1.2407   1.2467   1.2546
  1.2566   1.2733   1.2741   1.2818   1.2856   1.2927   1.3046   1.3093
  1.3211   1.3279   1.3378   1.3415   1.3486   1.3589   1.3716   1.3931
  1.4004   1.4059   1.4152   1.4227   1.4305   1.4422   1.4478   1.4593
  1.4666   1.4718   1.4795   1.4946   1.4982   1.5099   1.5231   1.5255
  1.5341   1.5395   1.5507   1.5534   1.5556   1.5651   1.5694   1.5745
  1.5762   1.5797   1.5833   1.5898   1.5960   1.6034   1.6060   1.6084
  1.6090   1.6155   1.6213   1.6265   1.6304   1.6366   1.6372   1.6490
  1.6502   1.6589   1.6637   1.6682   1.6802   1.6837   1.6886   1.6983
  1.7039   1.7114   1.7189   1.7265   1.7293   1.7335   1.7410   1.7569
  1.7653   1.7692   1.7757   1.7824   1.7902   1.7960   1.8072   1.8216
  1.8329   1.8394   1.8417   1.8474   1.8556   1.8597   1.8640   1.8770
  1.8860   1.8948   1.9110   1.9228   1.9361   1.9535   1.9561   1.9639
  1.9737   1.9831   1.9891   1.9942   2.0057   2.0214   2.0365   2.0454
  2.0500   2.0589   2.0787   2.0810   2.0870   2.0944   2.0961   2.1083
  2.1115   2.1252   2.1314   2.1362   2.1468   2.1632   2.1673   2.1823
  2.1962   2.1986   2.2121   2.2167   2.2309   2.2416   2.2497   2.2584
  2.2755   2.2873   2.2972   2.3094   2.3117   2.3188   2.3494   2.3531
  2.3637   2.3768   2.3928   2.4029   2.4165   2.4345   2.4398   2.4470
  2.4718   2.4975   2.5069   2.5153   2.5265   2.5385   2.5508   2.5647
  2.5782   2.5819   2.5912   2.6010   2.6070   2.6195   2.6280   2.6368
  2.6506   2.6569   2.6635   2.6712   2.6837   2.6866   2.6953   2.7019
  2.7039   2.7151   2.7302   2.7415   2.7667   2.7766   2.7842   2.8087
  2.8115   2.8241   2.8364   2.8382   2.8429   2.8547   2.8689   2.8772
  2.8810   2.8863   2.8914   2.9003   2.9174   2.9220   2.9277   2.9383
  2.9527   2.9569   2.9727   2.9745   2.9829   2.9904   2.9935   3.0015
  3.0152   3.0327   3.0460   3.0501   3.0582   3.0673   3.0857   3.0928
  3.0976   3.1033   3.1102   3.1124   3.1202   3.1288   3.1414   3.1618
  3.1740   3.1795   3.1870   3.1883   3.1939   3.2236   3.2279   3.2436
  3.2581   3.2690   3.2794   3.3005   3.3066   3.3262   3.3465   3.3533
  3.3606   3.3651   3.3825   3.3977   3.4091   3.4333   3.4557   3.4876
  3.5092   3.5174   3.5355   3.5515   3.5606   3.6094   3.6129   3.6936
  3.7836   3.7958   3.8033   3.8123   3.8329   3.8484   3.8581   3.8792
  3.8874   3.9176   3.9366   3.9375   3.9523   3.9595   3.9883   3.9931
  4.0030   4.0324   4.0692   4.0863   4.1032   4.1235   4.1462   4.1811
  4.1833   4.1979   4.2252   4.2459   4.2661   4.3058   4.3316   4.3378
  4.3766   4.4147   4.9799   5.0530   5.0551   5.0949   5.0960   5.1405
  5.1536   5.1616   5.1870   5.1880   5.1980   5.2565   5.3665   5.3986
  5.4329   5.4436   5.4807   5.4973   5.5721   5.6371   5.6544   5.7048
  5.7219   5.7404   5.7809   5.8110   5.8402  23.7634  23.7728  23.7894
 23.8086  23.8208  23.8318  23.8475  23.8721  23.8804  23.8845  23.8902
 23.9155  23.9357  23.9442  23.9692  23.9886  49.8550  49.9143  49.9469
 49.9622  49.9643  49.9714  50.0109  50.0141  50.0219
 --------------------------------------------------------------

          Ground-State Mulliken Net Atomic Charges

     Atom                 Charge (a.u.)
  ----------------------------------------
      1 C                     0.589099
      2 H                     0.234202
      3 C                    -1.180547
      4 H                     0.314734
      5 O                     0.149585
      6 C                    -0.420789
      7 H                     0.238457
      8 H                     0.149368
      9 C                     0.766852
     10 H                     0.205500
     11 C                    -0.401538
     12 O                    -0.205512
     13 H                     0.108195
     14 C                    -0.789717
     15 H                     0.188887
     16 H                     0.171687
     17 C                    -0.322665
     18 H                     0.157456
     19 H                     0.179467
     20 C                     0.225927
     21 C                    -0.631789
     22 H                     0.181398
     23 H                     0.161254
     24 H                     0.156902
     25 C                    -0.320447
     26 O                    -0.156455
     27 H                     0.145876
     28 H                     0.236408
     29 O                     0.111640
     30 C                    -0.033038
     31 H                     0.249077
     32 C                    -0.567315
     33 H                     0.303779
     34 C                    -0.002141
     35 O                    -0.224230
     36 O                    -0.145007
     37 H                     0.295273
     38 C                    -0.650416
     39 H                     0.297508
     40 O                    -0.196991
     41 H                     0.282103
     42 C                    -0.539032
     43 H                     0.253731
     44 O                    -0.185960
     45 H                     0.259888
     46 C                    -0.118168
     47 H                     0.338196
     48 O                    -0.120734
     49 H                     0.260043
  ----------------------------------------
  Sum of atomic charges =     0.000000

 -----------------------------------------------------------------
                    Cartesian Multipole Moments
 -----------------------------------------------------------------
    Charge (ESU x 10^10)
                 0.0000
    Dipole Moment (Debye)
         X      -1.0629      Y       0.8427      Z       1.6141
       Tot       2.1084
    Quadrupole Moments (Debye-Ang)
        XX    -112.3456     XY      -0.3860     YY    -158.9202
        XZ      -2.7135     YZ     -18.8094     ZZ    -168.3121
    Octopole Moments (Debye-Ang^2)
       XXX     107.4809    XXY      53.8753    XYY      35.5963
       YYY      47.6094    XXZ      16.7689    XYZ      -5.1794
       YYZ      19.2689    XZZ      19.5270    YZZ      27.3286
       ZZZ      72.8001
    Hexadecapole Moments (Debye-Ang^3)
      XXXX   -7269.5452   XXXY     271.5069   XXYY   -1779.2627
      XYYY    -167.6721   YYYY   -2812.7499   XXXZ    -177.4626
      XXYZ    -283.2333   XYYZ    -197.3331   YYYZ    -525.2940
      XXZZ   -1797.3434   XYZZ     -81.7733   YYZZ    -890.6506
      XZZZ     -76.5300   YZZZ    -490.1904   ZZZZ   -2230.4927
 -----------------------------------------------------------------
 Calculating analytic gradient of the SCF energy
 Gradient of SCF Energy
            1           2           3           4           5           6
    1   0.0009648   0.0000920  -0.0020275  -0.0003042   0.0010065   0.0005040
    2   0.0000353   0.0002971   0.0012168   0.0001449  -0.0009203  -0.0011649
    3  -0.0008006   0.0001127  -0.0001216  -0.0003369  -0.0005525   0.0005893
            7           8           9          10          11          12
    1  -0.0007690  -0.0007308   0.0010050  -0.0002674   0.0001067   0.0001200
    2   0.0000734   0.0004032  -0.0001664  -0.0000204   0.0015185  -0.0004495
    3  -0.0003186   0.0008401   0.0002418   0.0001402  -0.0025717   0.0008313
           13          14          15          16          17          18
    1  -0.0004616  -0.0009053   0.0003078   0.0000677  -0.0000584  -0.0001405
    2  -0.0006393   0.0003799  -0.0000786  -0.0000310  -0.0003988  -0.0001426
    3   0.0010665   0.0000857   0.0002094   0.0000199  -0.0002592  -0.0000877
           19          20          21          22          23          24
    1  -0.0000599   0.0001956  -0.0005058   0.0001939  -0.0001590   0.0002010
    2  -0.0000247  -0.0015251   0.0007950  -0.0000999  -0.0001706   0.0000026
    3   0.0000540  -0.0006611   0.0003969  -0.0001064  -0.0000020   0.0001270
           25          26          27          28          29          30
    1   0.0017463  -0.0013129   0.0002367  -0.0000339   0.0001926  -0.0010458
    2   0.0012477  -0.0004579  -0.0005174  -0.0003868   0.0006878  -0.0003735
    3   0.0017700  -0.0007147  -0.0007917  -0.0000447   0.0013226   0.0004391
           31          32          33          34          35          36
    1   0.0002556  -0.0011034   0.0012558   0.0021877  -0.0003984  -0.0012644
    2   0.0001537   0.0018044  -0.0001568   0.0001080   0.0003494  -0.0006477
    3  -0.0000504  -0.0004956  -0.0004566  -0.0025326   0.0017666  -0.0005752
           37          38          39          40          41          42
    1   0.0000980  -0.0003354   0.0003719  -0.0007051   0.0004937   0.0011126
    2   0.0001980  -0.0004026   0.0003158   0.0002914  -0.0001521  -0.0000616
    3   0.0003302  -0.0000243  -0.0001522   0.0004116  -0.0002777   0.0014174
           43          44          45          46          47          48
    1  -0.0001827  -0.0004277   0.0000998  -0.0014444   0.0000936   0.0016856
    2   0.0002765  -0.0001688  -0.0000699  -0.0019090   0.0006028   0.0012113
    3  -0.0002174  -0.0011453   0.0002160   0.0009024  -0.0003985   0.0002571
           49
    1   0.0000488
    2  -0.0009771
    3   0.0001471
 Max gradient component =       2.572E-03
 RMS gradient           =       7.812E-04
 Gradient time:  CPU 518.43 s  wall 87.55 s
 Geometry Optimization Parameters
   NAtoms,    NIC,     NZ,  NCons,   NDum,   NFix, NCnnct, MaxDiis
       49     390       0       0       0       0       0       0

 Cartesian Hessian Update
 Hessian Updated using BFGS Update


** GEOMETRY OPTIMIZATION IN DELOCALIZED INTERNAL COORDINATES **
   Searching for a Minimum

   Optimization Cycle:   6

                       Coordinates (Angstroms)
     ATOM                X               Y               Z
      1  C        -2.7305536638    0.9833933661   -0.0710942099
      2  H        -2.6171436508    1.4197347839   -1.0737066473
      3  C        -1.7744789859   -0.2154693453    0.0147404265
      4  H        -1.7756225110   -0.6001272676    1.0402806009
      5  O        -0.4725276567    0.3382542673   -0.2768609723
      6  C        -2.1349986881   -1.3467348603   -0.9524886478
      7  H        -2.0089318698   -1.0009712203   -1.9840002794
      8  H        -1.4631790050   -2.1949875587   -0.8113550703
      9  C        -3.5785830659   -1.8058674859   -0.7431034592
     10  H        -3.6976112192   -2.2087736856    0.2767002872
     11  C        -3.9855577866   -2.9396474975   -1.6599793424
     12  O        -3.2774404951   -3.4665513587   -2.4809893962
     13  H        -5.0329343714   -3.2909743815   -1.5101598636
     14  C        -4.5582386140   -0.6243948769   -0.8794632344
     15  H        -5.5840408753   -0.9553230807   -0.6887998801
     16  H        -4.5289223530   -0.2511313568   -1.9105806516
     17  C        -4.1879901076    0.5037818165    0.0888748599
     18  H        -4.8726848119    1.3406673316   -0.0635860216
     19  H        -4.3418398403    0.1585304666    1.1200772977
     20  C        -2.3621418245    2.0597414261    0.9792958100
     21  C        -3.3225036208    3.2730215886    0.9782361103
     22  H        -2.9603992267    4.0425619775    1.6636969805
     23  H        -3.4008686121    3.7156672735   -0.0200321672
     24  H        -4.3248951593    2.9894388107    1.3025569529
     25  C        -0.9651470297    2.6370769373    0.7873662314
     26  O        -0.1999508929    2.8514433804    1.6971186506
     27  H        -0.7127087433    2.9366856818   -0.2507691670
     28  H        -2.3741326661    1.6049609026    1.9763824733
     29  O         1.6477177689    0.2794004053   -0.8720273779
     30  C         2.9261704519   -0.3442861189   -0.8807351724
     31  H         2.8482896923   -1.3893624086   -1.2084184938
     32  C         0.6878882303   -0.4097414368   -0.0770363435
     33  H         0.5764895023   -1.4389018434   -0.4539049876
     34  C         3.7342780229    0.3747597224   -1.9657742817
     35  O         3.7345620226    0.0675024321   -3.1244612226
     36  O         4.4466932766    1.4130077202   -1.4677005499
     37  H         4.8885718975    1.8514756921   -2.2109276994
     38  C         3.5306461307   -0.2865733201    0.5293920686
     39  H         3.6224453294    0.7572280000    0.8437152232
     40  O         4.7924047586   -0.9502185894    0.6057700225
     41  H         5.4837025317   -0.3435531064    0.3201513909
     42  C         2.5799554203   -1.0260566366    1.4614908594
     43  H         2.5405719542   -2.0785528828    1.1416283890
     44  O         2.9846565930   -0.9588807459    2.8217957012
     45  H         3.8770636396   -1.3191344132    2.8842530369
     46  C         1.1701979914   -0.4393883407    1.3863489101
     47  H         1.1853107371    0.5947911530    1.7523654773
     48  O         0.2681421550   -1.2317625298    2.1481135564
     49  H         0.6725176605   -1.3792124091    3.0121266450
   Point Group: c1    Number of degrees of freedom:   141


   Energy is  -1301.528219795

 Hessian Updated using BFGS Update

138 Hessian modes will be used to form the next step
  Hessian Eigenvalues:
     0.001992    0.003020    0.004986    0.005447    0.006395    0.006826
     0.006958    0.007055    0.007431    0.008248    0.008493    0.008950
     0.010735    0.011081    0.011407    0.012775    0.013671    0.019828
     0.020954    0.022317    0.030287    0.031460    0.035705    0.037667
     0.038289    0.038732    0.041467    0.043802    0.044635    0.044939
     0.047153    0.047637    0.047777    0.048547    0.048952    0.049233
     0.050361    0.051326    0.053954    0.055086    0.055476    0.055708
     0.055887    0.056913    0.057161    0.057602    0.060494    0.062139
     0.062288    0.067765    0.068656    0.069352    0.074333    0.079167
     0.082655    0.083545    0.084019    0.084858    0.093074    0.096371
     0.100678    0.112790    0.118016    0.129005    0.142103    0.148270
     0.152911    0.159563    0.159911    0.160028    0.160142    0.160694
     0.161271    0.165365    0.167014    0.171245    0.173459    0.180859
     0.183077    0.189373    0.195553    0.201160    0.201518    0.219417
     0.220701    0.246788    0.250020    0.256064    0.260514    0.268738
     0.271959    0.275442    0.282637    0.286000    0.288539    0.290720
     0.292601    0.293590    0.296259    0.301860    0.304825    0.305646
     0.309381    0.331244    0.332762    0.336243    0.338443    0.338687
     0.338848    0.339387    0.339677    0.339866    0.339885    0.340217
     0.340671    0.340886    0.341075    0.341118    0.341372    0.341740
     0.342146    0.343591    0.343935    0.389373    0.397079    0.401325
     0.402118    0.402551    0.415338    0.427204    0.510404    0.514438
     0.517546    0.525249    0.551936    0.880161    0.921058    0.943906

 Minimum Search - Taking Simple RFO Step
 Searching for Lamda that Minimizes Along All modes
 Value Taken    Lamda =  -0.00203355
 Calculated Step too Large.  Step scaled by  0.551086
 Step Taken.  Stepsize is  0.300000

                             Maximum     Tolerance    Cnvgd?
         Gradient           0.008338      0.000300      NO
         Displacement       0.164638      0.001200      NO
         Energy change     -0.000892      0.000001      NO


 New Cartesian Coordinates Obtained by Inverse Iteration

 Displacement from previous Coordinates is:  2.385424
 ----------------------------------------------------------------
             Standard Nuclear Orientation (Angstroms)
    I     Atom           X                Y                Z
 ----------------------------------------------------------------
    1      C      -2.7337066708     0.9626878832    -0.0281879362
    2      H      -2.6379374499     1.4459438789    -1.0109967368
    3      C      -1.7629210430    -0.2297659137    -0.0159124779
    4      H      -1.7481553548    -0.6717744596     0.9865933455
    5      O      -0.4669393603     0.3447500296    -0.2902934961
    6      C      -2.1193441680    -1.3011837489    -1.0522127018
    7      H      -2.0023297048    -0.8864407996    -2.0587219054
    8      H      -1.4356161345    -2.1494753568    -0.9771280958
    9      C      -3.5566273610    -1.7895955368    -0.8623219701
   10      H      -3.6628082643    -2.2580832624     0.1303021761
   11      C      -3.9592857949    -2.8672466554    -1.8464118043
   12      O      -3.2580312643    -3.3174064761    -2.7199616346
   13      H      -5.0091584427    -3.2205248716    -1.7292339882
   14      C      -4.5473518616    -0.6116755922    -0.9168014864
   15      H      -5.5695032142    -0.9636901666    -0.7438206606
   16      H      -4.5270216235    -0.1721580271    -1.9218096601
   17      C      -4.1830269784     0.4572511925     0.1182108976
   18      H      -4.8785646230     1.2940188885     0.0232766889
   19      H      -4.3224967829     0.0472654547     1.1273897810
   20      C      -2.3704156580     1.9980284903     1.0653700294
   21      C      -3.3612082522     3.1823247750     1.1402210930
   22      H      -3.0148093577     3.9228792584     1.8652509732
   23      H      -3.4586353331     3.6775834320     0.1686176816
   24      H      -4.3537360477     2.8545175005     1.4546945339
   25      C      -0.9964216226     2.6214043414     0.8601204626
   26      O      -0.2004503793     2.8041739135     1.7533833253
   27      H      -0.8074473168     3.0207935939    -0.1575034180
   28      H      -2.3440619733     1.4992529745     2.0408760917
   29      O       1.6455693247     0.1871852640    -0.9229309309
   30      C       2.9138082119    -0.4562166847    -0.8738318737
   31      H       2.8098346000    -1.5288886717    -1.0849181146
   32      C       0.6856978661    -0.4019602552    -0.0493963677
   33      H       0.5424524247    -1.4595228856    -0.3205181754
   34      C       3.7296186690     0.1222792122    -2.0322069852
   35      O       3.6956189981    -0.2869688137    -3.1607207879
   36      O       4.4939315080     1.1724118558    -1.6457480155
   37      H       4.9407234689     1.5115691910    -2.4378311638
   38      C       3.5325497611    -0.2567850526     0.5170408119
   39      H       3.6251632850     0.8139584521     0.7211567168
   40      O       4.7953914349    -0.9089998114     0.6489581046
   41      H       5.4820599203    -0.3209976371     0.3141563046
   42      C       2.5841661554    -0.8931471889     1.5268507513
   43      H       2.5314060920    -1.9722119018     1.3134146077
   44      O       3.0060733203    -0.6969807714     2.8688456066
   45      H       3.8923068853    -1.0705854467     2.9559805600
   46      C       1.1821755781    -0.2957343596     1.4060737683
   47      H       1.2143294728     0.7674998055     1.6733568950
   48      O       0.2703999815    -0.9926214143     2.2466851946
   49      H       0.6669834994    -1.0305912481     3.1271168082
 ----------------------------------------------------------------
 Molecular Point Group                 C1    NOp =  1
 Largest Abelian Subgroup              C1    NOp =  1
 Nuclear Repulsion Energy =  2459.4204989812 hartrees
 There are       96 alpha and       96 beta electrons
 Applying Cartesian multipole field
    Component          Value
    ---------          -----
     (2,0,0)        1.00000E-12
     (0,2,0)        2.00000E-11
     (0,0,2)       -3.00000E-11
 Nucleus-field energy     =    -0.0000000089 hartrees
 Requested basis set is 6-311++G(d,p)
 There are 270 shells and 718 basis functions
 A cutoff of  1.0D-11 yielded  26049 shell pairs
 There are    180241 function pairs (    191108 Cartesian)
 Smallest overlap matrix eigenvalue = 1.09E-06

 Q-Chem warning in module stvman/mkSTV.C, line 306:

 Overlap eigenvalue is smaller than square root of threshold
 Use THRESH >= 12 to get rid of this warning

 Guess MOs from SCF MO coefficient file

 -----------------------------------------------------------------------
  General SCF calculation program by
  Eric Jon Sundstrom, Paul Horn, Yuezhi Mao, Dmitri Zuev, Alec White,
  David Stuck, Shaama M.S., Shane Yost, Joonho Lee, David Small,
  Daniel Levine, Susi Lehtola, Hugh Burton, Evgeny Epifanovsky
 -----------------------------------------------------------------------
 Exchange:     0.2000 Hartree-Fock + 0.0800 Slater + 0.7200 B88
 Correlation:  0.1900 VWN1RPA + 0.8100 LYP
 Using SG-1 standard quadrature grid
 using 6 threads for integral computing
 -------------------------------------------------------
 OpenMP Integral computing Module                
 Release: version 2.0, May 2017, Q-Chem Inc. Pleasanton 
 -------------------------------------------------------
 -------------------------------------------------------
 OpenMP BLAS3 based DFT computing Module                
 Release: version 1.0, May 2013, Q-Chem Inc. Pittsburgh 
 -------------------------------------------------------
 A restricted SCF calculation will be
 performed using DIIS
 SCF converges when DIIS error is below 1.0e-08
 ---------------------------------------
  Cycle       Energy         DIIS error
 ---------------------------------------
    1   -1301.4323934434      1.12e-03  
    2   -1301.5271432131      1.66e-04  
    3   -1301.5261764562      2.42e-04  
    4   -1301.5287246734      4.18e-05  
    5   -1301.5287761687      2.70e-05  
    6   -1301.5288099828      6.66e-06  
    7   -1301.5288120940      1.67e-06  
    8   -1301.5288122476      6.97e-07  
    9   -1301.5288122699      3.13e-07  
   10   -1301.5288122749      1.39e-07  
   11   -1301.5288122757      4.68e-08  
   12   -1301.5288122760      1.21e-08  
   13   -1301.5288122759      3.35e-09  Convergence criterion met
 ---------------------------------------
 SCF time:   CPU 2358.57s  wall 416.00s 
 SCF   energy in the final basis set =    -1301.5288122759
 Total energy in the final basis set =    -1301.5288122759

 --------------------------------------------------------------

                    Orbital Energies (a.u.)
 --------------------------------------------------------------

 Alpha MOs
 -- Occupied --
-19.1993 -19.1575 -19.1552 -19.1452 -19.1440 -19.1406 -19.1373 -19.1358
-19.1155 -10.3312 -10.2938 -10.2715 -10.2609 -10.2569 -10.2472 -10.2421
-10.2374 -10.2343 -10.2014 -10.1943 -10.1933 -10.1906 -10.1883 -10.1801
-10.1787  -1.1401  -1.0985  -1.0653  -1.0651  -1.0507  -1.0501  -1.0462
 -1.0373  -1.0300  -0.8656  -0.8187  -0.8089  -0.7946  -0.7593  -0.7540
 -0.6995  -0.6831  -0.6659  -0.6458  -0.6413  -0.6247  -0.6081  -0.5914
 -0.5777  -0.5684  -0.5647  -0.5534  -0.5431  -0.5253  -0.5169  -0.5056
 -0.5042  -0.5016  -0.4955  -0.4816  -0.4757  -0.4695  -0.4630  -0.4578
 -0.4534  -0.4529  -0.4435  -0.4343  -0.4335  -0.4299  -0.4252  -0.4184
 -0.4065  -0.3998  -0.3929  -0.3872  -0.3825  -0.3797  -0.3759  -0.3696
 -0.3668  -0.3636  -0.3583  -0.3534  -0.3521  -0.3435  -0.3414  -0.3274
 -0.3193  -0.3118  -0.3033  -0.2932  -0.2872  -0.2749  -0.2668  -0.2510
 -- Virtual --
 -0.0448  -0.0377  -0.0259  -0.0238  -0.0146  -0.0097  -0.0038   0.0011
  0.0038   0.0111   0.0163   0.0204   0.0246   0.0293   0.0314   0.0342
  0.0425   0.0445   0.0461   0.0513   0.0548   0.0590   0.0641   0.0669
  0.0704   0.0727   0.0745   0.0773   0.0800   0.0843   0.0864   0.0889
  0.0920   0.0951   0.0973   0.1006   0.1023   0.1040   0.1050   0.1070
  0.1097   0.1128   0.1137   0.1197   0.1213   0.1224   0.1246   0.1259
  0.1280   0.1300   0.1346   0.1357   0.1361   0.1395   0.1412   0.1451
  0.1483   0.1506   0.1507   0.1519   0.1542   0.1547   0.1582   0.1593
  0.1620   0.1639   0.1658   0.1675   0.1694   0.1713   0.1733   0.1767
  0.1798   0.1802   0.1833   0.1886   0.1913   0.1935   0.1953   0.1987
  0.1997   0.2034   0.2064   0.2082   0.2126   0.2142   0.2162   0.2190
  0.2216   0.2227   0.2244   0.2251   0.2288   0.2300   0.2359   0.2397
  0.2410   0.2464   0.2470   0.2477   0.2525   0.2550   0.2576   0.2598
  0.2617   0.2663   0.2681   0.2723   0.2742   0.2791   0.2853   0.2862
  0.2875   0.2904   0.2919   0.2957   0.2982   0.3019   0.3046   0.3083
  0.3100   0.3117   0.3141   0.3151   0.3178   0.3190   0.3227   0.3240
  0.3269   0.3284   0.3340   0.3356   0.3361   0.3410   0.3428   0.3456
  0.3494   0.3519   0.3526   0.3548   0.3569   0.3618   0.3631   0.3649
  0.3680   0.3770   0.3798   0.3822   0.3847   0.3895   0.3899   0.3927
  0.3990   0.4016   0.4080   0.4123   0.4165   0.4212   0.4296   0.4326
  0.4365   0.4417   0.4515   0.4546   0.4579   0.4647   0.4669   0.4701
  0.4724   0.4805   0.4819   0.4849   0.4885   0.4958   0.5087   0.5125
  0.5144   0.5163   0.5243   0.5296   0.5343   0.5407   0.5518   0.5585
  0.5630   0.5648   0.5713   0.5780   0.5881   0.5904   0.5943   0.5951
  0.6089   0.6137   0.6182   0.6251   0.6268   0.6324   0.6411   0.6434
  0.6507   0.6553   0.6580   0.6635   0.6697   0.6728   0.6765   0.6824
  0.6855   0.6891   0.6978   0.7026   0.7033   0.7136   0.7152   0.7211
  0.7265   0.7286   0.7376   0.7444   0.7517   0.7535   0.7626   0.7633
  0.7665   0.7685   0.7704   0.7753   0.7830   0.7886   0.7903   0.7921
  0.7943   0.8023   0.8055   0.8101   0.8157   0.8246   0.8303   0.8320
  0.8496   0.8666   0.8707   0.8914   0.8992   0.9195   0.9281   0.9315
  0.9436   0.9484   0.9544   0.9711   0.9887   0.9973   1.0022   1.0091
  1.0263   1.0344   1.0513   1.0577   1.0660   1.0817   1.0872   1.0928
  1.1048   1.1143   1.1217   1.1326   1.1400   1.1470   1.1528   1.1614
  1.1626   1.1695   1.1709   1.1775   1.1866   1.1899   1.1936   1.2041
  1.2100   1.2124   1.2215   1.2313   1.2379   1.2390   1.2432   1.2565
  1.2612   1.2722   1.2793   1.2855   1.2896   1.2906   1.3024   1.3124
  1.3156   1.3280   1.3334   1.3432   1.3475   1.3646   1.3701   1.3956
  1.4014   1.4078   1.4158   1.4247   1.4277   1.4431   1.4513   1.4627
  1.4678   1.4690   1.4792   1.4979   1.5014   1.5101   1.5219   1.5294
  1.5345   1.5406   1.5470   1.5533   1.5572   1.5622   1.5673   1.5761
  1.5773   1.5795   1.5836   1.5923   1.5965   1.6033   1.6071   1.6108
  1.6125   1.6161   1.6186   1.6282   1.6313   1.6345   1.6394   1.6479
  1.6552   1.6602   1.6645   1.6692   1.6803   1.6828   1.6882   1.6970
  1.7060   1.7113   1.7197   1.7258   1.7319   1.7331   1.7430   1.7555
  1.7631   1.7690   1.7739   1.7796   1.7940   1.7961   1.8042   1.8213
  1.8343   1.8381   1.8434   1.8451   1.8538   1.8621   1.8654   1.8743
  1.8861   1.8912   1.9137   1.9248   1.9363   1.9539   1.9582   1.9643
  1.9766   1.9841   1.9910   1.9941   2.0072   2.0212   2.0372   2.0419
  2.0516   2.0575   2.0776   2.0803   2.0857   2.0922   2.0968   2.1080
  2.1111   2.1259   2.1313   2.1386   2.1451   2.1590   2.1687   2.1794
  2.1952   2.2010   2.2122   2.2200   2.2284   2.2395   2.2494   2.2589
  2.2742   2.2850   2.3002   2.3091   2.3115   2.3189   2.3501   2.3547
  2.3633   2.3752   2.3912   2.3981   2.4168   2.4316   2.4389   2.4478
  2.4729   2.4967   2.5064   2.5151   2.5276   2.5376   2.5521   2.5673
  2.5796   2.5846   2.5882   2.5974   2.6101   2.6168   2.6282   2.6370
  2.6521   2.6565   2.6638   2.6716   2.6837   2.6900   2.6961   2.7007
  2.7051   2.7174   2.7294   2.7434   2.7672   2.7782   2.7860   2.8103
  2.8114   2.8225   2.8365   2.8395   2.8440   2.8532   2.8684   2.8765
  2.8823   2.8865   2.8953   2.8988   2.9141   2.9200   2.9281   2.9412
  2.9543   2.9623   2.9691   2.9774   2.9824   2.9906   2.9969   3.0026
  3.0140   3.0368   3.0450   3.0499   3.0591   3.0693   3.0850   3.0891
  3.1009   3.1048   3.1079   3.1139   3.1189   3.1312   3.1402   3.1620
  3.1748   3.1832   3.1846   3.1858   3.1905   3.2212   3.2255   3.2372
  3.2578   3.2671   3.2802   3.2966   3.3064   3.3300   3.3453   3.3513
  3.3633   3.3643   3.3826   3.3998   3.4068   3.4276   3.4548   3.4858
  3.5081   3.5149   3.5301   3.5484   3.5597   3.6076   3.6111   3.6940
  3.7840   3.7932   3.8033   3.8104   3.8319   3.8456   3.8568   3.8776
  3.8862   3.9175   3.9353   3.9427   3.9548   3.9673   3.9886   3.9949
  4.0038   4.0334   4.0693   4.0819   4.1023   4.1238   4.1458   4.1831
  4.1866   4.1997   4.2231   4.2466   4.2680   4.3044   4.3284   4.3340
  4.3736   4.4080   4.9781   5.0514   5.0558   5.0951   5.0969   5.1447
  5.1613   5.1639   5.1849   5.1865   5.2016   5.2611   5.3668   5.4005
  5.4326   5.4449   5.4781   5.4951   5.5676   5.6362   5.6517   5.7031
  5.7222   5.7341   5.7811   5.8097   5.8390  23.7651  23.7751  23.7889
 23.8074  23.8198  23.8307  23.8448  23.8708  23.8784  23.8835  23.8912
 23.9138  23.9351  23.9435  23.9697  23.9870  49.8535  49.9171  49.9480
 49.9616  49.9639  49.9705  50.0081  50.0153  50.0220
 --------------------------------------------------------------

          Ground-State Mulliken Net Atomic Charges

     Atom                 Charge (a.u.)
  ----------------------------------------
      1 C                     0.641089
      2 H                     0.233949
      3 C                    -1.113942
      4 H                     0.312553
      5 O                     0.156504
      6 C                    -0.518386
      7 H                     0.243535
      8 H                     0.145535
      9 C                     0.784463
     10 H                     0.201594
     11 C                    -0.412913
     12 O                    -0.203578
     13 H                     0.108117
     14 C                    -0.800370
     15 H                     0.188071
     16 H                     0.172058
     17 C                    -0.322606
     18 H                     0.154568
     19 H                     0.178841
     20 C                     0.200237
     21 C                    -0.632333
     22 H                     0.179636
     23 H                     0.163404
     24 H                     0.156957
     25 C                    -0.274512
     26 O                    -0.149233
     27 H                     0.140078
     28 H                     0.243165
     29 O                     0.098042
     30 C                    -0.012581
     31 H                     0.250129
     32 C                    -0.438539
     33 H                     0.290047
     34 C                    -0.013729
     35 O                    -0.227659
     36 O                    -0.150888
     37 H                     0.294464
     38 C                    -0.677124
     39 H                     0.298981
     40 O                    -0.197693
     41 H                     0.284096
     42 C                    -0.573129
     43 H                     0.247530
     44 O                    -0.186338
     45 H                     0.259504
     46 C                    -0.214542
     47 H                     0.346215
     48 O                    -0.107109
     49 H                     0.253844
  ----------------------------------------
  Sum of atomic charges =     0.000000

 -----------------------------------------------------------------
                    Cartesian Multipole Moments
 -----------------------------------------------------------------
    Charge (ESU x 10^10)
                 0.0000
    Dipole Moment (Debye)
         X      -1.1892      Y       0.8650      Z       1.7398
       Tot       2.2780
    Quadrupole Moments (Debye-Ang)
        XX    -112.2422     XY      -0.0210     YY    -158.2285
        XZ      -4.2164     YZ     -19.3053     ZZ    -169.0721
    Octopole Moments (Debye-Ang^2)
       XXX     107.8505    XXY      52.5193    XYY      24.2320
       YYY      41.7757    XXZ      10.1705    XYZ      -8.2220
       YYZ      22.2641    XZZ      28.2125    YZZ      38.1628
       ZZZ      82.7599
    Hexadecapole Moments (Debye-Ang^3)
      XXXX   -7260.4239   XXXY     301.7517   XXYY   -1772.6596
      XYYY    -115.3104   YYYY   -2600.3632   XXXZ    -229.3968
      XXYZ    -313.2184   XYYZ    -183.5171   YYYZ    -591.1368
      XXZZ   -1800.3365   XYZZ     -60.6029   YYZZ    -914.5714
      XZZZ    -124.4768   YZZZ    -628.2520   ZZZZ   -2422.4931
 -----------------------------------------------------------------
 Calculating analytic gradient of the SCF energy
 Gradient of SCF Energy
            1           2           3           4           5           6
    1   0.0011994  -0.0001591  -0.0016122   0.0003119   0.0012963   0.0007321
    2   0.0002893   0.0000383   0.0005872  -0.0002638  -0.0018544  -0.0007830
    3  -0.0008081   0.0000584   0.0005873   0.0000274  -0.0005035  -0.0000913
            7           8           9          10          11          12
    1  -0.0004237  -0.0005613  -0.0001251  -0.0002038  -0.0002424   0.0012327
    2   0.0000250  -0.0001261   0.0016173  -0.0003637  -0.0016760  -0.0001713
    3  -0.0002151   0.0005232  -0.0004779  -0.0002376   0.0032455  -0.0024981
           13          14          15          16          17          18
    1  -0.0007001   0.0000046   0.0002321   0.0000668  -0.0001299  -0.0001535
    2   0.0007805   0.0004200  -0.0001029   0.0002058  -0.0001545   0.0002136
    3  -0.0002068   0.0003155   0.0001290   0.0000048  -0.0000356  -0.0000681
           19          20          21          22          23          24
    1   0.0000420  -0.0014080  -0.0001479   0.0000882   0.0000793  -0.0002449
    2  -0.0002094   0.0006511  -0.0000306   0.0000919  -0.0003058   0.0000225
    3  -0.0001040  -0.0003755   0.0003187   0.0000630  -0.0000650   0.0001820
           25          26          27          28          29          30
    1   0.0016064   0.0007845  -0.0008186  -0.0000185   0.0003877  -0.0010166
    2  -0.0025812   0.0007243   0.0012215  -0.0001378   0.0014424   0.0001533
    3  -0.0027980   0.0026092   0.0002319   0.0002039   0.0004110   0.0005178
           31          32          33          34          35          36
    1  -0.0001959  -0.0008844   0.0005517   0.0025273  -0.0003483  -0.0018402
    2   0.0000228   0.0001511   0.0000191  -0.0002809  -0.0001734  -0.0003265
    3  -0.0001290  -0.0011260  -0.0002980   0.0014756  -0.0019899   0.0007288
           37          38          39          40          41          42
    1   0.0003950   0.0007837   0.0001265  -0.0008512   0.0009310   0.0005788
    2   0.0000696   0.0001553   0.0003759  -0.0005644   0.0007411   0.0001782
    3  -0.0006343  -0.0003765  -0.0002384   0.0006430  -0.0004352   0.0010980
           43          44          45          46          47          48
    1   0.0001015  -0.0017357   0.0011843  -0.0024361  -0.0002115   0.0003478
    2  -0.0000970   0.0003374  -0.0007898  -0.0011535   0.0009299   0.0015201
    3  -0.0001004  -0.0012962   0.0000637   0.0012056  -0.0001327  -0.0005832
           49
    1   0.0008777
    2  -0.0008383
    3   0.0011809
 Max gradient component =       3.245E-03
 RMS gradient           =       9.057E-04
 Gradient time:  CPU 518.04 s  wall 87.44 s
 Geometry Optimization Parameters
   NAtoms,    NIC,     NZ,  NCons,   NDum,   NFix, NCnnct, MaxDiis
       49     390       0       0       0       0       0       0

 Cartesian Hessian Update
 Hessian Updated using BFGS Update


** GEOMETRY OPTIMIZATION IN DELOCALIZED INTERNAL COORDINATES **
   Searching for a Minimum

   Optimization Cycle:   7

                       Coordinates (Angstroms)
     ATOM                X               Y               Z
      1  C        -2.7337066708    0.9626878832   -0.0281879362
      2  H        -2.6379374499    1.4459438789   -1.0109967368
      3  C        -1.7629210430   -0.2297659137   -0.0159124779
      4  H        -1.7481553548   -0.6717744596    0.9865933455
      5  O        -0.4669393603    0.3447500296   -0.2902934961
      6  C        -2.1193441680   -1.3011837489   -1.0522127018
      7  H        -2.0023297048   -0.8864407996   -2.0587219054
      8  H        -1.4356161345   -2.1494753568   -0.9771280958
      9  C        -3.5566273610   -1.7895955368   -0.8623219701
     10  H        -3.6628082643   -2.2580832624    0.1303021761
     11  C        -3.9592857949   -2.8672466554   -1.8464118043
     12  O        -3.2580312643   -3.3174064761   -2.7199616346
     13  H        -5.0091584427   -3.2205248716   -1.7292339882
     14  C        -4.5473518616   -0.6116755922   -0.9168014864
     15  H        -5.5695032142   -0.9636901666   -0.7438206606
     16  H        -4.5270216235   -0.1721580271   -1.9218096601
     17  C        -4.1830269784    0.4572511925    0.1182108976
     18  H        -4.8785646230    1.2940188885    0.0232766889
     19  H        -4.3224967829    0.0472654547    1.1273897810
     20  C        -2.3704156580    1.9980284903    1.0653700294
     21  C        -3.3612082522    3.1823247750    1.1402210930
     22  H        -3.0148093577    3.9228792584    1.8652509732
     23  H        -3.4586353331    3.6775834320    0.1686176816
     24  H        -4.3537360477    2.8545175005    1.4546945339
     25  C        -0.9964216226    2.6214043414    0.8601204626
     26  O        -0.2004503793    2.8041739135    1.7533833253
     27  H        -0.8074473168    3.0207935939   -0.1575034180
     28  H        -2.3440619733    1.4992529745    2.0408760917
     29  O         1.6455693247    0.1871852640   -0.9229309309
     30  C         2.9138082119   -0.4562166847   -0.8738318737
     31  H         2.8098346000   -1.5288886717   -1.0849181146
     32  C         0.6856978661   -0.4019602552   -0.0493963677
     33  H         0.5424524247   -1.4595228856   -0.3205181754
     34  C         3.7296186690    0.1222792122   -2.0322069852
     35  O         3.6956189981   -0.2869688137   -3.1607207879
     36  O         4.4939315080    1.1724118558   -1.6457480155
     37  H         4.9407234689    1.5115691910   -2.4378311638
     38  C         3.5325497611   -0.2567850526    0.5170408119
     39  H         3.6251632850    0.8139584521    0.7211567168
     40  O         4.7953914349   -0.9089998114    0.6489581046
     41  H         5.4820599203   -0.3209976371    0.3141563046
     42  C         2.5841661554   -0.8931471889    1.5268507513
     43  H         2.5314060920   -1.9722119018    1.3134146077
     44  O         3.0060733203   -0.6969807714    2.8688456066
     45  H         3.8923068853   -1.0705854467    2.9559805600
     46  C         1.1821755781   -0.2957343596    1.4060737683
     47  H         1.2143294728    0.7674998055    1.6733568950
     48  O         0.2703999815   -0.9926214143    2.2466851946
     49  H         0.6669834994   -1.0305912481    3.1271168082
   Point Group: c1    Number of degrees of freedom:   141


   Energy is  -1301.528812276

 Hessian Updated using BFGS Update

139 Hessian modes will be used to form the next step
  Hessian Eigenvalues:
     0.002033    0.003376    0.004980    0.005723    0.006613    0.006867
     0.007005    0.007090    0.007500    0.008169    0.008699    0.010710
     0.011043    0.011401    0.012067    0.013662    0.018529    0.020048
     0.021133    0.022409    0.030531    0.030933    0.035500    0.037660
     0.038631    0.039627    0.042244    0.043580    0.044747    0.044881
     0.047123    0.047226    0.047898    0.048722    0.048871    0.049149
     0.050384    0.051362    0.054331    0.055078    0.055533    0.055876
     0.056040    0.056894    0.057290    0.059319    0.060501    0.061665
     0.062192    0.067757    0.068785    0.069634    0.074331    0.079127
     0.082656    0.083556    0.083942    0.084856    0.093099    0.095803
     0.099989    0.112779    0.117906    0.127392    0.141222    0.147488
     0.152233    0.159679    0.159892    0.160026    0.160120    0.160256
     0.160799    0.161330    0.165207    0.166934    0.170972    0.174346
     0.180859    0.182946    0.190556    0.196121    0.201474    0.207283
     0.219562    0.220991    0.238165    0.249474    0.253792    0.256826
     0.269019    0.271441    0.274065    0.281490    0.284494    0.287885
     0.289679    0.292359    0.293072    0.294196    0.296544    0.302619
     0.305390    0.307665    0.331162    0.332684    0.336245    0.338367
     0.338712    0.338861    0.339424    0.339712    0.339865    0.339881
     0.340207    0.340656    0.340761    0.341108    0.341288    0.341514
     0.341565    0.342138    0.343097    0.343870    0.388998    0.397723
     0.401348    0.402058    0.402548    0.415190    0.430795    0.510573
     0.514428    0.518170    0.526195    0.550936    0.908537    0.922728
     0.944423

 Minimum Search - Taking Simple RFO Step
 Searching for Lamda that Minimizes Along All modes
 Value Taken    Lamda =  -0.00149094
 Calculated Step too Large.  Step scaled by  0.729604
 Step Taken.  Stepsize is  0.300000

                             Maximum     Tolerance    Cnvgd?
         Gradient           0.005792      0.000300      NO
         Displacement       0.085443      0.001200      NO
         Energy change     -0.000592      0.000001      NO


 New Cartesian Coordinates Obtained by Inverse Iteration

 Displacement from previous Coordinates is:  1.807695
 ----------------------------------------------------------------
             Standard Nuclear Orientation (Angstroms)
    I     Atom           X                Y                Z
 ----------------------------------------------------------------
    1      C      -2.7520931572     0.9678909156     0.0194552254
    2      H      -2.6812879015     1.4759126556    -0.9530530678
    3      C      -1.7450333283    -0.1965917552    -0.0151084998
    4      H      -1.7203096528    -0.6841249704     0.9661123531
    5      O      -0.4579561739     0.4063566132    -0.2623828834
    6      C      -2.0742305098    -1.2191837519    -1.1088108123
    7      H      -1.9731504371    -0.7427252919    -2.0889661534
    8      H      -1.3595512477    -2.0460593413    -1.0923008597
    9      C      -3.4932480526    -1.7666452858    -0.9384927143
   10      H      -3.5752377342    -2.2901438453     0.0283654659
   11      C      -3.8663216083    -2.7999353140    -1.9797567187
   12      O      -3.1415338986    -3.2040193162    -2.8577694445
   13      H      -4.8897629483    -3.2196735004    -1.8612054899
   14      C      -4.5205138835    -0.6201832217    -0.9257302695
   15      H      -5.5311422589    -1.0111121935    -0.7664928831
   16      H      -4.5210203983    -0.1312697837    -1.9078843479
   17      C      -4.1826546466     0.4108914586     0.1566646225
   18      H      -4.9045100958     1.2287079862     0.1021768406
   19      H      -4.3011167796    -0.0456064337     1.1483144396
   20      C      -2.4164765530     1.9984200041     1.1273498789
   21      C      -3.4617086058     3.1301827661     1.2385072191
   22      H      -3.1476724910     3.8692461919     1.9799988969
   23      H      -3.5903976999     3.6452405237     0.2807409492
   24      H      -4.4349538190     2.7464476983     1.5505784844
   25      C      -1.0857321001     2.6943397579     0.8899689886
   26      O      -0.2536670934     2.8842492623     1.7499817642
   27      H      -0.9418987686     3.0981054655    -0.1328580719
   28      H      -2.3412889580     1.4888599882     2.0943916725
   29      O       1.6399189606     0.1441665119    -0.9426245534
   30      C       2.8875210021    -0.5374074416    -0.8753316813
   31      H       2.7405985858    -1.6153251294    -1.0260621886
   32      C       0.6809004059    -0.3621090558    -0.0175391320
   33      H       0.4884684045    -1.4249619410    -0.2286449046
   34      C       3.7052654225    -0.0515671061    -2.0713219534
   35      O       3.6370919439    -0.5147455326    -3.1788543743
   36      O       4.5726168258     0.9365319351    -1.7372479068
   37      H       5.0328388272     1.1971372176    -2.5517694596
   38      C       3.5360511949    -0.2864765605     0.4937898673
   39      H       3.6573649487     0.7901767974     0.6425012574
   40      O       4.7850606486    -0.9628678949     0.6353626670
   41      H       5.4773870701    -0.3987650380     0.2720282221
   42      C       2.5878358992    -0.8414956584     1.5518614336
   43      H       2.4975151907    -1.9284646595     1.3982008830
   44      O       3.0442827980    -0.5868411368     2.8738935876
   45      H       3.9197391179    -0.9856341961     2.9618658510
   46      C       1.2067121284    -0.2013609242     1.4212461777
   47      H       1.2781831072     0.8696476167     1.6406022689
   48      O       0.2766551389    -0.8220039491     2.3031364661
   49      H       0.6647116010    -0.7886647589     3.1876357101
 ----------------------------------------------------------------
 Molecular Point Group                 C1    NOp =  1
 Largest Abelian Subgroup              C1    NOp =  1
 Nuclear Repulsion Energy =  2458.1055452809 hartrees
 There are       96 alpha and       96 beta electrons
 Applying Cartesian multipole field
    Component          Value
    ---------          -----
     (2,0,0)        1.00000E-12
     (0,2,0)        2.00000E-11
     (0,0,2)       -3.00000E-11
 Nucleus-field energy     =    -0.0000000124 hartrees
 Requested basis set is 6-311++G(d,p)
 There are 270 shells and 718 basis functions
 A cutoff of  1.0D-11 yielded  26047 shell pairs
 There are    180243 function pairs (    191103 Cartesian)
 Smallest overlap matrix eigenvalue = 1.04E-06

 Q-Chem warning in module stvman/mkSTV.C, line 306:

 Overlap eigenvalue is smaller than square root of threshold
 Use THRESH >= 12 to get rid of this warning

 Guess MOs from SCF MO coefficient file

 -----------------------------------------------------------------------
  General SCF calculation program by
  Eric Jon Sundstrom, Paul Horn, Yuezhi Mao, Dmitri Zuev, Alec White,
  David Stuck, Shaama M.S., Shane Yost, Joonho Lee, David Small,
  Daniel Levine, Susi Lehtola, Hugh Burton, Evgeny Epifanovsky
 -----------------------------------------------------------------------
 Exchange:     0.2000 Hartree-Fock + 0.0800 Slater + 0.7200 B88
 Correlation:  0.1900 VWN1RPA + 0.8100 LYP
 Using SG-1 standard quadrature grid
 using 6 threads for integral computing
 -------------------------------------------------------
 OpenMP Integral computing Module                
 Release: version 2.0, May 2017, Q-Chem Inc. Pleasanton 
 -------------------------------------------------------
 -------------------------------------------------------
 OpenMP BLAS3 based DFT computing Module                
 Release: version 1.0, May 2013, Q-Chem Inc. Pittsburgh 
 -------------------------------------------------------
 A restricted SCF calculation will be
 performed using DIIS
 SCF converges when DIIS error is below 1.0e-08
 ---------------------------------------
  Cycle       Energy         DIIS error
 ---------------------------------------
    1   -1301.4734285628      9.06e-04  
    2   -1301.5282269012      1.15e-04  
    3   -1301.5276400054      1.76e-04  
    4   -1301.5290289889      3.70e-05  
    5   -1301.5290810993      1.78e-05  
    6   -1301.5290954784      4.97e-06  
    7   -1301.5290966407      1.21e-06  
    8   -1301.5290967180      4.45e-07  
    9   -1301.5290967268      2.21e-07  
   10   -1301.5290967293      9.05e-08  
   11   -1301.5290967297      3.11e-08  
   12   -1301.5290967300      8.59e-09  Convergence criterion met
 ---------------------------------------
 SCF time:   CPU 2176.51s  wall 384.00s 
 SCF   energy in the final basis set =    -1301.5290967300
 Total energy in the final basis set =    -1301.5290967300

 --------------------------------------------------------------

                    Orbital Energies (a.u.)
 --------------------------------------------------------------

 Alpha MOs
 -- Occupied --
-19.1997 -19.1575 -19.1546 -19.1447 -19.1435 -19.1405 -19.1374 -19.1357
-19.1160 -10.3315 -10.2933 -10.2715 -10.2611 -10.2572 -10.2473 -10.2420
-10.2372 -10.2344 -10.2014 -10.1950 -10.1933 -10.1910 -10.1884 -10.1799
-10.1791  -1.1399  -1.0983  -1.0647  -1.0646  -1.0501  -1.0495  -1.0456
 -1.0374  -1.0296  -0.8656  -0.8190  -0.8091  -0.7946  -0.7593  -0.7542
 -0.6994  -0.6831  -0.6652  -0.6463  -0.6407  -0.6243  -0.6086  -0.5918
 -0.5782  -0.5687  -0.5644  -0.5527  -0.5437  -0.5251  -0.5176  -0.5053
 -0.5040  -0.5012  -0.4955  -0.4812  -0.4755  -0.4702  -0.4625  -0.4576
 -0.4535  -0.4532  -0.4431  -0.4345  -0.4336  -0.4308  -0.4254  -0.4186
 -0.4062  -0.3998  -0.3929  -0.3871  -0.3822  -0.3799  -0.3754  -0.3698
 -0.3663  -0.3640  -0.3592  -0.3530  -0.3522  -0.3435  -0.3416  -0.3273
 -0.3197  -0.3115  -0.3030  -0.2935  -0.2871  -0.2750  -0.2666  -0.2515
 -- Virtual --
 -0.0453  -0.0384  -0.0270  -0.0240  -0.0147  -0.0096  -0.0040   0.0012
  0.0037   0.0116   0.0160   0.0208   0.0245   0.0291   0.0313   0.0341
  0.0428   0.0441   0.0461   0.0512   0.0552   0.0587   0.0636   0.0673
  0.0699   0.0729   0.0741   0.0788   0.0798   0.0846   0.0871   0.0892
  0.0917   0.0949   0.0965   0.1009   0.1012   0.1039   0.1054   0.1070
  0.1098   0.1127   0.1137   0.1192   0.1209   0.1228   0.1240   0.1261
  0.1274   0.1294   0.1346   0.1355   0.1363   0.1397   0.1414   0.1442
  0.1479   0.1506   0.1511   0.1525   0.1537   0.1543   0.1572   0.1596
  0.1621   0.1646   0.1647   0.1674   0.1695   0.1712   0.1737   0.1756
  0.1808   0.1814   0.1841   0.1896   0.1899   0.1915   0.1943   0.1977
  0.1995   0.2045   0.2063   0.2087   0.2134   0.2145   0.2168   0.2195
  0.2204   0.2235   0.2243   0.2258   0.2273   0.2303   0.2374   0.2403
  0.2410   0.2443   0.2459   0.2484   0.2524   0.2552   0.2560   0.2598
  0.2621   0.2651   0.2687   0.2704   0.2741   0.2793   0.2842   0.2866
  0.2882   0.2912   0.2927   0.2954   0.2984   0.3021   0.3043   0.3064
  0.3091   0.3103   0.3142   0.3152   0.3182   0.3202   0.3229   0.3235
  0.3277   0.3298   0.3346   0.3360   0.3394   0.3399   0.3418   0.3460
  0.3479   0.3514   0.3523   0.3533   0.3567   0.3612   0.3634   0.3643
  0.3670   0.3736   0.3788   0.3810   0.3854   0.3881   0.3894   0.3923
  0.3979   0.4038   0.4069   0.4110   0.4155   0.4209   0.4286   0.4317
  0.4341   0.4437   0.4489   0.4535   0.4565   0.4648   0.4663   0.4691
  0.4743   0.4809   0.4822   0.4870   0.4896   0.4954   0.5066   0.5079
  0.5145   0.5151   0.5231   0.5249   0.5347   0.5384   0.5503   0.5600
  0.5628   0.5652   0.5710   0.5784   0.5870   0.5903   0.5930   0.5959
  0.6118   0.6152   0.6183   0.6230   0.6289   0.6350   0.6384   0.6452
  0.6497   0.6538   0.6550   0.6649   0.6674   0.6776   0.6786   0.6824
  0.6844   0.6906   0.6960   0.7028   0.7074   0.7128   0.7160   0.7181
  0.7279   0.7300   0.7374   0.7425   0.7517   0.7566   0.7600   0.7622
  0.7657   0.7684   0.7715   0.7766   0.7810   0.7865   0.7893   0.7912
  0.7952   0.8007   0.8042   0.8096   0.8148   0.8255   0.8263   0.8340
  0.8458   0.8658   0.8747   0.8849   0.9029   0.9185   0.9272   0.9327
  0.9435   0.9448   0.9578   0.9689   0.9869   0.9921   1.0007   1.0084
  1.0242   1.0312   1.0501   1.0588   1.0671   1.0811   1.0878   1.0933
  1.1010   1.1143   1.1225   1.1295   1.1351   1.1453   1.1513   1.1592
  1.1653   1.1687   1.1731   1.1770   1.1825   1.1878   1.1944   1.2000
  1.2078   1.2124   1.2212   1.2304   1.2375   1.2410   1.2460   1.2574
  1.2608   1.2689   1.2748   1.2820   1.2890   1.2911   1.3021   1.3167
  1.3171   1.3259   1.3310   1.3411   1.3502   1.3660   1.3715   1.3953
  1.4001   1.4067   1.4122   1.4242   1.4262   1.4452   1.4485   1.4579
  1.4639   1.4693   1.4785   1.4986   1.5022   1.5117   1.5195   1.5311
  1.5320   1.5389   1.5456   1.5539   1.5593   1.5621   1.5652   1.5750
  1.5771   1.5814   1.5852   1.5940   1.5953   1.6034   1.6074   1.6107
  1.6127   1.6162   1.6192   1.6261   1.6307   1.6375   1.6419   1.6467
  1.6584   1.6610   1.6653   1.6706   1.6780   1.6830   1.6856   1.6934
  1.7038   1.7112   1.7228   1.7244   1.7341   1.7369   1.7461   1.7539
  1.7617   1.7659   1.7729   1.7764   1.7931   1.8016   1.8083   1.8201
  1.8304   1.8356   1.8412   1.8468   1.8534   1.8632   1.8663   1.8707
  1.8846   1.8896   1.9121   1.9252   1.9339   1.9501   1.9590   1.9680
  1.9781   1.9844   1.9941   1.9963   2.0101   2.0189   2.0369   2.0414
  2.0546   2.0574   2.0741   2.0796   2.0814   2.0905   2.0952   2.1092
  2.1124   2.1272   2.1316   2.1396   2.1457   2.1570   2.1704   2.1806
  2.1909   2.2028   2.2144   2.2200   2.2270   2.2396   2.2500   2.2622
  2.2755   2.2804   2.2997   2.3097   2.3125   2.3182   2.3516   2.3555
  2.3636   2.3749   2.3916   2.3940   2.4157   2.4259   2.4364   2.4477
  2.4728   2.4963   2.5052   2.5170   2.5280   2.5362   2.5529   2.5688
  2.5809   2.5828   2.5903   2.5951   2.6125   2.6159   2.6268   2.6375
  2.6512   2.6549   2.6661   2.6727   2.6847   2.6910   2.6951   2.7021
  2.7065   2.7197   2.7305   2.7448   2.7657   2.7801   2.7869   2.8096
  2.8113   2.8208   2.8365   2.8396   2.8449   2.8526   2.8667   2.8759
  2.8821   2.8859   2.8912   2.8968   2.9126   2.9212   2.9257   2.9368
  2.9538   2.9645   2.9676   2.9797   2.9819   2.9929   2.9992   3.0044
  3.0129   3.0388   3.0392   3.0501   3.0606   3.0686   3.0860   3.0879
  3.0992   3.1027   3.1067   3.1157   3.1210   3.1305   3.1389   3.1571
  3.1730   3.1752   3.1822   3.1893   3.1934   3.2149   3.2258   3.2429
  3.2587   3.2646   3.2800   3.2954   3.3094   3.3304   3.3449   3.3503
  3.3630   3.3649   3.3813   3.3998   3.4083   3.4237   3.4541   3.4872
  3.5079   3.5170   3.5256   3.5466   3.5612   3.6040   3.6092   3.6933
  3.7836   3.7892   3.8031   3.8096   3.8304   3.8447   3.8566   3.8826
  3.8850   3.9151   3.9331   3.9438   3.9526   3.9739   3.9903   3.9930
  4.0024   4.0343   4.0684   4.0751   4.1039   4.1249   4.1477   4.1831
  4.1874   4.2010   4.2244   4.2474   4.2692   4.3032   4.3267   4.3318
  4.3719   4.4008   4.9747   5.0501   5.0550   5.0943   5.0983   5.1370
  5.1634   5.1711   5.1825   5.1868   5.2021   5.2643   5.3701   5.4061
  5.4303   5.4435   5.4769   5.4950   5.5633   5.6342   5.6494   5.7016
  5.7203   5.7288   5.7772   5.8082   5.8365  23.7659  23.7766  23.7887
 23.8064  23.8185  23.8294  23.8442  23.8683  23.8777  23.8840  23.8916
 23.9138  23.9351  23.9431  23.9694  23.9861  49.8516  49.9178  49.9487
 49.9600  49.9639  49.9701  50.0057  50.0148  50.0245
 --------------------------------------------------------------

          Ground-State Mulliken Net Atomic Charges

     Atom                 Charge (a.u.)
  ----------------------------------------
      1 C                     0.694630
      2 H                     0.233726
      3 C                    -1.172024
      4 H                     0.310393
      5 O                     0.172337
      6 C                    -0.501218
      7 H                     0.246035
      8 H                     0.148707
      9 C                     0.776396
     10 H                     0.202637
     11 C                    -0.413948
     12 O                    -0.201531
     13 H                     0.109021
     14 C                    -0.799880
     15 H                     0.187507
     16 H                     0.171934
     17 C                    -0.330943
     18 H                     0.151675
     19 H                     0.179375
     20 C                     0.181106
     21 C                    -0.632876
     22 H                     0.180122
     23 H                     0.164402
     24 H                     0.155872
     25 C                    -0.266079
     26 O                    -0.153229
     27 H                     0.137126
     28 H                     0.247868
     29 O                     0.075233
     30 C                    -0.006576
     31 H                     0.251213
     32 C                    -0.367197
     33 H                     0.262663
     34 C                    -0.007612
     35 O                    -0.230368
     36 O                    -0.158268
     37 H                     0.294182
     38 C                    -0.672933
     39 H                     0.299357
     40 O                    -0.198800
     41 H                     0.287169
     42 C                    -0.603218
     43 H                     0.248341
     44 O                    -0.187652
     45 H                     0.258764
     46 C                    -0.214721
     47 H                     0.343077
     48 O                    -0.103765
     49 H                     0.251970
  ----------------------------------------
  Sum of atomic charges =     0.000000

 -----------------------------------------------------------------
                    Cartesian Multipole Moments
 -----------------------------------------------------------------
    Charge (ESU x 10^10)
                 0.0000
    Dipole Moment (Debye)
         X      -1.2821      Y       0.6434      Z       1.8034
       Tot       2.3044
    Quadrupole Moments (Debye-Ang)
        XX    -111.3728     XY       0.0491     YY    -158.7188
        XZ      -5.0038     YZ     -19.1696     ZZ    -169.1347
    Octopole Moments (Debye-Ang^2)
       XXX     111.9375    XXY      47.0503    XYY      13.7308
       YYY      32.3800    XXZ       1.8098    XYZ     -10.0870
       YYZ      23.1295    XZZ      32.1926    YZZ      42.4647
       ZZZ      89.0815
    Hexadecapole Moments (Debye-Ang^3)
      XXXX   -7205.1139   XXXY     358.4056   XXYY   -1767.8218
      XYYY     -21.4982   YYYY   -2524.7653   XXXZ    -251.8294
      XXYZ    -315.5995   XYYZ    -153.2654   YYYZ    -637.9670
      XXZZ   -1780.8604   XYZZ     -27.6082   YYZZ    -936.6022
      XZZZ    -134.8279   YZZZ    -705.5772   ZZZZ   -2530.2597
 -----------------------------------------------------------------
 Calculating analytic gradient of the SCF energy
 Gradient of SCF Energy
            1           2           3           4           5           6
    1   0.0001577  -0.0002606  -0.0005102   0.0009296   0.0006638   0.0010110
    2   0.0004515  -0.0003069  -0.0003191  -0.0004230  -0.0010155   0.0005333
    3   0.0002296   0.0000847   0.0015197   0.0001543  -0.0013790  -0.0006121
            7           8           9          10          11          12
    1   0.0002302   0.0001255  -0.0002259   0.0001844  -0.0043512   0.0027656
    2  -0.0001987  -0.0003992  -0.0006808   0.0002840   0.0048013  -0.0025059
    3  -0.0001140   0.0001153   0.0015536   0.0002059  -0.0009535  -0.0016226
           13          14          15          16          17          18
    1   0.0009517   0.0006972  -0.0000368  -0.0000079  -0.0000089  -0.0000583
    2  -0.0011309  -0.0002151  -0.0000378   0.0001831  -0.0001253   0.0003966
    3   0.0012686  -0.0000641  -0.0000743  -0.0000815   0.0000702  -0.0000665
           19          20          21          22          23          24
    1   0.0000453  -0.0012310   0.0008789  -0.0000977   0.0002400  -0.0003500
    2  -0.0000184  -0.0002836  -0.0003471   0.0002404  -0.0001980  -0.0002689
    3  -0.0000251  -0.0002286  -0.0003799   0.0001527  -0.0000406   0.0001270
           25          26          27          28          29          30
    1  -0.0042198   0.0040283   0.0000251  -0.0002768   0.0010189   0.0008192
    2   0.0021122  -0.0005674  -0.0003583   0.0000862   0.0014100  -0.0012422
    3  -0.0042646   0.0036782   0.0002884   0.0003862  -0.0007149   0.0004197
           31          32          33          34          35          36
    1  -0.0007858  -0.0001814  -0.0006864  -0.0037670   0.0018246   0.0001571
    2   0.0000835  -0.0017291   0.0002220   0.0051392  -0.0029291  -0.0016304
    3   0.0001655  -0.0002661  -0.0004098   0.0030267  -0.0035435   0.0017916
           37          38          39          40          41          42
    1   0.0003096   0.0012591  -0.0002616  -0.0002379   0.0008000  -0.0003598
    2   0.0000518   0.0006273   0.0000887  -0.0009811   0.0010729   0.0001231
    3  -0.0012041  -0.0004531  -0.0001406   0.0001940  -0.0001464   0.0005034
           43          44          45          46          47          48
    1   0.0003102  -0.0016815   0.0013830  -0.0009191  -0.0003997  -0.0011028
    2  -0.0004380   0.0007325  -0.0010204  -0.0000452  -0.0000011   0.0009091
    3  -0.0001250  -0.0005504  -0.0001206   0.0009280   0.0004102  -0.0009779
           49
    1   0.0012020
    2  -0.0001322
    3   0.0012854
 Max gradient component =       5.139E-03
 RMS gradient           =       1.339E-03
 Gradient time:  CPU 517.53 s  wall 87.40 s
 Geometry Optimization Parameters
   NAtoms,    NIC,     NZ,  NCons,   NDum,   NFix, NCnnct, MaxDiis
       49     390       0       0       0       0       0       0

 Cartesian Hessian Update
 Hessian Updated using BFGS Update


** GEOMETRY OPTIMIZATION IN DELOCALIZED INTERNAL COORDINATES **
   Searching for a Minimum

   Optimization Cycle:   8

                       Coordinates (Angstroms)
     ATOM                X               Y               Z
      1  C        -2.7520931572    0.9678909156    0.0194552254
      2  H        -2.6812879015    1.4759126556   -0.9530530678
      3  C        -1.7450333283   -0.1965917552   -0.0151084998
      4  H        -1.7203096528   -0.6841249704    0.9661123531
      5  O        -0.4579561739    0.4063566132   -0.2623828834
      6  C        -2.0742305098   -1.2191837519   -1.1088108123
      7  H        -1.9731504371   -0.7427252919   -2.0889661534
      8  H        -1.3595512477   -2.0460593413   -1.0923008597
      9  C        -3.4932480526   -1.7666452858   -0.9384927143
     10  H        -3.5752377342   -2.2901438453    0.0283654659
     11  C        -3.8663216083   -2.7999353140   -1.9797567187
     12  O        -3.1415338986   -3.2040193162   -2.8577694445
     13  H        -4.8897629483   -3.2196735004   -1.8612054899
     14  C        -4.5205138835   -0.6201832217   -0.9257302695
     15  H        -5.5311422589   -1.0111121935   -0.7664928831
     16  H        -4.5210203983   -0.1312697837   -1.9078843479
     17  C        -4.1826546466    0.4108914586    0.1566646225
     18  H        -4.9045100958    1.2287079862    0.1021768406
     19  H        -4.3011167796   -0.0456064337    1.1483144396
     20  C        -2.4164765530    1.9984200041    1.1273498789
     21  C        -3.4617086058    3.1301827661    1.2385072191
     22  H        -3.1476724910    3.8692461919    1.9799988969
     23  H        -3.5903976999    3.6452405237    0.2807409492
     24  H        -4.4349538190    2.7464476983    1.5505784844
     25  C        -1.0857321001    2.6943397579    0.8899689886
     26  O        -0.2536670934    2.8842492623    1.7499817642
     27  H        -0.9418987686    3.0981054655   -0.1328580719
     28  H        -2.3412889580    1.4888599882    2.0943916725
     29  O         1.6399189606    0.1441665119   -0.9426245534
     30  C         2.8875210021   -0.5374074416   -0.8753316813
     31  H         2.7405985858   -1.6153251294   -1.0260621886
     32  C         0.6809004059   -0.3621090558   -0.0175391320
     33  H         0.4884684045   -1.4249619410   -0.2286449046
     34  C         3.7052654225   -0.0515671061   -2.0713219534
     35  O         3.6370919439   -0.5147455326   -3.1788543743
     36  O         4.5726168258    0.9365319351   -1.7372479068
     37  H         5.0328388272    1.1971372176   -2.5517694596
     38  C         3.5360511949   -0.2864765605    0.4937898673
     39  H         3.6573649487    0.7901767974    0.6425012574
     40  O         4.7850606486   -0.9628678949    0.6353626670
     41  H         5.4773870701   -0.3987650380    0.2720282221
     42  C         2.5878358992   -0.8414956584    1.5518614336
     43  H         2.4975151907   -1.9284646595    1.3982008830
     44  O         3.0442827980   -0.5868411368    2.8738935876
     45  H         3.9197391179   -0.9856341961    2.9618658510
     46  C         1.2067121284   -0.2013609242    1.4212461777
     47  H         1.2781831072    0.8696476167    1.6406022689
     48  O         0.2766551389   -0.8220039491    2.3031364661
     49  H         0.6647116010   -0.7886647589    3.1876357101
   Point Group: c1    Number of degrees of freedom:   141


   Energy is  -1301.529096730

 Hessian Updated using BFGS Update

140 Hessian modes will be used to form the next step
  Hessian Eigenvalues:
     0.002162    0.003438    0.004950    0.005746    0.006766    0.006982
     0.007051    0.007190    0.007667    0.007791    0.008673    0.010643
     0.010969    0.011417    0.012481    0.013614    0.019702    0.021018
     0.022292    0.029503    0.030729    0.032653    0.037106    0.038394
     0.039597    0.039768    0.042902    0.044236    0.044879    0.046428
     0.046705    0.047237    0.047901    0.048687    0.049039    0.049604
     0.050934    0.051358    0.054486    0.055070    0.055535    0.055876
     0.056101    0.057144    0.057799    0.059130    0.060630    0.061739
     0.062192    0.068053    0.068747    0.069749    0.074502    0.079323
     0.082663    0.083533    0.083879    0.084862    0.093107    0.096784
     0.101903    0.112836    0.117768    0.129049    0.143651    0.146758
     0.154085    0.159707    0.159961    0.160024    0.160045    0.160183
     0.160212    0.160803    0.161344    0.164994    0.166864    0.171454
     0.173889    0.181109    0.184237    0.190890    0.196023    0.201953
     0.206024    0.218143    0.219638    0.243217    0.251718    0.253338
     0.259052    0.268975    0.270707    0.274709    0.281862    0.285935
     0.287330    0.289344    0.291745    0.292984    0.294006    0.296607
     0.302458    0.305405    0.307536    0.331273    0.332762    0.336300
     0.338362    0.338782    0.338891    0.339421    0.339711    0.339862
     0.339881    0.340223    0.340692    0.340816    0.341130    0.341150
     0.341454    0.341569    0.342039    0.343326    0.343940    0.388997
     0.396738    0.401356    0.402117    0.402934    0.415343    0.431133
     0.510374    0.513959    0.516151    0.521945    0.550163    0.899575
     0.920366    0.944817

 Minimum Search - Taking Simple RFO Step
 Searching for Lamda that Minimizes Along All modes
 Value Taken    Lamda =  -0.00102862
 Step Taken.  Stepsize is  0.274900

                             Maximum     Tolerance    Cnvgd?
         Gradient           0.003089      0.000300      NO
         Displacement       0.083655      0.001200      NO
         Energy change     -0.000284      0.000001      NO


 New Cartesian Coordinates Obtained by Inverse Iteration

 Displacement from previous Coordinates is:  1.076457
 ----------------------------------------------------------------
             Standard Nuclear Orientation (Angstroms)
    I     Atom           X                Y                Z
 ----------------------------------------------------------------
    1      C      -2.7685126664     0.9679229121     0.0428445102
    2      H      -2.7064767587     1.4893177481    -0.9235293887
    3      C      -1.7394783841    -0.1742179148    -0.0084867301
    4      H      -1.7260292533    -0.6869386827     0.9594371584
    5      O      -0.4545890345     0.4490770604    -0.2172074773
    6      C      -2.0434755539    -1.1674286375    -1.1355320174
    7      H      -1.9557259671    -0.6537692907    -2.0977131789
    8      H      -1.3045652910    -1.9725947827    -1.1510498568
    9      C      -3.4459966219    -1.7603010832    -0.9818876716
   10      H      -3.5126279361    -2.3142506611    -0.0309145134
   11      C      -3.7902196731    -2.7705319379    -2.0543720059
   12      O      -3.0613404333    -3.1129613479    -2.9524196116
   13      H      -4.8130120707    -3.1999346001    -1.9713592068
   14      C      -4.5033737741    -0.6414793503    -0.9343191976
   15      H      -5.5036170337    -1.0609505140    -0.7813100370
   16      H      -4.5204349142    -0.1305129351    -1.9047845636
   17      C      -4.1863790663     0.3750678681     0.1700851709
   18      H      -4.9275541514     1.1756121518     0.1326154103
   19      H      -4.2931261304    -0.1026222032     1.1530838149
   20      C      -2.4488249279     1.9957640329     1.1580914873
   21      C      -3.5044301534     3.1196309466     1.2644018051
   22      H      -3.2031769570     3.8551747378     2.0142803147
   23      H      -3.6287816776     3.6422839885     0.3099853073
   24      H      -4.4772843250     2.7269936628     1.5642775968
   25      C      -1.1261645801     2.7029625523     0.9221760778
   26      O      -0.3207940000     2.9564414052     1.7877556709
   27      H      -0.9770284102     3.0830386072    -0.1094826592
   28      H      -2.3715681576     1.4867042136     2.1246005434
   29      O       1.6293788367     0.1200810779    -0.9332265280
   30      C       2.8638048115    -0.5863828600    -0.8691839470
   31      H       2.6918630955    -1.6641513647    -0.9920438355
   32      C       0.6790608201    -0.3312756841     0.0263365735
   33      H       0.4621433727    -1.3961126362    -0.1470878935
   34      C       3.6686275440    -0.1483320941    -2.0919352595
   35      O       3.5220363544    -0.5940521029    -3.1970569651
   36      O       4.5734602965     0.8216799645    -1.8017190235
   37      H       5.0033754504     1.0697865838    -2.6352967146
   38      C       3.5425150082    -0.3212013402     0.4831875551
   39      H       3.6990012477     0.7544565415     0.6008674981
   40      O       4.7721714852    -1.0323322621     0.6176465181
   41      H       5.4722193324    -0.5027554525     0.2221633286
   42      C       2.6024101597    -0.8164541389     1.5765999541
   43      H       2.4808877224    -1.9047580166     1.4617905659
   44      O       3.0908678102    -0.5258695737     2.8811315633
   45      H       3.9603113667    -0.9341532071     2.9670161552
   46      C       1.2370808407    -0.1460597193     1.4477620837
   47      H       1.3373593584     0.9269444550     1.6392408764
   48      O       0.3007713345    -0.7250526429     2.3522914800
   49      H       0.6774900750    -0.6449570957     3.2367720851
 ----------------------------------------------------------------
 Molecular Point Group                 C1    NOp =  1
 Largest Abelian Subgroup              C1    NOp =  1
 Nuclear Repulsion Energy =  2457.4100365466 hartrees
 There are       96 alpha and       96 beta electrons
 Applying Cartesian multipole field
    Component          Value
    ---------          -----
     (2,0,0)        1.00000E-12
     (0,2,0)        2.00000E-11
     (0,0,2)       -3.00000E-11
 Nucleus-field energy     =    -0.0000000147 hartrees
 Requested basis set is 6-311++G(d,p)
 There are 270 shells and 718 basis functions
 A cutoff of  1.0D-11 yielded  26060 shell pairs
 There are    180372 function pairs (    191258 Cartesian)
 Smallest overlap matrix eigenvalue = 1.01E-06

 Q-Chem warning in module stvman/mkSTV.C, line 306:

 Overlap eigenvalue is smaller than square root of threshold
 Use THRESH >= 12 to get rid of this warning

 Guess MOs from SCF MO coefficient file

 -----------------------------------------------------------------------
  General SCF calculation program by
  Eric Jon Sundstrom, Paul Horn, Yuezhi Mao, Dmitri Zuev, Alec White,
  David Stuck, Shaama M.S., Shane Yost, Joonho Lee, David Small,
  Daniel Levine, Susi Lehtola, Hugh Burton, Evgeny Epifanovsky
 -----------------------------------------------------------------------
 Exchange:     0.2000 Hartree-Fock + 0.0800 Slater + 0.7200 B88
 Correlation:  0.1900 VWN1RPA + 0.8100 LYP
 Using SG-1 standard quadrature grid
 using 6 threads for integral computing
 -------------------------------------------------------
 OpenMP Integral computing Module                
 Release: version 2.0, May 2017, Q-Chem Inc. Pleasanton 
 -------------------------------------------------------
 -------------------------------------------------------
 OpenMP BLAS3 based DFT computing Module                
 Release: version 1.0, May 2013, Q-Chem Inc. Pittsburgh 
 -------------------------------------------------------
 A restricted SCF calculation will be
 performed using DIIS
 SCF converges when DIIS error is below 1.0e-08
 ---------------------------------------
  Cycle       Energy         DIIS error
 ---------------------------------------
    1   -1301.5032127146      6.03e-04  
    2   -1301.5291686900      8.27e-05  
    3   -1301.5289165716      1.20e-04  
    4   -1301.5295503034      2.86e-05  
    5   -1301.5295792642      1.42e-05  
    6   -1301.5295883311      2.79e-06  
    7   -1301.5295886686      1.02e-06  
    8   -1301.5295887216      2.86e-07  
    9   -1301.5295887246      1.62e-07  
   10   -1301.5295887256      5.29e-08  
   11   -1301.5295887256      1.90e-08  
   12   -1301.5295887258      4.25e-09  Convergence criterion met
 ---------------------------------------
 SCF time:   CPU 2175.68s  wall 384.00s 
 SCF   energy in the final basis set =    -1301.5295887258
 Total energy in the final basis set =    -1301.5295887258

 --------------------------------------------------------------

                    Orbital Energies (a.u.)
 --------------------------------------------------------------

 Alpha MOs
 -- Occupied --
-19.1997 -19.1578 -19.1550 -19.1462 -19.1433 -19.1408 -19.1375 -19.1356
-19.1147 -10.3316 -10.2937 -10.2713 -10.2617 -10.2558 -10.2477 -10.2423
-10.2376 -10.2353 -10.2016 -10.1949 -10.1937 -10.1906 -10.1888 -10.1800
-10.1787  -1.1401  -1.0986  -1.0657  -1.0651  -1.0510  -1.0498  -1.0458
 -1.0380  -1.0300  -0.8657  -0.8189  -0.8095  -0.7952  -0.7593  -0.7547
 -0.7002  -0.6833  -0.6655  -0.6459  -0.6412  -0.6248  -0.6093  -0.5920
 -0.5777  -0.5689  -0.5648  -0.5531  -0.5445  -0.5258  -0.5181  -0.5060
 -0.5042  -0.5011  -0.4953  -0.4813  -0.4754  -0.4711  -0.4625  -0.4576
 -0.4537  -0.4529  -0.4431  -0.4348  -0.4330  -0.4312  -0.4253  -0.4189
 -0.4060  -0.4002  -0.3933  -0.3875  -0.3823  -0.3800  -0.3754  -0.3695
 -0.3659  -0.3643  -0.3598  -0.3533  -0.3523  -0.3436  -0.3418  -0.3276
 -0.3203  -0.3117  -0.3030  -0.2942  -0.2883  -0.2760  -0.2670  -0.2504
 -- Virtual --
 -0.0447  -0.0383  -0.0254  -0.0237  -0.0146  -0.0096  -0.0041   0.0009
  0.0039   0.0113   0.0162   0.0209   0.0245   0.0290   0.0311   0.0339
  0.0430   0.0439   0.0461   0.0512   0.0554   0.0586   0.0634   0.0673
  0.0699   0.0723   0.0741   0.0791   0.0796   0.0847   0.0872   0.0890
  0.0916   0.0952   0.0959   0.1008   0.1009   0.1041   0.1054   0.1072
  0.1098   0.1123   0.1138   0.1191   0.1205   0.1231   0.1237   0.1265
  0.1271   0.1290   0.1340   0.1351   0.1367   0.1398   0.1421   0.1439
  0.1473   0.1504   0.1512   0.1531   0.1534   0.1542   0.1564   0.1598
  0.1628   0.1639   0.1657   0.1681   0.1693   0.1710   0.1738   0.1749
  0.1803   0.1818   0.1850   0.1886   0.1893   0.1906   0.1943   0.1964
  0.1990   0.2046   0.2061   0.2088   0.2119   0.2140   0.2164   0.2195
  0.2200   0.2226   0.2250   0.2262   0.2275   0.2310   0.2378   0.2391
  0.2416   0.2435   0.2458   0.2493   0.2520   0.2544   0.2552   0.2588
  0.2624   0.2651   0.2684   0.2692   0.2739   0.2796   0.2834   0.2861
  0.2879   0.2912   0.2930   0.2949   0.2994   0.3022   0.3040   0.3067
  0.3086   0.3095   0.3135   0.3151   0.3180   0.3201   0.3229   0.3231
  0.3275   0.3298   0.3339   0.3362   0.3383   0.3419   0.3423   0.3457
  0.3475   0.3505   0.3511   0.3533   0.3562   0.3601   0.3619   0.3636
  0.3672   0.3725   0.3786   0.3809   0.3841   0.3860   0.3891   0.3932
  0.3968   0.4038   0.4052   0.4114   0.4146   0.4213   0.4274   0.4321
  0.4349   0.4439   0.4485   0.4519   0.4559   0.4639   0.4673   0.4697
  0.4737   0.4806   0.4843   0.4853   0.4897   0.4975   0.5049   0.5066
  0.5126   0.5153   0.5197   0.5254   0.5332   0.5363   0.5514   0.5597
  0.5603   0.5663   0.5696   0.5788   0.5870   0.5909   0.5918   0.5974
  0.6118   0.6162   0.6166   0.6223   0.6289   0.6357   0.6373   0.6463
  0.6506   0.6520   0.6537   0.6639   0.6663   0.6768   0.6799   0.6827
  0.6846   0.6888   0.6962   0.7030   0.7084   0.7115   0.7130   0.7191
  0.7282   0.7314   0.7384   0.7435   0.7520   0.7570   0.7600   0.7624
  0.7652   0.7681   0.7707   0.7775   0.7802   0.7846   0.7892   0.7913
  0.7953   0.8000   0.8032   0.8092   0.8145   0.8252   0.8264   0.8348
  0.8451   0.8637   0.8743   0.8808   0.9034   0.9140   0.9254   0.9334
  0.9411   0.9472   0.9604   0.9654   0.9855   0.9868   1.0022   1.0073
  1.0202   1.0278   1.0493   1.0592   1.0664   1.0797   1.0852   1.0927
  1.0999   1.1132   1.1235   1.1295   1.1331   1.1454   1.1534   1.1581
  1.1679   1.1688   1.1730   1.1775   1.1840   1.1903   1.1959   1.1974
  1.2066   1.2115   1.2216   1.2312   1.2379   1.2415   1.2459   1.2567
  1.2597   1.2711   1.2732   1.2835   1.2882   1.2896   1.3020   1.3138
  1.3178   1.3291   1.3323   1.3408   1.3505   1.3690   1.3755   1.3941
  1.4008   1.4056   1.4109   1.4222   1.4250   1.4441   1.4462   1.4568
  1.4651   1.4695   1.4775   1.4969   1.5022   1.5137   1.5178   1.5310
  1.5325   1.5374   1.5442   1.5564   1.5599   1.5630   1.5679   1.5732
  1.5771   1.5824   1.5859   1.5940   1.5949   1.6036   1.6047   1.6120
  1.6136   1.6161   1.6211   1.6247   1.6302   1.6375   1.6437   1.6449
  1.6567   1.6613   1.6654   1.6720   1.6788   1.6824   1.6851   1.6927
  1.7047   1.7107   1.7233   1.7256   1.7351   1.7369   1.7471   1.7534
  1.7601   1.7665   1.7719   1.7725   1.7930   1.8024   1.8078   1.8205
  1.8297   1.8326   1.8372   1.8465   1.8545   1.8631   1.8665   1.8696
  1.8820   1.8893   1.9132   1.9239   1.9347   1.9498   1.9591   1.9686
  1.9776   1.9835   1.9933   1.9979   2.0125   2.0198   2.0313   2.0430
  2.0570   2.0615   2.0747   2.0764   2.0801   2.0902   2.0951   2.1104
  2.1136   2.1255   2.1317   2.1410   2.1456   2.1539   2.1722   2.1784
  2.1905   2.2030   2.2152   2.2186   2.2286   2.2416   2.2496   2.2651
  2.2751   2.2784   2.2986   2.3100   2.3147   2.3194   2.3535   2.3584
  2.3645   2.3772   2.3906   2.3956   2.4179   2.4237   2.4370   2.4492
  2.4729   2.4964   2.5064   2.5166   2.5276   2.5376   2.5541   2.5684
  2.5798   2.5812   2.5903   2.5953   2.6111   2.6151   2.6258   2.6391
  2.6507   2.6553   2.6656   2.6725   2.6820   2.6897   2.6963   2.7010
  2.7064   2.7209   2.7311   2.7462   2.7631   2.7811   2.7875   2.8094
  2.8116   2.8198   2.8364   2.8398   2.8468   2.8526   2.8675   2.8746
  2.8820   2.8852   2.8947   2.8950   2.9134   2.9214   2.9249   2.9380
  2.9510   2.9658   2.9671   2.9791   2.9836   2.9921   2.9999   3.0034
  3.0104   3.0356   3.0384   3.0522   3.0581   3.0695   3.0865   3.0889
  3.0955   3.1027   3.1086   3.1169   3.1228   3.1300   3.1376   3.1524
  3.1709   3.1781   3.1842   3.1920   3.1971   3.2148   3.2290   3.2469
  3.2574   3.2651   3.2820   3.2946   3.3122   3.3314   3.3429   3.3533
  3.3646   3.3654   3.3844   3.4001   3.4123   3.4236   3.4558   3.4889
  3.5122   3.5181   3.5297   3.5482   3.5648   3.6065   3.6114   3.6953
  3.7825   3.7921   3.8032   3.8103   3.8290   3.8433   3.8574   3.8810
  3.8862   3.9131   3.9330   3.9449   3.9505   3.9764   3.9868   3.9940
  4.0036   4.0353   4.0646   4.0743   4.1040   4.1253   4.1469   4.1823
  4.1864   4.2006   4.2264   4.2459   4.2690   4.3054   4.3270   4.3348
  4.3734   4.3986   4.9727   5.0483   5.0561   5.0942   5.0984   5.1321
  5.1662   5.1719   5.1830   5.1885   5.2030   5.2670   5.3716   5.4059
  5.4295   5.4418   5.4742   5.4943   5.5662   5.6340   5.6507   5.7045
  5.7193   5.7288   5.7812   5.8093   5.8383  23.7667  23.7766  23.7889
 23.8069  23.8182  23.8298  23.8451  23.8660  23.8789  23.8854  23.8906
 23.9149  23.9359  23.9441  23.9699  23.9882  49.8522  49.9174  49.9479
 49.9601  49.9653  49.9689  50.0087  50.0177  50.0259
 --------------------------------------------------------------

          Ground-State Mulliken Net Atomic Charges

     Atom                 Charge (a.u.)
  ----------------------------------------
      1 C                     0.722840
      2 H                     0.232112
      3 C                    -1.213598
      4 H                     0.304541
      5 O                     0.179380
      6 C                    -0.480633
      7 H                     0.245621
      8 H                     0.156463
      9 C                     0.788234
     10 H                     0.200848
     11 C                    -0.412450
     12 O                    -0.199015
     13 H                     0.107735
     14 C                    -0.801809
     15 H                     0.185999
     16 H                     0.173201
     17 C                    -0.340019
     18 H                     0.152277
     19 H                     0.178182
     20 C                     0.172748
     21 C                    -0.625323
     22 H                     0.180606
     23 H                     0.163835
     24 H                     0.154528
     25 C                    -0.292836
     26 O                    -0.155152
     27 H                     0.138301
     28 H                     0.248847
     29 O                     0.062242
     30 C                     0.014955
     31 H                     0.248682
     32 C                    -0.341850
     33 H                     0.245455
     34 C                    -0.009168
     35 O                    -0.230570
     36 O                    -0.159351
     37 H                     0.293385
     38 C                    -0.691593
     39 H                     0.299230
     40 O                    -0.197337
     41 H                     0.287103
     42 C                    -0.600128
     43 H                     0.250690
     44 O                    -0.188169
     45 H                     0.257437
     46 C                    -0.189778
     47 H                     0.335367
     48 O                    -0.103746
     49 H                     0.251679
  ----------------------------------------
  Sum of atomic charges =     0.000000

 -----------------------------------------------------------------
                    Cartesian Multipole Moments
 -----------------------------------------------------------------
    Charge (ESU x 10^10)
                 0.0000
    Dipole Moment (Debye)
         X      -1.1870      Y       0.3014      Z       1.7110
       Tot       2.1041
    Quadrupole Moments (Debye-Ang)
        XX    -110.5388     XY       0.1295     YY    -159.1429
        XZ      -5.6315     YZ     -19.1426     ZZ    -169.4031
    Octopole Moments (Debye-Ang^2)
       XXX     115.1669    XXY      40.8307    XYY       9.1163
       YYY      23.6199    XXZ      -5.0505    XYZ     -10.1625
       YYZ      19.8049    XZZ      36.7113    YZZ      43.1812
       ZZZ      90.7001
    Hexadecapole Moments (Debye-Ang^3)
      XXXX   -7140.7535   XXXY     371.8585   XXYY   -1753.4253
      XYYY      44.5813   YYYY   -2494.9703   XXXZ    -274.9133
      XXYZ    -307.9521   XYYZ    -139.4790   YYYZ    -664.0333
      XXZZ   -1757.5929   XYZZ      -8.6886   YYZZ    -952.5823
      XZZZ    -156.6711   YZZZ    -747.5045   ZZZZ   -2610.4801
 -----------------------------------------------------------------
 Calculating analytic gradient of the SCF energy
 Gradient of SCF Energy
            1           2           3           4           5           6
    1   0.0000064   0.0001066   0.0000558   0.0003880  -0.0004459   0.0000892
    2  -0.0002109  -0.0003584  -0.0003203   0.0001115   0.0010235   0.0012173
    3   0.0006728  -0.0000388   0.0015030  -0.0002507  -0.0025272  -0.0004966
            7           8           9          10          11          12
    1   0.0005425   0.0002373  -0.0008894   0.0000877  -0.0006045   0.0001388
    2  -0.0002254  -0.0001014  -0.0003967   0.0000694   0.0000036  -0.0001166
    3   0.0000714   0.0000665  -0.0003960   0.0000397   0.0009968  -0.0005375
           13          14          15          16          17          18
    1   0.0004722   0.0007574  -0.0002097   0.0000381  -0.0004219   0.0001309
    2   0.0001344  -0.0001322  -0.0000144  -0.0000220  -0.0000658  -0.0000459
    3  -0.0002915   0.0001880  -0.0002281  -0.0000164  -0.0000820  -0.0000475
           19          20          21          22          23          24
    1  -0.0000710  -0.0004152   0.0004263  -0.0001851  -0.0000270   0.0000503
    2   0.0001821   0.0008610  -0.0002694   0.0001777   0.0001366   0.0000612
    3   0.0001453   0.0004845  -0.0006946   0.0000885   0.0000187   0.0000884
           25          26          27          28          29          30
    1  -0.0016637   0.0012190  -0.0000874  -0.0000030  -0.0001898  -0.0002428
    2  -0.0024597   0.0009190   0.0005247   0.0003171   0.0000160   0.0003810
    3  -0.0010002   0.0004408   0.0005004   0.0000814   0.0004422  -0.0012155
           31          32          33          34          35          36
    1  -0.0005046  -0.0002871  -0.0004041   0.0006686  -0.0000780  -0.0001417
    2   0.0003567  -0.0004410   0.0001487  -0.0013579  -0.0000519   0.0006378
    3  -0.0000080   0.0011525  -0.0006044   0.0031928  -0.0018734  -0.0002689
           37          38          39          40          41          42
    1  -0.0000164   0.0013934  -0.0005141   0.0002102  -0.0003466  -0.0008002
    2   0.0000475   0.0003816  -0.0002186  -0.0003696   0.0003051  -0.0000747
    3  -0.0003949   0.0000294  -0.0001852  -0.0002960   0.0003527   0.0005998
           43          44          45          46          47          48
    1   0.0001852   0.0002102   0.0000310   0.0017689  -0.0003513  -0.0008190
    2  -0.0003491   0.0001802  -0.0001199   0.0001557  -0.0007060   0.0000778
    3  -0.0002479   0.0003415  -0.0000374   0.0001498   0.0001369   0.0000197
           49
    1   0.0005053
    2   0.0000009
    3  -0.0000652
 Max gradient component =       3.193E-03
 RMS gradient           =       6.518E-04
 Gradient time:  CPU 516.90 s  wall 87.32 s
 Geometry Optimization Parameters
   NAtoms,    NIC,     NZ,  NCons,   NDum,   NFix, NCnnct, MaxDiis
       49     390       0       0       0       0       0       0

 Cartesian Hessian Update
 Hessian Updated using BFGS Update


** GEOMETRY OPTIMIZATION IN DELOCALIZED INTERNAL COORDINATES **
   Searching for a Minimum

   Optimization Cycle:   9

                       Coordinates (Angstroms)
     ATOM                X               Y               Z
      1  C        -2.7685126664    0.9679229121    0.0428445102
      2  H        -2.7064767587    1.4893177481   -0.9235293887
      3  C        -1.7394783841   -0.1742179148   -0.0084867301
      4  H        -1.7260292533   -0.6869386827    0.9594371584
      5  O        -0.4545890345    0.4490770604   -0.2172074773
      6  C        -2.0434755539   -1.1674286375   -1.1355320174
      7  H        -1.9557259671   -0.6537692907   -2.0977131789
      8  H        -1.3045652910   -1.9725947827   -1.1510498568
      9  C        -3.4459966219   -1.7603010832   -0.9818876716
     10  H        -3.5126279361   -2.3142506611   -0.0309145134
     11  C        -3.7902196731   -2.7705319379   -2.0543720059
     12  O        -3.0613404333   -3.1129613479   -2.9524196116
     13  H        -4.8130120707   -3.1999346001   -1.9713592068
     14  C        -4.5033737741   -0.6414793503   -0.9343191976
     15  H        -5.5036170337   -1.0609505140   -0.7813100370
     16  H        -4.5204349142   -0.1305129351   -1.9047845636
     17  C        -4.1863790663    0.3750678681    0.1700851709
     18  H        -4.9275541514    1.1756121518    0.1326154103
     19  H        -4.2931261304   -0.1026222032    1.1530838149
     20  C        -2.4488249279    1.9957640329    1.1580914873
     21  C        -3.5044301534    3.1196309466    1.2644018051
     22  H        -3.2031769570    3.8551747378    2.0142803147
     23  H        -3.6287816776    3.6422839885    0.3099853073
     24  H        -4.4772843250    2.7269936628    1.5642775968
     25  C        -1.1261645801    2.7029625523    0.9221760778
     26  O        -0.3207940000    2.9564414052    1.7877556709
     27  H        -0.9770284102    3.0830386072   -0.1094826592
     28  H        -2.3715681576    1.4867042136    2.1246005434
     29  O         1.6293788367    0.1200810779   -0.9332265280
     30  C         2.8638048115   -0.5863828600   -0.8691839470
     31  H         2.6918630955   -1.6641513647   -0.9920438355
     32  C         0.6790608201   -0.3312756841    0.0263365735
     33  H         0.4621433727   -1.3961126362   -0.1470878935
     34  C         3.6686275440   -0.1483320941   -2.0919352595
     35  O         3.5220363544   -0.5940521029   -3.1970569651
     36  O         4.5734602965    0.8216799645   -1.8017190235
     37  H         5.0033754504    1.0697865838   -2.6352967146
     38  C         3.5425150082   -0.3212013402    0.4831875551
     39  H         3.6990012477    0.7544565415    0.6008674981
     40  O         4.7721714852   -1.0323322621    0.6176465181
     41  H         5.4722193324   -0.5027554525    0.2221633286
     42  C         2.6024101597   -0.8164541389    1.5765999541
     43  H         2.4808877224   -1.9047580166    1.4617905659
     44  O         3.0908678102   -0.5258695737    2.8811315633
     45  H         3.9603113667   -0.9341532071    2.9670161552
     46  C         1.2370808407   -0.1460597193    1.4477620837
     47  H         1.3373593584    0.9269444550    1.6392408764
     48  O         0.3007713345   -0.7250526429    2.3522914800
     49  H         0.6774900750   -0.6449570957    3.2367720851
   Point Group: c1    Number of degrees of freedom:   141


   Energy is  -1301.529588726

 Hessian Updated using BFGS Update

141 Hessian modes will be used to form the next step
  Hessian Eigenvalues:
     0.002169    0.002927    0.004916    0.005655    0.006747    0.006870
     0.007009    0.007085    0.007547    0.007737    0.008664    0.010565
     0.010824    0.011458    0.013475    0.014658    0.019993    0.020863
     0.022364    0.030530    0.030587    0.035963    0.037681    0.038414
     0.039316    0.041863    0.043326    0.043768    0.044880    0.046582
     0.047114    0.047443    0.048010    0.048762    0.049175    0.050073
     0.050415    0.051865    0.054854    0.055155    0.055537    0.055896
     0.056108    0.057198    0.058402    0.059039    0.060552    0.061735
     0.062228    0.067736    0.068796    0.069700    0.074396    0.078975
     0.082660    0.083533    0.083980    0.084857    0.093234    0.096088
     0.100955    0.112822    0.117513    0.128427    0.141326    0.146901
     0.152651    0.159783    0.159922    0.159986    0.160017    0.160039
     0.160201    0.160408    0.160814    0.161277    0.166628    0.167241
     0.171253    0.174051    0.181275    0.182681    0.190915    0.196614
     0.201734    0.208666    0.219485    0.225584    0.243902    0.250152
     0.254714    0.259624    0.269069    0.269982    0.274648    0.282764
     0.285039    0.287450    0.289317    0.291362    0.293020    0.294120
     0.296325    0.302587    0.306424    0.307767    0.331148    0.332695
     0.336226    0.338396    0.338618    0.338849    0.339421    0.339736
     0.339858    0.339891    0.340212    0.340699    0.340848    0.341114
     0.341286    0.341533    0.341815    0.342480    0.343200    0.344068
     0.389000    0.397069    0.401409    0.402125    0.403319    0.415241
     0.433903    0.509641    0.513623    0.515880    0.522799    0.550374
     0.872262    0.920496    0.943951

 Minimum Search - Taking Simple RFO Step
 Searching for Lamda that Minimizes Along All modes
 Value Taken    Lamda =  -0.00064124
 Step Taken.  Stepsize is  0.277883

                             Maximum     Tolerance    Cnvgd?
         Gradient           0.003205      0.000300      NO
         Displacement       0.129294      0.001200      NO
         Energy change     -0.000492      0.000001      NO


 New Cartesian Coordinates Obtained by Inverse Iteration

 Displacement from previous Coordinates is:  1.821896
 ----------------------------------------------------------------
             Standard Nuclear Orientation (Angstroms)
    I     Atom           X                Y                Z
 ----------------------------------------------------------------
    1      C      -2.7658926419     0.9504235010     0.0443887570
    2      H      -2.7181969214     1.5140709142    -0.8992486348
    3      C      -1.7404315254    -0.1884745308    -0.0607328779
    4      H      -1.7311769691    -0.7381263254     0.8867532523
    5      O      -0.4534304835     0.4417406713    -0.2397912968
    6      C      -2.0543294253    -1.1344138762    -1.2246682719
    7      H      -1.9891398280    -0.5764163536    -2.1636085935
    8      H      -1.3101271672    -1.9317808211    -1.2903602760
    9      C      -3.4502019744    -1.7410307208    -1.0734715890
   10      H      -3.5010224087    -2.3332774313    -0.1446555791
   11      C      -3.8052556436    -2.7093583557    -2.1801976877
   12      O      -3.0853874807    -3.0175329016    -3.0956940874
   13      H      -4.8275991253    -3.1433299197    -2.1011866247
   14      C      -4.5130430236    -0.6299377624    -0.9647869962
   15      H      -5.5073102818    -1.0609280438    -0.8072638175
   16      H      -4.5514514497    -0.0836280768    -1.9150646863
   17      C      -4.1795424925     0.3464635119     0.1711606734
   18      H      -4.9262065383     1.1425652427     0.1792261432
   19      H      -4.2658641767    -0.1708862917     1.1358553518
   20      C      -2.4266980430     1.9261868375     1.1998694338
   21      C      -3.5006173502     3.0196870177     1.4060134143
   22      H      -3.1868925290     3.7145384916     2.1884543196
   23      H      -3.6664695050     3.5954425143     0.4892385906
   24      H      -4.4552446834     2.5898289824     1.7123835357
   25      C      -1.1267359102     2.6743652440     0.9606479583
   26      O      -0.3095393465     2.9159458653     1.8153323315
   27      H      -1.0047834808     3.0805875431    -0.0657848639
   28      H      -2.3060374498     1.3680162385     2.1340528544
   29      O       1.6263904666     0.0406363044    -0.9571324511
   30      C       2.8609713357    -0.6602297924    -0.8421301065
   31      H       2.6908133939    -1.7449017443    -0.8852340621
   32      C       0.6805457968    -0.3239110466     0.0425242213
   33      H       0.4600976119    -1.3992491573    -0.0366869579
   34      C       3.6602498003    -0.3137734163    -2.0990421207
   35      O       3.4754640235    -0.8067636593    -3.1752410364
   36      O       4.6054586768     0.6347036347    -1.8702749145
   37      H       5.0349417252     0.8254980921    -2.7179399835
   38      C       3.5454609431    -0.2981428727     0.4848825101
   39      H       3.7203878509     0.7810625394     0.5147285724
   40      O       4.7646978093    -1.0141822418     0.6695686168
   41      H       5.4687680317    -0.5390096965     0.2174815127
   42      C       2.6076069628    -0.6905389358     1.6202125066
   43      H       2.4780924910    -1.7831805365     1.6009430857
   44      O       3.1015763722    -0.2910909411     2.8926034363
   45      H       3.9703096886    -0.6899064903     3.0120321148
   46      C       1.2456636548    -0.0269779463     1.4392583971
   47      H       1.3522405310     1.0580330600     1.5418315254
   48      O       0.3050678332    -0.5302714550     2.3829102888
   49      H       0.6560712756    -0.3519984852     3.2623669341
 ----------------------------------------------------------------
 Molecular Point Group                 C1    NOp =  1
 Largest Abelian Subgroup              C1    NOp =  1
 Nuclear Repulsion Energy =  2459.6512035106 hartrees
 There are       96 alpha and       96 beta electrons
 Applying Cartesian multipole field
    Component          Value
    ---------          -----
     (2,0,0)        1.00000E-12
     (0,2,0)        2.00000E-11
     (0,0,2)       -3.00000E-11
 Nucleus-field energy     =    -0.0000000190 hartrees
 Requested basis set is 6-311++G(d,p)
 There are 270 shells and 718 basis functions
 A cutoff of  1.0D-11 yielded  26075 shell pairs
 There are    180524 function pairs (    191459 Cartesian)
 Smallest overlap matrix eigenvalue = 1.02E-06

 Q-Chem warning in module stvman/mkSTV.C, line 306:

 Overlap eigenvalue is smaller than square root of threshold
 Use THRESH >= 12 to get rid of this warning

 Guess MOs from SCF MO coefficient file

 -----------------------------------------------------------------------
  General SCF calculation program by
  Eric Jon Sundstrom, Paul Horn, Yuezhi Mao, Dmitri Zuev, Alec White,
  David Stuck, Shaama M.S., Shane Yost, Joonho Lee, David Small,
  Daniel Levine, Susi Lehtola, Hugh Burton, Evgeny Epifanovsky
 -----------------------------------------------------------------------
 Exchange:     0.2000 Hartree-Fock + 0.0800 Slater + 0.7200 B88
 Correlation:  0.1900 VWN1RPA + 0.8100 LYP
 Using SG-1 standard quadrature grid
 using 6 threads for integral computing
 -------------------------------------------------------
 OpenMP Integral computing Module                
 Release: version 2.0, May 2017, Q-Chem Inc. Pleasanton 
 -------------------------------------------------------
 -------------------------------------------------------
 OpenMP BLAS3 based DFT computing Module                
 Release: version 1.0, May 2013, Q-Chem Inc. Pittsburgh 
 -------------------------------------------------------
 A restricted SCF calculation will be
 performed using DIIS
 SCF converges when DIIS error is below 1.0e-08
 ---------------------------------------
  Cycle       Energy         DIIS error
 ---------------------------------------
    1   -1301.4720967643      8.96e-04  
    2   -1301.5289391619      1.30e-04  
    3   -1301.5281058027      2.00e-04  
    4   -1301.5298402780      3.81e-05  
    5   -1301.5298955379      1.94e-05  
    6   -1301.5299128191      4.73e-06  
    7   -1301.5299138610      1.10e-06  
    8   -1301.5299139222      4.63e-07  
    9   -1301.5299139314      2.00e-07  
   10   -1301.5299139334      7.36e-08  
   11   -1301.5299139340      2.76e-08  
   12   -1301.5299139340      8.99e-09  Convergence criterion met
 ---------------------------------------
 SCF time:   CPU 2180.16s  wall 385.00s 
 SCF   energy in the final basis set =    -1301.5299139340
 Total energy in the final basis set =    -1301.5299139340

 --------------------------------------------------------------

                    Orbital Energies (a.u.)
 --------------------------------------------------------------

 Alpha MOs
 -- Occupied --
-19.1997 -19.1570 -19.1538 -19.1461 -19.1416 -19.1408 -19.1357 -19.1354
-19.1157 -10.3314 -10.2930 -10.2710 -10.2614 -10.2563 -10.2468 -10.2407
-10.2382 -10.2333 -10.2014 -10.1947 -10.1937 -10.1901 -10.1888 -10.1797
-10.1784  -1.1404  -1.0977  -1.0664  -1.0642  -1.0520  -1.0491  -1.0473
 -1.0375  -1.0287  -0.8659  -0.8186  -0.8084  -0.7949  -0.7591  -0.7548
 -0.6998  -0.6830  -0.6647  -0.6459  -0.6410  -0.6248  -0.6087  -0.5916
 -0.5778  -0.5683  -0.5646  -0.5524  -0.5444  -0.5257  -0.5180  -0.5060
 -0.5038  -0.5002  -0.4952  -0.4803  -0.4758  -0.4712  -0.4621  -0.4578
 -0.4532  -0.4526  -0.4423  -0.4343  -0.4330  -0.4310  -0.4253  -0.4188
 -0.4061  -0.3997  -0.3943  -0.3869  -0.3820  -0.3801  -0.3739  -0.3696
 -0.3647  -0.3623  -0.3596  -0.3535  -0.3521  -0.3431  -0.3415  -0.3269
 -0.3211  -0.3110  -0.3018  -0.2927  -0.2886  -0.2759  -0.2667  -0.2511
 -- Virtual --
 -0.0442  -0.0374  -0.0259  -0.0236  -0.0146  -0.0093  -0.0041   0.0014
  0.0040   0.0120   0.0161   0.0211   0.0247   0.0289   0.0310   0.0341
  0.0432   0.0439   0.0461   0.0512   0.0557   0.0589   0.0631   0.0667
  0.0700   0.0725   0.0751   0.0792   0.0807   0.0850   0.0877   0.0893
  0.0912   0.0950   0.0953   0.1006   0.1010   0.1048   0.1066   0.1078
  0.1098   0.1128   0.1147   0.1190   0.1202   0.1234   0.1243   0.1274
  0.1277   0.1288   0.1338   0.1347   0.1382   0.1389   0.1427   0.1438
  0.1466   0.1498   0.1512   0.1523   0.1538   0.1551   0.1561   0.1608
  0.1635   0.1639   0.1663   0.1680   0.1689   0.1709   0.1742   0.1754
  0.1818   0.1822   0.1871   0.1882   0.1884   0.1911   0.1945   0.1970
  0.1998   0.2040   0.2058   0.2092   0.2109   0.2133   0.2158   0.2193
  0.2202   0.2223   0.2252   0.2255   0.2291   0.2337   0.2376   0.2404
  0.2413   0.2434   0.2465   0.2509   0.2525   0.2541   0.2560   0.2587
  0.2630   0.2664   0.2680   0.2696   0.2736   0.2803   0.2821   0.2856
  0.2874   0.2920   0.2936   0.2966   0.3001   0.3022   0.3051   0.3066
  0.3082   0.3091   0.3135   0.3170   0.3189   0.3195   0.3227   0.3244
  0.3267   0.3307   0.3340   0.3353   0.3386   0.3420   0.3448   0.3470
  0.3478   0.3495   0.3518   0.3531   0.3553   0.3577   0.3605   0.3654
  0.3671   0.3733   0.3783   0.3805   0.3837   0.3856   0.3899   0.3924
  0.3965   0.4026   0.4048   0.4115   0.4164   0.4246   0.4264   0.4316
  0.4362   0.4452   0.4478   0.4524   0.4541   0.4619   0.4660   0.4692
  0.4738   0.4798   0.4844   0.4868   0.4900   0.4928   0.5020   0.5057
  0.5099   0.5166   0.5185   0.5255   0.5314   0.5356   0.5503   0.5578
  0.5606   0.5681   0.5718   0.5792   0.5870   0.5916   0.5945   0.6008
  0.6126   0.6154   0.6186   0.6250   0.6313   0.6360   0.6402   0.6455
  0.6507   0.6527   0.6551   0.6638   0.6672   0.6753   0.6786   0.6841
  0.6845   0.6868   0.6954   0.7033   0.7090   0.7116   0.7146   0.7256
  0.7293   0.7327   0.7388   0.7467   0.7519   0.7563   0.7602   0.7634
  0.7651   0.7686   0.7709   0.7750   0.7787   0.7849   0.7876   0.7928
  0.7952   0.7989   0.8020   0.8102   0.8152   0.8249   0.8270   0.8356
  0.8436   0.8615   0.8758   0.8785   0.9091   0.9098   0.9230   0.9304
  0.9355   0.9526   0.9617   0.9632   0.9846   0.9869   1.0034   1.0085
  1.0199   1.0251   1.0468   1.0580   1.0646   1.0778   1.0867   1.0911
  1.0969   1.1115   1.1252   1.1279   1.1345   1.1461   1.1524   1.1584
  1.1678   1.1685   1.1738   1.1777   1.1831   1.1904   1.1928   1.1997
  1.2087   1.2106   1.2237   1.2288   1.2360   1.2403   1.2418   1.2552
  1.2630   1.2688   1.2746   1.2850   1.2879   1.2909   1.3057   1.3137
  1.3189   1.3307   1.3362   1.3412   1.3543   1.3695   1.3788   1.3984
  1.4008   1.4050   1.4102   1.4223   1.4264   1.4444   1.4496   1.4547
  1.4666   1.4728   1.4816   1.4981   1.5038   1.5156   1.5178   1.5315
  1.5356   1.5406   1.5478   1.5570   1.5608   1.5666   1.5710   1.5734
  1.5766   1.5845   1.5874   1.5935   1.5955   1.6038   1.6052   1.6139
  1.6151   1.6165   1.6240   1.6245   1.6328   1.6388   1.6436   1.6502
  1.6563   1.6641   1.6658   1.6736   1.6777   1.6812   1.6863   1.6943
  1.7075   1.7106   1.7200   1.7269   1.7363   1.7398   1.7488   1.7531
  1.7622   1.7657   1.7685   1.7738   1.7917   1.8044   1.8075   1.8222
  1.8285   1.8302   1.8363   1.8442   1.8569   1.8642   1.8694   1.8705
  1.8828   1.8889   1.9150   1.9259   1.9348   1.9496   1.9609   1.9695
  1.9744   1.9821   1.9909   2.0008   2.0157   2.0168   2.0276   2.0438
  2.0559   2.0643   2.0707   2.0747   2.0797   2.0916   2.0980   2.1147
  2.1149   2.1256   2.1326   2.1440   2.1472   2.1518   2.1710   2.1799
  2.1934   2.2081   2.2166   2.2206   2.2301   2.2429   2.2503   2.2645
  2.2756   2.2777   2.3007   2.3093   2.3178   2.3209   2.3554   2.3594
  2.3651   2.3825   2.3871   2.3976   2.4181   2.4233   2.4390   2.4521
  2.4737   2.4977   2.5049   2.5175   2.5275   2.5395   2.5528   2.5698
  2.5750   2.5806   2.5912   2.5963   2.6112   2.6167   2.6280   2.6389
  2.6500   2.6556   2.6660   2.6735   2.6800   2.6915   2.6991   2.6997
  2.7091   2.7219   2.7316   2.7473   2.7611   2.7821   2.7860   2.8100
  2.8117   2.8207   2.8347   2.8393   2.8485   2.8516   2.8695   2.8746
  2.8818   2.8867   2.8957   2.9009   2.9166   2.9226   2.9310   2.9397
  2.9496   2.9663   2.9694   2.9786   2.9848   2.9925   2.9950   3.0017
  3.0186   3.0303   3.0369   3.0526   3.0573   3.0729   3.0804   3.0898
  3.0964   3.1044   3.1095   3.1175   3.1225   3.1342   3.1379   3.1560
  3.1705   3.1797   3.1855   3.1917   3.2070   3.2173   3.2298   3.2503
  3.2571   3.2661   3.2843   3.2959   3.3151   3.3324   3.3439   3.3557
  3.3662   3.3707   3.3877   3.4074   3.4152   3.4225   3.4562   3.4901
  3.5147   3.5192   3.5343   3.5501   3.5708   3.6050   3.6135   3.6985
  3.7824   3.7934   3.8028   3.8129   3.8287   3.8426   3.8614   3.8804
  3.8890   3.9117   3.9279   3.9459   3.9487   3.9796   3.9860   3.9958
  4.0022   4.0362   4.0627   4.0733   4.1022   4.1255   4.1487   4.1821
  4.1881   4.2020   4.2265   4.2465   4.2698   4.3057   4.3283   4.3388
  4.3765   4.3973   4.9707   5.0468   5.0563   5.0965   5.0994   5.1247
  5.1684   5.1788   5.1870   5.1912   5.2077   5.2820   5.3742   5.4071
  5.4287   5.4421   5.4699   5.4975   5.5698   5.6372   5.6551   5.7072
  5.7195   5.7293   5.7849   5.8138   5.8398  23.7687  23.7766  23.7889
 23.8091  23.8196  23.8317  23.8447  23.8645  23.8793  23.8863  23.8894
 23.9162  23.9365  23.9473  23.9710  23.9888  49.8525  49.9185  49.9486
 49.9605  49.9672  49.9689  50.0104  50.0185  50.0282
 --------------------------------------------------------------

          Ground-State Mulliken Net Atomic Charges

     Atom                 Charge (a.u.)
  ----------------------------------------
      1 C                     0.715905
      2 H                     0.230806
      3 C                    -1.073636
      4 H                     0.284173
      5 O                     0.173622
      6 C                    -0.575974
      7 H                     0.241850
      8 H                     0.168230
      9 C                     0.788052
     10 H                     0.199557
     11 C                    -0.415477
     12 O                    -0.199043
     13 H                     0.105642
     14 C                    -0.798977
     15 H                     0.184572
     16 H                     0.173345
     17 C                    -0.332609
     18 H                     0.154706
     19 H                     0.178938
     20 C                     0.133740
     21 C                    -0.627940
     22 H                     0.179039
     23 H                     0.164478
     24 H                     0.154275
     25 C                    -0.268496
     26 O                    -0.147560
     27 H                     0.137657
     28 H                     0.259023
     29 O                     0.049532
     30 C                     0.037397
     31 H                     0.243802
     32 C                    -0.302898
     33 H                     0.239515
     34 C                     0.000212
     35 O                    -0.231717
     36 O                    -0.163766
     37 H                     0.293686
     38 C                    -0.700438
     39 H                     0.297117
     40 O                    -0.194952
     41 H                     0.286832
     42 C                    -0.649951
     43 H                     0.250511
     44 O                    -0.184034
     45 H                     0.255867
     46 C                    -0.203031
     47 H                     0.335823
     48 O                    -0.103490
     49 H                     0.256084
  ----------------------------------------
  Sum of atomic charges =     0.000000

 -----------------------------------------------------------------
                    Cartesian Multipole Moments
 -----------------------------------------------------------------
    Charge (ESU x 10^10)
                 0.0000
    Dipole Moment (Debye)
         X      -1.1651      Y       0.2868      Z       1.7055
       Tot       2.0853
    Quadrupole Moments (Debye-Ang)
        XX    -110.4047     XY       0.0723     YY    -158.9879
        XZ      -6.9054     YZ     -18.7942     ZZ    -169.5406
    Octopole Moments (Debye-Ang^2)
       XXX     119.1463    XXY      36.7095    XYY       4.6210
       YYY      21.6487    XXZ     -10.6094    XYZ      -8.8744
       YYZ      21.5329    XZZ      43.0053    YZZ      48.0834
       ZZZ      96.2538
    Hexadecapole Moments (Debye-Ang^3)
      XXXX   -7137.3185   XXXY     354.9862   XXYY   -1754.9727
      XYYY      63.8452   YYYY   -2369.4235   XXXZ    -332.0914
      XXYZ    -315.5649   XYYZ    -137.3541   YYYZ    -719.6687
      XXZZ   -1756.4136   XYZZ      -8.9414   YYZZ    -966.5528
      XZZZ    -212.0375   YZZZ    -827.2792   ZZZZ   -2721.1244
 -----------------------------------------------------------------
 Calculating analytic gradient of the SCF energy
 Gradient of SCF Energy
            1           2           3           4           5           6
    1   0.0008235   0.0001804  -0.0012507  -0.0001809  -0.0000208  -0.0009928
    2  -0.0011644   0.0000110  -0.0004314   0.0004531   0.0015451   0.0006020
    3  -0.0005346  -0.0002274   0.0015687  -0.0003920  -0.0012442  -0.0002658
            7           8           9          10          11          12
    1   0.0002874  -0.0005577  -0.0001257  -0.0000032   0.0010906  -0.0010157
    2  -0.0001228  -0.0002971  -0.0006158   0.0000227  -0.0001196   0.0004733
    3   0.0001690  -0.0003562  -0.0003399   0.0001166  -0.0008901   0.0013293
           13          14          15          16          17          18
    1   0.0000736   0.0000758  -0.0000203   0.0000616  -0.0000809   0.0000790
    2  -0.0000692  -0.0003234  -0.0000088  -0.0000681  -0.0001248  -0.0001702
    3  -0.0001326  -0.0002271  -0.0001774   0.0000266   0.0001320  -0.0000006
           19          20          21          22          23          24
    1  -0.0001219   0.0007447  -0.0002959  -0.0000340   0.0001092   0.0001491
    2   0.0001797   0.0000011   0.0002327  -0.0001193  -0.0000956   0.0000293
    3   0.0000680  -0.0001135  -0.0005379   0.0000438   0.0001140  -0.0000235
           25          26          27          28          29          30
    1   0.0008140  -0.0007499  -0.0000189  -0.0002529  -0.0003213   0.0005162
    2   0.0001584  -0.0007667   0.0000236   0.0004158  -0.0001874   0.0002070
    3   0.0023977  -0.0017024  -0.0000449   0.0002666   0.0010232  -0.0013093
           31          32          33          34          35          36
    1  -0.0002104  -0.0001043   0.0005177   0.0009506  -0.0000402  -0.0001375
    2   0.0002590   0.0002994   0.0004731  -0.0022922   0.0010557   0.0006401
    3  -0.0002036   0.0003638   0.0003682  -0.0003593   0.0013853  -0.0008419
           37          38          39          40          41          42
    1  -0.0002404   0.0004712  -0.0002420  -0.0000534  -0.0005479  -0.0001245
    2   0.0000291  -0.0002200  -0.0001109   0.0004529  -0.0002482   0.0001124
    3   0.0004444   0.0006211  -0.0004473  -0.0006899   0.0005277   0.0003269
           43          44          45          46          47          48
    1   0.0001248   0.0005391  -0.0007136   0.0011451  -0.0000315  -0.0001517
    2   0.0000292  -0.0004998   0.0005195   0.0001224   0.0000302   0.0002984
    3   0.0000682   0.0000032   0.0000964  -0.0001684  -0.0004030   0.0007815
           49
    1  -0.0001124
    2  -0.0006206
    3  -0.0006093
 Max gradient component =       2.398E-03
 RMS gradient           =       5.974E-04
 Gradient time:  CPU 518.93 s  wall 87.65 s
 Geometry Optimization Parameters
   NAtoms,    NIC,     NZ,  NCons,   NDum,   NFix, NCnnct, MaxDiis
       49     390       0       0       0       0       0       0

 Cartesian Hessian Update
 Hessian Updated using BFGS Update


** GEOMETRY OPTIMIZATION IN DELOCALIZED INTERNAL COORDINATES **
   Searching for a Minimum

   Optimization Cycle:  10

                       Coordinates (Angstroms)
     ATOM                X               Y               Z
      1  C        -2.7658926419    0.9504235010    0.0443887570
      2  H        -2.7181969214    1.5140709142   -0.8992486348
      3  C        -1.7404315254   -0.1884745308   -0.0607328779
      4  H        -1.7311769691   -0.7381263254    0.8867532523
      5  O        -0.4534304835    0.4417406713   -0.2397912968
      6  C        -2.0543294253   -1.1344138762   -1.2246682719
      7  H        -1.9891398280   -0.5764163536   -2.1636085935
      8  H        -1.3101271672   -1.9317808211   -1.2903602760
      9  C        -3.4502019744   -1.7410307208   -1.0734715890
     10  H        -3.5010224087   -2.3332774313   -0.1446555791
     11  C        -3.8052556436   -2.7093583557   -2.1801976877
     12  O        -3.0853874807   -3.0175329016   -3.0956940874
     13  H        -4.8275991253   -3.1433299197   -2.1011866247
     14  C        -4.5130430236   -0.6299377624   -0.9647869962
     15  H        -5.5073102818   -1.0609280438   -0.8072638175
     16  H        -4.5514514497   -0.0836280768   -1.9150646863
     17  C        -4.1795424925    0.3464635119    0.1711606734
     18  H        -4.9262065383    1.1425652427    0.1792261432
     19  H        -4.2658641767   -0.1708862917    1.1358553518
     20  C        -2.4266980430    1.9261868375    1.1998694338
     21  C        -3.5006173502    3.0196870177    1.4060134143
     22  H        -3.1868925290    3.7145384916    2.1884543196
     23  H        -3.6664695050    3.5954425143    0.4892385906
     24  H        -4.4552446834    2.5898289824    1.7123835357
     25  C        -1.1267359102    2.6743652440    0.9606479583
     26  O        -0.3095393465    2.9159458653    1.8153323315
     27  H        -1.0047834808    3.0805875431   -0.0657848639
     28  H        -2.3060374498    1.3680162385    2.1340528544
     29  O         1.6263904666    0.0406363044   -0.9571324511
     30  C         2.8609713357   -0.6602297924   -0.8421301065
     31  H         2.6908133939   -1.7449017443   -0.8852340621
     32  C         0.6805457968   -0.3239110466    0.0425242213
     33  H         0.4600976119   -1.3992491573   -0.0366869579
     34  C         3.6602498003   -0.3137734163   -2.0990421207
     35  O         3.4754640235   -0.8067636593   -3.1752410364
     36  O         4.6054586768    0.6347036347   -1.8702749145
     37  H         5.0349417252    0.8254980921   -2.7179399835
     38  C         3.5454609431   -0.2981428727    0.4848825101
     39  H         3.7203878509    0.7810625394    0.5147285724
     40  O         4.7646978093   -1.0141822418    0.6695686168
     41  H         5.4687680317   -0.5390096965    0.2174815127
     42  C         2.6076069628   -0.6905389358    1.6202125066
     43  H         2.4780924910   -1.7831805365    1.6009430857
     44  O         3.1015763722   -0.2910909411    2.8926034363
     45  H         3.9703096886   -0.6899064903    3.0120321148
     46  C         1.2456636548   -0.0269779463    1.4392583971
     47  H         1.3522405310    1.0580330600    1.5418315254
     48  O         0.3050678332   -0.5302714550    2.3829102888
     49  H         0.6560712756   -0.3519984852    3.2623669341
   Point Group: c1    Number of degrees of freedom:   141


   Energy is  -1301.529913934

 Hessian Updated using BFGS Update

141 Hessian modes will be used to form the next step
  Hessian Eigenvalues:
     0.001232    0.003063    0.004837    0.005771    0.006568    0.006791
     0.007007    0.007080    0.007565    0.008097    0.008699    0.010446
     0.010726    0.011638    0.013447    0.016483    0.020463    0.021042
     0.022319    0.030520    0.030758    0.035995    0.037875    0.039251
     0.039615    0.041124    0.042894    0.043366    0.044801    0.046576
     0.047150    0.047392    0.047966    0.048901    0.049071    0.050262
     0.050416    0.051595    0.054800    0.055120    0.055560    0.055879
     0.056161    0.057183    0.058260    0.059313    0.060584    0.062045
     0.062326    0.067837    0.068811    0.070265    0.074251    0.079432
     0.082679    0.083532    0.084172    0.084851    0.093349    0.097112
     0.107215    0.112801    0.117729    0.131409    0.143886    0.147546
     0.154169    0.159516    0.159964    0.159982    0.160036    0.160088
     0.160194    0.160413    0.160805    0.161237    0.165286    0.167923
     0.172013    0.174298    0.181189    0.185108    0.191092    0.195857
     0.203447    0.208117    0.219468    0.221956    0.247187    0.251295
     0.256144    0.266404    0.269707    0.273001    0.276083    0.283341
     0.285882    0.289145    0.290266    0.292505    0.293536    0.295643
     0.300793    0.305414    0.307496    0.325147    0.331060    0.332856
     0.336586    0.338288    0.338659    0.338854    0.339420    0.339678
     0.339858    0.339894    0.340200    0.340620    0.340778    0.341108
     0.341221    0.341572    0.342097    0.342784    0.343852    0.353198
     0.389174    0.397078    0.401546    0.402209    0.404548    0.418716
     0.443628    0.510470    0.514063    0.517028    0.523346    0.550299
     0.901703    0.921091    0.944753

 Minimum Search - Taking Simple RFO Step
 Searching for Lamda that Minimizes Along All modes
 Value Taken    Lamda =  -0.00069941
 Calculated Step too Large.  Step scaled by  0.616546
 Step Taken.  Stepsize is  0.300000

                             Maximum     Tolerance    Cnvgd?
         Gradient           0.003478      0.000300      NO
         Displacement       0.094552      0.001200      NO
         Energy change     -0.000325      0.000001      NO


 New Cartesian Coordinates Obtained by Inverse Iteration

 Displacement from previous Coordinates is:  1.167813
 ----------------------------------------------------------------
             Standard Nuclear Orientation (Angstroms)
    I     Atom           X                Y                Z
 ----------------------------------------------------------------
    1      C      -2.7607447647     0.9568162939     0.0379136643
    2      H      -2.7344365942     1.5349439147    -0.8979266462
    3      C      -1.7302693208    -0.1760509793    -0.0916217429
    4      H      -1.7255463235    -0.7439470841     0.8456791725
    5      O      -0.4410355508     0.4534667675    -0.2469716183
    6      C      -2.0458483410    -1.1007380154    -1.2713182865
    7      H      -2.0022789563    -0.5210496776    -2.1985460167
    8      H      -1.2916881308    -1.8858295567    -1.3640251908
    9      C      -3.4326868798    -1.7248179629    -1.1125435986
   10      H      -3.4635257315    -2.3365068099    -0.1956652020
   11      C      -3.7941230744    -2.6755953602    -2.2328965063
   12      O      -3.0851061868    -2.9564798891    -3.1657517751
   13      H      -4.8149896898    -3.1138579169    -2.1520817211
   14      C      -4.5071010283    -0.6279603536    -0.9651332501
   15      H      -5.4923096079    -1.0741276939    -0.7943289121
   16      H      -4.5714489788    -0.0666216195    -1.9051842269
   17      C      -4.1644241582     0.3341203554     0.1801455582
   18      H      -4.9216517747     1.1195981697     0.2157977891
   19      H      -4.2254853171    -0.2018169660     1.1365190012
   20      C      -2.4124636233     1.9194365012     1.2011481317
   21      C      -3.5372085464     2.9359701406     1.5076161721
   22      H      -3.2175576299     3.6264490690     2.2914202769
   23      H      -3.7957104967     3.5266029003     0.6220446519
   24      H      -4.4426676000     2.4378955186     1.8569692222
   25      C      -1.1788295979     2.7572673246     0.9101896931
   26      O      -0.3486110480     3.0565745694     1.7330322320
   27      H      -1.1286528692     3.1711134756    -0.1198706857
   28      H      -2.2013648208     1.3428375285     2.1075492520
   29      O       1.6332430924     0.0047390641    -0.9648273818
   30      C       2.8610321720    -0.7038742015    -0.8266631851
   31      H       2.6827144039    -1.7884432072    -0.8399045115
   32      C       0.6862621151    -0.3163403039     0.0484878362
   33      H       0.4544548950    -1.3917035200     0.0063160013
   34      C       3.6639060145    -0.3991461725    -2.0930697006
   35      O       3.4506024805    -0.8922639274    -3.1635220139
   36      O       4.6532777506     0.5064582818    -1.8759478733
   37      H       5.0886501974     0.6691718826    -2.7264797067
   38      C       3.5499851075    -0.3132921437     0.4896094784
   39      H       3.7475160091     0.7628832201     0.4882888145
   40      O       4.7561190406    -1.0457341804     0.6959982262
   41      H       5.4666867941    -0.6074402578     0.2166304033
   42      C       2.6073739606    -0.6532123400     1.6373257802
   43      H       2.4613975257    -1.7433005054     1.6573983746
   44      O       3.1090855355    -0.2171884100     2.8945571417
   45      H       3.9729809197    -0.6233960722     3.0255978024
   46      C       1.2539724104     0.0208678382     1.4337488839
   47      H       1.3744961980     1.1075597173     1.5014565144
   48      O       0.3064569646    -0.4400139495     2.3918098466
   49      H       0.6398014744    -0.2074770786     3.2655526534
 ----------------------------------------------------------------
 Molecular Point Group                 C1    NOp =  1
 Largest Abelian Subgroup              C1    NOp =  1
 Nuclear Repulsion Energy =  2456.8857135453 hartrees
 There are       96 alpha and       96 beta electrons
 Applying Cartesian multipole field
    Component          Value
    ---------          -----
     (2,0,0)        1.00000E-12
     (0,2,0)        2.00000E-11
     (0,0,2)       -3.00000E-11
 Nucleus-field energy     =    -0.0000000198 hartrees
 Requested basis set is 6-311++G(d,p)
 There are 270 shells and 718 basis functions
 A cutoff of  1.0D-11 yielded  26066 shell pairs
 There are    180404 function pairs (    191327 Cartesian)
 Smallest overlap matrix eigenvalue = 1.03E-06

 Q-Chem warning in module stvman/mkSTV.C, line 306:

 Overlap eigenvalue is smaller than square root of threshold
 Use THRESH >= 12 to get rid of this warning

 Guess MOs from SCF MO coefficient file

 -----------------------------------------------------------------------
  General SCF calculation program by
  Eric Jon Sundstrom, Paul Horn, Yuezhi Mao, Dmitri Zuev, Alec White,
  David Stuck, Shaama M.S., Shane Yost, Joonho Lee, David Small,
  Daniel Levine, Susi Lehtola, Hugh Burton, Evgeny Epifanovsky
 -----------------------------------------------------------------------
 Exchange:     0.2000 Hartree-Fock + 0.0800 Slater + 0.7200 B88
 Correlation:  0.1900 VWN1RPA + 0.8100 LYP
 Using SG-1 standard quadrature grid
 using 6 threads for integral computing
 -------------------------------------------------------
 OpenMP Integral computing Module                
 Release: version 2.0, May 2017, Q-Chem Inc. Pleasanton 
 -------------------------------------------------------
 -------------------------------------------------------
 OpenMP BLAS3 based DFT computing Module                
 Release: version 1.0, May 2013, Q-Chem Inc. Pittsburgh 
 -------------------------------------------------------
 A restricted SCF calculation will be
 performed using DIIS
 SCF converges when DIIS error is below 1.0e-08
 ---------------------------------------
  Cycle       Energy         DIIS error
 ---------------------------------------
    1   -1301.5036468260      5.96e-04  
    2   -1301.5295856495      8.36e-05  
    3   -1301.5293146637      1.25e-04  
    4   -1301.5300103203      2.79e-05  
    5   -1301.5300426707      1.20e-05  
    6   -1301.5300495017      3.67e-06  
    7   -1301.5300501214      9.66e-07  
    8   -1301.5300501750      3.45e-07  
    9   -1301.5300501807      2.16e-07  
   10   -1301.5300501829      7.12e-08  
   11   -1301.5300501831      2.40e-08  
   12   -1301.5300501832      7.01e-09  Convergence criterion met
 ---------------------------------------
 SCF time:   CPU 2175.58s  wall 384.00s 
 SCF   energy in the final basis set =    -1301.5300501832
 Total energy in the final basis set =    -1301.5300501832

 --------------------------------------------------------------

                    Orbital Energies (a.u.)
 --------------------------------------------------------------

 Alpha MOs
 -- Occupied --
-19.2003 -19.1572 -19.1534 -19.1456 -19.1413 -19.1410 -19.1364 -19.1353
-19.1171 -10.3317 -10.2931 -10.2710 -10.2617 -10.2572 -10.2469 -10.2406
-10.2382 -10.2342 -10.2014 -10.1945 -10.1936 -10.1898 -10.1886 -10.1795
-10.1783  -1.1408  -1.0977  -1.0661  -1.0639  -1.0525  -1.0496  -1.0480
 -1.0374  -1.0290  -0.8660  -0.8184  -0.8085  -0.7952  -0.7589  -0.7547
 -0.7002  -0.6831  -0.6647  -0.6461  -0.6411  -0.6246  -0.6089  -0.5911
 -0.5783  -0.5680  -0.5648  -0.5523  -0.5450  -0.5260  -0.5189  -0.5063
 -0.5038  -0.4997  -0.4952  -0.4804  -0.4765  -0.4716  -0.4620  -0.4576
 -0.4529  -0.4527  -0.4416  -0.4343  -0.4332  -0.4316  -0.4255  -0.4198
 -0.4061  -0.3998  -0.3950  -0.3865  -0.3822  -0.3801  -0.3737  -0.3697
 -0.3646  -0.3620  -0.3600  -0.3537  -0.3519  -0.3428  -0.3409  -0.3267
 -0.3213  -0.3110  -0.3016  -0.2933  -0.2890  -0.2762  -0.2666  -0.2521
 -- Virtual --
 -0.0441  -0.0374  -0.0276  -0.0239  -0.0148  -0.0095  -0.0043   0.0013
  0.0039   0.0118   0.0162   0.0212   0.0247   0.0286   0.0309   0.0339
  0.0426   0.0443   0.0458   0.0511   0.0558   0.0592   0.0630   0.0658
  0.0699   0.0724   0.0760   0.0787   0.0805   0.0848   0.0873   0.0893
  0.0912   0.0945   0.0952   0.1005   0.1009   0.1048   0.1067   0.1077
  0.1099   0.1123   0.1148   0.1188   0.1199   0.1235   0.1242   0.1275
  0.1278   0.1290   0.1335   0.1341   0.1381   0.1388   0.1428   0.1437
  0.1456   0.1497   0.1510   0.1513   0.1538   0.1545   0.1565   0.1606
  0.1630   0.1636   0.1665   0.1679   0.1686   0.1706   0.1738   0.1766
  0.1816   0.1827   0.1865   0.1871   0.1889   0.1910   0.1939   0.1965
  0.2002   0.2044   0.2061   0.2082   0.2107   0.2130   0.2152   0.2189
  0.2203   0.2216   0.2241   0.2259   0.2287   0.2341   0.2369   0.2389
  0.2405   0.2438   0.2468   0.2507   0.2533   0.2539   0.2565   0.2585
  0.2627   0.2666   0.2674   0.2698   0.2732   0.2793   0.2811   0.2852
  0.2867   0.2920   0.2933   0.2967   0.3005   0.3020   0.3044   0.3073
  0.3083   0.3094   0.3135   0.3174   0.3189   0.3195   0.3221   0.3246
  0.3261   0.3310   0.3340   0.3340   0.3378   0.3422   0.3440   0.3471
  0.3486   0.3492   0.3521   0.3534   0.3537   0.3569   0.3597   0.3649
  0.3671   0.3738   0.3770   0.3796   0.3830   0.3853   0.3901   0.3930
  0.3952   0.4020   0.4048   0.4106   0.4166   0.4222   0.4270   0.4305
  0.4358   0.4420   0.4492   0.4519   0.4531   0.4628   0.4666   0.4681
  0.4721   0.4775   0.4837   0.4859   0.4893   0.4914   0.5000   0.5031
  0.5079   0.5171   0.5200   0.5254   0.5314   0.5350   0.5506   0.5581
  0.5606   0.5674   0.5710   0.5798   0.5863   0.5914   0.5962   0.6001
  0.6128   0.6143   0.6186   0.6264   0.6315   0.6365   0.6419   0.6452
  0.6504   0.6523   0.6540   0.6621   0.6668   0.6733   0.6767   0.6839
  0.6856   0.6862   0.6956   0.7027   0.7077   0.7135   0.7165   0.7261
  0.7294   0.7337   0.7385   0.7435   0.7512   0.7518   0.7601   0.7609
  0.7658   0.7680   0.7703   0.7740   0.7778   0.7844   0.7874   0.7931
  0.7950   0.7977   0.8010   0.8079   0.8144   0.8242   0.8258   0.8367
  0.8431   0.8549   0.8741   0.8792   0.9065   0.9108   0.9209   0.9273
  0.9354   0.9571   0.9617   0.9645   0.9857   0.9875   1.0026   1.0106
  1.0208   1.0255   1.0443   1.0536   1.0648   1.0739   1.0842   1.0858
  1.0957   1.1111   1.1242   1.1289   1.1348   1.1460   1.1506   1.1567
  1.1682   1.1690   1.1730   1.1786   1.1814   1.1909   1.1936   1.1992
  1.2065   1.2100   1.2246   1.2267   1.2353   1.2395   1.2404   1.2506
  1.2625   1.2702   1.2710   1.2823   1.2902   1.2931   1.3063   1.3133
  1.3199   1.3242   1.3335   1.3422   1.3552   1.3689   1.3815   1.3960
  1.4011   1.4013   1.4092   1.4215   1.4266   1.4397   1.4444   1.4548
  1.4660   1.4726   1.4796   1.4951   1.5044   1.5138   1.5183   1.5301
  1.5351   1.5426   1.5475   1.5558   1.5622   1.5653   1.5696   1.5733
  1.5765   1.5836   1.5875   1.5938   1.5954   1.6001   1.6044   1.6127
  1.6156   1.6168   1.6222   1.6252   1.6357   1.6385   1.6443   1.6536
  1.6557   1.6627   1.6658   1.6745   1.6786   1.6815   1.6874   1.6950
  1.7062   1.7104   1.7201   1.7259   1.7358   1.7406   1.7485   1.7518
  1.7591   1.7628   1.7677   1.7758   1.7902   1.8051   1.8069   1.8197
  1.8250   1.8293   1.8356   1.8420   1.8589   1.8652   1.8686   1.8706
  1.8833   1.8901   1.9130   1.9235   1.9317   1.9505   1.9591   1.9686
  1.9742   1.9795   1.9853   1.9986   2.0099   2.0193   2.0243   2.0432
  2.0541   2.0619   2.0669   2.0727   2.0786   2.0905   2.0982   2.1154
  2.1167   2.1259   2.1313   2.1443   2.1495   2.1511   2.1685   2.1832
  2.1946   2.2076   2.2165   2.2213   2.2306   2.2427   2.2510   2.2637
  2.2733   2.2785   2.2982   2.3061   2.3181   2.3219   2.3516   2.3596
  2.3669   2.3807   2.3866   2.3999   2.4165   2.4241   2.4392   2.4540
  2.4719   2.4976   2.5051   2.5190   2.5277   2.5390   2.5507   2.5697
  2.5713   2.5797   2.5916   2.5976   2.6101   2.6184   2.6278   2.6371
  2.6477   2.6555   2.6655   2.6744   2.6798   2.6921   2.6970   2.7010
  2.7129   2.7222   2.7341   2.7456   2.7579   2.7828   2.7870   2.8092
  2.8114   2.8203   2.8268   2.8397   2.8481   2.8521   2.8682   2.8744
  2.8839   2.8883   2.8970   2.9019   2.9177   2.9227   2.9320   2.9360
  2.9467   2.9639   2.9700   2.9776   2.9842   2.9905   2.9934   3.0011
  3.0187   3.0279   3.0365   3.0453   3.0568   3.0719   3.0758   3.0894
  3.0942   3.0998   3.1123   3.1152   3.1233   3.1354   3.1387   3.1590
  3.1692   3.1790   3.1822   3.1910   3.2085   3.2198   3.2302   3.2510
  3.2570   3.2655   3.2849   3.2965   3.3158   3.3313   3.3439   3.3551
  3.3665   3.3715   3.3881   3.4039   3.4159   3.4199   3.4546   3.4903
  3.5139   3.5182   3.5343   3.5497   3.5730   3.5993   3.6129   3.6992
  3.7826   3.7926   3.8012   3.8153   3.8289   3.8422   3.8630   3.8798
  3.8884   3.9086   3.9229   3.9396   3.9453   3.9796   3.9842   3.9955
  4.0014   4.0329   4.0614   4.0719   4.1016   4.1244   4.1504   4.1820
  4.1878   4.2028   4.2277   4.2473   4.2713   4.3038   4.3286   4.3401
  4.3789   4.3959   4.9683   5.0451   5.0566   5.0977   5.0994   5.1222
  5.1695   5.1755   5.1868   5.1873   5.2022   5.2806   5.3744   5.4069
  5.4261   5.4412   5.4674   5.4956   5.5705   5.6365   5.6544   5.7064
  5.7190   5.7291   5.7810   5.8129   5.8398  23.7684  23.7754  23.7872
 23.8084  23.8195  23.8321  23.8442  23.8625  23.8792  23.8855  23.8877
 23.9177  23.9359  23.9471  23.9711  23.9882  49.8516  49.9177  49.9476
 49.9592  49.9674  49.9685  50.0090  50.0180  50.0256
 --------------------------------------------------------------

          Ground-State Mulliken Net Atomic Charges

     Atom                 Charge (a.u.)
  ----------------------------------------
      1 C                     0.766424
      2 H                     0.231671
      3 C                    -1.052992
      4 H                     0.276031
      5 O                     0.185278
      6 C                    -0.584182
      7 H                     0.240263
      8 H                     0.172972
      9 C                     0.780159
     10 H                     0.198119
     11 C                    -0.417777
     12 O                    -0.199105
     13 H                     0.104735
     14 C                    -0.812638
     15 H                     0.183279
     16 H                     0.173549
     17 C                    -0.335875
     18 H                     0.160307
     19 H                     0.181434
     20 C                     0.068106
     21 C                    -0.619655
     22 H                     0.179141
     23 H                     0.166456
     24 H                     0.154686
     25 C                    -0.261588
     26 O                    -0.149043
     27 H                     0.131568
     28 H                     0.267812
     29 O                     0.042403
     30 C                     0.041989
     31 H                     0.240790
     32 C                    -0.301510
     33 H                     0.239290
     34 C                     0.002589
     35 O                    -0.233101
     36 O                    -0.166998
     37 H                     0.294323
     38 C                    -0.692168
     39 H                     0.296423
     40 O                    -0.195009
     41 H                     0.287600
     42 C                    -0.676046
     43 H                     0.252021
     44 O                    -0.184676
     45 H                     0.255025
     46 C                    -0.167172
     47 H                     0.327393
     48 O                    -0.108292
     49 H                     0.255989
  ----------------------------------------
  Sum of atomic charges =     0.000000

 -----------------------------------------------------------------
                    Cartesian Multipole Moments
 -----------------------------------------------------------------
    Charge (ESU x 10^10)
                 0.0000
    Dipole Moment (Debye)
         X      -1.1093      Y       0.0574      Z       1.8120
       Tot       2.1253
    Quadrupole Moments (Debye-Ang)
        XX    -110.0830     XY      -0.4200     YY    -159.8428
        XZ      -7.5791     YZ     -18.4266     ZZ    -169.3699
    Octopole Moments (Debye-Ang^2)
       XXX     123.7303    XXY      33.0681    XYY       1.9895
       YYY      12.8756    XXZ     -13.5234    XYZ      -6.9175
       YYZ      20.8322    XZZ      45.4714    YZZ      49.7304
       ZZZ     102.9751
    Hexadecapole Moments (Debye-Ang^3)
      XXXX   -7129.8636   XXXY     359.0107   XXYY   -1760.4704
      XYYY      97.8614   YYYY   -2378.7592   XXXZ    -363.1498
      XXYZ    -313.6979   XYYZ    -131.7200   YYYZ    -748.8921
      XXZZ   -1756.5008   XYZZ      -3.6710   YYZZ    -976.1513
      XZZZ    -232.8240   YZZZ    -851.4443   ZZZZ   -2758.4775
 -----------------------------------------------------------------
 Calculating analytic gradient of the SCF energy
 Gradient of SCF Energy
            1           2           3           4           5           6
    1   0.0009122   0.0001898  -0.0014532  -0.0000139   0.0002617  -0.0012193
    2  -0.0009291   0.0004537  -0.0007278   0.0004991   0.0010947  -0.0001174
    3  -0.0012997  -0.0000676   0.0007228  -0.0002985  -0.0000370   0.0000400
            7           8           9          10          11          12
    1   0.0000318  -0.0005064   0.0001538  -0.0000713   0.0015511  -0.0008305
    2   0.0001026  -0.0002027  -0.0000366  -0.0000432  -0.0013293   0.0007688
    3   0.0001739  -0.0003660  -0.0002324  -0.0000741  -0.0000635   0.0007953
           13          14          15          16          17          18
    1  -0.0003711  -0.0002157   0.0000443   0.0000699   0.0002847  -0.0000457
    2   0.0002820  -0.0000567   0.0000450  -0.0000938   0.0000895  -0.0000133
    3  -0.0002795  -0.0002676  -0.0000348   0.0000821   0.0005795   0.0000815
           19          20          21          22          23          24
    1  -0.0000749   0.0010838  -0.0003191  -0.0000915  -0.0000416  -0.0000951
    2   0.0000888   0.0001786  -0.0005050  -0.0001118  -0.0000240   0.0000511
    3  -0.0000079  -0.0004758  -0.0003547   0.0000456  -0.0000075  -0.0000447
           25          26          27          28          29          30
    1   0.0010969  -0.0011728  -0.0005712  -0.0000324  -0.0005177   0.0005803
    2   0.0012359  -0.0005195   0.0002531   0.0000890   0.0001563  -0.0001877
    3   0.0013011  -0.0008571   0.0001496   0.0002497   0.0005671  -0.0005518
           31          32          33          34          35          36
    1  -0.0000436   0.0008885   0.0006099   0.0008121   0.0000313  -0.0002985
    2   0.0000983  -0.0005459   0.0003282  -0.0015437   0.0007801   0.0004888
    3  -0.0003240   0.0001273   0.0005328  -0.0010865   0.0016009  -0.0004105
           37          38          39          40          41          42
    1  -0.0002217  -0.0003837   0.0001888  -0.0002192  -0.0000348  -0.0000065
    2  -0.0000041  -0.0004315   0.0000597   0.0006331  -0.0003196   0.0000533
    3   0.0004545   0.0007290  -0.0003466  -0.0007297   0.0003486  -0.0003628
           43          44          45          46          47          48
    1   0.0000653   0.0002525  -0.0004880   0.0004032   0.0001852  -0.0001353
    2   0.0002998  -0.0005257   0.0004216   0.0000723  -0.0000358   0.0001222
    3   0.0002282  -0.0000110   0.0000982  -0.0004766  -0.0000842   0.0004907
           49
    1  -0.0002224
    2  -0.0004416
    3  -0.0002468
 Max gradient component =       1.601E-03
 RMS gradient           =       5.371E-04
 Gradient time:  CPU 516.76 s  wall 87.28 s
 Geometry Optimization Parameters
   NAtoms,    NIC,     NZ,  NCons,   NDum,   NFix, NCnnct, MaxDiis
       49     390       0       0       0       0       0       0

 Cartesian Hessian Update
 Hessian Updated using BFGS Update


** GEOMETRY OPTIMIZATION IN DELOCALIZED INTERNAL COORDINATES **
   Searching for a Minimum

   Optimization Cycle:  11

                       Coordinates (Angstroms)
     ATOM                X               Y               Z
      1  C        -2.7607447647    0.9568162939    0.0379136643
      2  H        -2.7344365942    1.5349439147   -0.8979266462
      3  C        -1.7302693208   -0.1760509793   -0.0916217429
      4  H        -1.7255463235   -0.7439470841    0.8456791725
      5  O        -0.4410355508    0.4534667675   -0.2469716183
      6  C        -2.0458483410   -1.1007380154   -1.2713182865
      7  H        -2.0022789563   -0.5210496776   -2.1985460167
      8  H        -1.2916881308   -1.8858295567   -1.3640251908
      9  C        -3.4326868798   -1.7248179629   -1.1125435986
     10  H        -3.4635257315   -2.3365068099   -0.1956652020
     11  C        -3.7941230744   -2.6755953602   -2.2328965063
     12  O        -3.0851061868   -2.9564798891   -3.1657517751
     13  H        -4.8149896898   -3.1138579169   -2.1520817211
     14  C        -4.5071010283   -0.6279603536   -0.9651332501
     15  H        -5.4923096079   -1.0741276939   -0.7943289121
     16  H        -4.5714489788   -0.0666216195   -1.9051842269
     17  C        -4.1644241582    0.3341203554    0.1801455582
     18  H        -4.9216517747    1.1195981697    0.2157977891
     19  H        -4.2254853171   -0.2018169660    1.1365190012
     20  C        -2.4124636233    1.9194365012    1.2011481317
     21  C        -3.5372085464    2.9359701406    1.5076161721
     22  H        -3.2175576299    3.6264490690    2.2914202769
     23  H        -3.7957104967    3.5266029003    0.6220446519
     24  H        -4.4426676000    2.4378955186    1.8569692222
     25  C        -1.1788295979    2.7572673246    0.9101896931
     26  O        -0.3486110480    3.0565745694    1.7330322320
     27  H        -1.1286528692    3.1711134756   -0.1198706857
     28  H        -2.2013648208    1.3428375285    2.1075492520
     29  O         1.6332430924    0.0047390641   -0.9648273818
     30  C         2.8610321720   -0.7038742015   -0.8266631851
     31  H         2.6827144039   -1.7884432072   -0.8399045115
     32  C         0.6862621151   -0.3163403039    0.0484878362
     33  H         0.4544548950   -1.3917035200    0.0063160013
     34  C         3.6639060145   -0.3991461725   -2.0930697006
     35  O         3.4506024805   -0.8922639274   -3.1635220139
     36  O         4.6532777506    0.5064582818   -1.8759478733
     37  H         5.0886501974    0.6691718826   -2.7264797067
     38  C         3.5499851075   -0.3132921437    0.4896094784
     39  H         3.7475160091    0.7628832201    0.4882888145
     40  O         4.7561190406   -1.0457341804    0.6959982262
     41  H         5.4666867941   -0.6074402578    0.2166304033
     42  C         2.6073739606   -0.6532123400    1.6373257802
     43  H         2.4613975257   -1.7433005054    1.6573983746
     44  O         3.1090855355   -0.2171884100    2.8945571417
     45  H         3.9729809197   -0.6233960722    3.0255978024
     46  C         1.2539724104    0.0208678382    1.4337488839
     47  H         1.3744961980    1.1075597173    1.5014565144
     48  O         0.3064569646   -0.4400139495    2.3918098466
     49  H         0.6398014744   -0.2074770786    3.2655526534
   Point Group: c1    Number of degrees of freedom:   141


   Energy is  -1301.530050183

 Hessian Updated using BFGS Update

141 Hessian modes will be used to form the next step
  Hessian Eigenvalues:
     0.001679    0.004491    0.004737    0.005882    0.006660    0.006785
     0.007055    0.007366    0.007658    0.008256    0.009086    0.010471
     0.010690    0.011735    0.013561    0.017331    0.020736    0.020872
     0.022271    0.030691    0.030753    0.036079    0.037879    0.038878
     0.039660    0.040095    0.042590    0.044433    0.046516    0.046620
     0.047341    0.047920    0.048094    0.048847    0.049790    0.050196
     0.050422    0.051496    0.054723    0.055116    0.055540    0.055881
     0.056232    0.057258    0.058004    0.059299    0.060598    0.062277
     0.063512    0.067862    0.068919    0.069779    0.074239    0.079310
     0.082665    0.083533    0.084091    0.084858    0.094296    0.097714
     0.109309    0.112936    0.117808    0.135375    0.144181    0.147640
     0.153966    0.159145    0.159909    0.159980    0.160033    0.160143
     0.160203    0.160461    0.160837    0.161623    0.164970    0.171386
     0.174239    0.177621    0.180504    0.190026    0.194899    0.195349
     0.202765    0.209423    0.219477    0.224910    0.247374    0.251278
     0.257114    0.267886    0.270759    0.272453    0.278539    0.283324
     0.285897    0.289769    0.290785    0.292727    0.293767    0.296124
     0.301246    0.305763    0.307468    0.327198    0.331158    0.334459
     0.336485    0.338204    0.338685    0.338877    0.339420    0.339563
     0.339867    0.339973    0.340243    0.340459    0.340776    0.341079
     0.341186    0.341478    0.342186    0.342792    0.343940    0.350995
     0.389087    0.397074    0.401621    0.402256    0.402566    0.417763
     0.427617    0.509944    0.513620    0.515628    0.521913    0.550339
     0.884545    0.920204    0.944619

 Minimum Search - Taking Simple RFO Step
 Searching for Lamda that Minimizes Along All modes
 Value Taken    Lamda =  -0.00048167
 Step Taken.  Stepsize is  0.262699

                             Maximum     Tolerance    Cnvgd?
         Gradient           0.003407      0.000300      NO
         Displacement       0.063070      0.001200      NO
         Energy change     -0.000136      0.000001      NO


 New Cartesian Coordinates Obtained by Inverse Iteration

 Displacement from previous Coordinates is:  1.049747
 ----------------------------------------------------------------
             Standard Nuclear Orientation (Angstroms)
    I     Atom           X                Y                Z
 ----------------------------------------------------------------
    1      C      -2.7788953876     0.9503890245     0.0603769158
    2      H      -2.7795346242     1.5465359588    -0.8640976103
    3      C      -1.7263317446    -0.1593144853    -0.1070776493
    4      H      -1.7139476538    -0.7592286986     0.8114839442
    5      O      -0.4445638931     0.4843685662    -0.2373638872
    6      C      -2.0228598751    -1.0517850574    -1.3137791542
    7      H      -2.0025103613    -0.4412164200    -2.2219779640
    8      H      -1.2452209406    -1.8102886598    -1.4342692819
    9      C      -3.3942587832    -1.7121371870    -1.1620076262
   10      H      -3.3998807316    -2.3540510697    -0.2655456112
   11      C      -3.7480834179    -2.6364057531    -2.3076455744
   12      O      -3.0416503691    -2.8788933069    -3.2540085051
   13      H      -4.7565135407    -3.1024858421    -2.2257514770
   14      C      -4.4954355194    -0.6477230881    -0.9646300453
   15      H      -5.4654324714    -1.1257116651    -0.7927867251
   16      H      -4.5897320160    -0.0602191415    -1.8861369299
   17      C      -4.1638651426     0.2896735815     0.2042712719
   18      H      -4.9408842344     1.0534412510     0.2730437307
   19      H      -4.1962674752    -0.2768941139     1.1442414645
   20      C      -2.4270457874     1.8977375523     1.2335858919
   21      C      -3.5428126599     2.9182519281     1.5602802868
   22      H      -3.2104654126     3.5999234104     2.3464875903
   23      H      -3.8063129131     3.5188883077     0.6826445907
   24      H      -4.4481712563     2.4226593997     1.9135374852
   25      C      -1.1904123865     2.7308051471     0.9395278222
   26      O      -0.3737694704     3.0540762707     1.7676418318
   27      H      -1.1252386263     3.1192993721    -0.1000020787
   28      H      -2.2099907384     1.3093208091     2.1305521523
   29      O       1.6158157927    -0.0141333762    -0.9719316141
   30      C       2.8349350493    -0.7326370014    -0.8150892903
   31      H       2.6427140228    -1.8150945560    -0.7881598180
   32      C       0.6746293453    -0.2918708168     0.0594515600
   33      H       0.4235851396    -1.3647313571     0.0510151045
   34      C       3.6313788927    -0.4842402990    -2.0989674582
   35      O       3.3733196375    -0.9762100154    -3.1606520413
   36      O       4.6887922577     0.3468892503    -1.9019906503
   37      H       5.1282469763     0.4641418556    -2.7583149576
   38      C       3.5393884694    -0.3089979608     0.4826871296
   39      H       3.7510876981     0.7641220631     0.4488355131
   40      O       4.7375876053    -1.0509192695     0.7044299801
   41      H       5.4470567229    -0.6428435194     0.1964991310
   42      C       2.6012075443    -0.5999100351     1.6473712985
   43      H       2.4410673865    -1.6868345215     1.7039728944
   44      O       3.1196769694    -0.1276354234     2.8844188944
   45      H       3.9785552061    -0.5438364437     3.0213722953
   46      C       1.2538687532     0.0824465854     1.4294277551
   47      H       1.3868132584     1.1695257391     1.4619521805
   48      O       0.3030968293    -0.3337279828     2.4035649073
   49      H       0.6195122960    -0.0359726280     3.2640351496
 ----------------------------------------------------------------
 Molecular Point Group                 C1    NOp =  1
 Largest Abelian Subgroup              C1    NOp =  1
 Nuclear Repulsion Energy =  2460.1399156366 hartrees
 There are       96 alpha and       96 beta electrons
 Applying Cartesian multipole field
    Component          Value
    ---------          -----
     (2,0,0)        1.00000E-12
     (0,2,0)        2.00000E-11
     (0,0,2)       -3.00000E-11
 Nucleus-field energy     =    -0.0000000219 hartrees
 Requested basis set is 6-311++G(d,p)
 There are 270 shells and 718 basis functions
 A cutoff of  1.0D-11 yielded  26092 shell pairs
 There are    180637 function pairs (    191585 Cartesian)
 Smallest overlap matrix eigenvalue = 1.04E-06

 Q-Chem warning in module stvman/mkSTV.C, line 306:

 Overlap eigenvalue is smaller than square root of threshold
 Use THRESH >= 12 to get rid of this warning

 Guess MOs from SCF MO coefficient file

 -----------------------------------------------------------------------
  General SCF calculation program by
  Eric Jon Sundstrom, Paul Horn, Yuezhi Mao, Dmitri Zuev, Alec White,
  David Stuck, Shaama M.S., Shane Yost, Joonho Lee, David Small,
  Daniel Levine, Susi Lehtola, Hugh Burton, Evgeny Epifanovsky
 -----------------------------------------------------------------------
 Exchange:     0.2000 Hartree-Fock + 0.0800 Slater + 0.7200 B88
 Correlation:  0.1900 VWN1RPA + 0.8100 LYP
 Using SG-1 standard quadrature grid
 using 6 threads for integral computing
 -------------------------------------------------------
 OpenMP Integral computing Module                
 Release: version 2.0, May 2017, Q-Chem Inc. Pleasanton 
 -------------------------------------------------------
 -------------------------------------------------------
 OpenMP BLAS3 based DFT computing Module                
 Release: version 1.0, May 2013, Q-Chem Inc. Pittsburgh 
 -------------------------------------------------------
 A restricted SCF calculation will be
 performed using DIIS
 SCF converges when DIIS error is below 1.0e-08
 ---------------------------------------
  Cycle       Energy         DIIS error
 ---------------------------------------
    1   -1301.5081837885      5.52e-04  
    2   -1301.5299569947      7.12e-05  
    3   -1301.5297420314      1.09e-04  
    4   -1301.5302702268      2.03e-05  
    5   -1301.5302827724      1.26e-05  
    6   -1301.5302901024      2.46e-06  
    7   -1301.5302903770      8.73e-07  
    8   -1301.5302904190      2.02e-07  
    9   -1301.5302904206      1.09e-07  
   10   -1301.5302904212      3.29e-08  
   11   -1301.5302904215      1.65e-08  
   12   -1301.5302904213      5.37e-09  Convergence criterion met
 ---------------------------------------
 SCF time:   CPU 2179.69s  wall 385.00s 
 SCF   energy in the final basis set =    -1301.5302904213
 Total energy in the final basis set =    -1301.5302904213

 --------------------------------------------------------------

                    Orbital Energies (a.u.)
 --------------------------------------------------------------

 Alpha MOs
 -- Occupied --
-19.2012 -19.1577 -19.1526 -19.1466 -19.1413 -19.1406 -19.1363 -19.1353
-19.1164 -10.3323 -10.2933 -10.2711 -10.2623 -10.2569 -10.2469 -10.2402
-10.2385 -10.2342 -10.2017 -10.1946 -10.1940 -10.1896 -10.1888 -10.1797
-10.1781  -1.1412  -1.0992  -1.0656  -1.0633  -1.0530  -1.0493  -1.0473
 -1.0384  -1.0288  -0.8661  -0.8181  -0.8084  -0.7953  -0.7593  -0.7547
 -0.7005  -0.6833  -0.6646  -0.6457  -0.6412  -0.6246  -0.6095  -0.5915
 -0.5780  -0.5681  -0.5646  -0.5520  -0.5458  -0.5264  -0.5197  -0.5064
 -0.5038  -0.4994  -0.4949  -0.4805  -0.4770  -0.4717  -0.4617  -0.4575
 -0.4533  -0.4522  -0.4415  -0.4344  -0.4326  -0.4320  -0.4259  -0.4195
 -0.4057  -0.4002  -0.3957  -0.3870  -0.3820  -0.3803  -0.3732  -0.3694
 -0.3646  -0.3615  -0.3604  -0.3537  -0.3519  -0.3429  -0.3411  -0.3266
 -0.3221  -0.3109  -0.3014  -0.2932  -0.2895  -0.2766  -0.2666  -0.2517
 -- Virtual --
 -0.0443  -0.0376  -0.0273  -0.0240  -0.0149  -0.0094  -0.0042   0.0013
  0.0041   0.0122   0.0163   0.0212   0.0251   0.0283   0.0310   0.0340
  0.0421   0.0446   0.0458   0.0512   0.0558   0.0592   0.0628   0.0652
  0.0699   0.0722   0.0765   0.0786   0.0815   0.0849   0.0873   0.0896
  0.0910   0.0941   0.0955   0.1004   0.1007   0.1048   0.1068   0.1080
  0.1101   0.1122   0.1148   0.1189   0.1195   0.1240   0.1247   0.1275
  0.1279   0.1297   0.1330   0.1338   0.1376   0.1397   0.1426   0.1438
  0.1454   0.1501   0.1509   0.1517   0.1533   0.1541   0.1566   0.1604
  0.1633   0.1642   0.1665   0.1676   0.1691   0.1707   0.1750   0.1767
  0.1816   0.1823   0.1859   0.1870   0.1898   0.1921   0.1936   0.1972
  0.1997   0.2041   0.2068   0.2084   0.2095   0.2129   0.2146   0.2188
  0.2206   0.2218   0.2240   0.2264   0.2292   0.2355   0.2370   0.2388
  0.2403   0.2446   0.2475   0.2504   0.2531   0.2543   0.2570   0.2581
  0.2630   0.2659   0.2670   0.2713   0.2733   0.2785   0.2808   0.2851
  0.2861   0.2922   0.2940   0.2971   0.2994   0.3016   0.3052   0.3060
  0.3088   0.3098   0.3131   0.3177   0.3196   0.3209   0.3222   0.3246
  0.3262   0.3313   0.3329   0.3344   0.3368   0.3418   0.3430   0.3471
  0.3492   0.3496   0.3524   0.3531   0.3540   0.3567   0.3591   0.3634
  0.3684   0.3745   0.3752   0.3797   0.3821   0.3859   0.3907   0.3927
  0.3954   0.3995   0.4062   0.4087   0.4161   0.4220   0.4266   0.4308
  0.4353   0.4416   0.4481   0.4509   0.4546   0.4576   0.4654   0.4694
  0.4713   0.4795   0.4836   0.4853   0.4886   0.4930   0.4978   0.5009
  0.5078   0.5159   0.5193   0.5278   0.5296   0.5334   0.5509   0.5577
  0.5596   0.5662   0.5715   0.5795   0.5863   0.5903   0.5964   0.6002
  0.6120   0.6149   0.6172   0.6270   0.6309   0.6378   0.6405   0.6458
  0.6490   0.6506   0.6549   0.6631   0.6658   0.6712   0.6778   0.6839
  0.6860   0.6880   0.6947   0.7031   0.7071   0.7156   0.7180   0.7256
  0.7289   0.7349   0.7418   0.7437   0.7496   0.7533   0.7601   0.7616
  0.7649   0.7690   0.7713   0.7733   0.7777   0.7857   0.7883   0.7907
  0.7954   0.7976   0.8012   0.8080   0.8142   0.8232   0.8268   0.8369
  0.8433   0.8508   0.8743   0.8798   0.9049   0.9104   0.9192   0.9267
  0.9360   0.9564   0.9578   0.9659   0.9856   0.9896   1.0012   1.0133
  1.0215   1.0239   1.0431   1.0515   1.0654   1.0771   1.0819   1.0866
  1.0970   1.1105   1.1254   1.1307   1.1359   1.1490   1.1506   1.1554
  1.1629   1.1689   1.1754   1.1795   1.1827   1.1918   1.1939   1.2000
  1.2062   1.2091   1.2239   1.2275   1.2339   1.2370   1.2432   1.2489
  1.2637   1.2683   1.2716   1.2800   1.2900   1.2980   1.3086   1.3121
  1.3215   1.3291   1.3359   1.3431   1.3540   1.3702   1.3847   1.3925
  1.4001   1.4042   1.4116   1.4237   1.4282   1.4314   1.4403   1.4557
  1.4664   1.4737   1.4843   1.4956   1.5031   1.5125   1.5204   1.5299
  1.5338   1.5457   1.5497   1.5566   1.5643   1.5660   1.5716   1.5755
  1.5765   1.5833   1.5881   1.5941   1.5958   1.5998   1.6042   1.6120
  1.6138   1.6184   1.6222   1.6256   1.6360   1.6387   1.6447   1.6503
  1.6570   1.6616   1.6663   1.6749   1.6802   1.6824   1.6877   1.6955
  1.7047   1.7099   1.7171   1.7255   1.7346   1.7392   1.7481   1.7515
  1.7599   1.7634   1.7661   1.7776   1.7891   1.8032   1.8101   1.8206
  1.8265   1.8269   1.8340   1.8414   1.8596   1.8643   1.8675   1.8711
  1.8839   1.8918   1.9125   1.9196   1.9323   1.9509   1.9589   1.9666
  1.9761   1.9803   1.9819   2.0028   2.0106   2.0231   2.0246   2.0435
  2.0552   2.0625   2.0687   2.0731   2.0776   2.0924   2.0974   2.1147
  2.1197   2.1251   2.1328   2.1438   2.1511   2.1532   2.1674   2.1810
  2.1969   2.2084   2.2177   2.2221   2.2342   2.2453   2.2505   2.2674
  2.2720   2.2772   2.2972   2.3070   2.3173   2.3237   2.3539   2.3611
  2.3694   2.3805   2.3871   2.4038   2.4171   2.4259   2.4393   2.4559
  2.4734   2.4978   2.5043   2.5179   2.5276   2.5398   2.5494   2.5692
  2.5705   2.5783   2.5906   2.5988   2.6096   2.6195   2.6285   2.6367
  2.6472   2.6551   2.6652   2.6753   2.6790   2.6926   2.6952   2.7034
  2.7169   2.7245   2.7330   2.7464   2.7561   2.7845   2.7869   2.8078
  2.8099   2.8193   2.8283   2.8400   2.8478   2.8529   2.8694   2.8755
  2.8821   2.8871   2.8973   2.9048   2.9188   2.9228   2.9344   2.9367
  2.9456   2.9643   2.9688   2.9789   2.9849   2.9909   2.9958   2.9982
  3.0173   3.0275   3.0349   3.0455   3.0547   3.0718   3.0753   3.0892
  3.0983   3.1005   3.1123   3.1178   3.1269   3.1361   3.1421   3.1591
  3.1693   3.1776   3.1867   3.1925   3.2154   3.2235   3.2356   3.2526
  3.2552   3.2646   3.2861   3.2976   3.3188   3.3308   3.3447   3.3597
  3.3661   3.3755   3.3875   3.4070   3.4183   3.4217   3.4541   3.4934
  3.5130   3.5191   3.5352   3.5505   3.5762   3.6004   3.6114   3.6994
  3.7826   3.7919   3.8014   3.8148   3.8283   3.8421   3.8639   3.8798
  3.8896   3.9064   3.9232   3.9412   3.9448   3.9798   3.9835   3.9947
  4.0003   4.0315   4.0628   4.0700   4.1014   4.1246   4.1508   4.1826
  4.1879   4.2021   4.2312   4.2468   4.2727   4.3023   4.3277   4.3408
  4.3777   4.3984   4.9646   5.0434   5.0564   5.0990   5.1003   5.1197
  5.1712   5.1745   5.1876   5.1899   5.2090   5.2882   5.3795   5.4126
  5.4214   5.4425   5.4688   5.4987   5.5711   5.6358   5.6534   5.7054
  5.7179   5.7276   5.7833   5.8151   5.8392  23.7682  23.7765  23.7853
 23.8081  23.8187  23.8325  23.8437  23.8620  23.8788  23.8844  23.8878
 23.9176  23.9347  23.9481  23.9715  23.9880  49.8498  49.9178  49.9479
 49.9582  49.9670  49.9684  50.0100  50.0183  50.0271
 --------------------------------------------------------------

          Ground-State Mulliken Net Atomic Charges

     Atom                 Charge (a.u.)
  ----------------------------------------
      1 C                     0.717974
      2 H                     0.229054
      3 C                    -1.013126
      4 H                     0.265676
      5 O                     0.183938
      6 C                    -0.562266
      7 H                     0.239030
      8 H                     0.177950
      9 C                     0.777699
     10 H                     0.198218
     11 C                    -0.411926
     12 O                    -0.199690
     13 H                     0.104158
     14 C                    -0.793031
     15 H                     0.182585
     16 H                     0.173915
     17 C                    -0.340126
     18 H                     0.161932
     19 H                     0.179672
     20 C                     0.074816
     21 C                    -0.632488
     22 H                     0.179380
     23 H                     0.165215
     24 H                     0.153586
     25 C                    -0.285819
     26 O                    -0.148699
     27 H                     0.137027
     28 H                     0.273360
     29 O                     0.035234
     30 C                     0.061813
     31 H                     0.238375
     32 C                    -0.281482
     33 H                     0.237553
     34 C                     0.006285
     35 O                    -0.233544
     36 O                    -0.174273
     37 H                     0.295266
     38 C                    -0.695477
     39 H                     0.293811
     40 O                    -0.194992
     41 H                     0.288990
     42 C                    -0.667036
     43 H                     0.252275
     44 O                    -0.183549
     45 H                     0.254369
     46 C                    -0.190168
     47 H                     0.323018
     48 O                    -0.114322
     49 H                     0.259843
  ----------------------------------------
  Sum of atomic charges =     0.000000

 -----------------------------------------------------------------
                    Cartesian Multipole Moments
 -----------------------------------------------------------------
    Charge (ESU x 10^10)
                 0.0000
    Dipole Moment (Debye)
         X      -1.0531      Y      -0.1362      Z       1.7464
       Tot       2.0439
    Quadrupole Moments (Debye-Ang)
        XX    -109.9441     XY      -0.6129     YY    -159.7683
        XZ      -8.4240     YZ     -17.8939     ZZ    -169.9959
    Octopole Moments (Debye-Ang^2)
       XXX     127.4327    XXY      27.5917    XYY      -0.0330
       YYY       8.2895    XXZ     -19.1929    XYZ      -5.0827
       YYZ      20.1673    XZZ      49.0005    YZZ      50.0179
       ZZZ     105.7968
    Hexadecapole Moments (Debye-Ang^3)
      XXXX   -7070.5997   XXXY     352.2569   XXYY   -1745.3933
      XYYY     130.8304   YYYY   -2328.6478   XXXZ    -392.4355
      XXYZ    -304.8466   XYYZ    -121.3985   YYYZ    -778.2425
      XXZZ   -1740.1717   XYZZ      -1.8490   YYZZ    -983.6083
      XZZZ    -252.9450   YZZZ    -887.9494   ZZZZ   -2832.9095
 -----------------------------------------------------------------
 Calculating analytic gradient of the SCF energy
 Gradient of SCF Energy
            1           2           3           4           5           6
    1   0.0000083   0.0000210  -0.0002423   0.0001278   0.0011261   0.0002236
    2  -0.0002852   0.0001747  -0.0005566   0.0001125   0.0006016  -0.0004142
    3  -0.0008086   0.0001661  -0.0002418  -0.0000033   0.0008712   0.0002334
            7           8           9          10          11          12
    1  -0.0002430   0.0002837   0.0005242  -0.0001469   0.0005444  -0.0000114
    2   0.0003155   0.0000695  -0.0000254   0.0001207  -0.0003696   0.0000491
    3   0.0001858  -0.0001607   0.0003291  -0.0000820  -0.0001265  -0.0000449
           13          14          15          16          17          18
    1  -0.0002894  -0.0005393  -0.0000165   0.0000844   0.0000223  -0.0000940
    2  -0.0000110   0.0001076   0.0001355  -0.0001426  -0.0000683  -0.0001692
    3   0.0000270  -0.0000297   0.0001425   0.0000544  -0.0000812  -0.0000770
           19          20          21          22          23          24
    1   0.0000900   0.0004890  -0.0000410  -0.0000535  -0.0001321   0.0001405
    2  -0.0000162   0.0002863   0.0000585   0.0000808   0.0000991   0.0002602
    3  -0.0000505  -0.0002673   0.0002541   0.0000175  -0.0000740   0.0000491
           25          26          27          28          29          30
    1   0.0008331  -0.0008105  -0.0003954   0.0000857  -0.0004448   0.0002319
    2  -0.0001540  -0.0002627   0.0001724  -0.0000139   0.0008227  -0.0009414
    3   0.0014932  -0.0006999  -0.0004654  -0.0000338  -0.0003349   0.0008900
           31          32          33          34          35          36
    1  -0.0001258   0.0001974  -0.0001697  -0.0004436   0.0003039  -0.0001549
    2  -0.0000236  -0.0011472  -0.0002827   0.0013932  -0.0007198  -0.0002174
    3  -0.0001845  -0.0004772   0.0004539  -0.0010873   0.0005841   0.0003469
           37          38          39          40          41          42
    1   0.0000116  -0.0006840   0.0002103   0.0000497   0.0004031   0.0004446
    2   0.0000166  -0.0000627   0.0000676   0.0002011  -0.0000513  -0.0000975
    3   0.0002071   0.0006127  -0.0000856  -0.0007045   0.0003292  -0.0009348
           43          44          45          46          47          48
    1  -0.0001500  -0.0001662  -0.0000239  -0.0006811   0.0002001  -0.0006683
    2   0.0002798   0.0000081   0.0000497   0.0001963   0.0002098   0.0002226
    3   0.0000029   0.0001057   0.0000613  -0.0004916   0.0001779  -0.0001467
           49
    1   0.0000708
    2  -0.0000793
    3   0.0000983
 Max gradient component =       1.493E-03
 RMS gradient           =       4.066E-04
 Gradient time:  CPU 517.09 s  wall 87.32 s
 Geometry Optimization Parameters
   NAtoms,    NIC,     NZ,  NCons,   NDum,   NFix, NCnnct, MaxDiis
       49     390       0       0       0       0       0       0

 Cartesian Hessian Update
 Hessian Updated using BFGS Update


** GEOMETRY OPTIMIZATION IN DELOCALIZED INTERNAL COORDINATES **
   Searching for a Minimum

   Optimization Cycle:  12

                       Coordinates (Angstroms)
     ATOM                X               Y               Z
      1  C        -2.7788953876    0.9503890245    0.0603769158
      2  H        -2.7795346242    1.5465359588   -0.8640976103
      3  C        -1.7263317446   -0.1593144853   -0.1070776493
      4  H        -1.7139476538   -0.7592286986    0.8114839442
      5  O        -0.4445638931    0.4843685662   -0.2373638872
      6  C        -2.0228598751   -1.0517850574   -1.3137791542
      7  H        -2.0025103613   -0.4412164200   -2.2219779640
      8  H        -1.2452209406   -1.8102886598   -1.4342692819
      9  C        -3.3942587832   -1.7121371870   -1.1620076262
     10  H        -3.3998807316   -2.3540510697   -0.2655456112
     11  C        -3.7480834179   -2.6364057531   -2.3076455744
     12  O        -3.0416503691   -2.8788933069   -3.2540085051
     13  H        -4.7565135407   -3.1024858421   -2.2257514770
     14  C        -4.4954355194   -0.6477230881   -0.9646300453
     15  H        -5.4654324714   -1.1257116651   -0.7927867251
     16  H        -4.5897320160   -0.0602191415   -1.8861369299
     17  C        -4.1638651426    0.2896735815    0.2042712719
     18  H        -4.9408842344    1.0534412510    0.2730437307
     19  H        -4.1962674752   -0.2768941139    1.1442414645
     20  C        -2.4270457874    1.8977375523    1.2335858919
     21  C        -3.5428126599    2.9182519281    1.5602802868
     22  H        -3.2104654126    3.5999234104    2.3464875903
     23  H        -3.8063129131    3.5188883077    0.6826445907
     24  H        -4.4481712563    2.4226593997    1.9135374852
     25  C        -1.1904123865    2.7308051471    0.9395278222
     26  O        -0.3737694704    3.0540762707    1.7676418318
     27  H        -1.1252386263    3.1192993721   -0.1000020787
     28  H        -2.2099907384    1.3093208091    2.1305521523
     29  O         1.6158157927   -0.0141333762   -0.9719316141
     30  C         2.8349350493   -0.7326370014   -0.8150892903
     31  H         2.6427140228   -1.8150945560   -0.7881598180
     32  C         0.6746293453   -0.2918708168    0.0594515600
     33  H         0.4235851396   -1.3647313571    0.0510151045
     34  C         3.6313788927   -0.4842402990   -2.0989674582
     35  O         3.3733196375   -0.9762100154   -3.1606520413
     36  O         4.6887922577    0.3468892503   -1.9019906503
     37  H         5.1282469763    0.4641418556   -2.7583149576
     38  C         3.5393884694   -0.3089979608    0.4826871296
     39  H         3.7510876981    0.7641220631    0.4488355131
     40  O         4.7375876053   -1.0509192695    0.7044299801
     41  H         5.4470567229   -0.6428435194    0.1964991310
     42  C         2.6012075443   -0.5999100351    1.6473712985
     43  H         2.4410673865   -1.6868345215    1.7039728944
     44  O         3.1196769694   -0.1276354234    2.8844188944
     45  H         3.9785552061   -0.5438364437    3.0213722953
     46  C         1.2538687532    0.0824465854    1.4294277551
     47  H         1.3868132584    1.1695257391    1.4619521805
     48  O         0.3030968293   -0.3337279828    2.4035649073
     49  H         0.6195122960   -0.0359726280    3.2640351496
   Point Group: c1    Number of degrees of freedom:   141


   Energy is  -1301.530290421

 Hessian Updated using BFGS Update

141 Hessian modes will be used to form the next step
  Hessian Eigenvalues:
     0.001551    0.004561    0.004832    0.005555    0.006662    0.006842
     0.007054    0.007209    0.007757    0.008260    0.008825    0.010500
     0.010679    0.011748    0.013486    0.017266    0.020285    0.020881
     0.022325    0.030351    0.030850    0.036105    0.037976    0.039603
     0.039646    0.042443    0.042824    0.044432    0.045735    0.046764
     0.047340    0.047955    0.048455    0.048960    0.049507    0.050205
     0.050408    0.051635    0.054809    0.055140    0.055636    0.055895
     0.056391    0.057267    0.059066    0.059337    0.060792    0.062208
     0.062603    0.068073    0.068863    0.070276    0.074280    0.079252
     0.082687    0.083478    0.084359    0.084863    0.094075    0.096509
     0.109331    0.112526    0.118497    0.135951    0.144888    0.147636
     0.152681    0.159083    0.159758    0.159986    0.160030    0.160191
     0.160409    0.160441    0.160821    0.161532    0.165096    0.171187
     0.174241    0.175077    0.182138    0.190787    0.194895    0.202550
     0.203215    0.216520    0.219892    0.224732    0.249375    0.251416
     0.264017    0.266765    0.269222    0.272784    0.279957    0.284646
     0.286746    0.288950    0.291939    0.293480    0.294566    0.295848
     0.301283    0.306381    0.308381    0.327340    0.331257    0.334230
     0.336601    0.338320    0.338636    0.338824    0.339422    0.339611
     0.339866    0.339934    0.340206    0.340584    0.340894    0.341123
     0.341412    0.341588    0.342202    0.342912    0.344379    0.352951
     0.389023    0.397066    0.401362    0.401998    0.403065    0.417336
     0.452773    0.509583    0.513808    0.515613    0.522043    0.550400
     0.876457    0.922034    0.944891

 Minimum Search - Taking Simple RFO Step
 Searching for Lamda that Minimizes Along All modes
 Value Taken    Lamda =  -0.00022526
 Step Taken.  Stepsize is  0.174561

                             Maximum     Tolerance    Cnvgd?
         Gradient           0.002681      0.000300      NO
         Displacement       0.048708      0.001200      NO
         Energy change     -0.000240      0.000001      NO


 New Cartesian Coordinates Obtained by Inverse Iteration

 Displacement from previous Coordinates is:  0.863590
 ----------------------------------------------------------------
             Standard Nuclear Orientation (Angstroms)
    I     Atom           X                Y                Z
 ----------------------------------------------------------------
    1      C      -2.7874575342     0.9442181550     0.0791594321
    2      H      -2.7816910178     1.5500444174    -0.8389031963
    3      C      -1.7262432186    -0.1583246014    -0.0947047514
    4      H      -1.7203681336    -0.7731398272     0.8147612205
    5      O      -0.4462023790     0.4901564848    -0.2072093860
    6      C      -2.0045012851    -1.0342133249    -1.3185063471
    7      H      -1.9662842621    -0.4139888162    -2.2195498541
    8      H      -1.2250147622    -1.7916212688    -1.4338352363
    9      C      -3.3791867046    -1.6958980323    -1.1996386034
   10      H      -3.3963380097    -2.3554653958    -0.3159958769
   11      C      -3.7187708008    -2.5979492328    -2.3669167045
   12      O      -2.9990430920    -2.8257559958    -3.3071765835
   13      H      -4.7266509458    -3.0671832278    -2.3056264062
   14      C      -4.4838392364    -0.6367962281    -0.9963926760
   15      H      -5.4549121515    -1.1207411887    -0.8485290019
   16      H      -4.5670330681    -0.0303665897    -1.9069352549
   17      C      -4.1708673671     0.2769817728     0.1956855500
   18      H      -4.9501026447     1.0380741209     0.2703808860
   19      H      -4.2127395409    -0.3083654522     1.1237484220
   20      C      -2.4558187311     1.8805675138     1.2648595381
   21      C      -3.5811341722     2.8926709978     1.5815819286
   22      H      -3.2669222426     3.5661164141     2.3820589218
   23      H      -3.8290247914     3.5023112304     0.7057283698
   24      H      -4.4915165046     2.3882872404     1.9097252353
   25      C      -1.2177168710     2.7202092463     0.9919120754
   26      O      -0.4205806860     3.0535318489     1.8361456687
   27      H      -1.1265860348     3.0987177642    -0.0486488136
   28      H      -2.2495287584     1.2854764226     2.1597742146
   29      O       1.6019611120    -0.0382766976    -0.9588797620
   30      C       2.8185328278    -0.7598208514    -0.8025745920
   31      H       2.6184841906    -1.8394038051    -0.7375158334
   32      C       0.6745125910    -0.2830666789     0.0934294549
   33      H       0.4172461957    -1.3542657016     0.1105145026
   34      C       3.5904689930    -0.5593814362    -2.1099628130
   35      O       3.2763986985    -1.0411754110    -3.1616271181
   36      O       4.6925925084     0.2212912468    -1.9525576036
   37      H       5.1106872091     0.3090063231    -2.8233029967
   38      C       3.5485733738    -0.3043626654     0.4701358608
   39      H       3.7637655390     0.7664349952     0.4040624695
   40      O       4.7457597534    -1.0473322914     0.6934795656
   41      H       5.4422636736    -0.6643627543     0.1492811764
   42      C       2.6297907509    -0.5576459172     1.6597598054
   43      H       2.4696013267    -1.6426329393     1.7511689604
   44      O       3.1738728559    -0.0492773301     2.8712447633
   45      H       4.0344591113    -0.4642262570     3.0025219893
   46      C       1.2790796841     0.1205100506     1.4456773773
   47      H       1.4116365816     1.2077758223     1.4488726865
   48      O       0.3448726244    -0.2705065608     2.4451139466
   49      H       0.6637637653     0.0697107897     3.2887282119
 ----------------------------------------------------------------
 Molecular Point Group                 C1    NOp =  1
 Largest Abelian Subgroup              C1    NOp =  1
 Nuclear Repulsion Energy =  2458.9560529116 hartrees
 There are       96 alpha and       96 beta electrons
 Applying Cartesian multipole field
    Component          Value
    ---------          -----
     (2,0,0)        1.00000E-12
     (0,2,0)        2.00000E-11
     (0,0,2)       -3.00000E-11
 Nucleus-field energy     =    -0.0000000238 hartrees
 Requested basis set is 6-311++G(d,p)
 There are 270 shells and 718 basis functions
 A cutoff of  1.0D-11 yielded  26094 shell pairs
 There are    180721 function pairs (    191671 Cartesian)
 Smallest overlap matrix eigenvalue = 1.04E-06

 Q-Chem warning in module stvman/mkSTV.C, line 306:

 Overlap eigenvalue is smaller than square root of threshold
 Use THRESH >= 12 to get rid of this warning

 Guess MOs from SCF MO coefficient file

 -----------------------------------------------------------------------
  General SCF calculation program by
  Eric Jon Sundstrom, Paul Horn, Yuezhi Mao, Dmitri Zuev, Alec White,
  David Stuck, Shaama M.S., Shane Yost, Joonho Lee, David Small,
  Daniel Levine, Susi Lehtola, Hugh Burton, Evgeny Epifanovsky
 -----------------------------------------------------------------------
 Exchange:     0.2000 Hartree-Fock + 0.0800 Slater + 0.7200 B88
 Correlation:  0.1900 VWN1RPA + 0.8100 LYP
 Using SG-1 standard quadrature grid
 using 6 threads for integral computing
 -------------------------------------------------------
 OpenMP Integral computing Module                
 Release: version 2.0, May 2017, Q-Chem Inc. Pleasanton 
 -------------------------------------------------------
 -------------------------------------------------------
 OpenMP BLAS3 based DFT computing Module                
 Release: version 1.0, May 2013, Q-Chem Inc. Pittsburgh 
 -------------------------------------------------------
 A restricted SCF calculation will be
 performed using DIIS
 SCF converges when DIIS error is below 1.0e-08
 ---------------------------------------
  Cycle       Energy         DIIS error
 ---------------------------------------
    1   -1301.5169257470      4.20e-04  
    2   -1301.5301999454      6.26e-05  
    3   -1301.5300632532      9.01e-05  
    4   -1301.5304198647      1.45e-05  
    5   -1301.5304251863      9.99e-06  
    6   -1301.5304297526      1.97e-06  
    7   -1301.5304299290      7.16e-07  
    8   -1301.5304299571      1.62e-07  
    9   -1301.5304299580      7.65e-08  
   10   -1301.5304299584      2.33e-08  
   11   -1301.5304299584      7.31e-09  Convergence criterion met
 ---------------------------------------
 SCF time:   CPU 1996.99s  wall 352.00s 
 SCF   energy in the final basis set =    -1301.5304299584
 Total energy in the final basis set =    -1301.5304299584

 --------------------------------------------------------------

                    Orbital Energies (a.u.)
 --------------------------------------------------------------

 Alpha MOs
 -- Occupied --
-19.2017 -19.1575 -19.1522 -19.1470 -19.1413 -19.1403 -19.1356 -19.1351
-19.1165 -10.3326 -10.2936 -10.2709 -10.2627 -10.2569 -10.2469 -10.2401
-10.2393 -10.2345 -10.2017 -10.1946 -10.1939 -10.1898 -10.1889 -10.1797
-10.1781  -1.1414  -1.0993  -1.0654  -1.0631  -1.0530  -1.0489  -1.0469
 -1.0385  -1.0286  -0.8662  -0.8183  -0.8081  -0.7952  -0.7594  -0.7547
 -0.7005  -0.6834  -0.6646  -0.6456  -0.6410  -0.6248  -0.6097  -0.5915
 -0.5781  -0.5681  -0.5644  -0.5518  -0.5460  -0.5263  -0.5201  -0.5064
 -0.5039  -0.4991  -0.4950  -0.4806  -0.4774  -0.4717  -0.4613  -0.4573
 -0.4535  -0.4519  -0.4414  -0.4346  -0.4328  -0.4321  -0.4260  -0.4197
 -0.4055  -0.4002  -0.3959  -0.3872  -0.3820  -0.3804  -0.3732  -0.3691
 -0.3644  -0.3607  -0.3602  -0.3536  -0.3519  -0.3431  -0.3413  -0.3264
 -0.3224  -0.3107  -0.3011  -0.2930  -0.2897  -0.2771  -0.2665  -0.2517
 -- Virtual --
 -0.0442  -0.0377  -0.0277  -0.0239  -0.0149  -0.0093  -0.0041   0.0014
  0.0041   0.0124   0.0162   0.0211   0.0254   0.0281   0.0310   0.0338
  0.0416   0.0448   0.0458   0.0508   0.0559   0.0592   0.0625   0.0648
  0.0700   0.0721   0.0767   0.0787   0.0821   0.0848   0.0871   0.0895
  0.0909   0.0941   0.0953   0.1001   0.1006   0.1048   0.1067   0.1083
  0.1100   0.1121   0.1147   0.1189   0.1194   0.1239   0.1248   0.1277
  0.1280   0.1303   0.1324   0.1335   0.1371   0.1400   0.1420   0.1438
  0.1455   0.1498   0.1507   0.1521   0.1525   0.1540   0.1566   0.1602
  0.1627   0.1650   0.1664   0.1671   0.1695   0.1707   0.1755   0.1768
  0.1820   0.1822   0.1854   0.1866   0.1902   0.1924   0.1933   0.1977
  0.1991   0.2041   0.2072   0.2082   0.2086   0.2127   0.2143   0.2187
  0.2203   0.2214   0.2241   0.2263   0.2290   0.2364   0.2370   0.2383
  0.2404   0.2450   0.2472   0.2500   0.2532   0.2547   0.2571   0.2581
  0.2628   0.2659   0.2677   0.2725   0.2732   0.2780   0.2807   0.2849
  0.2857   0.2924   0.2941   0.2971   0.2981   0.3012   0.3048   0.3057
  0.3083   0.3102   0.3123   0.3167   0.3199   0.3209   0.3222   0.3246
  0.3266   0.3314   0.3324   0.3335   0.3364   0.3414   0.3424   0.3469
  0.3488   0.3494   0.3524   0.3533   0.3536   0.3563   0.3589   0.3624
  0.3692   0.3727   0.3758   0.3806   0.3815   0.3863   0.3908   0.3922
  0.3962   0.3975   0.4063   0.4083   0.4157   0.4214   0.4254   0.4310
  0.4351   0.4409   0.4456   0.4493   0.4531   0.4552   0.4650   0.4695
  0.4703   0.4807   0.4824   0.4849   0.4882   0.4928   0.4956   0.5003
  0.5074   0.5152   0.5178   0.5265   0.5280   0.5331   0.5508   0.5576
  0.5580   0.5657   0.5714   0.5798   0.5864   0.5884   0.5959   0.5989
  0.6119   0.6147   0.6163   0.6277   0.6305   0.6373   0.6397   0.6453
  0.6486   0.6504   0.6546   0.6637   0.6657   0.6687   0.6789   0.6831
  0.6858   0.6902   0.6933   0.7027   0.7075   0.7146   0.7192   0.7248
  0.7278   0.7357   0.7421   0.7437   0.7479   0.7535   0.7596   0.7621
  0.7642   0.7690   0.7719   0.7732   0.7775   0.7859   0.7893   0.7901
  0.7954   0.7975   0.8005   0.8075   0.8134   0.8216   0.8272   0.8357
  0.8438   0.8474   0.8733   0.8796   0.9052   0.9105   0.9189   0.9263
  0.9359   0.9534   0.9582   0.9665   0.9856   0.9912   1.0004   1.0122
  1.0200   1.0248   1.0413   1.0495   1.0664   1.0777   1.0794   1.0874
  1.0973   1.1122   1.1261   1.1313   1.1358   1.1477   1.1517   1.1527
  1.1594   1.1682   1.1733   1.1797   1.1833   1.1898   1.1945   1.1995
  1.2065   1.2093   1.2248   1.2284   1.2316   1.2372   1.2435   1.2476
  1.2619   1.2665   1.2702   1.2804   1.2896   1.3000   1.3070   1.3082
  1.3219   1.3279   1.3357   1.3439   1.3523   1.3717   1.3855   1.3902
  1.3974   1.4064   1.4113   1.4227   1.4263   1.4291   1.4393   1.4548
  1.4661   1.4744   1.4850   1.4959   1.5027   1.5113   1.5197   1.5277
  1.5337   1.5462   1.5502   1.5561   1.5644   1.5663   1.5721   1.5753
  1.5760   1.5832   1.5884   1.5938   1.5958   1.6006   1.6039   1.6118
  1.6129   1.6176   1.6221   1.6254   1.6349   1.6375   1.6440   1.6475
  1.6563   1.6618   1.6672   1.6747   1.6800   1.6828   1.6884   1.6958
  1.7038   1.7092   1.7153   1.7247   1.7337   1.7396   1.7472   1.7506
  1.7571   1.7638   1.7664   1.7766   1.7889   1.8006   1.8104   1.8201
  1.8248   1.8277   1.8329   1.8428   1.8587   1.8623   1.8681   1.8699
  1.8843   1.8922   1.9121   1.9162   1.9311   1.9500   1.9563   1.9640
  1.9760   1.9802   1.9822   2.0040   2.0103   2.0226   2.0241   2.0442
  2.0542   2.0622   2.0700   2.0738   2.0778   2.0928   2.0970   2.1150
  2.1192   2.1241   2.1346   2.1426   2.1504   2.1554   2.1666   2.1812
  2.1982   2.2081   2.2185   2.2211   2.2339   2.2455   2.2496   2.2664
  2.2738   2.2762   2.2955   2.3067   2.3156   2.3243   2.3542   2.3615
  2.3697   2.3802   2.3876   2.4044   2.4177   2.4258   2.4385   2.4552
  2.4733   2.4980   2.5041   2.5185   2.5278   2.5386   2.5499   2.5685
  2.5699   2.5768   2.5899   2.5987   2.6092   2.6188   2.6295   2.6364
  2.6466   2.6553   2.6647   2.6762   2.6793   2.6922   2.6945   2.7042
  2.7159   2.7253   2.7332   2.7464   2.7560   2.7849   2.7864   2.8062
  2.8101   2.8189   2.8283   2.8404   2.8474   2.8540   2.8688   2.8757
  2.8813   2.8872   2.8977   2.9044   2.9188   2.9212   2.9348   2.9360
  2.9447   2.9625   2.9689   2.9785   2.9842   2.9903   2.9951   2.9977
  3.0156   3.0263   3.0340   3.0444   3.0521   3.0707   3.0745   3.0870
  3.0999   3.1023   3.1126   3.1179   3.1295   3.1360   3.1429   3.1580
  3.1696   3.1759   3.1869   3.1930   3.2158   3.2244   3.2386   3.2532
  3.2552   3.2636   3.2859   3.2965   3.3195   3.3306   3.3454   3.3606
  3.3661   3.3752   3.3866   3.4071   3.4163   3.4244   3.4540   3.4952
  3.5129   3.5193   3.5330   3.5503   3.5749   3.6005   3.6111   3.6992
  3.7825   3.7930   3.8012   3.8154   3.8278   3.8410   3.8632   3.8801
  3.8900   3.9046   3.9230   3.9391   3.9456   3.9774   3.9831   3.9941
  4.0002   4.0318   4.0639   4.0700   4.1012   4.1245   4.1505   4.1823
  4.1875   4.2021   4.2306   4.2471   4.2727   4.3012   4.3267   4.3417
  4.3771   4.3996   4.9621   5.0423   5.0562   5.0990   5.1007   5.1172
  5.1726   5.1745   5.1874   5.1901   5.2095   5.2899   5.3816   5.4132
  5.4199   5.4430   5.4673   5.4975   5.5718   5.6343   5.6520   5.7053
  5.7174   5.7271   5.7822   5.8149   5.8393  23.7679  23.7749  23.7841
 23.8080  23.8169  23.8317  23.8434  23.8601  23.8791  23.8835  23.8862
 23.9173  23.9342  23.9473  23.9702  23.9872  49.8484  49.9174  49.9477
 49.9575  49.9667  49.9685  50.0093  50.0170  50.0251
 --------------------------------------------------------------

          Ground-State Mulliken Net Atomic Charges

     Atom                 Charge (a.u.)
  ----------------------------------------
      1 C                     0.673997
      2 H                     0.228162
      3 C                    -1.010608
      4 H                     0.252670
      5 O                     0.182910
      6 C                    -0.543010
      7 H                     0.240108
      8 H                     0.177560
      9 C                     0.786730
     10 H                     0.199499
     11 C                    -0.409324
     12 O                    -0.200000
     13 H                     0.103770
     14 C                    -0.786972
     15 H                     0.182927
     16 H                     0.173861
     17 C                    -0.340981
     18 H                     0.159991
     19 H                     0.179058
     20 C                     0.084563
     21 C                    -0.632702
     22 H                     0.179541
     23 H                     0.165339
     24 H                     0.152645
     25 C                    -0.295835
     26 O                    -0.150360
     27 H                     0.140120
     28 H                     0.273336
     29 O                     0.027642
     30 C                     0.077126
     31 H                     0.235534
     32 C                    -0.255111
     33 H                     0.236694
     34 C                     0.004296
     35 O                    -0.233647
     36 O                    -0.178924
     37 H                     0.295797
     38 C                    -0.698753
     39 H                     0.291464
     40 O                    -0.193431
     41 H                     0.289193
     42 C                    -0.656976
     43 H                     0.253207
     44 O                    -0.182851
     45 H                     0.254129
     46 C                    -0.196477
     47 H                     0.320649
     48 O                    -0.117989
     49 H                     0.261435
  ----------------------------------------
  Sum of atomic charges =     0.000000

 -----------------------------------------------------------------
                    Cartesian Multipole Moments
 -----------------------------------------------------------------
    Charge (ESU x 10^10)
                 0.0000
    Dipole Moment (Debye)
         X      -1.0372      Y      -0.2394      Z       1.5668
       Tot       1.8942
    Quadrupole Moments (Debye-Ang)
        XX    -109.7592     XY      -0.8372     YY    -159.6553
        XZ      -9.0133     YZ     -17.6544     ZZ    -170.2869
    Octopole Moments (Debye-Ang^2)
       XXX     125.2698    XXY      23.0051    XYY      -0.7876
       YYY       6.5348    XXZ     -25.2918    XYZ      -3.5800
       YYZ      18.5517    XZZ      52.4606    YZZ      49.2786
       ZZZ     103.0885
    Hexadecapole Moments (Debye-Ang^3)
      XXXX   -7081.9256   XXXY     353.3316   XXYY   -1737.5914
      XYYY     163.2173   YYYY   -2293.5683   XXXZ    -415.1440
      XXYZ    -294.1349   XYYZ    -116.2275   YYYZ    -805.3303
      XXZZ   -1725.8190   XYZZ       4.3633   YYZZ    -992.9243
      XZZZ    -275.8705   YZZZ    -917.4471   ZZZZ   -2895.4752
 -----------------------------------------------------------------
 Calculating analytic gradient of the SCF energy
 Gradient of SCF Energy
            1           2           3           4           5           6
    1  -0.0005458  -0.0000937   0.0003664  -0.0000963   0.0002182   0.0007405
    2   0.0002270  -0.0001176  -0.0003983  -0.0001259  -0.0000051  -0.0000996
    3   0.0002698   0.0001273   0.0001084   0.0000326  -0.0007684   0.0000232
            7           8           9          10          11          12
    1  -0.0001800   0.0002808   0.0002702  -0.0000063  -0.0003608   0.0002737
    2   0.0000717   0.0001637  -0.0000672   0.0001257   0.0002634  -0.0002484
    3  -0.0000352  -0.0000498   0.0002466  -0.0000118  -0.0000446  -0.0002050
           13          14          15          16          17          18
    1   0.0000530  -0.0001989   0.0000069   0.0000196   0.0000648  -0.0000793
    2  -0.0001433   0.0001082   0.0000453  -0.0000551   0.0002003   0.0001039
    3   0.0000565  -0.0000853   0.0001299  -0.0000703   0.0000087   0.0000053
           19          20          21          22          23          24
    1   0.0001503  -0.0000438   0.0001164  -0.0000105  -0.0000690  -0.0001330
    2   0.0000300   0.0000280   0.0001003   0.0000567   0.0000638  -0.0001385
    3  -0.0000297   0.0001895  -0.0000106  -0.0000086  -0.0000337  -0.0001092
           25          26          27          28          29          30
    1  -0.0004218   0.0001627   0.0000642  -0.0001199  -0.0007034   0.0000387
    2  -0.0001627   0.0000486  -0.0000512  -0.0000880   0.0004059  -0.0006160
    3   0.0002730  -0.0000157  -0.0003490  -0.0001737  -0.0000083   0.0008718
           31          32          33          34          35          36
    1  -0.0002119   0.0002321  -0.0002037   0.0000601   0.0000784  -0.0001857
    2   0.0001703  -0.0003920  -0.0002942   0.0008893  -0.0006457  -0.0001929
    3  -0.0000745   0.0000508  -0.0002665   0.0002691  -0.0004480  -0.0000542
           37          38          39          40          41          42
    1   0.0000888  -0.0001961  -0.0000599   0.0001810   0.0000521   0.0003439
    2   0.0001326   0.0004654  -0.0001001  -0.0004501   0.0003021  -0.0001816
    3  -0.0000205   0.0003271   0.0000225  -0.0005783   0.0004469  -0.0001154
           43          44          45          46          47          48
    1  -0.0001164   0.0000109   0.0000987   0.0003179  -0.0000469  -0.0004667
    2  -0.0000581   0.0002008  -0.0000678   0.0002680  -0.0000684   0.0002969
    3  -0.0000848   0.0002436   0.0000291  -0.0002364   0.0001261  -0.0000273
           49
    1   0.0002593
    2  -0.0000004
    3   0.0000568
 Max gradient component =       8.893E-04
 RMS gradient           =       2.547E-04
 Gradient time:  CPU 517.11 s  wall 87.36 s
 Geometry Optimization Parameters
   NAtoms,    NIC,     NZ,  NCons,   NDum,   NFix, NCnnct, MaxDiis
       49     390       0       0       0       0       0       0

 Cartesian Hessian Update
 Hessian Updated using BFGS Update


** GEOMETRY OPTIMIZATION IN DELOCALIZED INTERNAL COORDINATES **
   Searching for a Minimum

   Optimization Cycle:  13

                       Coordinates (Angstroms)
     ATOM                X               Y               Z
      1  C        -2.7874575342    0.9442181550    0.0791594321
      2  H        -2.7816910178    1.5500444174   -0.8389031963
      3  C        -1.7262432186   -0.1583246014   -0.0947047514
      4  H        -1.7203681336   -0.7731398272    0.8147612205
      5  O        -0.4462023790    0.4901564848   -0.2072093860
      6  C        -2.0045012851   -1.0342133249   -1.3185063471
      7  H        -1.9662842621   -0.4139888162   -2.2195498541
      8  H        -1.2250147622   -1.7916212688   -1.4338352363
      9  C        -3.3791867046   -1.6958980323   -1.1996386034
     10  H        -3.3963380097   -2.3554653958   -0.3159958769
     11  C        -3.7187708008   -2.5979492328   -2.3669167045
     12  O        -2.9990430920   -2.8257559958   -3.3071765835
     13  H        -4.7266509458   -3.0671832278   -2.3056264062
     14  C        -4.4838392364   -0.6367962281   -0.9963926760
     15  H        -5.4549121515   -1.1207411887   -0.8485290019
     16  H        -4.5670330681   -0.0303665897   -1.9069352549
     17  C        -4.1708673671    0.2769817728    0.1956855500
     18  H        -4.9501026447    1.0380741209    0.2703808860
     19  H        -4.2127395409   -0.3083654522    1.1237484220
     20  C        -2.4558187311    1.8805675138    1.2648595381
     21  C        -3.5811341722    2.8926709978    1.5815819286
     22  H        -3.2669222426    3.5661164141    2.3820589218
     23  H        -3.8290247914    3.5023112304    0.7057283698
     24  H        -4.4915165046    2.3882872404    1.9097252353
     25  C        -1.2177168710    2.7202092463    0.9919120754
     26  O        -0.4205806860    3.0535318489    1.8361456687
     27  H        -1.1265860348    3.0987177642   -0.0486488136
     28  H        -2.2495287584    1.2854764226    2.1597742146
     29  O         1.6019611120   -0.0382766976   -0.9588797620
     30  C         2.8185328278   -0.7598208514   -0.8025745920
     31  H         2.6184841906   -1.8394038051   -0.7375158334
     32  C         0.6745125910   -0.2830666789    0.0934294549
     33  H         0.4172461957   -1.3542657016    0.1105145026
     34  C         3.5904689930   -0.5593814362   -2.1099628130
     35  O         3.2763986985   -1.0411754110   -3.1616271181
     36  O         4.6925925084    0.2212912468   -1.9525576036
     37  H         5.1106872091    0.3090063231   -2.8233029967
     38  C         3.5485733738   -0.3043626654    0.4701358608
     39  H         3.7637655390    0.7664349952    0.4040624695
     40  O         4.7457597534   -1.0473322914    0.6934795656
     41  H         5.4422636736   -0.6643627543    0.1492811764
     42  C         2.6297907509   -0.5576459172    1.6597598054
     43  H         2.4696013267   -1.6426329393    1.7511689604
     44  O         3.1738728559   -0.0492773301    2.8712447633
     45  H         4.0344591113   -0.4642262570    3.0025219893
     46  C         1.2790796841    0.1205100506    1.4456773773
     47  H         1.4116365816    1.2077758223    1.4488726865
     48  O         0.3448726244   -0.2705065608    2.4451139466
     49  H         0.6637637653    0.0697107897    3.2887282119
   Point Group: c1    Number of degrees of freedom:   141


   Energy is  -1301.530429958

 Hessian Updated using BFGS Update

141 Hessian modes will be used to form the next step
  Hessian Eigenvalues:
     0.001164    0.004268    0.004652    0.005162    0.006314    0.006667
     0.007057    0.007201    0.007750    0.008341    0.008937    0.010562
     0.010675    0.012080    0.013807    0.017489    0.019847    0.021198
     0.022389    0.030772    0.030936    0.036004    0.037880    0.039505
     0.040008    0.042554    0.042583    0.044482    0.046455    0.047100
     0.047354    0.048001    0.048832    0.049415    0.049659    0.050204
     0.050439    0.051574    0.054724    0.055272    0.055755    0.055910
     0.056491    0.057266    0.058702    0.059385    0.060641    0.062311
     0.064474    0.067893    0.068844    0.069859    0.074262    0.079792
     0.082666    0.083189    0.084344    0.085037    0.094305    0.099137
     0.109246    0.111907    0.119251    0.135841    0.145873    0.147639
     0.153755    0.158881    0.159570    0.159968    0.159999    0.160135
     0.160438    0.160669    0.161281    0.162678    0.165181    0.171635
     0.174238    0.179047    0.182051    0.190957    0.195287    0.202357
     0.203259    0.218059    0.221070    0.225560    0.249433    0.251702
     0.260538    0.267491    0.272073    0.274774    0.281757    0.285430
     0.286081    0.290892    0.291376    0.293011    0.294228    0.298406
     0.300487    0.306139    0.307644    0.327137    0.331258    0.334239
     0.336537    0.338256    0.338780    0.338974    0.339437    0.339650
     0.339880    0.340077    0.340187    0.340668    0.340875    0.341134
     0.341256    0.341465    0.342284    0.343187    0.344679    0.358177
     0.388991    0.399525    0.401406    0.402362    0.404109    0.419254
     0.447393    0.509809    0.513700    0.515635    0.522471    0.550190
     0.884467    0.920888    0.945468

 Minimum Search - Taking Simple RFO Step
 Searching for Lamda that Minimizes Along All modes
 Value Taken    Lamda =  -0.00019136
 Step Taken.  Stepsize is  0.265059

                             Maximum     Tolerance    Cnvgd?
         Gradient           0.001590      0.000300      NO
         Displacement       0.084388      0.001200      NO
         Energy change     -0.000140      0.000001      NO


 New Cartesian Coordinates Obtained by Inverse Iteration

 Displacement from previous Coordinates is:  0.722773
 ----------------------------------------------------------------
             Standard Nuclear Orientation (Angstroms)
    I     Atom           X                Y                Z
 ----------------------------------------------------------------
    1      C      -2.7921545349     0.9334263976     0.0906607678
    2      H      -2.7832316653     1.5458047295    -0.8232658214
    3      C      -1.7297877835    -0.1662789777    -0.0895765531
    4      H      -1.7315794238    -0.7928223707     0.8125949216
    5      O      -0.4505683789     0.4847143107    -0.1818728388
    6      C      -1.9982891764    -1.0286106269    -1.3260511126
    7      H      -1.9405028657    -0.4023060411    -2.2217330357
    8      H      -1.2223573431    -1.7904486464    -1.4349182272
    9      C      -3.3784277750    -1.6844410218    -1.2347417800
   10      H      -3.4064368980    -2.3628337017    -0.3653163486
   11      C      -3.7122127920    -2.5605684882    -2.4227942359
   12      O      -2.9862201043    -2.7716630890    -3.3618781173
   13      H      -4.7227124067    -3.0255206540    -2.3798434390
   14      C      -4.4811277363    -0.6263944659    -1.0196588568
   15      H      -5.4540211321    -1.1121062311    -0.8903671313
   16      H      -4.5563229072    -0.0013226188    -1.9183885607
   17      C      -4.1753852985     0.2634423500     0.1918119661
   18      H      -4.9544920938     1.0233112547     0.2764792884
   19      H      -4.2225618394    -0.3396320253     1.1083401279
   20      C      -2.4621869709     1.8610781957     1.2823012729
   21      C      -3.5925189686     2.8622186867     1.6136583096
   22      H      -3.2764987302     3.5324999835     2.4157538154
   23      H      -3.8504540634     3.4752608557     0.7432601436
   24      H      -4.4967086547     2.3490188436     1.9450565018
   25      C      -1.2302506826     2.7118165901     1.0087144314
   26      O      -0.4433751728     3.0611586414     1.8565238113
   27      H      -1.1330711322     3.0822442612    -0.0332527009
   28      H      -2.2458438693     1.2607767411     2.1713267163
   29      O       1.5915689343    -0.0625894499    -0.9467393608
   30      C       2.8109471293    -0.7766945329    -0.7881935569
   31      H       2.6154774949    -1.8552661738    -0.6913872631
   32      C       0.6734116269    -0.2824982203     0.1206448500
   33      H       0.4154795694    -1.3525066984     0.1622007850
   34      C       3.5635042126    -0.6094295996    -2.1114707906
   35      O       3.1914223561    -1.0514538943    -3.1612718014
   36      O       4.7184842616     0.0959862751    -1.9735456338
   37      H       5.1208316210     0.1627061320    -2.8535407499
   38      C       3.5545076808    -0.2889317947     0.4643594787
   39      H       3.7685576465     0.7800255414     0.3684130221
   40      O       4.7530215629    -1.0263979348     0.6967030791
   41      H       5.4305123874    -0.6866120533     0.1019548942
   42      C       2.6504238924    -0.5107977444     1.6725729542
   43      H       2.5014249803    -1.5939836623     1.7990511543
   44      O       3.2079506587     0.0384701666     2.8593166895
   45      H       4.0743155118    -0.3646919440     2.9886236251
   46      C       1.2900359358     0.1481247816     1.4589862119
   47      H       1.4088463645     1.2368215967     1.4399089332
   48      O       0.3709361681    -0.2379087603     2.4731832043
   49      H       0.6698888243     0.1523514647     3.3019297825
 ----------------------------------------------------------------
 Molecular Point Group                 C1    NOp =  1
 Largest Abelian Subgroup              C1    NOp =  1
 Nuclear Repulsion Energy =  2458.5533932187 hartrees
 There are       96 alpha and       96 beta electrons
 Applying Cartesian multipole field
    Component          Value
    ---------          -----
     (2,0,0)        1.00000E-12
     (0,2,0)        2.00000E-11
     (0,0,2)       -3.00000E-11
 Nucleus-field energy     =    -0.0000000253 hartrees
 Requested basis set is 6-311++G(d,p)
 There are 270 shells and 718 basis functions
 A cutoff of  1.0D-11 yielded  26088 shell pairs
 There are    180716 function pairs (    191664 Cartesian)
 Smallest overlap matrix eigenvalue = 1.05E-06

 Q-Chem warning in module stvman/mkSTV.C, line 306:

 Overlap eigenvalue is smaller than square root of threshold
 Use THRESH >= 12 to get rid of this warning

 Guess MOs from SCF MO coefficient file

 -----------------------------------------------------------------------
  General SCF calculation program by
  Eric Jon Sundstrom, Paul Horn, Yuezhi Mao, Dmitri Zuev, Alec White,
  David Stuck, Shaama M.S., Shane Yost, Joonho Lee, David Small,
  Daniel Levine, Susi Lehtola, Hugh Burton, Evgeny Epifanovsky
 -----------------------------------------------------------------------
 Exchange:     0.2000 Hartree-Fock + 0.0800 Slater + 0.7200 B88
 Correlation:  0.1900 VWN1RPA + 0.8100 LYP
 Using SG-1 standard quadrature grid
 using 6 threads for integral computing
 -------------------------------------------------------
 OpenMP Integral computing Module                
 Release: version 2.0, May 2017, Q-Chem Inc. Pleasanton 
 -------------------------------------------------------
 -------------------------------------------------------
 OpenMP BLAS3 based DFT computing Module                
 Release: version 1.0, May 2013, Q-Chem Inc. Pittsburgh 
 -------------------------------------------------------
 A restricted SCF calculation will be
 performed using DIIS
 SCF converges when DIIS error is below 1.0e-08
 ---------------------------------------
  Cycle       Energy         DIIS error
 ---------------------------------------
    1   -1301.5180181136      3.81e-04  
    2   -1301.5303472954      5.99e-05  
    3   -1301.5302835201      7.95e-05  
    4   -1301.5305568627      1.46e-05  
    5   -1301.5305633973      8.50e-06  
    6   -1301.5305666669      2.03e-06  
    7   -1301.5305668457      7.84e-07  
    8   -1301.5305668800      1.83e-07  
    9   -1301.5305668812      1.03e-07  
   10   -1301.5305668817      4.02e-08  
   11   -1301.5305668820      1.44e-08  
   12   -1301.5305668818      3.85e-09  Convergence criterion met
 ---------------------------------------
 SCF time:   CPU 2178.17s  wall 384.00s 
 SCF   energy in the final basis set =    -1301.5305668818
 Total energy in the final basis set =    -1301.5305668818

 --------------------------------------------------------------

                    Orbital Energies (a.u.)
 --------------------------------------------------------------

 Alpha MOs
 -- Occupied --
-19.2026 -19.1571 -19.1510 -19.1474 -19.1416 -19.1393 -19.1354 -19.1350
-19.1168 -10.3331 -10.2937 -10.2708 -10.2631 -10.2572 -10.2465 -10.2398
-10.2396 -10.2345 -10.2018 -10.1945 -10.1939 -10.1899 -10.1889 -10.1797
-10.1780  -1.1421  -1.0991  -1.0654  -1.0626  -1.0536  -1.0488  -1.0467
 -1.0383  -1.0284  -0.8663  -0.8184  -0.8074  -0.7953  -0.7595  -0.7549
 -0.7010  -0.6836  -0.6645  -0.6455  -0.6409  -0.6250  -0.6093  -0.5914
 -0.5782  -0.5681  -0.5643  -0.5517  -0.5462  -0.5263  -0.5209  -0.5067
 -0.5041  -0.4988  -0.4950  -0.4810  -0.4777  -0.4716  -0.4607  -0.4573
 -0.4537  -0.4516  -0.4413  -0.4350  -0.4334  -0.4323  -0.4259  -0.4198
 -0.4053  -0.4003  -0.3962  -0.3875  -0.3821  -0.3805  -0.3728  -0.3690
 -0.3641  -0.3599  -0.3593  -0.3539  -0.3518  -0.3431  -0.3414  -0.3256
 -0.3225  -0.3104  -0.3003  -0.2930  -0.2900  -0.2772  -0.2665  -0.2520
 -- Virtual --
 -0.0441  -0.0376  -0.0282  -0.0237  -0.0150  -0.0091  -0.0037   0.0015
  0.0042   0.0125   0.0163   0.0211   0.0258   0.0279   0.0308   0.0339
  0.0411   0.0451   0.0457   0.0504   0.0560   0.0593   0.0622   0.0645
  0.0700   0.0721   0.0769   0.0789   0.0827   0.0847   0.0870   0.0895
  0.0909   0.0940   0.0953   0.1000   0.1005   0.1047   0.1065   0.1087
  0.1099   0.1120   0.1147   0.1186   0.1197   0.1239   0.1251   0.1279
  0.1280   0.1306   0.1321   0.1333   0.1368   0.1405   0.1416   0.1438
  0.1457   0.1493   0.1504   0.1518   0.1528   0.1539   0.1570   0.1596
  0.1623   0.1655   0.1663   0.1668   0.1699   0.1706   0.1759   0.1771
  0.1822   0.1828   0.1847   0.1864   0.1903   0.1924   0.1937   0.1982
  0.1990   0.2043   0.2070   0.2079   0.2085   0.2121   0.2139   0.2185
  0.2202   0.2210   0.2244   0.2267   0.2287   0.2356   0.2373   0.2383
  0.2404   0.2456   0.2472   0.2500   0.2533   0.2552   0.2571   0.2585
  0.2636   0.2658   0.2682   0.2732   0.2737   0.2773   0.2807   0.2846
  0.2857   0.2919   0.2939   0.2966   0.2983   0.3010   0.3040   0.3058
  0.3083   0.3103   0.3119   0.3163   0.3203   0.3205   0.3225   0.3248
  0.3270   0.3311   0.3325   0.3334   0.3353   0.3404   0.3419   0.3466
  0.3483   0.3495   0.3517   0.3533   0.3544   0.3562   0.3596   0.3618
  0.3697   0.3721   0.3764   0.3815   0.3816   0.3864   0.3903   0.3936
  0.3958   0.3979   0.4061   0.4087   0.4149   0.4205   0.4245   0.4308
  0.4349   0.4403   0.4431   0.4485   0.4514   0.4554   0.4662   0.4690
  0.4695   0.4796   0.4830   0.4850   0.4885   0.4920   0.4953   0.5000
  0.5066   0.5152   0.5167   0.5254   0.5279   0.5332   0.5503   0.5568
  0.5580   0.5653   0.5717   0.5797   0.5868   0.5879   0.5956   0.5981
  0.6116   0.6139   0.6162   0.6278   0.6311   0.6364   0.6395   0.6451
  0.6479   0.6503   0.6553   0.6626   0.6663   0.6674   0.6799   0.6820
  0.6858   0.6925   0.6929   0.7024   0.7080   0.7143   0.7202   0.7240
  0.7277   0.7365   0.7416   0.7452   0.7467   0.7534   0.7588   0.7626
  0.7637   0.7691   0.7714   0.7737   0.7776   0.7861   0.7887   0.7916
  0.7943   0.7970   0.7997   0.8066   0.8132   0.8203   0.8269   0.8367
  0.8438   0.8446   0.8718   0.8785   0.9049   0.9084   0.9184   0.9257
  0.9356   0.9507   0.9595   0.9677   0.9862   0.9938   0.9999   1.0128
  1.0196   1.0268   1.0398   1.0475   1.0662   1.0760   1.0801   1.0881
  1.0978   1.1134   1.1273   1.1317   1.1363   1.1445   1.1489   1.1535
  1.1588   1.1672   1.1715   1.1797   1.1841   1.1885   1.1956   1.1988
  1.2060   1.2103   1.2248   1.2288   1.2299   1.2375   1.2418   1.2483
  1.2585   1.2647   1.2690   1.2807   1.2904   1.3013   1.3044   1.3072
  1.3215   1.3245   1.3371   1.3443   1.3506   1.3740   1.3863   1.3879
  1.3962   1.4092   1.4123   1.4202   1.4242   1.4326   1.4395   1.4552
  1.4651   1.4758   1.4871   1.4965   1.5027   1.5116   1.5192   1.5260
  1.5336   1.5462   1.5506   1.5561   1.5652   1.5672   1.5728   1.5752
  1.5764   1.5825   1.5886   1.5937   1.5966   1.6023   1.6037   1.6099
  1.6146   1.6163   1.6217   1.6242   1.6357   1.6373   1.6422   1.6456
  1.6563   1.6624   1.6687   1.6745   1.6796   1.6837   1.6906   1.6972
  1.7039   1.7084   1.7155   1.7248   1.7327   1.7391   1.7468   1.7495
  1.7554   1.7642   1.7682   1.7764   1.7878   1.7987   1.8106   1.8186
  1.8242   1.8292   1.8305   1.8448   1.8568   1.8619   1.8695   1.8705
  1.8857   1.8933   1.9107   1.9134   1.9294   1.9478   1.9558   1.9620
  1.9754   1.9791   1.9811   2.0048   2.0101   2.0224   2.0259   2.0438
  2.0533   2.0603   2.0706   2.0746   2.0785   2.0927   2.0967   2.1138
  2.1184   2.1243   2.1362   2.1400   2.1506   2.1603   2.1657   2.1810
  2.1992   2.2097   2.2188   2.2210   2.2321   2.2466   2.2510   2.2630
  2.2746   2.2755   2.2919   2.3050   2.3141   2.3271   2.3540   2.3617
  2.3703   2.3800   2.3884   2.4044   2.4183   2.4265   2.4383   2.4551
  2.4734   2.4982   2.5044   2.5189   2.5286   2.5382   2.5505   2.5682
  2.5694   2.5750   2.5892   2.5983   2.6091   2.6185   2.6306   2.6353
  2.6457   2.6548   2.6648   2.6775   2.6794   2.6918   2.6933   2.7049
  2.7168   2.7269   2.7338   2.7463   2.7556   2.7844   2.7870   2.8046
  2.8104   2.8178   2.8277   2.8407   2.8477   2.8535   2.8693   2.8764
  2.8811   2.8885   2.8983   2.9053   2.9179   2.9210   2.9352   2.9367
  2.9439   2.9589   2.9682   2.9779   2.9843   2.9893   2.9930   3.0005
  3.0137   3.0230   3.0338   3.0398   3.0488   3.0705   3.0735   3.0850
  3.0995   3.1043   3.1142   3.1185   3.1325   3.1368   3.1441   3.1595
  3.1702   3.1747   3.1879   3.1937   3.2147   3.2268   3.2427   3.2536
  3.2552   3.2638   3.2881   3.2968   3.3207   3.3294   3.3474   3.3606
  3.3662   3.3766   3.3856   3.4068   3.4140   3.4265   3.4537   3.4974
  3.5127   3.5194   3.5329   3.5507   3.5739   3.6006   3.6108   3.6997
  3.7824   3.7959   3.8017   3.8159   3.8278   3.8393   3.8649   3.8801
  3.8914   3.9028   3.9227   3.9349   3.9440   3.9744   3.9824   3.9941
  4.0008   4.0308   4.0663   4.0700   4.1004   4.1256   4.1506   4.1812
  4.1872   4.2027   4.2306   4.2481   4.2734   4.3002   4.3272   4.3447
  4.3788   4.4017   4.9602   5.0414   5.0562   5.0984   5.1010   5.1171
  5.1695   5.1784   5.1867   5.1908   5.2102   5.2903   5.3846   5.4117
  5.4200   5.4456   5.4654   5.4950   5.5746   5.6335   5.6510   5.7053
  5.7183   5.7272   5.7819   5.8164   5.8386  23.7681  23.7744  23.7837
 23.8085  23.8157  23.8311  23.8431  23.8585  23.8794  23.8824  23.8851
 23.9182  23.9339  23.9475  23.9690  23.9871  49.8465  49.9176  49.9475
 49.9575  49.9669  49.9698  50.0078  50.0161  50.0236
 --------------------------------------------------------------

          Ground-State Mulliken Net Atomic Charges

     Atom                 Charge (a.u.)
  ----------------------------------------
      1 C                     0.637739
      2 H                     0.227404
      3 C                    -0.992462
      4 H                     0.242597
      5 O                     0.181220
      6 C                    -0.538877
      7 H                     0.240711
      8 H                     0.178135
      9 C                     0.791291
     10 H                     0.200672
     11 C                    -0.408053
     12 O                    -0.200007
     13 H                     0.103212
     14 C                    -0.779232
     15 H                     0.183207
     16 H                     0.173637
     17 C                    -0.342517
     18 H                     0.160708
     19 H                     0.178462
     20 C                     0.085724
     21 C                    -0.635623
     22 H                     0.179214
     23 H                     0.165663
     24 H                     0.152680
     25 C                    -0.307112
     26 O                    -0.151790
     27 H                     0.141613
     28 H                     0.275494
     29 O                     0.022490
     30 C                     0.089692
     31 H                     0.231464
     32 C                    -0.238198
     33 H                     0.237083
     34 C                     0.008617
     35 O                    -0.234766
     36 O                    -0.186128
     37 H                     0.297284
     38 C                    -0.701477
     39 H                     0.288808
     40 O                    -0.191544
     41 H                     0.288435
     42 C                    -0.630506
     43 H                     0.254006
     44 O                    -0.180377
     45 H                     0.253284
     46 C                    -0.212434
     47 H                     0.318646
     48 O                    -0.121088
     49 H                     0.263002
  ----------------------------------------
  Sum of atomic charges =     0.000000

 -----------------------------------------------------------------
                    Cartesian Multipole Moments
 -----------------------------------------------------------------
    Charge (ESU x 10^10)
                 0.0000
    Dipole Moment (Debye)
         X      -1.0443      Y      -0.3890      Z       1.4214
       Tot       1.8062
    Quadrupole Moments (Debye-Ang)
        XX    -109.8377     XY      -1.3278     YY    -159.3447
        XZ      -9.9662     YZ     -16.9869     ZZ    -170.4909
    Octopole Moments (Debye-Ang^2)
       XXX     122.9000    XXY      17.9138    XYY      -0.4581
       YYY       3.3537    XXZ     -31.7391    XYZ      -0.9802
       YYZ      16.4406    XZZ      55.2276    YZZ      48.2783
       ZZZ     103.1328
    Hexadecapole Moments (Debye-Ang^3)
      XXXX   -7108.7060   XXXY     339.7181   XXYY   -1728.5731
      XYYY     175.5144   YYYY   -2257.7175   XXXZ    -450.3571
      XXYZ    -280.5460   XYYZ    -117.7396   YYYZ    -822.0521
      XXZZ   -1717.5828   XYZZ       0.8295   YYZZ    -994.8773
      XZZZ    -303.7405   YZZZ    -932.7798   ZZZZ   -2947.2954
 -----------------------------------------------------------------
 Calculating analytic gradient of the SCF energy
 Gradient of SCF Energy
            1           2           3           4           5           6
    1  -0.0005129  -0.0000193   0.0005859  -0.0002116  -0.0005807   0.0003941
    2   0.0003952  -0.0002150   0.0003443  -0.0002801  -0.0004597  -0.0000227
    3   0.0008241  -0.0000007  -0.0000931   0.0001496  -0.0005282  -0.0000752
            7           8           9          10          11          12
    1  -0.0000349   0.0001075  -0.0000870   0.0000606  -0.0004483   0.0000878
    2  -0.0001374   0.0002151   0.0001060  -0.0000013   0.0000821  -0.0001312
    3  -0.0001508   0.0001406  -0.0002613   0.0000444   0.0000554   0.0000277
           13          14          15          16          17          18
    1   0.0001855   0.0000374   0.0000406  -0.0000086   0.0000758   0.0000881
    2  -0.0000580   0.0000484  -0.0001056   0.0000387   0.0000399   0.0000488
    3  -0.0000336   0.0000058   0.0000005  -0.0000990  -0.0000426  -0.0000554
           19          20          21          22          23          24
    1   0.0000262  -0.0003369   0.0000706   0.0000423   0.0000101  -0.0000882
    2  -0.0000782  -0.0001655   0.0000723  -0.0000386  -0.0000193  -0.0001059
    3   0.0000117   0.0003232   0.0000527  -0.0001077  -0.0000252  -0.0001045
           25          26          27          28          29          30
    1  -0.0004104   0.0002767   0.0002925  -0.0000384  -0.0000213   0.0002377
    2  -0.0001073   0.0003009  -0.0001058  -0.0000949   0.0000169  -0.0003303
    3  -0.0006396   0.0001541   0.0000528  -0.0002273  -0.0000034   0.0003804
           31          32          33          34          35          36
    1  -0.0001331   0.0000292  -0.0001308   0.0008429  -0.0002617  -0.0003029
    2   0.0002758   0.0006143  -0.0000943   0.0001595  -0.0003221   0.0000257
    3   0.0000325   0.0002957  -0.0003966   0.0007039  -0.0004996  -0.0002036
           37          38          39          40          41          42
    1  -0.0000630  -0.0000757  -0.0001724   0.0002966  -0.0001287   0.0000928
    2   0.0000700   0.0006560  -0.0002421  -0.0006958   0.0003688  -0.0000898
    3  -0.0000278   0.0000098   0.0000194  -0.0006023   0.0004206   0.0004696
           43          44          45          46          47          48
    1  -0.0000514   0.0000627  -0.0000167   0.0002137  -0.0002659   0.0001919
    2  -0.0001673   0.0001559  -0.0000372   0.0000176  -0.0000328   0.0000921
    3  -0.0000106   0.0000187  -0.0000264   0.0004436  -0.0002171  -0.0001253
           49
    1   0.0000512
    2  -0.0000060
    3  -0.0000799
 Max gradient component =       8.429E-04
 RMS gradient           =       2.597E-04
 Gradient time:  CPU 516.39 s  wall 87.16 s
 Geometry Optimization Parameters
   NAtoms,    NIC,     NZ,  NCons,   NDum,   NFix, NCnnct, MaxDiis
       49     390       0       0       0       0       0       0

 Cartesian Hessian Update
 Hessian Updated using BFGS Update


** GEOMETRY OPTIMIZATION IN DELOCALIZED INTERNAL COORDINATES **
   Searching for a Minimum

   Optimization Cycle:  14

                       Coordinates (Angstroms)
     ATOM                X               Y               Z
      1  C        -2.7921545349    0.9334263976    0.0906607678
      2  H        -2.7832316653    1.5458047295   -0.8232658214
      3  C        -1.7297877835   -0.1662789777   -0.0895765531
      4  H        -1.7315794238   -0.7928223707    0.8125949216
      5  O        -0.4505683789    0.4847143107   -0.1818728388
      6  C        -1.9982891764   -1.0286106269   -1.3260511126
      7  H        -1.9405028657   -0.4023060411   -2.2217330357
      8  H        -1.2223573431   -1.7904486464   -1.4349182272
      9  C        -3.3784277750   -1.6844410218   -1.2347417800
     10  H        -3.4064368980   -2.3628337017   -0.3653163486
     11  C        -3.7122127920   -2.5605684882   -2.4227942359
     12  O        -2.9862201043   -2.7716630890   -3.3618781173
     13  H        -4.7227124067   -3.0255206540   -2.3798434390
     14  C        -4.4811277363   -0.6263944659   -1.0196588568
     15  H        -5.4540211321   -1.1121062311   -0.8903671313
     16  H        -4.5563229072   -0.0013226188   -1.9183885607
     17  C        -4.1753852985    0.2634423500    0.1918119661
     18  H        -4.9544920938    1.0233112547    0.2764792884
     19  H        -4.2225618394   -0.3396320253    1.1083401279
     20  C        -2.4621869709    1.8610781957    1.2823012729
     21  C        -3.5925189686    2.8622186867    1.6136583096
     22  H        -3.2764987302    3.5324999835    2.4157538154
     23  H        -3.8504540634    3.4752608557    0.7432601436
     24  H        -4.4967086547    2.3490188436    1.9450565018
     25  C        -1.2302506826    2.7118165901    1.0087144314
     26  O        -0.4433751728    3.0611586414    1.8565238113
     27  H        -1.1330711322    3.0822442612   -0.0332527009
     28  H        -2.2458438693    1.2607767411    2.1713267163
     29  O         1.5915689343   -0.0625894499   -0.9467393608
     30  C         2.8109471293   -0.7766945329   -0.7881935569
     31  H         2.6154774949   -1.8552661738   -0.6913872631
     32  C         0.6734116269   -0.2824982203    0.1206448500
     33  H         0.4154795694   -1.3525066984    0.1622007850
     34  C         3.5635042126   -0.6094295996   -2.1114707906
     35  O         3.1914223561   -1.0514538943   -3.1612718014
     36  O         4.7184842616    0.0959862751   -1.9735456338
     37  H         5.1208316210    0.1627061320   -2.8535407499
     38  C         3.5545076808   -0.2889317947    0.4643594787
     39  H         3.7685576465    0.7800255414    0.3684130221
     40  O         4.7530215629   -1.0263979348    0.6967030791
     41  H         5.4305123874   -0.6866120533    0.1019548942
     42  C         2.6504238924   -0.5107977444    1.6725729542
     43  H         2.5014249803   -1.5939836623    1.7990511543
     44  O         3.2079506587    0.0384701666    2.8593166895
     45  H         4.0743155118   -0.3646919440    2.9886236251
     46  C         1.2900359358    0.1481247816    1.4589862119
     47  H         1.4088463645    1.2368215967    1.4399089332
     48  O         0.3709361681   -0.2379087603    2.4731832043
     49  H         0.6698888243    0.1523514647    3.3019297825
   Point Group: c1    Number of degrees of freedom:   141


   Energy is  -1301.530566882

 Hessian Updated using BFGS Update

141 Hessian modes will be used to form the next step
  Hessian Eigenvalues:
     0.000669    0.003488    0.004635    0.005089    0.006265    0.006933
     0.007058    0.007523    0.007672    0.008459    0.009073    0.009952
     0.010654    0.012532    0.013766    0.017370    0.020949    0.021627
     0.022464    0.030651    0.030819    0.036140    0.037976    0.039763
     0.039892    0.042483    0.043404    0.044913    0.046533    0.047101
     0.047343    0.047946    0.048779    0.049381    0.049563    0.050219
     0.050429    0.051590    0.055048    0.055245    0.055743    0.055963
     0.056487    0.057311    0.059268    0.059497    0.060574    0.062267
     0.064221    0.068334    0.068874    0.072296    0.074196    0.079855
     0.082722    0.083459    0.084340    0.085027    0.094369    0.097551
     0.109202    0.111700    0.121035    0.135788    0.145890    0.147643
     0.154628    0.159346    0.159815    0.159983    0.160111    0.160423
     0.160544    0.160707    0.162136    0.162545    0.165168    0.172584
     0.174176    0.177500    0.181419    0.191266    0.195078    0.202583
     0.205909    0.217969    0.221047    0.224687    0.249481    0.252686
     0.261761    0.267831    0.271946    0.276288    0.281422    0.285517
     0.287642    0.290873    0.292698    0.293923    0.294872    0.298932
     0.304057    0.306850    0.309528    0.329896    0.331405    0.334392
     0.336448    0.338229    0.338777    0.338990    0.339405    0.339700
     0.339897    0.340016    0.340208    0.340650    0.340924    0.341089
     0.341176    0.342203    0.342652    0.343623    0.346139    0.358309
     0.389140    0.399670    0.401644    0.402522    0.403057    0.418132
     0.451191    0.509845    0.513945    0.515707    0.522694    0.550456
     0.882552    0.921813    0.944503

 Minimum Search - Taking Simple RFO Step
 Searching for Lamda that Minimizes Along All modes
 Value Taken    Lamda =  -0.00020214
 Calculated Step too Large.  Step scaled by  0.761672
 Step Taken.  Stepsize is  0.300000

                             Maximum     Tolerance    Cnvgd?
         Gradient           0.000588      0.000300      NO
         Displacement       0.101759      0.001200      NO
         Energy change     -0.000137      0.000001      NO


 New Cartesian Coordinates Obtained by Inverse Iteration

 Displacement from previous Coordinates is:  0.954919
 ----------------------------------------------------------------
             Standard Nuclear Orientation (Angstroms)
    I     Atom           X                Y                Z
 ----------------------------------------------------------------
    1      C      -2.7990955075     0.9286129496     0.1025526212
    2      H      -2.7848431491     1.5540712753    -0.8027924659
    3      C      -1.7295832564    -0.1630518620    -0.0818300516
    4      H      -1.7371920253    -0.8011661315     0.8123580272
    5      O      -0.4527476811     0.4939406620    -0.1507233338
    6      C      -1.9803762283    -1.0114218996    -1.3319933581
    7      H      -1.9074528009    -0.3751645710    -2.2193621313
    8      H      -1.2025401377    -1.7719732492    -1.4372809026
    9      C      -3.3603219682    -1.6709733676    -1.2712968259
   10      H      -3.3976907227    -2.3676412185    -0.4164994991
   11      C      -3.6766877210    -2.5227256667    -2.4812806016
   12      O      -2.9400403452    -2.7098185015    -3.4169244625
   13      H      -4.6869362267    -2.9896737230    -2.4609121613
   14      C      -4.4684535628    -0.6204044748    -1.0500435231
   15      H      -5.4410665742    -1.1118751089    -0.9418769808
   16      H      -4.5357065383     0.0208279624    -1.9379274553
   17      C      -4.1798355242     0.2493574209     0.1796907130
   18      H      -4.9638598927     1.0033988446     0.2698930230
   19      H      -4.2335370108    -0.3699725190     1.0849339821
   20      C      -2.4842500418     1.8405637520     1.3097601553
   21      C      -3.6265321594     2.8237749979     1.6533015404
   22      H      -3.3194288424     3.4852175882     2.4660024153
   23      H      -3.8892984334     3.4468316434     0.7915607193
   24      H      -4.5254044240     2.2955416721     1.9750978802
   25      C      -1.2595946533     2.7084344862     1.0555650402
   26      O      -0.4877400267     3.0609537552     1.9157898237
   27      H      -1.1534125291     3.0868691904     0.0178621738
   28      H      -2.2643200794     1.2295566329     2.1906805204
   29      O       1.5747261828    -0.0881582684    -0.9362454167
   30      C       2.7931409103    -0.8017931917    -0.7779405276
   31      H       2.5964057025    -1.8772988231    -0.6463638269
   32      C       0.6721495665    -0.2707836882     0.1521531253
   33      H       0.4097335171    -1.3373398668     0.2302315463
   34      C       3.5235294900    -0.6763899806    -2.1182058330
   35      O       3.0890571715    -1.0643851945    -3.1646518402
   36      O       4.7408243217    -0.0783903992    -1.9997302281
   37      H       5.1291025332    -0.0402936343    -2.8877533532
   38      C       3.5594653899    -0.2833976867     0.4490172892
   39      H       3.7829899555     0.7802185792     0.3158688892
   40      O       4.7526816942    -1.0246278050     0.6923319852
   41      H       5.4071760342    -0.7529636672     0.0392153596
   42      C       2.6736286780    -0.4564904887     1.6792049774
   43      H       2.5260095014    -1.5339438511     1.8479816982
   44      O       3.2539825088     0.1345646478     2.8342109785
   45      H       4.1229160919    -0.2637486313     2.9606744002
   46      C       1.3098503781     0.1948942498     1.4678852662
   47      H       1.4278895288     1.2826604889     1.4179295187
   48      O       0.4056653614    -0.1662500959     2.5041243615
   49      H       0.6892719651     0.2783731452     3.3102795702
 ----------------------------------------------------------------
 Molecular Point Group                 C1    NOp =  1
 Largest Abelian Subgroup              C1    NOp =  1
 Nuclear Repulsion Energy =  2458.6141845961 hartrees
 There are       96 alpha and       96 beta electrons
 Applying Cartesian multipole field
    Component          Value
    ---------          -----
     (2,0,0)        1.00000E-12
     (0,2,0)        2.00000E-11
     (0,0,2)       -3.00000E-11
 Nucleus-field energy     =    -0.0000000270 hartrees
 Requested basis set is 6-311++G(d,p)
 There are 270 shells and 718 basis functions
 A cutoff of  1.0D-11 yielded  26069 shell pairs
 There are    180582 function pairs (    191523 Cartesian)
 Smallest overlap matrix eigenvalue = 1.04E-06

 Q-Chem warning in module stvman/mkSTV.C, line 306:

 Overlap eigenvalue is smaller than square root of threshold
 Use THRESH >= 12 to get rid of this warning

 Guess MOs from SCF MO coefficient file

 -----------------------------------------------------------------------
  General SCF calculation program by
  Eric Jon Sundstrom, Paul Horn, Yuezhi Mao, Dmitri Zuev, Alec White,
  David Stuck, Shaama M.S., Shane Yost, Joonho Lee, David Small,
  Daniel Levine, Susi Lehtola, Hugh Burton, Evgeny Epifanovsky
 -----------------------------------------------------------------------
 Exchange:     0.2000 Hartree-Fock + 0.0800 Slater + 0.7200 B88
 Correlation:  0.1900 VWN1RPA + 0.8100 LYP
 Using SG-1 standard quadrature grid
 using 6 threads for integral computing
 -------------------------------------------------------
 OpenMP Integral computing Module                
 Release: version 2.0, May 2017, Q-Chem Inc. Pleasanton 
 -------------------------------------------------------
 -------------------------------------------------------
 OpenMP BLAS3 based DFT computing Module                
 Release: version 1.0, May 2013, Q-Chem Inc. Pittsburgh 
 -------------------------------------------------------
 A restricted SCF calculation will be
 performed using DIIS
 SCF converges when DIIS error is below 1.0e-08
 ---------------------------------------
  Cycle       Energy         DIIS error
 ---------------------------------------
    1   -1301.5107195439      4.76e-04  
    2   -1301.5303465367      7.21e-05  
    3   -1301.5302691756      9.49e-05  
    4   -1301.5306569675      2.10e-05  
    5   -1301.5306709836      1.20e-05  
    6   -1301.5306777624      2.47e-06  
    7   -1301.5306780252      9.10e-07  
    8   -1301.5306780713      1.94e-07  
    9   -1301.5306780734      1.05e-07  
   10   -1301.5306780737      3.09e-08  
   11   -1301.5306780740      7.33e-09  Convergence criterion met
 ---------------------------------------
 SCF time:   CPU 1996.15s  wall 352.00s 
 SCF   energy in the final basis set =    -1301.5306780740
 Total energy in the final basis set =    -1301.5306780740

 --------------------------------------------------------------

                    Orbital Energies (a.u.)
 --------------------------------------------------------------

 Alpha MOs
 -- Occupied --
-19.2037 -19.1568 -19.1495 -19.1475 -19.1421 -19.1382 -19.1348 -19.1345
-19.1171 -10.3337 -10.2935 -10.2707 -10.2638 -10.2573 -10.2462 -10.2401
-10.2389 -10.2342 -10.2017 -10.1946 -10.1939 -10.1900 -10.1890 -10.1795
-10.1780  -1.1429  -1.0991  -1.0653  -1.0619  -1.0544  -1.0489  -1.0462
 -1.0380  -1.0276  -0.8663  -0.8184  -0.8068  -0.7953  -0.7595  -0.7550
 -0.7015  -0.6837  -0.6643  -0.6455  -0.6408  -0.6253  -0.6090  -0.5913
 -0.5783  -0.5680  -0.5642  -0.5518  -0.5462  -0.5261  -0.5217  -0.5069
 -0.5041  -0.4986  -0.4949  -0.4816  -0.4779  -0.4714  -0.4599  -0.4573
 -0.4538  -0.4512  -0.4411  -0.4359  -0.4334  -0.4323  -0.4258  -0.4197
 -0.4052  -0.4003  -0.3962  -0.3876  -0.3821  -0.3806  -0.3722  -0.3689
 -0.3640  -0.3590  -0.3581  -0.3544  -0.3517  -0.3432  -0.3414  -0.3246
 -0.3226  -0.3099  -0.2995  -0.2928  -0.2904  -0.2774  -0.2665  -0.2523
 -- Virtual --
 -0.0439  -0.0375  -0.0286  -0.0236  -0.0151  -0.0090  -0.0032   0.0017
  0.0043   0.0127   0.0166   0.0210   0.0263   0.0277   0.0308   0.0340
  0.0405   0.0454   0.0456   0.0501   0.0560   0.0594   0.0621   0.0641
  0.0700   0.0721   0.0770   0.0793   0.0833   0.0847   0.0870   0.0894
  0.0908   0.0939   0.0954   0.0998   0.1007   0.1048   0.1062   0.1093
  0.1099   0.1121   0.1146   0.1185   0.1204   0.1238   0.1253   0.1280
  0.1287   0.1308   0.1319   0.1331   0.1368   0.1408   0.1414   0.1438
  0.1458   0.1488   0.1495   0.1511   0.1535   0.1540   0.1573   0.1592
  0.1618   0.1658   0.1661   0.1667   0.1700   0.1708   0.1766   0.1774
  0.1822   0.1834   0.1846   0.1862   0.1899   0.1921   0.1946   0.1989
  0.1990   0.2043   0.2060   0.2080   0.2089   0.2121   0.2136   0.2182
  0.2201   0.2207   0.2246   0.2273   0.2284   0.2342   0.2375   0.2387
  0.2412   0.2465   0.2476   0.2500   0.2534   0.2558   0.2571   0.2590
  0.2655   0.2657   0.2693   0.2733   0.2750   0.2769   0.2811   0.2845
  0.2864   0.2912   0.2936   0.2958   0.2989   0.3011   0.3029   0.3053
  0.3086   0.3099   0.3121   0.3161   0.3193   0.3205   0.3226   0.3250
  0.3275   0.3306   0.3320   0.3333   0.3346   0.3392   0.3420   0.3463
  0.3477   0.3490   0.3505   0.3531   0.3558   0.3563   0.3602   0.3613
  0.3699   0.3717   0.3775   0.3820   0.3830   0.3867   0.3904   0.3940
  0.3964   0.3995   0.4056   0.4100   0.4144   0.4196   0.4238   0.4306
  0.4347   0.4387   0.4404   0.4474   0.4480   0.4560   0.4671   0.4687
  0.4689   0.4771   0.4834   0.4858   0.4884   0.4907   0.4958   0.4998
  0.5055   0.5154   0.5159   0.5248   0.5284   0.5340   0.5500   0.5563
  0.5588   0.5650   0.5723   0.5804   0.5859   0.5887   0.5945   0.5976
  0.6114   0.6122   0.6161   0.6274   0.6317   0.6354   0.6385   0.6451
  0.6469   0.6495   0.6557   0.6623   0.6670   0.6675   0.6797   0.6827
  0.6853   0.6929   0.6950   0.7026   0.7084   0.7132   0.7214   0.7233
  0.7273   0.7368   0.7409   0.7455   0.7474   0.7527   0.7581   0.7634
  0.7639   0.7690   0.7712   0.7739   0.7783   0.7864   0.7881   0.7920
  0.7947   0.7967   0.7989   0.8060   0.8131   0.8189   0.8264   0.8379
  0.8410   0.8451   0.8699   0.8779   0.9049   0.9052   0.9179   0.9248
  0.9361   0.9497   0.9609   0.9693   0.9870   0.9981   0.9994   1.0121
  1.0195   1.0303   1.0386   1.0451   1.0656   1.0744   1.0815   1.0891
  1.0978   1.1150   1.1281   1.1309   1.1364   1.1409   1.1464   1.1527
  1.1603   1.1660   1.1705   1.1785   1.1847   1.1874   1.1963   1.1978
  1.2058   1.2117   1.2233   1.2267   1.2308   1.2351   1.2421   1.2492
  1.2558   1.2645   1.2671   1.2808   1.2914   1.2994   1.3034   1.3058
  1.3177   1.3230   1.3383   1.3452   1.3480   1.3757   1.3831   1.3879
  1.3951   1.4073   1.4161   1.4163   1.4249   1.4357   1.4414   1.4558
  1.4655   1.4780   1.4891   1.4968   1.5030   1.5128   1.5186   1.5239
  1.5343   1.5462   1.5503   1.5565   1.5658   1.5673   1.5747   1.5755
  1.5774   1.5819   1.5888   1.5931   1.5970   1.6018   1.6050   1.6079
  1.6152   1.6169   1.6202   1.6235   1.6363   1.6380   1.6399   1.6443
  1.6561   1.6635   1.6702   1.6742   1.6798   1.6835   1.6929   1.6979
  1.7047   1.7084   1.7170   1.7252   1.7324   1.7389   1.7469   1.7492
  1.7534   1.7646   1.7711   1.7763   1.7864   1.7993   1.8101   1.8178
  1.8243   1.8283   1.8312   1.8480   1.8546   1.8618   1.8704   1.8715
  1.8877   1.8938   1.9055   1.9140   1.9258   1.9455   1.9557   1.9604
  1.9745   1.9784   1.9805   2.0046   2.0099   2.0215   2.0269   2.0430
  2.0530   2.0585   2.0699   2.0757   2.0808   2.0930   2.0966   2.1127
  2.1179   2.1247   2.1343   2.1413   2.1511   2.1617   2.1683   2.1811
  2.1995   2.2119   2.2169   2.2212   2.2294   2.2468   2.2540   2.2587
  2.2750   2.2764   2.2890   2.3041   2.3128   2.3311   2.3537   2.3620
  2.3713   2.3805   2.3887   2.4046   2.4187   2.4264   2.4382   2.4547
  2.4734   2.4984   2.5045   2.5189   2.5298   2.5376   2.5511   2.5670
  2.5691   2.5724   2.5889   2.5981   2.6092   2.6184   2.6307   2.6348
  2.6456   2.6546   2.6658   2.6791   2.6791   2.6914   2.6935   2.7063
  2.7164   2.7285   2.7349   2.7459   2.7564   2.7837   2.7881   2.8034
  2.8107   2.8163   2.8279   2.8410   2.8472   2.8530   2.8700   2.8770
  2.8817   2.8900   2.8987   2.9052   2.9175   2.9205   2.9341   2.9377
  2.9429   2.9548   2.9687   2.9772   2.9843   2.9877   2.9935   3.0017
  3.0112   3.0190   3.0344   3.0355   3.0462   3.0697   3.0714   3.0843
  3.0992   3.1059   3.1125   3.1233   3.1353   3.1382   3.1463   3.1599
  3.1694   3.1743   3.1879   3.1941   3.2147   3.2285   3.2467   3.2516
  3.2562   3.2653   3.2895   3.2968   3.3220   3.3292   3.3503   3.3614
  3.3664   3.3785   3.3835   3.4074   3.4123   3.4281   3.4536   3.4997
  3.5124   3.5196   3.5328   3.5517   3.5729   3.6004   3.6108   3.6999
  3.7823   3.8016   3.8021   3.8162   3.8277   3.8384   3.8673   3.8800
  3.8921   3.9014   3.9228   3.9305   3.9425   3.9721   3.9821   3.9944
  4.0019   4.0301   4.0691   4.0695   4.1001   4.1271   4.1507   4.1796
  4.1877   4.2035   4.2314   4.2492   4.2735   4.2994   4.3275   4.3473
  4.3799   4.4025   4.9604   5.0416   5.0564   5.0972   5.1021   5.1175
  5.1644   5.1822   5.1858   5.1923   5.2123   5.2917   5.3892   5.4080
  5.4223   5.4478   5.4637   5.4925   5.5782   5.6333   5.6508   5.7059
  5.7194   5.7274   5.7816   5.8177   5.8365  23.7675  23.7744  23.7836
 23.8095  23.8144  23.8308  23.8431  23.8570  23.8790  23.8817  23.8849
 23.9185  23.9337  23.9473  23.9685  23.9871  49.8439  49.9179  49.9474
 49.9578  49.9672  49.9719  50.0057  50.0148  50.0222
 --------------------------------------------------------------

          Ground-State Mulliken Net Atomic Charges

     Atom                 Charge (a.u.)
  ----------------------------------------
      1 C                     0.597586
      2 H                     0.226686
      3 C                    -0.978370
      4 H                     0.230518
      5 O                     0.179965
      6 C                    -0.518176
      7 H                     0.241635
      8 H                     0.180384
      9 C                     0.789815
     10 H                     0.201471
     11 C                    -0.404828
     12 O                    -0.199778
     13 H                     0.102590
     14 C                    -0.775387
     15 H                     0.183354
     16 H                     0.173517
     17 C                    -0.344770
     18 H                     0.161499
     19 H                     0.177984
     20 C                     0.076198
     21 C                    -0.637724
     22 H                     0.179003
     23 H                     0.165756
     24 H                     0.152966
     25 C                    -0.310235
     26 O                    -0.154003
     27 H                     0.141946
     28 H                     0.276737
     29 O                     0.015298
     30 C                     0.091062
     31 H                     0.227475
     32 C                    -0.217429
     33 H                     0.236573
     34 C                     0.030004
     35 O                    -0.235858
     36 O                    -0.195372
     37 H                     0.299636
     38 C                    -0.700844
     39 H                     0.285422
     40 O                    -0.189276
     41 H                     0.286966
     42 C                    -0.603917
     43 H                     0.254423
     44 O                    -0.178509
     45 H                     0.252326
     46 C                    -0.229098
     47 H                     0.316710
     48 O                    -0.126902
     49 H                     0.264968
  ----------------------------------------
  Sum of atomic charges =     0.000000

 -----------------------------------------------------------------
                    Cartesian Multipole Moments
 -----------------------------------------------------------------
    Charge (ESU x 10^10)
                 0.0000
    Dipole Moment (Debye)
         X      -1.0540      Y      -0.6023      Z       1.2096
       Tot       1.7137
    Quadrupole Moments (Debye-Ang)
        XX    -109.9385     XY      -2.0461     YY    -158.7134
        XZ     -10.9481     YZ     -16.1212     ZZ    -170.8783
    Octopole Moments (Debye-Ang^2)
       XXX     119.6220    XXY      10.8199    XYY       0.0862
       YYY       0.3345    XXZ     -39.4018    XYZ       2.3238
       YYZ      13.7862    XZZ      57.9502    YZZ      45.8508
       ZZZ     101.7354
    Hexadecapole Moments (Debye-Ang^3)
      XXXX   -7125.9708   XXXY     327.3534   XXYY   -1713.4792
      XYYY     202.9518   YYYY   -2220.0849   XXXZ    -480.0729
      XXYZ    -262.4303   XYYZ    -115.9114   YYYZ    -846.7867
      XXZZ   -1702.9486   XYZZ       0.8944   YYZZ    -997.3679
      XZZZ    -322.7451   YZZZ    -954.3177   ZZZZ   -3011.5454
 -----------------------------------------------------------------
 Calculating analytic gradient of the SCF energy
 Gradient of SCF Energy
            1           2           3           4           5           6
    1  -0.0004569  -0.0000061   0.0007441  -0.0001295  -0.0007476  -0.0000314
    2   0.0004246  -0.0000618   0.0006260  -0.0002270  -0.0005901   0.0000684
    3   0.0008517  -0.0001507   0.0001182   0.0000741  -0.0005507  -0.0001905
            7           8           9          10          11          12
    1   0.0000573  -0.0000135  -0.0002431   0.0000851  -0.0001169  -0.0000757
    2  -0.0002041   0.0000827   0.0001719  -0.0001283  -0.0002243   0.0000392
    3  -0.0001173   0.0002089  -0.0005120   0.0000576   0.0002495   0.0001081
           13          14          15          16          17          18
    1   0.0001588   0.0001660   0.0000388  -0.0000003   0.0000358   0.0001006
    2   0.0001030  -0.0000031  -0.0001697   0.0000974   0.0000642  -0.0000175
    3  -0.0000986   0.0001450  -0.0001206  -0.0000194  -0.0000265  -0.0000186
           19          20          21          22          23          24
    1  -0.0000705  -0.0003287   0.0000160   0.0000448   0.0000416  -0.0000587
    2  -0.0001194  -0.0002142  -0.0000036  -0.0000799  -0.0000295  -0.0000901
    3  -0.0000434   0.0002623   0.0001318  -0.0001277  -0.0000299  -0.0001262
           25          26          27          28          29          30
    1  -0.0003141   0.0001724   0.0002984   0.0000310   0.0000335   0.0003515
    2   0.0000599   0.0002390  -0.0001793  -0.0000407   0.0000520  -0.0002289
    3  -0.0010949   0.0002741   0.0002897  -0.0001846  -0.0000156   0.0000372
           31          32          33          34          35          36
    1  -0.0001248  -0.0000669  -0.0000224   0.0011562  -0.0003472  -0.0003897
    2   0.0002475   0.0006014   0.0000486  -0.0001498  -0.0001378   0.0002059
    3   0.0000215   0.0004793  -0.0003521   0.0006536  -0.0002207  -0.0000563
           37          38          39          40          41          42
    1  -0.0001286  -0.0001993  -0.0001145   0.0003360  -0.0002433  -0.0000235
    2  -0.0000177   0.0004719  -0.0002111  -0.0003726   0.0000732   0.0001402
    3  -0.0000427  -0.0002535   0.0000585  -0.0002695   0.0000253   0.0006468
           43          44          45          46          47          48
    1  -0.0000210   0.0000799  -0.0000901   0.0003046  -0.0000878   0.0002002
    2  -0.0000978   0.0000541   0.0000298  -0.0001818  -0.0001009   0.0000720
    3   0.0000796  -0.0000553  -0.0000428   0.0003771  -0.0002883  -0.0000270
           49
    1  -0.0000005
    2  -0.0000920
    3  -0.0001143
 Max gradient component =       1.156E-03
 RMS gradient           =       2.749E-04
 Gradient time:  CPU 516.13 s  wall 87.15 s
 Geometry Optimization Parameters
   NAtoms,    NIC,     NZ,  NCons,   NDum,   NFix, NCnnct, MaxDiis
       49     390       0       0       0       0       0       0

 Cartesian Hessian Update
 Hessian Updated using BFGS Update


** GEOMETRY OPTIMIZATION IN DELOCALIZED INTERNAL COORDINATES **
   Searching for a Minimum

   Optimization Cycle:  15

                       Coordinates (Angstroms)
     ATOM                X               Y               Z
      1  C        -2.7990955075    0.9286129496    0.1025526212
      2  H        -2.7848431491    1.5540712753   -0.8027924659
      3  C        -1.7295832564   -0.1630518620   -0.0818300516
      4  H        -1.7371920253   -0.8011661315    0.8123580272
      5  O        -0.4527476811    0.4939406620   -0.1507233338
      6  C        -1.9803762283   -1.0114218996   -1.3319933581
      7  H        -1.9074528009   -0.3751645710   -2.2193621313
      8  H        -1.2025401377   -1.7719732492   -1.4372809026
      9  C        -3.3603219682   -1.6709733676   -1.2712968259
     10  H        -3.3976907227   -2.3676412185   -0.4164994991
     11  C        -3.6766877210   -2.5227256667   -2.4812806016
     12  O        -2.9400403452   -2.7098185015   -3.4169244625
     13  H        -4.6869362267   -2.9896737230   -2.4609121613
     14  C        -4.4684535628   -0.6204044748   -1.0500435231
     15  H        -5.4410665742   -1.1118751089   -0.9418769808
     16  H        -4.5357065383    0.0208279624   -1.9379274553
     17  C        -4.1798355242    0.2493574209    0.1796907130
     18  H        -4.9638598927    1.0033988446    0.2698930230
     19  H        -4.2335370108   -0.3699725190    1.0849339821
     20  C        -2.4842500418    1.8405637520    1.3097601553
     21  C        -3.6265321594    2.8237749979    1.6533015404
     22  H        -3.3194288424    3.4852175882    2.4660024153
     23  H        -3.8892984334    3.4468316434    0.7915607193
     24  H        -4.5254044240    2.2955416721    1.9750978802
     25  C        -1.2595946533    2.7084344862    1.0555650402
     26  O        -0.4877400267    3.0609537552    1.9157898237
     27  H        -1.1534125291    3.0868691904    0.0178621738
     28  H        -2.2643200794    1.2295566329    2.1906805204
     29  O         1.5747261828   -0.0881582684   -0.9362454167
     30  C         2.7931409103   -0.8017931917   -0.7779405276
     31  H         2.5964057025   -1.8772988231   -0.6463638269
     32  C         0.6721495665   -0.2707836882    0.1521531253
     33  H         0.4097335171   -1.3373398668    0.2302315463
     34  C         3.5235294900   -0.6763899806   -2.1182058330
     35  O         3.0890571715   -1.0643851945   -3.1646518402
     36  O         4.7408243217   -0.0783903992   -1.9997302281
     37  H         5.1291025332   -0.0402936343   -2.8877533532
     38  C         3.5594653899   -0.2833976867    0.4490172892
     39  H         3.7829899555    0.7802185792    0.3158688892
     40  O         4.7526816942   -1.0246278050    0.6923319852
     41  H         5.4071760342   -0.7529636672    0.0392153596
     42  C         2.6736286780   -0.4564904887    1.6792049774
     43  H         2.5260095014   -1.5339438511    1.8479816982
     44  O         3.2539825088    0.1345646478    2.8342109785
     45  H         4.1229160919   -0.2637486313    2.9606744002
     46  C         1.3098503781    0.1948942498    1.4678852662
     47  H         1.4278895288    1.2826604889    1.4179295187
     48  O         0.4056653614   -0.1662500959    2.5041243615
     49  H         0.6892719651    0.2783731452    3.3102795702
   Point Group: c1    Number of degrees of freedom:   141


   Energy is  -1301.530678074

 Hessian Updated using BFGS Update

141 Hessian modes will be used to form the next step
  Hessian Eigenvalues:
     0.000602    0.003043    0.004645    0.005105    0.006191    0.006968
     0.007060    0.007343    0.007897    0.008551    0.009107    0.010637
     0.011222    0.012650    0.013974    0.017394    0.020856    0.021521
     0.022377    0.030495    0.030805    0.036131    0.037976    0.039783
     0.039941    0.042481    0.043230    0.044760    0.046602    0.047093
     0.047340    0.048078    0.048727    0.049439    0.049611    0.050244
     0.050518    0.051630    0.055019    0.055232    0.055755    0.055954
     0.056487    0.057375    0.059278    0.059449    0.060997    0.062118
     0.064085    0.068346    0.068955    0.071867    0.074170    0.079755
     0.082711    0.083472    0.084382    0.085140    0.094111    0.096459
     0.109238    0.112157    0.120719    0.136213    0.146623    0.147698
     0.153597    0.159093    0.159802    0.159975    0.160157    0.160420
     0.160662    0.160794    0.161426    0.163406    0.164189    0.172245
     0.173960    0.176782    0.181582    0.192203    0.195121    0.202532
     0.205161    0.218269    0.221297    0.224768    0.249517    0.251561
     0.261964    0.267702    0.273131    0.275100    0.280990    0.285725
     0.288181    0.291418    0.292603    0.293815    0.294737    0.299254
     0.302943    0.306657    0.309175    0.330350    0.331744    0.334807
     0.336872    0.338301    0.338772    0.338944    0.339431    0.339663
     0.339784    0.339926    0.340209    0.340598    0.340948    0.341063
     0.341175    0.342012    0.342354    0.343169    0.345359    0.359662
     0.389170    0.399002    0.401671    0.402336    0.403127    0.417241
     0.450438    0.509877    0.514011    0.515921    0.522214    0.550076
     0.881200    0.922213    0.943618

 Minimum Search - Taking Simple RFO Step
 Searching for Lamda that Minimizes Along All modes
 Value Taken    Lamda =  -0.00015271
 Calculated Step too Large.  Step scaled by  0.891097
 Step Taken.  Stepsize is  0.300000

                             Maximum     Tolerance    Cnvgd?
         Gradient           0.000674      0.000300      NO
         Displacement       0.123923      0.001200      NO
         Energy change     -0.000111      0.000001      NO


 New Cartesian Coordinates Obtained by Inverse Iteration

 Displacement from previous Coordinates is:  0.654799
 ----------------------------------------------------------------
             Standard Nuclear Orientation (Angstroms)
    I     Atom           X                Y                Z
 ----------------------------------------------------------------
    1      C      -2.8029142231     0.9272257141     0.1074421119
    2      H      -2.7801402763     1.5602826979    -0.7924835904
    3      C      -1.7307440482    -0.1611421551    -0.0724017608
    4      H      -1.7447674624    -0.8032155418     0.8187549999
    5      O      -0.4553581085     0.5003534824    -0.1223376611
    6      C      -1.9671663816    -1.0038915164    -1.3289438655
    7      H      -1.8837833248    -0.3624432723    -2.2115553940
    8      H      -1.1881024277    -1.7639304498    -1.4299834735
    9      C      -3.3466110954    -1.6657403329    -1.2880426261
   10      H      -3.3922800318    -2.3702352116    -0.4400379410
   11      C      -3.6484498543    -2.5064904292    -2.5094812586
   12      O      -2.9041790799    -2.6793813305    -3.4416027251
   13      H      -4.6576577567    -2.9766685644    -2.5026105422
   14      C      -4.4587577981    -0.6187287368    -1.0710517840
   15      H      -5.4317195683    -1.1119685505    -0.9749978701
   16      H      -4.5190423091     0.0270958492    -1.9559894885
   17      C      -4.1837438014     0.2451230404     0.1658190696
   18      H      -4.9699723804     0.9973817848     0.2522351400
   19      H      -4.2460884483    -0.3784719414     1.0675426487
   20      C      -2.5022648856     1.8289358614     1.3265561640
   21      C      -3.6507630195     2.8054965745     1.6695884773
   22      H      -3.3510412884     3.4629450592     2.4883388742
   23      H      -3.9115364877     3.4329295160     0.8104723577
   24      H      -4.5489453019     2.2718161361     1.9838241473
   25      C      -1.2770021680     2.7028595625     1.0965077839
   26      O      -0.5146983017     3.0444382401     1.9692389704
   27      H      -1.1627392581     3.0971732743     0.0655262693
   28      H      -2.2895468065     1.2106821000     2.2044780447
   29      O       1.5605778134    -0.0990244431    -0.9283091125
   30      C       2.7811073770    -0.8083401513    -0.7776301618
   31      H       2.5886868676    -1.8835816827    -0.6301305696
   32      C       0.6707924932    -0.2634556680     0.1741998837
   33      H       0.4077322878    -1.3277937644     0.2747219285
   34      C       3.4929223861    -0.7000149016    -2.1299110016
   35      O       3.0070558356    -1.0074048407    -3.1796159041
   36      O       4.7656184339    -0.2260811238    -2.0169047140
   37      H       5.1439614500    -0.2006031188    -2.9096489124
   38      C       3.5623864992    -0.2757083765     0.4356201330
   39      H       3.7894848346     0.7855227705     0.2840602720
   40      O       4.7529546546    -1.0164041480     0.6882568998
   41      H       5.3916630881    -0.7917195049     0.0020739719
   42      C       2.6891620158    -0.4249345007     1.6778674988
   43      H       2.5448034143    -1.4993397048     1.8663614320
   44      O       3.2842652812     0.1853212654     2.8150827056
   45      H       4.1556055675    -0.2092101192     2.9364371973
   46      C       1.3219558827     0.2205990397     1.4753317922
   47      H       1.4363432109     1.3082155331     1.4125784179
   48      O       0.4303500588    -0.1330191524     2.5248548572
   49      H       0.6948348615     0.3510921099     3.3144211303
 ----------------------------------------------------------------
 Molecular Point Group                 C1    NOp =  1
 Largest Abelian Subgroup              C1    NOp =  1
 Nuclear Repulsion Energy =  2458.8582608167 hartrees
 There are       96 alpha and       96 beta electrons
 Applying Cartesian multipole field
    Component          Value
    ---------          -----
     (2,0,0)        1.00000E-12
     (0,2,0)        2.00000E-11
     (0,0,2)       -3.00000E-11
 Nucleus-field energy     =    -0.0000000282 hartrees
 Requested basis set is 6-311++G(d,p)
 There are 270 shells and 718 basis functions
 A cutoff of  1.0D-11 yielded  26081 shell pairs
 There are    180661 function pairs (    191610 Cartesian)
 Smallest overlap matrix eigenvalue = 1.03E-06

 Q-Chem warning in module stvman/mkSTV.C, line 306:

 Overlap eigenvalue is smaller than square root of threshold
 Use THRESH >= 12 to get rid of this warning

 Guess MOs from SCF MO coefficient file

 -----------------------------------------------------------------------
  General SCF calculation program by
  Eric Jon Sundstrom, Paul Horn, Yuezhi Mao, Dmitri Zuev, Alec White,
  David Stuck, Shaama M.S., Shane Yost, Joonho Lee, David Small,
  Daniel Levine, Susi Lehtola, Hugh Burton, Evgeny Epifanovsky
 -----------------------------------------------------------------------
 Exchange:     0.2000 Hartree-Fock + 0.0800 Slater + 0.7200 B88
 Correlation:  0.1900 VWN1RPA + 0.8100 LYP
 Using SG-1 standard quadrature grid
 using 6 threads for integral computing
 -------------------------------------------------------
 OpenMP Integral computing Module                
 Release: version 2.0, May 2017, Q-Chem Inc. Pleasanton 
 -------------------------------------------------------
 -------------------------------------------------------
 OpenMP BLAS3 based DFT computing Module                
 Release: version 1.0, May 2013, Q-Chem Inc. Pittsburgh 
 -------------------------------------------------------
 A restricted SCF calculation will be
 performed using DIIS
 SCF converges when DIIS error is below 1.0e-08
 ---------------------------------------
  Cycle       Energy         DIIS error
 ---------------------------------------
    1   -1301.5159661018      3.90e-04  
    2   -1301.5305496118      5.88e-05  
    3   -1301.5305970709      6.45e-05  
    4   -1301.5307656717      2.20e-05  
    5   -1301.5307841739      9.09e-06  
    6   -1301.5307880946      2.06e-06  
    7   -1301.5307882750      8.05e-07  
    8   -1301.5307883111      1.54e-07  
    9   -1301.5307883124      8.86e-08  
   10   -1301.5307883127      2.61e-08  
   11   -1301.5307883130      6.39e-09  Convergence criterion met
 ---------------------------------------
 SCF time:   CPU 1996.01s  wall 353.00s 
 SCF   energy in the final basis set =    -1301.5307883130
 Total energy in the final basis set =    -1301.5307883130

 --------------------------------------------------------------

                    Orbital Energies (a.u.)
 --------------------------------------------------------------

 Alpha MOs
 -- Occupied --
-19.2041 -19.1563 -19.1480 -19.1474 -19.1422 -19.1370 -19.1348 -19.1336
-19.1173 -10.3340 -10.2930 -10.2706 -10.2645 -10.2576 -10.2461 -10.2401
-10.2379 -10.2336 -10.2017 -10.1947 -10.1939 -10.1902 -10.1890 -10.1794
-10.1781  -1.1432  -1.0990  -1.0654  -1.0613  -1.0548  -1.0491  -1.0455
 -1.0374  -1.0267  -0.8664  -0.8184  -0.8061  -0.7953  -0.7595  -0.7552
 -0.7018  -0.6837  -0.6641  -0.6456  -0.6404  -0.6254  -0.6085  -0.5911
 -0.5784  -0.5679  -0.5639  -0.5518  -0.5460  -0.5259  -0.5219  -0.5070
 -0.5040  -0.4984  -0.4946  -0.4823  -0.4778  -0.4710  -0.4588  -0.4573
 -0.4537  -0.4509  -0.4412  -0.4369  -0.4330  -0.4325  -0.4256  -0.4195
 -0.4053  -0.3999  -0.3961  -0.3874  -0.3821  -0.3805  -0.3715  -0.3689
 -0.3638  -0.3579  -0.3569  -0.3548  -0.3516  -0.3432  -0.3416  -0.3237
 -0.3225  -0.3094  -0.2987  -0.2928  -0.2904  -0.2772  -0.2665  -0.2525
 -- Virtual --
 -0.0438  -0.0367  -0.0287  -0.0234  -0.0152  -0.0089  -0.0026   0.0017
  0.0043   0.0128   0.0170   0.0209   0.0265   0.0276   0.0308   0.0342
  0.0400   0.0452   0.0457   0.0499   0.0558   0.0594   0.0620   0.0640
  0.0696   0.0722   0.0771   0.0796   0.0835   0.0854   0.0870   0.0892
  0.0908   0.0938   0.0956   0.0997   0.1009   0.1047   0.1060   0.1096
  0.1100   0.1121   0.1147   0.1185   0.1208   0.1237   0.1252   0.1280
  0.1292   0.1306   0.1319   0.1330   0.1373   0.1409   0.1413   0.1437
  0.1457   0.1483   0.1487   0.1507   0.1538   0.1543   0.1571   0.1595
  0.1616   0.1656   0.1660   0.1672   0.1698   0.1709   0.1768   0.1778
  0.1822   0.1829   0.1852   0.1865   0.1896   0.1918   0.1949   0.1989
  0.1994   0.2038   0.2057   0.2073   0.2102   0.2129   0.2136   0.2178
  0.2200   0.2209   0.2249   0.2275   0.2291   0.2334   0.2372   0.2390
  0.2421   0.2469   0.2483   0.2503   0.2533   0.2561   0.2574   0.2592
  0.2657   0.2678   0.2701   0.2732   0.2749   0.2777   0.2816   0.2850
  0.2871   0.2898   0.2939   0.2955   0.2993   0.3015   0.3023   0.3050
  0.3085   0.3094   0.3125   0.3165   0.3186   0.3205   0.3223   0.3249
  0.3278   0.3298   0.3312   0.3324   0.3358   0.3387   0.3425   0.3459
  0.3475   0.3487   0.3498   0.3530   0.3557   0.3580   0.3602   0.3609
  0.3697   0.3724   0.3781   0.3818   0.3836   0.3874   0.3911   0.3935
  0.3977   0.4017   0.4044   0.4122   0.4141   0.4191   0.4245   0.4300
  0.4342   0.4371   0.4398   0.4458   0.4471   0.4566   0.4665   0.4684
  0.4695   0.4760   0.4833   0.4868   0.4888   0.4908   0.4964   0.4999
  0.5052   0.5154   0.5162   0.5249   0.5295   0.5342   0.5496   0.5564
  0.5592   0.5652   0.5729   0.5813   0.5851   0.5899   0.5938   0.5969
  0.6103   0.6117   0.6162   0.6265   0.6318   0.6350   0.6368   0.6455
  0.6464   0.6490   0.6548   0.6645   0.6670   0.6683   0.6795   0.6825
  0.6848   0.6936   0.6968   0.7028   0.7091   0.7127   0.7216   0.7232
  0.7277   0.7368   0.7404   0.7454   0.7490   0.7522   0.7579   0.7634
  0.7646   0.7691   0.7708   0.7735   0.7790   0.7860   0.7881   0.7912
  0.7944   0.7980   0.7991   0.8061   0.8127   0.8186   0.8265   0.8388
  0.8404   0.8453   0.8684   0.8780   0.9007   0.9068   0.9175   0.9232
  0.9361   0.9504   0.9622   0.9707   0.9862   0.9995   1.0042   1.0116
  1.0204   1.0333   1.0382   1.0439   1.0647   1.0737   1.0834   1.0894
  1.0967   1.1153   1.1280   1.1303   1.1351   1.1389   1.1465   1.1528
  1.1591   1.1675   1.1694   1.1771   1.1831   1.1870   1.1941   1.1986
  1.2059   1.2122   1.2211   1.2265   1.2309   1.2341   1.2428   1.2482
  1.2563   1.2645   1.2668   1.2810   1.2918   1.2966   1.3030   1.3044
  1.3149   1.3222   1.3383   1.3446   1.3476   1.3746   1.3809   1.3868
  1.3953   1.4058   1.4142   1.4200   1.4261   1.4375   1.4448   1.4571
  1.4663   1.4819   1.4905   1.4971   1.5044   1.5138   1.5176   1.5219
  1.5361   1.5465   1.5493   1.5576   1.5652   1.5685   1.5752   1.5775
  1.5784   1.5819   1.5867   1.5925   1.5961   1.6008   1.6054   1.6063
  1.6148   1.6165   1.6197   1.6243   1.6365   1.6377   1.6401   1.6439
  1.6555   1.6642   1.6716   1.6742   1.6802   1.6833   1.6941   1.6982
  1.7059   1.7088   1.7183   1.7255   1.7333   1.7399   1.7462   1.7503
  1.7532   1.7657   1.7718   1.7776   1.7875   1.7998   1.8090   1.8171
  1.8245   1.8284   1.8320   1.8526   1.8538   1.8620   1.8705   1.8731
  1.8879   1.8896   1.9020   1.9153   1.9235   1.9437   1.9556   1.9597
  1.9735   1.9782   1.9804   2.0035   2.0100   2.0213   2.0268   2.0420
  2.0532   2.0568   2.0687   2.0754   2.0831   2.0927   2.0961   2.1116
[truncated: 1,283,206 more chars]
