# Supplementary material for: An in silico investigation of menthol metabolism
Source: PLoS One. 2019 Sep 27;14(9):e0216577. doi: 10.1371/journal.pone.0216577 (PMC6764827; doi:10.1371/journal.pone.0216577)
Supplement: S2 File — (ZIP) [file pone.0216577.s002.zip › B3LYP/g-series/Oyeye-SR.out]

Q-Chem Developer Version!
                  Welcome to Q-Chem
     A Quantum Leap Into The Future Of Chemistry


 Q-Chem 5.1, Q-Chem, Inc., Pleasanton, CA (2018)

 Yihan Shao,  Zhengting Gan,  E. Epifanovsky,  A. T. B. Gilbert,  M. Wormit,  
 J. Kussmann,  A. W. Lange,  A. Behn,  Jia Deng,  Xintian Feng,  D. Ghosh,  
 M. Goldey,  P. R. Horn,  L. D. Jacobson,  I. Kaliman,  T. Kus,  A. Landau,  
 Jie Liu,  E. I. Proynov,  R. M. Richard,  R. P. Steele,  E. J. Sundstrom,  
 H. L. Woodcock III,  P. M. Zimmerman,  D. Zuev,  B. Albrecht,  E. Alguire,  
 S. A. Baeppler,  D. Barton,  Z. Benda,  Y. A. Bernard,  E. J. Berquist,  
 K. B. Bravaya,  H. Burton,  D. Casanova,  Chun-Min Chang,  Yunqing Chen,  
 A. Chien,  K. D. Closser,  M. P. Coons,  S. Coriani,  S. Dasgupta,  
 A. L. Dempwolff,  M. Diedenhofen,  Hainam Do,  R. G. Edgar,  Po-Tung Fang,  
 S. Faraji,  S. Fatehi,  Qingguo Feng,  K. D. Fenk,  J. Fosso-Tande,  
 J. Gayvert,  Qinghui Ge,  A. Ghysels,  G. Gidofalvi,  J. Gomes,  
 J. Gonthier,  A. Gunina,  D. Hait,  M. W. D. Hanson-Heine,  
 P. H. P. Harbach,  A. W. Hauser,  J. E. Herr,  E. G. Hohenstein,  
 Z. C. Holden,  Kerwin Hui,  B. C. Huynh,  T.-C. Jagau,  Hyunjun Ji,  
 B. Kaduk,  K. Khistyaev,  Jaehoon Kim,  P. Klunzinger,  K. Koh,  
 D. Kosenkov,  L. Koulias,  T. Kowalczyk,  C. M. Krauter,  A. Kunitsa,  
 Ka Un Lao,  A. Laurent,  K. V. Lawler,  Joonho Lee,  D. Lefrancois,  
 S. Lehtola,  D. S. Levine,  Yi-Pei Li,  You-Sheng Lin,  Fenglai Liu,  
 E. Livshits,  A. Luenser,  P. Manohar,  E. Mansoor,  S. F. Manzer,  
 Shan-Ping Mao,  Yuezhi Mao,  N. Mardirossian,  A. V. Marenich,  
 T. Markovich,  L. A. Martinez-Martinez,  S. A. Maurer,  N. J. Mayhall,  
 S. C. McKenzie,  J.-M. Mewes,  A. F. Morrison,  J. W. Mullinax,  K. Nanda,  
 T. S. Nguyen-Beck,  R. Olivares-Amaya,  J. A. Parkhill,  T. M. Perrine,  
 F. Plasser,  P. Pokhilko,  S. Prager,  A. Prociuk,  E. Ramos,  D. R. Rehn,  
 F. Rob,  M. Schneider,  N. Sergueev,  S. M. Sharada,  S. Sharma,  
 D. W. Small,  T. Stauch,  T. Stein,  Yu-Chuan Su,  A. J. W. Thom,  
 A. Tkatchenko,  T. Tsuchimochi,  N. M. Tubman,  L. Vogt,  M. L. Vidal,  
 O. Vydrov,  M. A. Watson,  J. Wenzel,  M. de Wergifosse,  T. A. Wesolowski,  
 A. White,  J. Witte,  A. Yamada,  Jun Yang,  K. Yao,  S. Yeganeh,  
 S. R. Yost,  Zhi-Qiang You,  A. Zech,  Igor Ying Zhang,  Xing Zhang,  
 Yan Zhao,  Ying Zhu,  B. R. Brooks,  G. K. L. Chan,  C. J. Cramer,  
 M. S. Gordon,  W. J. Hehre,  A. Klamt,  M. W. Schmidt,  C. D. Sherrill,  
 D. G. Truhlar,  A. Aspuru-Guzik,  R. Baer,  A. T. Bell,  N. A. Besley,  
 Jeng-Da Chai,  A. E. DePrince, III,  R. A. DiStasio Jr.,  A. Dreuw,  
 B. D. Dunietz,  T. R. Furlani,  Chao-Ping Hsu,  Yousung Jung,  Jing Kong,  
 D. S. Lambrecht,  WanZhen Liang,  C. Ochsenfeld,  V. A. Rassolov,  
 L. V. Slipchenko,  J. E. Subotnik,  T. Van Voorhis,  J. M. Herbert,  
 A. I. Krylov,  P. M. W. Gill,  M. Head-Gordon

 Contributors to earlier versions of Q-Chem not listed above: 
 R. D. Adamson,  B. Austin,  J. Baker,  G. J. O. Beran,  K. Brandhorst,  
 S. T. Brown,  E. F. C. Byrd,  A. K. Chakraborty,  C.-L. Cheng,  
 Siu Hung Chien,  D. M. Chipman,  D. L. Crittenden,  H. Dachsel,  
 R. J. Doerksen,  A. D. Dutoi,  L. Fusti-Molnar,  W. A. Goddard III,  
 A. Golubeva-Zadorozhnaya,  S. R. Gwaltney,  G. Hawkins,  A. Heyden,  
 S. Hirata,  G. Kedziora,  F. J. Keil,  C. Kelley,  Jihan Kim,  R. A. King,  
 R. Z. Khaliullin,  P. P. Korambath,  W. Kurlancheek,  A. M. Lee,  M. S. Lee,  
 S. V. Levchenko,  Ching Yeh Lin,  D. Liotard,  R. C. Lochan,  I. Lotan,  
 P. E. Maslen,  N. Nair,  D. P. O'Neill,  D. Neuhauser,  E. Neuscamman,  
 C. M. Oana,  R. Olson,  B. Peters,  R. Peverati,  P. A. Pieniazek,  
 Y. M. Rhee,  J. Ritchie,  M. A. Rohrdanz,  E. Rosta,  N. J. Russ,  
 H. F. Schaefer III,  N. E. Schultz,  N. Shenvi,  A. C. Simmonett,  A. Sodt,  
 D. Stuck,  K. S. Thanthiriwatte,  V. Vanovschi,  Tao Wang,  A. Warshel,  
 C. F. Williams,  Q. Wu,  X. Xu,  W. Zhang

 Please cite Q-Chem as follows:
 Y. Shao et al., Mol. Phys. 113, 184-215 (2015)
 DOI: 10.1080/00268976.2014.952696

 Q-Chem 5.1.2 for Intel X86 EM64T Linux

 Parts of Q-Chem use Armadillo 8.300.2 (Tropical Shenanigans).
 http://arma.sourceforge.net/

 Q-Chem begins on Wed Mar 27 01:02:05 2019  

Host: 
0

     Scratch files written to /scratch/taweetham/qchem1379//
Input Ideriv = 2
Curr. Ideriv = -1
Max.  Ideriv = 2

Checking the input file for inconsistencies... 	...done.

--------------------------------------------------------------
User input:
--------------------------------------------------------------
$molecule
0 1
  C   -0.7830874   -0.3372849    0.8595084
  H   -0.8225049    0.0608594    1.8847325
  C    0.0916569   -1.6137766    0.8977298
  H    0.0733964   -2.0959906   -0.0865104
  O   -0.4320188   -2.4863996    1.9058930
  C    1.5404740   -1.2942729    1.2940930
  H    1.5594998   -1.0160235    2.3571810
  H    2.1486459   -2.2047601    1.2267164
  C    2.1817387   -0.1717639    0.4832903
  C    2.5750924   -0.6009170   -0.9175263
  O    2.0882248   -1.5535180   -1.5157167
  H    3.3222874    0.0446972   -1.4117559
  C    1.2911508    1.0659221    0.4162968
  H    1.7188056    1.8099936   -0.2666413
  H    1.2540884    1.5331832    1.4086846
  C   -0.1354703    0.7400224   -0.0282878
  H   -0.7192469    1.6660620    0.0075553
  H   -0.1212510    0.4143591   -1.0747279
  C   -2.2527831   -0.6619426    0.4751897
  H   -2.6484613   -1.3979090    1.1867498
  C   -3.1710703    0.5580859    0.5316729
  H   -4.2147298    0.2554834    0.3884309
  H   -3.0969483    1.0612563    1.5009021
  H   -2.9427669    1.2835579   -0.2560893
  C   -2.3608157   -1.2778677   -0.9062426
  O   -2.6212320   -2.4621251   -1.0986136
  H   -2.1596126   -0.6048080   -1.7573142
  H    3.1263012    0.0979733    0.9735616
  O    0.6592578   -4.3603997    1.0266224
  C    0.5580820   -5.6943307    0.5199972
  H   -0.1506022   -5.7183920   -0.3179346
  C   -0.5950131   -3.8387549    1.4598424
  H   -1.3213578   -3.8484695    0.6395603
  C    1.9115719   -6.1120059   -0.0350602
  O    2.1363153   -6.5304976   -1.1604458
  O    2.9309737   -5.9658357    0.8411326
  H    3.7146064   -6.2190964    0.3098261
  C    0.1358910   -6.6478202    1.6386118
  H    0.9094370   -6.7109505    2.4138805
  O   -0.0749044   -7.9765998    1.1510369
  H   -0.5870269   -8.4504894    1.8360113
  C   -1.1701143   -6.1516782    2.2678773
  H   -2.0039047   -6.3278002    1.5765106
  O   -1.4792589   -6.9491818    3.4291257
  H   -0.7817781   -6.7992515    4.0940161
  C   -1.1206458   -4.6705889    2.6482357
  H   -0.4677621   -4.5289227    3.5183696
  O   -2.4340013   -4.2584917    3.0585317
  H   -2.7834266   -4.9684868    3.6294957
$end

$rem
   job_type 	optimization
   basis 	6-311++g**
   method 	b3lyp
   scf_guess sad
$end

--------------------------------------------------------------
 ----------------------------------------------------------------
             Standard Nuclear Orientation (Angstroms)
    I     Atom           X                Y                Z
 ----------------------------------------------------------------
    1      C      -2.8196574883     0.7734732878    -0.4004748716
    2      H      -2.9922799355     1.2093930691    -1.3961316966
    3      C      -1.5128890707    -0.0521475430    -0.4827917751
    4      H      -1.2531160147    -0.4212234930     0.5161544003
    5      O      -0.4797180396     0.7938338867    -1.0014180546
    6      C      -1.6509942851    -1.2332396211    -1.4544943235
    7      H      -1.6950476112    -0.8399092933    -2.4798193272
    8      H      -0.7400110389    -1.8435341650    -1.4220952111
    9      C      -2.8786335496    -2.1067908349    -1.2127134270
   10      C      -2.7338788799    -3.0134930542    -0.0051854420
   11      O      -1.9621207063    -2.8140978701     0.9259167875
   12      H      -3.4226069401    -3.8763679977     0.0167565646
   13      C      -4.1546543559    -1.2784102338    -1.0900021697
   14      H      -4.9991987716    -1.9151451817    -0.7997457150
   15      H      -4.4015173012    -0.8554520803    -2.0721962388
   16      C      -4.0192026192    -0.1363273648    -0.0818288754
   17      H      -4.9505580769     0.4398066626    -0.0984355358
   18      H      -3.9233253816    -0.5552329664     0.9264475295
   19      C      -2.6752492330     1.9783217015     0.5693681526
   20      H      -1.8305529757     2.5965690856     0.2395440166
   21      C      -3.9094920271     2.8788144596     0.5952291726
   22      H      -3.7090959754     3.7819200152     1.1830671379
   23      H      -4.1894563701     3.1910487981    -0.4158145698
   24      H      -4.7704629178     2.3861016735     1.0588719065
   25      C      -2.3750913519     1.5379907713     1.9890173661
   26      O      -1.2771733845     1.6765721958     2.5206753068
   27      H      -3.2000845956     1.0449838159     2.5313689176
   28      H      -2.9792655969    -2.7871679743    -2.0684485264
   29      O       1.2279026201    -0.5954157357    -0.2077588396
   30      C       2.4147369837    -0.7271968536     0.5798549484
   31      H       2.2163602452    -0.3910322320     1.6058091188
   32      C       0.7341631259     0.7417836153    -0.2410389240
   33      H       0.5244630486     1.1013385286     0.7725092308
   34      C       2.7872788867    -2.1998939342     0.6626319910
   35      O       2.9698444558    -2.8457408920     1.6832637402
   36      O       2.8938376575    -2.8058110025    -0.5414316762
   37      H       3.0760285397    -3.7385436744    -0.3020072981
   38      C       3.5565056467     0.0649479175    -0.0585470193
   39      H       3.8305729202    -0.3571488927    -1.0332889433
   40      O       4.7356223932     0.0418905000     0.7519906188
   41      H       5.3119263484     0.7641344704     0.4321967241
   42      C       3.1261509443     1.5238740300    -0.2432392654
   43      H       3.0995356202     2.0276903381     0.7312729490
   44      O       4.1318307922     2.2315303234    -0.9968378563
   45      H       4.1699675770     1.8430409672    -1.8905153210
   46      C       1.7657720737     1.6590831886    -0.9301402562
   47      H       1.8528785005     1.3896409024    -1.9899858896
   48      O       1.3703489186     3.0395093315    -0.8964687289
   49      H       2.1626602444     3.5621865365    -1.1228362927
 ----------------------------------------------------------------
 Molecular Point Group                 C1    NOp =  1
 Largest Abelian Subgroup              C1    NOp =  1
 Nuclear Repulsion Energy =  2496.7990420692 hartrees
 There are       96 alpha and       96 beta electrons
 Requested basis set is 6-311++G(d,p)
 There are 270 shells and 718 basis functions

 Total QAlloc Memory Limit   2000 MB
 Mega-Array Size       188 MB
 MEM_STATIC part       192 MB
 A cutoff of  1.0D-11 yielded  26367 shell pairs
 There are    183409 function pairs (    194482 Cartesian)

 -------------------------------------------------------
 OpenMP Integral Computing Module                       
 Release: version 1.0, May 2013, Q-Chem Inc. Pittsburgh 
 -------------------------------------------------------
 Integral Job Info:
 Integral job number is                      11
 Integral operator is                         1
 short-range coefficients                     0
 long-range coefficients              100000000
 Omega coefficients                           0
 if combine SR and LR in K                    0
 Integral screening is                        0
 Integral computing path is                   2
 max size of driver memory is            800000
 size of driver memory is                593474
 size of scratch memory is              2361544
 max col of scratch BK array               1296
 max len of scratch array in speh3          155
 max len of scratch index in speh4           18
 max int batch size is                      520
 min int batch size is                       52
 fixed nKL is                                52
 max L of basis functions is                  2
 order of int derivative is                   0
 number of shells is                        270
 number of basis is                         743
 number of cartesian basis is               743
 number of contracted shell pairs         26367
 number of primitive shell pairs          56906
 maxK2 (contraction) of shell pair           36
 max number of K2 of shell pair               1
 max number of CS2 of shell pair           5218
 max number of PS2 of shell pair           8460
 mem total for path MDJ                  819644
 -------------------------------------------------------
 Smallest overlap matrix eigenvalue = 8.30E-07

 Q-Chem warning in module stvman/mkSTV.C, line 306:

 Overlap eigenvalue is smaller than square root of threshold
 Use THRESH >= 12 to get rid of this warning

 Linear dependence detected in AO basis
 Tighter screening thresholds may be required for diffuse basis sets
 Use S2THRESH > 14 and THRESH = 14 in case of SCF convergence issues
 Number of orthogonalized atomic orbitals = 717
 Maximum deviation from orthogonality = 3.493E-10

 Scale SEOQF with 1.000000e-02/1.000000e-01/1.000000e-01

 Standard Electronic Orientation quadrupole field applied
 Nucleus-field energy     =     0.0000000319 hartrees
 Guess from superposition of atomic densities
 Warning:  Energy on first SCF cycle will be non-variational
 SAD guess density has 192.000000 electrons

 -----------------------------------------------------------------------
  General SCF calculation program by
  Eric Jon Sundstrom, Paul Horn, Yuezhi Mao, Dmitri Zuev, Alec White,
  David Stuck, Shaama M.S., Shane Yost, Joonho Lee, David Small,
  Daniel Levine, Susi Lehtola, Hugh Burton, Evgeny Epifanovsky
 -----------------------------------------------------------------------
 Exchange:     0.2000 Hartree-Fock + 0.0800 Slater + 0.7200 B88
 Correlation:  0.1900 VWN1RPA + 0.8100 LYP
 Using SG-1 standard quadrature grid
 using 6 threads for integral computing
 -------------------------------------------------------
 OpenMP Integral computing Module                
 Release: version 2.0, May 2017, Q-Chem Inc. Pleasanton 
 -------------------------------------------------------
 -------------------------------------------------------
 OpenMP BLAS3 based DFT computing Module                
 Release: version 1.0, May 2013, Q-Chem Inc. Pittsburgh 
 -------------------------------------------------------
 A restricted SCF calculation will be
 performed using DIIS
 SCF converges when DIIS error is below 1.0e-08
 ---------------------------------------
  Cycle       Energy         DIIS error
 ---------------------------------------
    1   -1306.3947790684      2.34e-02  
    2   -1300.9943694129      3.16e-03  
    3   -1300.1072025576      5.36e-03  
    4   -1301.4515299879      1.11e-03  
    5   -1301.5096682022      3.48e-04  
    6   -1301.5146350083      1.17e-04  
    7   -1301.5152864868      3.51e-05  
    8   -1301.5153386589      1.53e-05  
    9   -1301.5153492300      4.12e-06  
   10   -1301.5153499885      1.34e-06  
   11   -1301.5153500709      4.12e-07  
   12   -1301.5153500781      1.43e-07  
   13   -1301.5153500790      3.75e-08  
   14   -1301.5153500790      1.55e-08  
   15   -1301.5153500792      6.51e-09  Convergence criterion met
 ---------------------------------------
 SCF time:   CPU 2679.14s  wall 471.00s 
 SCF   energy in the final basis set =    -1301.5153500792
 Total energy in the final basis set =    -1301.5153500792

 --------------------------------------------------------------

                    Orbital Energies (a.u.)
 --------------------------------------------------------------

 Alpha MOs
 -- Occupied --
-19.1836 -19.1646 -19.1602 -19.1428 -19.1415 -19.1369 -19.1354 -19.1318
-19.1268 -10.3217 -10.2920 -10.2733 -10.2680 -10.2650 -10.2525 -10.2513
-10.2455 -10.2292 -10.1985 -10.1939 -10.1937 -10.1896 -10.1862 -10.1780
-10.1746  -1.1262  -1.0925  -1.0693  -1.0569  -1.0502  -1.0423  -1.0317
 -1.0274  -1.0251  -0.8630  -0.8195  -0.8079  -0.7960  -0.7590  -0.7530
 -0.6949  -0.6780  -0.6642  -0.6505  -0.6343  -0.6232  -0.6187  -0.6101
 -0.5698  -0.5579  -0.5551  -0.5483  -0.5363  -0.5197  -0.5119  -0.5038
 -0.5006  -0.4975  -0.4929  -0.4885  -0.4804  -0.4745  -0.4661  -0.4588
 -0.4540  -0.4463  -0.4398  -0.4344  -0.4325  -0.4231  -0.4178  -0.4119
 -0.4038  -0.4001  -0.3885  -0.3876  -0.3841  -0.3799  -0.3775  -0.3706
 -0.3678  -0.3615  -0.3581  -0.3553  -0.3433  -0.3360  -0.3339  -0.3284
 -0.3216  -0.3095  -0.3002  -0.2887  -0.2813  -0.2778  -0.2681  -0.2618
 -- Virtual --
 -0.0526  -0.0485  -0.0311  -0.0234  -0.0188  -0.0078  -0.0030   0.0004
  0.0050   0.0090   0.0168   0.0189   0.0261   0.0284   0.0321   0.0336
  0.0429   0.0448   0.0468   0.0489   0.0536   0.0555   0.0600   0.0662
  0.0685   0.0709   0.0762   0.0783   0.0787   0.0862   0.0898   0.0909
  0.0939   0.0964   0.0968   0.1003   0.1024   0.1036   0.1066   0.1098
  0.1122   0.1143   0.1173   0.1177   0.1204   0.1214   0.1247   0.1266
  0.1290   0.1302   0.1340   0.1360   0.1371   0.1395   0.1414   0.1426
  0.1438   0.1464   0.1489   0.1498   0.1517   0.1533   0.1562   0.1581
  0.1609   0.1618   0.1641   0.1664   0.1670   0.1700   0.1731   0.1761
  0.1802   0.1828   0.1861   0.1885   0.1891   0.1935   0.1955   0.1989
  0.1999   0.2018   0.2057   0.2109   0.2119   0.2139   0.2179   0.2194
  0.2229   0.2239   0.2272   0.2303   0.2319   0.2345   0.2388   0.2398
  0.2415   0.2447   0.2478   0.2537   0.2546   0.2570   0.2597   0.2634
  0.2659   0.2679   0.2712   0.2729   0.2758   0.2765   0.2807   0.2852
  0.2895   0.2920   0.2937   0.2953   0.2986   0.3006   0.3058   0.3092
  0.3121   0.3127   0.3162   0.3180   0.3199   0.3262   0.3286   0.3308
  0.3341   0.3350   0.3382   0.3385   0.3422   0.3464   0.3486   0.3527
  0.3538   0.3547   0.3576   0.3620   0.3667   0.3687   0.3706   0.3717
  0.3741   0.3769   0.3810   0.3821   0.3848   0.3886   0.3970   0.4011
  0.4069   0.4108   0.4157   0.4189   0.4247   0.4269   0.4312   0.4357
  0.4410   0.4448   0.4485   0.4512   0.4546   0.4598   0.4640   0.4696
  0.4824   0.4847   0.4920   0.4972   0.5000   0.5068   0.5133   0.5149
  0.5172   0.5225   0.5254   0.5323   0.5368   0.5528   0.5610   0.5654
  0.5698   0.5775   0.5795   0.5824   0.5925   0.5930   0.5978   0.6070
  0.6098   0.6112   0.6183   0.6240   0.6293   0.6367   0.6407   0.6416
  0.6471   0.6496   0.6585   0.6608   0.6638   0.6691   0.6729   0.6820
  0.6934   0.6971   0.7022   0.7097   0.7138   0.7153   0.7216   0.7311
  0.7336   0.7393   0.7427   0.7486   0.7531   0.7573   0.7623   0.7634
  0.7699   0.7742   0.7778   0.7789   0.7822   0.7901   0.7920   0.7954
  0.7988   0.8070   0.8105   0.8149   0.8214   0.8327   0.8366   0.8425
  0.8575   0.8613   0.8696   0.8839   0.8960   0.9195   0.9329   0.9400
  0.9514   0.9544   0.9691   0.9832   0.9917   1.0046   1.0146   1.0245
  1.0291   1.0399   1.0437   1.0571   1.0677   1.0835   1.0949   1.0965
  1.0983   1.1128   1.1248   1.1375   1.1438   1.1470   1.1501   1.1567
  1.1685   1.1794   1.1891   1.1911   1.1961   1.2033   1.2123   1.2150
  1.2196   1.2272   1.2335   1.2380   1.2416   1.2488   1.2537   1.2576
  1.2670   1.2708   1.2819   1.2855   1.2902   1.2974   1.3051   1.3096
  1.3232   1.3317   1.3354   1.3577   1.3658   1.3698   1.3729   1.3860
  1.3946   1.4031   1.4104   1.4254   1.4299   1.4488   1.4620   1.4709
  1.4820   1.4936   1.5052   1.5113   1.5239   1.5267   1.5280   1.5314
  1.5459   1.5497   1.5569   1.5674   1.5687   1.5731   1.5784   1.5805
  1.5892   1.5916   1.5944   1.5996   1.6093   1.6139   1.6173   1.6201
  1.6294   1.6343   1.6377   1.6465   1.6506   1.6547   1.6580   1.6669
  1.6694   1.6722   1.6761   1.6883   1.6900   1.6944   1.6987   1.7083
  1.7144   1.7227   1.7307   1.7388   1.7442   1.7489   1.7557   1.7626
  1.7689   1.7777   1.7849   1.7961   1.8070   1.8108   1.8173   1.8212
  1.8251   1.8363   1.8499   1.8536   1.8611   1.8732   1.8799   1.8846
  1.8988   1.9038   1.9114   1.9179   1.9320   1.9423   1.9488   1.9603
  1.9687   1.9749   1.9817   1.9941   1.9992   2.0162   2.0203   2.0285
  2.0480   2.0514   2.0590   2.0610   2.0658   2.0774   2.0880   2.0967
  2.1098   2.1194   2.1321   2.1405   2.1478   2.1551   2.1641   2.1734
  2.1895   2.2025   2.2068   2.2211   2.2377   2.2458   2.2663   2.2738
  2.2958   2.3028   2.3054   2.3121   2.3293   2.3310   2.3519   2.3563
  2.3680   2.3784   2.3878   2.4019   2.4123   2.4459   2.4589   2.4962
  2.5037   2.5103   2.5237   2.5392   2.5467   2.5506   2.5587   2.5748
  2.5762   2.5870   2.5937   2.6084   2.6179   2.6205   2.6372   2.6486
  2.6578   2.6605   2.6737   2.6769   2.6940   2.7071   2.7085   2.7187
  2.7260   2.7376   2.7641   2.7652   2.7803   2.7965   2.8137   2.8149
  2.8194   2.8283   2.8426   2.8529   2.8667   2.8715   2.8814   2.8827
  2.8895   2.8958   2.9030   2.9084   2.9148   2.9192   2.9245   2.9378
  2.9427   2.9592   2.9670   2.9788   2.9893   2.9938   2.9973   3.0136
  3.0202   3.0277   3.0399   3.0467   3.0582   3.0741   3.0856   3.0899
  3.1027   3.1068   3.1153   3.1234   3.1266   3.1366   3.1625   3.1651
  3.1683   3.1852   3.1866   3.1960   3.2200   3.2249   3.2406   3.2503
  3.2626   3.2747   3.2822   3.3062   3.3238   3.3363   3.3437   3.3554
  3.3609   3.3786   3.3934   3.4042   3.4263   3.4515   3.4688   3.4857
  3.4974   3.5156   3.5427   3.5511   3.5757   3.6112   3.6786   3.7758
  3.7761   3.7951   3.8010   3.8040   3.8164   3.8510   3.8897   3.8986
  3.9103   3.9165   3.9389   3.9455   3.9692   3.9927   4.0099   4.0357
  4.0554   4.0624   4.1009   4.1099   4.1380   4.1504   4.1751   4.1808
  4.2241   4.2371   4.2555   4.2695   4.2777   4.2830   4.3132   4.3700
  4.3915   4.9985   5.0791   5.0959   5.0973   5.1094   5.1133   5.1215
  5.1740   5.1872   5.1999   5.2154   5.2558   5.3661   5.3886   5.4269
  5.4378   5.4572   5.4913   5.5594   5.5930   5.6156   5.6444   5.6790
  5.7510   5.7607   5.8011   5.8449  23.7493  23.7698  23.7922  23.8027
 23.8081  23.8138  23.8441  23.8610  23.8699  23.8790  23.9000  23.9176
 23.9308  23.9501  23.9687  23.9773  49.8770  49.9056  49.9452  49.9566
 49.9618  49.9643  49.9789  50.0109  50.0141
 --------------------------------------------------------------

          Ground-State Mulliken Net Atomic Charges

     Atom                 Charge (a.u.)
  ----------------------------------------
      1 C                    -0.225458
      2 H                     0.240399
      3 C                    -0.514220
      4 H                     0.297983
      5 O                     0.215710
      6 C                    -0.567102
      7 H                     0.174424
      8 H                     0.244146
      9 C                     0.628263
     10 C                    -0.342578
     11 O                    -0.171385
     12 H                     0.117451
     13 C                    -0.662148
     14 H                     0.193687
     15 H                     0.149040
     16 C                    -0.315539
     17 H                     0.173467
     18 H                     0.185931
     19 C                     0.266772
     20 H                     0.284568
     21 C                    -0.695498
     22 H                     0.176989
     23 H                     0.156181
     24 H                     0.153268
     25 C                    -0.199848
     26 O                    -0.140511
     27 H                     0.129923
     28 H                     0.249548
     29 O                     0.173758
     30 C                    -0.200317
     31 H                     0.282471
     32 C                    -0.450873
     33 H                     0.300097
     34 C                    -0.249731
     35 O                    -0.186178
     36 O                    -0.081910
     37 H                     0.280627
     38 C                    -0.196839
     39 H                     0.247897
     40 O                    -0.149661
     41 H                     0.268604
     42 C                    -0.582498
     43 H                     0.321532
     44 O                    -0.215371
     45 H                     0.271948
     46 C                    -0.377990
     47 H                     0.210233
     48 O                    -0.122579
     49 H                     0.253318
  ----------------------------------------
  Sum of atomic charges =     0.000000

 -----------------------------------------------------------------
                    Cartesian Multipole Moments
 -----------------------------------------------------------------
    Charge (ESU x 10^10)
                 0.0000
    Dipole Moment (Debye)
         X      -3.4555      Y       0.2499      Z      -5.7143
       Tot       6.6826
    Quadrupole Moments (Debye-Ang)
        XX    -127.8697     XY       7.8247     YY    -150.3369
        XZ     -10.8913     YZ       9.0447     ZZ    -158.5601
    Octopole Moments (Debye-Ang^2)
       XXX     -20.2651    XXY      15.8449    XYY       1.7811
       YYY     -40.8708    XXZ     -56.2553    XYZ      -0.4342
       YYZ     -41.3505    XZZ      12.0526    YZZ      15.9240
       ZZZ     -41.2679
    Hexadecapole Moments (Debye-Ang^3)
      XXXX   -7321.2336   XXXY     133.0939   XXYY   -1706.6492
      XYYY     -41.6529   YYYY   -3128.9181   XXXZ    -249.2720
      XXYZ      79.5168   XYYZ     -53.2631   YYYZ      92.4945
      XXZZ   -1426.3818   XYZZ      84.4293   YYZZ    -817.5183
      XZZZ     -79.6374   YZZZ     -38.0330   ZZZZ   -1219.3822
 -----------------------------------------------------------------
 Calculating analytic gradient of the SCF energy
 Gradient of SCF Energy
            1           2           3           4           5           6
    1  -0.0010992  -0.0014368   0.0105583  -0.0013735  -0.0290653  -0.0049158
    2  -0.0009692   0.0004396   0.0020259  -0.0002425   0.0044496   0.0015865
    3   0.0001013  -0.0007263   0.0053748   0.0033921  -0.0155131   0.0021827
            7           8           9          10          11          12
    1   0.0018941   0.0020623  -0.0090752  -0.0164405   0.0171086   0.0017623
    2  -0.0025283  -0.0028666   0.0104621  -0.0121823   0.0077518   0.0033307
    3  -0.0030541  -0.0027976   0.0012136  -0.0210098   0.0202463  -0.0008429
           13          14          15          16          17          18
    1   0.0097973   0.0004007  -0.0005500  -0.0001193  -0.0020505   0.0000660
    2  -0.0029477   0.0001893   0.0016761   0.0001824  -0.0001758  -0.0004419
    3   0.0006864   0.0018181  -0.0002379  -0.0014297  -0.0013236  -0.0002146
           19          20          21          22          23          24
    1  -0.0036381  -0.0002105   0.0060565   0.0003232   0.0002176   0.0006428
    2  -0.0044566   0.0058999  -0.0042105   0.0004892   0.0004583  -0.0004072
    3  -0.0019595  -0.0004556  -0.0027060   0.0018665  -0.0007871   0.0017436
           25          26          27          28          29          30
    1  -0.0315047   0.0259094   0.0018947   0.0027479  -0.0047856  -0.0002884
    2  -0.0022532   0.0033994  -0.0003387   0.0005581  -0.0009392   0.0052713
    3  -0.0024915   0.0079981  -0.0037731   0.0003908   0.0040291  -0.0044012
           31          32          33          34          35          36
    1  -0.0040546   0.0153427  -0.0016309   0.0016080   0.0045804  -0.0004044
    2  -0.0003814  -0.0179690   0.0018701   0.0282507  -0.0233743   0.0028822
    3   0.0011206   0.0165063  -0.0032708  -0.0194643   0.0157336  -0.0030987
           37          38          39          40          41          42
    1   0.0002413  -0.0145172   0.0084217   0.0002044   0.0069567   0.0009554
    2  -0.0075228  -0.0179640   0.0027185  -0.0017304   0.0093525   0.0053779
    3   0.0068570  -0.0013200   0.0021035  -0.0000603  -0.0035483   0.0088046
           43          44          45          46          47          48
    1   0.0005403   0.0006518   0.0000193  -0.0008363   0.0009493  -0.0023057
    2   0.0023181   0.0017990  -0.0037218  -0.0131053   0.0093781   0.0026056
    3   0.0022833   0.0039114  -0.0083050   0.0003445  -0.0007211  -0.0025160
           49
    1   0.0083893
    2   0.0060057
    3  -0.0026801
 Max gradient component =       3.150E-02
 RMS gradient           =       8.107E-03
 Gradient time:  CPU 535.03 s  wall 90.32 s
 Geometry Optimization Parameters
   NAtoms,    NIC,     NZ,  NCons,   NDum,   NFix, NCnnct, MaxDiis
       49     390       0       0       0       0       0       0


** GEOMETRY OPTIMIZATION IN DELOCALIZED INTERNAL COORDINATES **
   Searching for a Minimum

   Optimization Cycle:   1

                       Coordinates (Angstroms)
     ATOM                X               Y               Z
      1  C        -2.8196574883    0.7734732878   -0.4004748716
      2  H        -2.9922799355    1.2093930691   -1.3961316966
      3  C        -1.5128890707   -0.0521475430   -0.4827917751
      4  H        -1.2531160147   -0.4212234930    0.5161544003
      5  O        -0.4797180396    0.7938338867   -1.0014180546
      6  C        -1.6509942851   -1.2332396211   -1.4544943235
      7  H        -1.6950476112   -0.8399092933   -2.4798193272
      8  H        -0.7400110389   -1.8435341650   -1.4220952111
      9  C        -2.8786335496   -2.1067908349   -1.2127134270
     10  C        -2.7338788799   -3.0134930542   -0.0051854420
     11  O        -1.9621207063   -2.8140978701    0.9259167875
     12  H        -3.4226069401   -3.8763679977    0.0167565646
     13  C        -4.1546543559   -1.2784102338   -1.0900021697
     14  H        -4.9991987716   -1.9151451817   -0.7997457150
     15  H        -4.4015173012   -0.8554520803   -2.0721962388
     16  C        -4.0192026192   -0.1363273648   -0.0818288754
     17  H        -4.9505580769    0.4398066626   -0.0984355358
     18  H        -3.9233253816   -0.5552329664    0.9264475295
     19  C        -2.6752492330    1.9783217015    0.5693681526
     20  H        -1.8305529757    2.5965690856    0.2395440166
     21  C        -3.9094920271    2.8788144596    0.5952291726
     22  H        -3.7090959754    3.7819200152    1.1830671379
     23  H        -4.1894563701    3.1910487981   -0.4158145698
     24  H        -4.7704629178    2.3861016735    1.0588719065
     25  C        -2.3750913519    1.5379907713    1.9890173661
     26  O        -1.2771733845    1.6765721958    2.5206753068
     27  H        -3.2000845956    1.0449838159    2.5313689176
     28  H        -2.9792655969   -2.7871679743   -2.0684485264
     29  O         1.2279026201   -0.5954157357   -0.2077588396
     30  C         2.4147369837   -0.7271968536    0.5798549484
     31  H         2.2163602452   -0.3910322320    1.6058091188
     32  C         0.7341631259    0.7417836153   -0.2410389240
     33  H         0.5244630486    1.1013385286    0.7725092308
     34  C         2.7872788867   -2.1998939342    0.6626319910
     35  O         2.9698444558   -2.8457408920    1.6832637402
     36  O         2.8938376575   -2.8058110025   -0.5414316762
     37  H         3.0760285397   -3.7385436744   -0.3020072981
     38  C         3.5565056467    0.0649479175   -0.0585470193
     39  H         3.8305729202   -0.3571488927   -1.0332889433
     40  O         4.7356223932    0.0418905000    0.7519906188
     41  H         5.3119263484    0.7641344704    0.4321967241
     42  C         3.1261509443    1.5238740300   -0.2432392654
     43  H         3.0995356202    2.0276903381    0.7312729490
     44  O         4.1318307922    2.2315303234   -0.9968378563
     45  H         4.1699675770    1.8430409672   -1.8905153210
     46  C         1.7657720737    1.6590831886   -0.9301402562
     47  H         1.8528785005    1.3896409024   -1.9899858896
     48  O         1.3703489186    3.0395093315   -0.8964687289
     49  H         2.1626602444    3.5621865365   -1.1228362927
   Point Group: c1    Number of degrees of freedom:   141


   Energy is  -1301.515350079


 Attempting to Generate Delocalized Internal Coordinates

141 Hessian modes will be used to form the next step
  Hessian Eigenvalues:
     0.002113    0.005469    0.005823    0.006356    0.006558    0.006885
     0.006934    0.007005    0.007013    0.007043    0.007478    0.007660
     0.009839    0.010057    0.010838    0.011238    0.011344    0.011542
     0.014626    0.019902    0.021090    0.021977    0.030410    0.031716
     0.034191    0.037683    0.037951    0.042433    0.045011    0.045862
     0.046097    0.046307    0.047531    0.047709    0.048507    0.049671
     0.049835    0.051037    0.054777    0.055018    0.055084    0.055768
     0.056135    0.057226    0.057899    0.058350    0.059918    0.061315
     0.062914    0.067968    0.068111    0.070807    0.074709    0.077893
     0.081635    0.082790    0.084169    0.087292    0.090421    0.091653
     0.099504    0.114811    0.117200    0.129115    0.140474    0.147228
     0.156758    0.160000    0.160000    0.160000    0.160000    0.160000
     0.160000    0.160000    0.160000    0.160000    0.168036    0.169793
     0.170922    0.173913    0.181198    0.183174    0.186014    0.193053
     0.196621    0.201124    0.220014    0.220035    0.249979    0.250000
     0.250000    0.266709    0.269827    0.273626    0.275139    0.277975
     0.283993    0.286026    0.290810    0.291864    0.292338    0.294274
     0.296050    0.302378    0.306606    0.307185    0.332158    0.332929
     0.336240    0.337859    0.339186    0.339379    0.339584    0.339591
     0.339750    0.340135    0.340165    0.340165    0.340403    0.341090
     0.341235    0.341243    0.341634    0.342100    0.342424    0.342900
     0.392787    0.392935    0.399941    0.400919    0.405166    0.406300
     0.408431    0.513741    0.518207    0.522087    0.523261    0.545704
     0.920443    0.929052    0.947082

 Minimum Search - Taking Simple RFO Step
 Searching for Lamda that Minimizes Along All modes
 Value Taken    Lamda =  -0.01878105
 Calculated Step too Large.  Step scaled by  0.725383
 Step Taken.  Stepsize is  0.300000

                             Maximum     Tolerance    Cnvgd?
         Gradient           0.017131      0.000300      NO
         Displacement       0.094782      0.001200      NO
         Energy change     *********      0.000001      NO


 New Cartesian Coordinates Obtained by Inverse Iteration

 Displacement from previous Coordinates is:  1.380754
 ----------------------------------------------------------------
             Standard Nuclear Orientation (Angstroms)
    I     Atom           X                Y                Z
 ----------------------------------------------------------------
    1      C      -2.7926281492     0.7450153445    -0.4125665686
    2      H      -2.9422230200     1.1695728950    -1.4155754551
    3      C      -1.5141481147    -0.1178582711    -0.4817341920
    4      H      -1.2642751739    -0.4814396664     0.5184224593
    5      O      -0.4561505945     0.7196782076    -0.9838956130
    6      C      -1.6805021305    -1.3125431241    -1.4305597598
    7      H      -1.7148552500    -0.9212576860    -2.4548824931
    8      H      -0.7839614125    -1.9364444544    -1.3772800346
    9      C      -2.9390292385    -2.1548449815    -1.1843883369
   10      C      -2.8489577597    -3.0501613225     0.0374663922
   11      O      -2.0759189190    -2.8991318187     0.9620387827
   12      H      -3.5721737441    -3.8897818223     0.0568094746
   13      C      -4.1962064049    -1.2764520707    -1.0815345859
   14      H      -5.0653646283    -1.8811936218    -0.7958068359
   15      H      -4.4183604411    -0.8637631426    -2.0727802521
   16      C      -4.0215665823    -0.1233440667    -0.0839023929
   17      H      -4.9276680490     0.4883924179    -0.1056969772
   18      H      -3.9419030049    -0.5297715270     0.9308917791
   19      C      -2.5999078084     1.9662711557     0.5307821586
   20      H      -1.7199026545     2.5164985388     0.1849508781
   21      C      -3.7994414974     2.9285455102     0.5238227809
   22      H      -3.5630410447     3.8418000728     1.0787270745
   23      H      -4.0582315728     3.2189327560    -0.4984077985
   24      H      -4.6889831764     2.4928153572     0.9895645103
   25      C      -2.3137313331     1.5476411123     1.9589964296
   26      O      -1.2302538243     1.6627910013     2.5003815817
   27      H      -3.1701820601     1.1432349670     2.5319795192
   28      H      -3.0682793619    -2.8423704025    -2.0317822747
   29      O       1.2718534610    -0.6098229944    -0.2336187158
   30      C       2.4515923092    -0.7339134356     0.5580908144
   31      H       2.2597898549    -0.4248137254     1.5918881910
   32      C       0.7354727712     0.7086902610    -0.2267888112
   33      H       0.5188452878     1.0295545142     0.8006210589
   34      C       2.8366548270    -2.2032887343     0.6073041137
   35      O       3.0407509807    -2.8333135031     1.6213244173
   36      O       2.9758130176    -2.7502717327    -0.6223213087
   37      H       3.2046625217    -3.6824126996    -0.4588174557
   38      C       3.5679521097     0.1101388887    -0.0606884698
   39      H       3.8220369309    -0.2905764733    -1.0507006027
   40      O       4.7277313248     0.0499887685     0.7697099514
   41      H       5.3096525196     0.7723609820     0.4892516681
   42      C       3.0896137430     1.5583555735    -0.2118003048
   43      H       3.0368713703     2.0220705986     0.7777539178
   44      O       4.0740480033     2.3401505698    -0.9152695778
   45      H       4.1442179704     1.9974747020    -1.8186738377
   46      C       1.7224727488     1.6689640211    -0.8923718776
   47      H       1.8092149070     1.4000120254    -1.9540576611
   48      O       1.2365534910     3.0111643025    -0.8000409229
   49      H       1.9850998487     3.5888139140    -1.0085803280
 ----------------------------------------------------------------
 Molecular Point Group                 C1    NOp =  1
 Largest Abelian Subgroup              C1    NOp =  1
 Nuclear Repulsion Energy =  2497.6007009051 hartrees
 There are       96 alpha and       96 beta electrons
 Applying Cartesian multipole field
    Component          Value
    ---------          -----
     (2,0,0)        1.00000E-12
     (0,2,0)        2.00000E-11
     (0,0,2)       -3.00000E-11
 Nucleus-field energy     =     0.0000000335 hartrees
 Requested basis set is 6-311++G(d,p)
 There are 270 shells and 718 basis functions
 A cutoff of  1.0D-11 yielded  26382 shell pairs
 There are    183486 function pairs (    194564 Cartesian)
 Smallest overlap matrix eigenvalue = 8.64E-07

 Q-Chem warning in module stvman/mkSTV.C, line 306:

 Overlap eigenvalue is smaller than square root of threshold
 Use THRESH >= 12 to get rid of this warning

 Linear dependence detected in AO basis
 Tighter screening thresholds may be required for diffuse basis sets
 Use S2THRESH > 14 and THRESH = 14 in case of SCF convergence issues
 Number of orthogonalized atomic orbitals = 717
 Maximum deviation from orthogonality = 4.084E-10
 Guess MOs from SCF MO coefficient file

 -----------------------------------------------------------------------
  General SCF calculation program by
  Eric Jon Sundstrom, Paul Horn, Yuezhi Mao, Dmitri Zuev, Alec White,
  David Stuck, Shaama M.S., Shane Yost, Joonho Lee, David Small,
  Daniel Levine, Susi Lehtola, Hugh Burton, Evgeny Epifanovsky
 -----------------------------------------------------------------------
 Exchange:     0.2000 Hartree-Fock + 0.0800 Slater + 0.7200 B88
 Correlation:  0.1900 VWN1RPA + 0.8100 LYP
 Using SG-1 standard quadrature grid
 using 6 threads for integral computing
 -------------------------------------------------------
 OpenMP Integral computing Module                
 Release: version 2.0, May 2017, Q-Chem Inc. Pleasanton 
 -------------------------------------------------------
 -------------------------------------------------------
 OpenMP BLAS3 based DFT computing Module                
 Release: version 1.0, May 2013, Q-Chem Inc. Pittsburgh 
 -------------------------------------------------------
 A restricted SCF calculation will be
 performed using DIIS
 SCF converges when DIIS error is below 1.0e-08
 ---------------------------------------
  Cycle       Energy         DIIS error
 ---------------------------------------
    1   -1301.4942529040      6.24e-04  
    2   -1301.5238448373      1.15e-04  
    3   -1301.5232738266      1.72e-04  
    4   -1301.5245402304      3.31e-05  
    5   -1301.5245850778      1.56e-05  
    6   -1301.5245963604      4.49e-06  
    7   -1301.5245973946      9.99e-07  
    8   -1301.5245974651      3.90e-07  
    9   -1301.5245974740      2.46e-07  
   10   -1301.5245974769      1.08e-07  
   11   -1301.5245974773      2.13e-08  
   12   -1301.5245974774      8.32e-09  Convergence criterion met
 ---------------------------------------
 SCF time:   CPU 2249.08s  wall 396.00s 
 SCF   energy in the final basis set =    -1301.5245974774
 Total energy in the final basis set =    -1301.5245974774

 --------------------------------------------------------------

                    Orbital Energies (a.u.)
 --------------------------------------------------------------

 Alpha MOs
 -- Occupied --
-19.1833 -19.1625 -19.1547 -19.1421 -19.1408 -19.1368 -19.1363 -19.1308
-19.1266 -10.3191 -10.2870 -10.2720 -10.2659 -10.2585 -10.2504 -10.2499
-10.2437 -10.2299 -10.2003 -10.1945 -10.1928 -10.1887 -10.1861 -10.1780
-10.1761  -1.1254  -1.0930  -1.0683  -1.0624  -1.0556  -1.0449  -1.0329
 -1.0311  -1.0296  -0.8618  -0.8173  -0.8059  -0.7961  -0.7576  -0.7530
 -0.6954  -0.6781  -0.6639  -0.6497  -0.6349  -0.6226  -0.6178  -0.6091
 -0.5685  -0.5583  -0.5550  -0.5502  -0.5382  -0.5189  -0.5108  -0.5027
 -0.4989  -0.4968  -0.4926  -0.4870  -0.4795  -0.4737  -0.4657  -0.4587
 -0.4539  -0.4462  -0.4391  -0.4337  -0.4296  -0.4227  -0.4169  -0.4118
 -0.4045  -0.4014  -0.3899  -0.3869  -0.3853  -0.3794  -0.3767  -0.3707
 -0.3680  -0.3640  -0.3578  -0.3546  -0.3414  -0.3369  -0.3343  -0.3276
 -0.3221  -0.3099  -0.3003  -0.2877  -0.2811  -0.2783  -0.2676  -0.2605
 -- Virtual --
 -0.0492  -0.0451  -0.0283  -0.0215  -0.0181  -0.0078  -0.0030   0.0008
  0.0055   0.0091   0.0169   0.0198   0.0263   0.0295   0.0321   0.0341
  0.0430   0.0452   0.0469   0.0498   0.0540   0.0566   0.0612   0.0663
  0.0703   0.0715   0.0765   0.0788   0.0798   0.0859   0.0908   0.0912
  0.0943   0.0968   0.0983   0.1009   0.1029   0.1040   0.1072   0.1108
  0.1121   0.1146   0.1174   0.1186   0.1204   0.1224   0.1249   0.1279
  0.1302   0.1306   0.1347   0.1377   0.1378   0.1398   0.1405   0.1431
  0.1440   0.1476   0.1490   0.1504   0.1519   0.1535   0.1573   0.1592
  0.1620   0.1628   0.1648   0.1667   0.1683   0.1714   0.1736   0.1764
  0.1807   0.1836   0.1876   0.1885   0.1895   0.1943   0.1974   0.2008
  0.2015   0.2031   0.2067   0.2111   0.2130   0.2156   0.2192   0.2213
  0.2227   0.2246   0.2282   0.2314   0.2330   0.2357   0.2379   0.2409
  0.2442   0.2458   0.2495   0.2533   0.2543   0.2585   0.2605   0.2627
  0.2661   0.2695   0.2715   0.2736   0.2766   0.2776   0.2818   0.2868
  0.2878   0.2930   0.2944   0.2965   0.2988   0.3015   0.3079   0.3100
  0.3121   0.3134   0.3161   0.3192   0.3213   0.3254   0.3287   0.3315
  0.3338   0.3363   0.3386   0.3409   0.3426   0.3463   0.3499   0.3510
  0.3544   0.3559   0.3585   0.3634   0.3658   0.3699   0.3705   0.3722
  0.3746   0.3768   0.3822   0.3855   0.3864   0.3888   0.3988   0.4021
  0.4069   0.4103   0.4154   0.4196   0.4265   0.4272   0.4323   0.4366
  0.4412   0.4441   0.4505   0.4535   0.4576   0.4628   0.4655   0.4743
  0.4832   0.4869   0.4923   0.4994   0.5020   0.5059   0.5132   0.5173
  0.5189   0.5245   0.5276   0.5342   0.5390   0.5543   0.5627   0.5680
  0.5705   0.5777   0.5814   0.5831   0.5924   0.5960   0.5989   0.6080
  0.6115   0.6136   0.6194   0.6251   0.6291   0.6369   0.6393   0.6435
  0.6471   0.6517   0.6609   0.6625   0.6644   0.6690   0.6770   0.6860
  0.6949   0.7000   0.7050   0.7111   0.7150   0.7181   0.7227   0.7307
  0.7344   0.7384   0.7411   0.7524   0.7538   0.7576   0.7610   0.7641
  0.7700   0.7754   0.7768   0.7800   0.7826   0.7898   0.7950   0.7985
  0.8013   0.8070   0.8114   0.8184   0.8241   0.8342   0.8376   0.8464
  0.8561   0.8630   0.8752   0.8841   0.8935   0.9205   0.9365   0.9384
  0.9530   0.9604   0.9702   0.9818   0.9899   1.0072   1.0130   1.0223
  1.0322   1.0429   1.0463   1.0597   1.0755   1.0824   1.0919   1.0991
  1.1032   1.1172   1.1252   1.1399   1.1462   1.1479   1.1529   1.1594
  1.1664   1.1791   1.1867   1.1923   1.1981   1.2018   1.2108   1.2160
  1.2190   1.2271   1.2359   1.2364   1.2455   1.2508   1.2524   1.2577
  1.2647   1.2719   1.2826   1.2897   1.2967   1.2972   1.3071   1.3151
  1.3313   1.3326   1.3362   1.3564   1.3668   1.3674   1.3744   1.3882
  1.3977   1.4080   1.4117   1.4298   1.4338   1.4506   1.4643   1.4681
  1.4879   1.4913   1.5071   1.5118   1.5265   1.5309   1.5319   1.5354
  1.5476   1.5524   1.5593   1.5673   1.5692   1.5718   1.5767   1.5849
  1.5854   1.5909   1.5924   1.5984   1.6117   1.6162   1.6195   1.6230
  1.6319   1.6346   1.6381   1.6462   1.6500   1.6539   1.6576   1.6650
  1.6671   1.6722   1.6764   1.6858   1.6892   1.6946   1.6955   1.7092
  1.7127   1.7238   1.7320   1.7396   1.7439   1.7464   1.7515   1.7581
  1.7697   1.7808   1.7856   1.7957   1.8047   1.8098   1.8184   1.8239
  1.8253   1.8325   1.8525   1.8580   1.8602   1.8746   1.8830   1.8861
  1.8971   1.9048   1.9128   1.9205   1.9339   1.9433   1.9540   1.9619
  1.9644   1.9756   1.9853   1.9972   2.0035   2.0213   2.0238   2.0338
  2.0492   2.0543   2.0598   2.0663   2.0699   2.0817   2.0938   2.1003
  2.1143   2.1232   2.1389   2.1474   2.1504   2.1629   2.1668   2.1751
  2.1908   2.2035   2.2108   2.2256   2.2402   2.2488   2.2646   2.2732
  2.2932   2.3051   2.3114   2.3168   2.3295   2.3357   2.3498   2.3556
  2.3709   2.3787   2.3846   2.4046   2.4146   2.4437   2.4599   2.4973
  2.5035   2.5117   2.5261   2.5420   2.5502   2.5534   2.5613   2.5743
  2.5791   2.5848   2.5962   2.6081   2.6173   2.6228   2.6399   2.6480
  2.6551   2.6609   2.6731   2.6759   2.6978   2.7088   2.7098   2.7197
  2.7244   2.7393   2.7621   2.7684   2.7814   2.7949   2.8126   2.8141
  2.8226   2.8302   2.8402   2.8518   2.8671   2.8724   2.8814   2.8878
  2.8951   2.8974   2.9037   2.9086   2.9201   2.9225   2.9336   2.9422
  2.9497   2.9556   2.9687   2.9786   2.9893   2.9939   2.9969   3.0086
  3.0260   3.0278   3.0403   3.0460   3.0534   3.0755   3.0887   3.0944
  3.1036   3.1092   3.1151   3.1256   3.1296   3.1477   3.1588   3.1667
  3.1722   3.1866   3.1937   3.1975   3.2251   3.2275   3.2408   3.2619
  3.2671   3.2832   3.2924   3.3188   3.3290   3.3414   3.3503   3.3682
  3.3697   3.3836   3.4032   3.4179   3.4257   3.4483   3.4789   3.4970
  3.4995   3.5287   3.5473   3.5623   3.5863   3.6166   3.6876   3.7772
  3.7841   3.7935   3.8014   3.8045   3.8232   3.8506   3.8987   3.9025
  3.9124   3.9188   3.9387   3.9501   3.9706   3.9988   4.0129   4.0266
  4.0559   4.0637   4.0970   4.1088   4.1350   4.1580   4.1756   4.1889
  4.2227   4.2341   4.2537   4.2715   4.2781   4.2963   4.3333   4.3653
  4.3849   4.9980   5.0759   5.0951   5.0976   5.1090   5.1130   5.1156
  5.1780   5.1888   5.2040   5.2173   5.2571   5.3737   5.3964   5.4347
  5.4403   5.4643   5.4997   5.5862   5.6064   5.6348   5.6579   5.6947
  5.7601   5.7669   5.8218   5.8506  23.7556  23.7779  23.7984  23.8099
 23.8184  23.8197  23.8479  23.8652  23.8759  23.8879  23.9031  23.9196
 23.9287  23.9465  23.9669  23.9803  49.8812  49.9091  49.9496  49.9589
 49.9663  49.9697  49.9849  50.0173  50.0174
 --------------------------------------------------------------

          Ground-State Mulliken Net Atomic Charges

     Atom                 Charge (a.u.)
  ----------------------------------------
      1 C                    -0.221783
      2 H                     0.244203
      3 C                    -0.520442
      4 H                     0.300170
      5 O                     0.204357
      6 C                    -0.565802
      7 H                     0.170941
      8 H                     0.248718
      9 C                     0.627992
     10 C                    -0.355461
     11 O                    -0.170106
     12 H                     0.111813
     13 C                    -0.660800
     14 H                     0.195397
     15 H                     0.149012
     16 C                    -0.326437
     17 H                     0.172639
     18 H                     0.187105
     19 C                     0.250711
     20 H                     0.291456
     21 C                    -0.696301
     22 H                     0.177509
     23 H                     0.158196
     24 H                     0.153949
     25 C                    -0.191534
     26 O                    -0.138742
     27 H                     0.122856
     28 H                     0.253049
     29 O                     0.139718
     30 C                    -0.324074
     31 H                     0.280745
     32 C                    -0.378620
     33 H                     0.294033
     34 C                    -0.164170
     35 O                    -0.182970
     36 O                    -0.095313
     37 H                     0.286014
     38 C                    -0.166467
     39 H                     0.253764
     40 O                    -0.145035
     41 H                     0.267348
     42 C                    -0.563129
     43 H                     0.318734
     44 O                    -0.208626
     45 H                     0.267660
     46 C                    -0.403934
     47 H                     0.217269
     48 O                    -0.119176
     49 H                     0.253566
  ----------------------------------------
  Sum of atomic charges =     0.000000

 -----------------------------------------------------------------
                    Cartesian Multipole Moments
 -----------------------------------------------------------------
    Charge (ESU x 10^10)
                 0.0000
    Dipole Moment (Debye)
         X      -3.3025      Y       0.5096      Z      -5.7997
       Tot       6.6935
    Quadrupole Moments (Debye-Ang)
        XX    -127.5135     XY       7.4301     YY    -149.4603
        XZ     -10.4985     YZ       8.9621     ZZ    -158.3009
    Octopole Moments (Debye-Ang^2)
       XXX     -13.6391    XXY      13.1141    XYY       4.3366
       YYY     -31.9918    XXZ     -57.7482    XYZ      -0.9327
       YYZ     -45.9431    XZZ      13.0276    YZZ      16.9822
       ZZZ     -39.0083
    Hexadecapole Moments (Debye-Ang^3)
      XXXX   -7278.0374   XXXY     101.2373   XXYY   -1710.6859
      XYYY     -84.1148   YYYY   -3176.7575   XXXZ    -259.5623
      XXYZ      83.0330   XYYZ     -67.9272   YYYZ      90.3628
      XXZZ   -1422.7282   XYZZ      70.9110   YYZZ    -810.9475
      XZZZ     -89.5505   YZZZ     -50.0549   ZZZZ   -1180.0139
 -----------------------------------------------------------------
 Calculating analytic gradient of the SCF energy
 Gradient of SCF Energy
            1           2           3           4           5           6
    1  -0.0002539  -0.0003576   0.0067012  -0.0015500  -0.0154023  -0.0033527
    2  -0.0002652   0.0004297  -0.0012643   0.0004658   0.0051726   0.0000359
    3   0.0003497  -0.0000546   0.0008405   0.0007588  -0.0061374   0.0019423
            7           8           9          10          11          12
    1   0.0013739   0.0007147  -0.0048342  -0.0096507   0.0072841   0.0024233
    2  -0.0008072  -0.0009665   0.0043307  -0.0042665   0.0020495   0.0008978
    3  -0.0010101  -0.0015451  -0.0001615  -0.0087746   0.0086173   0.0000410
           13          14          15          16          17          18
    1   0.0050369  -0.0001192  -0.0004824  -0.0002161  -0.0003942  -0.0001641
    2  -0.0025838   0.0001083   0.0006782   0.0003447  -0.0001102  -0.0000298
    3   0.0000425   0.0008799  -0.0000816  -0.0002656  -0.0008781  -0.0000656
           19          20          21          22          23          24
    1  -0.0007352   0.0003305   0.0018479  -0.0002294  -0.0002091  -0.0001013
    2  -0.0023066   0.0025857  -0.0010694   0.0003172   0.0004617   0.0001721
    3  -0.0009887   0.0000822  -0.0016918   0.0008752  -0.0000996   0.0009367
           25          26          27          28          29          30
    1  -0.0121205   0.0101686   0.0016604   0.0011200  -0.0027414   0.0026945
    2  -0.0046030   0.0024957   0.0011872  -0.0003649   0.0013989   0.0027564
    3  -0.0031881   0.0042075  -0.0011988  -0.0000948   0.0012607  -0.0006921
           31          32          33          34          35          36
    1  -0.0017032   0.0144851  -0.0019337  -0.0047240   0.0042348   0.0008358
    2  -0.0006955  -0.0081374   0.0015202   0.0120062  -0.0094244   0.0024523
    3   0.0002660   0.0091688  -0.0019317  -0.0105424   0.0099100  -0.0033158
           37          38          39          40          41          42
    1   0.0001226  -0.0083951   0.0040303   0.0028864   0.0012968  -0.0016675
    2  -0.0032819  -0.0080643   0.0014297  -0.0023220   0.0036335   0.0016819
    3   0.0030375  -0.0016620   0.0012518   0.0024095  -0.0016693   0.0034970
           43          44          45          46          47          48
    1   0.0009760   0.0012037  -0.0001253  -0.0003511   0.0003703  -0.0032321
    2   0.0010913   0.0011301  -0.0011866  -0.0085500   0.0044802   0.0040807
    3   0.0000008   0.0006434  -0.0027265  -0.0005456  -0.0002715  -0.0005490
           49
    1   0.0032487
    2   0.0009050
    3  -0.0008768
 Max gradient component =       1.540E-02
 RMS gradient           =       4.036E-03
 Gradient time:  CPU 534.95 s  wall 90.34 s
 Geometry Optimization Parameters
   NAtoms,    NIC,     NZ,  NCons,   NDum,   NFix, NCnnct, MaxDiis
       49     390       0       0       0       0       0       0

 Cartesian Hessian Update
 Hessian Updated using BFGS Update


** GEOMETRY OPTIMIZATION IN DELOCALIZED INTERNAL COORDINATES **
   Searching for a Minimum

   Optimization Cycle:   2

                       Coordinates (Angstroms)
     ATOM                X               Y               Z
      1  C        -2.7926281492    0.7450153445   -0.4125665686
      2  H        -2.9422230200    1.1695728950   -1.4155754551
      3  C        -1.5141481147   -0.1178582711   -0.4817341920
      4  H        -1.2642751739   -0.4814396664    0.5184224593
      5  O        -0.4561505945    0.7196782076   -0.9838956130
      6  C        -1.6805021305   -1.3125431241   -1.4305597598
      7  H        -1.7148552500   -0.9212576860   -2.4548824931
      8  H        -0.7839614125   -1.9364444544   -1.3772800346
      9  C        -2.9390292385   -2.1548449815   -1.1843883369
     10  C        -2.8489577597   -3.0501613225    0.0374663922
     11  O        -2.0759189190   -2.8991318187    0.9620387827
     12  H        -3.5721737441   -3.8897818223    0.0568094746
     13  C        -4.1962064049   -1.2764520707   -1.0815345859
     14  H        -5.0653646283   -1.8811936218   -0.7958068359
     15  H        -4.4183604411   -0.8637631426   -2.0727802521
     16  C        -4.0215665823   -0.1233440667   -0.0839023929
     17  H        -4.9276680490    0.4883924179   -0.1056969772
     18  H        -3.9419030049   -0.5297715270    0.9308917791
     19  C        -2.5999078084    1.9662711557    0.5307821586
     20  H        -1.7199026545    2.5164985388    0.1849508781
     21  C        -3.7994414974    2.9285455102    0.5238227809
     22  H        -3.5630410447    3.8418000728    1.0787270745
     23  H        -4.0582315728    3.2189327560   -0.4984077985
     24  H        -4.6889831764    2.4928153572    0.9895645103
     25  C        -2.3137313331    1.5476411123    1.9589964296
     26  O        -1.2302538243    1.6627910013    2.5003815817
     27  H        -3.1701820601    1.1432349670    2.5319795192
     28  H        -3.0682793619   -2.8423704025   -2.0317822747
     29  O         1.2718534610   -0.6098229944   -0.2336187158
     30  C         2.4515923092   -0.7339134356    0.5580908144
     31  H         2.2597898549   -0.4248137254    1.5918881910
     32  C         0.7354727712    0.7086902610   -0.2267888112
     33  H         0.5188452878    1.0295545142    0.8006210589
     34  C         2.8366548270   -2.2032887343    0.6073041137
     35  O         3.0407509807   -2.8333135031    1.6213244173
     36  O         2.9758130176   -2.7502717327   -0.6223213087
     37  H         3.2046625217   -3.6824126996   -0.4588174557
     38  C         3.5679521097    0.1101388887   -0.0606884698
     39  H         3.8220369309   -0.2905764733   -1.0507006027
     40  O         4.7277313248    0.0499887685    0.7697099514
     41  H         5.3096525196    0.7723609820    0.4892516681
     42  C         3.0896137430    1.5583555735   -0.2118003048
     43  H         3.0368713703    2.0220705986    0.7777539178
     44  O         4.0740480033    2.3401505698   -0.9152695778
     45  H         4.1442179704    1.9974747020   -1.8186738377
     46  C         1.7224727488    1.6689640211   -0.8923718776
     47  H         1.8092149070    1.4000120254   -1.9540576611
     48  O         1.2365534910    3.0111643025   -0.8000409229
     49  H         1.9850998487    3.5888139140   -1.0085803280
   Point Group: c1    Number of degrees of freedom:   141


   Energy is  -1301.524597477

 Hessian Updated using BFGS Update

134 Hessian modes will be used to form the next step
  Hessian Eigenvalues:
     0.002106    0.005469    0.005831    0.006354    0.006559    0.006835
     0.006922    0.007009    0.007013    0.007334    0.007579    0.007664
     0.010055    0.010163    0.010840    0.011179    0.011538    0.011728
     0.014625    0.019913    0.021095    0.022001    0.030475    0.032134
     0.034260    0.037692    0.038065    0.042440    0.044916    0.045881
     0.046133    0.046368    0.047631    0.048238    0.048645    0.049651
     0.049828    0.051088    0.054892    0.055025    0.055073    0.055683
     0.056144    0.057193    0.057867    0.058314    0.059933    0.061197
     0.062260    0.067638    0.068146    0.070242    0.074726    0.078580
     0.081633    0.082835    0.084067    0.087559    0.090692    0.093070
     0.099409    0.115174    0.117126    0.129389    0.140480    0.147734
     0.154661    0.157667    0.162386    0.168085    0.170119    0.170475
     0.177283    0.181169    0.185568    0.186427    0.192594    0.197422
     0.200127    0.219283    0.220077    0.246775    0.249997    0.250997
     0.266571    0.269006    0.273648    0.275227    0.277800    0.284319
     0.286181    0.289936    0.291714    0.292878    0.294886    0.299248
     0.305394    0.307111    0.308185    0.330944    0.332675    0.336252
     0.337814    0.339019    0.339263    0.339416    0.339584    0.339956
     0.339996    0.340146    0.340289    0.340438    0.341181    0.341242
     0.341543    0.341681    0.342278    0.342521    0.342904    0.380510
     0.393089    0.393676    0.400811    0.401895    0.407297    0.410165
     0.512014    0.517867    0.522080    0.523029    0.546217    0.877782
     0.924651    0.941443

 Minimum Search - Taking Simple RFO Step
 Searching for Lamda that Minimizes Along All modes
 Value Taken    Lamda =  -0.00672105
 Calculated Step too Large.  Step scaled by  0.618703
 Step Taken.  Stepsize is  0.300000

                             Maximum     Tolerance    Cnvgd?
         Gradient           0.007243      0.000300      NO
         Displacement       0.090533      0.001200      NO
         Energy change     -0.009247      0.000001      NO


 New Cartesian Coordinates Obtained by Inverse Iteration

 Displacement from previous Coordinates is:  1.398425
 ----------------------------------------------------------------
             Standard Nuclear Orientation (Angstroms)
    I     Atom           X                Y                Z
 ----------------------------------------------------------------
    1      C      -2.7779908315     0.7335757383    -0.4140102373
    2      H      -2.9012846406     1.1358624918    -1.4292043091
    3      C      -1.5137012640    -0.1511353115    -0.4504663826
    4      H      -1.2710479230    -0.5008851325     0.5558604494
    5      O      -0.4327525189     0.6594778195    -0.9559772948
    6      C      -1.6806567540    -1.3619503502    -1.3748558312
    7      H      -1.7039619991    -0.9880387530    -2.4048811541
    8      H      -0.7918988627    -1.9903675079    -1.2894901361
    9      C      -2.9547303464    -2.1822990155    -1.1242739728
   10      C      -2.9028602305    -3.0424048530     0.1234993233
   11      O      -2.1510025601    -2.8844408790     1.0552071091
   12      H      -3.6787357317    -3.8375311965     0.1692195023
   13      C      -4.2055988845    -1.2777297909    -1.0642534824
   14      H      -5.0891643116    -1.8641051401    -0.7860017270
   15      H      -4.3999820709    -0.8864051891    -2.0691599356
   16      C      -4.0258053206    -0.1077041959    -0.0853416626
   17      H      -4.9191960414     0.5205362745    -0.1267120053
   18      H      -3.9653047484    -0.4957485835     0.9380229520
   19      C      -2.5814904304     1.9770930367     0.5022905684
   20      H      -1.6670237737     2.4739444211     0.1732248712
   21      C      -3.7488429852     2.9776001661     0.4091071099
   22      H      -3.5064434729     3.9039597826     0.9369305353
   23      H      -3.9494337820     3.2337598241    -0.6346710979
   24      H      -4.6734513483     2.5867011510     0.8439152993
   25      C      -2.3729195790     1.5970335907     1.9544049075
   26      O      -1.3083174526     1.6311089816     2.5280187903
   27      H      -3.2652387165     1.2093999986     2.4900843602
   28      H      -3.0914196979    -2.8879944571    -1.9552008109
   29      O       1.3217289109    -0.6432698524    -0.2777459547
   30      C       2.5081032403    -0.7698414674     0.5005960674
   31      H       2.3270880594    -0.5017648851     1.5470659905
   32      C       0.7455217663     0.6587105830    -0.2102058608
   33      H       0.5381100238     0.9237440312     0.8365057915
   34      C       2.9224613371    -2.2345329123     0.4962833974
   35      O       3.1069859421    -2.8903249053     1.4878493275
   36      O       3.0297337942    -2.7339933769    -0.7559278136
   37      H       3.2666774045    -3.6693728279    -0.6602604217
   38      C       3.5939480433     0.1372463292    -0.0919455433
   39      H       3.8258983996    -0.2165356704    -1.1061489738
   40      O       4.7531321277     0.0486432692     0.7285918285
   41      H       5.3351477157     0.7793731977     0.4879817369
   42      C       3.0710135660     1.5734153824    -0.1666970328
   43      H       2.9989406016     1.9745047448     0.8478101157
   44      O       4.0261098107     2.4317812805    -0.8145404166
   45      H       4.1162169884     2.1497929530    -1.7335182240
   46      C       1.6979161195     1.6726065476    -0.8362261529
   47      H       1.7842043752     1.4317978039    -1.9059606062
   48      O       1.1532313757     2.9788900848    -0.6745946809
   49      H       1.8611397249     3.6079739508    -0.8579438034
 ----------------------------------------------------------------
 Molecular Point Group                 C1    NOp =  1
 Largest Abelian Subgroup              C1    NOp =  1
 Nuclear Repulsion Energy =  2495.9946542653 hartrees
 There are       96 alpha and       96 beta electrons
 Applying Cartesian multipole field
    Component          Value
    ---------          -----
     (2,0,0)        1.00000E-12
     (0,2,0)        2.00000E-11
     (0,0,2)       -3.00000E-11
 Nucleus-field energy     =     0.0000000352 hartrees
 Requested basis set is 6-311++G(d,p)
 There are 270 shells and 718 basis functions
 A cutoff of  1.0D-11 yielded  26377 shell pairs
 There are    183419 function pairs (    194528 Cartesian)
 Smallest overlap matrix eigenvalue = 8.62E-07

 Q-Chem warning in module stvman/mkSTV.C, line 306:

 Overlap eigenvalue is smaller than square root of threshold
 Use THRESH >= 12 to get rid of this warning

 Linear dependence detected in AO basis
 Tighter screening thresholds may be required for diffuse basis sets
 Use S2THRESH > 14 and THRESH = 14 in case of SCF convergence issues
 Number of orthogonalized atomic orbitals = 717
 Maximum deviation from orthogonality = 2.712E-10
 Guess MOs from SCF MO coefficient file

 -----------------------------------------------------------------------
  General SCF calculation program by
  Eric Jon Sundstrom, Paul Horn, Yuezhi Mao, Dmitri Zuev, Alec White,
  David Stuck, Shaama M.S., Shane Yost, Joonho Lee, David Small,
  Daniel Levine, Susi Lehtola, Hugh Burton, Evgeny Epifanovsky
 -----------------------------------------------------------------------
 Exchange:     0.2000 Hartree-Fock + 0.0800 Slater + 0.7200 B88
 Correlation:  0.1900 VWN1RPA + 0.8100 LYP
 Using SG-1 standard quadrature grid
 using 6 threads for integral computing
 -------------------------------------------------------
 OpenMP Integral computing Module                
 Release: version 2.0, May 2017, Q-Chem Inc. Pleasanton 
 -------------------------------------------------------
 -------------------------------------------------------
 OpenMP BLAS3 based DFT computing Module                
 Release: version 1.0, May 2013, Q-Chem Inc. Pittsburgh 
 -------------------------------------------------------
 A restricted SCF calculation will be
 performed using DIIS
 SCF converges when DIIS error is below 1.0e-08
 ---------------------------------------
  Cycle       Energy         DIIS error
 ---------------------------------------
    1   -1301.4906971260      6.83e-04  
    2   -1301.5261310188      1.17e-04  
    3   -1301.5254853679      1.79e-04  
    4   -1301.5268820366      3.04e-05  
    5   -1301.5269136207      1.70e-05  
    6   -1301.5269265100      4.43e-06  
    7   -1301.5269275277      1.01e-06  
    8   -1301.5269275906      3.88e-07  
    9   -1301.5269275985      2.26e-07  
   10   -1301.5269276013      9.80e-08  
   11   -1301.5269276016      3.06e-08  
   12   -1301.5269276019      1.01e-08  
   13   -1301.5269276017      2.55e-09  Convergence criterion met
 ---------------------------------------
 SCF time:   CPU 2432.15s  wall 428.00s 
 SCF   energy in the final basis set =    -1301.5269276017
 Total energy in the final basis set =    -1301.5269276017

 --------------------------------------------------------------

                    Orbital Energies (a.u.)
 --------------------------------------------------------------

 Alpha MOs
 -- Occupied --
-19.1824 -19.1613 -19.1516 -19.1424 -19.1407 -19.1375 -19.1359 -19.1296
-19.1264 -10.3178 -10.2852 -10.2711 -10.2641 -10.2555 -10.2491 -10.2487
-10.2427 -10.2302 -10.2003 -10.1949 -10.1933 -10.1876 -10.1862 -10.1770
-10.1759  -1.1257  -1.0938  -1.0685  -1.0659  -1.0581  -1.0469  -1.0354
 -1.0342  -1.0309  -0.8615  -0.8161  -0.8051  -0.7957  -0.7573  -0.7528
 -0.6957  -0.6775  -0.6641  -0.6488  -0.6360  -0.6227  -0.6174  -0.6087
 -0.5673  -0.5589  -0.5551  -0.5513  -0.5401  -0.5192  -0.5102  -0.5026
 -0.4980  -0.4963  -0.4926  -0.4864  -0.4800  -0.4735  -0.4656  -0.4585
 -0.4537  -0.4466  -0.4392  -0.4329  -0.4281  -0.4222  -0.4158  -0.4122
 -0.4046  -0.4022  -0.3904  -0.3868  -0.3853  -0.3794  -0.3757  -0.3706
 -0.3680  -0.3642  -0.3576  -0.3546  -0.3412  -0.3378  -0.3339  -0.3269
 -0.3218  -0.3103  -0.3000  -0.2872  -0.2809  -0.2789  -0.2672  -0.2591
 -- Virtual --
 -0.0472  -0.0427  -0.0275  -0.0195  -0.0174  -0.0083  -0.0027   0.0008
  0.0057   0.0090   0.0175   0.0204   0.0261   0.0301   0.0321   0.0349
  0.0432   0.0454   0.0467   0.0503   0.0540   0.0572   0.0619   0.0666
  0.0711   0.0722   0.0770   0.0784   0.0803   0.0854   0.0910   0.0916
  0.0949   0.0976   0.0982   0.1008   0.1033   0.1048   0.1078   0.1113
  0.1124   0.1145   0.1178   0.1192   0.1201   0.1230   0.1249   0.1285
  0.1303   0.1315   0.1346   0.1381   0.1385   0.1401   0.1405   0.1438
  0.1449   0.1488   0.1495   0.1503   0.1521   0.1535   0.1583   0.1591
  0.1621   0.1638   0.1644   0.1669   0.1694   0.1726   0.1734   0.1768
  0.1815   0.1852   0.1882   0.1885   0.1900   0.1934   0.1983   0.2002
  0.2025   0.2054   0.2078   0.2114   0.2130   0.2163   0.2192   0.2216
  0.2222   0.2257   0.2277   0.2316   0.2324   0.2366   0.2384   0.2405
  0.2453   0.2467   0.2508   0.2540   0.2548   0.2581   0.2607   0.2632
  0.2660   0.2706   0.2712   0.2750   0.2770   0.2784   0.2830   0.2868
  0.2891   0.2919   0.2926   0.2982   0.2991   0.3029   0.3087   0.3098
  0.3112   0.3146   0.3156   0.3194   0.3221   0.3239   0.3290   0.3317
  0.3333   0.3361   0.3399   0.3411   0.3443   0.3469   0.3487   0.3513
  0.3557   0.3558   0.3579   0.3641   0.3648   0.3702   0.3705   0.3738
  0.3745   0.3773   0.3844   0.3855   0.3880   0.3900   0.3999   0.4025
  0.4060   0.4097   0.4144   0.4187   0.4262   0.4278   0.4324   0.4361
  0.4408   0.4430   0.4491   0.4550   0.4592   0.4631   0.4689   0.4758
  0.4839   0.4895   0.4918   0.5007   0.5024   0.5057   0.5098   0.5167
  0.5207   0.5242   0.5290   0.5381   0.5402   0.5561   0.5616   0.5682
  0.5729   0.5779   0.5818   0.5829   0.5929   0.5973   0.6002   0.6094
  0.6131   0.6170   0.6204   0.6250   0.6298   0.6378   0.6413   0.6437
  0.6467   0.6541   0.6616   0.6627   0.6640   0.6710   0.6790   0.6867
  0.6987   0.7022   0.7062   0.7104   0.7142   0.7222   0.7228   0.7289
  0.7348   0.7364   0.7413   0.7507   0.7550   0.7576   0.7604   0.7646
  0.7693   0.7740   0.7783   0.7820   0.7835   0.7904   0.7952   0.7989
  0.8028   0.8069   0.8131   0.8224   0.8256   0.8324   0.8374   0.8457
  0.8577   0.8634   0.8780   0.8841   0.8994   0.9241   0.9350   0.9379
  0.9530   0.9658   0.9709   0.9816   0.9847   1.0034   1.0156   1.0207
  1.0350   1.0433   1.0522   1.0625   1.0751   1.0812   1.0925   1.0985
  1.1075   1.1176   1.1274   1.1405   1.1489   1.1502   1.1514   1.1619
  1.1675   1.1793   1.1820   1.1938   1.1982   1.2013   1.2079   1.2122
  1.2141   1.2273   1.2324   1.2382   1.2427   1.2478   1.2536   1.2583
  1.2656   1.2714   1.2801   1.2922   1.2973   1.3000   1.3052   1.3177
  1.3282   1.3332   1.3342   1.3574   1.3679   1.3705   1.3773   1.3875
  1.4001   1.4118   1.4145   1.4330   1.4347   1.4513   1.4662   1.4693
  1.4882   1.4924   1.5060   1.5126   1.5280   1.5316   1.5323   1.5431
  1.5488   1.5525   1.5605   1.5639   1.5696   1.5726   1.5764   1.5837
  1.5874   1.5911   1.5933   1.5992   1.6091   1.6177   1.6196   1.6235
  1.6324   1.6358   1.6372   1.6457   1.6503   1.6532   1.6568   1.6634
  1.6671   1.6737   1.6771   1.6806   1.6895   1.6933   1.6934   1.7090
  1.7138   1.7230   1.7306   1.7378   1.7428   1.7464   1.7506   1.7584
  1.7676   1.7804   1.7868   1.7965   1.8033   1.8116   1.8182   1.8239
  1.8285   1.8303   1.8528   1.8561   1.8579   1.8765   1.8791   1.8906
  1.8976   1.9025   1.9141   1.9255   1.9340   1.9425   1.9565   1.9628
  1.9682   1.9759   1.9892   1.9989   2.0030   2.0234   2.0276   2.0355
  2.0483   2.0542   2.0616   2.0658   2.0738   2.0852   2.0970   2.1022
  2.1167   2.1275   2.1424   2.1483   2.1543   2.1684   2.1706   2.1786
  2.1922   2.2039   2.2134   2.2278   2.2398   2.2524   2.2661   2.2751
  2.2903   2.3051   2.3165   2.3201   2.3290   2.3396   2.3475   2.3547
  2.3716   2.3793   2.3815   2.4042   2.4124   2.4433   2.4604   2.4985
  2.5048   2.5123   2.5277   2.5444   2.5475   2.5551   2.5618   2.5722
  2.5819   2.5837   2.5971   2.6089   2.6158   2.6256   2.6429   2.6480
  2.6535   2.6630   2.6694   2.6765   2.6955   2.7032   2.7104   2.7215
  2.7265   2.7425   2.7600   2.7691   2.7845   2.7953   2.8103   2.8138
  2.8245   2.8345   2.8405   2.8546   2.8628   2.8737   2.8827   2.8902
  2.8946   2.9012   2.9054   2.9114   2.9230   2.9259   2.9280   2.9470
  2.9522   2.9596   2.9711   2.9791   2.9877   2.9950   3.0010   3.0087
  3.0260   3.0320   3.0431   3.0448   3.0528   3.0743   3.0902   3.0966
  3.1037   3.1081   3.1172   3.1270   3.1305   3.1547   3.1564   3.1698
  3.1753   3.1859   3.1989   3.1990   3.2244   3.2288   3.2415   3.2643
  3.2781   3.2875   3.2994   3.3237   3.3337   3.3479   3.3549   3.3707
  3.3760   3.3934   3.4064   3.4227   3.4302   3.4461   3.4848   3.5027
  3.5063   3.5360   3.5498   3.5708   3.5916   3.6228   3.6956   3.7784
  3.7890   3.7949   3.8012   3.8097   3.8285   3.8515   3.8961   3.9047
  3.9144   3.9253   3.9401   3.9482   3.9669   3.9989   4.0116   4.0217
  4.0539   4.0659   4.0929   4.1093   4.1332   4.1626   4.1778   4.1903
  4.2219   4.2306   4.2522   4.2728   4.2788   4.3032   4.3456   4.3598
  4.3829   4.9987   5.0758   5.0940   5.0961   5.1076   5.1108   5.1154
  5.1773   5.1918   5.2047   5.2194   5.2564   5.3773   5.3984   5.4347
  5.4416   5.4685   5.5014   5.6037   5.6165   5.6486   5.6685   5.7060
  5.7632   5.7719   5.8340   5.8560  23.7586  23.7805  23.7996  23.8120
 23.8231  23.8264  23.8519  23.8668  23.8837  23.8945  23.9051  23.9229
 23.9310  23.9455  23.9682  23.9833  49.8846  49.9107  49.9521  49.9598
 49.9701  49.9743  49.9897  50.0195  50.0222
 --------------------------------------------------------------

          Ground-State Mulliken Net Atomic Charges

     Atom                 Charge (a.u.)
  ----------------------------------------
      1 C                    -0.218485
      2 H                     0.246830
      3 C                    -0.556997
      4 H                     0.294566
      5 O                     0.197170
      6 C                    -0.580975
      7 H                     0.169442
      8 H                     0.253614
      9 C                     0.613819
     10 C                    -0.350719
     11 O                    -0.165722
     12 H                     0.106333
     13 C                    -0.672417
     14 H                     0.196448
     15 H                     0.149848
     16 C                    -0.316804
     17 H                     0.173065
     18 H                     0.185403
     19 C                     0.234324
     20 H                     0.301950
     21 C                    -0.712942
     22 H                     0.178037
     23 H                     0.156446
     24 H                     0.151578
     25 C                    -0.174178
     26 O                    -0.142738
     27 H                     0.117689
     28 H                     0.253648
     29 O                     0.111972
     30 C                    -0.376620
     31 H                     0.279995
     32 C                    -0.202159
     33 H                     0.273360
     34 C                    -0.122213
     35 O                    -0.178040
     36 O                    -0.103371
     37 H                     0.288823
     38 C                    -0.143708
     39 H                     0.253518
     40 O                    -0.144116
     41 H                     0.267000
     42 C                    -0.558915
     43 H                     0.315701
     44 O                    -0.209045
     45 H                     0.266157
     46 C                    -0.465438
     47 H                     0.221071
     48 O                    -0.115230
     49 H                     0.253025
  ----------------------------------------
  Sum of atomic charges =     0.000000

 -----------------------------------------------------------------
                    Cartesian Multipole Moments
 -----------------------------------------------------------------
    Charge (ESU x 10^10)
                 0.0000
    Dipole Moment (Debye)
         X      -3.1177      Y       0.7871      Z      -5.9215
       Tot       6.7382
    Quadrupole Moments (Debye-Ang)
        XX    -127.4563     XY       7.7842     YY    -148.5603
        XZ      -9.7766     YZ       8.6252     ZZ    -158.4105
    Octopole Moments (Debye-Ang^2)
       XXX     -10.0105    XXY      14.5826    XYY       5.0685
       YYY     -24.2074    XXZ     -58.3900    XYZ      -0.6233
       YYZ     -50.1219    XZZ      17.0035    YZZ      17.3392
       ZZZ     -38.1491
    Hexadecapole Moments (Debye-Ang^3)
      XXXX   -7311.0441   XXXY     124.0038   XXYY   -1733.9864
      XYYY     -73.8388   YYYY   -3214.4032   XXXZ    -242.2468
      XXYZ      80.0496   XYYZ     -77.8086   YYYZ      86.8111
      XXZZ   -1425.7767   XYZZ      68.2874   YYZZ    -802.0554
      XZZZ     -52.9982   YZZZ     -66.4830   ZZZZ   -1140.3696
 -----------------------------------------------------------------
 Calculating analytic gradient of the SCF energy
 Gradient of SCF Energy
            1           2           3           4           5           6
    1  -0.0008780   0.0001606   0.0033794  -0.0007506  -0.0062259  -0.0005516
    2   0.0004725  -0.0000847  -0.0016142  -0.0002013   0.0028032   0.0000287
    3  -0.0007548  -0.0000355  -0.0008253  -0.0002534  -0.0015055   0.0015554
            7           8           9          10          11          12
    1   0.0005724   0.0001346  -0.0030246   0.0016510  -0.0008599   0.0003043
    2  -0.0001475  -0.0001570   0.0023777  -0.0042730   0.0013930   0.0011149
    3  -0.0002303  -0.0005360   0.0009007  -0.0036862   0.0018194   0.0010150
           13          14          15          16          17          18
    1   0.0019098  -0.0001388  -0.0005396  -0.0001781   0.0000681  -0.0001844
    2  -0.0011231   0.0001148   0.0002139   0.0010133  -0.0001090   0.0001757
    3  -0.0009102   0.0003608   0.0000512   0.0002753  -0.0004862   0.0002169
           19          20          21          22          23          24
    1   0.0011792  -0.0002679   0.0002085  -0.0001851   0.0001132  -0.0002874
    2  -0.0043995   0.0005547  -0.0001569   0.0000302  -0.0000733   0.0003107
    3  -0.0016141   0.0001319   0.0005328   0.0002435   0.0000933   0.0002464
           25          26          27          28          29          30
    1  -0.0040854   0.0013246   0.0018957   0.0003034  -0.0025476   0.0003982
    2   0.0084095  -0.0022659  -0.0029619  -0.0003809   0.0032063  -0.0006127
    3   0.0020957  -0.0001117  -0.0010259   0.0000479  -0.0001225   0.0011623
           31          32          33          34          35          36
    1  -0.0004041   0.0096053  -0.0009908   0.0045763  -0.0012081  -0.0016574
    2  -0.0003226  -0.0037635   0.0010921   0.0044704  -0.0016941  -0.0004499
    3  -0.0001917   0.0030164  -0.0009987  -0.0023161   0.0019779  -0.0012173
           37          38          39          40          41          42
    1  -0.0001745  -0.0040105   0.0014026   0.0025152  -0.0006814  -0.0015254
    2  -0.0004206  -0.0025023   0.0006981  -0.0006344   0.0002850   0.0001337
    3   0.0005673  -0.0011768   0.0006806   0.0017118  -0.0002070   0.0011324
           43          44          45          46          47          48
    1   0.0008668   0.0008828  -0.0002198  -0.0008754   0.0001275  -0.0014973
    2   0.0005265   0.0002354   0.0000057  -0.0050085   0.0015394   0.0027772
    3  -0.0006414  -0.0011313   0.0002267  -0.0003738   0.0000373   0.0003681
           49
    1   0.0003701
    2  -0.0006259
    3  -0.0001154
 Max gradient component =       9.605E-03
 RMS gradient           =       1.939E-03
 Gradient time:  CPU 534.19 s  wall 90.21 s
 Geometry Optimization Parameters
   NAtoms,    NIC,     NZ,  NCons,   NDum,   NFix, NCnnct, MaxDiis
       49     390       0       0       0       0       0       0

 Cartesian Hessian Update
 Hessian Updated using BFGS Update


** GEOMETRY OPTIMIZATION IN DELOCALIZED INTERNAL COORDINATES **
   Searching for a Minimum

   Optimization Cycle:   3

                       Coordinates (Angstroms)
     ATOM                X               Y               Z
      1  C        -2.7779908315    0.7335757383   -0.4140102373
      2  H        -2.9012846406    1.1358624918   -1.4292043091
      3  C        -1.5137012640   -0.1511353115   -0.4504663826
      4  H        -1.2710479230   -0.5008851325    0.5558604494
      5  O        -0.4327525189    0.6594778195   -0.9559772948
      6  C        -1.6806567540   -1.3619503502   -1.3748558312
      7  H        -1.7039619991   -0.9880387530   -2.4048811541
      8  H        -0.7918988627   -1.9903675079   -1.2894901361
      9  C        -2.9547303464   -2.1822990155   -1.1242739728
     10  C        -2.9028602305   -3.0424048530    0.1234993233
     11  O        -2.1510025601   -2.8844408790    1.0552071091
     12  H        -3.6787357317   -3.8375311965    0.1692195023
     13  C        -4.2055988845   -1.2777297909   -1.0642534824
     14  H        -5.0891643116   -1.8641051401   -0.7860017270
     15  H        -4.3999820709   -0.8864051891   -2.0691599356
     16  C        -4.0258053206   -0.1077041959   -0.0853416626
     17  H        -4.9191960414    0.5205362745   -0.1267120053
     18  H        -3.9653047484   -0.4957485835    0.9380229520
     19  C        -2.5814904304    1.9770930367    0.5022905684
     20  H        -1.6670237737    2.4739444211    0.1732248712
     21  C        -3.7488429852    2.9776001661    0.4091071099
     22  H        -3.5064434729    3.9039597826    0.9369305353
     23  H        -3.9494337820    3.2337598241   -0.6346710979
     24  H        -4.6734513483    2.5867011510    0.8439152993
     25  C        -2.3729195790    1.5970335907    1.9544049075
     26  O        -1.3083174526    1.6311089816    2.5280187903
     27  H        -3.2652387165    1.2093999986    2.4900843602
     28  H        -3.0914196979   -2.8879944571   -1.9552008109
     29  O         1.3217289109   -0.6432698524   -0.2777459547
     30  C         2.5081032403   -0.7698414674    0.5005960674
     31  H         2.3270880594   -0.5017648851    1.5470659905
     32  C         0.7455217663    0.6587105830   -0.2102058608
     33  H         0.5381100238    0.9237440312    0.8365057915
     34  C         2.9224613371   -2.2345329123    0.4962833974
     35  O         3.1069859421   -2.8903249053    1.4878493275
     36  O         3.0297337942   -2.7339933769   -0.7559278136
     37  H         3.2666774045   -3.6693728279   -0.6602604217
     38  C         3.5939480433    0.1372463292   -0.0919455433
     39  H         3.8258983996   -0.2165356704   -1.1061489738
     40  O         4.7531321277    0.0486432692    0.7285918285
     41  H         5.3351477157    0.7793731977    0.4879817369
     42  C         3.0710135660    1.5734153824   -0.1666970328
     43  H         2.9989406016    1.9745047448    0.8478101157
     44  O         4.0261098107    2.4317812805   -0.8145404166
     45  H         4.1162169884    2.1497929530   -1.7335182240
     46  C         1.6979161195    1.6726065476   -0.8362261529
     47  H         1.7842043752    1.4317978039   -1.9059606062
     48  O         1.1532313757    2.9788900848   -0.6745946809
     49  H         1.8611397249    3.6079739508   -0.8579438034
   Point Group: c1    Number of degrees of freedom:   141


   Energy is  -1301.526927602

 Hessian Updated using BFGS Update

135 Hessian modes will be used to form the next step
  Hessian Eigenvalues:
     0.002103    0.005469    0.005826    0.006083    0.006486    0.006564
     0.006913    0.006999    0.007013    0.007338    0.007631    0.008583
     0.010041    0.010153    0.010842    0.011306    0.011536    0.014586
     0.019911    0.020263    0.021701    0.022636    0.030493    0.032145
     0.034280    0.037693    0.038102    0.042420    0.044983    0.045869
     0.046124    0.046628    0.047476    0.048100    0.048532    0.049572
     0.049829    0.051114    0.054353    0.055051    0.055065    0.055559
     0.056072    0.057303    0.057926    0.058268    0.059931    0.060487
     0.062721    0.068145    0.068374    0.069756    0.074727    0.078701
     0.081747    0.082826    0.083935    0.087551    0.090742    0.093518
     0.099801    0.115149    0.117773    0.129423    0.140365    0.147423
     0.151112    0.158613    0.160456    0.162147    0.168084    0.169932
     0.173986    0.178203    0.181162    0.185493    0.186553    0.192509
     0.197373    0.200096    0.219022    0.220073    0.245148    0.250254
     0.251301    0.265458    0.270822    0.273667    0.275500    0.278769
     0.284053    0.286290    0.288626    0.292385    0.293518    0.294875
     0.299377    0.305943    0.307120    0.308991    0.328507    0.332599
     0.336258    0.337746    0.338860    0.339249    0.339420    0.339594
     0.339899    0.340024    0.340146    0.340370    0.340495    0.341150
     0.341256    0.341478    0.341809    0.342339    0.342673    0.343047
     0.364702    0.393050    0.393603    0.401105    0.403526    0.407317
     0.410855    0.513245    0.519152    0.522678    0.525779    0.546372
     0.890366    0.924713    0.940749

 Minimum Search - Taking Simple RFO Step
 Searching for Lamda that Minimizes Along All modes
 Value Taken    Lamda =  -0.00446200
 Calculated Step too Large.  Step scaled by  0.535836
 Step Taken.  Stepsize is  0.300000

                             Maximum     Tolerance    Cnvgd?
         Gradient           0.003839      0.000300      NO
         Displacement       0.075520      0.001200      NO
         Energy change     -0.002330      0.000001      NO


 New Cartesian Coordinates Obtained by Inverse Iteration

 Displacement from previous Coordinates is:  1.253419
 ----------------------------------------------------------------
             Standard Nuclear Orientation (Angstroms)
    I     Atom           X                Y                Z
 ----------------------------------------------------------------
    1      C      -2.7699092427     0.7218003443    -0.4172396932
    2      H      -2.8809748191     1.1083674281    -1.4397980577
    3      C      -1.5245821035    -0.1882982299    -0.4395040080
    4      H      -1.2814578359    -0.5284476696     0.5704937293
    5      O      -0.4239429602     0.5895464235    -0.9568722353
    6      C      -1.7077477371    -1.4072745157    -1.3479537534
    7      H      -1.7298201547    -1.0468570112    -2.3822525922
    8      H      -0.8292695839    -2.0464115038    -1.2473464049
    9      C      -2.9955220489    -2.2001905146    -1.0827804553
   10      C      -2.9643809556    -3.0320336941     0.1832862597
   11      O      -2.1783557603    -2.9096115025     1.0871337267
   12      H      -3.7572797869    -3.8136997461     0.2354245982
   13      C      -4.2337217018    -1.2691060857    -1.0412940975
   14      H      -5.1282292096    -1.8370263427    -0.7612660945
   15      H      -4.4136551073    -0.8911405163    -2.0535276035
   16      C      -4.0334414605    -0.0909073674    -0.0770317580
   17      H      -4.9145714291     0.5541940872    -0.1216458967
   18      H      -3.9776510142    -0.4688438742     0.9503094869
   19      C      -2.5518623754     1.9792658729     0.4767400466
   20      H      -1.6098746970     2.4266943107     0.1584399886
   21      C      -3.6792788302     3.0172682467     0.3223169774
   22      H      -3.4188502743     3.9491609446     0.8301803759
   23      H      -3.8382008247     3.2487057966    -0.7342836916
   24      H      -4.6292796389     2.6682005396     0.7361012108
   25      C      -2.4002161885     1.6230774597     1.9419444586
   26      O      -1.3638794007     1.6632220054     2.5579989058
   27      H      -3.3408770903     1.3590385883     2.4761797130
   28      H      -3.1511890965    -2.9165332723    -1.9005997408
   29      O       1.3582936938    -0.6872428439    -0.3230909641
   30      C       2.5456215113    -0.8038448060     0.4536502565
   31      H       2.3596539985    -0.5692519204     1.5073088754
   32      C       0.7405931966     0.5973324789    -0.2135138979
   33      H       0.5349969646     0.8148582904     0.8456713783
   34      C       2.9985282246    -2.2600313577     0.4139775513
   35      O       3.1974727993    -2.9300420579     1.3871793531
   36      O       3.1634263524    -2.7056164117    -0.8511652219
   37      H       3.4474360771    -3.6290937413    -0.7985772484
   38      C       3.6053422546     0.1600072237    -0.1064506791
   39      H       3.8314208073    -0.1515275534    -1.1368868033
   40      O       4.7625108383     0.0648305801     0.7082764679
   41      H       5.3395154593     0.8075093164     0.5010498963
   42      C       3.0386795491     1.5784595211    -0.1189825522
   43      H       2.9383169945     1.9235576286     0.9139677782
   44      O       3.9681377227     2.5010304286    -0.7086232566
   45      H       4.0834357469     2.2707058750    -1.6379123160
   46      C       1.6688865728     1.6604152897    -0.7960056319
   47      H       1.7685559995     1.4468446456    -1.8713031303
   48      O       1.0777150431     2.9344763456    -0.5910030460
   49      H       1.7525345698     3.6046200482    -0.7444656948
 ----------------------------------------------------------------
 Molecular Point Group                 C1    NOp =  1
 Largest Abelian Subgroup              C1    NOp =  1
 Nuclear Repulsion Energy =  2492.9731667436 hartrees
 There are       96 alpha and       96 beta electrons
 Applying Cartesian multipole field
    Component          Value
    ---------          -----
     (2,0,0)        1.00000E-12
     (0,2,0)        2.00000E-11
     (0,0,2)       -3.00000E-11
 Nucleus-field energy     =     0.0000000364 hartrees
 Requested basis set is 6-311++G(d,p)
 There are 270 shells and 718 basis functions
 A cutoff of  1.0D-11 yielded  26360 shell pairs
 There are    183264 function pairs (    194370 Cartesian)
 Smallest overlap matrix eigenvalue = 8.70E-07

 Q-Chem warning in module stvman/mkSTV.C, line 306:

 Overlap eigenvalue is smaller than square root of threshold
 Use THRESH >= 12 to get rid of this warning

 Linear dependence detected in AO basis
 Tighter screening thresholds may be required for diffuse basis sets
 Use S2THRESH > 14 and THRESH = 14 in case of SCF convergence issues
 Number of orthogonalized atomic orbitals = 717
 Maximum deviation from orthogonality = 2.787E-10
 Guess MOs from SCF MO coefficient file

 -----------------------------------------------------------------------
  General SCF calculation program by
  Eric Jon Sundstrom, Paul Horn, Yuezhi Mao, Dmitri Zuev, Alec White,
  David Stuck, Shaama M.S., Shane Yost, Joonho Lee, David Small,
  Daniel Levine, Susi Lehtola, Hugh Burton, Evgeny Epifanovsky
 -----------------------------------------------------------------------
 Exchange:     0.2000 Hartree-Fock + 0.0800 Slater + 0.7200 B88
 Correlation:  0.1900 VWN1RPA + 0.8100 LYP
 Using SG-1 standard quadrature grid
 using 6 threads for integral computing
 -------------------------------------------------------
 OpenMP Integral computing Module                
 Release: version 2.0, May 2017, Q-Chem Inc. Pleasanton 
 -------------------------------------------------------
 -------------------------------------------------------
 OpenMP BLAS3 based DFT computing Module                
 Release: version 1.0, May 2013, Q-Chem Inc. Pittsburgh 
 -------------------------------------------------------
 A restricted SCF calculation will be
 performed using DIIS
 SCF converges when DIIS error is below 1.0e-08
 ---------------------------------------
  Cycle       Energy         DIIS error
 ---------------------------------------
    1   -1301.4999503881      5.85e-04  
    2   -1301.5272898657      1.09e-04  
    3   -1301.5268264312      1.62e-04  
    4   -1301.5279623835      2.26e-05  
    5   -1301.5279766302      1.59e-05  
    6   -1301.5279880625      3.96e-06  
    7   -1301.5279889209      9.94e-07  
    8   -1301.5279889913      3.68e-07  
    9   -1301.5279889991      2.31e-07  
   10   -1301.5279890014      9.68e-08  
   11   -1301.5279890019      2.45e-08  
   12   -1301.5279890019      9.13e-09  Convergence criterion met
 ---------------------------------------
 SCF time:   CPU 2240.82s  wall 395.00s 
 SCF   energy in the final basis set =    -1301.5279890019
 Total energy in the final basis set =    -1301.5279890019

 --------------------------------------------------------------

                    Orbital Energies (a.u.)
 --------------------------------------------------------------

 Alpha MOs
 -- Occupied --
-19.1815 -19.1607 -19.1496 -19.1421 -19.1417 -19.1380 -19.1360 -19.1291
-19.1261 -10.3169 -10.2849 -10.2708 -10.2634 -10.2540 -10.2482 -10.2477
-10.2423 -10.2312 -10.2003 -10.1948 -10.1932 -10.1870 -10.1865 -10.1770
-10.1762  -1.1258  -1.0945  -1.0689  -1.0679  -1.0593  -1.0480  -1.0370
 -1.0354  -1.0324  -0.8620  -0.8159  -0.8046  -0.7951  -0.7576  -0.7528
 -0.6956  -0.6774  -0.6639  -0.6485  -0.6367  -0.6229  -0.6173  -0.6093
 -0.5667  -0.5592  -0.5559  -0.5514  -0.5414  -0.5197  -0.5100  -0.5027
 -0.4976  -0.4962  -0.4927  -0.4859  -0.4805  -0.4731  -0.4658  -0.4590
 -0.4544  -0.4470  -0.4398  -0.4322  -0.4273  -0.4219  -0.4150  -0.4130
 -0.4044  -0.4029  -0.3904  -0.3872  -0.3856  -0.3795  -0.3749  -0.3705
 -0.3685  -0.3635  -0.3573  -0.3549  -0.3415  -0.3380  -0.3335  -0.3274
 -0.3215  -0.3103  -0.2994  -0.2867  -0.2819  -0.2786  -0.2672  -0.2586
 -- Virtual --
 -0.0461  -0.0411  -0.0273  -0.0189  -0.0168  -0.0078  -0.0029   0.0007
  0.0057   0.0089   0.0173   0.0208   0.0259   0.0304   0.0316   0.0353
  0.0428   0.0455   0.0468   0.0506   0.0542   0.0577   0.0620   0.0664
  0.0717   0.0729   0.0773   0.0783   0.0810   0.0850   0.0907   0.0919
  0.0945   0.0980   0.0987   0.1011   0.1031   0.1052   0.1080   0.1112
  0.1126   0.1144   0.1180   0.1195   0.1197   0.1232   0.1247   0.1284
  0.1301   0.1318   0.1350   0.1382   0.1390   0.1397   0.1403   0.1440
  0.1449   0.1481   0.1504   0.1507   0.1525   0.1535   0.1589   0.1590
  0.1619   0.1637   0.1651   0.1671   0.1701   0.1728   0.1733   0.1772
  0.1823   0.1859   0.1874   0.1887   0.1904   0.1923   0.1988   0.1996
  0.2028   0.2062   0.2090   0.2111   0.2125   0.2170   0.2199   0.2215
  0.2231   0.2249   0.2281   0.2315   0.2337   0.2373   0.2387   0.2406
  0.2466   0.2476   0.2507   0.2542   0.2546   0.2571   0.2607   0.2631
  0.2667   0.2704   0.2726   0.2759   0.2773   0.2801   0.2825   0.2858
  0.2901   0.2916   0.2920   0.2981   0.2992   0.3038   0.3073   0.3091
  0.3107   0.3142   0.3159   0.3202   0.3229   0.3232   0.3289   0.3319
  0.3324   0.3344   0.3398   0.3404   0.3446   0.3468   0.3471   0.3517
  0.3554   0.3564   0.3596   0.3637   0.3663   0.3698   0.3705   0.3744
  0.3762   0.3773   0.3828   0.3863   0.3877   0.3925   0.4008   0.4020
  0.4045   0.4096   0.4147   0.4168   0.4248   0.4279   0.4308   0.4351
  0.4388   0.4427   0.4465   0.4558   0.4600   0.4635   0.4725   0.4753
  0.4835   0.4885   0.4955   0.4986   0.5057   0.5064   0.5072   0.5183
  0.5211   0.5256   0.5311   0.5414   0.5431   0.5555   0.5616   0.5683
  0.5736   0.5785   0.5797   0.5855   0.5896   0.5991   0.6027   0.6095
  0.6134   0.6191   0.6196   0.6249   0.6302   0.6376   0.6409   0.6435
  0.6475   0.6546   0.6602   0.6645   0.6661   0.6718   0.6806   0.6891
  0.7002   0.7033   0.7081   0.7105   0.7133   0.7207   0.7258   0.7268
  0.7324   0.7363   0.7420   0.7524   0.7540   0.7561   0.7601   0.7640
  0.7692   0.7732   0.7785   0.7840   0.7858   0.7887   0.7949   0.7994
  0.8030   0.8086   0.8132   0.8242   0.8259   0.8321   0.8386   0.8426
  0.8587   0.8651   0.8804   0.8880   0.8943   0.9232   0.9325   0.9392
  0.9524   0.9670   0.9707   0.9818   0.9846   0.9999   1.0154   1.0213
  1.0358   1.0430   1.0522   1.0648   1.0686   1.0830   1.0920   1.0990
  1.1089   1.1198   1.1299   1.1391   1.1494   1.1524   1.1573   1.1606
  1.1672   1.1764   1.1801   1.1935   1.1985   1.2026   1.2066   1.2111
  1.2150   1.2275   1.2345   1.2352   1.2408   1.2512   1.2540   1.2598
  1.2687   1.2718   1.2858   1.2946   1.2990   1.3033   1.3047   1.3181
  1.3229   1.3341   1.3364   1.3574   1.3638   1.3669   1.3785   1.3857
  1.4023   1.4096   1.4154   1.4319   1.4343   1.4509   1.4646   1.4717
  1.4881   1.4939   1.5039   1.5141   1.5251   1.5329   1.5343   1.5465
  1.5485   1.5498   1.5610   1.5630   1.5694   1.5742   1.5758   1.5813
  1.5849   1.5909   1.5927   1.5987   1.6093   1.6158   1.6192   1.6236
  1.6309   1.6336   1.6366   1.6452   1.6490   1.6528   1.6568   1.6636
  1.6681   1.6765   1.6767   1.6833   1.6885   1.6934   1.6946   1.7080
  1.7140   1.7243   1.7293   1.7342   1.7424   1.7492   1.7513   1.7564
  1.7688   1.7768   1.7908   1.7961   1.8026   1.8129   1.8197   1.8232
  1.8269   1.8322   1.8514   1.8530   1.8574   1.8754   1.8776   1.8878
  1.8949   1.9018   1.9153   1.9277   1.9305   1.9410   1.9528   1.9619
  1.9722   1.9766   1.9907   1.9997   2.0045   2.0233   2.0290   2.0361
  2.0485   2.0540   2.0649   2.0673   2.0754   2.0862   2.0968   2.1047
  2.1178   2.1307   2.1449   2.1494   2.1577   2.1680   2.1741   2.1805
  2.1918   2.2051   2.2138   2.2301   2.2416   2.2528   2.2659   2.2764
  2.2853   2.3078   2.3203   2.3221   2.3301   2.3408   2.3478   2.3545
  2.3708   2.3785   2.3814   2.4042   2.4119   2.4422   2.4626   2.4985
  2.5049   2.5111   2.5277   2.5441   2.5472   2.5563   2.5612   2.5704
  2.5823   2.5858   2.5958   2.6095   2.6157   2.6281   2.6423   2.6459
  2.6545   2.6618   2.6669   2.6758   2.6967   2.7050   2.7100   2.7243
  2.7296   2.7439   2.7597   2.7738   2.7838   2.7944   2.8107   2.8141
  2.8235   2.8345   2.8392   2.8540   2.8653   2.8691   2.8839   2.8881
  2.8961   2.9005   2.9066   2.9128   2.9242   2.9295   2.9332   2.9489
  2.9563   2.9608   2.9711   2.9794   2.9865   2.9946   3.0006   3.0126
  3.0245   3.0338   3.0443   3.0476   3.0546   3.0736   3.0919   3.0974
  3.1032   3.1078   3.1191   3.1261   3.1324   3.1560   3.1590   3.1714
  3.1756   3.1837   3.1986   3.2027   3.2235   3.2288   3.2434   3.2663
  3.2859   3.2893   3.3050   3.3250   3.3367   3.3499   3.3591   3.3744
  3.3825   3.3921   3.4066   3.4242   3.4337   3.4462   3.4885   3.5089
  3.5118   3.5394   3.5488   3.5764   3.5926   3.6273   3.6992   3.7792
  3.7915   3.7969   3.8010   3.8135   3.8325   3.8533   3.8964   3.9075
  3.9108   3.9305   3.9415   3.9454   3.9661   3.9985   4.0095   4.0196
  4.0525   4.0623   4.0929   4.1110   4.1350   4.1647   4.1802   4.1901
  4.2217   4.2288   4.2521   4.2746   4.2803   4.3056   4.3492   4.3567
  4.3826   4.9963   5.0745   5.0947   5.0964   5.1062   5.1104   5.1142
  5.1771   5.1949   5.2047   5.2195   5.2577   5.3792   5.3968   5.4343
  5.4412   5.4702   5.5008   5.6132   5.6231   5.6540   5.6756   5.7130
  5.7645   5.7725   5.8442   5.8583  23.7603  23.7810  23.8002  23.8102
 23.8254  23.8302  23.8527  23.8687  23.8875  23.8964  23.9076  23.9241
 23.9319  23.9453  23.9682  23.9842  49.8850  49.9117  49.9531  49.9603
 49.9730  49.9774  49.9900  50.0208  50.0254
 --------------------------------------------------------------

          Ground-State Mulliken Net Atomic Charges

     Atom                 Charge (a.u.)
  ----------------------------------------
      1 C                    -0.193794
      2 H                     0.248127
      3 C                    -0.544837
      4 H                     0.295204
      5 O                     0.192176
      6 C                    -0.585019
      7 H                     0.168905
      8 H                     0.257298
      9 C                     0.606500
     10 C                    -0.359493
     11 O                    -0.163693
     12 H                     0.104541
     13 C                    -0.676604
     14 H                     0.197094
     15 H                     0.148603
     16 C                    -0.331335
     17 H                     0.173746
     18 H                     0.188438
     19 C                     0.217072
     20 H                     0.329349
     21 C                    -0.723354
     22 H                     0.178446
     23 H                     0.156732
     24 H                     0.149175
     25 C                    -0.184254
     26 O                    -0.147517
     27 H                     0.113411
     28 H                     0.257559
     29 O                     0.083864
     30 C                    -0.387197
     31 H                     0.277830
     32 C                    -0.057796
     33 H                     0.251284
     34 C                    -0.103141
     35 O                    -0.178367
     36 O                    -0.108241
     37 H                     0.290063
     38 C                    -0.127110
     39 H                     0.258322
     40 O                    -0.141460
     41 H                     0.266535
     42 C                    -0.561814
     43 H                     0.313914
     44 O                    -0.211460
     45 H                     0.265967
     46 C                    -0.567058
     47 H                     0.221809
     48 O                    -0.110708
     49 H                     0.252289
  ----------------------------------------
  Sum of atomic charges =     0.000000

 -----------------------------------------------------------------
                    Cartesian Multipole Moments
 -----------------------------------------------------------------
    Charge (ESU x 10^10)
                 0.0000
    Dipole Moment (Debye)
         X      -3.0674      Y       1.0462      Z      -5.9743
       Tot       6.7967
    Quadrupole Moments (Debye-Ang)
        XX    -126.9105     XY       8.1170     YY    -148.3554
        XZ      -9.4265     YZ       7.9826     ZZ    -158.6653
    Octopole Moments (Debye-Ang^2)
       XXX      -7.2453    XXY      14.7019    XYY       6.1720
       YYY     -14.6852    XXZ     -59.5244    XYZ      -0.0221
       YYZ     -53.7294    XZZ      19.0019    YZZ      16.2103
       ZZZ     -36.9434
    Hexadecapole Moments (Debye-Ang^3)
      XXXX   -7341.8748   XXXY     141.3809   XXYY   -1738.8621
      XYYY     -62.1610   YYYY   -3256.4617   XXXZ    -242.8781
      XXYZ      77.5999   XYYZ     -87.7649   YYYZ      74.7561
      XXZZ   -1433.6490   XYZZ      69.2124   YYZZ    -798.2011
      XZZZ     -32.2795   YZZZ     -85.7527   ZZZZ   -1119.3576
 -----------------------------------------------------------------
 Calculating analytic gradient of the SCF energy
 Gradient of SCF Energy
            1           2           3           4           5           6
    1  -0.0009170   0.0004936   0.0012552   0.0000209  -0.0005233   0.0012478
    2  -0.0002244   0.0001590  -0.0016575  -0.0002169   0.0011831   0.0000421
    3   0.0000153   0.0001619  -0.0009476  -0.0003740   0.0011309   0.0005693
            7           8           9          10          11          12
    1  -0.0000435  -0.0001494   0.0005703   0.0010775  -0.0024023   0.0008056
    2   0.0000123   0.0002730  -0.0012398   0.0028079  -0.0007104  -0.0012155
    3  -0.0000380   0.0000905  -0.0002292   0.0038004  -0.0030839  -0.0005419
           13          14          15          16          17          18
    1  -0.0000717  -0.0000726  -0.0002566  -0.0000376   0.0001407  -0.0001842
    2   0.0000099   0.0001397  -0.0002394   0.0011477  -0.0001012   0.0001839
    3  -0.0001583   0.0000865   0.0000604   0.0006115  -0.0002812  -0.0000557
           19          20          21          22          23          24
    1   0.0006628  -0.0007805  -0.0006635   0.0000155  -0.0000179   0.0000475
    2   0.0012637  -0.0004831   0.0004536  -0.0001236  -0.0000892   0.0001386
    3   0.0006590  -0.0002326   0.0004094  -0.0001590   0.0001121  -0.0002205
           25          26          27          28          29          30
    1   0.0038278  -0.0038166   0.0000522  -0.0001309  -0.0016333   0.0011871
    2  -0.0040234   0.0019474   0.0010761   0.0003204   0.0028030  -0.0010548
    3  -0.0005516  -0.0009343   0.0010679  -0.0003635  -0.0001146   0.0011331
           31          32          33          34          35          36
    1   0.0003000   0.0030782  -0.0002137   0.0005881  -0.0007113   0.0001523
    2  -0.0001276  -0.0022077   0.0005346  -0.0032945   0.0035119  -0.0015344
    3  -0.0003508  -0.0013964  -0.0003539   0.0032670  -0.0036766   0.0007033
           37          38          39          40          41          42
    1  -0.0003663  -0.0015386   0.0000134   0.0008863  -0.0007203  -0.0002798
    2   0.0011255   0.0013752   0.0000788   0.0009459  -0.0012212  -0.0003923
    3  -0.0006365  -0.0000980   0.0000661   0.0003760   0.0005567  -0.0004726
           43          44          45          46          47          48
    1   0.0004214   0.0003675  -0.0002305  -0.0010634  -0.0000280   0.0007040
    2   0.0001523  -0.0003093   0.0004288  -0.0017670  -0.0001302   0.0007681
    3  -0.0003914  -0.0015343   0.0012860   0.0002567   0.0000524   0.0006463
           49
    1  -0.0010628
    2  -0.0005187
    3   0.0000778
 Max gradient component =       4.023E-03
 RMS gradient           =       1.222E-03
 Gradient time:  CPU 533.06 s  wall 90.02 s
 Geometry Optimization Parameters
   NAtoms,    NIC,     NZ,  NCons,   NDum,   NFix, NCnnct, MaxDiis
       49     390       0       0       0       0       0       0

 Cartesian Hessian Update
 Hessian Updated using BFGS Update


** GEOMETRY OPTIMIZATION IN DELOCALIZED INTERNAL COORDINATES **
   Searching for a Minimum

   Optimization Cycle:   4

                       Coordinates (Angstroms)
     ATOM                X               Y               Z
      1  C        -2.7699092427    0.7218003443   -0.4172396932
      2  H        -2.8809748191    1.1083674281   -1.4397980577
      3  C        -1.5245821035   -0.1882982299   -0.4395040080
      4  H        -1.2814578359   -0.5284476696    0.5704937293
      5  O        -0.4239429602    0.5895464235   -0.9568722353
      6  C        -1.7077477371   -1.4072745157   -1.3479537534
      7  H        -1.7298201547   -1.0468570112   -2.3822525922
      8  H        -0.8292695839   -2.0464115038   -1.2473464049
      9  C        -2.9955220489   -2.2001905146   -1.0827804553
     10  C        -2.9643809556   -3.0320336941    0.1832862597
     11  O        -2.1783557603   -2.9096115025    1.0871337267
     12  H        -3.7572797869   -3.8136997461    0.2354245982
     13  C        -4.2337217018   -1.2691060857   -1.0412940975
     14  H        -5.1282292096   -1.8370263427   -0.7612660945
     15  H        -4.4136551073   -0.8911405163   -2.0535276035
     16  C        -4.0334414605   -0.0909073674   -0.0770317580
     17  H        -4.9145714291    0.5541940872   -0.1216458967
     18  H        -3.9776510142   -0.4688438742    0.9503094869
     19  C        -2.5518623754    1.9792658729    0.4767400466
     20  H        -1.6098746970    2.4266943107    0.1584399886
     21  C        -3.6792788302    3.0172682467    0.3223169774
     22  H        -3.4188502743    3.9491609446    0.8301803759
     23  H        -3.8382008247    3.2487057966   -0.7342836916
     24  H        -4.6292796389    2.6682005396    0.7361012108
     25  C        -2.4002161885    1.6230774597    1.9419444586
     26  O        -1.3638794007    1.6632220054    2.5579989058
     27  H        -3.3408770903    1.3590385883    2.4761797130
     28  H        -3.1511890965   -2.9165332723   -1.9005997408
     29  O         1.3582936938   -0.6872428439   -0.3230909641
     30  C         2.5456215113   -0.8038448060    0.4536502565
     31  H         2.3596539985   -0.5692519204    1.5073088754
     32  C         0.7405931966    0.5973324789   -0.2135138979
     33  H         0.5349969646    0.8148582904    0.8456713783
     34  C         2.9985282246   -2.2600313577    0.4139775513
     35  O         3.1974727993   -2.9300420579    1.3871793531
     36  O         3.1634263524   -2.7056164117   -0.8511652219
     37  H         3.4474360771   -3.6290937413   -0.7985772484
     38  C         3.6053422546    0.1600072237   -0.1064506791
     39  H         3.8314208073   -0.1515275534   -1.1368868033
     40  O         4.7625108383    0.0648305801    0.7082764679
     41  H         5.3395154593    0.8075093164    0.5010498963
     42  C         3.0386795491    1.5784595211   -0.1189825522
     43  H         2.9383169945    1.9235576286    0.9139677782
     44  O         3.9681377227    2.5010304286   -0.7086232566
     45  H         4.0834357469    2.2707058750   -1.6379123160
     46  C         1.6688865728    1.6604152897   -0.7960056319
     47  H         1.7685559995    1.4468446456   -1.8713031303
     48  O         1.0777150431    2.9344763456   -0.5910030460
     49  H         1.7525345698    3.6046200482   -0.7444656948
   Point Group: c1    Number of degrees of freedom:   141


   Energy is  -1301.527989002

 Hessian Updated using BFGS Update

136 Hessian modes will be used to form the next step
  Hessian Eigenvalues:
     0.002178    0.005469    0.005798    0.005981    0.006528    0.006578
     0.006915    0.006997    0.007014    0.007458    0.007648    0.009264
     0.010054    0.010634    0.010854    0.011532    0.012172    0.014590
     0.019911    0.021195    0.021996    0.030468    0.032117    0.034229
     0.037692    0.037895    0.042400    0.043754    0.045057    0.045913
     0.046256    0.046652    0.047998    0.048213    0.048514    0.049594
     0.050037    0.051183    0.054889    0.055047    0.055466    0.055713
     0.056344    0.057297    0.058054    0.058534    0.059916    0.060903
     0.062803    0.068144    0.068346    0.070275    0.074729    0.078751
     0.081727    0.082822    0.083953    0.087560    0.090734    0.093438
     0.099781    0.115216    0.118354    0.129402    0.140520    0.147985
     0.153785    0.158892    0.160258    0.161062    0.162244    0.168087
     0.169839    0.173516    0.178354    0.181329    0.185595    0.187132
     0.194462    0.197543    0.200659    0.219072    0.220068    0.245813
     0.250255    0.251836    0.264940    0.272042    0.273670    0.275307
     0.278871    0.284657    0.286343    0.288880    0.292431    0.293299
     0.294992    0.299790    0.305749    0.307174    0.308714    0.329400
     0.332607    0.336263    0.337734    0.339128    0.339263    0.339467
     0.339612    0.339854    0.340012    0.340150    0.340366    0.340474
     0.341146    0.341276    0.341434    0.341782    0.342388    0.342630
     0.342997    0.364250    0.393058    0.393658    0.401048    0.403958
     0.407597    0.410232    0.513753    0.519239    0.522675    0.526263
     0.546239    0.915124    0.926746    0.944249

 Minimum Search - Taking Simple RFO Step
 Searching for Lamda that Minimizes Along All modes
 Value Taken    Lamda =  -0.00131537
 Calculated Step too Large.  Step scaled by  0.813004
 Step Taken.  Stepsize is  0.300000

                             Maximum     Tolerance    Cnvgd?
         Gradient           0.002967      0.000300      NO
         Displacement       0.077881      0.001200      NO
         Energy change     -0.001061      0.000001      NO


 New Cartesian Coordinates Obtained by Inverse Iteration

 Displacement from previous Coordinates is:  1.194590
 ----------------------------------------------------------------
             Standard Nuclear Orientation (Angstroms)
    I     Atom           X                Y                Z
 ----------------------------------------------------------------
    1      C      -2.7615841896     0.7045541603    -0.4241603547
    2      H      -2.8906576653     1.0919775901    -1.4444341780
    3      C      -1.5404659058    -0.2322256394    -0.4726992296
    4      H      -1.2866194768    -0.5754516466     0.5340403000
    5      O      -0.4305078167     0.5233920316    -1.0050868411
    6      C      -1.7696484033    -1.4465079538    -1.3792817015
    7      H      -1.8093499938    -1.0837681324    -2.4120688554
    8      H      -0.9028514144    -2.1044981996    -1.2993027267
    9      C      -3.0668704869    -2.2119313274    -1.0829837259
   10      C      -3.0236142047    -3.0466834847     0.1811212668
   11      O      -2.1996779201    -2.9592077939     1.0562923072
   12      H      -3.8676015690    -3.7687699646     0.2775803132
   13      C      -4.2824968321    -1.2529425324    -1.0103826048
   14      H      -5.1826727723    -1.8023621122    -0.7124937691
   15      H      -4.4749549891    -0.8671685995    -2.0173764991
   16      C      -4.0310900795    -0.0839379084    -0.0484584605
   17      H      -4.9000942172     0.5790829043    -0.0609136290
   18      H      -3.9501148667    -0.4693644868     0.9744947847
   19      C      -2.4856703715     1.9547743199     0.4636044836
   20      H      -1.5164577082     2.3475678711     0.1523380223
   21      C      -3.5536457884     3.0503591355     0.2926187868
   22      H      -3.2493706886     3.9695831804     0.7993710217
   23      H      -3.6897448130     3.2849929053    -0.7666508870
   24      H      -4.5244537138     2.7527873548     0.6984642576
   25      C      -2.3657941146     1.5936144967     1.9306928476
   26      O      -1.3266980580     1.5123710128     2.5400043099
   27      H      -3.3265265453     1.3839564180     2.4538955978
   28      H      -3.2614251698    -2.9240067805    -1.8959946952
   29      O       1.3765704135    -0.7129491199    -0.3493921662
   30      C       2.5507599321    -0.7981595707     0.4499391232
   31      H       2.3364498739    -0.5714894288     1.5004806923
   32      C       0.7207202132     0.5573685615    -0.2459473913
   33      H       0.4963495461     0.7614755386     0.8126135765
   34      C       3.0448888390    -2.2416494182     0.4172517530
   35      O       3.2434198655    -2.9105349639     1.3929066428
   36      O       3.3156664789    -2.6524290287    -0.8411322898
   37      H       3.6488834992    -3.5595774921    -0.7827279817
   38      C       3.5963873192     0.1954474360    -0.0870032103
   39      H       3.8398716172    -0.1010027631    -1.1182987439
   40      O       4.7456326940     0.1227052819     0.7383349143
   41      H       5.3074232509     0.8809161369     0.5415781075
   42      C       2.9898970317     1.5970702681    -0.0902533039
   43      H       2.8469159885     1.9189863708     0.9457369522
   44      O       3.9069459694     2.5575934284    -0.6353459959
   45      H       4.0603207680     2.3455126086    -1.5643835973
   46      C       1.6379978560     1.6476154298    -0.8053471353
   47      H       1.7725878618     1.4354139881    -1.8773455426
   48      O       1.0109924328     2.9055517281    -0.6186816963
   49      H       1.6750313722     3.5921053712    -0.7489583393
 ----------------------------------------------------------------
 Molecular Point Group                 C1    NOp =  1
 Largest Abelian Subgroup              C1    NOp =  1
 Nuclear Repulsion Energy =  2494.2337314602 hartrees
 There are       96 alpha and       96 beta electrons
 Applying Cartesian multipole field
    Component          Value
    ---------          -----
     (2,0,0)        1.00000E-12
     (0,2,0)        2.00000E-11
     (0,0,2)       -3.00000E-11
 Nucleus-field energy     =     0.0000000363 hartrees
 Requested basis set is 6-311++G(d,p)
 There are 270 shells and 718 basis functions
 A cutoff of  1.0D-11 yielded  26356 shell pairs
 There are    183100 function pairs (    194170 Cartesian)
 Smallest overlap matrix eigenvalue = 8.70E-07

 Q-Chem warning in module stvman/mkSTV.C, line 306:

 Overlap eigenvalue is smaller than square root of threshold
 Use THRESH >= 12 to get rid of this warning

 Linear dependence detected in AO basis
 Tighter screening thresholds may be required for diffuse basis sets
 Use S2THRESH > 14 and THRESH = 14 in case of SCF convergence issues
 Number of orthogonalized atomic orbitals = 717
 Maximum deviation from orthogonality = 3.741E-10
 Guess MOs from SCF MO coefficient file

 -----------------------------------------------------------------------
  General SCF calculation program by
  Eric Jon Sundstrom, Paul Horn, Yuezhi Mao, Dmitri Zuev, Alec White,
  David Stuck, Shaama M.S., Shane Yost, Joonho Lee, David Small,
  Daniel Levine, Susi Lehtola, Hugh Burton, Evgeny Epifanovsky
 -----------------------------------------------------------------------
 Exchange:     0.2000 Hartree-Fock + 0.0800 Slater + 0.7200 B88
 Correlation:  0.1900 VWN1RPA + 0.8100 LYP
 Using SG-1 standard quadrature grid
 using 6 threads for integral computing
 -------------------------------------------------------
 OpenMP Integral computing Module                
 Release: version 2.0, May 2017, Q-Chem Inc. Pleasanton 
 -------------------------------------------------------
 -------------------------------------------------------
 OpenMP BLAS3 based DFT computing Module                
 Release: version 1.0, May 2013, Q-Chem Inc. Pittsburgh 
 -------------------------------------------------------
 A restricted SCF calculation will be
 performed using DIIS
 SCF converges when DIIS error is below 1.0e-08
 ---------------------------------------
  Cycle       Energy         DIIS error
 ---------------------------------------
    1   -1301.4970957903      5.90e-04  
    2   -1301.5276246056      1.02e-04  
    3   -1301.5272682634      1.52e-04  
    4   -1301.5282558653      2.84e-05  
    5   -1301.5282818429      1.76e-05  
    6   -1301.5282965451      3.61e-06  
    7   -1301.5282971741      1.17e-06  
    8   -1301.5282972520      3.65e-07  
    9   -1301.5282972575      2.23e-07  
   10   -1301.5282972599      7.77e-08  
   11   -1301.5282972603      2.64e-08  
   12   -1301.5282972603      9.18e-09  Convergence criterion met
 ---------------------------------------
 SCF time:   CPU 2243.15s  wall 395.00s 
 SCF   energy in the final basis set =    -1301.5282972603
 Total energy in the final basis set =    -1301.5282972603

 --------------------------------------------------------------

                    Orbital Energies (a.u.)
 --------------------------------------------------------------

 Alpha MOs
 -- Occupied --
-19.1808 -19.1610 -19.1485 -19.1421 -19.1417 -19.1389 -19.1359 -19.1302
-19.1254 -10.3161 -10.2845 -10.2710 -10.2643 -10.2531 -10.2475 -10.2473
-10.2424 -10.2313 -10.2007 -10.1951 -10.1936 -10.1870 -10.1868 -10.1770
-10.1766  -1.1248  -1.0936  -1.0691  -1.0671  -1.0598  -1.0481  -1.0360
 -1.0353  -1.0324  -0.8626  -0.8162  -0.8041  -0.7941  -0.7578  -0.7530
 -0.6948  -0.6774  -0.6631  -0.6488  -0.6365  -0.6228  -0.6173  -0.6094
 -0.5669  -0.5590  -0.5562  -0.5509  -0.5412  -0.5194  -0.5099  -0.5020
 -0.4974  -0.4958  -0.4924  -0.4850  -0.4806  -0.4734  -0.4663  -0.4590
 -0.4549  -0.4464  -0.4398  -0.4322  -0.4271  -0.4215  -0.4146  -0.4132
 -0.4045  -0.4029  -0.3909  -0.3872  -0.3857  -0.3798  -0.3745  -0.3702
 -0.3687  -0.3628  -0.3570  -0.3555  -0.3410  -0.3371  -0.3335  -0.3283
 -0.3213  -0.3101  -0.2986  -0.2864  -0.2825  -0.2780  -0.2674  -0.2594
 -- Virtual --
 -0.0462  -0.0421  -0.0277  -0.0192  -0.0169  -0.0068  -0.0027   0.0007
  0.0058   0.0089   0.0171   0.0213   0.0259   0.0310   0.0317   0.0356
  0.0424   0.0459   0.0469   0.0510   0.0543   0.0583   0.0617   0.0667
  0.0721   0.0736   0.0773   0.0792   0.0819   0.0851   0.0905   0.0913
  0.0943   0.0979   0.0996   0.1016   0.1035   0.1057   0.1080   0.1108
  0.1121   0.1143   0.1180   0.1193   0.1197   0.1234   0.1251   0.1299
  0.1306   0.1319   0.1355   0.1383   0.1392   0.1393   0.1405   0.1432
  0.1450   0.1475   0.1512   0.1519   0.1528   0.1534   0.1585   0.1593
  0.1621   0.1635   0.1654   0.1677   0.1703   0.1727   0.1742   0.1780
  0.1829   0.1858   0.1871   0.1890   0.1906   0.1915   0.1990   0.2003
  0.2034   0.2061   0.2091   0.2103   0.2120   0.2181   0.2201   0.2230
  0.2241   0.2245   0.2288   0.2314   0.2345   0.2375   0.2386   0.2422
  0.2479   0.2486   0.2505   0.2530   0.2551   0.2565   0.2599   0.2631
  0.2669   0.2697   0.2733   0.2761   0.2791   0.2814   0.2829   0.2861
  0.2895   0.2912   0.2927   0.2973   0.2991   0.3047   0.3068   0.3084
  0.3114   0.3147   0.3165   0.3200   0.3212   0.3237   0.3270   0.3318
  0.3323   0.3342   0.3392   0.3396   0.3439   0.3467   0.3478   0.3511
  0.3553   0.3564   0.3602   0.3632   0.3669   0.3706   0.3711   0.3747
  0.3761   0.3769   0.3842   0.3856   0.3877   0.3965   0.4011   0.4041
  0.4065   0.4118   0.4143   0.4190   0.4222   0.4286   0.4302   0.4358
  0.4367   0.4409   0.4463   0.4559   0.4606   0.4636   0.4717   0.4772
  0.4857   0.4900   0.4952   0.4981   0.5041   0.5067   0.5073   0.5196
  0.5222   0.5258   0.5332   0.5425   0.5479   0.5533   0.5602   0.5674
  0.5725   0.5773   0.5779   0.5879   0.5901   0.6023   0.6031   0.6103
  0.6139   0.6181   0.6209   0.6250   0.6289   0.6386   0.6438   0.6445
  0.6488   0.6557   0.6586   0.6668   0.6683   0.6720   0.6838   0.6930
  0.6993   0.7020   0.7067   0.7107   0.7148   0.7205   0.7242   0.7274
  0.7295   0.7367   0.7438   0.7514   0.7530   0.7557   0.7605   0.7646
  0.7697   0.7723   0.7790   0.7838   0.7877   0.7895   0.7964   0.7995
  0.8030   0.8085   0.8147   0.8251   0.8294   0.8338   0.8390   0.8407
  0.8554   0.8670   0.8845   0.8901   0.9025   0.9218   0.9317   0.9383
  0.9540   0.9626   0.9701   0.9760   0.9885   0.9994   1.0111   1.0239
  1.0356   1.0440   1.0518   1.0598   1.0677   1.0828   1.0931   1.0989
  1.1057   1.1217   1.1360   1.1396   1.1482   1.1538   1.1589   1.1611
  1.1693   1.1749   1.1784   1.1920   1.1993   1.2033   1.2046   1.2093
  1.2174   1.2286   1.2341   1.2377   1.2399   1.2507   1.2534   1.2609
  1.2694   1.2713   1.2866   1.2946   1.2996   1.3059   1.3085   1.3192
  1.3291   1.3361   1.3419   1.3638   1.3654   1.3675   1.3785   1.3836
  1.3998   1.4113   1.4143   1.4332   1.4363   1.4503   1.4653   1.4739
  1.4890   1.4957   1.5003   1.5159   1.5254   1.5318   1.5336   1.5449
  1.5477   1.5491   1.5618   1.5636   1.5696   1.5748   1.5757   1.5776
  1.5851   1.5903   1.5945   1.6018   1.6105   1.6151   1.6173   1.6257
  1.6309   1.6351   1.6372   1.6424   1.6483   1.6529   1.6571   1.6657
  1.6686   1.6738   1.6771   1.6830   1.6891   1.6919   1.6951   1.7084
  1.7144   1.7228   1.7298   1.7324   1.7440   1.7470   1.7512   1.7587
  1.7683   1.7766   1.7920   1.7952   1.8028   1.8125   1.8187   1.8210
  1.8280   1.8342   1.8516   1.8519   1.8592   1.8721   1.8779   1.8886
  1.8950   1.8985   1.9175   1.9264   1.9323   1.9396   1.9508   1.9613
  1.9724   1.9744   1.9916   1.9996   2.0053   2.0221   2.0285   2.0349
  2.0491   2.0553   2.0652   2.0679   2.0744   2.0879   2.0933   2.1096
  2.1185   2.1308   2.1421   2.1507   2.1578   2.1665   2.1732   2.1812
  2.1895   2.2041   2.2114   2.2322   2.2436   2.2507   2.2646   2.2765
  2.2826   2.3081   2.3195   2.3259   2.3303   2.3407   2.3476   2.3557
  2.3697   2.3789   2.3834   2.4040   2.4120   2.4395   2.4623   2.4996
  2.5051   2.5121   2.5299   2.5416   2.5494   2.5552   2.5628   2.5699
  2.5831   2.5860   2.5941   2.6116   2.6158   2.6285   2.6431   2.6469
  2.6549   2.6639   2.6690   2.6755   2.6982   2.7005   2.7096   2.7264
  2.7309   2.7429   2.7579   2.7764   2.7883   2.7955   2.8080   2.8148
  2.8231   2.8326   2.8393   2.8556   2.8643   2.8690   2.8839   2.8882
  2.8979   2.8993   2.9065   2.9155   2.9261   2.9314   2.9364   2.9524
  2.9580   2.9613   2.9747   2.9822   2.9881   2.9954   2.9991   3.0155
  3.0253   3.0344   3.0428   3.0503   3.0538   3.0738   3.0906   3.0961
  3.1008   3.1084   3.1187   3.1294   3.1331   3.1547   3.1595   3.1711
  3.1731   3.1891   3.1968   3.2023   3.2202   3.2301   3.2431   3.2667
  3.2881   3.2899   3.3083   3.3241   3.3377   3.3489   3.3592   3.3709
  3.3846   3.3921   3.4065   3.4240   3.4330   3.4443   3.4894   3.5076
  3.5126   3.5372   3.5511   3.5766   3.5916   3.6268   3.6976   3.7794
  3.7911   3.7962   3.8009   3.8121   3.8321   3.8516   3.8957   3.9089
  3.9118   3.9298   3.9410   3.9464   3.9645   3.9979   4.0080   4.0184
  4.0511   4.0582   4.0958   4.1111   4.1346   4.1664   4.1815   4.1920
  4.2226   4.2310   4.2565   4.2730   4.2833   4.3035   4.3444   4.3548
  4.3801   4.9961   5.0743   5.0949   5.0982   5.1053   5.1091   5.1152
  5.1762   5.1942   5.2047   5.2238   5.2601   5.3795   5.3939   5.4344
  5.4421   5.4698   5.4994   5.6124   5.6237   5.6517   5.6742   5.7128
  5.7624   5.7710   5.8449   5.8573  23.7613  23.7807  23.8002  23.8081
 23.8253  23.8294  23.8514  23.8685  23.8877  23.8956  23.9098  23.9250
 23.9313  23.9445  23.9671  23.9858  49.8831  49.9128  49.9544  49.9589
 49.9735  49.9771  49.9918  50.0207  50.0245
 --------------------------------------------------------------

          Ground-State Mulliken Net Atomic Charges

     Atom                 Charge (a.u.)
  ----------------------------------------
      1 C                    -0.209186
      2 H                     0.248402
      3 C                    -0.478078
      4 H                     0.283413
      5 O                     0.197806
      6 C                    -0.610128
      7 H                     0.169141
      8 H                     0.254426
      9 C                     0.586910
     10 C                    -0.350278
     11 O                    -0.162417
     12 H                     0.102314
     13 C                    -0.682711
     14 H                     0.197996
     15 H                     0.148019
     16 C                    -0.342197
     17 H                     0.177782
     18 H                     0.189124
     19 C                     0.179146
     20 H                     0.356478
     21 C                    -0.734577
     22 H                     0.178398
     23 H                     0.155756
     24 H                     0.146409
     25 C                    -0.145529
     26 O                    -0.151705
     27 H                     0.115087
     28 H                     0.257482
     29 O                     0.065144
     30 C                    -0.382642
     31 H                     0.276281
     32 C                     0.032523
     33 H                     0.257223
     34 C                    -0.089029
     35 O                    -0.183307
     36 O                    -0.108971
     37 H                     0.289847
     38 C                    -0.146370
     39 H                     0.265997
     40 O                    -0.136980
     41 H                     0.265684
     42 C                    -0.548675
     43 H                     0.312531
     44 O                    -0.214832
     45 H                     0.265626
     46 C                    -0.661708
     47 H                     0.219845
     48 O                    -0.106858
     49 H                     0.251387
  ----------------------------------------
  Sum of atomic charges =     0.000000

 -----------------------------------------------------------------
                    Cartesian Multipole Moments
 -----------------------------------------------------------------
    Charge (ESU x 10^10)
                 0.0000
    Dipole Moment (Debye)
         X      -3.1280      Y       1.4176      Z      -5.8550
       Tot       6.7878
    Quadrupole Moments (Debye-Ang)
        XX    -125.9661     XY       8.2184     YY    -148.0683
        XZ      -9.6732     YZ       8.3365     ZZ    -158.8850
    Octopole Moments (Debye-Ang^2)
       XXX      -4.2916    XXY      11.3371    XYY       8.0716
       YYY      -5.7052    XXZ     -60.7694    XYZ      -1.7068
       YYZ     -51.5071    XZZ      16.9829    YZZ      18.8807
       ZZZ     -34.1012
    Hexadecapole Moments (Debye-Ang^3)
      XXXX   -7313.0862   XXXY     119.4198   XXYY   -1718.3053
      XYYY     -90.7131   YYYY   -3266.1036   XXXZ    -270.0197
      XXYZ      78.3851   XYYZ     -99.2888   YYYZ      80.9400
      XXZZ   -1438.1916   XYZZ      60.1208   YYZZ    -788.5752
      XZZZ     -51.0937   YZZZ     -72.8688   ZZZZ   -1116.5327
 -----------------------------------------------------------------
 Calculating analytic gradient of the SCF energy
 Gradient of SCF Energy
            1           2           3           4           5           6
    1  -0.0006731   0.0003654   0.0006416   0.0001034  -0.0004991   0.0000274
    2   0.0003293   0.0000209  -0.0014528   0.0004341   0.0021887  -0.0008019
    3  -0.0003384  -0.0000648  -0.0016058   0.0002316   0.0019327   0.0001014
            7           8           9          10          11          12
    1  -0.0001908  -0.0001206   0.0002571   0.0024263  -0.0017741  -0.0004059
    2   0.0000409   0.0002828  -0.0007974  -0.0004577   0.0006154  -0.0002358
    3   0.0000478   0.0001933  -0.0001752   0.0005552  -0.0007609   0.0000182
           13          14          15          16          17          18
    1  -0.0006146  -0.0000476  -0.0000762   0.0005620   0.0002244  -0.0001706
    2   0.0006475  -0.0000698  -0.0001170   0.0007456  -0.0002546   0.0000582
    3   0.0002680  -0.0000087   0.0000386   0.0004759  -0.0002252  -0.0000965
           19          20          21          22          23          24
    1   0.0008448   0.0001978  -0.0006376   0.0001205  -0.0000146   0.0003155
    2  -0.0013478  -0.0011140   0.0005750  -0.0000991  -0.0000750   0.0001951
    3  -0.0006510   0.0000530   0.0008407  -0.0001396  -0.0001205  -0.0001950
           25          26          27          28          29          30
    1   0.0023275  -0.0019108  -0.0003191  -0.0003085  -0.0001283   0.0025842
    2   0.0025841  -0.0002038  -0.0013483   0.0002664   0.0009916   0.0006607
    3   0.0012677  -0.0009355   0.0000498   0.0000386   0.0005159   0.0002041
           31          32          33          34          35          36
    1   0.0002362   0.0000574  -0.0001868  -0.0068322   0.0023282   0.0021021
    2  -0.0001599  -0.0020313   0.0003571  -0.0054863   0.0031564   0.0004310
    3  -0.0001327  -0.0023023   0.0002801   0.0016315  -0.0019671   0.0008040
           37          38          39          40          41          42
    1  -0.0001191  -0.0003953  -0.0000684  -0.0000332  -0.0000616   0.0000597
    2   0.0006848   0.0015165  -0.0001073   0.0005001  -0.0006057  -0.0002723
    3  -0.0003227   0.0004705  -0.0002107   0.0000640   0.0001392  -0.0011409
           43          44          45          46          47          48
    1  -0.0000604   0.0001419  -0.0001177  -0.0002069  -0.0000332   0.0007409
    2  -0.0000100  -0.0002517   0.0002446   0.0005862  -0.0003387  -0.0003403
    3   0.0000015  -0.0003045   0.0005403   0.0007556  -0.0000594   0.0004374
           49
    1  -0.0006579
    2  -0.0001347
    3  -0.0001994
 Max gradient component =       6.832E-03
 RMS gradient           =       1.125E-03
 Gradient time:  CPU 533.75 s  wall 90.12 s
 Geometry Optimization Parameters
   NAtoms,    NIC,     NZ,  NCons,   NDum,   NFix, NCnnct, MaxDiis
       49     390       0       0       0       0       0       0

 Cartesian Hessian Update
 Hessian Updated using BFGS Update


** GEOMETRY OPTIMIZATION IN DELOCALIZED INTERNAL COORDINATES **
   Searching for a Minimum

   Optimization Cycle:   5

                       Coordinates (Angstroms)
     ATOM                X               Y               Z
      1  C        -2.7615841896    0.7045541603   -0.4241603547
      2  H        -2.8906576653    1.0919775901   -1.4444341780
      3  C        -1.5404659058   -0.2322256394   -0.4726992296
      4  H        -1.2866194768   -0.5754516466    0.5340403000
      5  O        -0.4305078167    0.5233920316   -1.0050868411
      6  C        -1.7696484033   -1.4465079538   -1.3792817015
      7  H        -1.8093499938   -1.0837681324   -2.4120688554
      8  H        -0.9028514144   -2.1044981996   -1.2993027267
      9  C        -3.0668704869   -2.2119313274   -1.0829837259
     10  C        -3.0236142047   -3.0466834847    0.1811212668
     11  O        -2.1996779201   -2.9592077939    1.0562923072
     12  H        -3.8676015690   -3.7687699646    0.2775803132
     13  C        -4.2824968321   -1.2529425324   -1.0103826048
     14  H        -5.1826727723   -1.8023621122   -0.7124937691
     15  H        -4.4749549891   -0.8671685995   -2.0173764991
     16  C        -4.0310900795   -0.0839379084   -0.0484584605
     17  H        -4.9000942172    0.5790829043   -0.0609136290
     18  H        -3.9501148667   -0.4693644868    0.9744947847
     19  C        -2.4856703715    1.9547743199    0.4636044836
     20  H        -1.5164577082    2.3475678711    0.1523380223
     21  C        -3.5536457884    3.0503591355    0.2926187868
     22  H        -3.2493706886    3.9695831804    0.7993710217
     23  H        -3.6897448130    3.2849929053   -0.7666508870
     24  H        -4.5244537138    2.7527873548    0.6984642576
     25  C        -2.3657941146    1.5936144967    1.9306928476
     26  O        -1.3266980580    1.5123710128    2.5400043099
     27  H        -3.3265265453    1.3839564180    2.4538955978
     28  H        -3.2614251698   -2.9240067805   -1.8959946952
     29  O         1.3765704135   -0.7129491199   -0.3493921662
     30  C         2.5507599321   -0.7981595707    0.4499391232
     31  H         2.3364498739   -0.5714894288    1.5004806923
     32  C         0.7207202132    0.5573685615   -0.2459473913
     33  H         0.4963495461    0.7614755386    0.8126135765
     34  C         3.0448888390   -2.2416494182    0.4172517530
     35  O         3.2434198655   -2.9105349639    1.3929066428
     36  O         3.3156664789   -2.6524290287   -0.8411322898
     37  H         3.6488834992   -3.5595774921   -0.7827279817
     38  C         3.5963873192    0.1954474360   -0.0870032103
     39  H         3.8398716172   -0.1010027631   -1.1182987439
     40  O         4.7456326940    0.1227052819    0.7383349143
     41  H         5.3074232509    0.8809161369    0.5415781075
     42  C         2.9898970317    1.5970702681   -0.0902533039
     43  H         2.8469159885    1.9189863708    0.9457369522
     44  O         3.9069459694    2.5575934284   -0.6353459959
     45  H         4.0603207680    2.3455126086   -1.5643835973
     46  C         1.6379978560    1.6476154298   -0.8053471353
     47  H         1.7725878618    1.4354139881   -1.8773455426
     48  O         1.0109924328    2.9055517281   -0.6186816963
     49  H         1.6750313722    3.5921053712   -0.7489583393
   Point Group: c1    Number of degrees of freedom:   141


   Energy is  -1301.528297260

 Hessian Updated using BFGS Update

137 Hessian modes will be used to form the next step
  Hessian Eigenvalues:
     0.002261    0.004220    0.005474    0.005871    0.006455    0.006570
     0.006937    0.007000    0.007016    0.007507    0.007651    0.010010
     0.010208    0.010849    0.011493    0.011754    0.014578    0.019906
     0.020725    0.021994    0.024955    0.030598    0.032117    0.034340
     0.037685    0.038189    0.042410    0.043387    0.045396    0.045889
     0.046175    0.046812    0.047887    0.048426    0.049000    0.049572
     0.050130    0.051117    0.054891    0.055050    0.055238    0.055768
     0.056716    0.057301    0.057921    0.058366    0.059919    0.060901
     0.063012    0.068143    0.069190    0.070215    0.074728    0.079417
     0.081723    0.082820    0.083953    0.087569    0.090957    0.094761
     0.105602    0.115209    0.117725    0.132445    0.141865    0.148308
     0.153534    0.159249    0.159946    0.160221    0.161405    0.163035
     0.168207    0.170133    0.173011    0.178253    0.181751    0.185485
     0.191208    0.192576    0.198931    0.200192    0.219327    0.220084
     0.247093    0.250174    0.251418    0.268407    0.271057    0.273923
     0.275515    0.281199    0.284281    0.286433    0.288891    0.292170
     0.293032    0.294978    0.299229    0.305480    0.307264    0.308713
     0.329362    0.332616    0.336268    0.337734    0.339025    0.339266
     0.339354    0.339583    0.339839    0.340000    0.340150    0.340339
     0.340433    0.341164    0.341257    0.341533    0.341824    0.342342
     0.342616    0.343041    0.364079    0.393060    0.393671    0.398458
     0.401755    0.407307    0.410045    0.512390    0.518496    0.522538
     0.523170    0.546363    0.880907    0.924859    0.941074

 Minimum Search - Taking Simple RFO Step
 Searching for Lamda that Minimizes Along All modes
 Value Taken    Lamda =  -0.00116383
 Calculated Step too Large.  Step scaled by  0.979806
 Step Taken.  Stepsize is  0.300000

                             Maximum     Tolerance    Cnvgd?
         Gradient           0.004336      0.000300      NO
         Displacement       0.081866      0.001200      NO
         Energy change     -0.000308      0.000001      NO


 New Cartesian Coordinates Obtained by Inverse Iteration

 Displacement from previous Coordinates is:  0.468085
 ----------------------------------------------------------------
             Standard Nuclear Orientation (Angstroms)
    I     Atom           X                Y                Z
 ----------------------------------------------------------------
    1      C      -2.7606446343     0.7010320571    -0.4296056948
    2      H      -2.9083125759     1.0791788593    -1.4509492584
    3      C      -1.5415120935    -0.2361329158    -0.4841554681
    4      H      -1.2842046905    -0.5767649759     0.5226229996
    5      O      -0.4257583727     0.5058579890    -1.0267409353
    6      C      -1.7831464715    -1.4538883234    -1.3855848537
    7      H      -1.8336620387    -1.0931883744    -2.4185298111
    8      H      -0.9162627742    -2.1137011885    -1.3154374980
    9      C      -3.0761371565    -2.2189548891    -1.0716116042
   10      C      -3.0177585071    -3.0549391696     0.1919768468
   11      O      -2.1467614775    -3.0136633872     1.0272408653
   12      H      -3.8852168646    -3.7417214681     0.3227133949
   13      C      -4.2880721630    -1.2595378333    -0.9866231597
   14      H      -5.1856127289    -1.8077111433    -0.6788020528
   15      H      -4.4896396881    -0.8724756822    -1.9914998563
   16      C      -4.0215204023    -0.0917829558    -0.0290874184
   17      H      -4.8922822354     0.5697024780    -0.0202607345
   18      H      -3.9169576099    -0.4794658101     0.9911002997
   19      C      -2.4759127277     1.9584272002     0.4452672402
   20      H      -1.5030962674     2.3449542559     0.1332027704
   21      C      -3.5364870953     3.0581939552     0.2635371705
   22      H      -3.2314555314     3.9785294846     0.7684627331
   23      H      -3.6676677563     3.2897334465    -0.7971035949
   24      H      -4.5103338947     2.7657530281     0.6674640165
   25      C      -2.3588387507     1.6012082955     1.9134834644
   26      O      -1.3159417970     1.4708708755     2.5123276690
   27      H      -3.3244771853     1.4567604303     2.4476336437
   28      H      -3.2827507395    -2.9337434767    -1.8794656857
   29      O       1.3890334480    -0.7156344402    -0.3671917459
   30      C       2.5558623231    -0.7964762247     0.4420979031
   31      H       2.3276392644    -0.5806070149     1.4926466907
   32      C       0.7195866519     0.5508953710    -0.2568442857
   33      H       0.4860334867     0.7410483901     0.8021971489
   34      C       3.0660972422    -2.2332454525     0.3997730064
   35      O       3.1825851494    -2.9440789321     1.3630222391
   36      O       3.3199781299    -2.6397209156    -0.8638189065
   37      H       3.6147052725    -3.5617868741    -0.8095771009
   38      C       3.5997140168     0.2063140827    -0.0792517810
   39      H       3.8451515362    -0.0747062544    -1.1142601000
   40      O       4.7503536412     0.1326033435     0.7431601060
   41      H       5.3012535938     0.9022878497     0.5535522366
   42      C       2.9795823540     1.6029962952    -0.0630883321
   43      H       2.8156327161     1.9035643829     0.9765022359
   44      O       3.8951941817     2.5824340824    -0.5757096623
   45      H       4.0700506981     2.3842725153    -1.5054097245
   46      C       1.6389752166     1.6520368267    -0.8009916157
   47      H       1.7933329804     1.4453851729    -1.8713319284
   48      O       1.0051383647     2.9078743618    -0.6233050069
   49      H       1.6775770106     3.5921698538    -0.7274923558
 ----------------------------------------------------------------
 Molecular Point Group                 C1    NOp =  1
 Largest Abelian Subgroup              C1    NOp =  1
 Nuclear Repulsion Energy =  2494.4801163664 hartrees
 There are       96 alpha and       96 beta electrons
 Applying Cartesian multipole field
    Component          Value
    ---------          -----
     (2,0,0)        1.00000E-12
     (0,2,0)        2.00000E-11
     (0,0,2)       -3.00000E-11
 Nucleus-field energy     =     0.0000000370 hartrees
 Requested basis set is 6-311++G(d,p)
 There are 270 shells and 718 basis functions
 A cutoff of  1.0D-11 yielded  26356 shell pairs
 There are    183046 function pairs (    194107 Cartesian)
 Smallest overlap matrix eigenvalue = 8.80E-07

 Q-Chem warning in module stvman/mkSTV.C, line 306:

 Overlap eigenvalue is smaller than square root of threshold
 Use THRESH >= 12 to get rid of this warning

 Linear dependence detected in AO basis
 Tighter screening thresholds may be required for diffuse basis sets
 Use S2THRESH > 14 and THRESH = 14 in case of SCF convergence issues
 Number of orthogonalized atomic orbitals = 717
 Maximum deviation from orthogonality = 3.123E-10
 Guess MOs from SCF MO coefficient file

 -----------------------------------------------------------------------
  General SCF calculation program by
  Eric Jon Sundstrom, Paul Horn, Yuezhi Mao, Dmitri Zuev, Alec White,
  David Stuck, Shaama M.S., Shane Yost, Joonho Lee, David Small,
  Daniel Levine, Susi Lehtola, Hugh Burton, Evgeny Epifanovsky
 -----------------------------------------------------------------------
 Exchange:     0.2000 Hartree-Fock + 0.0800 Slater + 0.7200 B88
 Correlation:  0.1900 VWN1RPA + 0.8100 LYP
 Using SG-1 standard quadrature grid
 using 6 threads for integral computing
 -------------------------------------------------------
 OpenMP Integral computing Module                
 Release: version 2.0, May 2017, Q-Chem Inc. Pleasanton 
 -------------------------------------------------------
 -------------------------------------------------------
 OpenMP BLAS3 based DFT computing Module                
 Release: version 1.0, May 2013, Q-Chem Inc. Pittsburgh 
 -------------------------------------------------------
 A restricted SCF calculation will be
 performed using DIIS
 SCF converges when DIIS error is below 1.0e-08
 ---------------------------------------
  Cycle       Energy         DIIS error
 ---------------------------------------
    1   -1301.5157847934      3.57e-04  
    2   -1301.5282770462      6.76e-05  
    3   -1301.5282317565      8.67e-05  
    4   -1301.5285434109      2.26e-05  
    5   -1301.5285617194      1.14e-05  
    6   -1301.5285676123      2.19e-06  
    7   -1301.5285678523      8.20e-07  
    8   -1301.5285678911      2.66e-07  
    9   -1301.5285678939      1.48e-07  
   10   -1301.5285678947      5.04e-08  
   11   -1301.5285678952      1.67e-08  
   12   -1301.5285678950      6.08e-09  Convergence criterion met
 ---------------------------------------
 SCF time:   CPU 2244.04s  wall 395.00s 
 SCF   energy in the final basis set =    -1301.5285678950
 Total energy in the final basis set =    -1301.5285678950

 --------------------------------------------------------------

                    Orbital Energies (a.u.)
 --------------------------------------------------------------

 Alpha MOs
 -- Occupied --
-19.1806 -19.1616 -19.1482 -19.1426 -19.1422 -19.1393 -19.1355 -19.1312
-19.1248 -10.3159 -10.2850 -10.2709 -10.2654 -10.2528 -10.2475 -10.2470
-10.2427 -10.2317 -10.2007 -10.1948 -10.1943 -10.1877 -10.1876 -10.1770
-10.1769  -1.1237  -1.0927  -1.0694  -1.0653  -1.0595  -1.0482  -1.0357
 -1.0336  -1.0320  -0.8631  -0.8166  -0.8040  -0.7937  -0.7578  -0.7533
 -0.6941  -0.6774  -0.6624  -0.6493  -0.6361  -0.6224  -0.6174  -0.6099
 -0.5674  -0.5590  -0.5561  -0.5503  -0.5408  -0.5193  -0.5101  -0.5014
 -0.4972  -0.4954  -0.4919  -0.4846  -0.4802  -0.4735  -0.4667  -0.4588
 -0.4558  -0.4460  -0.4401  -0.4323  -0.4276  -0.4207  -0.4145  -0.4131
 -0.4039  -0.4028  -0.3920  -0.3876  -0.3858  -0.3799  -0.3745  -0.3701
 -0.3688  -0.3628  -0.3570  -0.3559  -0.3407  -0.3360  -0.3337  -0.3286
 -0.3213  -0.3100  -0.2980  -0.2865  -0.2834  -0.2775  -0.2674  -0.2604
 -- Virtual --
 -0.0462  -0.0436  -0.0283  -0.0182  -0.0166  -0.0074  -0.0029   0.0004
  0.0060   0.0089   0.0169   0.0214   0.0257   0.0310   0.0318   0.0356
  0.0423   0.0461   0.0466   0.0512   0.0541   0.0583   0.0616   0.0671
  0.0715   0.0736   0.0770   0.0794   0.0818   0.0850   0.0903   0.0913
  0.0943   0.0983   0.0996   0.1018   0.1034   0.1057   0.1080   0.1107
  0.1119   0.1139   0.1182   0.1192   0.1199   0.1233   0.1252   0.1300
  0.1307   0.1321   0.1357   0.1383   0.1383   0.1399   0.1405   0.1433
  0.1447   0.1471   0.1517   0.1521   0.1529   0.1534   0.1582   0.1593
  0.1614   0.1631   0.1656   0.1677   0.1700   0.1723   0.1745   0.1776
  0.1830   0.1857   0.1870   0.1892   0.1903   0.1917   0.1993   0.2002
  0.2035   0.2061   0.2094   0.2103   0.2120   0.2179   0.2194   0.2220
  0.2236   0.2243   0.2284   0.2309   0.2345   0.2374   0.2391   0.2429
  0.2471   0.2477   0.2502   0.2529   0.2552   0.2556   0.2601   0.2630
  0.2663   0.2706   0.2738   0.2762   0.2797   0.2815   0.2828   0.2859
  0.2886   0.2902   0.2935   0.2973   0.2991   0.3028   0.3070   0.3080
  0.3112   0.3150   0.3170   0.3190   0.3211   0.3236   0.3267   0.3315
  0.3332   0.3345   0.3388   0.3395   0.3428   0.3465   0.3479   0.3517
  0.3545   0.3563   0.3593   0.3630   0.3671   0.3707   0.3714   0.3743
  0.3762   0.3773   0.3841   0.3856   0.3877   0.3964   0.4005   0.4050
  0.4070   0.4117   0.4139   0.4206   0.4225   0.4266   0.4319   0.4355
  0.4371   0.4401   0.4475   0.4568   0.4598   0.4637   0.4692   0.4766
  0.4863   0.4895   0.4955   0.4993   0.5036   0.5067   0.5088   0.5202
  0.5219   0.5257   0.5348   0.5429   0.5478   0.5533   0.5602   0.5671
  0.5723   0.5756   0.5777   0.5859   0.5893   0.6012   0.6034   0.6090
  0.6134   0.6185   0.6206   0.6252   0.6279   0.6395   0.6435   0.6481
  0.6496   0.6552   0.6581   0.6662   0.6699   0.6730   0.6844   0.6938
  0.6960   0.7012   0.7051   0.7097   0.7155   0.7208   0.7224   0.7273
  0.7306   0.7376   0.7445   0.7507   0.7544   0.7551   0.7603   0.7649
  0.7685   0.7713   0.7791   0.7830   0.7866   0.7901   0.7964   0.7998
  0.8011   0.8074   0.8155   0.8257   0.8266   0.8350   0.8386   0.8399
  0.8558   0.8652   0.8876   0.8894   0.9043   0.9209   0.9292   0.9372
  0.9552   0.9611   0.9689   0.9753   0.9862   1.0007   1.0082   1.0230
  1.0347   1.0412   1.0528   1.0567   1.0705   1.0837   1.0938   1.0990
  1.1065   1.1238   1.1368   1.1408   1.1476   1.1525   1.1593   1.1630
  1.1718   1.1754   1.1773   1.1897   1.1976   1.2017   1.2072   1.2098
  1.2163   1.2289   1.2347   1.2367   1.2404   1.2504   1.2541   1.2629
  1.2664   1.2729   1.2894   1.2924   1.2989   1.3059   1.3084   1.3187
  1.3303   1.3361   1.3427   1.3627   1.3656   1.3705   1.3775   1.3898
  1.3987   1.4098   1.4148   1.4336   1.4404   1.4493   1.4641   1.4743
  1.4870   1.4967   1.4991   1.5158   1.5248   1.5295   1.5331   1.5443
  1.5470   1.5494   1.5632   1.5642   1.5677   1.5744   1.5757   1.5782
  1.5850   1.5884   1.5950   1.6036   1.6074   1.6137   1.6152   1.6273
  1.6299   1.6345   1.6389   1.6423   1.6467   1.6535   1.6572   1.6672
  1.6678   1.6727   1.6761   1.6817   1.6892   1.6908   1.6946   1.7080
  1.7134   1.7218   1.7269   1.7302   1.7439   1.7479   1.7507   1.7604
  1.7688   1.7782   1.7921   1.7976   1.8040   1.8121   1.8171   1.8212
  1.8292   1.8337   1.8478   1.8507   1.8582   1.8684   1.8766   1.8860
  1.8947   1.8974   1.9169   1.9252   1.9322   1.9374   1.9488   1.9625
  1.9744   1.9758   1.9932   1.9991   2.0049   2.0224   2.0315   2.0332
  2.0474   2.0577   2.0655   2.0687   2.0738   2.0898   2.0929   2.1104
  2.1174   2.1307   2.1412   2.1508   2.1574   2.1658   2.1699   2.1802
  2.1878   2.2025   2.2100   2.2308   2.2445   2.2535   2.2641   2.2768
  2.2814   2.3086   2.3180   2.3252   2.3300   2.3407   2.3469   2.3564
  2.3664   2.3778   2.3818   2.4030   2.4125   2.4371   2.4634   2.4991
  2.5036   2.5129   2.5286   2.5378   2.5501   2.5553   2.5632   2.5710
  2.5820   2.5861   2.5939   2.6121   2.6145   2.6277   2.6431   2.6473
  2.6547   2.6624   2.6704   2.6728   2.6946   2.6973   2.7100   2.7277
  2.7317   2.7421   2.7556   2.7772   2.7903   2.7967   2.8069   2.8162
  2.8221   2.8310   2.8391   2.8526   2.8646   2.8671   2.8827   2.8868
  2.8964   2.8974   2.9057   2.9140   2.9273   2.9315   2.9385   2.9498
  2.9558   2.9613   2.9766   2.9825   2.9888   2.9952   2.9995   3.0165
  3.0243   3.0355   3.0444   3.0515   3.0550   3.0745   3.0894   3.0934
  3.0992   3.1082   3.1170   3.1303   3.1330   3.1523   3.1591   3.1696
  3.1718   3.1891   3.1953   3.2017   3.2178   3.2279   3.2408   3.2679
  3.2846   3.2888   3.3093   3.3218   3.3390   3.3489   3.3610   3.3689
  3.3762   3.3887   3.4065   3.4237   3.4330   3.4433   3.4857   3.5042
  3.5126   3.5355   3.5507   3.5735   3.5885   3.6244   3.6958   3.7804
  3.7908   3.7950   3.8003   3.8099   3.8312   3.8492   3.8967   3.9075
  3.9105   3.9278   3.9425   3.9476   3.9620   3.9964   4.0047   4.0163
  4.0471   4.0592   4.0962   4.1102   4.1329   4.1652   4.1810   4.1928
  4.2230   4.2355   4.2597   4.2703   4.2856   4.3001   4.3376   4.3536
  4.3794   4.9974   5.0747   5.0924   5.0968   5.1033   5.1071   5.1151
  5.1736   5.1941   5.2051   5.2257   5.2586   5.3790   5.3927   5.4342
  5.4411   5.4693   5.4977   5.6096   5.6220   5.6481   5.6692   5.7111
  5.7580   5.7671   5.8340   5.8596  23.7617  23.7789  23.7989  23.8084
 23.8236  23.8269  23.8490  23.8678  23.8869  23.8939  23.9091  23.9243
 23.9299  23.9448  23.9660  23.9849  49.8833  49.9128  49.9547  49.9569
 49.9713  49.9766  49.9914  50.0187  50.0256
 --------------------------------------------------------------

          Ground-State Mulliken Net Atomic Charges

     Atom                 Charge (a.u.)
  ----------------------------------------
      1 C                    -0.207850
      2 H                     0.247749
      3 C                    -0.442405
      4 H                     0.274271
      5 O                     0.196313
      6 C                    -0.631732
      7 H                     0.169839
      8 H                     0.256759
      9 C                     0.583657
     10 C                    -0.352842
     11 O                    -0.162317
     12 H                     0.101283
     13 C                    -0.688699
     14 H                     0.198344
     15 H                     0.147401
     16 C                    -0.348207
     17 H                     0.178633
     18 H                     0.194083
     19 C                     0.173025
     20 H                     0.360229
     21 C                    -0.737627
     22 H                     0.178374
     23 H                     0.155432
     24 H                     0.145435
     25 C                    -0.129648
     26 O                    -0.156339
     27 H                     0.115930
     28 H                     0.257674
     29 O                     0.063679
     30 C                    -0.356489
     31 H                     0.278275
     32 C                     0.097044
     33 H                     0.258931
     34 C                    -0.103031
     35 O                    -0.182097
     36 O                    -0.103883
     37 H                     0.288446
     38 C                    -0.178177
     39 H                     0.267346
     40 O                    -0.137146
     41 H                     0.265271
     42 C                    -0.528042
     43 H                     0.311784
     44 O                    -0.218127
     45 H                     0.265099
     46 C                    -0.728567
     47 H                     0.220890
     48 O                    -0.108176
     49 H                     0.250205
  ----------------------------------------
  Sum of atomic charges =     0.000000

 -----------------------------------------------------------------
                    Cartesian Multipole Moments
 -----------------------------------------------------------------
    Charge (ESU x 10^10)
                 0.0000
    Dipole Moment (Debye)
         X      -3.2027      Y       1.6759      Z      -5.7005
       Tot       6.7499
    Quadrupole Moments (Debye-Ang)
        XX    -125.2484     XY       8.5582     YY    -148.5749
        XZ      -9.7389     YZ       8.6564     ZZ    -158.7138
    Octopole Moments (Debye-Ang^2)
       XXX      -4.7036    XXY      12.1813    XYY       7.1487
       YYY      -0.4487    XXZ     -58.5035    XYZ      -2.6128
       YYZ     -51.5522    XZZ      16.0163    YZZ      19.1862
       ZZZ     -30.4672
    Hexadecapole Moments (Debye-Ang^3)
      XXXX   -7286.2845   XXXY     122.7890   XXYY   -1713.1204
      XYYY     -95.3781   YYYY   -3305.3887   XXXZ    -272.7407
      XXYZ      69.3097   XYYZ    -105.1017   YYYZ      88.1856
      XXZZ   -1429.6559   XYZZ      55.3663   YYZZ    -786.3022
      XZZZ     -52.9453   YZZZ     -69.8201   ZZZZ   -1100.0077
 -----------------------------------------------------------------
 Calculating analytic gradient of the SCF energy
 Gradient of SCF Energy
            1           2           3           4           5           6
    1  -0.0007891   0.0000512   0.0001714  -0.0000063  -0.0004911  -0.0009021
    2   0.0001281   0.0000281   0.0001666   0.0005477   0.0011365  -0.0003957
    3   0.0001781  -0.0001323  -0.0007314   0.0003197   0.0002925  -0.0000645
            7           8           9          10          11          12
    1  -0.0000232   0.0000357   0.0005463  -0.0018287   0.0014398   0.0000193
    2   0.0000600  -0.0001235  -0.0012527  -0.0000477   0.0004017  -0.0003845
    3   0.0000988  -0.0000066  -0.0009678  -0.0011701   0.0017802  -0.0001555
           13          14          15          16          17          18
    1  -0.0003309   0.0000193   0.0001959   0.0006710   0.0000485  -0.0001985
    2   0.0005033  -0.0002262  -0.0000417  -0.0001627  -0.0000923  -0.0000686
    3   0.0009045  -0.0000525  -0.0000680   0.0000845  -0.0001227  -0.0002407
           19          20          21          22          23          24
    1   0.0003631   0.0007369  -0.0001148   0.0001078  -0.0001030   0.0001933
    2  -0.0011049  -0.0004165   0.0005535   0.0000273   0.0000523  -0.0000131
    3  -0.0006035   0.0001877   0.0002639  -0.0000501  -0.0002294   0.0000726
           25          26          27          28          29          30
    1  -0.0008255   0.0015330  -0.0004093  -0.0004895  -0.0001071  -0.0024892
    2   0.0004917   0.0000951  -0.0003990   0.0003605   0.0006488  -0.0005506
    3  -0.0001072   0.0006501  -0.0005465   0.0001858   0.0001837  -0.0005551
           31          32          33          34          35          36
    1  -0.0003088  -0.0009092  -0.0001083   0.0074235  -0.0024013  -0.0027611
    2  -0.0000172  -0.0012443  -0.0000610   0.0034564  -0.0020391   0.0000708
    3   0.0002280  -0.0007202   0.0006894  -0.0003514   0.0015318  -0.0008936
           37          38          39          40          41          42
    1   0.0002472   0.0015534   0.0000314  -0.0004398   0.0003630  -0.0003822
    2  -0.0003814  -0.0005882  -0.0000924  -0.0004484   0.0004929  -0.0000599
    3   0.0002889   0.0002672  -0.0001050   0.0001813  -0.0005776  -0.0005845
           43          44          45          46          47          48
    1  -0.0003715  -0.0001234   0.0001363   0.0008698   0.0000984  -0.0002528
    2  -0.0000180  -0.0002334  -0.0001237   0.0019804  -0.0000561  -0.0006293
    3   0.0001969   0.0011304  -0.0005996   0.0002941  -0.0001340   0.0002085
           49
    1   0.0003111
    2   0.0000707
    3  -0.0004489
 Max gradient component =       7.424E-03
 RMS gradient           =       9.689E-04
 Gradient time:  CPU 534.30 s  wall 90.22 s
 Geometry Optimization Parameters
   NAtoms,    NIC,     NZ,  NCons,   NDum,   NFix, NCnnct, MaxDiis
       49     390       0       0       0       0       0       0

 Cartesian Hessian Update
 Hessian Updated using BFGS Update


** GEOMETRY OPTIMIZATION IN DELOCALIZED INTERNAL COORDINATES **
   Searching for a Minimum

   Optimization Cycle:   6

                       Coordinates (Angstroms)
     ATOM                X               Y               Z
      1  C        -2.7606446343    0.7010320571   -0.4296056948
      2  H        -2.9083125759    1.0791788593   -1.4509492584
      3  C        -1.5415120935   -0.2361329158   -0.4841554681
      4  H        -1.2842046905   -0.5767649759    0.5226229996
      5  O        -0.4257583727    0.5058579890   -1.0267409353
      6  C        -1.7831464715   -1.4538883234   -1.3855848537
      7  H        -1.8336620387   -1.0931883744   -2.4185298111
      8  H        -0.9162627742   -2.1137011885   -1.3154374980
      9  C        -3.0761371565   -2.2189548891   -1.0716116042
     10  C        -3.0177585071   -3.0549391696    0.1919768468
     11  O        -2.1467614775   -3.0136633872    1.0272408653
     12  H        -3.8852168646   -3.7417214681    0.3227133949
     13  C        -4.2880721630   -1.2595378333   -0.9866231597
     14  H        -5.1856127289   -1.8077111433   -0.6788020528
     15  H        -4.4896396881   -0.8724756822   -1.9914998563
     16  C        -4.0215204023   -0.0917829558   -0.0290874184
     17  H        -4.8922822354    0.5697024780   -0.0202607345
     18  H        -3.9169576099   -0.4794658101    0.9911002997
     19  C        -2.4759127277    1.9584272002    0.4452672402
     20  H        -1.5030962674    2.3449542559    0.1332027704
     21  C        -3.5364870953    3.0581939552    0.2635371705
     22  H        -3.2314555314    3.9785294846    0.7684627331
     23  H        -3.6676677563    3.2897334465   -0.7971035949
     24  H        -4.5103338947    2.7657530281    0.6674640165
     25  C        -2.3588387507    1.6012082955    1.9134834644
     26  O        -1.3159417970    1.4708708755    2.5123276690
     27  H        -3.3244771853    1.4567604303    2.4476336437
     28  H        -3.2827507395   -2.9337434767   -1.8794656857
     29  O         1.3890334480   -0.7156344402   -0.3671917459
     30  C         2.5558623231   -0.7964762247    0.4420979031
     31  H         2.3276392644   -0.5806070149    1.4926466907
     32  C         0.7195866519    0.5508953710   -0.2568442857
     33  H         0.4860334867    0.7410483901    0.8021971489
     34  C         3.0660972422   -2.2332454525    0.3997730064
     35  O         3.1825851494   -2.9440789321    1.3630222391
     36  O         3.3199781299   -2.6397209156   -0.8638189065
     37  H         3.6147052725   -3.5617868741   -0.8095771009
     38  C         3.5997140168    0.2063140827   -0.0792517810
     39  H         3.8451515362   -0.0747062544   -1.1142601000
     40  O         4.7503536412    0.1326033435    0.7431601060
     41  H         5.3012535938    0.9022878497    0.5535522366
     42  C         2.9795823540    1.6029962952   -0.0630883321
     43  H         2.8156327161    1.9035643829    0.9765022359
     44  O         3.8951941817    2.5824340824   -0.5757096623
     45  H         4.0700506981    2.3842725153   -1.5054097245
     46  C         1.6389752166    1.6520368267   -0.8009916157
     47  H         1.7933329804    1.4453851729   -1.8713319284
     48  O         1.0051383647    2.9078743618   -0.6233050069
     49  H         1.6775770106    3.5921698538   -0.7274923558
   Point Group: c1    Number of degrees of freedom:   141


   Energy is  -1301.528567895

 Hessian Updated using BFGS Update

138 Hessian modes will be used to form the next step
  Hessian Eigenvalues:
     0.002327    0.003833    0.005484    0.005866    0.006452    0.006570
     0.006966    0.007005    0.007016    0.007573    0.007660    0.010047
     0.010706    0.011332    0.011637    0.012102    0.014594    0.019897
     0.021249    0.021993    0.030489    0.032116    0.034152    0.037670
     0.037912    0.041851    0.042804    0.045228    0.045756    0.045974
     0.046588    0.047412    0.047738    0.048665    0.048866    0.049803
     0.050285    0.051306    0.054581    0.055046    0.055077    0.055571
     0.056566    0.057308    0.057820    0.058492    0.059867    0.060977
     0.062760    0.068136    0.068802    0.069941    0.074730    0.078422
     0.081761    0.082811    0.083983    0.087547    0.090624    0.093673
     0.100235    0.115262    0.117811    0.128561    0.140847    0.145673
     0.152889    0.158746    0.159963    0.160022    0.160222    0.161353
     0.163269    0.167910    0.169628    0.173142    0.178303    0.181187
     0.184876    0.188442    0.196597    0.198371    0.201398    0.219010
     0.220057    0.245093    0.250781    0.250834    0.265377    0.271841
     0.273583    0.275324    0.280120    0.284647    0.286549    0.288838
     0.292641    0.292944    0.294916    0.299048    0.305407    0.307207
     0.308700    0.329268    0.332622    0.336268    0.337736    0.339034
     0.339263    0.339461    0.339601    0.339867    0.340015    0.340156
     0.340387    0.340424    0.341153    0.341255    0.341607    0.341833
     0.342180    0.342612    0.343047    0.364322    0.393124    0.393824
     0.397874    0.402227    0.407805    0.410054    0.512962    0.518949
     0.522573    0.524035    0.546402    0.897371    0.925783    0.941153

 Minimum Search - Taking Simple RFO Step
 Searching for Lamda that Minimizes Along All modes
 Value Taken    Lamda =  -0.00085949
 Step Taken.  Stepsize is  0.217768

                             Maximum     Tolerance    Cnvgd?
         Gradient           0.004543      0.000300      NO
         Displacement       0.075431      0.001200      NO
         Energy change     -0.000271      0.000001      NO


 New Cartesian Coordinates Obtained by Inverse Iteration

 Displacement from previous Coordinates is:  1.087316
 ----------------------------------------------------------------
             Standard Nuclear Orientation (Angstroms)
    I     Atom           X                Y                Z
 ----------------------------------------------------------------
    1      C      -2.7772841685     0.7245415891    -0.4233751837
    2      H      -2.9179173921     1.0863261030    -1.4514757155
    3      C      -1.5344743410    -0.1866858256    -0.4464222605
    4      H      -1.2871441396    -0.5207497871     0.5648348019
    5      O      -0.4167991323     0.5556016960    -0.9851920755
    6      C      -1.7337721607    -1.4141710944    -1.3436938800
    7      H      -1.7729382833    -1.0615539063    -2.3799451807
    8      H      -0.8541317977    -2.0545202481    -1.2537441824
    9      C      -3.0138017084    -2.2057383557    -1.0470852790
   10      C      -2.9571381837    -3.0330091938     0.2221280695
   11      O      -2.0817236422    -2.9946222010     1.0525103854
   12      H      -3.8318488577    -3.7073212444     0.3642802505
   13      C      -4.2483083457    -1.2752863508    -0.9944437336
   14      H      -5.1390642309    -1.8410716132    -0.6994634489
   15      H      -4.4396235226    -0.8989863301    -2.0054185347
   16      C      -4.0262343359    -0.0965870571    -0.0395956896
   17      H      -4.9125213583     0.5444774588    -0.0472636108
   18      H      -3.9276939417    -0.4755231516     0.9848463208
   19      C      -2.5575626451     2.0027409236     0.4417564912
   20      H      -1.6049500698     2.4376777598     0.1316895639
   21      C      -3.6714803672     3.0438736519     0.2415665078
   22      H      -3.4229336803     3.9813957195     0.7459542731
   23      H      -3.8006732379     3.2635896886    -0.8215313674
   24      H      -4.6342574432     2.7019278496     0.6341866161
   25      C      -2.4347960701     1.6625479137     1.9134775300
   26      O      -1.3894754456     1.5484779030     2.5114782404
   27      H      -3.3965148702     1.5082519368     2.4507758154
   28      H      -3.1873500989    -2.9327645691    -1.8523002551
   29      O       1.3757016111    -0.7062135906    -0.3670193980
   30      C       2.5529533437    -0.8256270091     0.4205833144
   31      H       2.3477276734    -0.6182322270     1.4774708985
   32      C       0.7370995527     0.5744343638    -0.2270711701
   33      H       0.5225390813     0.7552886115     0.8367246223
   34      C       3.0251547982    -2.2740279378     0.3489587732
   35      O       3.1448834862    -3.0007142255     1.3001501880
   36      O       3.3033361950    -2.6531775596    -0.9180697696
   37      H       3.5901790965    -3.5785785809    -0.8789450008
   38      C       3.6103921173     0.1590709317    -0.1066249535
   39      H       3.8307978514    -0.1145388357    -1.1489550399
   40      O       4.7726357364     0.0474005056     0.6951220620
   41      H       5.3334169179     0.8117928572     0.5142006282
   42      C       3.0250334919     1.5706390128    -0.0640152105
   43      H       2.8915904701     1.8660458790     0.9811203919
   44      O       3.9522521395     2.5323221275    -0.5902501872
   45      H       4.1025079922     2.3356689515    -1.5244908368
   46      C       1.6714113830     1.6593422957    -0.7754725376
   47      H       1.8014854868     1.4620863524    -1.8506008163
   48      O       1.0716115065     2.9285236647    -0.5717428839
   49      H       1.7627565880     3.5958123290    -0.6633530336
 ----------------------------------------------------------------
 Molecular Point Group                 C1    NOp =  1
 Largest Abelian Subgroup              C1    NOp =  1
 Nuclear Repulsion Energy =  2491.7868496444 hartrees
 There are       96 alpha and       96 beta electrons
 Applying Cartesian multipole field
    Component          Value
    ---------          -----
     (2,0,0)        1.00000E-12
     (0,2,0)        2.00000E-11
     (0,0,2)       -3.00000E-11
 Nucleus-field energy     =     0.0000000377 hartrees
 Requested basis set is 6-311++G(d,p)
 There are 270 shells and 718 basis functions
 A cutoff of  1.0D-11 yielded  26327 shell pairs
 There are    182929 function pairs (    193975 Cartesian)
 Smallest overlap matrix eigenvalue = 8.78E-07

 Q-Chem warning in module stvman/mkSTV.C, line 306:

 Overlap eigenvalue is smaller than square root of threshold
 Use THRESH >= 12 to get rid of this warning

 Linear dependence detected in AO basis
 Tighter screening thresholds may be required for diffuse basis sets
 Use S2THRESH > 14 and THRESH = 14 in case of SCF convergence issues
 Number of orthogonalized atomic orbitals = 717
 Maximum deviation from orthogonality = 2.278E-10
 Guess MOs from SCF MO coefficient file

 -----------------------------------------------------------------------
  General SCF calculation program by
  Eric Jon Sundstrom, Paul Horn, Yuezhi Mao, Dmitri Zuev, Alec White,
  David Stuck, Shaama M.S., Shane Yost, Joonho Lee, David Small,
  Daniel Levine, Susi Lehtola, Hugh Burton, Evgeny Epifanovsky
 -----------------------------------------------------------------------
 Exchange:     0.2000 Hartree-Fock + 0.0800 Slater + 0.7200 B88
 Correlation:  0.1900 VWN1RPA + 0.8100 LYP
 Using SG-1 standard quadrature grid
 using 6 threads for integral computing
 -------------------------------------------------------
 OpenMP Integral computing Module                
 Release: version 2.0, May 2017, Q-Chem Inc. Pleasanton 
 -------------------------------------------------------
 -------------------------------------------------------
 OpenMP BLAS3 based DFT computing Module                
 Release: version 1.0, May 2013, Q-Chem Inc. Pittsburgh 
 -------------------------------------------------------
 A restricted SCF calculation will be
 performed using DIIS
 SCF converges when DIIS error is below 1.0e-08
 ---------------------------------------
  Cycle       Energy         DIIS error
 ---------------------------------------
    1   -1301.5130472006      4.63e-04  
    2   -1301.5284907999      8.00e-05  
    3   -1301.5278151894      1.50e-04  
    4   -1301.5288212768      1.89e-05  
    5   -1301.5288360596      8.50e-06  
    6   -1301.5288393071      2.28e-06  
    7   -1301.5288395492      6.79e-07  
    8   -1301.5288395698      2.68e-07  
    9   -1301.5288395727      9.07e-08  
   10   -1301.5288395732      3.10e-08  
   11   -1301.5288395732      1.29e-08  
   12   -1301.5288395735      4.11e-09  Convergence criterion met
 ---------------------------------------
 SCF time:   CPU 2237.72s  wall 394.00s 
 SCF   energy in the final basis set =    -1301.5288395735
 Total energy in the final basis set =    -1301.5288395735

 --------------------------------------------------------------

                    Orbital Energies (a.u.)
 --------------------------------------------------------------

 Alpha MOs
 -- Occupied --
-19.1809 -19.1617 -19.1483 -19.1424 -19.1422 -19.1385 -19.1351 -19.1311
-19.1250 -10.3162 -10.2853 -10.2704 -10.2655 -10.2529 -10.2480 -10.2470
-10.2426 -10.2320 -10.1999 -10.1953 -10.1944 -10.1887 -10.1880 -10.1774
-10.1755  -1.1240  -1.0930  -1.0694  -1.0650  -1.0593  -1.0479  -1.0354
 -1.0337  -1.0317  -0.8632  -0.8169  -0.8039  -0.7940  -0.7576  -0.7533
 -0.6942  -0.6773  -0.6624  -0.6495  -0.6361  -0.6224  -0.6175  -0.6104
 -0.5676  -0.5590  -0.5560  -0.5499  -0.5409  -0.5196  -0.5104  -0.5014
 -0.4973  -0.4952  -0.4918  -0.4845  -0.4799  -0.4735  -0.4667  -0.4590
 -0.4559  -0.4461  -0.4407  -0.4321  -0.4277  -0.4204  -0.4145  -0.4136
 -0.4031  -0.4029  -0.3920  -0.3880  -0.3858  -0.3793  -0.3747  -0.3705
 -0.3685  -0.3632  -0.3574  -0.3558  -0.3409  -0.3363  -0.3337  -0.3280
 -0.3214  -0.3098  -0.2980  -0.2864  -0.2835  -0.2775  -0.2672  -0.2606
 -- Virtual --
 -0.0458  -0.0439  -0.0280  -0.0185  -0.0167  -0.0071  -0.0028   0.0002
  0.0056   0.0090   0.0169   0.0212   0.0255   0.0310   0.0316   0.0354
  0.0425   0.0461   0.0469   0.0511   0.0539   0.0578   0.0620   0.0666
  0.0713   0.0728   0.0769   0.0795   0.0812   0.0850   0.0905   0.0918
  0.0947   0.0987   0.0997   0.1009   0.1028   0.1061   0.1081   0.1110
  0.1127   0.1136   0.1179   0.1193   0.1201   0.1229   0.1249   0.1283
  0.1301   0.1319   0.1358   0.1378   0.1384   0.1390   0.1412   0.1442
  0.1451   0.1473   0.1512   0.1520   0.1527   0.1533   0.1586   0.1590
  0.1614   0.1631   0.1654   0.1670   0.1699   0.1721   0.1732   0.1775
  0.1834   0.1861   0.1867   0.1894   0.1903   0.1918   0.1978   0.1989
  0.2028   0.2060   0.2099   0.2104   0.2120   0.2172   0.2199   0.2222
  0.2229   0.2244   0.2282   0.2313   0.2342   0.2379   0.2380   0.2415
  0.2461   0.2474   0.2495   0.2531   0.2544   0.2551   0.2603   0.2636
  0.2664   0.2707   0.2733   0.2756   0.2796   0.2811   0.2819   0.2862
  0.2878   0.2906   0.2936   0.2967   0.2998   0.3024   0.3065   0.3079
  0.3104   0.3137   0.3164   0.3207   0.3221   0.3232   0.3273   0.3308
  0.3333   0.3352   0.3383   0.3394   0.3428   0.3452   0.3481   0.3515
  0.3554   0.3563   0.3581   0.3629   0.3664   0.3687   0.3710   0.3742
  0.3765   0.3779   0.3814   0.3856   0.3876   0.3947   0.4004   0.4036
  0.4047   0.4118   0.4141   0.4184   0.4239   0.4279   0.4312   0.4350
  0.4374   0.4410   0.4468   0.4566   0.4613   0.4630   0.4659   0.4759
  0.4828   0.4879   0.4949   0.4972   0.5048   0.5063   0.5103   0.5188
  0.5222   0.5241   0.5345   0.5425   0.5439   0.5537   0.5615   0.5679
  0.5729   0.5752   0.5783   0.5862   0.5890   0.5996   0.6027   0.6071
  0.6122   0.6177   0.6209   0.6256   0.6288   0.6376   0.6413   0.6462
  0.6497   0.6534   0.6564   0.6637   0.6674   0.6736   0.6836   0.6907
  0.6943   0.7012   0.7057   0.7091   0.7155   0.7194   0.7233   0.7268
  0.7326   0.7392   0.7443   0.7516   0.7551   0.7559   0.7596   0.7631
  0.7688   0.7703   0.7783   0.7832   0.7874   0.7899   0.7951   0.7967
  0.8014   0.8084   0.8144   0.8254   0.8266   0.8349   0.8389   0.8406
  0.8571   0.8640   0.8860   0.8905   0.8976   0.9237   0.9274   0.9351
  0.9546   0.9575   0.9662   0.9774   0.9864   0.9963   1.0106   1.0211
  1.0331   1.0435   1.0540   1.0583   1.0677   1.0847   1.0937   1.0965
  1.1069   1.1229   1.1344   1.1384   1.1468   1.1516   1.1576   1.1619
  1.1681   1.1750   1.1791   1.1880   1.1960   1.1981   1.2076   1.2090
  1.2153   1.2292   1.2336   1.2373   1.2375   1.2502   1.2549   1.2623
  1.2682   1.2714   1.2855   1.2913   1.3000   1.3049   1.3095   1.3242
  1.3281   1.3366   1.3403   1.3602   1.3689   1.3711   1.3788   1.3864
  1.3995   1.4057   1.4137   1.4335   1.4354   1.4481   1.4631   1.4706
  1.4871   1.4949   1.5007   1.5145   1.5215   1.5297   1.5326   1.5448
  1.5469   1.5489   1.5599   1.5636   1.5672   1.5736   1.5751   1.5797
  1.5849   1.5879   1.5937   1.6016   1.6083   1.6130   1.6147   1.6270
  1.6305   1.6346   1.6389   1.6420   1.6482   1.6530   1.6563   1.6660
  1.6670   1.6726   1.6763   1.6810   1.6884   1.6919   1.6953   1.7082
  1.7122   1.7219   1.7283   1.7289   1.7432   1.7486   1.7515   1.7626
  1.7721   1.7747   1.7898   1.7983   1.8053   1.8114   1.8160   1.8220
  1.8277   1.8328   1.8450   1.8496   1.8586   1.8693   1.8746   1.8838
  1.8953   1.8999   1.9176   1.9278   1.9290   1.9387   1.9493   1.9607
  1.9749   1.9784   1.9911   2.0003   2.0014   2.0222   2.0316   2.0338
  2.0462   2.0593   2.0650   2.0693   2.0745   2.0870   2.0950   2.1054
  2.1160   2.1314   2.1426   2.1514   2.1558   2.1659   2.1690   2.1801
  2.1896   2.2010   2.2131   2.2271   2.2420   2.2532   2.2651   2.2757
  2.2834   2.3088   2.3170   2.3217   2.3263   2.3437   2.3458   2.3519
  2.3660   2.3743   2.3779   2.4018   2.4113   2.4368   2.4645   2.4978
  2.5019   2.5130   2.5258   2.5369   2.5491   2.5556   2.5612   2.5712
  2.5808   2.5856   2.5936   2.6106   2.6139   2.6259   2.6427   2.6465
  2.6540   2.6615   2.6710   2.6728   2.6907   2.6979   2.7095   2.7291
  2.7320   2.7422   2.7542   2.7748   2.7911   2.7959   2.8081   2.8138
  2.8209   2.8321   2.8399   2.8479   2.8629   2.8676   2.8794   2.8861
  2.8947   2.8966   2.9049   2.9107   2.9271   2.9296   2.9327   2.9446
  2.9534   2.9604   2.9765   2.9845   2.9891   2.9959   3.0000   3.0141
  3.0238   3.0349   3.0458   3.0508   3.0576   3.0733   3.0896   3.0939
  3.1000   3.1063   3.1168   3.1287   3.1321   3.1525   3.1580   3.1680
  3.1704   3.1847   3.1938   3.2020   3.2193   3.2236   3.2396   3.2699
  3.2821   3.2860   3.3069   3.3225   3.3373   3.3510   3.3636   3.3702
  3.3782   3.3886   3.4056   3.4239   3.4317   3.4433   3.4840   3.5038
  3.5136   3.5368   3.5490   3.5723   3.5881   3.6245   3.6952   3.7820
  3.7903   3.7944   3.8003   3.8098   3.8310   3.8484   3.8964   3.9097
  3.9126   3.9287   3.9418   3.9471   3.9591   3.9958   4.0040   4.0154
  4.0434   4.0591   4.0980   4.1084   4.1294   4.1626   4.1805   4.1915
  4.2224   4.2381   4.2594   4.2704   4.2862   4.3013   4.3373   4.3514
  4.3821   4.9986   5.0754   5.0927   5.0972   5.1041   5.1073   5.1147
  5.1737   5.1939   5.2070   5.2215   5.2568   5.3788   5.3945   5.4336
  5.4421   5.4681   5.4969   5.6095   5.6208   5.6486   5.6696   5.7118
  5.7565   5.7646   5.8338   5.8567  23.7614  23.7779  23.7975  23.8087
 23.8226  23.8272  23.8490  23.8683  23.8862  23.8952  23.9067  23.9227
 23.9308  23.9462  23.9668  23.9828  49.8827  49.9124  49.9540  49.9571
 49.9719  49.9764  49.9914  50.0178  50.0246
 --------------------------------------------------------------

          Ground-State Mulliken Net Atomic Charges

     Atom                 Charge (a.u.)
  ----------------------------------------
      1 C                    -0.191277
      2 H                     0.246740
      3 C                    -0.486370
      4 H                     0.273818
      5 O                     0.189701
      6 C                    -0.636555
      7 H                     0.169783
      8 H                     0.263277
      9 C                     0.596187
     10 C                    -0.355212
     11 O                    -0.161685
     12 H                     0.100287
     13 C                    -0.701132
     14 H                     0.197974
     15 H                     0.148017
     16 C                    -0.330071
     17 H                     0.174811
     18 H                     0.197593
     19 C                     0.219377
     20 H                     0.330474
     21 C                    -0.733066
     22 H                     0.178253
     23 H                     0.154676
     24 H                     0.146765
     25 C                    -0.147213
     26 O                    -0.158973
     27 H                     0.113940
     28 H                     0.256433
     29 O                     0.070355
     30 C                    -0.346998
     31 H                     0.276747
     32 C                     0.108057
     33 H                     0.249207
     34 C                    -0.117111
     35 O                    -0.178873
     36 O                    -0.100331
     37 H                     0.288395
     38 C                    -0.169668
     39 H                     0.269563
     40 O                    -0.137245
     41 H                     0.265206
     42 C                    -0.546151
     43 H                     0.311759
     44 O                    -0.216435
     45 H                     0.266323
     46 C                    -0.708348
     47 H                     0.222849
     48 O                    -0.114417
     49 H                     0.250565
  ----------------------------------------
  Sum of atomic charges =     0.000000

 -----------------------------------------------------------------
                    Cartesian Multipole Moments
 -----------------------------------------------------------------
    Charge (ESU x 10^10)
                 0.0000
    Dipole Moment (Debye)
         X      -3.2002      Y       1.6293      Z      -5.6557
       Tot       6.6995
    Quadrupole Moments (Debye-Ang)
        XX    -125.2202     XY       8.4227     YY    -149.2829
        XZ      -9.5246     YZ       8.7382     ZZ    -158.2664
    Octopole Moments (Debye-Ang^2)
       XXX      -6.5578    XXY      14.5568    XYY       5.2063
       YYY      -0.2812    XXZ     -56.0759    XYZ      -0.6846
       YYZ     -52.1997    XZZ      18.2939    YZZ      17.5423
       ZZZ     -29.7501
    Hexadecapole Moments (Debye-Ang^3)
      XXXX   -7350.2415   XXXY     158.1909   XXYY   -1730.9228
      XYYY     -46.4264   YYYY   -3327.3119   XXXZ    -243.6587
      XXYZ      67.6928   XYYZ     -99.1976   YYYZ      89.9970
      XXZZ   -1427.6051   XYZZ      67.4276   YYZZ    -787.2256
      XZZZ     -19.8476   YZZZ     -78.8919   ZZZZ   -1080.0061
 -----------------------------------------------------------------
 Calculating analytic gradient of the SCF energy
 Gradient of SCF Energy
            1           2           3           4           5           6
    1  -0.0013837  -0.0002121  -0.0006114   0.0000991   0.0014748   0.0006681
    2  -0.0001426  -0.0000822   0.0017747  -0.0006163  -0.0025992   0.0012735
    3   0.0003649  -0.0000304   0.0010606  -0.0002201  -0.0016850   0.0002227
            7           8           9          10          11          12
    1   0.0000623   0.0001169   0.0006000  -0.0013859   0.0010252   0.0001481
    2   0.0000023  -0.0004938  -0.0007508  -0.0007763   0.0004938   0.0000946
    3   0.0000066  -0.0001986  -0.0003060  -0.0015224   0.0016088   0.0000686
           13          14          15          16          17          18
    1   0.0000456   0.0001094   0.0001142   0.0000613  -0.0003018  -0.0000580
    2   0.0003534  -0.0000480  -0.0000385  -0.0005056   0.0002876   0.0000549
    3   0.0004245  -0.0000168  -0.0001095  -0.0002805   0.0000379  -0.0001503
           19          20          21          22          23          24
    1   0.0002402  -0.0003304   0.0003396   0.0000407   0.0000257  -0.0002672
    2  -0.0007394   0.0008264   0.0002599   0.0000154  -0.0000812  -0.0003747
    3  -0.0001656   0.0000291   0.0001016  -0.0000499  -0.0000166   0.0001244
           25          26          27          28          29          30
    1  -0.0020664   0.0016285   0.0000577  -0.0004224  -0.0003253  -0.0009239
    2   0.0010002  -0.0000085  -0.0004549   0.0003724   0.0001845   0.0001180
    3  -0.0002684   0.0008734  -0.0004610   0.0001751  -0.0006079  -0.0002324
           31          32          33          34          35          36
    1  -0.0003376  -0.0000109   0.0002453   0.0002737   0.0002334  -0.0003087
    2   0.0001265   0.0002471  -0.0001927   0.0017053  -0.0016011   0.0006546
    3   0.0001106   0.0016045   0.0002079  -0.0015962   0.0018541  -0.0004219
           37          38          39          40          41          42
    1   0.0001920   0.0009678  -0.0001061  -0.0004781   0.0002061   0.0000652
    2  -0.0005295  -0.0003774  -0.0000258  -0.0005961   0.0004269   0.0000799
    3   0.0002375  -0.0000072  -0.0001251   0.0001127  -0.0003741   0.0003126
           43          44          45          46          47          48
    1  -0.0001406  -0.0001455   0.0001037   0.0005661   0.0001526  -0.0004172
    2  -0.0000546  -0.0000241  -0.0001658   0.0010336   0.0000430  -0.0001855
    3   0.0001192   0.0005690  -0.0005623  -0.0006815  -0.0000902   0.0002209
           49
    1   0.0003700
    2   0.0000359
    3  -0.0002673
 Max gradient component =       2.599E-03
 RMS gradient           =       6.687E-04
 Gradient time:  CPU 532.26 s  wall 89.89 s
 Geometry Optimization Parameters
   NAtoms,    NIC,     NZ,  NCons,   NDum,   NFix, NCnnct, MaxDiis
       49     390       0       0       0       0       0       0

 Cartesian Hessian Update
 Hessian Updated using BFGS Update


** GEOMETRY OPTIMIZATION IN DELOCALIZED INTERNAL COORDINATES **
   Searching for a Minimum

   Optimization Cycle:   7

                       Coordinates (Angstroms)
     ATOM                X               Y               Z
      1  C        -2.7772841685    0.7245415891   -0.4233751837
      2  H        -2.9179173921    1.0863261030   -1.4514757155
      3  C        -1.5344743410   -0.1866858256   -0.4464222605
      4  H        -1.2871441396   -0.5207497871    0.5648348019
      5  O        -0.4167991323    0.5556016960   -0.9851920755
      6  C        -1.7337721607   -1.4141710944   -1.3436938800
      7  H        -1.7729382833   -1.0615539063   -2.3799451807
      8  H        -0.8541317977   -2.0545202481   -1.2537441824
      9  C        -3.0138017084   -2.2057383557   -1.0470852790
     10  C        -2.9571381837   -3.0330091938    0.2221280695
     11  O        -2.0817236422   -2.9946222010    1.0525103854
     12  H        -3.8318488577   -3.7073212444    0.3642802505
     13  C        -4.2483083457   -1.2752863508   -0.9944437336
     14  H        -5.1390642309   -1.8410716132   -0.6994634489
     15  H        -4.4396235226   -0.8989863301   -2.0054185347
     16  C        -4.0262343359   -0.0965870571   -0.0395956896
     17  H        -4.9125213583    0.5444774588   -0.0472636108
     18  H        -3.9276939417   -0.4755231516    0.9848463208
     19  C        -2.5575626451    2.0027409236    0.4417564912
     20  H        -1.6049500698    2.4376777598    0.1316895639
     21  C        -3.6714803672    3.0438736519    0.2415665078
     22  H        -3.4229336803    3.9813957195    0.7459542731
     23  H        -3.8006732379    3.2635896886   -0.8215313674
     24  H        -4.6342574432    2.7019278496    0.6341866161
     25  C        -2.4347960701    1.6625479137    1.9134775300
     26  O        -1.3894754456    1.5484779030    2.5114782404
     27  H        -3.3965148702    1.5082519368    2.4507758154
     28  H        -3.1873500989   -2.9327645691   -1.8523002551
     29  O         1.3757016111   -0.7062135906   -0.3670193980
     30  C         2.5529533437   -0.8256270091    0.4205833144
     31  H         2.3477276734   -0.6182322270    1.4774708985
     32  C         0.7370995527    0.5744343638   -0.2270711701
     33  H         0.5225390813    0.7552886115    0.8367246223
     34  C         3.0251547982   -2.2740279378    0.3489587732
     35  O         3.1448834862   -3.0007142255    1.3001501880
     36  O         3.3033361950   -2.6531775596   -0.9180697696
     37  H         3.5901790965   -3.5785785809   -0.8789450008
     38  C         3.6103921173    0.1590709317   -0.1066249535
     39  H         3.8307978514   -0.1145388357   -1.1489550399
     40  O         4.7726357364    0.0474005056    0.6951220620
     41  H         5.3334169179    0.8117928572    0.5142006282
     42  C         3.0250334919    1.5706390128   -0.0640152105
     43  H         2.8915904701    1.8660458790    0.9811203919
     44  O         3.9522521395    2.5323221275   -0.5902501872
     45  H         4.1025079922    2.3356689515   -1.5244908368
     46  C         1.6714113830    1.6593422957   -0.7754725376
     47  H         1.8014854868    1.4620863524   -1.8506008163
     48  O         1.0716115065    2.9285236647   -0.5717428839
     49  H         1.7627565880    3.5958123290   -0.6633530336
   Point Group: c1    Number of degrees of freedom:   141


   Energy is  -1301.528839574

 Hessian Updated using BFGS Update

139 Hessian modes will be used to form the next step
  Hessian Eigenvalues:
     0.002376    0.003472    0.005486    0.005861    0.006423    0.006565
     0.006873    0.006984    0.007042    0.007384    0.007650    0.010044
     0.010699    0.011153    0.011497    0.013907    0.014581    0.019909
     0.021306    0.021972    0.030490    0.032083    0.034323    0.037658
     0.038219    0.042115    0.042695    0.043956    0.045270    0.045952
     0.046102    0.046766    0.047891    0.048448    0.048907    0.049540
     0.050035    0.051092    0.054830    0.055054    0.055223    0.055824
     0.056782    0.057299    0.058082    0.058383    0.059798    0.060857
     0.063620    0.068132    0.069768    0.070394    0.074730    0.079771
     0.081881    0.082805    0.083913    0.087608    0.091061    0.094735
     0.109593    0.115236    0.117743    0.134447    0.142866    0.150190
     0.153481    0.159363    0.159772    0.159966    0.160001    0.160217
     0.161420    0.163012    0.167972    0.170588    0.174701    0.178643
     0.181568    0.186050    0.192591    0.196940    0.200211    0.210018
     0.219080    0.220089    0.245821    0.249793    0.251086    0.269265
     0.271620    0.273663    0.276523    0.284296    0.285840    0.286448
     0.290699    0.292690    0.294901    0.298155    0.302272    0.306236
     0.307246    0.313024    0.329259    0.332617    0.336263    0.337729
     0.339104    0.339237    0.339349    0.339618    0.339845    0.340022
     0.340174    0.340324    0.340564    0.341081    0.341207    0.341415
     0.341777    0.342599    0.342935    0.343802    0.364227    0.392920
     0.394416    0.398478    0.401903    0.407737    0.410313    0.512485
     0.518506    0.522547    0.523238    0.546373    0.882709    0.924751
     0.941054

 Minimum Search - Taking Simple RFO Step
 Searching for Lamda that Minimizes Along All modes
 Value Taken    Lamda =  -0.00042234
 Step Taken.  Stepsize is  0.145152

                             Maximum     Tolerance    Cnvgd?
         Gradient           0.005346      0.000300      NO
         Displacement       0.038246      0.001200      NO
         Energy change     -0.000272      0.000001      NO


 New Cartesian Coordinates Obtained by Inverse Iteration

 Displacement from previous Coordinates is:  0.687276
 ----------------------------------------------------------------
             Standard Nuclear Orientation (Angstroms)
    I     Atom           X                Y                Z
 ----------------------------------------------------------------
    1      C      -2.7676071885     0.7145455353    -0.4229942114
    2      H      -2.9126226971     1.0863656582    -1.4467917586
    3      C      -1.5396846730    -0.2131485042    -0.4650475787
    4      H      -1.2877607359    -0.5572154124     0.5416915568
    5      O      -0.4231608637     0.5300689833    -1.0028242934
    6      C      -1.7618769409    -1.4282828717    -1.3731767850
    7      H      -1.8073816227    -1.0656066272    -2.4056698080
    8      H      -0.8890533938    -2.0787383561    -1.2960888150
    9      C      -3.0489496826    -2.2044025690    -1.0689968178
   10      C      -2.9843569115    -3.0460193021     0.1897457810
   11      O      -2.0784806300    -3.0585175385     0.9854192849
   12      H      -3.8741155637    -3.6977290959     0.3455906227
   13      C      -4.2720233902    -1.2595850556    -0.9928876224
   14      H      -5.1659282373    -1.8166527872    -0.6909589481
   15      H      -4.4725511831    -0.8719348802    -1.9976369807
   16      C      -4.0232514968    -0.0918891410    -0.0303842772
   17      H      -4.9005806821     0.5607559553    -0.0211553036
   18      H      -3.9162208579    -0.4807881540     0.9897996044
   19      C      -2.5169440656     1.9819311460     0.4494212860
   20      H      -1.5559716357     2.3929739303     0.1338331098
   21      C      -3.6074017310     3.0499994059     0.2627875787
   22      H      -3.3347930724     3.9772858257     0.7734628820
   23      H      -3.7354079676     3.2814171730    -0.7978442436
   24      H      -4.5765324306     2.7288926827     0.6563560945
   25      C      -2.3882712097     1.6264366409     1.9169893076
   26      O      -1.3421423833     1.4503007817     2.4955259481
   27      H      -3.3470984364     1.5210787571     2.4717999366
   28      H      -3.2394557715    -2.9227626214    -1.8787207085
   29      O       1.3788167737    -0.7137426702    -0.3570299210
   30      C       2.5521295097    -0.8096790318     0.4403062191
   31      H       2.3379381325    -0.5909806817     1.4928261090
   32      C       0.7259187695     0.5630270401    -0.2409257819
   33      H       0.5040749336     0.7578440588     0.8185176365
   34      C       3.0374265556    -2.2552217593     0.3925326290
   35      O       3.1518561526    -2.9665889535     1.3537153901
   36      O       3.3447979356    -2.6457586172    -0.8640374137
   37      H       3.6400230744    -3.5671391872    -0.8122283573
   38      C       3.6021567796     0.1825919828    -0.0892267049
   39      H       3.8399226050    -0.1043922732    -1.1239883411
   40      O       4.7539583044     0.0981462362     0.7306645404
   41      H       5.3055050065     0.8696003597     0.5553493253
   42      C       3.0010387719     1.5876699328    -0.0770668154
   43      H       2.8593323862     1.9018479749     0.9612586996
   44      O       3.9195071892     2.5501199825    -0.6173362868
   45      H       4.0760728505     2.3384255954    -1.5465265139
   46      C       1.6510839336     1.6481520083    -0.7975834730
   47      H       1.7895346243     1.4362531283    -1.8687736800
   48      O       1.0344889459     2.9124194083    -0.6155636166
   49      H       1.7170952689     3.5887830883    -0.6998739754
 ----------------------------------------------------------------
 Molecular Point Group                 C1    NOp =  1
 Largest Abelian Subgroup              C1    NOp =  1
 Nuclear Repulsion Energy =  2494.0690179171 hartrees
 There are       96 alpha and       96 beta electrons
 Applying Cartesian multipole field
    Component          Value
    ---------          -----
     (2,0,0)        1.00000E-12
     (0,2,0)        2.00000E-11
     (0,0,2)       -3.00000E-11
 Nucleus-field energy     =     0.0000000373 hartrees
 Requested basis set is 6-311++G(d,p)
 There are 270 shells and 718 basis functions
 A cutoff of  1.0D-11 yielded  26333 shell pairs
 There are    182930 function pairs (    193977 Cartesian)
 Smallest overlap matrix eigenvalue = 8.84E-07

 Q-Chem warning in module stvman/mkSTV.C, line 306:

 Overlap eigenvalue is smaller than square root of threshold
 Use THRESH >= 12 to get rid of this warning

 Linear dependence detected in AO basis
 Tighter screening thresholds may be required for diffuse basis sets
 Use S2THRESH > 14 and THRESH = 14 in case of SCF convergence issues
 Number of orthogonalized atomic orbitals = 717
 Maximum deviation from orthogonality = 3.112E-10
 Guess MOs from SCF MO coefficient file

 -----------------------------------------------------------------------
  General SCF calculation program by
  Eric Jon Sundstrom, Paul Horn, Yuezhi Mao, Dmitri Zuev, Alec White,
  David Stuck, Shaama M.S., Shane Yost, Joonho Lee, David Small,
  Daniel Levine, Susi Lehtola, Hugh Burton, Evgeny Epifanovsky
 -----------------------------------------------------------------------
 Exchange:     0.2000 Hartree-Fock + 0.0800 Slater + 0.7200 B88
 Correlation:  0.1900 VWN1RPA + 0.8100 LYP
 Using SG-1 standard quadrature grid
 using 6 threads for integral computing
 -------------------------------------------------------
 OpenMP Integral computing Module                
 Release: version 2.0, May 2017, Q-Chem Inc. Pleasanton 
 -------------------------------------------------------
 -------------------------------------------------------
 OpenMP BLAS3 based DFT computing Module                
 Release: version 1.0, May 2013, Q-Chem Inc. Pittsburgh 
 -------------------------------------------------------
 A restricted SCF calculation will be
 performed using DIIS
 SCF converges when DIIS error is below 1.0e-08
 ---------------------------------------
  Cycle       Energy         DIIS error
 ---------------------------------------
    1   -1301.5184818107      3.39e-04  
    2   -1301.5288030894      6.62e-05  
    3   -1301.5285150777      1.10e-04  
    4   -1301.5290474314      2.05e-05  
    5   -1301.5290647094      9.11e-06  
    6   -1301.5290685992      2.23e-06  
    7   -1301.5290688241      7.99e-07  
    8   -1301.5290688566      2.45e-07  
    9   -1301.5290688594      1.24e-07  
   10   -1301.5290688602      4.48e-08  
   11   -1301.5290688600      1.55e-08  
   12   -1301.5290688601      4.57e-09  Convergence criterion met
 ---------------------------------------
 SCF time:   CPU 2243.15s  wall 395.00s 
 SCF   energy in the final basis set =    -1301.5290688601
 Total energy in the final basis set =    -1301.5290688601

 --------------------------------------------------------------

                    Orbital Energies (a.u.)
 --------------------------------------------------------------

 Alpha MOs
 -- Occupied --
-19.1801 -19.1613 -19.1476 -19.1422 -19.1417 -19.1387 -19.1348 -19.1317
-19.1244 -10.3155 -10.2841 -10.2700 -10.2659 -10.2523 -10.2478 -10.2467
-10.2422 -10.2316 -10.2000 -10.1949 -10.1942 -10.1885 -10.1880 -10.1773
-10.1756  -1.1237  -1.0926  -1.0692  -1.0655  -1.0608  -1.0478  -1.0354
 -1.0337  -1.0317  -0.8632  -0.8168  -0.8036  -0.7937  -0.7576  -0.7532
 -0.6943  -0.6774  -0.6624  -0.6495  -0.6360  -0.6224  -0.6172  -0.6102
 -0.5677  -0.5588  -0.5561  -0.5499  -0.5410  -0.5192  -0.5101  -0.5012
 -0.4972  -0.4952  -0.4916  -0.4839  -0.4799  -0.4736  -0.4672  -0.4593
 -0.4563  -0.4462  -0.4406  -0.4320  -0.4273  -0.4199  -0.4144  -0.4133
 -0.4032  -0.4030  -0.3918  -0.3885  -0.3860  -0.3794  -0.3746  -0.3705
 -0.3685  -0.3631  -0.3570  -0.3557  -0.3407  -0.3360  -0.3334  -0.3283
 -0.3210  -0.3097  -0.2977  -0.2863  -0.2830  -0.2773  -0.2671  -0.2609
 -- Virtual --
 -0.0453  -0.0443  -0.0274  -0.0181  -0.0163  -0.0068  -0.0028   0.0003
  0.0054   0.0091   0.0166   0.0216   0.0256   0.0311   0.0318   0.0354
  0.0424   0.0462   0.0470   0.0514   0.0539   0.0581   0.0618   0.0673
  0.0718   0.0732   0.0768   0.0798   0.0817   0.0852   0.0901   0.0920
  0.0948   0.0989   0.1000   0.1013   0.1031   0.1063   0.1083   0.1108
  0.1126   0.1136   0.1178   0.1193   0.1201   0.1232   0.1250   0.1293
  0.1302   0.1319   0.1361   0.1375   0.1387   0.1395   0.1409   0.1437
  0.1453   0.1471   0.1515   0.1524   0.1531   0.1533   0.1585   0.1595
  0.1619   0.1630   0.1654   0.1674   0.1704   0.1716   0.1737   0.1777
  0.1835   0.1861   0.1865   0.1897   0.1903   0.1921   0.1988   0.1992
  0.2033   0.2062   0.2097   0.2104   0.2121   0.2178   0.2203   0.2226
  0.2237   0.2249   0.2285   0.2313   0.2344   0.2373   0.2388   0.2427
  0.2463   0.2477   0.2498   0.2531   0.2545   0.2554   0.2602   0.2636
  0.2665   0.2709   0.2740   0.2760   0.2799   0.2816   0.2825   0.2867
  0.2878   0.2904   0.2938   0.2973   0.2994   0.3029   0.3068   0.3079
  0.3110   0.3142   0.3166   0.3208   0.3216   0.3237   0.3270   0.3313
  0.3329   0.3355   0.3383   0.3396   0.3429   0.3457   0.3482   0.3517
  0.3548   0.3565   0.3584   0.3633   0.3671   0.3694   0.3718   0.3743
  0.3768   0.3782   0.3823   0.3853   0.3878   0.3966   0.4010   0.4044
  0.4064   0.4122   0.4142   0.4206   0.4226   0.4283   0.4319   0.4355
  0.4372   0.4400   0.4476   0.4579   0.4607   0.4640   0.4660   0.4773
  0.4848   0.4887   0.4950   0.4986   0.5044   0.5073   0.5116   0.5217
  0.5219   0.5253   0.5355   0.5429   0.5465   0.5536   0.5617   0.5689
  0.5727   0.5748   0.5775   0.5871   0.5898   0.6005   0.6041   0.6066
  0.6129   0.6181   0.6214   0.6248   0.6280   0.6376   0.6425   0.6488
  0.6510   0.6531   0.6560   0.6650   0.6699   0.6743   0.6843   0.6922
  0.6934   0.7012   0.7049   0.7097   0.7164   0.7193   0.7233   0.7269
  0.7337   0.7395   0.7453   0.7503   0.7546   0.7565   0.7610   0.7636
  0.7692   0.7705   0.7783   0.7832   0.7886   0.7894   0.7962   0.7980
  0.8012   0.8080   0.8158   0.8262   0.8292   0.8361   0.8392   0.8403
  0.8570   0.8640   0.8881   0.8888   0.9002   0.9227   0.9270   0.9355
  0.9567   0.9577   0.9664   0.9767   0.9869   0.9986   1.0073   1.0215
  1.0318   1.0453   1.0526   1.0575   1.0682   1.0850   1.0933   1.0993
  1.1051   1.1259   1.1369   1.1393   1.1466   1.1510   1.1580   1.1629
  1.1686   1.1759   1.1785   1.1878   1.1953   1.1980   1.2077   1.2093
  1.2173   1.2282   1.2336   1.2382   1.2413   1.2494   1.2566   1.2645
  1.2674   1.2717   1.2864   1.2928   1.3018   1.3084   1.3107   1.3233
  1.3335   1.3389   1.3420   1.3602   1.3697   1.3703   1.3788   1.3881
  1.3997   1.4069   1.4145   1.4367   1.4379   1.4482   1.4639   1.4731
  1.4880   1.4958   1.5022   1.5155   1.5233   1.5298   1.5328   1.5457
  1.5472   1.5494   1.5615   1.5643   1.5660   1.5735   1.5760   1.5790
  1.5851   1.5874   1.5942   1.6028   1.6084   1.6127   1.6152   1.6280
  1.6299   1.6347   1.6414   1.6426   1.6477   1.6542   1.6569   1.6666
  1.6687   1.6725   1.6768   1.6813   1.6898   1.6915   1.6960   1.7069
  1.7118   1.7230   1.7284   1.7289   1.7438   1.7476   1.7528   1.7641
  1.7721   1.7750   1.7908   1.7996   1.8053   1.8111   1.8159   1.8220
  1.8290   1.8340   1.8419   1.8483   1.8602   1.8687   1.8745   1.8848
  1.8958   1.8996   1.9188   1.9274   1.9305   1.9386   1.9497   1.9602
  1.9746   1.9789   1.9925   2.0009   2.0039   2.0222   2.0316   2.0337
  2.0473   2.0612   2.0659   2.0702   2.0764   2.0892   2.0959   2.1089
  2.1180   2.1318   2.1428   2.1534   2.1577   2.1662   2.1699   2.1808
  2.1901   2.1996   2.2126   2.2298   2.2435   2.2537   2.2640   2.2765
  2.2823   2.3090   2.3181   2.3235   2.3258   2.3439   2.3462   2.3536
  2.3682   2.3770   2.3798   2.4028   2.4127   2.4355   2.4656   2.4982
  2.5022   2.5140   2.5269   2.5390   2.5497   2.5551   2.5626   2.5730
  2.5814   2.5856   2.5936   2.6130   2.6147   2.6275   2.6433   2.6473
  2.6546   2.6616   2.6723   2.6740   2.6897   2.6996   2.7101   2.7295
  2.7347   2.7416   2.7537   2.7773   2.7925   2.7965   2.8080   2.8147
  2.8220   2.8314   2.8403   2.8480   2.8613   2.8671   2.8801   2.8870
  2.8949   2.8978   2.9048   2.9116   2.9278   2.9327   2.9356   2.9466
  2.9521   2.9621   2.9771   2.9851   2.9910   2.9970   3.0002   3.0144
  3.0246   3.0356   3.0452   3.0516   3.0599   3.0732   3.0893   3.0943
  3.1011   3.1080   3.1175   3.1302   3.1334   3.1530   3.1583   3.1682
  3.1708   3.1878   3.1963   3.2025   3.2184   3.2253   3.2407   3.2707
  3.2847   3.2890   3.3084   3.3235   3.3387   3.3507   3.3659   3.3724
  3.3805   3.3885   3.4066   3.4251   3.4317   3.4428   3.4869   3.5055
  3.5159   3.5385   3.5506   3.5746   3.5900   3.6271   3.6966   3.7812
  3.7913   3.7944   3.8011   3.8117   3.8306   3.8487   3.8964   3.9092
  3.9132   3.9310   3.9423   3.9473   3.9604   3.9979   4.0044   4.0145
  4.0425   4.0593   4.0987   4.1085   4.1291   4.1644   4.1813   4.1918
  4.2227   4.2395   4.2621   4.2719   4.2888   4.3042   4.3401   4.3517
  4.3826   4.9986   5.0749   5.0929   5.0973   5.1047   5.1066   5.1147
  5.1735   5.1946   5.2079   5.2249   5.2592   5.3791   5.3948   5.4336
  5.4425   5.4694   5.4974   5.6122   5.6219   5.6500   5.6720   5.7128
  5.7558   5.7657   5.8380   5.8586  23.7625  23.7805  23.7993  23.8092
 23.8236  23.8289  23.8495  23.8690  23.8872  23.8975  23.9089  23.9242
 23.9309  23.9465  23.9670  23.9843  49.8830  49.9130  49.9548  49.9580
 49.9726  49.9773  49.9929  50.0192  50.0260
 --------------------------------------------------------------

          Ground-State Mulliken Net Atomic Charges

     Atom                 Charge (a.u.)
  ----------------------------------------
      1 C                    -0.198533
      2 H                     0.247575
      3 C                    -0.459703
      4 H                     0.272244
      5 O                     0.194645
      6 C                    -0.644624
      7 H                     0.169180
      8 H                     0.260826
      9 C                     0.595083
     10 C                    -0.355514
     11 O                    -0.161753
     12 H                     0.099328
     13 C                    -0.702844
     14 H                     0.198074
     15 H                     0.147220
     16 C                    -0.334964
     17 H                     0.175381
     18 H                     0.199163
     19 C                     0.196519
     20 H                     0.341914
     21 C                    -0.733006
     22 H                     0.177446
     23 H                     0.154984
     24 H                     0.147076
     25 C                    -0.129027
     26 O                    -0.160611
     27 H                     0.114479
     28 H                     0.256874
     29 O                     0.066996
     30 C                    -0.360156
     31 H                     0.277404
     32 C                     0.095023
     33 H                     0.260552
     34 C                    -0.100138
     35 O                    -0.180823
     36 O                    -0.103776
     37 H                     0.288818
     38 C                    -0.170639
     39 H                     0.269494
     40 O                    -0.137393
     41 H                     0.265840
     42 C                    -0.550296
     43 H                     0.310962
     44 O                    -0.215149
     45 H                     0.267030
     46 C                    -0.706912
     47 H                     0.221452
     48 O                    -0.118435
     49 H                     0.252714
  ----------------------------------------
  Sum of atomic charges =     0.000000

 -----------------------------------------------------------------
                    Cartesian Multipole Moments
 -----------------------------------------------------------------
    Charge (ESU x 10^10)
                 0.0000
    Dipole Moment (Debye)
         X      -3.2518      Y       1.8189      Z      -5.5221
       Tot       6.6615
    Quadrupole Moments (Debye-Ang)
        XX    -125.1698     XY       8.1088     YY    -149.1878
        XZ      -9.6345     YZ       9.2118     ZZ    -158.0565
    Octopole Moments (Debye-Ang^2)
       XXX      -6.0719    XXY      12.1105    XYY       7.1246
       YYY       3.8618    XXZ     -55.1776    XYZ      -1.1576
       YYZ     -49.5297    XZZ      16.0312    YZZ      19.6065
       ZZZ     -28.8034
    Hexadecapole Moments (Debye-Ang^3)
      XXXX   -7317.7050   XXXY     133.3432   XXYY   -1716.3895
      XYYY     -78.7212   YYYY   -3324.0462   XXXZ    -256.3916
      XXYZ      72.3125   XYYZ    -100.5792   YYYZ      98.9976
      XXZZ   -1425.2409   XYZZ      62.9412   YYZZ    -783.9879
      XZZZ     -45.4140   YZZZ     -66.9792   ZZZZ   -1086.1634
 -----------------------------------------------------------------
 Calculating analytic gradient of the SCF energy
 Gradient of SCF Energy
            1           2           3           4           5           6
    1  -0.0001342  -0.0001105  -0.0003330  -0.0000116   0.0009195   0.0001398
    2   0.0004042  -0.0000860   0.0001321  -0.0001204  -0.0004247   0.0002352
    3  -0.0000607  -0.0000505   0.0005021   0.0000001  -0.0000115   0.0000937
            7           8           9          10          11          12
    1  -0.0000365   0.0000363   0.0011420  -0.0008400  -0.0000543   0.0004766
    2  -0.0000674   0.0000279  -0.0014878   0.0014289  -0.0000969  -0.0005087
    3  -0.0000380  -0.0000392  -0.0005123   0.0007741  -0.0002387  -0.0003692
           13          14          15          16          17          18
    1  -0.0004364  -0.0000236   0.0000971   0.0000392  -0.0000311  -0.0000400
    2   0.0005030   0.0000827  -0.0000928  -0.0003340   0.0000882   0.0000191
    3   0.0005549  -0.0000202  -0.0000635  -0.0000113   0.0000246  -0.0000801
           19          20          21          22          23          24
    1   0.0005190  -0.0001783  -0.0000816   0.0000052   0.0000204  -0.0000957
    2  -0.0006705  -0.0000461   0.0004136  -0.0000646  -0.0001198  -0.0000306
    3  -0.0002624   0.0000437   0.0002805  -0.0000545   0.0000045   0.0000122
           25          26          27          28          29          30
    1   0.0004440  -0.0005413   0.0000717  -0.0002130   0.0004417  -0.0000977
    2   0.0008035   0.0000473  -0.0004892   0.0003308  -0.0002014  -0.0003335
    3   0.0003907  -0.0002724  -0.0002048  -0.0000537   0.0000679  -0.0000913
           31          32          33          34          35          36
    1  -0.0000451  -0.0010221   0.0001182  -0.0010954   0.0004824   0.0003454
    2   0.0000975   0.0003878   0.0001711  -0.0002507   0.0002025  -0.0001765
    3  -0.0000621  -0.0002233  -0.0000114   0.0000460  -0.0003405   0.0003699
           37          38          39          40          41          42
    1   0.0000525   0.0007166  -0.0002278  -0.0003848  -0.0000430   0.0001924
    2   0.0000143   0.0001205  -0.0000607   0.0001767  -0.0000929   0.0003100
    3  -0.0000927   0.0001002  -0.0000258  -0.0002053   0.0001146   0.0005814
           43          44          45          46          47          48
    1   0.0000172  -0.0002120  -0.0000188  -0.0001321   0.0000047   0.0002591
    2  -0.0000086  -0.0001601   0.0000138   0.0005059  -0.0001608  -0.0005036
    3  -0.0000667  -0.0003230   0.0000259  -0.0002719   0.0000004   0.0000754
           49
    1  -0.0001010
    2   0.0000716
    3  -0.0000061
 Max gradient component =       1.488E-03
 RMS gradient           =       3.615E-04
 Gradient time:  CPU 533.25 s  wall 90.08 s
 Geometry Optimization Parameters
   NAtoms,    NIC,     NZ,  NCons,   NDum,   NFix, NCnnct, MaxDiis
       49     390       0       0       0       0       0       0

 Cartesian Hessian Update
 Hessian Updated using BFGS Update


** GEOMETRY OPTIMIZATION IN DELOCALIZED INTERNAL COORDINATES **
   Searching for a Minimum

   Optimization Cycle:   8

                       Coordinates (Angstroms)
     ATOM                X               Y               Z
      1  C        -2.7676071885    0.7145455353   -0.4229942114
      2  H        -2.9126226971    1.0863656582   -1.4467917586
      3  C        -1.5396846730   -0.2131485042   -0.4650475787
      4  H        -1.2877607359   -0.5572154124    0.5416915568
      5  O        -0.4231608637    0.5300689833   -1.0028242934
      6  C        -1.7618769409   -1.4282828717   -1.3731767850
      7  H        -1.8073816227   -1.0656066272   -2.4056698080
      8  H        -0.8890533938   -2.0787383561   -1.2960888150
      9  C        -3.0489496826   -2.2044025690   -1.0689968178
     10  C        -2.9843569115   -3.0460193021    0.1897457810
     11  O        -2.0784806300   -3.0585175385    0.9854192849
     12  H        -3.8741155637   -3.6977290959    0.3455906227
     13  C        -4.2720233902   -1.2595850556   -0.9928876224
     14  H        -5.1659282373   -1.8166527872   -0.6909589481
     15  H        -4.4725511831   -0.8719348802   -1.9976369807
     16  C        -4.0232514968   -0.0918891410   -0.0303842772
     17  H        -4.9005806821    0.5607559553   -0.0211553036
     18  H        -3.9162208579   -0.4807881540    0.9897996044
     19  C        -2.5169440656    1.9819311460    0.4494212860
     20  H        -1.5559716357    2.3929739303    0.1338331098
     21  C        -3.6074017310    3.0499994059    0.2627875787
     22  H        -3.3347930724    3.9772858257    0.7734628820
     23  H        -3.7354079676    3.2814171730   -0.7978442436
     24  H        -4.5765324306    2.7288926827    0.6563560945
     25  C        -2.3882712097    1.6264366409    1.9169893076
     26  O        -1.3421423833    1.4503007817    2.4955259481
     27  H        -3.3470984364    1.5210787571    2.4717999366
     28  H        -3.2394557715   -2.9227626214   -1.8787207085
     29  O         1.3788167737   -0.7137426702   -0.3570299210
     30  C         2.5521295097   -0.8096790318    0.4403062191
     31  H         2.3379381325   -0.5909806817    1.4928261090
     32  C         0.7259187695    0.5630270401   -0.2409257819
     33  H         0.5040749336    0.7578440588    0.8185176365
     34  C         3.0374265556   -2.2552217593    0.3925326290
     35  O         3.1518561526   -2.9665889535    1.3537153901
     36  O         3.3447979356   -2.6457586172   -0.8640374137
     37  H         3.6400230744   -3.5671391872   -0.8122283573
     38  C         3.6021567796    0.1825919828   -0.0892267049
     39  H         3.8399226050   -0.1043922732   -1.1239883411
     40  O         4.7539583044    0.0981462362    0.7306645404
     41  H         5.3055050065    0.8696003597    0.5553493253
     42  C         3.0010387719    1.5876699328   -0.0770668154
     43  H         2.8593323862    1.9018479749    0.9612586996
     44  O         3.9195071892    2.5501199825   -0.6173362868
     45  H         4.0760728505    2.3384255954   -1.5465265139
     46  C         1.6510839336    1.6481520083   -0.7975834730
     47  H         1.7895346243    1.4362531283   -1.8687736800
     48  O         1.0344889459    2.9124194083   -0.6155636166
     49  H         1.7170952689    3.5887830883   -0.6998739754
   Point Group: c1    Number of degrees of freedom:   141


   Energy is  -1301.529068860

 Hessian Updated using BFGS Update

140 Hessian modes will be used to form the next step
  Hessian Eigenvalues:
     0.002235    0.002675    0.005484    0.005853    0.006248    0.006553
     0.006823    0.006979    0.007135    0.007627    0.008241    0.010045
     0.010723    0.011242    0.011564    0.014531    0.015402    0.019893
     0.021362    0.021960    0.030491    0.032210    0.034653    0.037604
     0.038238    0.042195    0.042650    0.044893    0.045375    0.045943
     0.046133    0.046889    0.047966    0.048486    0.048791    0.049576
     0.050106    0.051124    0.054860    0.055048    0.055374    0.055815
     0.056456    0.057301    0.058023    0.058694    0.059637    0.060933
     0.063349    0.068136    0.069185    0.071112    0.074735    0.079886
     0.081935    0.082809    0.083873    0.087624    0.091292    0.094706
     0.107628    0.115277    0.117880    0.134779    0.142393    0.149127
     0.155526    0.159336    0.159830    0.159963    0.160001    0.160077
     0.160479    0.161464    0.164350    0.167628    0.168766    0.173784
     0.178576    0.181863    0.187095    0.193757    0.197711    0.200663
     0.203627    0.219077    0.220068    0.245517    0.250489    0.250891
     0.270433    0.271928    0.273671    0.277649    0.284163    0.286289
     0.287798    0.291252    0.292801    0.294034    0.297910    0.302428
     0.306748    0.308741    0.310761    0.329317    0.332629    0.336267
     0.337726    0.338875    0.339279    0.339442    0.339605    0.339847
     0.340022    0.340147    0.340393    0.340558    0.341083    0.341231
     0.341421    0.341778    0.342523    0.342776    0.342990    0.369297
     0.393082    0.394173    0.398642    0.401914    0.407795    0.411909
     0.512487    0.518740    0.522538    0.523395    0.546445    0.896560
     0.924612    0.941233

 Minimum Search - Taking Simple RFO Step
 Searching for Lamda that Minimizes Along All modes
 Value Taken    Lamda =  -0.00029738
 Step Taken.  Stepsize is  0.269671

                             Maximum     Tolerance    Cnvgd?
         Gradient           0.000685      0.000300      NO
         Displacement       0.088510      0.001200      NO
         Energy change     -0.000229      0.000001      NO


 New Cartesian Coordinates Obtained by Inverse Iteration

 Displacement from previous Coordinates is:  0.537736
 ----------------------------------------------------------------
             Standard Nuclear Orientation (Angstroms)
    I     Atom           X                Y                Z
 ----------------------------------------------------------------
    1      C      -2.7635199279     0.7017570547    -0.4193082670
    2      H      -2.9112455504     1.0731074264    -1.4427567325
    3      C      -1.5423992006    -0.2323556964    -0.4680657334
    4      H      -1.2887817976    -0.5791683279     0.5372273738
    5      O      -0.4273525569     0.5139228716    -1.0033369997
    6      C      -1.7757937621    -1.4429689488    -1.3799023914
    7      H      -1.8257374375    -1.0765903626    -2.4108191489
    8      H      -0.9060650490    -2.0977689613    -1.3087231909
    9      C      -3.0650630211    -2.2114766929    -1.0673452348
   10      C      -2.9892209927    -3.0658314381     0.1826367024
   11      O      -2.0642654132    -3.1085330234     0.9540258436
   12      H      -3.9212747169    -3.6377554635     0.3957771325
   13      C      -4.2831803055    -1.2630035357    -0.9790419018
   14      H      -5.1760070889    -1.8174714742    -0.6691529524
   15      H      -4.4930581075    -0.8718069894    -1.9804050836
   16      C      -4.0207364171    -0.0975873555    -0.0167724072
   17      H      -4.8945390695     0.5590909644     0.0020241421
   18      H      -3.9050658488    -0.4884132765     1.0022184905
   19      C      -2.5001595985     1.9703382785     0.4481091298
   20      H      -1.5216147980     2.3501938443     0.1470162278
   21      C      -3.5567154888     3.0647379630     0.2277694628
   22      H      -3.2735152452     3.9875187347     0.7410892588
   23      H      -3.6512220887     3.2945663123    -0.8366744442
   24      H      -4.5437517695     2.7721319449     0.5975433461
   25      C      -2.4070255382     1.6199526881     1.9198502734
   26      O      -1.3784714248     1.3875271597     2.5094455100
   27      H      -3.3700756204     1.6227102882     2.4778879854
   28      H      -3.2641983517    -2.9280235609    -1.8774168545
   29      O       1.3869961186    -0.7216971893    -0.3637498265
   30      C       2.5617865797    -0.8106552347     0.4330244953
   31      H       2.3466356737    -0.6022970158     1.4873633216
   32      C       0.7216001817     0.5489901956    -0.2412472248
   33      H       0.4966665345     0.7338180096     0.8189146573
   34      C       3.0576281906    -2.2522332961     0.3752862170
   35      O       3.1589351027    -2.9745412996     1.3291041701
   36      O       3.3811502410    -2.6272450253    -0.8819217127
   37      H       3.6751873918    -3.5491071819    -0.8379957284
   38      C       3.6016487813     0.1960450521    -0.0885375403
   39      H       3.8455980086    -0.0806920538    -1.1245398002
   40      O       4.7535291477     0.1182517896     0.7326935298
   41      H       5.2946968474     0.8992892071     0.5689308475
   42      C       2.9863805673     1.5942688884    -0.0673419167
   43      H       2.8399326482     1.8987158096     0.9731881288
   44      O       3.8957905180     2.5718763442    -0.5964572881
   45      H       4.0579489379     2.3698731044    -1.5265821447
   46      C       1.6368371847     1.6456685028    -0.7888958186
   47      H       1.7785472097     1.4430226841    -1.8613007085
   48      O       1.0084931826     2.9038678979    -0.6005406542
   49      H       1.6871201876     3.5861375684    -0.6660400312
 ----------------------------------------------------------------
 Molecular Point Group                 C1    NOp =  1
 Largest Abelian Subgroup              C1    NOp =  1
 Nuclear Repulsion Energy =  2493.6921649891 hartrees
 There are       96 alpha and       96 beta electrons
 Applying Cartesian multipole field
    Component          Value
    ---------          -----
     (2,0,0)        1.00000E-12
     (0,2,0)        2.00000E-11
     (0,0,2)       -3.00000E-11
 Nucleus-field energy     =     0.0000000376 hartrees
 Requested basis set is 6-311++G(d,p)
 There are 270 shells and 718 basis functions
 A cutoff of  1.0D-11 yielded  26347 shell pairs
 There are    183035 function pairs (    194087 Cartesian)
 Smallest overlap matrix eigenvalue = 8.86E-07

 Q-Chem warning in module stvman/mkSTV.C, line 306:

 Overlap eigenvalue is smaller than square root of threshold
 Use THRESH >= 12 to get rid of this warning

 Linear dependence detected in AO basis
 Tighter screening thresholds may be required for diffuse basis sets
 Use S2THRESH > 14 and THRESH = 14 in case of SCF convergence issues
 Number of orthogonalized atomic orbitals = 717
 Maximum deviation from orthogonality = 4.936E-10
 Guess MOs from SCF MO coefficient file

 -----------------------------------------------------------------------
  General SCF calculation program by
  Eric Jon Sundstrom, Paul Horn, Yuezhi Mao, Dmitri Zuev, Alec White,
  David Stuck, Shaama M.S., Shane Yost, Joonho Lee, David Small,
  Daniel Levine, Susi Lehtola, Hugh Burton, Evgeny Epifanovsky
 -----------------------------------------------------------------------
 Exchange:     0.2000 Hartree-Fock + 0.0800 Slater + 0.7200 B88
 Correlation:  0.1900 VWN1RPA + 0.8100 LYP
 Using SG-1 standard quadrature grid
 using 6 threads for integral computing
 -------------------------------------------------------
 OpenMP Integral computing Module                
 Release: version 2.0, May 2017, Q-Chem Inc. Pleasanton 
 -------------------------------------------------------
 -------------------------------------------------------
 OpenMP BLAS3 based DFT computing Module                
 Release: version 1.0, May 2013, Q-Chem Inc. Pittsburgh 
 -------------------------------------------------------
 A restricted SCF calculation will be
 performed using DIIS
 SCF converges when DIIS error is below 1.0e-08
 ---------------------------------------
  Cycle       Energy         DIIS error
 ---------------------------------------
    1   -1301.5208903037      2.86e-04  
    2   -1301.5287612989      3.90e-05  
    3   -1301.5288346837      4.23e-05  
    4   -1301.5289084449      1.51e-05  
    5   -1301.5289174346      7.31e-06  
    6   -1301.5289199324      1.89e-06  
    7   -1301.5289201407      6.58e-07  
    8   -1301.5289201694      1.46e-07  
    9   -1301.5289201710      8.75e-08  
   10   -1301.5289201715      3.54e-08  
   11   -1301.5289201713      1.25e-08  
   12   -1301.5289201715      5.23e-09  Convergence criterion met
 ---------------------------------------
 SCF time:   CPU 2242.58s  wall 395.00s 
 SCF   energy in the final basis set =    -1301.5289201715
 Total energy in the final basis set =    -1301.5289201715

 --------------------------------------------------------------

                    Orbital Energies (a.u.)
 --------------------------------------------------------------

 Alpha MOs
 -- Occupied --
-19.1801 -19.1618 -19.1478 -19.1425 -19.1418 -19.1392 -19.1346 -19.1317
-19.1245 -10.3154 -10.2844 -10.2698 -10.2659 -10.2523 -10.2483 -10.2468
-10.2426 -10.2315 -10.1999 -10.1944 -10.1940 -10.1881 -10.1879 -10.1769
-10.1757  -1.1238  -1.0926  -1.0695  -1.0656  -1.0611  -1.0480  -1.0356
 -1.0340  -1.0319  -0.8632  -0.8166  -0.8040  -0.7939  -0.7576  -0.7533
 -0.6947  -0.6770  -0.6627  -0.6493  -0.6362  -0.6225  -0.6174  -0.6102
 -0.5675  -0.5589  -0.5564  -0.5501  -0.5414  -0.5192  -0.5104  -0.5014
 -0.4971  -0.4947  -0.4916  -0.4838  -0.4801  -0.4736  -0.4672  -0.4597
 -0.4565  -0.4464  -0.4409  -0.4322  -0.4275  -0.4191  -0.4144  -0.4132
 -0.4036  -0.4023  -0.3923  -0.3890  -0.3857  -0.3796  -0.3747  -0.3705
 -0.3683  -0.3633  -0.3571  -0.3558  -0.3409  -0.3360  -0.3331  -0.3285
 -0.3209  -0.3100  -0.2977  -0.2868  -0.2834  -0.2775  -0.2669  -0.2610
 -- Virtual --
 -0.0450  -0.0442  -0.0276  -0.0180  -0.0162  -0.0068  -0.0027   0.0003
  0.0051   0.0091   0.0165   0.0220   0.0254   0.0311   0.0317   0.0355
  0.0422   0.0462   0.0469   0.0517   0.0538   0.0583   0.0615   0.0673
  0.0717   0.0736   0.0765   0.0800   0.0817   0.0853   0.0895   0.0920
  0.0949   0.0990   0.1000   0.1014   0.1031   0.1064   0.1085   0.1107
  0.1128   0.1134   0.1176   0.1192   0.1203   0.1233   0.1250   0.1294
  0.1300   0.1318   0.1361   0.1369   0.1387   0.1396   0.1407   0.1436
  0.1453   0.1467   0.1515   0.1523   0.1534   0.1538   0.1579   0.1598
  0.1620   0.1625   0.1654   0.1672   0.1704   0.1712   0.1739   0.1778
  0.1840   0.1854   0.1864   0.1895   0.1900   0.1926   0.1979   0.1996
  0.2035   0.2059   0.2097   0.2106   0.2120   0.2178   0.2195   0.2230
  0.2234   0.2254   0.2281   0.2308   0.2347   0.2363   0.2397   0.2437
  0.2455   0.2479   0.2498   0.2525   0.2544   0.2560   0.2603   0.2633
  0.2665   0.2709   0.2745   0.2758   0.2804   0.2823   0.2830   0.2865
  0.2875   0.2900   0.2944   0.2968   0.2996   0.3024   0.3064   0.3081
  0.3104   0.3147   0.3168   0.3199   0.3218   0.3243   0.3276   0.3310
  0.3331   0.3357   0.3379   0.3394   0.3429   0.3450   0.3485   0.3515
  0.3546   0.3561   0.3585   0.3633   0.3674   0.3690   0.3721   0.3739
  0.3770   0.3780   0.3822   0.3850   0.3883   0.3976   0.4004   0.4045
  0.4071   0.4121   0.4135   0.4205   0.4214   0.4281   0.4310   0.4353
  0.4366   0.4387   0.4472   0.4582   0.4603   0.4641   0.4650   0.4774
  0.4852   0.4890   0.4952   0.4983   0.5044   0.5086   0.5128   0.5204
  0.5231   0.5262   0.5375   0.5421   0.5481   0.5546   0.5616   0.5698
  0.5729   0.5746   0.5775   0.5868   0.5900   0.5999   0.6047   0.6052
  0.6131   0.6181   0.6218   0.6238   0.6284   0.6373   0.6418   0.6498
  0.6516   0.6537   0.6552   0.6649   0.6719   0.6745   0.6841   0.6896
  0.6932   0.7021   0.7030   0.7095   0.7163   0.7202   0.7240   0.7248
  0.7347   0.7413   0.7467   0.7498   0.7541   0.7574   0.7639   0.7650
  0.7687   0.7705   0.7777   0.7825   0.7885   0.7903   0.7963   0.7983
  0.8011   0.8078   0.8165   0.8263   0.8280   0.8356   0.8378   0.8407
  0.8576   0.8636   0.8869   0.8901   0.9037   0.9222   0.9241   0.9312
  0.9534   0.9572   0.9654   0.9758   0.9866   0.9981   1.0044   1.0214
  1.0298   1.0458   1.0524   1.0560   1.0694   1.0851   1.0926   1.1014
  1.1035   1.1250   1.1336   1.1386   1.1465   1.1498   1.1594   1.1649
  1.1710   1.1761   1.1786   1.1864   1.1945   1.1984   1.2081   1.2103
  1.2169   1.2243   1.2303   1.2388   1.2442   1.2487   1.2572   1.2635
  1.2677   1.2727   1.2867   1.2937   1.3062   1.3100   1.3123   1.3223
  1.3347   1.3439   1.3467   1.3574   1.3695   1.3717   1.3789   1.3905
  1.3997   1.4065   1.4145   1.4372   1.4417   1.4490   1.4643   1.4750
  1.4873   1.4963   1.5022   1.5147   1.5233   1.5290   1.5320   1.5447
  1.5463   1.5495   1.5606   1.5628   1.5663   1.5715   1.5766   1.5786
  1.5853   1.5866   1.5941   1.6015   1.6101   1.6123   1.6133   1.6256
  1.6308   1.6354   1.6403   1.6427   1.6468   1.6541   1.6564   1.6649
  1.6695   1.6727   1.6774   1.6818   1.6894   1.6943   1.6985   1.7071
  1.7107   1.7250   1.7279   1.7288   1.7416   1.7479   1.7532   1.7662
  1.7735   1.7750   1.7919   1.8005   1.8060   1.8109   1.8152   1.8227
  1.8268   1.8330   1.8350   1.8476   1.8620   1.8678   1.8730   1.8839
  1.8957   1.8980   1.9192   1.9258   1.9310   1.9377   1.9488   1.9598
  1.9753   1.9802   1.9923   2.0007   2.0045   2.0216   2.0292   2.0341
  2.0469   2.0626   2.0666   2.0707   2.0772   2.0904   2.0957   2.1113
  2.1198   2.1321   2.1427   2.1544   2.1585   2.1658   2.1695   2.1812
  2.1903   2.1978   2.2135   2.2304   2.2439   2.2550   2.2634   2.2765
  2.2816   2.3088   2.3172   2.3232   2.3263   2.3418   2.3461   2.3548
  2.3686   2.3776   2.3804   2.4031   2.4137   2.4321   2.4673   2.4981
  2.5019   2.5163   2.5268   2.5387   2.5495   2.5551   2.5625   2.5726
  2.5810   2.5849   2.5926   2.6131   2.6165   2.6303   2.6430   2.6483
  2.6534   2.6611   2.6719   2.6751   2.6840   2.7000   2.7113   2.7287
  2.7380   2.7403   2.7519   2.7805   2.7931   2.8022   2.8073   2.8146
  2.8231   2.8295   2.8402   2.8469   2.8570   2.8646   2.8792   2.8866
  2.8928   2.8982   2.9040   2.9122   2.9279   2.9326   2.9372   2.9450
  2.9509   2.9635   2.9787   2.9854   2.9930   2.9984   2.9998   3.0147
  3.0242   3.0355   3.0443   3.0541   3.0631   3.0737   3.0885   3.0932
  3.1010   3.1100   3.1178   3.1306   3.1323   3.1533   3.1578   3.1671
  3.1705   3.1887   3.1958   3.2019   3.2158   3.2249   3.2413   3.2736
  3.2851   3.2905   3.3086   3.3228   3.3392   3.3493   3.3668   3.3760
  3.3802   3.3854   3.4061   3.4249   3.4308   3.4402   3.4866   3.5055
  3.5186   3.5372   3.5507   3.5747   3.5926   3.6275   3.6969   3.7800
  3.7910   3.7932   3.8019   3.8117   3.8297   3.8481   3.8930   3.9077
  3.9133   3.9313   3.9422   3.9480   3.9585   3.9970   4.0034   4.0139
  4.0418   4.0585   4.0992   4.1087   4.1285   4.1639   4.1814   4.1913
  4.2231   4.2441   4.2640   4.2733   4.2943   4.3054   4.3400   4.3510
  4.3825   4.9987   5.0763   5.0925   5.0966   5.1033   5.1051   5.1143
  5.1721   5.1949   5.2088   5.2247   5.2596   5.3788   5.3937   5.4330
  5.4422   5.4691   5.4964   5.6129   5.6220   5.6496   5.6712   5.7118
  5.7533   5.7651   5.8382   5.8593  23.7623  23.7807  23.7987  23.8090
 23.8236  23.8292  23.8498  23.8686  23.8872  23.8987  23.9091  23.9254
 23.9304  23.9466  23.9668  23.9847  49.8828  49.9128  49.9547  49.9577
 49.9724  49.9774  49.9935  50.0188  50.0264
 --------------------------------------------------------------

          Ground-State Mulliken Net Atomic Charges

     Atom                 Charge (a.u.)
  ----------------------------------------
      1 C                    -0.187713
      2 H                     0.247418
      3 C                    -0.425506
      4 H                     0.266957
      5 O                     0.192999
      6 C                    -0.660686
      7 H                     0.168746
      8 H                     0.262188
      9 C                     0.599662
     10 C                    -0.343381
     11 O                    -0.160959
     12 H                     0.096921
     13 C                    -0.727201
     14 H                     0.198253
     15 H                     0.147180
     16 C                    -0.346744
     17 H                     0.175803
     18 H                     0.204442
     19 C                     0.199940
     20 H                     0.352721
     21 C                    -0.737101
     22 H                     0.177109
     23 H                     0.154602
     24 H                     0.146339
     25 C                    -0.132281
     26 O                    -0.162703
     27 H                     0.115315
     28 H                     0.254252
     29 O                     0.062912
     30 C                    -0.367012
     31 H                     0.278580
     32 C                     0.122845
     33 H                     0.260268
     34 C                    -0.093133
     35 O                    -0.180960
     36 O                    -0.104369
     37 H                     0.288793
     38 C                    -0.172190
     39 H                     0.270530
     40 O                    -0.137576
     41 H                     0.266005
     42 C                    -0.552681
     43 H                     0.310340
     44 O                    -0.215485
     45 H                     0.267661
     46 C                    -0.735823
     47 H                     0.221652
     48 O                    -0.120359
     49 H                     0.253429
  ----------------------------------------
  Sum of atomic charges =     0.000000

 -----------------------------------------------------------------
                    Cartesian Multipole Moments
 -----------------------------------------------------------------
    Charge (ESU x 10^10)
                 0.0000
    Dipole Moment (Debye)
         X      -3.2084      Y       2.0238      Z      -5.4620
       Tot       6.6501
    Quadrupole Moments (Debye-Ang)
        XX    -125.1325     XY       8.2125     YY    -149.3473
        XZ      -9.4606     YZ       9.4047     ZZ    -157.9958
    Octopole Moments (Debye-Ang^2)
       XXX      -6.3658    XXY      12.3743    XYY       8.1100
       YYY      10.1707    XXZ     -54.3543    XYZ      -1.0790
       YYZ     -48.7714    XZZ      16.5531    YZZ      20.1999
       ZZZ     -27.8344
    Hexadecapole Moments (Debye-Ang^3)
      XXXX   -7314.4989   XXXY     128.6700   XXYY   -1714.5013
      XYYY     -88.1117   YYYY   -3352.0445   XXXZ    -255.7013
      XXYZ      71.4385   XYYZ    -103.0666   YYYZ     101.2486
      XXZZ   -1423.9052   XYZZ      59.1850   YYZZ    -780.6162
      XZZZ     -42.4368   YZZZ     -68.5819   ZZZZ   -1083.4905
 -----------------------------------------------------------------
 Calculating analytic gradient of the SCF energy
 Gradient of SCF Energy
            1           2           3           4           5           6
    1   0.0008231   0.0000552  -0.0000964  -0.0000273  -0.0001717  -0.0005440
    2   0.0001109   0.0001237  -0.0006047   0.0001679   0.0008143  -0.0003919
    3   0.0003272   0.0001108  -0.0001291  -0.0000485   0.0006323   0.0000308
            7           8           9          10          11          12
    1  -0.0000902   0.0000027  -0.0000821   0.0036732  -0.0018737  -0.0008047
    2  -0.0000621   0.0002894   0.0012879  -0.0059048   0.0021931   0.0020999
    3  -0.0000566   0.0000950   0.0013661  -0.0039948   0.0009151   0.0013859
           13          14          15          16          17          18
    1  -0.0005016  -0.0000470  -0.0000842  -0.0001826   0.0001681  -0.0000037
    2   0.0005846   0.0000613   0.0000722  -0.0002060  -0.0001709  -0.0000274
    3  -0.0002540  -0.0000196   0.0000021   0.0000492   0.0000334   0.0000269
           19          20          21          22          23          24
    1   0.0004987   0.0001714  -0.0003126   0.0000057  -0.0001051   0.0002016
    2   0.0016901  -0.0006488   0.0003585  -0.0000632   0.0000058   0.0002150
    3   0.0003471  -0.0001727  -0.0001960  -0.0000612  -0.0000350  -0.0000089
           25          26          27          28          29          30
    1   0.0004210  -0.0009050   0.0002919  -0.0000621   0.0008371  -0.0001368
    2  -0.0051255   0.0020510   0.0014448  -0.0002054  -0.0006741  -0.0004455
    3  -0.0006550  -0.0000119   0.0001970   0.0005043   0.0002705  -0.0000025
           31          32          33          34          35          36
    1   0.0001625  -0.0010283   0.0001448  -0.0003622   0.0000595   0.0002378
    2  -0.0000169   0.0008108   0.0001027  -0.0005103   0.0006503  -0.0004157
    3  -0.0000720  -0.0005427  -0.0003213   0.0007522  -0.0009320   0.0003311
           37          38          39          40          41          42
    1  -0.0000821   0.0001777  -0.0001025  -0.0000945  -0.0000838   0.0001601
    2   0.0002621   0.0001005  -0.0000046   0.0004450  -0.0002229   0.0000870
    3  -0.0000862   0.0002216   0.0000268  -0.0003792   0.0002697   0.0001968
           43          44          45          46          47          48
    1   0.0000927   0.0000448  -0.0000686  -0.0005624  -0.0000185   0.0004226
    2   0.0000424   0.0000504   0.0000527  -0.0001174  -0.0001118  -0.0003063
    3  -0.0001476  -0.0004434   0.0002975   0.0001720   0.0000432  -0.0001340
           49
    1  -0.0002186
    2   0.0000620
    3   0.0000999
 Max gradient component =       5.905E-03
 RMS gradient           =       9.555E-04
 Gradient time:  CPU 533.87 s  wall 90.16 s
 Geometry Optimization Parameters
   NAtoms,    NIC,     NZ,  NCons,   NDum,   NFix, NCnnct, MaxDiis
       49     390       0       0       0       0       0       0

 Cartesian Hessian Update
 Hessian Updated using BFGS Update


** GEOMETRY OPTIMIZATION IN DELOCALIZED INTERNAL COORDINATES **
   Searching for a Minimum

   Optimization Cycle:   9

                       Coordinates (Angstroms)
     ATOM                X               Y               Z
      1  C        -2.7635199279    0.7017570547   -0.4193082670
      2  H        -2.9112455504    1.0731074264   -1.4427567325
      3  C        -1.5423992006   -0.2323556964   -0.4680657334
      4  H        -1.2887817976   -0.5791683279    0.5372273738
      5  O        -0.4273525569    0.5139228716   -1.0033369997
      6  C        -1.7757937621   -1.4429689488   -1.3799023914
      7  H        -1.8257374375   -1.0765903626   -2.4108191489
      8  H        -0.9060650490   -2.0977689613   -1.3087231909
      9  C        -3.0650630211   -2.2114766929   -1.0673452348
     10  C        -2.9892209927   -3.0658314381    0.1826367024
     11  O        -2.0642654132   -3.1085330234    0.9540258436
     12  H        -3.9212747169   -3.6377554635    0.3957771325
     13  C        -4.2831803055   -1.2630035357   -0.9790419018
     14  H        -5.1760070889   -1.8174714742   -0.6691529524
     15  H        -4.4930581075   -0.8718069894   -1.9804050836
     16  C        -4.0207364171   -0.0975873555   -0.0167724072
     17  H        -4.8945390695    0.5590909644    0.0020241421
     18  H        -3.9050658488   -0.4884132765    1.0022184905
     19  C        -2.5001595985    1.9703382785    0.4481091298
     20  H        -1.5216147980    2.3501938443    0.1470162278
     21  C        -3.5567154888    3.0647379630    0.2277694628
     22  H        -3.2735152452    3.9875187347    0.7410892588
     23  H        -3.6512220887    3.2945663123   -0.8366744442
     24  H        -4.5437517695    2.7721319449    0.5975433461
     25  C        -2.4070255382    1.6199526881    1.9198502734
     26  O        -1.3784714248    1.3875271597    2.5094455100
     27  H        -3.3700756204    1.6227102882    2.4778879854
     28  H        -3.2641983517   -2.9280235609   -1.8774168545
     29  O         1.3869961186   -0.7216971893   -0.3637498265
     30  C         2.5617865797   -0.8106552347    0.4330244953
     31  H         2.3466356737   -0.6022970158    1.4873633216
     32  C         0.7216001817    0.5489901956   -0.2412472248
     33  H         0.4966665345    0.7338180096    0.8189146573
     34  C         3.0576281906   -2.2522332961    0.3752862170
     35  O         3.1589351027   -2.9745412996    1.3291041701
     36  O         3.3811502410   -2.6272450253   -0.8819217127
     37  H         3.6751873918   -3.5491071819   -0.8379957284
     38  C         3.6016487813    0.1960450521   -0.0885375403
     39  H         3.8455980086   -0.0806920538   -1.1245398002
     40  O         4.7535291477    0.1182517896    0.7326935298
     41  H         5.2946968474    0.8992892071    0.5689308475
     42  C         2.9863805673    1.5942688884   -0.0673419167
     43  H         2.8399326482    1.8987158096    0.9731881288
     44  O         3.8957905180    2.5718763442   -0.5964572881
     45  H         4.0579489379    2.3698731044   -1.5265821447
     46  C         1.6368371847    1.6456685028   -0.7888958186
     47  H         1.7785472097    1.4430226841   -1.8613007085
     48  O         1.0084931826    2.9038678979   -0.6005406542
     49  H         1.6871201876    3.5861375684   -0.6660400312
   Point Group: c1    Number of degrees of freedom:   141


   Energy is  -1301.528920171

 Hessian Updated using BFGS Update

141 Hessian modes will be used to form the next step
  Hessian Eigenvalues:
     0.001503    0.002481    0.005486    0.005857    0.006249    0.006556
     0.006911    0.006988    0.007458    0.007591    0.010042    0.010712
     0.011210    0.011532    0.014505    0.014604    0.019885    0.021257
     0.021956    0.030487    0.032159    0.033795    0.037502    0.038128
     0.040302    0.042590    0.043536    0.044347    0.045498    0.046032
     0.046227    0.047183    0.048471    0.048573    0.049504    0.050058
     0.050191    0.051181    0.054876    0.055026    0.055310    0.055824
     0.056452    0.057326    0.058097    0.058696    0.060578    0.061310
     0.063377    0.068142    0.069129    0.070952    0.074728    0.079966
     0.081922    0.082807    0.083925    0.087631    0.091121    0.095071
     0.107658    0.115231    0.117804    0.134824    0.142541    0.148836
     0.155293    0.159481    0.159845    0.159964    0.160001    0.160013
     0.160084    0.160383    0.161578    0.164309    0.167308    0.169248
     0.174028    0.178647    0.181707    0.186802    0.193673    0.197512
     0.200416    0.205785    0.219329    0.220091    0.245692    0.250324
     0.250860    0.270381    0.272031    0.273671    0.277541    0.284067
     0.286284    0.286488    0.291414    0.292525    0.293896    0.298242
     0.303122    0.306950    0.308156    0.314792    0.329383    0.332628
     0.336274    0.337699    0.338638    0.339313    0.339428    0.339588
     0.339842    0.340016    0.340158    0.340379    0.340616    0.341099
     0.341227    0.341495    0.341792    0.342577    0.342976    0.343310
     0.365725    0.393147    0.394173    0.399370    0.402056    0.407967
     0.412125    0.512611    0.518723    0.522538    0.523507    0.546410
     0.896617    0.924418    0.941248

 Minimum Search - Taking Simple RFO Step
 Searching for Lamda that Minimizes Along All modes
 Value Taken    Lamda =  -0.00064587
 Step Taken.  Stepsize is  0.189662

                             Maximum     Tolerance    Cnvgd?
         Gradient           0.002127      0.000300      NO
         Displacement       0.059179      0.001200      NO
         Energy change      0.000149      0.000001      NO


 New Cartesian Coordinates Obtained by Inverse Iteration

 Displacement from previous Coordinates is:  0.448923
 ----------------------------------------------------------------
             Standard Nuclear Orientation (Angstroms)
    I     Atom           X                Y                Z
 ----------------------------------------------------------------
    1      C      -2.7681894226     0.7062557246    -0.4206223806
    2      H      -2.9154176346     1.0652272816    -1.4485331868
    3      C      -1.5432735963    -0.2237307384    -0.4567887002
    4      H      -1.2930618136    -0.5622801050     0.5521767255
    5      O      -0.4265754313     0.5201830384    -0.9921100475
    6      C      -1.7709864213    -1.4425993862    -1.3597245790
    7      H      -1.8193720461    -1.0842269689    -2.3934578519
    8      H      -0.8999531818    -2.0949747084    -1.2812683045
    9      C      -3.0584830895    -2.2123543453    -1.0423233427
   10      C      -2.9789237496    -3.0620997384     0.2115652035
   11      O      -2.0244246679    -3.1581277938     0.9417330773
   12      H      -3.9089815878    -3.6361709731     0.4281438222
   13      C      -4.2795429872    -1.2696327304    -0.9632839393
   14      H      -5.1696170744    -1.8258930664    -0.6486332324
   15      H      -4.4912224425    -0.8876469069    -1.9677799902
   16      C      -4.0226351751    -0.0943115321    -0.0115638754
   17      H      -4.8993140224     0.5587523990     0.0015019199
   18      H      -3.9047930886    -0.4752935005     1.0111425020
   19      C      -2.5152508461     1.9871096176     0.4325380493
   20      H      -1.5346277549     2.3655939266     0.1350481065
   21      C      -3.5715135230     3.0751012271     0.1866201741
   22      H      -3.2990656039     4.0040577540     0.6949799428
   23      H      -3.6521109069     3.2948740503    -0.8810961178
   24      H      -4.5625660489     2.7824019331     0.5456156315
   25      C      -2.4330115004     1.6546233556     1.9093273231
   26      O      -1.4149272370     1.3716439615     2.4964567966
   27      H      -3.3981281625     1.6759571838     2.4635320936
   28      H      -3.2535576183    -2.9363153341    -1.8473501286
   29      O       1.3891560277    -0.7224397135    -0.3734187510
   30      C       2.5675598401    -0.8220940763     0.4169825608
   31      H       2.3575466256    -0.6282687866     1.4752666697
   32      C       0.7248359189     0.5469661849    -0.2315020299
   33      H       0.5015393371     0.7155149144     0.8316920704
   34      C       3.0604607088    -2.2633725574     0.3368954219
   35      O       3.1531263824    -3.0035586657     1.2786863098
   36      O       3.3845249224    -2.6179009614    -0.9262082305
   37      H       3.6721679738    -3.5425816344    -0.8961507705
   38      C       3.6057943902     0.1892544957    -0.0967339772
   39      H       3.8434721632    -0.0716907435    -1.1382633376
   40      O       4.7642809136     0.0978593963     0.7145154072
   41      H       5.3043889208     0.8812729240     0.5568291555
   42      C       2.9913280287     1.5869137803    -0.0493413860
   43      H       2.8464492357     1.8717933492     0.9970840887
   44      O       3.9006786460     2.5746498724    -0.5598898151
   45      H       4.0634433958     2.3897482472    -1.4937324996
   46      C       1.6400238394     1.6509111040    -0.7666225686
   47      H       1.7789916929     1.4642900345    -1.8422224825
   48      O       1.0149848588     2.9086743272    -0.5602532054
   49      H       1.6978258610     3.5880920643    -0.6132038118
 ----------------------------------------------------------------
 Molecular Point Group                 C1    NOp =  1
 Largest Abelian Subgroup              C1    NOp =  1
 Nuclear Repulsion Energy =  2492.5379157008 hartrees
 There are       96 alpha and       96 beta electrons
 Applying Cartesian multipole field
    Component          Value
    ---------          -----
     (2,0,0)        1.00000E-12
     (0,2,0)        2.00000E-11
     (0,0,2)       -3.00000E-11
 Nucleus-field energy     =     0.0000000385 hartrees
 Requested basis set is 6-311++G(d,p)
 There are 270 shells and 718 basis functions
 A cutoff of  1.0D-11 yielded  26341 shell pairs
 There are    183016 function pairs (    194068 Cartesian)
 Smallest overlap matrix eigenvalue = 8.97E-07

 Q-Chem warning in module stvman/mkSTV.C, line 306:

 Overlap eigenvalue is smaller than square root of threshold
 Use THRESH >= 12 to get rid of this warning

 Linear dependence detected in AO basis
 Tighter screening thresholds may be required for diffuse basis sets
 Use S2THRESH > 14 and THRESH = 14 in case of SCF convergence issues
 Number of orthogonalized atomic orbitals = 717
 Maximum deviation from orthogonality = 1.998E-10
 Guess MOs from SCF MO coefficient file

 -----------------------------------------------------------------------
  General SCF calculation program by
  Eric Jon Sundstrom, Paul Horn, Yuezhi Mao, Dmitri Zuev, Alec White,
  David Stuck, Shaama M.S., Shane Yost, Joonho Lee, David Small,
  Daniel Levine, Susi Lehtola, Hugh Burton, Evgeny Epifanovsky
 -----------------------------------------------------------------------
 Exchange:     0.2000 Hartree-Fock + 0.0800 Slater + 0.7200 B88
 Correlation:  0.1900 VWN1RPA + 0.8100 LYP
 Using SG-1 standard quadrature grid
 using 6 threads for integral computing
 -------------------------------------------------------
 OpenMP Integral computing Module                
 Release: version 2.0, May 2017, Q-Chem Inc. Pleasanton 
 -------------------------------------------------------
 -------------------------------------------------------
 OpenMP BLAS3 based DFT computing Module                
 Release: version 1.0, May 2013, Q-Chem Inc. Pittsburgh 
 -------------------------------------------------------
 A restricted SCF calculation will be
 performed using DIIS
 SCF converges when DIIS error is below 1.0e-08
 ---------------------------------------
  Cycle       Energy         DIIS error
 ---------------------------------------
    1   -1301.5221969231      2.73e-04  
    2   -1301.5290823211      5.21e-05  
    3   -1301.5289600727      7.89e-05  
    4   -1301.5292308384      1.78e-05  
    5   -1301.5292429330      8.34e-06  
    6   -1301.5292460456      1.55e-06  
    7   -1301.5292461557      5.85e-07  
    8   -1301.5292461744      1.62e-07  
    9   -1301.5292461755      8.69e-08  
   10   -1301.5292461757      3.30e-08  
   11   -1301.5292461758      1.16e-08  
   12   -1301.5292461757      3.34e-09  Convergence criterion met
 ---------------------------------------
 SCF time:   CPU 2241.89s  wall 395.00s 
 SCF   energy in the final basis set =    -1301.5292461757
 Total energy in the final basis set =    -1301.5292461757

 --------------------------------------------------------------

                    Orbital Energies (a.u.)
 --------------------------------------------------------------

 Alpha MOs
 -- Occupied --
-19.1802 -19.1622 -19.1479 -19.1428 -19.1419 -19.1394 -19.1341 -19.1320
-19.1245 -10.3155 -10.2849 -10.2695 -10.2663 -10.2524 -10.2486 -10.2469
-10.2429 -10.2318 -10.1998 -10.1949 -10.1934 -10.1884 -10.1881 -10.1767
-10.1753  -1.1237  -1.0925  -1.0697  -1.0648  -1.0610  -1.0480  -1.0357
 -1.0338  -1.0319  -0.8632  -0.8166  -0.8044  -0.7940  -0.7575  -0.7534
 -0.6947  -0.6768  -0.6627  -0.6494  -0.6362  -0.6224  -0.6175  -0.6104
 -0.5675  -0.5588  -0.5564  -0.5499  -0.5414  -0.5194  -0.5106  -0.5014
 -0.4970  -0.4945  -0.4915  -0.4838  -0.4800  -0.4734  -0.4672  -0.4600
 -0.4563  -0.4463  -0.4410  -0.4323  -0.4277  -0.4190  -0.4144  -0.4132
 -0.4034  -0.4020  -0.3926  -0.3892  -0.3856  -0.3795  -0.3748  -0.3705
 -0.3681  -0.3633  -0.3572  -0.3559  -0.3410  -0.3360  -0.3330  -0.3284
 -0.3211  -0.3100  -0.2976  -0.2870  -0.2837  -0.2776  -0.2668  -0.2613
 -- Virtual --
 -0.0449  -0.0446  -0.0279  -0.0178  -0.0162  -0.0068  -0.0027   0.0002
  0.0050   0.0090   0.0165   0.0220   0.0252   0.0312   0.0314   0.0356
  0.0422   0.0461   0.0469   0.0518   0.0539   0.0583   0.0616   0.0672
  0.0714   0.0736   0.0763   0.0802   0.0815   0.0852   0.0894   0.0921
  0.0951   0.0992   0.0999   0.1011   0.1030   0.1066   0.1085   0.1109
  0.1128   0.1132   0.1175   0.1190   0.1206   0.1233   0.1248   0.1289
  0.1298   0.1319   0.1360   0.1366   0.1386   0.1396   0.1408   0.1438
  0.1453   0.1468   0.1516   0.1522   0.1533   0.1540   0.1577   0.1597
  0.1620   0.1623   0.1654   0.1673   0.1707   0.1708   0.1739   0.1776
  0.1838   0.1853   0.1867   0.1891   0.1901   0.1928   0.1973   0.1996
  0.2035   0.2060   0.2097   0.2106   0.2117   0.2174   0.2193   0.2227
  0.2230   0.2258   0.2281   0.2306   0.2348   0.2363   0.2397   0.2433
  0.2451   0.2475   0.2498   0.2521   0.2542   0.2557   0.2606   0.2634
  0.2663   0.2707   0.2749   0.2751   0.2805   0.2820   0.2832   0.2858
  0.2876   0.2901   0.2941   0.2968   0.2993   0.3016   0.3065   0.3083
  0.3102   0.3144   0.3164   0.3202   0.3216   0.3241   0.3271   0.3307
  0.3328   0.3356   0.3381   0.3396   0.3428   0.3447   0.3484   0.3509
  0.3554   0.3558   0.3581   0.3631   0.3667   0.3687   0.3722   0.3739
  0.3770   0.3782   0.3812   0.3851   0.3884   0.3973   0.3995   0.4044
  0.4068   0.4121   0.4130   0.4202   0.4210   0.4281   0.4304   0.4351
  0.4362   0.4384   0.4472   0.4580   0.4604   0.4626   0.4644   0.4774
  0.4845   0.4880   0.4951   0.4978   0.5049   0.5079   0.5141   0.5197
  0.5227   0.5268   0.5384   0.5419   0.5486   0.5544   0.5622   0.5691
  0.5722   0.5737   0.5766   0.5865   0.5915   0.5983   0.6038   0.6059
  0.6127   0.6178   0.6226   0.6240   0.6296   0.6371   0.6416   0.6483
  0.6505   0.6542   0.6552   0.6642   0.6711   0.6746   0.6835   0.6876
  0.6926   0.7025   0.7026   0.7083   0.7160   0.7194   0.7240   0.7251
  0.7353   0.7429   0.7468   0.7504   0.7539   0.7578   0.7637   0.7652
  0.7684   0.7702   0.7770   0.7820   0.7892   0.7904   0.7947   0.7980
  0.8010   0.8081   0.8162   0.8268   0.8271   0.8348   0.8378   0.8409
  0.8594   0.8633   0.8863   0.8910   0.9048   0.9212   0.9237   0.9323
  0.9530   0.9587   0.9647   0.9750   0.9859   0.9974   1.0037   1.0206
  1.0301   1.0448   1.0546   1.0566   1.0700   1.0855   1.0920   1.1007
  1.1041   1.1257   1.1331   1.1390   1.1465   1.1496   1.1575   1.1640
  1.1692   1.1759   1.1794   1.1855   1.1940   1.1970   1.2078   1.2115
  1.2176   1.2230   1.2297   1.2386   1.2437   1.2476   1.2591   1.2653
  1.2673   1.2730   1.2849   1.2929   1.3059   1.3106   1.3140   1.3238
  1.3345   1.3428   1.3458   1.3543   1.3690   1.3736   1.3796   1.3914
  1.3992   1.4046   1.4139   1.4372   1.4421   1.4494   1.4633   1.4736
  1.4867   1.4959   1.5020   1.5142   1.5221   1.5271   1.5315   1.5434
  1.5468   1.5497   1.5595   1.5634   1.5654   1.5707   1.5774   1.5787
  1.5855   1.5870   1.5937   1.6007   1.6098   1.6116   1.6146   1.6252
  1.6304   1.6350   1.6398   1.6447   1.6482   1.6548   1.6557   1.6642
  1.6685   1.6708   1.6776   1.6818   1.6902   1.6935   1.6988   1.7056
  1.7099   1.7256   1.7271   1.7293   1.7424   1.7479   1.7552   1.7679
  1.7736   1.7751   1.7903   1.8012   1.8056   1.8108   1.8136   1.8219
  1.8276   1.8308   1.8354   1.8421   1.8601   1.8673   1.8713   1.8846
  1.8955   1.8997   1.9191   1.9269   1.9306   1.9383   1.9491   1.9593
  1.9759   1.9803   1.9931   2.0022   2.0045   2.0214   2.0275   2.0359
  2.0485   2.0627   2.0660   2.0713   2.0774   2.0905   2.0969   2.1103
  2.1194   2.1313   2.1423   2.1542   2.1584   2.1659   2.1681   2.1806
  2.1901   2.1952   2.2142   2.2292   2.2428   2.2549   2.2627   2.2764
  2.2816   2.3075   2.3158   2.3221   2.3247   2.3433   2.3454   2.3534
  2.3674   2.3770   2.3794   2.4029   2.4140   2.4313   2.4685   2.4966
  2.5013   2.5170   2.5258   2.5370   2.5496   2.5545   2.5625   2.5731
  2.5804   2.5856   2.5936   2.6126   2.6171   2.6289   2.6431   2.6479
  2.6538   2.6607   2.6711   2.6757   2.6849   2.6999   2.7116   2.7286
  2.7381   2.7407   2.7505   2.7798   2.7936   2.8022   2.8080   2.8144
  2.8232   2.8292   2.8413   2.8456   2.8558   2.8630   2.8788   2.8856
  2.8927   2.8978   2.9038   2.9115   2.9272   2.9323   2.9345   2.9452
  2.9482   2.9623   2.9789   2.9855   2.9939   2.9969   3.0002   3.0140
  3.0236   3.0361   3.0451   3.0533   3.0661   3.0734   3.0866   3.0919
  3.1004   3.1093   3.1179   3.1303   3.1310   3.1527   3.1573   3.1657
  3.1697   3.1874   3.1940   3.2007   3.2146   3.2236   3.2408   3.2751
  3.2837   3.2903   3.3084   3.3219   3.3389   3.3501   3.3663   3.3763
  3.3793   3.3852   3.4057   3.4257   3.4301   3.4391   3.4853   3.5043
  3.5182   3.5386   3.5508   3.5738   3.5935   3.6264   3.6966   3.7803
  3.7904   3.7934   3.8019   3.8108   3.8286   3.8475   3.8936   3.9078
  3.9137   3.9310   3.9421   3.9483   3.9566   3.9944   4.0009   4.0116
  4.0386   4.0581   4.0994   4.1066   4.1275   4.1625   4.1815   4.1911
  4.2236   4.2473   4.2644   4.2730   4.2972   4.3051   4.3385   4.3506
  4.3824   4.9993   5.0740   5.0921   5.0963   5.1029   5.1047   5.1144
  5.1708   5.1941   5.2089   5.2232   5.2592   5.3783   5.3934   5.4327
  5.4419   5.4683   5.4955   5.6121   5.6215   5.6489   5.6691   5.7102
  5.7499   5.7643   5.8362   5.8588  23.7618  23.7797  23.7980  23.8089
 23.8232  23.8286  23.8493  23.8689  23.8868  23.8984  23.9084  23.9241
 23.9292  23.9470  23.9662  23.9845  49.8826  49.9125  49.9543  49.9569
 49.9725  49.9776  49.9947  50.0176  50.0259
 --------------------------------------------------------------

          Ground-State Mulliken Net Atomic Charges

     Atom                 Charge (a.u.)
  ----------------------------------------
      1 C                    -0.185719
      2 H                     0.248057
      3 C                    -0.410399
      4 H                     0.260677
      5 O                     0.190064
      6 C                    -0.664476
      7 H                     0.168907
      8 H                     0.265085
      9 C                     0.604921
     10 C                    -0.351968
     11 O                    -0.164460
     12 H                     0.097493
     13 C                    -0.722109
     14 H                     0.197650
     15 H                     0.146362
     16 C                    -0.350107
     17 H                     0.175872
     18 H                     0.204702
     19 C                     0.200905
     20 H                     0.349203
     21 C                    -0.738953
     22 H                     0.176888
     23 H                     0.153473
     24 H                     0.145927
     25 C                    -0.127232
     26 O                    -0.163178
     27 H                     0.115492
     28 H                     0.255282
     29 O                     0.060584
     30 C                    -0.364616
     31 H                     0.278584
     32 C                     0.152299
     33 H                     0.257720
     34 C                    -0.097719
     35 O                    -0.179705
     36 O                    -0.102190
     37 H                     0.288531
     38 C                    -0.173061
     39 H                     0.271995
     40 O                    -0.137342
     41 H                     0.265506
     42 C                    -0.554331
     43 H                     0.310198
     44 O                    -0.216682
     45 H                     0.267725
     46 C                    -0.760376
     47 H                     0.222151
     48 O                    -0.120129
     49 H                     0.252500
  ----------------------------------------
  Sum of atomic charges =     0.000000

 -----------------------------------------------------------------
                    Cartesian Multipole Moments
 -----------------------------------------------------------------
    Charge (ESU x 10^10)
                 0.0000
    Dipole Moment (Debye)
         X      -3.1991      Y       2.1935      Z      -5.3924
       Tot       6.6426
    Quadrupole Moments (Debye-Ang)
        XX    -125.0834     XY       8.4094     YY    -149.8848
        XZ      -9.4844     YZ       9.4759     ZZ    -157.6647
    Octopole Moments (Debye-Ang^2)
       XXX      -6.5079    XXY      13.5608    XYY       7.5746
       YYY      15.0855    XXZ     -53.6156    XYZ      -0.8160
       YYZ     -49.3403    XZZ      17.3312    YZZ      19.7883
       ZZZ     -26.0097
    Hexadecapole Moments (Debye-Ang^3)
      XXXX   -7334.7500   XXXY     144.6409   XXYY   -1721.8391
      XYYY     -73.6961   YYYY   -3393.9483   XXXZ    -251.0568
      XXYZ      68.3716   XYYZ    -105.6852   YYYZ     104.3020
      XXZZ   -1421.0432   XYZZ      59.9239   YYZZ    -777.5043
      XZZZ     -30.4799   YZZZ     -71.2770   ZZZZ   -1061.9888
 -----------------------------------------------------------------
 Calculating analytic gradient of the SCF energy
 Gradient of SCF Energy
            1           2           3           4           5           6
    1   0.0005105   0.0000666  -0.0001454   0.0000769  -0.0003219  -0.0006073
    2   0.0000386   0.0000216   0.0000920   0.0000470   0.0002553  -0.0003065
    3   0.0000233   0.0000592   0.0000857  -0.0002187  -0.0000293   0.0000571
            7           8           9          10          11          12
    1   0.0000250   0.0000948   0.0006416  -0.0004012   0.0001505   0.0001165
    2   0.0000078   0.0001436  -0.0006525   0.0006410  -0.0002080  -0.0001480
    3   0.0000042   0.0000167  -0.0002198  -0.0000618   0.0001924  -0.0000505
           13          14          15          16          17          18
    1  -0.0003046  -0.0000302   0.0000575  -0.0001929   0.0000873   0.0000265
    2   0.0001489   0.0000045  -0.0000432  -0.0000577  -0.0001708   0.0000040
    3   0.0002064  -0.0000385   0.0000019   0.0000856   0.0000226   0.0000436
           19          20          21          22          23          24
    1  -0.0001037   0.0002233  -0.0001279   0.0000218  -0.0000502   0.0001964
    2   0.0002080  -0.0004588   0.0000221  -0.0000039   0.0000234   0.0001658
    3  -0.0001105  -0.0000761  -0.0001836  -0.0000293  -0.0000569   0.0000401
           25          26          27          28          29          30
    1   0.0000922  -0.0001358   0.0000040  -0.0001792   0.0006152  -0.0003791
    2   0.0000843   0.0001496  -0.0002626   0.0001044  -0.0008362  -0.0000681
    3   0.0002870   0.0001229  -0.0002124   0.0000013   0.0000541   0.0000117
           31          32          33          34          35          36
    1   0.0001444  -0.0005662   0.0001799   0.0003226  -0.0001991  -0.0000221
    2  -0.0000874   0.0010535  -0.0001879   0.0002479  -0.0000846   0.0000413
    3   0.0000264   0.0000812  -0.0002279   0.0001293   0.0000728  -0.0001617
           37          38          39          40          41          42
    1  -0.0000832  -0.0001226   0.0000933   0.0000695   0.0000371   0.0000500
    2   0.0000994  -0.0001604   0.0000486   0.0001125   0.0000244  -0.0002325
    3   0.0001219   0.0002467   0.0000019  -0.0003196   0.0000907  -0.0003216
           43          44          45          46          47          48
    1   0.0000619   0.0002466  -0.0000086  -0.0003902   0.0000332   0.0001242
    2   0.0000557   0.0002790  -0.0000365  -0.0002293   0.0000462   0.0000281
    3  -0.0000699   0.0000553   0.0001189   0.0002666   0.0000343  -0.0002292
           49
    1   0.0000021
    2   0.0000364
    3   0.0000554
 Max gradient component =       1.053E-03
 RMS gradient           =       2.287E-04
 Gradient time:  CPU 533.42 s  wall 90.04 s
 Geometry Optimization Parameters
   NAtoms,    NIC,     NZ,  NCons,   NDum,   NFix, NCnnct, MaxDiis
       49     390       0       0       0       0       0       0

 Cartesian Hessian Update
 Hessian Updated using BFGS Update


** GEOMETRY OPTIMIZATION IN DELOCALIZED INTERNAL COORDINATES **
   Searching for a Minimum

   Optimization Cycle:  10

                       Coordinates (Angstroms)
     ATOM                X               Y               Z
      1  C        -2.7681894226    0.7062557246   -0.4206223806
      2  H        -2.9154176346    1.0652272816   -1.4485331868
      3  C        -1.5432735963   -0.2237307384   -0.4567887002
      4  H        -1.2930618136   -0.5622801050    0.5521767255
      5  O        -0.4265754313    0.5201830384   -0.9921100475
      6  C        -1.7709864213   -1.4425993862   -1.3597245790
      7  H        -1.8193720461   -1.0842269689   -2.3934578519
      8  H        -0.8999531818   -2.0949747084   -1.2812683045
      9  C        -3.0584830895   -2.2123543453   -1.0423233427
     10  C        -2.9789237496   -3.0620997384    0.2115652035
     11  O        -2.0244246679   -3.1581277938    0.9417330773
     12  H        -3.9089815878   -3.6361709731    0.4281438222
     13  C        -4.2795429872   -1.2696327304   -0.9632839393
     14  H        -5.1696170744   -1.8258930664   -0.6486332324
     15  H        -4.4912224425   -0.8876469069   -1.9677799902
     16  C        -4.0226351751   -0.0943115321   -0.0115638754
     17  H        -4.8993140224    0.5587523990    0.0015019199
     18  H        -3.9047930886   -0.4752935005    1.0111425020
     19  C        -2.5152508461    1.9871096176    0.4325380493
     20  H        -1.5346277549    2.3655939266    0.1350481065
     21  C        -3.5715135230    3.0751012271    0.1866201741
     22  H        -3.2990656039    4.0040577540    0.6949799428
     23  H        -3.6521109069    3.2948740503   -0.8810961178
     24  H        -4.5625660489    2.7824019331    0.5456156315
     25  C        -2.4330115004    1.6546233556    1.9093273231
     26  O        -1.4149272370    1.3716439615    2.4964567966
     27  H        -3.3981281625    1.6759571838    2.4635320936
     28  H        -3.2535576183   -2.9363153341   -1.8473501286
     29  O         1.3891560277   -0.7224397135   -0.3734187510
     30  C         2.5675598401   -0.8220940763    0.4169825608
     31  H         2.3575466256   -0.6282687866    1.4752666697
     32  C         0.7248359189    0.5469661849   -0.2315020299
     33  H         0.5015393371    0.7155149144    0.8316920704
     34  C         3.0604607088   -2.2633725574    0.3368954219
     35  O         3.1531263824   -3.0035586657    1.2786863098
     36  O         3.3845249224   -2.6179009614   -0.9262082305
     37  H         3.6721679738   -3.5425816344   -0.8961507705
     38  C         3.6057943902    0.1892544957   -0.0967339772
     39  H         3.8434721632   -0.0716907435   -1.1382633376
     40  O         4.7642809136    0.0978593963    0.7145154072
     41  H         5.3043889208    0.8812729240    0.5568291555
     42  C         2.9913280287    1.5869137803   -0.0493413860
     43  H         2.8464492357    1.8717933492    0.9970840887
     44  O         3.9006786460    2.5746498724   -0.5598898151
     45  H         4.0634433958    2.3897482472   -1.4937324996
     46  C         1.6400238394    1.6509111040   -0.7666225686
     47  H         1.7789916929    1.4642900345   -1.8422224825
     48  O         1.0149848588    2.9086743272   -0.5602532054
     49  H         1.6978258610    3.5880920643   -0.6132038118
   Point Group: c1    Number of degrees of freedom:   141


   Energy is  -1301.529246176

 Hessian Updated using BFGS Update

141 Hessian modes will be used to form the next step
  Hessian Eigenvalues:
     0.001539    0.002397    0.005484    0.005857    0.006213    0.006555
     0.006914    0.006990    0.007471    0.007620    0.010042    0.010693
     0.011229    0.011527    0.014333    0.014507    0.019886    0.021311
     0.021956    0.030470    0.032175    0.034391    0.037541    0.038081
     0.040905    0.042467    0.043901    0.044870    0.045337    0.046060
     0.046274    0.047107    0.048474    0.048704    0.049528    0.050021
     0.051061    0.051434    0.054854    0.055102    0.055287    0.056178
     0.056571    0.057300    0.058416    0.058625    0.060834    0.061148
     0.063392    0.068220    0.069053    0.071313    0.074743    0.079836
     0.081928    0.082804    0.083955    0.087640    0.091160    0.095083
     0.107542    0.115231    0.117906    0.134829    0.142614    0.149101
     0.155277    0.159529    0.159841    0.159954    0.159993    0.160015
     0.160049    0.160398    0.161450    0.164688    0.167273    0.168859
     0.173902    0.178583    0.181663    0.186848    0.193850    0.197535
     0.200380    0.204802    0.219007    0.220060    0.245548    0.250434
     0.250883    0.270495    0.272167    0.273722    0.277306    0.284074
     0.286169    0.286406    0.291142    0.292665    0.293899    0.297777
     0.302704    0.306728    0.308097    0.310626    0.329317    0.332634
     0.336267    0.337705    0.338688    0.339287    0.339428    0.339595
     0.339842    0.340015    0.340148    0.340379    0.340588    0.341090
     0.341231    0.341370    0.341778    0.342536    0.342809    0.342978
     0.364914    0.392912    0.394207    0.398274    0.401856    0.407862
     0.411403    0.512500    0.518742    0.522547    0.523392    0.546411
     0.897106    0.924492    0.941236

 Minimum Search - Taking Simple RFO Step
 Searching for Lamda that Minimizes Along All modes
 Value Taken    Lamda =  -0.00014338
 Step Taken.  Stepsize is  0.202097

                             Maximum     Tolerance    Cnvgd?
         Gradient           0.000916      0.000300      NO
         Displacement       0.075183      0.001200      NO
         Energy change     -0.000326      0.000001      NO


 New Cartesian Coordinates Obtained by Inverse Iteration

 Displacement from previous Coordinates is:  0.513850
 ----------------------------------------------------------------
             Standard Nuclear Orientation (Angstroms)
    I     Atom           X                Y                Z
 ----------------------------------------------------------------
    1      C      -2.7697949704     0.7140932501    -0.4395908960
    2      H      -2.9156997927     1.0650341605    -1.4705587027
    3      C      -1.5446835479    -0.2169268358    -0.4628637796
    4      H      -1.3017845279    -0.5483461204     0.5506310091
    5      O      -0.4226867440     0.5206231556    -0.9954222167
    6      C      -1.7679970957    -1.4418228964    -1.3583552330
    7      H      -1.8126167827    -1.0913691490    -2.3949134401
    8      H      -0.8982664938    -2.0947247236    -1.2708982574
    9      C      -3.0567490717    -2.2083441227    -1.0382328890
   10      C      -2.9778691302    -3.0499841405     0.2216098492
   11      O      -2.0171196368    -3.1555700699     0.9419131500
   12      H      -3.9150916184    -3.6071428633     0.4519177602
   13      C      -4.2781518211    -1.2664576268    -0.9707163809
   14      H      -5.1682666350    -1.8211803018    -0.6534956666
   15      H      -4.4880200964    -0.8923456074    -1.9785465263
   16      C      -4.0244735608    -0.0837143435    -0.0274711440
   17      H      -4.9013359644     0.5695577536    -0.0211793438
   18      H      -3.9085707213    -0.4569641403     0.9983531002
   19      C      -2.5205778244     2.0008084881     0.4063222617
   20      H      -1.5655661254     2.4110425989     0.0700094267
   21      C      -3.6195282190     3.0552738275     0.2093359854
   22      H      -3.3596299301     3.9888343974     0.7159262416
   23      H      -3.7459519064     3.2805482803    -0.8527079651
   24      H      -4.5870051635     2.7263640785     0.6006169060
   25      C      -2.3634093885     1.6663300147     1.8762275146
   26      O      -1.3168229602     1.3765693272     2.4074310972
   27      H      -3.2981513585     1.6891817144     2.4807656993
   28      H      -3.2479172725    -2.9399859329    -1.8375134558
   29      O       1.3883305334    -0.7247818074    -0.3736117054
   30      C       2.5650694432    -0.8274958304     0.4191157104
   31      H       2.3518191077    -0.6352215395     1.4771132099
   32      C       0.7250213233     0.5443248996    -0.2301624814
   33      H       0.4969926455     0.7109032484     0.8328088520
   34      C       3.0566030850    -2.2697488444     0.3373834964
   35      O       3.1474711072    -3.0112971241     1.2782004021
   36      O       3.3841997152    -2.6223566708    -0.9253153915
   37      H       3.6727746728    -3.5469153462    -0.8969844765
   38      C       3.6052569795     0.1845690387    -0.0887739217
   39      H       3.8452051573    -0.0740010940    -1.1303723269
   40      O       4.7605057414     0.0895243298     0.7266491713
   41      H       5.3027060659     0.8719799448     0.5713077194
   42      C       2.9910773439     1.5822570800    -0.0381316831
   43      H       2.8426791931     1.8633935416     1.0089507680
   44      O       3.9013755158     2.5708594043    -0.5442416119
   45      H       4.0651565844     2.3894932018    -1.4787598501
   46      C       1.6427122466     1.6490400297    -0.7597578484
   47      H       1.7844926160     1.4645187492    -1.8354225222
   48      O       1.0170814433     2.9061781840    -0.5516117924
   49      H       1.7002608873     3.5855516133    -0.6007233129
 ----------------------------------------------------------------
 Molecular Point Group                 C1    NOp =  1
 Largest Abelian Subgroup              C1    NOp =  1
 Nuclear Repulsion Energy =  2495.6948096827 hartrees
 There are       96 alpha and       96 beta electrons
 Applying Cartesian multipole field
    Component          Value
    ---------          -----
     (2,0,0)        1.00000E-12
     (0,2,0)        2.00000E-11
     (0,0,2)       -3.00000E-11
 Nucleus-field energy     =     0.0000000389 hartrees
 Requested basis set is 6-311++G(d,p)
 There are 270 shells and 718 basis functions
 A cutoff of  1.0D-11 yielded  26344 shell pairs
 There are    183067 function pairs (    194118 Cartesian)
 Smallest overlap matrix eigenvalue = 9.02E-07

 Q-Chem warning in module stvman/mkSTV.C, line 306:

 Overlap eigenvalue is smaller than square root of threshold
 Use THRESH >= 12 to get rid of this warning

 Linear dependence detected in AO basis
 Tighter screening thresholds may be required for diffuse basis sets
 Use S2THRESH > 14 and THRESH = 14 in case of SCF convergence issues
 Number of orthogonalized atomic orbitals = 717
 Maximum deviation from orthogonality = 2.138E-10
 Guess MOs from SCF MO coefficient file

 -----------------------------------------------------------------------
  General SCF calculation program by
  Eric Jon Sundstrom, Paul Horn, Yuezhi Mao, Dmitri Zuev, Alec White,
  David Stuck, Shaama M.S., Shane Yost, Joonho Lee, David Small,
  Daniel Levine, Susi Lehtola, Hugh Burton, Evgeny Epifanovsky
 -----------------------------------------------------------------------
 Exchange:     0.2000 Hartree-Fock + 0.0800 Slater + 0.7200 B88
 Correlation:  0.1900 VWN1RPA + 0.8100 LYP
 Using SG-1 standard quadrature grid
 using 6 threads for integral computing
 -------------------------------------------------------
 OpenMP Integral computing Module                
 Release: version 2.0, May 2017, Q-Chem Inc. Pleasanton 
 -------------------------------------------------------
 -------------------------------------------------------
 OpenMP BLAS3 based DFT computing Module                
 Release: version 1.0, May 2013, Q-Chem Inc. Pittsburgh 
 -------------------------------------------------------
 A restricted SCF calculation will be
 performed using DIIS
 SCF converges when DIIS error is below 1.0e-08
 ---------------------------------------
  Cycle       Energy         DIIS error
 ---------------------------------------
    1   -1301.5233127597      2.76e-04  
    2   -1301.5291369919      3.34e-05  
    3   -1301.5290842332      5.27e-05  
    4   -1301.5292066845      1.04e-05  
    5   -1301.5292108647      5.12e-06  
    6   -1301.5292121121      1.18e-06  
    7   -1301.5292121768      3.85e-07  
    8   -1301.5292121847      1.20e-07  
    9   -1301.5292121855      7.65e-08  
   10   -1301.5292121858      2.41e-08  
   11   -1301.5292121856      7.30e-09  Convergence criterion met
 ---------------------------------------
 SCF time:   CPU 2055.62s  wall 362.00s 
 SCF   energy in the final basis set =    -1301.5292121856
 Total energy in the final basis set =    -1301.5292121856

 --------------------------------------------------------------

                    Orbital Energies (a.u.)
 --------------------------------------------------------------

 Alpha MOs
 -- Occupied --
-19.1796 -19.1614 -19.1466 -19.1418 -19.1414 -19.1385 -19.1340 -19.1327
-19.1239 -10.3149 -10.2828 -10.2694 -10.2671 -10.2516 -10.2477 -10.2461
-10.2418 -10.2314 -10.1995 -10.1951 -10.1931 -10.1888 -10.1881 -10.1771
-10.1748  -1.1230  -1.0916  -1.0690  -1.0647  -1.0619  -1.0473  -1.0349
 -1.0332  -1.0310  -0.8632  -0.8168  -0.8035  -0.7931  -0.7573  -0.7530
 -0.6938  -0.6770  -0.6620  -0.6496  -0.6357  -0.6218  -0.6167  -0.6102
 -0.5678  -0.5585  -0.5556  -0.5490  -0.5409  -0.5187  -0.5098  -0.5007
 -0.4965  -0.4943  -0.4909  -0.4831  -0.4792  -0.4738  -0.4676  -0.4607
 -0.4557  -0.4465  -0.4410  -0.4316  -0.4271  -0.4187  -0.4146  -0.4127
 -0.4034  -0.4015  -0.3920  -0.3897  -0.3858  -0.3789  -0.3743  -0.3707
 -0.3676  -0.3628  -0.3566  -0.3553  -0.3405  -0.3355  -0.3327  -0.3279
 -0.3207  -0.3093  -0.2968  -0.2862  -0.2830  -0.2768  -0.2667  -0.2616
 -- Virtual --
 -0.0462  -0.0445  -0.0273  -0.0175  -0.0158  -0.0066  -0.0026   0.0001
  0.0055   0.0092   0.0162   0.0220   0.0252   0.0311   0.0319   0.0355
  0.0425   0.0465   0.0469   0.0520   0.0538   0.0583   0.0619   0.0679
  0.0717   0.0730   0.0766   0.0805   0.0819   0.0855   0.0898   0.0928
  0.0955   0.0997   0.1003   0.1013   0.1030   0.1071   0.1086   0.1111
  0.1128   0.1131   0.1177   0.1191   0.1209   0.1235   0.1248   0.1284
  0.1308   0.1322   0.1360   0.1367   0.1391   0.1404   0.1414   0.1445
  0.1456   0.1471   0.1519   0.1528   0.1538   0.1541   0.1583   0.1598
  0.1616   0.1628   0.1655   0.1681   0.1703   0.1713   0.1739   0.1780
  0.1840   0.1866   0.1871   0.1896   0.1910   0.1931   0.1980   0.1998
  0.2039   0.2066   0.2102   0.2108   0.2120   0.2184   0.2202   0.2224
  0.2236   0.2260   0.2286   0.2315   0.2344   0.2370   0.2387   0.2429
  0.2445   0.2480   0.2504   0.2527   0.2542   0.2555   0.2613   0.2646
  0.2670   0.2712   0.2750   0.2754   0.2802   0.2812   0.2837   0.2869
  0.2875   0.2907   0.2944   0.2977   0.2995   0.3016   0.3067   0.3085
  0.3106   0.3141   0.3164   0.3208   0.3224   0.3242   0.3265   0.3316
  0.3331   0.3363   0.3383   0.3407   0.3418   0.3447   0.3483   0.3509
  0.3557   0.3573   0.3583   0.3635   0.3667   0.3690   0.3720   0.3747
  0.3777   0.3788   0.3815   0.3859   0.3893   0.3975   0.4005   0.4057
  0.4066   0.4124   0.4137   0.4209   0.4219   0.4286   0.4324   0.4358
  0.4370   0.4406   0.4478   0.4588   0.4618   0.4640   0.4646   0.4790
  0.4854   0.4891   0.4948   0.4979   0.5047   0.5071   0.5153   0.5199
  0.5234   0.5289   0.5365   0.5421   0.5473   0.5549   0.5633   0.5691
  0.5723   0.5737   0.5772   0.5867   0.5910   0.5987   0.6035   0.6070
  0.6128   0.6184   0.6225   0.6251   0.6291   0.6359   0.6427   0.6490
  0.6503   0.6552   0.6570   0.6652   0.6716   0.6767   0.6833   0.6884
  0.6910   0.7018   0.7039   0.7094   0.7173   0.7186   0.7247   0.7265
  0.7376   0.7433   0.7474   0.7508   0.7553   0.7590   0.7620   0.7652
  0.7692   0.7707   0.7776   0.7823   0.7899   0.7910   0.7939   0.7964
  0.8008   0.8092   0.8167   0.8282   0.8320   0.8363   0.8391   0.8426
  0.8611   0.8644   0.8841   0.8930   0.9014   0.9206   0.9266   0.9333
  0.9545   0.9614   0.9668   0.9766   0.9856   0.9970   1.0042   1.0214
  1.0323   1.0471   1.0547   1.0586   1.0703   1.0852   1.0927   1.1005
  1.1047   1.1269   1.1358   1.1381   1.1469   1.1487   1.1568   1.1629
  1.1679   1.1766   1.1808   1.1862   1.1923   1.1954   1.2088   1.2119
  1.2189   1.2252   1.2322   1.2349   1.2432   1.2477   1.2639   1.2656
  1.2671   1.2736   1.2848   1.2937   1.3057   1.3116   1.3165   1.3261
  1.3399   1.3433   1.3504   1.3568   1.3694   1.3750   1.3825   1.3902
  1.4000   1.4057   1.4147   1.4389   1.4407   1.4495   1.4644   1.4736
  1.4883   1.4962   1.5024   1.5159   1.5205   1.5280   1.5321   1.5445
  1.5476   1.5501   1.5605   1.5632   1.5657   1.5694   1.5773   1.5787
  1.5862   1.5873   1.5946   1.6011   1.6097   1.6118   1.6149   1.6249
  1.6308   1.6347   1.6399   1.6465   1.6517   1.6551   1.6555   1.6663
  1.6687   1.6722   1.6775   1.6843   1.6900   1.6945   1.7004   1.7049
  1.7111   1.7272   1.7283   1.7299   1.7436   1.7465   1.7557   1.7687
  1.7751   1.7781   1.7891   1.8024   1.8074   1.8097   1.8148   1.8206
  1.8273   1.8319   1.8370   1.8426   1.8606   1.8686   1.8712   1.8841
  1.8962   1.9007   1.9191   1.9281   1.9311   1.9391   1.9484   1.9595
  1.9758   1.9816   1.9940   2.0036   2.0044   2.0218   2.0268   2.0376
  2.0468   2.0631   2.0675   2.0733   2.0791   2.0899   2.0979   2.1098
  2.1203   2.1324   2.1440   2.1549   2.1594   2.1662   2.1688   2.1818
  2.1901   2.1936   2.2155   2.2294   2.2432   2.2554   2.2643   2.2773
  2.2816   2.3064   2.3173   2.3209   2.3258   2.3451   2.3481   2.3545
  2.3672   2.3769   2.3788   2.4032   2.4155   2.4301   2.4688   2.4953
  2.5001   2.5170   2.5253   2.5376   2.5502   2.5537   2.5622   2.5754
  2.5820   2.5862   2.5941   2.6147   2.6175   2.6284   2.6439   2.6478
  2.6548   2.6606   2.6707   2.6762   2.6862   2.7010   2.7109   2.7301
  2.7386   2.7443   2.7509   2.7784   2.7938   2.8012   2.8074   2.8143
  2.8225   2.8306   2.8413   2.8427   2.8549   2.8636   2.8778   2.8861
  2.8946   2.8980   2.9039   2.9108   2.9272   2.9337   2.9363   2.9432
  2.9460   2.9636   2.9799   2.9857   2.9952   2.9993   3.0025   3.0158
  3.0222   3.0370   3.0467   3.0522   3.0671   3.0739   3.0872   3.0929
  3.1015   3.1101   3.1190   3.1315   3.1336   3.1538   3.1580   3.1675
  3.1705   3.1885   3.1941   3.2020   3.2142   3.2246   3.2418   3.2750
  3.2842   3.2908   3.3097   3.3228   3.3403   3.3541   3.3674   3.3777
  3.3800   3.3859   3.4069   3.4261   3.4318   3.4415   3.4875   3.5047
  3.5189   3.5384   3.5518   3.5751   3.5935   3.6272   3.6972   3.7818
  3.7914   3.7939   3.8019   3.8119   3.8278   3.8476   3.8932   3.9073
  3.9144   3.9360   3.9429   3.9489   3.9604   3.9953   4.0016   4.0116
  4.0365   4.0595   4.0994   4.1045   4.1271   4.1635   4.1827   4.1924
  4.2246   4.2478   4.2666   4.2739   4.2967   4.3061   4.3395   4.3525
  4.3822   4.9998   5.0741   5.0922   5.0969   5.1041   5.1061   5.1157
  5.1707   5.1937   5.2098   5.2260   5.2624   5.3790   5.3947   5.4333
  5.4426   5.4700   5.4965   5.6126   5.6223   5.6498   5.6699   5.7114
  5.7498   5.7672   5.8380   5.8595  23.7631  23.7813  23.7993  23.8096
 23.8238  23.8296  23.8490  23.8714  23.8875  23.8988  23.9095  23.9225
 23.9296  23.9479  23.9667  23.9847  49.8833  49.9134  49.9551  49.9578
 49.9731  49.9790  49.9950  50.0186  50.0265
 --------------------------------------------------------------

          Ground-State Mulliken Net Atomic Charges

     Atom                 Charge (a.u.)
  ----------------------------------------
      1 C                    -0.188258
      2 H                     0.247165
      3 C                    -0.393746
      4 H                     0.254519
      5 O                     0.192029
      6 C                    -0.698157
      7 H                     0.169329
      8 H                     0.265597
      9 C                     0.598149
     10 C                    -0.350540
     11 O                    -0.164827
     12 H                     0.097446
     13 C                    -0.716961
     14 H                     0.197450
     15 H                     0.147179
     16 C                    -0.326905
     17 H                     0.170393
     18 H                     0.204684
     19 C                     0.170252
     20 H                     0.343490
     21 C                    -0.722453
     22 H                     0.174893
     23 H                     0.154590
     24 H                     0.149591
     25 C                    -0.113876
     26 O                    -0.167702
     27 H                     0.116627
     28 H                     0.254300
     29 O                     0.061466
     30 C                    -0.364231
     31 H                     0.277430
     32 C                     0.153098
     33 H                     0.270201
     34 C                    -0.097612
     35 O                    -0.179898
     36 O                    -0.101292
     37 H                     0.288525
     38 C                    -0.172608
     39 H                     0.272054
     40 O                    -0.137365
     41 H                     0.265372
     42 C                    -0.552547
     43 H                     0.310066
     44 O                    -0.216984
     45 H                     0.267346
     46 C                    -0.759110
     47 H                     0.221568
     48 O                    -0.121806
     49 H                     0.252069
  ----------------------------------------
  Sum of atomic charges =     0.000000

 -----------------------------------------------------------------
                    Cartesian Multipole Moments
 -----------------------------------------------------------------
    Charge (ESU x 10^10)
                 0.0000
    Dipole Moment (Debye)
         X      -3.3339      Y       2.2556      Z      -5.2271
       Tot       6.5974
    Quadrupole Moments (Debye-Ang)
        XX    -125.0949     XY       8.1854     YY    -149.9862
        XZ      -9.8517     YZ       9.6512     ZZ    -156.9994
    Octopole Moments (Debye-Ang^2)
       XXX      -6.9901    XXY      13.7313    XYY       6.7041
       YYY      15.9212    XXZ     -52.7875    XYZ      -0.8837
       YYZ     -48.7572    XZZ      14.8226    YZZ      20.6534
       ZZZ     -21.5682
    Hexadecapole Moments (Debye-Ang^3)
      XXXX   -7331.8572   XXXY     148.7751   XXYY   -1720.8030
      XYYY     -70.7856   YYYY   -3391.0894   XXXZ    -262.4698
      XXYZ      68.0276   XYYZ    -111.5012   YYYZ     105.9056
      XXZZ   -1415.1537   XYZZ      59.2088   YYZZ    -772.9699
      XZZZ     -49.8295   YZZZ     -66.0338   ZZZZ   -1034.2268
 -----------------------------------------------------------------
 Calculating analytic gradient of the SCF energy
 Gradient of SCF Energy
            1           2           3           4           5           6
    1  -0.0000304  -0.0000401  -0.0004472   0.0001778   0.0006926  -0.0002848
    2   0.0001247  -0.0001439   0.0002928  -0.0000760  -0.0000251  -0.0002531
    3  -0.0001915  -0.0000354   0.0004164   0.0001871   0.0002247  -0.0000318
            7           8           9          10          11          12
    1  -0.0000007   0.0000311   0.0004195  -0.0001163   0.0001334  -0.0000327
    2   0.0000288  -0.0000033  -0.0002916   0.0002963  -0.0000705  -0.0000336
    3   0.0000145   0.0000193   0.0000435   0.0000191   0.0000176  -0.0000385
           13          14          15          16          17          18
    1  -0.0002590   0.0000265   0.0000291   0.0000392  -0.0000963   0.0000710
    2   0.0001776  -0.0000376  -0.0000324  -0.0000765   0.0002160  -0.0000255
    3   0.0000413  -0.0000220  -0.0000009  -0.0000156   0.0000651  -0.0000923
           19          20          21          22          23          24
    1   0.0002299  -0.0001786   0.0000573  -0.0000064   0.0000517  -0.0001421
    2  -0.0002071   0.0002240   0.0000616   0.0000042  -0.0000724  -0.0001816
    3   0.0001913  -0.0000913   0.0000017   0.0000072   0.0000299  -0.0000255
           25          26          27          28          29          30
    1   0.0005571   0.0002324  -0.0002021  -0.0000721   0.0000907   0.0000970
    2   0.0002713  -0.0000582  -0.0003165   0.0000613  -0.0002229   0.0001259
    3  -0.0002809  -0.0005486  -0.0000210   0.0000104   0.0002453  -0.0000186
           31          32          33          34          35          36
    1   0.0000370  -0.0009080  -0.0001287   0.0000974  -0.0001061   0.0000076
    2   0.0000249   0.0004965  -0.0000867  -0.0000992   0.0000251   0.0000171
    3   0.0000327  -0.0008295   0.0005106   0.0001057  -0.0000474   0.0000347
           37          38          39          40          41          42
    1   0.0000084   0.0001234  -0.0000372  -0.0001122   0.0000157   0.0001103
    2  -0.0000328   0.0001039  -0.0000601  -0.0000101   0.0000445  -0.0001333
    3  -0.0000107   0.0000426  -0.0000130  -0.0001614   0.0000567  -0.0000159
           43          44          45          46          47          48
    1  -0.0000442  -0.0001525   0.0000663   0.0000155  -0.0000648   0.0000228
    2   0.0000109  -0.0000138  -0.0000020   0.0001641  -0.0000816  -0.0001647
    3   0.0000674   0.0000677  -0.0000738   0.0000608   0.0000446  -0.0000592
           49
    1   0.0000216
    2   0.0000405
    3   0.0000670
 Max gradient component =       9.080E-04
 RMS gradient           =       1.952E-04
 Gradient time:  CPU 534.02 s  wall 90.17 s
 Geometry Optimization Parameters
   NAtoms,    NIC,     NZ,  NCons,   NDum,   NFix, NCnnct, MaxDiis
       49     390       0       0       0       0       0       0

 Cartesian Hessian Update
 Hessian Updated using BFGS Update


** GEOMETRY OPTIMIZATION IN DELOCALIZED INTERNAL COORDINATES **
   Searching for a Minimum

   Optimization Cycle:  11

                       Coordinates (Angstroms)
     ATOM                X               Y               Z
      1  C        -2.7697949704    0.7140932501   -0.4395908960
      2  H        -2.9156997927    1.0650341605   -1.4705587027
      3  C        -1.5446835479   -0.2169268358   -0.4628637796
      4  H        -1.3017845279   -0.5483461204    0.5506310091
      5  O        -0.4226867440    0.5206231556   -0.9954222167
      6  C        -1.7679970957   -1.4418228964   -1.3583552330
      7  H        -1.8126167827   -1.0913691490   -2.3949134401
      8  H        -0.8982664938   -2.0947247236   -1.2708982574
      9  C        -3.0567490717   -2.2083441227   -1.0382328890
     10  C        -2.9778691302   -3.0499841405    0.2216098492
     11  O        -2.0171196368   -3.1555700699    0.9419131500
     12  H        -3.9150916184   -3.6071428633    0.4519177602
     13  C        -4.2781518211   -1.2664576268   -0.9707163809
     14  H        -5.1682666350   -1.8211803018   -0.6534956666
     15  H        -4.4880200964   -0.8923456074   -1.9785465263
     16  C        -4.0244735608   -0.0837143435   -0.0274711440
     17  H        -4.9013359644    0.5695577536   -0.0211793438
     18  H        -3.9085707213   -0.4569641403    0.9983531002
     19  C        -2.5205778244    2.0008084881    0.4063222617
     20  H        -1.5655661254    2.4110425989    0.0700094267
     21  C        -3.6195282190    3.0552738275    0.2093359854
     22  H        -3.3596299301    3.9888343974    0.7159262416
     23  H        -3.7459519064    3.2805482803   -0.8527079651
     24  H        -4.5870051635    2.7263640785    0.6006169060
     25  C        -2.3634093885    1.6663300147    1.8762275146
     26  O        -1.3168229602    1.3765693272    2.4074310972
     27  H        -3.2981513585    1.6891817144    2.4807656993
     28  H        -3.2479172725   -2.9399859329   -1.8375134558
     29  O         1.3883305334   -0.7247818074   -0.3736117054
     30  C         2.5650694432   -0.8274958304    0.4191157104
     31  H         2.3518191077   -0.6352215395    1.4771132099
     32  C         0.7250213233    0.5443248996   -0.2301624814
     33  H         0.4969926455    0.7109032484    0.8328088520
     34  C         3.0566030850   -2.2697488444    0.3373834964
     35  O         3.1474711072   -3.0112971241    1.2782004021
     36  O         3.3841997152   -2.6223566708   -0.9253153915
     37  H         3.6727746728   -3.5469153462   -0.8969844765
     38  C         3.6052569795    0.1845690387   -0.0887739217
     39  H         3.8452051573   -0.0740010940   -1.1303723269
     40  O         4.7605057414    0.0895243298    0.7266491713
     41  H         5.3027060659    0.8719799448    0.5713077194
     42  C         2.9910773439    1.5822570800   -0.0381316831
     43  H         2.8426791931    1.8633935416    1.0089507680
     44  O         3.9013755158    2.5708594043   -0.5442416119
     45  H         4.0651565844    2.3894932018   -1.4787598501
     46  C         1.6427122466    1.6490400297   -0.7597578484
     47  H         1.7844926160    1.4645187492   -1.8354225222
     48  O         1.0170814433    2.9061781840   -0.5516117924
     49  H         1.7002608873    3.5855516133   -0.6007233129
   Point Group: c1    Number of degrees of freedom:   141


   Energy is  -1301.529212186

 Hessian Updated using BFGS Update

141 Hessian modes will be used to form the next step
  Hessian Eigenvalues:
     0.001359    0.004835    0.005376    0.005891    0.006534    0.006741
     0.006866    0.007419    0.007584    0.009310    0.010032    0.010666
     0.011173    0.011527    0.014138    0.014529    0.019927    0.021931
     0.022145    0.030360    0.032159    0.034605    0.037541    0.038072
     0.040896    0.042691    0.043674    0.045168    0.045330    0.045901
     0.046799    0.047108    0.048467    0.048944    0.049698    0.050849
     0.051229    0.051482    0.054786    0.055004    0.055400    0.055631
     0.056483    0.057291    0.058201    0.058955    0.060797    0.061149
     0.063296    0.068004    0.069007    0.071010    0.074713    0.079797
     0.081931    0.082848    0.083946    0.087504    0.091152    0.095737
     0.107575    0.115261    0.117677    0.135048    0.142609    0.148795
     0.155369    0.159465    0.159694    0.159867    0.159989    0.160032
     0.160119    0.160385    0.160695    0.164258    0.167297    0.169307
     0.175338    0.178529    0.183633    0.187430    0.193739    0.197408
     0.200341    0.204664    0.219455    0.223101    0.246197    0.250851
     0.258751    0.270324    0.272069    0.273941    0.277118    0.284068
     0.285178    0.286435    0.290254    0.292350    0.293246    0.296231
     0.301832    0.305419    0.308322    0.311518    0.329901    0.332748
     0.336261    0.337736    0.338762    0.339323    0.339448    0.339590
     0.339844    0.340015    0.340123    0.340378    0.340591    0.341178
     0.341230    0.341715    0.342381    0.342642    0.342971    0.344462
     0.365589    0.391676    0.394491    0.395772    0.401800    0.408033
     0.411681    0.512499    0.518736    0.522513    0.523439    0.546411
     0.897044    0.924112    0.941259

 Minimum Search - Taking Simple RFO Step
 Searching for Lamda that Minimizes Along All modes
 Value Taken    Lamda =  -0.00022398
 Step Taken.  Stepsize is  0.141613

                             Maximum     Tolerance    Cnvgd?
         Gradient           0.002291      0.000300      NO
         Displacement       0.050436      0.001200      NO
         Energy change      0.000034      0.000001      NO


 New Cartesian Coordinates Obtained by Inverse Iteration

 Displacement from previous Coordinates is:  0.482264
 ----------------------------------------------------------------
             Standard Nuclear Orientation (Angstroms)
    I     Atom           X                Y                Z
 ----------------------------------------------------------------
    1      C      -2.7713924595     0.7138106741    -0.4269495290
    2      H      -2.9094026642     1.0691395934    -1.4575505591
    3      C      -1.5420457423    -0.2130590880    -0.4458602435
    4      H      -1.3018136349    -0.5428387247     0.5688096318
    5      O      -0.4225737605     0.5291040654    -0.9769493528
    6      C      -1.7561413858    -1.4387539383    -1.3423338002
    7      H      -1.7949182601    -1.0891164157    -2.3793891251
    8      H      -0.8854957142    -2.0894653670    -1.2488212255
    9      C      -3.0446914225    -2.2088942730    -1.0303268869
   10      C      -2.9700043884    -3.0505481510     0.2301478452
   11      O      -2.0091914981    -3.1611852876     0.9492971009
   12      H      -3.9092146541    -3.6044390726     0.4600481193
   13      C      -4.2692516745    -1.2720190689    -0.9736910736
   14      H      -5.1598621337    -1.8296495636    -0.6629120682
   15      H      -4.4729774076    -0.8985967034    -1.9830405018
   16      C      -4.0276031985    -0.0884134658    -0.0283639855
   17      H      -4.9063880089     0.5621836589    -0.0306057338
   18      H      -3.9208386523    -0.4614355776     0.9986473602
   19      C      -2.5351972004     1.9979243263     0.4274409358
   20      H      -1.5610016502     2.3921969585     0.1291115543
   21      C      -3.6077056432     3.0700240741     0.1857499836
   22      H      -3.3545933251     3.9990167386     0.7041064752
   23      H      -3.6854583406     3.2982503578    -0.8803124222
   24      H      -4.5962506190     2.7569599837     0.5352072286
   25      C      -2.4429999812     1.6643611138     1.9033230472
   26      O      -1.4282833051     1.3356088485     2.4723016604
   27      H      -3.3954803101     1.7306422309     2.4760598542
   28      H      -3.2255752203    -2.9430819401    -1.8299767633
   29      O       1.3898176650    -0.7224637258    -0.3728106314
   30      C       2.5732420265    -0.8303316631     0.4094323395
   31      H       2.3688640940    -0.6407978920     1.4696336044
   32      C       0.7311133632     0.5470345581    -0.2196768120
   33      H       0.5106930703     0.7125411178     0.8449100405
   34      C       3.0606479311    -2.2735479084     0.3188569732
   35      O       3.1622112346    -3.0165844884     1.2573522157
   36      O       3.3741865273    -2.6244491985    -0.9479098094
   37      H       3.6619101327    -3.5494462711    -0.9246206941
   38      C       3.6112144010     0.1811566246    -0.1033364755
   39      H       3.8443808036    -0.0759266841    -1.1467362246
   40      O       4.7713313322     0.0822720361     0.7053345166
   41      H       5.3137142206     0.8639855994     0.5474004215
   42      C       3.0004811259     1.5803576226    -0.0463239568
   43      H       2.8633363270     1.8618690328     1.0021250292
   44      O       3.9077472342     2.5664321174    -0.5626122526
   45      H       4.0595090791     2.3853234141    -1.4991861596
   46      C       1.6458108083     1.6508059201    -0.7551147796
   47      H       1.7770494281     1.4687631752    -1.8325411495
   48      O       1.0239978624     2.9087633634    -0.5383396813
   49      H       1.7081466368     3.5866744443    -0.5927495311
 ----------------------------------------------------------------
 Molecular Point Group                 C1    NOp =  1
 Largest Abelian Subgroup              C1    NOp =  1
 Nuclear Repulsion Energy =  2492.8375283680 hartrees
 There are       96 alpha and       96 beta electrons
 Applying Cartesian multipole field
    Component          Value
    ---------          -----
     (2,0,0)        1.00000E-12
     (0,2,0)        2.00000E-11
     (0,0,2)       -3.00000E-11
 Nucleus-field energy     =     0.0000000387 hartrees
 Requested basis set is 6-311++G(d,p)
 There are 270 shells and 718 basis functions
 A cutoff of  1.0D-11 yielded  26329 shell pairs
 There are    182935 function pairs (    193969 Cartesian)
 Smallest overlap matrix eigenvalue = 8.95E-07

 Q-Chem warning in module stvman/mkSTV.C, line 306:

 Overlap eigenvalue is smaller than square root of threshold
 Use THRESH >= 12 to get rid of this warning

 Linear dependence detected in AO basis
 Tighter screening thresholds may be required for diffuse basis sets
 Use S2THRESH > 14 and THRESH = 14 in case of SCF convergence issues
 Number of orthogonalized atomic orbitals = 717
 Maximum deviation from orthogonality = 1.933E-10
 Guess MOs from SCF MO coefficient file

 -----------------------------------------------------------------------
  General SCF calculation program by
  Eric Jon Sundstrom, Paul Horn, Yuezhi Mao, Dmitri Zuev, Alec White,
  David Stuck, Shaama M.S., Shane Yost, Joonho Lee, David Small,
  Daniel Levine, Susi Lehtola, Hugh Burton, Evgeny Epifanovsky
 -----------------------------------------------------------------------
 Exchange:     0.2000 Hartree-Fock + 0.0800 Slater + 0.7200 B88
 Correlation:  0.1900 VWN1RPA + 0.8100 LYP
 Using SG-1 standard quadrature grid
 using 6 threads for integral computing
 -------------------------------------------------------
 OpenMP Integral computing Module                
 Release: version 2.0, May 2017, Q-Chem Inc. Pleasanton 
 -------------------------------------------------------
 -------------------------------------------------------
 OpenMP BLAS3 based DFT computing Module                
 Release: version 1.0, May 2013, Q-Chem Inc. Pittsburgh 
 -------------------------------------------------------
 A restricted SCF calculation will be
 performed using DIIS
 SCF converges when DIIS error is below 1.0e-08
 ---------------------------------------
  Cycle       Energy         DIIS error
 ---------------------------------------
    1   -1301.5242951075      2.49e-04  
    2   -1301.5292149138      4.13e-05  
    3   -1301.5290623965      7.44e-05  
    4   -1301.5293092352      1.06e-05  
    5   -1301.5293136236      5.38e-06  
    6   -1301.5293150263      1.09e-06  
    7   -1301.5293150782      4.41e-07  
    8   -1301.5293150881      1.57e-07  
    9   -1301.5293150891      7.32e-08  
   10   -1301.5293150895      2.20e-08  
   11   -1301.5293150895      7.24e-09  Convergence criterion met
 ---------------------------------------
 SCF time:   CPU 2053.01s  wall 362.00s 
 SCF   energy in the final basis set =    -1301.5293150895
 Total energy in the final basis set =    -1301.5293150895

 --------------------------------------------------------------

                    Orbital Energies (a.u.)
 --------------------------------------------------------------

 Alpha MOs
 -- Occupied --
-19.1801 -19.1620 -19.1476 -19.1421 -19.1419 -19.1393 -19.1338 -19.1322
-19.1243 -10.3154 -10.2843 -10.2692 -10.2666 -10.2523 -10.2485 -10.2468
-10.2425 -10.2313 -10.1992 -10.1950 -10.1928 -10.1888 -10.1879 -10.1767
-10.1745  -1.1235  -1.0924  -1.0696  -1.0646  -1.0613  -1.0479  -1.0355
 -1.0337  -1.0316  -0.8629  -0.8165  -0.8043  -0.7938  -0.7572  -0.7531
 -0.6944  -0.6765  -0.6627  -0.6494  -0.6361  -0.6222  -0.6173  -0.6101
 -0.5674  -0.5586  -0.5561  -0.5497  -0.5413  -0.5192  -0.5104  -0.5013
 -0.4967  -0.4942  -0.4913  -0.4837  -0.4796  -0.4734  -0.4672  -0.4608
 -0.4557  -0.4464  -0.4412  -0.4322  -0.4275  -0.4185  -0.4144  -0.4128
 -0.4033  -0.4011  -0.3925  -0.3896  -0.3856  -0.3791  -0.3746  -0.3707
 -0.3675  -0.3634  -0.3571  -0.3555  -0.3410  -0.3359  -0.3327  -0.3277
 -0.3209  -0.3100  -0.2974  -0.2868  -0.2834  -0.2773  -0.2665  -0.2615
 -- Virtual --
 -0.0455  -0.0443  -0.0277  -0.0177  -0.0160  -0.0068  -0.0026   0.0002
  0.0050   0.0090   0.0164   0.0220   0.0252   0.0311   0.0314   0.0356
  0.0423   0.0462   0.0469   0.0519   0.0537   0.0583   0.0617   0.0675
  0.0714   0.0734   0.0764   0.0803   0.0813   0.0852   0.0895   0.0924
  0.0955   0.0995   0.1000   0.1009   0.1031   0.1069   0.1087   0.1111
  0.1127   0.1135   0.1175   0.1191   0.1209   0.1234   0.1247   0.1283
  0.1297   0.1319   0.1357   0.1363   0.1387   0.1401   0.1412   0.1443
  0.1454   0.1471   0.1514   0.1522   0.1536   0.1543   0.1577   0.1598
  0.1616   0.1629   0.1654   0.1676   0.1705   0.1712   0.1735   0.1777
  0.1839   0.1857   0.1867   0.1889   0.1908   0.1931   0.1967   0.2001
  0.2037   0.2065   0.2101   0.2107   0.2119   0.2173   0.2192   0.2225
  0.2230   0.2261   0.2283   0.2310   0.2349   0.2364   0.2391   0.2426
  0.2446   0.2478   0.2499   0.2521   0.2543   0.2555   0.2610   0.2638
  0.2667   0.2708   0.2747   0.2755   0.2806   0.2817   0.2834   0.2859
  0.2878   0.2905   0.2942   0.2970   0.2996   0.3015   0.3066   0.3082
  0.3104   0.3142   0.3159   0.3205   0.3223   0.3243   0.3272   0.3308
  0.3325   0.3361   0.3379   0.3402   0.3427   0.3447   0.3483   0.3507
  0.3559   0.3563   0.3579   0.3633   0.3660   0.3686   0.3724   0.3739
  0.3769   0.3784   0.3808   0.3852   0.3890   0.3973   0.4003   0.4044
  0.4072   0.4122   0.4133   0.4199   0.4209   0.4290   0.4308   0.4348
  0.4358   0.4392   0.4475   0.4584   0.4595   0.4623   0.4646   0.4776
  0.4840   0.4887   0.4954   0.4976   0.5049   0.5071   0.5149   0.5194
  0.5217   0.5279   0.5377   0.5413   0.5491   0.5551   0.5628   0.5696
  0.5717   0.5739   0.5769   0.5864   0.5921   0.5980   0.6033   0.6067
  0.6124   0.6179   0.6220   0.6245   0.6307   0.6363   0.6415   0.6466
  0.6503   0.6544   0.6559   0.6639   0.6710   0.6754   0.6817   0.6871
  0.6913   0.7020   0.7030   0.7084   0.7160   0.7192   0.7250   0.7256
  0.7362   0.7437   0.7482   0.7511   0.7542   0.7585   0.7635   0.7662
  0.7687   0.7705   0.7773   0.7818   0.7897   0.7906   0.7936   0.7973
  0.8010   0.8089   0.8163   0.8278   0.8287   0.8349   0.8380   0.8413
  0.8612   0.8637   0.8847   0.8925   0.9033   0.9208   0.9256   0.9322
  0.9535   0.9601   0.9657   0.9753   0.9856   0.9964   1.0040   1.0199
  1.0303   1.0455   1.0551   1.0577   1.0700   1.0863   1.0924   1.1006
  1.1049   1.1247   1.1293   1.1389   1.1460   1.1491   1.1574   1.1635
  1.1702   1.1761   1.1796   1.1857   1.1934   1.1958   1.2081   1.2127
  1.2172   1.2223   1.2298   1.2392   1.2435   1.2485   1.2614   1.2656
  1.2680   1.2730   1.2840   1.2937   1.3068   1.3111   1.3156   1.3256
  1.3362   1.3436   1.3471   1.3541   1.3686   1.3741   1.3821   1.3904
  1.4004   1.4052   1.4140   1.4372   1.4412   1.4508   1.4631   1.4728
  1.4874   1.4947   1.5019   1.5146   1.5203   1.5264   1.5311   1.5427
  1.5470   1.5500   1.5587   1.5634   1.5654   1.5687   1.5773   1.5785
  1.5853   1.5877   1.5936   1.5987   1.6100   1.6116   1.6150   1.6250
  1.6301   1.6354   1.6398   1.6456   1.6507   1.6537   1.6554   1.6645
  1.6678   1.6712   1.6776   1.6830   1.6908   1.6947   1.7000   1.7059
  1.7104   1.7268   1.7271   1.7308   1.7430   1.7469   1.7563   1.7686
  1.7738   1.7779   1.7896   1.8016   1.8074   1.8097   1.8135   1.8208
  1.8260   1.8302   1.8361   1.8409   1.8604   1.8672   1.8706   1.8841
  1.8957   1.9013   1.9195   1.9274   1.9309   1.9384   1.9493   1.9587
  1.9762   1.9811   1.9931   2.0030   2.0039   2.0215   2.0254   2.0371
  2.0485   2.0628   2.0668   2.0724   2.0786   2.0900   2.0983   2.1101
  2.1200   2.1321   2.1437   2.1540   2.1595   2.1657   2.1684   2.1812
  2.1906   2.1936   2.2157   2.2288   2.2410   2.2552   2.2625   2.2770
  2.2824   2.3052   2.3163   2.3214   2.3235   2.3449   2.3466   2.3535
  2.3673   2.3765   2.3788   2.4037   2.4157   2.4305   2.4698   2.4952
  2.5000   2.5176   2.5251   2.5381   2.5493   2.5538   2.5624   2.5731
  2.5812   2.5857   2.5938   2.6133   2.6184   2.6285   2.6435   2.6480
  2.6537   2.6611   2.6703   2.6755   2.6866   2.7005   2.7110   2.7277
  2.7385   2.7456   2.7493   2.7798   2.7937   2.8044   2.8068   2.8138
  2.8236   2.8293   2.8411   2.8428   2.8534   2.8618   2.8783   2.8855
  2.8930   2.8982   2.9039   2.9116   2.9262   2.9323   2.9335   2.9443
  2.9459   2.9632   2.9794   2.9854   2.9959   2.9975   3.0020   3.0144
  3.0229   3.0363   3.0459   3.0532   3.0686   3.0742   3.0866   3.0924
  3.1008   3.1099   3.1183   3.1302   3.1315   3.1538   3.1575   3.1664
  3.1696   3.1870   3.1924   3.1999   3.2133   3.2234   3.2419   3.2765
  3.2835   3.2905   3.3079   3.3226   3.3387   3.3520   3.3676   3.3770
  3.3800   3.3851   3.4062   3.4264   3.4307   3.4401   3.4854   3.5049
  3.5195   3.5388   3.5500   3.5737   3.5950   3.6269   3.6965   3.7812
  3.7907   3.7939   3.8022   3.8114   3.8280   3.8479   3.8928   3.9082
  3.9133   3.9333   3.9419   3.9485   3.9558   3.9942   4.0006   4.0113
  4.0366   4.0591   4.0988   4.1035   4.1266   4.1625   4.1821   4.1913
  4.2241   4.2494   4.2655   4.2740   4.2996   4.3057   4.3399   4.3513
  4.3825   4.9992   5.0741   5.0925   5.0963   5.1021   5.1054   5.1142
  5.1706   5.1937   5.2105   5.2229   5.2601   5.3782   5.3943   5.4327
  5.4419   5.4686   5.4960   5.6121   5.6215   5.6491   5.6692   5.7104
  5.7496   5.7649   5.8376   5.8589  23.7619  23.7802  23.7980  23.8090
 23.8231  23.8288  23.8492  23.8705  23.8870  23.8993  23.9078  23.9234
 23.9291  23.9484  23.9665  23.9842  49.8829  49.9125  49.9544  49.9573
 49.9733  49.9780  49.9958  50.0179  50.0259
 --------------------------------------------------------------

          Ground-State Mulliken Net Atomic Charges

     Atom                 Charge (a.u.)
  ----------------------------------------
      1 C                    -0.180199
      2 H                     0.247977
      3 C                    -0.412481
      4 H                     0.259182
      5 O                     0.189477
      6 C                    -0.688218
      7 H                     0.168909
      8 H                     0.266840
      9 C                     0.610123
     10 C                    -0.350152
     11 O                    -0.164565
     12 H                     0.097641
     13 C                    -0.728864
     14 H                     0.197196
     15 H                     0.146422
     16 C                    -0.337809
     17 H                     0.171770
     18 H                     0.206793
     19 C                     0.206851
     20 H                     0.340278
     21 C                    -0.730749
     22 H                     0.175374
     23 H                     0.153465
     24 H                     0.148182
     25 C                    -0.129573
     26 O                    -0.164870
     27 H                     0.116181
     28 H                     0.254155
     29 O                     0.061955
     30 C                    -0.370881
     31 H                     0.278289
     32 C                     0.145794
     33 H                     0.261519
     34 C                    -0.099811
     35 O                    -0.178664
     36 O                    -0.101896
     37 H                     0.288763
     38 C                    -0.161730
     39 H                     0.271199
     40 O                    -0.137775
     41 H                     0.265367
     42 C                    -0.561867
     43 H                     0.310033
     44 O                    -0.215753
     45 H                     0.268168
     46 C                    -0.745439
     47 H                     0.222749
     48 O                    -0.121523
     49 H                     0.252167
  ----------------------------------------
  Sum of atomic charges =     0.000000

 -----------------------------------------------------------------
                    Cartesian Multipole Moments
 -----------------------------------------------------------------
    Charge (ESU x 10^10)
                 0.0000
    Dipole Moment (Debye)
         X      -3.2061      Y       2.2985      Z      -5.3324
       Tot       6.6330
    Quadrupole Moments (Debye-Ang)
        XX    -125.3402     XY       8.2757     YY    -149.8984
        XZ      -9.5770     YZ       9.7355     ZZ    -157.2933
    Octopole Moments (Debye-Ang^2)
       XXX      -7.4393    XXY      14.6377    XYY       6.8340
       YYY      17.0903    XXZ     -53.1451    XYZ      -0.4236
       YYZ     -48.8767    XZZ      17.4722    YZZ      20.7098
       ZZZ     -24.5886
    Hexadecapole Moments (Debye-Ang^3)
      XXXX   -7361.5533   XXXY     155.4994   XXYY   -1729.0901
      XYYY     -62.4744   YYYY   -3396.6392   XXXZ    -247.3471
      XXYZ      69.7428   XYYZ    -106.8306   YYYZ     107.8893
      XXZZ   -1421.1908   XYZZ      61.4344   YYZZ    -772.7787
      XZZZ     -25.9969   YZZZ     -69.0747   ZZZZ   -1048.6077
 -----------------------------------------------------------------
 Calculating analytic gradient of the SCF energy
 Gradient of SCF Energy
            1           2           3           4           5           6
    1  -0.0002042  -0.0000487  -0.0001321   0.0000109   0.0003528   0.0000553
    2   0.0000865  -0.0000324   0.0002481  -0.0001336  -0.0003261  -0.0000601
    3   0.0000801  -0.0000473   0.0001810   0.0001083  -0.0001328  -0.0000399
            7           8           9          10          11          12
    1   0.0000211  -0.0000164   0.0001012   0.0000083  -0.0000177   0.0000131
    2  -0.0000193  -0.0000391  -0.0000098   0.0002504  -0.0000517  -0.0000540
    3  -0.0000103   0.0000126   0.0001649   0.0002358  -0.0001602  -0.0000620
           13          14          15          16          17          18
    1   0.0000210   0.0000443  -0.0000133  -0.0001141  -0.0000348   0.0000464
    2   0.0000030  -0.0000151   0.0000115  -0.0001043   0.0000380   0.0000144
    3  -0.0000989   0.0000182   0.0000191  -0.0000982   0.0000103  -0.0000151
           19          20          21          22          23          24
    1   0.0002738  -0.0001071   0.0000480   0.0000056   0.0000212  -0.0001129
    2   0.0001469   0.0000062   0.0000015   0.0000151  -0.0000729  -0.0000135
    3   0.0000540   0.0000802   0.0001137  -0.0000434  -0.0000127   0.0000223
           25          26          27          28          29          30
    1   0.0000142  -0.0001525  -0.0000021   0.0000246   0.0000635   0.0002949
    2   0.0001685   0.0000358  -0.0001869  -0.0000100  -0.0002933   0.0001865
    3  -0.0002124   0.0000005  -0.0000255  -0.0000258  -0.0001136  -0.0000422
           31          32          33          34          35          36
    1  -0.0000060   0.0000900  -0.0000167  -0.0002859   0.0000354   0.0001391
    2   0.0001061   0.0005042   0.0001064  -0.0000546   0.0000301  -0.0001194
    3  -0.0000013   0.0003579  -0.0000798  -0.0000219  -0.0000775   0.0001070
           37          38          39          40          41          42
    1   0.0000248  -0.0000725  -0.0000583   0.0000944  -0.0001357   0.0000232
    2  -0.0000707   0.0001768  -0.0000876  -0.0000846   0.0000167  -0.0000596
    3  -0.0000648  -0.0001587   0.0000326   0.0000629   0.0000492   0.0003377
           43          44          45          46          47          48
    1  -0.0000440  -0.0001874   0.0000216   0.0000187  -0.0000195  -0.0000947
    2   0.0000011  -0.0000897   0.0000174  -0.0001771   0.0000034   0.0000694
    3   0.0000348  -0.0001507  -0.0000913  -0.0001871  -0.0000342  -0.0001466
           49
    1   0.0000091
    2  -0.0000789
    3   0.0000713
 Max gradient component =       5.042E-04
 RMS gradient           =       1.228E-04
 Gradient time:  CPU 532.95 s  wall 89.97 s
 Geometry Optimization Parameters
   NAtoms,    NIC,     NZ,  NCons,   NDum,   NFix, NCnnct, MaxDiis
       49     390       0       0       0       0       0       0

 Cartesian Hessian Update
 Hessian Updated using BFGS Update


** GEOMETRY OPTIMIZATION IN DELOCALIZED INTERNAL COORDINATES **
   Searching for a Minimum

   Optimization Cycle:  12

                       Coordinates (Angstroms)
     ATOM                X               Y               Z
      1  C        -2.7713924595    0.7138106741   -0.4269495290
      2  H        -2.9094026642    1.0691395934   -1.4575505591
      3  C        -1.5420457423   -0.2130590880   -0.4458602435
      4  H        -1.3018136349   -0.5428387247    0.5688096318
      5  O        -0.4225737605    0.5291040654   -0.9769493528
      6  C        -1.7561413858   -1.4387539383   -1.3423338002
      7  H        -1.7949182601   -1.0891164157   -2.3793891251
      8  H        -0.8854957142   -2.0894653670   -1.2488212255
      9  C        -3.0446914225   -2.2088942730   -1.0303268869
     10  C        -2.9700043884   -3.0505481510    0.2301478452
     11  O        -2.0091914981   -3.1611852876    0.9492971009
     12  H        -3.9092146541   -3.6044390726    0.4600481193
     13  C        -4.2692516745   -1.2720190689   -0.9736910736
     14  H        -5.1598621337   -1.8296495636   -0.6629120682
     15  H        -4.4729774076   -0.8985967034   -1.9830405018
     16  C        -4.0276031985   -0.0884134658   -0.0283639855
     17  H        -4.9063880089    0.5621836589   -0.0306057338
     18  H        -3.9208386523   -0.4614355776    0.9986473602
     19  C        -2.5351972004    1.9979243263    0.4274409358
     20  H        -1.5610016502    2.3921969585    0.1291115543
     21  C        -3.6077056432    3.0700240741    0.1857499836
     22  H        -3.3545933251    3.9990167386    0.7041064752
     23  H        -3.6854583406    3.2982503578   -0.8803124222
     24  H        -4.5962506190    2.7569599837    0.5352072286
     25  C        -2.4429999812    1.6643611138    1.9033230472
     26  O        -1.4282833051    1.3356088485    2.4723016604
     27  H        -3.3954803101    1.7306422309    2.4760598542
     28  H        -3.2255752203   -2.9430819401   -1.8299767633
     29  O         1.3898176650   -0.7224637258   -0.3728106314
     30  C         2.5732420265   -0.8303316631    0.4094323395
     31  H         2.3688640940   -0.6407978920    1.4696336044
     32  C         0.7311133632    0.5470345581   -0.2196768120
     33  H         0.5106930703    0.7125411178    0.8449100405
     34  C         3.0606479311   -2.2735479084    0.3188569732
     35  O         3.1622112346   -3.0165844884    1.2573522157
     36  O         3.3741865273   -2.6244491985   -0.9479098094
     37  H         3.6619101327   -3.5494462711   -0.9246206941
     38  C         3.6112144010    0.1811566246   -0.1033364755
     39  H         3.8443808036   -0.0759266841   -1.1467362246
     40  O         4.7713313322    0.0822720361    0.7053345166
     41  H         5.3137142206    0.8639855994    0.5474004215
     42  C         3.0004811259    1.5803576226   -0.0463239568
     43  H         2.8633363270    1.8618690328    1.0021250292
     44  O         3.9077472342    2.5664321174   -0.5626122526
     45  H         4.0595090791    2.3853234141   -1.4991861596
     46  C         1.6458108083    1.6508059201   -0.7551147796
     47  H         1.7770494281    1.4687631752   -1.8325411495
     48  O         1.0239978624    2.9087633634   -0.5383396813
     49  H         1.7081466368    3.5866744443   -0.5927495311
   Point Group: c1    Number of degrees of freedom:   141


   Energy is  -1301.529315089

 Hessian Updated using BFGS Update

141 Hessian modes will be used to form the next step
  Hessian Eigenvalues:
     0.001296    0.004731    0.005221    0.005698    0.006534    0.006682
     0.006894    0.007403    0.007604    0.009309    0.010052    0.010571
     0.011423    0.012114    0.013849    0.014553    0.020120    0.021933
     0.022146    0.030516    0.032188    0.034413    0.037541    0.038463
     0.040945    0.042634    0.043868    0.044806    0.045253    0.045974
     0.046585    0.047133    0.048481    0.048989    0.049608    0.050492
     0.051059    0.051765    0.054907    0.055014    0.055506    0.055906
     0.056616    0.057287    0.058383    0.059520    0.060803    0.061650
     0.063296    0.068300    0.069045    0.071000    0.074754    0.079743
     0.081931    0.082820    0.083938    0.087509    0.091205    0.096392
     0.108451    0.115270    0.117799    0.135713    0.142637    0.148942
     0.155336    0.159516    0.159839    0.159914    0.159995    0.160026
     0.160108    0.160408    0.161136    0.164653    0.167105    0.168939
     0.174439    0.178684    0.183049    0.187794    0.194043    0.197619
     0.200357    0.206734    0.219417    0.222987    0.246019    0.250869
     0.266456    0.271350    0.272145    0.274710    0.277566    0.284042
     0.285741    0.286548    0.291461    0.292936    0.294512    0.298906
     0.303714    0.305430    0.308212    0.313075    0.329986    0.332843
     0.336258    0.337733    0.338742    0.339290    0.339428    0.339585
     0.339877    0.340016    0.340128    0.340381    0.340598    0.341173
     0.341230    0.341734    0.342390    0.342657    0.342975    0.345645
     0.364302    0.391808    0.394532    0.396528    0.401742    0.407915
     0.412559    0.512468    0.518789    0.522575    0.523399    0.546453
     0.897201    0.924114    0.941272

 Minimum Search - Taking Simple RFO Step
 Searching for Lamda that Minimizes Along All modes
 Value Taken    Lamda =  -0.00004080
 Step Taken.  Stepsize is  0.085469

                             Maximum     Tolerance    Cnvgd?
         Gradient           0.001055      0.000300      NO
         Displacement       0.023690      0.001200      NO
         Energy change     -0.000103      0.000001      NO


 New Cartesian Coordinates Obtained by Inverse Iteration

 Displacement from previous Coordinates is:  0.390986
 ----------------------------------------------------------------
             Standard Nuclear Orientation (Angstroms)
    I     Atom           X                Y                Z
 ----------------------------------------------------------------
    1      C      -2.7725461635     0.7092531876    -0.4292483721
    2      H      -2.9134868347     1.0546821724    -1.4627460324
    3      C      -1.5442913257    -0.2180112731    -0.4442830315
    4      H      -1.3050571244    -0.5441294423     0.5715736482
    5      O      -0.4248353733     0.5246067907    -0.9741382723
    6      C      -1.7607907717    -1.4461985997    -1.3364410000
    7      H      -1.8035632739    -1.0998344664    -2.3744010992
    8      H      -0.8897331657    -2.0964184172    -1.2437358199
    9      C      -3.0484055854    -2.2151581298    -1.0158634940
   10      C      -2.9667671754    -3.0545788927     0.2460796466
   11      O      -1.9991287541    -3.1720654380     0.9548920041
   12      H      -3.9086171067    -3.5985440330     0.4887120940
   13      C      -4.2731157985    -1.2789344803    -0.9560586363
   14      H      -5.1616410746    -1.8353834890    -0.6371506504
   15      H      -4.4832268333    -0.9108965494    -1.9660619416
   16      C      -4.0269575190    -0.0894615849    -0.0188833200
   17      H      -4.9056042751     0.5611559048    -0.0213727457
   18      H      -3.9154516042    -0.4557355773     1.0101810636
   19      C      -2.5329306137     2.0026725856     0.4100830595
   20      H      -1.5544442557     2.3854847268     0.1100755202
   21      C      -3.5956908550     3.0792906224     0.1473815931
   22      H      -3.3403889306     4.0121609967     0.6576988662
   23      H      -3.6634453261     3.2967393731    -0.9216258526
   24      H      -4.5889970223     2.7770786726     0.4922856062
   25      C      -2.4480098754     1.6893476637     1.8913338583
   26      O      -1.4418783519     1.3407031993     2.4639139810
   27      H      -3.3968406060     1.7933732176     2.4646550158
   28      H      -3.2326444359    -2.9523597120    -1.8121191539
   29      O       1.3937597247    -0.7272959056    -0.3866851407
   30      C       2.5770907846    -0.8406708521     0.3950929507
   31      H       2.3716793942    -0.6680086707     1.4579529195
   32      C       0.7291937906     0.5366971457    -0.2167727992
   33      H       0.5072881066     0.6849142868     0.8500280430
   34      C       3.0716565019    -2.2797045758     0.2839317627
   35      O       3.1776991612    -3.0354680820     1.2117268018
   36      O       3.3844863973    -2.6105772187    -0.9883028497
   37      H       3.6762191346    -3.5344685447    -0.9781594433
   38      C       3.6109724338     0.1824722885    -0.1030598508
   39      H       3.8455821024    -0.0578138673    -1.1501451872
   40      O       4.7721855163     0.0768641262     0.7032912575
   41      H       5.3133421687     0.8611938155     0.5539424708
   42      C       2.9945919531     1.5780897900    -0.0256374509
   43      H       2.8554511156     1.8422909128     1.0269795893
   44      O       3.8990712080     2.5763116029    -0.5235083606
   45      H       4.0536875257     2.4108373750    -1.4624200638
   46      C       1.6396500175     1.6534345642    -0.7336954129
   47      H       1.7720780363     1.4896043178    -1.8138438112
   48      O       1.0125375642     2.9052923577    -0.4969678746
   49      H       1.6933204428     3.5873232866    -0.5422295762
 ----------------------------------------------------------------
 Molecular Point Group                 C1    NOp =  1
 Largest Abelian Subgroup              C1    NOp =  1
 Nuclear Repulsion Energy =  2492.7138406874 hartrees
 There are       96 alpha and       96 beta electrons
 Applying Cartesian multipole field
    Component          Value
    ---------          -----
     (2,0,0)        1.00000E-12
     (0,2,0)        2.00000E-11
     (0,0,2)       -3.00000E-11
 Nucleus-field energy     =     0.0000000393 hartrees
 Requested basis set is 6-311++G(d,p)
 There are 270 shells and 718 basis functions
 A cutoff of  1.0D-11 yielded  26329 shell pairs
 There are    182917 function pairs (    193952 Cartesian)
 Smallest overlap matrix eigenvalue = 9.01E-07

 Q-Chem warning in module stvman/mkSTV.C, line 306:

 Overlap eigenvalue is smaller than square root of threshold
 Use THRESH >= 12 to get rid of this warning

 Linear dependence detected in AO basis
 Tighter screening thresholds may be required for diffuse basis sets
 Use S2THRESH > 14 and THRESH = 14 in case of SCF convergence issues
 Number of orthogonalized atomic orbitals = 717
 Maximum deviation from orthogonality = 2.221E-10
 Guess MOs from SCF MO coefficient file

 -----------------------------------------------------------------------
  General SCF calculation program by
  Eric Jon Sundstrom, Paul Horn, Yuezhi Mao, Dmitri Zuev, Alec White,
  David Stuck, Shaama M.S., Shane Yost, Joonho Lee, David Small,
  Daniel Levine, Susi Lehtola, Hugh Burton, Evgeny Epifanovsky
 -----------------------------------------------------------------------
 Exchange:     0.2000 Hartree-Fock + 0.0800 Slater + 0.7200 B88
 Correlation:  0.1900 VWN1RPA + 0.8100 LYP
 Using SG-1 standard quadrature grid
 using 6 threads for integral computing
 -------------------------------------------------------
 OpenMP Integral computing Module                
 Release: version 2.0, May 2017, Q-Chem Inc. Pleasanton 
 -------------------------------------------------------
 -------------------------------------------------------
 OpenMP BLAS3 based DFT computing Module                
 Release: version 1.0, May 2013, Q-Chem Inc. Pittsburgh 
 -------------------------------------------------------
 A restricted SCF calculation will be
 performed using DIIS
 SCF converges when DIIS error is below 1.0e-08
 ---------------------------------------
  Cycle       Energy         DIIS error
 ---------------------------------------
    1   -1301.5266025737      1.81e-04  
    2   -1301.5292407446      4.16e-05  
    3   -1301.5291578838      6.33e-05  
    4   -1301.5293309191      8.40e-06  
    5   -1301.5293330220      5.66e-06  
    6   -1301.5293345003      1.18e-06  
    7   -1301.5293345855      3.24e-07  
    8   -1301.5293345937      1.30e-07  
    9   -1301.5293345942      7.35e-08  
   10   -1301.5293345944      2.99e-08  
   11   -1301.5293345946      8.49e-09  Convergence criterion met
 ---------------------------------------
 SCF time:   CPU 2052.77s  wall 362.00s 
 SCF   energy in the final basis set =    -1301.5293345946
 Total energy in the final basis set =    -1301.5293345946

 --------------------------------------------------------------

                    Orbital Energies (a.u.)
 --------------------------------------------------------------

 Alpha MOs
 -- Occupied --
-19.1802 -19.1621 -19.1477 -19.1423 -19.1420 -19.1395 -19.1337 -19.1320
-19.1244 -10.3155 -10.2845 -10.2691 -10.2665 -10.2524 -10.2485 -10.2469
-10.2427 -10.2312 -10.1993 -10.1948 -10.1927 -10.1884 -10.1878 -10.1764
-10.1745  -1.1236  -1.0924  -1.0697  -1.0645  -1.0611  -1.0479  -1.0356
 -1.0338  -1.0318  -0.8629  -0.8162  -0.8044  -0.7938  -0.7572  -0.7531
 -0.6945  -0.6763  -0.6627  -0.6492  -0.6361  -0.6221  -0.6173  -0.6101
 -0.5672  -0.5588  -0.5561  -0.5497  -0.5414  -0.5192  -0.5104  -0.5014
 -0.4964  -0.4942  -0.4914  -0.4838  -0.4798  -0.4732  -0.4670  -0.4610
 -0.4555  -0.4464  -0.4413  -0.4322  -0.4276  -0.4184  -0.4144  -0.4128
 -0.4032  -0.4009  -0.3926  -0.3896  -0.3854  -0.3791  -0.3746  -0.3706
 -0.3673  -0.3633  -0.3572  -0.3554  -0.3411  -0.3359  -0.3325  -0.3278
 -0.3209  -0.3101  -0.2974  -0.2869  -0.2836  -0.2774  -0.2664  -0.2614
 -- Virtual --
 -0.0455  -0.0442  -0.0278  -0.0177  -0.0160  -0.0068  -0.0026   0.0002
  0.0050   0.0089   0.0164   0.0221   0.0251   0.0310   0.0315   0.0358
  0.0422   0.0461   0.0469   0.0519   0.0538   0.0584   0.0616   0.0673
  0.0713   0.0736   0.0763   0.0804   0.0813   0.0853   0.0895   0.0924
  0.0956   0.0994   0.1001   0.1010   0.1031   0.1071   0.1087   0.1112
  0.1125   0.1137   0.1175   0.1191   0.1212   0.1235   0.1246   0.1280
  0.1297   0.1321   0.1354   0.1364   0.1387   0.1401   0.1411   0.1444
  0.1455   0.1471   0.1514   0.1522   0.1537   0.1545   0.1575   0.1598
  0.1613   0.1630   0.1653   0.1677   0.1705   0.1713   0.1739   0.1775
  0.1840   0.1858   0.1870   0.1887   0.1909   0.1932   0.1963   0.2002
  0.2039   0.2064   0.2098   0.2110   0.2118   0.2174   0.2189   0.2224
  0.2230   0.2264   0.2283   0.2310   0.2349   0.2363   0.2392   0.2427
  0.2447   0.2477   0.2501   0.2518   0.2543   0.2558   0.2611   0.2641
  0.2669   0.2708   0.2742   0.2759   0.2807   0.2819   0.2834   0.2856
  0.2880   0.2905   0.2938   0.2977   0.2997   0.3011   0.3067   0.3085
  0.3100   0.3142   0.3160   0.3203   0.3223   0.3243   0.3274   0.3309
  0.3324   0.3362   0.3376   0.3405   0.3430   0.3444   0.3481   0.3507
  0.3561   0.3564   0.3581   0.3632   0.3659   0.3685   0.3723   0.3740
  0.3768   0.3788   0.3807   0.3856   0.3891   0.3975   0.3996   0.4047
  0.4067   0.4119   0.4133   0.4194   0.4204   0.4286   0.4302   0.4347
  0.4363   0.4389   0.4472   0.4582   0.4596   0.4626   0.4644   0.4779
  0.4842   0.4884   0.4951   0.4975   0.5049   0.5073   0.5151   0.5189
  0.5219   0.5285   0.5378   0.5413   0.5498   0.5553   0.5628   0.5695
  0.5720   0.5741   0.5771   0.5861   0.5926   0.5977   0.6033   0.6072
  0.6127   0.6177   0.6221   0.6256   0.6312   0.6363   0.6411   0.6459
  0.6503   0.6550   0.6561   0.6641   0.6714   0.6754   0.6811   0.6868
  0.6909   0.7017   0.7031   0.7081   0.7158   0.7189   0.7254   0.7258
  0.7364   0.7441   0.7481   0.7528   0.7543   0.7583   0.7634   0.7669
  0.7687   0.7711   0.7774   0.7816   0.7896   0.7911   0.7932   0.7970
  0.8008   0.8094   0.8167   0.8277   0.8285   0.8343   0.8375   0.8415
  0.8606   0.8653   0.8844   0.8933   0.9046   0.9192   0.9258   0.9315
  0.9532   0.9599   0.9655   0.9749   0.9851   0.9958   1.0037   1.0201
  1.0309   1.0449   1.0561   1.0580   1.0713   1.0857   1.0921   1.1009
  1.1047   1.1231   1.1284   1.1394   1.1465   1.1492   1.1576   1.1634
  1.1709   1.1761   1.1798   1.1854   1.1935   1.1958   1.2082   1.2126
  1.2173   1.2214   1.2290   1.2395   1.2427   1.2488   1.2617   1.2662
  1.2689   1.2733   1.2843   1.2942   1.3069   1.3114   1.3160   1.3262
  1.3363   1.3438   1.3500   1.3535   1.3681   1.3752   1.3819   1.3908
  1.4006   1.4044   1.4143   1.4380   1.4414   1.4516   1.4630   1.4730
  1.4872   1.4945   1.5016   1.5147   1.5198   1.5252   1.5314   1.5422
  1.5464   1.5502   1.5579   1.5636   1.5654   1.5682   1.5778   1.5791
  1.5853   1.5878   1.5933   1.5987   1.6099   1.6118   1.6158   1.6245
  1.6299   1.6351   1.6393   1.6454   1.6513   1.6534   1.6557   1.6641
  1.6676   1.6707   1.6777   1.6828   1.6912   1.6951   1.7009   1.7058
  1.7112   1.7271   1.7273   1.7314   1.7428   1.7475   1.7568   1.7687
  1.7738   1.7789   1.7893   1.8013   1.8076   1.8101   1.8128   1.8203
  1.8256   1.8300   1.8367   1.8407   1.8602   1.8669   1.8697   1.8838
  1.8954   1.9017   1.9192   1.9275   1.9310   1.9391   1.9485   1.9589
  1.9764   1.9816   1.9932   2.0025   2.0043   2.0212   2.0247   2.0374
  2.0486   2.0623   2.0670   2.0727   2.0787   2.0900   2.0984   2.1107
  2.1199   2.1316   2.1437   2.1539   2.1595   2.1657   2.1688   2.1811
  2.1897   2.1932   2.2165   2.2287   2.2407   2.2553   2.2626   2.2773
  2.2821   2.3046   2.3161   2.3211   2.3238   2.3444   2.3466   2.3538
  2.3672   2.3761   2.3795   2.4037   2.4161   2.4301   2.4705   2.4948
  2.5000   2.5183   2.5254   2.5376   2.5495   2.5540   2.5627   2.5729
  2.5810   2.5860   2.5939   2.6132   2.6191   2.6294   2.6438   2.6481
  2.6531   2.6617   2.6701   2.6751   2.6872   2.7005   2.7115   2.7267
  2.7378   2.7472   2.7490   2.7807   2.7932   2.8055   2.8065   2.8136
  2.8239   2.8289   2.8407   2.8430   2.8523   2.8611   2.8786   2.8847
  2.8925   2.8982   2.9039   2.9121   2.9255   2.9325   2.9333   2.9435
  2.9451   2.9631   2.9798   2.9853   2.9963   2.9974   3.0026   3.0149
  3.0225   3.0362   3.0457   3.0537   3.0693   3.0748   3.0868   3.0921
  3.1007   3.1101   3.1191   3.1296   3.1315   3.1539   3.1574   3.1659
  3.1697   3.1868   3.1913   3.1997   3.2132   3.2233   3.2423   3.2771
  3.2835   3.2909   3.3081   3.3217   3.3387   3.3522   3.3678   3.3766
  3.3799   3.3849   3.4059   3.4265   3.4303   3.4399   3.4850   3.5051
  3.5197   3.5388   3.5507   3.5736   3.5964   3.6266   3.6966   3.7805
  3.7904   3.7937   3.8024   3.8111   3.8277   3.8477   3.8924   3.9070
  3.9132   3.9338   3.9417   3.9486   3.9558   3.9930   4.0006   4.0112
  4.0366   4.0588   4.0987   4.1038   4.1268   4.1619   4.1820   4.1908
  4.2246   4.2505   4.2663   4.2739   4.3016   4.3055   4.3393   4.3514
  4.3821   4.9991   5.0740   5.0925   5.0958   5.1018   5.1053   5.1145
  5.1702   5.1934   5.2108   5.2223   5.2601   5.3782   5.3938   5.4328
  5.4416   5.4688   5.4959   5.6123   5.6215   5.6490   5.6688   5.7098
  5.7490   5.7657   5.8378   5.8588  23.7616  23.7796  23.7979  23.8089
 23.8231  23.8286  23.8495  23.8707  23.8866  23.8993  23.9082  23.9235
 23.9287  23.9480  23.9667  23.9847  49.8829  49.9123  49.9540  49.9572
 49.9733  49.9783  49.9962  50.0174  50.0259
 --------------------------------------------------------------

          Ground-State Mulliken Net Atomic Charges

     Atom                 Charge (a.u.)
  ----------------------------------------
      1 C                    -0.174992
      2 H                     0.247608
      3 C                    -0.392158
      4 H                     0.256232
      5 O                     0.187035
      6 C                    -0.691717
      7 H                     0.169019
      8 H                     0.267899
      9 C                     0.610371
     10 C                    -0.348619
     11 O                    -0.165173
     12 H                     0.097512
     13 C                    -0.729222
     14 H                     0.197083
     15 H                     0.146239
     16 C                    -0.347358
     17 H                     0.171916
     18 H                     0.207212
     19 C                     0.197910
     20 H                     0.345200
     21 C                    -0.729402
     22 H                     0.175192
     23 H                     0.153002
     24 H                     0.147642
     25 C                    -0.130025
     26 O                    -0.165031
     27 H                     0.116713
     28 H                     0.254033
     29 O                     0.058820
     30 C                    -0.372906
     31 H                     0.278111
     32 C                     0.170320
     33 H                     0.259267
     34 C                    -0.099888
     35 O                    -0.178646
     36 O                    -0.101375
     37 H                     0.288591
     38 C                    -0.159045
     39 H                     0.271909
     40 O                    -0.137668
     41 H                     0.265272
     42 C                    -0.562716
     43 H                     0.310348
     44 O                    -0.216125
     45 H                     0.267998
     46 C                    -0.771037
     47 H                     0.222582
     48 O                    -0.119309
     49 H                     0.251377
  ----------------------------------------
  Sum of atomic charges =     0.000000

 -----------------------------------------------------------------
                    Cartesian Multipole Moments
 -----------------------------------------------------------------
    Charge (ESU x 10^10)
                 0.0000
    Dipole Moment (Debye)
         X      -3.1886      Y       2.3713      Z      -5.3120
       Tot       6.6338
    Quadrupole Moments (Debye-Ang)
        XX    -125.4163     XY       8.5380     YY    -149.9818
        XZ      -9.5203     YZ       9.6343     ZZ    -157.1955
    Octopole Moments (Debye-Ang^2)
       XXX      -7.1128    XXY      15.4024    XYY       6.2506
       YYY      20.0626    XXZ     -53.0511    XYZ      -0.1043
       YYZ     -49.4889    XZZ      18.0353    YZZ      20.1184
       ZZZ     -23.2364
    Hexadecapole Moments (Debye-Ang^3)
      XXXX   -7363.5628   XXXY     164.1472   XXYY   -1732.9339
      XYYY     -52.8338   YYYY   -3419.5977   XXXZ    -247.4440
      XXYZ      68.3108   XYYZ    -110.7193   YYYZ     104.2870
      XXZZ   -1419.1721   XYZZ      59.7372   YYZZ    -770.3966
      XZZZ     -20.7658   YZZZ     -74.9293   ZZZZ   -1035.7055
 -----------------------------------------------------------------
 Calculating analytic gradient of the SCF energy
 Gradient of SCF Energy
            1           2           3           4           5           6
    1  -0.0000288   0.0000669  -0.0000166   0.0000488  -0.0002164  -0.0001266
    2  -0.0001979  -0.0000074   0.0000504  -0.0000330   0.0000373  -0.0001262
    3  -0.0000519   0.0000283   0.0000199  -0.0000805  -0.0000694  -0.0000476
            7           8           9          10          11          12
    1   0.0000249   0.0000154  -0.0000403   0.0000999  -0.0000371  -0.0000354
    2   0.0000166   0.0000387   0.0001981  -0.0000193  -0.0000493   0.0000282
    3   0.0000248   0.0000449   0.0000703   0.0000004  -0.0000397   0.0000519
           13          14          15          16          17          18
    1   0.0000245  -0.0000181  -0.0000048  -0.0000287   0.0000425  -0.0000156
    2  -0.0000830  -0.0000048  -0.0000215   0.0000792  -0.0000575  -0.0000385
    3  -0.0000538   0.0000062   0.0000197   0.0000439  -0.0000003   0.0000295
           19          20          21          22          23          24
    1   0.0000381   0.0000118   0.0000334   0.0000004  -0.0000255   0.0000791
    2   0.0002840  -0.0001303   0.0000064   0.0000179   0.0000085   0.0000564
    3   0.0001595  -0.0000913  -0.0000692  -0.0000479  -0.0000307   0.0000333
           25          26          27          28          29          30
    1  -0.0001085  -0.0000080   0.0000493   0.0000460  -0.0000117   0.0001652
    2  -0.0000460   0.0001183  -0.0000927  -0.0000865  -0.0002226   0.0001295
    3  -0.0000592   0.0000921  -0.0000464   0.0000084   0.0000106   0.0000947
           31          32          33          34          35          36
    1   0.0000534   0.0000288   0.0000687  -0.0000681  -0.0000587   0.0000562
    2  -0.0000236   0.0002694  -0.0001106  -0.0001058   0.0000471   0.0000491
    3   0.0000094   0.0000162  -0.0000754   0.0000326   0.0000106  -0.0000001
           37          38          39          40          41          42
    1  -0.0000312  -0.0002940   0.0000495   0.0001162   0.0000134   0.0000532
    2   0.0000263  -0.0000044   0.0000010  -0.0000098   0.0000397  -0.0000979
    3   0.0000387  -0.0000178   0.0000230  -0.0000665   0.0000591  -0.0001771
           43          44          45          46          47          48
    1   0.0000304   0.0000833  -0.0000069  -0.0000856  -0.0000463  -0.0000062
    2   0.0000307   0.0001022  -0.0000222  -0.0001547   0.0000016   0.0000891
    3  -0.0000091   0.0000403   0.0000406   0.0000183   0.0000223  -0.0000647
           49
    1   0.0000196
    2   0.0000196
    3   0.0000492
 Max gradient component =       2.940E-04
 RMS gradient           =       7.947E-05
 Gradient time:  CPU 532.63 s  wall 89.95 s
 Geometry Optimization Parameters
   NAtoms,    NIC,     NZ,  NCons,   NDum,   NFix, NCnnct, MaxDiis
       49     390       0       0       0       0       0       0

 Cartesian Hessian Update
 Hessian Updated using BFGS Update


** GEOMETRY OPTIMIZATION IN DELOCALIZED INTERNAL COORDINATES **
   Searching for a Minimum

   Optimization Cycle:  13

                       Coordinates (Angstroms)
     ATOM                X               Y               Z
      1  C        -2.7725461635    0.7092531876   -0.4292483721
      2  H        -2.9134868347    1.0546821724   -1.4627460324
      3  C        -1.5442913257   -0.2180112731   -0.4442830315
      4  H        -1.3050571244   -0.5441294423    0.5715736482
      5  O        -0.4248353733    0.5246067907   -0.9741382723
      6  C        -1.7607907717   -1.4461985997   -1.3364410000
      7  H        -1.8035632739   -1.0998344664   -2.3744010992
      8  H        -0.8897331657   -2.0964184172   -1.2437358199
      9  C        -3.0484055854   -2.2151581298   -1.0158634940
     10  C        -2.9667671754   -3.0545788927    0.2460796466
     11  O        -1.9991287541   -3.1720654380    0.9548920041
     12  H        -3.9086171067   -3.5985440330    0.4887120940
     13  C        -4.2731157985   -1.2789344803   -0.9560586363
     14  H        -5.1616410746   -1.8353834890   -0.6371506504
     15  H        -4.4832268333   -0.9108965494   -1.9660619416
     16  C        -4.0269575190   -0.0894615849   -0.0188833200
     17  H        -4.9056042751    0.5611559048   -0.0213727457
     18  H        -3.9154516042   -0.4557355773    1.0101810636
     19  C        -2.5329306137    2.0026725856    0.4100830595
     20  H        -1.5544442557    2.3854847268    0.1100755202
     21  C        -3.5956908550    3.0792906224    0.1473815931
     22  H        -3.3403889306    4.0121609967    0.6576988662
     23  H        -3.6634453261    3.2967393731   -0.9216258526
     24  H        -4.5889970223    2.7770786726    0.4922856062
     25  C        -2.4480098754    1.6893476637    1.8913338583
     26  O        -1.4418783519    1.3407031993    2.4639139810
     27  H        -3.3968406060    1.7933732176    2.4646550158
     28  H        -3.2326444359   -2.9523597120   -1.8121191539
     29  O         1.3937597247   -0.7272959056   -0.3866851407
     30  C         2.5770907846   -0.8406708521    0.3950929507
     31  H         2.3716793942   -0.6680086707    1.4579529195
     32  C         0.7291937906    0.5366971457   -0.2167727992
     33  H         0.5072881066    0.6849142868    0.8500280430
     34  C         3.0716565019   -2.2797045758    0.2839317627
     35  O         3.1776991612   -3.0354680820    1.2117268018
     36  O         3.3844863973   -2.6105772187   -0.9883028497
     37  H         3.6762191346   -3.5344685447   -0.9781594433
     38  C         3.6109724338    0.1824722885   -0.1030598508
     39  H         3.8455821024   -0.0578138673   -1.1501451872
     40  O         4.7721855163    0.0768641262    0.7032912575
     41  H         5.3133421687    0.8611938155    0.5539424708
     42  C         2.9945919531    1.5780897900   -0.0256374509
     43  H         2.8554511156    1.8422909128    1.0269795893
     44  O         3.8990712080    2.5763116029   -0.5235083606
     45  H         4.0536875257    2.4108373750   -1.4624200638
     46  C         1.6396500175    1.6534345642   -0.7336954129
     47  H         1.7720780363    1.4896043178   -1.8138438112
     48  O         1.0125375642    2.9052923577   -0.4969678746
     49  H         1.6933204428    3.5873232866   -0.5422295762
   Point Group: c1    Number of degrees of freedom:   141


   Energy is  -1301.529334595

 Hessian Updated using BFGS Update

141 Hessian modes will be used to form the next step
  Hessian Eigenvalues:
     0.001123    0.004239    0.005471    0.005836    0.006530    0.006580
     0.006868    0.007415    0.007686    0.009534    0.010047    0.010429
     0.011411    0.011722    0.013938    0.014550    0.020436    0.021939
     0.022214    0.030652    0.032278    0.035099    0.037561    0.038736
     0.040754    0.042747    0.043765    0.044698    0.045407    0.046169
     0.047060    0.047723    0.048559    0.048992    0.049719    0.050844
     0.051260    0.051700    0.054994    0.055239    0.055649    0.056067
     0.057142    0.057460    0.058545    0.060055    0.060810    0.062689
     0.063297    0.068802    0.069546    0.071501    0.074951    0.079975
     0.081995    0.082995    0.083945    0.087627    0.091700    0.096085
     0.108538    0.115267    0.118177    0.135997    0.142316    0.149038
     0.155334    0.159454    0.159847    0.159957    0.159998    0.160064
     0.160271    0.160468    0.162096    0.164675    0.168401    0.169988
     0.174278    0.179027    0.184303    0.188996    0.192597    0.197782
     0.200445    0.208539    0.219559    0.223406    0.246106    0.250816
     0.267610    0.271431    0.273456    0.274991    0.277834    0.283712
     0.285924    0.286358    0.291375    0.292857    0.294770    0.300038
     0.304596    0.306718    0.308637    0.317547    0.329927    0.332809
     0.336342    0.337735    0.338869    0.339285    0.339393    0.339612
     0.339793    0.340019    0.340199    0.340412    0.340587    0.341183
     0.341226    0.341873    0.342606    0.342970    0.344588    0.344752
     0.366429    0.391655    0.394725    0.395384    0.401770    0.407912
     0.412534    0.512662    0.518880    0.522773    0.523554    0.546587
     0.896783    0.924169    0.941274

 Minimum Search - Taking Simple RFO Step
 Searching for Lamda that Minimizes Along All modes
 Value Taken    Lamda =  -0.00001754
 Step Taken.  Stepsize is  0.069202

                             Maximum     Tolerance    Cnvgd?
         Gradient           0.000271      0.000300     YES
         Displacement       0.021063      0.001200      NO
         Energy change     -0.000020      0.000001      NO


 New Cartesian Coordinates Obtained by Inverse Iteration

 Displacement from previous Coordinates is:  0.164538
 ----------------------------------------------------------------
             Standard Nuclear Orientation (Angstroms)
    I     Atom           X                Y                Z
 ----------------------------------------------------------------
    1      C      -2.7728968020     0.7100028225    -0.4323886639
    2      H      -2.9115696910     1.0524215774    -1.4672468748
    3      C      -1.5445577263    -0.2175056601    -0.4410667103
    4      H      -1.3088027107    -0.5391940904     0.5770208656
    5      O      -0.4237820708     0.5237279578    -0.9698785901
    6      C      -1.7589614312    -1.4489568396    -1.3290750978
    7      H      -1.7999093955    -1.1068121692    -2.3684996034
    8      H      -0.8883577206    -2.0991520779    -1.2321854250
    9      C      -3.0474177224    -2.2166788110    -1.0078228839
   10      C      -2.9679056043    -3.0507641170     0.2580659854
   11      O      -2.0010332280    -3.1660460435     0.9682832375
   12      H      -3.9105838779    -3.5925309318     0.5023347682
   13      C      -4.2721617186    -1.2805226222    -0.9548677639
   14      H      -5.1613084599    -1.8356542686    -0.6353820482
   15      H      -4.4801890585    -0.9167925456    -1.9668820777
   16      C      -4.0283189699    -0.0869796206    -0.0223408799
   17      H      -4.9068849970     0.5637824204    -0.0301634947
   18      H      -3.9197114459    -0.4484692537     1.0087322360
   19      C      -2.5363616379     2.0055440020     0.4041181901
   20      H      -1.5577246279     2.3889990940     0.1049691714
   21      C      -3.6001043876     3.0799952284     0.1370893838
   22      H      -3.3502872808     4.0124896201     0.6508365066
   23      H      -3.6619168818     3.2994166653    -0.9318531390
   24      H      -4.5948273291     2.7745276874     0.4750893887
   25      C      -2.4520580188     1.6966565034     1.8865885262
   26      O      -1.4511037712     1.3282230585     2.4559366737
   27      H      -3.3957925399     1.8243036309     2.4638234487
   28      H      -3.2295071646    -2.9575762347    -1.8011513844
   29      O       1.3965073797    -0.7293234104    -0.3909228301
   30      C       2.5808029719    -0.8459721593     0.3888925712
   31      H       2.3760296338    -0.6804780623     1.4530219040
   32      C       0.7306434853     0.5323847671    -0.2131183077
   33      H       0.5086994061     0.6752064433     0.8545544886
   34      C       3.0786804544    -2.2830663176     0.2678162855
   35      O       3.1940563297    -3.0425687058     1.1914703189
   36      O       3.3832022462    -2.6073157905    -1.0081233717
   37      H       3.6785799108    -3.5301128311    -1.0041314403
   38      C       3.6130039245     0.1818552572    -0.1034858958
   39      H       3.8474950831    -0.0519588018    -1.1520754208
   40      O       4.7744865251     0.0731846912     0.7019764079
   41      H       5.3165298680     0.8570241555     0.5532902199
   42      C       2.9946570262     1.5762607669    -0.0179486449
   43      H       2.8559136127     1.8345390208     1.0361580089
   44      O       3.8973051097     2.5780829357    -0.5116670144
   45      H       4.0503679944     2.4182158734    -1.4518272263
   46      C       1.6393424546     1.6532563930    -0.7246837555
   47      H       1.7715261541     1.4951219326    -1.8057564957
   48      O       1.0101944679     2.9027729705    -0.4812998082
   49      H       1.6890652803     3.5865930704    -0.5279692289
 ----------------------------------------------------------------
 Molecular Point Group                 C1    NOp =  1
 Largest Abelian Subgroup              C1    NOp =  1
 Nuclear Repulsion Energy =  2492.7596470063 hartrees
 There are       96 alpha and       96 beta electrons
 Applying Cartesian multipole field
    Component          Value
    ---------          -----
     (2,0,0)        1.00000E-12
     (0,2,0)        2.00000E-11
     (0,0,2)       -3.00000E-11
 Nucleus-field energy     =     0.0000000394 hartrees
 Requested basis set is 6-311++G(d,p)
 There are 270 shells and 718 basis functions
 A cutoff of  1.0D-11 yielded  26331 shell pairs
 There are    182979 function pairs (    194022 Cartesian)
 Smallest overlap matrix eigenvalue = 9.00E-07

 Q-Chem warning in module stvman/mkSTV.C, line 306:

 Overlap eigenvalue is smaller than square root of threshold
 Use THRESH >= 12 to get rid of this warning

 Linear dependence detected in AO basis
 Tighter screening thresholds may be required for diffuse basis sets
 Use S2THRESH > 14 and THRESH = 14 in case of SCF convergence issues
 Number of orthogonalized atomic orbitals = 717
 Maximum deviation from orthogonality = 2.844E-10
 Guess MOs from SCF MO coefficient file

 -----------------------------------------------------------------------
  General SCF calculation program by
  Eric Jon Sundstrom, Paul Horn, Yuezhi Mao, Dmitri Zuev, Alec White,
  David Stuck, Shaama M.S., Shane Yost, Joonho Lee, David Small,
  Daniel Levine, Susi Lehtola, Hugh Burton, Evgeny Epifanovsky
 -----------------------------------------------------------------------
 Exchange:     0.2000 Hartree-Fock + 0.0800 Slater + 0.7200 B88
 Correlation:  0.1900 VWN1RPA + 0.8100 LYP
 Using SG-1 standard quadrature grid
 using 6 threads for integral computing
 -------------------------------------------------------
 OpenMP Integral computing Module                
 Release: version 2.0, May 2017, Q-Chem Inc. Pleasanton 
 -------------------------------------------------------
 -------------------------------------------------------
 OpenMP BLAS3 based DFT computing Module                
 Release: version 1.0, May 2013, Q-Chem Inc. Pittsburgh 
 -------------------------------------------------------
 A restricted SCF calculation will be
 performed using DIIS
 SCF converges when DIIS error is below 1.0e-08
 ---------------------------------------
  Cycle       Energy         DIIS error
 ---------------------------------------
    1   -1301.5286434463      8.51e-05  
    2   -1301.5293318029      1.52e-05  
    3   -1301.5293285515      2.07e-05  
    4   -1301.5293469786      4.10e-06  
    5   -1301.5293474951      2.67e-06  
    6   -1301.5293478275      5.80e-07  
    7   -1301.5293478463      2.01e-07  
    8   -1301.5293478490      5.31e-08  
    9   -1301.5293478492      2.69e-08  
   10   -1301.5293478491      1.13e-08  
   11   -1301.5293478492      3.39e-09  Convergence criterion met
 ---------------------------------------
 SCF time:   CPU 2052.12s  wall 362.00s 
 SCF   energy in the final basis set =    -1301.5293478492
 Total energy in the final basis set =    -1301.5293478492

 --------------------------------------------------------------

                    Orbital Energies (a.u.)
 --------------------------------------------------------------

 Alpha MOs
 -- Occupied --
-19.1802 -19.1620 -19.1477 -19.1422 -19.1420 -19.1395 -19.1336 -19.1320
-19.1244 -10.3155 -10.2844 -10.2690 -10.2665 -10.2525 -10.2484 -10.2470
-10.2427 -10.2310 -10.1991 -10.1946 -10.1926 -10.1883 -10.1877 -10.1763
-10.1744  -1.1236  -1.0924  -1.0696  -1.0643  -1.0611  -1.0480  -1.0357
 -1.0338  -1.0317  -0.8627  -0.8161  -0.8044  -0.7938  -0.7570  -0.7530
 -0.6944  -0.6761  -0.6627  -0.6492  -0.6360  -0.6220  -0.6172  -0.6100
 -0.5670  -0.5588  -0.5560  -0.5497  -0.5414  -0.5191  -0.5103  -0.5014
 -0.4962  -0.4942  -0.4913  -0.4838  -0.4797  -0.4731  -0.4669  -0.4612
 -0.4553  -0.4464  -0.4414  -0.4322  -0.4275  -0.4183  -0.4143  -0.4127
 -0.4031  -0.4006  -0.3925  -0.3898  -0.3853  -0.3790  -0.3745  -0.3706
 -0.3671  -0.3633  -0.3571  -0.3553  -0.3411  -0.3360  -0.3324  -0.3276
 -0.3208  -0.3101  -0.2974  -0.2868  -0.2836  -0.2773  -0.2663  -0.2613
 -- Virtual --
 -0.0456  -0.0441  -0.0278  -0.0177  -0.0160  -0.0069  -0.0026   0.0003
  0.0051   0.0089   0.0164   0.0221   0.0251   0.0309   0.0316   0.0359
  0.0422   0.0460   0.0469   0.0519   0.0537   0.0585   0.0616   0.0674
  0.0713   0.0736   0.0764   0.0804   0.0813   0.0853   0.0896   0.0925
  0.0957   0.0994   0.1001   0.1010   0.1031   0.1072   0.1088   0.1113
  0.1124   0.1138   0.1176   0.1192   0.1214   0.1236   0.1245   0.1278
  0.1298   0.1321   0.1352   0.1364   0.1388   0.1402   0.1412   0.1445
  0.1455   0.1472   0.1514   0.1522   0.1538   0.1546   0.1574   0.1597
  0.1611   0.1632   0.1654   0.1678   0.1704   0.1714   0.1739   0.1775
  0.1840   0.1860   0.1871   0.1886   0.1911   0.1933   0.1960   0.2005
  0.2041   0.2066   0.2099   0.2110   0.2119   0.2174   0.2188   0.2224
  0.2229   0.2265   0.2283   0.2311   0.2350   0.2363   0.2391   0.2427
  0.2446   0.2478   0.2501   0.2518   0.2544   0.2558   0.2612   0.2642
  0.2671   0.2709   0.2741   0.2761   0.2807   0.2820   0.2834   0.2855
  0.2882   0.2906   0.2938   0.2979   0.2998   0.3010   0.3067   0.3086
  0.3100   0.3142   0.3159   0.3201   0.3226   0.3243   0.3276   0.3308
  0.3323   0.3363   0.3374   0.3407   0.3431   0.3444   0.3482   0.3507
  0.3563   0.3567   0.3581   0.3633   0.3657   0.3684   0.3723   0.3739
  0.3768   0.3788   0.3807   0.3858   0.3893   0.3976   0.3998   0.4049
  0.4067   0.4118   0.4136   0.4193   0.4202   0.4287   0.4302   0.4344
  0.4364   0.4390   0.4472   0.4579   0.4597   0.4624   0.4648   0.4779
  0.4842   0.4886   0.4950   0.4976   0.5047   0.5072   0.5151   0.5186
  0.5215   0.5289   0.5375   0.5410   0.5504   0.5556   0.5627   0.5697
  0.5723   0.5743   0.5773   0.5860   0.5929   0.5977   0.6034   0.6073
  0.6127   0.6177   0.6221   0.6261   0.6317   0.6363   0.6409   0.6452
  0.6504   0.6554   0.6561   0.6641   0.6716   0.6755   0.6802   0.6866
  0.6906   0.7014   0.7033   0.7082   0.7158   0.7187   0.7256   0.7262
  0.7365   0.7443   0.7484   0.7535   0.7546   0.7583   0.7634   0.7671
  0.7689   0.7713   0.7776   0.7816   0.7895   0.7912   0.7930   0.7967
  0.8008   0.8096   0.8170   0.8282   0.8288   0.8342   0.8375   0.8415
  0.8606   0.8662   0.8839   0.8943   0.9049   0.9190   0.9265   0.9317
  0.9534   0.9602   0.9661   0.9748   0.9850   0.9953   1.0039   1.0199
  1.0314   1.0447   1.0561   1.0586   1.0718   1.0857   1.0922   1.1010
  1.1049   1.1219   1.1275   1.1394   1.1466   1.1492   1.1576   1.1636
  1.1717   1.1762   1.1795   1.1855   1.1935   1.1957   1.2082   1.2128
  1.2171   1.2211   1.2289   1.2400   1.2424   1.2494   1.2622   1.2666
  1.2695   1.2735   1.2844   1.2948   1.3069   1.3114   1.3163   1.3266
  1.3363   1.3438   1.3513   1.3539   1.3679   1.3752   1.3824   1.3906
  1.4011   1.4048   1.4144   1.4380   1.4412   1.4527   1.4630   1.4728
  1.4874   1.4940   1.5014   1.5151   1.5194   1.5249   1.5314   1.5421
  1.5461   1.5503   1.5574   1.5638   1.5653   1.5677   1.5779   1.5791
  1.5849   1.5880   1.5931   1.5984   1.6098   1.6120   1.6162   1.6246
  1.6296   1.6349   1.6392   1.6452   1.6513   1.6536   1.6559   1.6641
  1.6676   1.6708   1.6778   1.6830   1.6916   1.6956   1.7013   1.7059
  1.7117   1.7273   1.7277   1.7319   1.7430   1.7475   1.7571   1.7685
  1.7741   1.7797   1.7891   1.8010   1.8076   1.8102   1.8129   1.8199
  1.8256   1.8304   1.8369   1.8408   1.8601   1.8668   1.8694   1.8838
  1.8953   1.9021   1.9194   1.9278   1.9312   1.9395   1.9481   1.9590
  1.9764   1.9819   1.9932   2.0018   2.0048   2.0211   2.0241   2.0377
  2.0486   2.0620   2.0671   2.0731   2.0790   2.0899   2.0986   2.1111
  2.1198   2.1318   2.1442   2.1536   2.1598   2.1657   2.1691   2.1815
  2.1894   2.1931   2.2170   2.2285   2.2400   2.2553   2.2625   2.2774
  2.2822   2.3038   2.3163   2.3208   2.3236   2.3445   2.3472   2.3541
  2.3672   2.3759   2.3797   2.4042   2.4168   2.4302   2.4710   2.4944
  2.4997   2.5184   2.5254   2.5379   2.5494   2.5541   2.5628   2.5726
  2.5813   2.5861   2.5940   2.6135   2.6196   2.6296   2.6440   2.6482
  2.6529   2.6620   2.6699   2.6751   2.6882   2.7005   2.7111   2.7259
  2.7379   2.7477   2.7498   2.7810   2.7927   2.8055   2.8066   2.8135
  2.8241   2.8286   2.8396   2.8432   2.8514   2.8611   2.8788   2.8844
  2.8924   2.8985   2.9042   2.9125   2.9250   2.9326   2.9330   2.9431
  2.9447   2.9632   2.9800   2.9852   2.9963   2.9979   3.0034   3.0157
  3.0223   3.0361   3.0457   3.0537   3.0696   3.0754   3.0873   3.0922
  3.1007   3.1103   3.1191   3.1294   3.1317   3.1542   3.1574   3.1660
  3.1697   3.1866   3.1902   3.1996   3.2132   3.2233   3.2428   3.2775
  3.2836   3.2909   3.3081   3.3216   3.3385   3.3528   3.3683   3.3764
  3.3800   3.3848   3.4060   3.4268   3.4304   3.4406   3.4848   3.5054
  3.5199   3.5388   3.5505   3.5736   3.5973   3.6266   3.6965   3.7807
  3.7905   3.7940   3.8026   3.8112   3.8277   3.8478   3.8925   3.9067
  3.9129   3.9344   3.9415   3.9487   3.9558   3.9930   4.0007   4.0115
  4.0363   4.0591   4.0982   4.1030   4.1267   4.1619   4.1822   4.1909
  4.2249   4.2507   4.2668   4.2741   4.3026   4.3054   4.3395   4.3516
  4.3820   4.9988   5.0742   5.0927   5.0956   5.1015   5.1054   5.1146
  5.1702   5.1931   5.2113   5.2219   5.2605   5.3783   5.3938   5.4330
  5.4415   5.4691   5.4960   5.6123   5.6216   5.6489   5.6688   5.7100
  5.7491   5.7663   5.8382   5.8588  23.7615  23.7795  23.7979  23.8090
 23.8232  23.8286  23.8496  23.8713  23.8865  23.8994  23.9081  23.9236
 23.9287  23.9482  23.9668  23.9849  49.8830  49.9122  49.9539  49.9573
 49.9734  49.9786  49.9967  50.0173  50.0259
 --------------------------------------------------------------

          Ground-State Mulliken Net Atomic Charges

     Atom                 Charge (a.u.)
  ----------------------------------------
      1 C                    -0.173450
      2 H                     0.247512
      3 C                    -0.390312
      4 H                     0.256284
      5 O                     0.186671
      6 C                    -0.699272
      7 H                     0.169085
      8 H                     0.268115
      9 C                     0.611479
     10 C                    -0.348028
     11 O                    -0.164929
     12 H                     0.097631
     13 C                    -0.730491
     14 H                     0.196981
     15 H                     0.146207
     16 C                    -0.346188
     17 H                     0.170551
     18 H                     0.207974
     19 C                     0.197119
     20 H                     0.344585
     21 C                    -0.726136
     22 H                     0.174612
     23 H                     0.152937
     24 H                     0.148214
     25 C                    -0.131026
     26 O                    -0.165083
     27 H                     0.117273
     28 H                     0.253930
     29 O                     0.058099
     30 C                    -0.375004
     31 H                     0.277917
     32 C                     0.172345
     33 H                     0.259630
     34 C                    -0.100105
     35 O                    -0.178595
     36 O                    -0.101469
     37 H                     0.288606
     38 C                    -0.155109
     39 H                     0.271591
     40 O                    -0.137760
     41 H                     0.265200
     42 C                    -0.564219
     43 H                     0.310364
     44 O                    -0.215981
     45 H                     0.267982
     46 C                    -0.770956
     47 H                     0.222732
     48 O                    -0.118302
     49 H                     0.250792
  ----------------------------------------
  Sum of atomic charges =     0.000000

 -----------------------------------------------------------------
                    Cartesian Multipole Moments
 -----------------------------------------------------------------
    Charge (ESU x 10^10)
                 0.0000
    Dipole Moment (Debye)
         X      -3.1819      Y       2.4121      Z      -5.3071
       Tot       6.6414
    Quadrupole Moments (Debye-Ang)
        XX    -125.5505     XY       8.5991     YY    -149.8996
        XZ      -9.5380     YZ       9.6781     ZZ    -157.1215
    Octopole Moments (Debye-Ang^2)
       XXX      -7.2894    XXY      16.0423    XYY       5.6840
       YYY      20.9627    XXZ     -53.3487    XYZ       0.0112
       YYZ     -49.6452    XZZ      18.3223    YZZ      20.2940
       ZZZ     -22.6664
    Hexadecapole Moments (Debye-Ang^3)
      XXXX   -7374.3225   XXXY     170.0450   XXYY   -1737.0031
      XYYY     -46.4835   YYYY   -3420.9907   XXXZ    -247.4490
      XXYZ      68.9626   XYYZ    -112.3626   YYYZ     103.6736
      XXZZ   -1420.1717   XYZZ      59.1112   YYZZ    -767.9482
      XZZZ     -17.6501   YZZZ     -75.4737   ZZZZ   -1030.0480
 -----------------------------------------------------------------
 Calculating analytic gradient of the SCF energy
 Gradient of SCF Energy
            1           2           3           4           5           6
    1  -0.0001374   0.0000278   0.0000617   0.0000338  -0.0001351  -0.0000076
    2  -0.0001411   0.0000126   0.0000478  -0.0000178   0.0000375  -0.0000733
    3  -0.0000233   0.0000157  -0.0000306  -0.0000231  -0.0000467  -0.0000487
            7           8           9          10          11          12
    1   0.0000124  -0.0000075  -0.0002059   0.0000992  -0.0000278  -0.0000342
    2   0.0000106   0.0000050   0.0002827  -0.0001269  -0.0000203   0.0000449
    3   0.0000295   0.0000289   0.0000649   0.0000302  -0.0000188   0.0000653
           13          14          15          16          17          18
    1   0.0000981  -0.0000080  -0.0000150   0.0000506   0.0000154  -0.0000229
    2  -0.0001272  -0.0000078  -0.0000080   0.0001000  -0.0000055  -0.0000291
    3  -0.0001011   0.0000154   0.0000148   0.0000328   0.0000030   0.0000169
           19          20          21          22          23          24
    1   0.0000877   0.0000073   0.0000006   0.0000146  -0.0000251   0.0000211
    2   0.0001584  -0.0000895   0.0000030   0.0000069  -0.0000057   0.0000179
    3   0.0000964  -0.0000442  -0.0000248  -0.0000430  -0.0000285   0.0000196
           25          26          27          28          29          30
    1  -0.0001222   0.0000573   0.0000078   0.0000603  -0.0001302   0.0001841
    2  -0.0000177   0.0000526  -0.0000383  -0.0000843  -0.0000169   0.0001055
    3  -0.0001108   0.0000693  -0.0000232   0.0000122  -0.0000395   0.0000816
           31          32          33          34          35          36
    1   0.0000212   0.0001072   0.0000223  -0.0000020  -0.0000547   0.0000074
    2  -0.0000097  -0.0000656  -0.0000147  -0.0000863   0.0000254   0.0000517
    3   0.0000092   0.0000424  -0.0000117  -0.0000069   0.0000359   0.0000164
           37          38          39          40          41          42
    1  -0.0000125  -0.0002022   0.0000343   0.0000895   0.0000095   0.0000315
    2   0.0000107  -0.0000054  -0.0000102  -0.0000200   0.0000314  -0.0000391
    3   0.0000284  -0.0000294   0.0000222  -0.0000136   0.0000175  -0.0001449
           43          44          45          46          47          48
    1  -0.0000031   0.0000377  -0.0000052   0.0000007  -0.0000318  -0.0000197
    2   0.0000083   0.0000343  -0.0000074  -0.0000475   0.0000072   0.0000529
    3  -0.0000080   0.0000447   0.0000110   0.0000331   0.0000065  -0.0000485
           49
    1   0.0000089
    2   0.0000081
    3   0.0000056
 Max gradient component =       2.827E-04
 RMS gradient           =       6.405E-05
 Gradient time:  CPU 532.06 s  wall 89.87 s
 Geometry Optimization Parameters
   NAtoms,    NIC,     NZ,  NCons,   NDum,   NFix, NCnnct, MaxDiis
       49     390       0       0       0       0       0       0

 Cartesian Hessian Update
 Hessian Updated using BFGS Update


** GEOMETRY OPTIMIZATION IN DELOCALIZED INTERNAL COORDINATES **
   Searching for a Minimum

   Optimization Cycle:  14

                       Coordinates (Angstroms)
     ATOM                X               Y               Z
      1  C        -2.7728968020    0.7100028225   -0.4323886639
      2  H        -2.9115696910    1.0524215774   -1.4672468748
      3  C        -1.5445577263   -0.2175056601   -0.4410667103
      4  H        -1.3088027107   -0.5391940904    0.5770208656
      5  O        -0.4237820708    0.5237279578   -0.9698785901
      6  C        -1.7589614312   -1.4489568396   -1.3290750978
      7  H        -1.7999093955   -1.1068121692   -2.3684996034
      8  H        -0.8883577206   -2.0991520779   -1.2321854250
      9  C        -3.0474177224   -2.2166788110   -1.0078228839
     10  C        -2.9679056043   -3.0507641170    0.2580659854
     11  O        -2.0010332280   -3.1660460435    0.9682832375
     12  H        -3.9105838779   -3.5925309318    0.5023347682
     13  C        -4.2721617186   -1.2805226222   -0.9548677639
     14  H        -5.1613084599   -1.8356542686   -0.6353820482
     15  H        -4.4801890585   -0.9167925456   -1.9668820777
     16  C        -4.0283189699   -0.0869796206   -0.0223408799
     17  H        -4.9068849970    0.5637824204   -0.0301634947
     18  H        -3.9197114459   -0.4484692537    1.0087322360
     19  C        -2.5363616379    2.0055440020    0.4041181901
     20  H        -1.5577246279    2.3889990940    0.1049691714
     21  C        -3.6001043876    3.0799952284    0.1370893838
     22  H        -3.3502872808    4.0124896201    0.6508365066
     23  H        -3.6619168818    3.2994166653   -0.9318531390
     24  H        -4.5948273291    2.7745276874    0.4750893887
     25  C        -2.4520580188    1.6966565034    1.8865885262
     26  O        -1.4511037712    1.3282230585    2.4559366737
     27  H        -3.3957925399    1.8243036309    2.4638234487
     28  H        -3.2295071646   -2.9575762347   -1.8011513844
     29  O         1.3965073797   -0.7293234104   -0.3909228301
     30  C         2.5808029719   -0.8459721593    0.3888925712
     31  H         2.3760296338   -0.6804780623    1.4530219040
     32  C         0.7306434853    0.5323847671   -0.2131183077
     33  H         0.5086994061    0.6752064433    0.8545544886
     34  C         3.0786804544   -2.2830663176    0.2678162855
     35  O         3.1940563297   -3.0425687058    1.1914703189
     36  O         3.3832022462   -2.6073157905   -1.0081233717
     37  H         3.6785799108   -3.5301128311   -1.0041314403
     38  C         3.6130039245    0.1818552572   -0.1034858958
     39  H         3.8474950831   -0.0519588018   -1.1520754208
     40  O         4.7744865251    0.0731846912    0.7019764079
     41  H         5.3165298680    0.8570241555    0.5532902199
     42  C         2.9946570262    1.5762607669   -0.0179486449
     43  H         2.8559136127    1.8345390208    1.0361580089
     44  O         3.8973051097    2.5780829357   -0.5116670144
     45  H         4.0503679944    2.4182158734   -1.4518272263
     46  C         1.6393424546    1.6532563930   -0.7246837555
     47  H         1.7715261541    1.4951219326   -1.8057564957
     48  O         1.0101944679    2.9027729705   -0.4812998082
     49  H         1.6890652803    3.5865930704   -0.5279692289
   Point Group: c1    Number of degrees of freedom:   141


   Energy is  -1301.529347849

 Hessian Updated using BFGS Update

141 Hessian modes will be used to form the next step
  Hessian Eigenvalues:
     0.000998    0.002535    0.005523    0.005770    0.006404    0.006544
     0.006868    0.007409    0.007625    0.009418    0.010065    0.010506
     0.011409    0.011711    0.013924    0.014560    0.020381    0.021918
     0.022076    0.030666    0.032183    0.034794    0.037552    0.038916
     0.040631    0.042863    0.043905    0.044653    0.045403    0.046160
     0.047036    0.047703    0.048589    0.049004    0.049658    0.050660
     0.051133    0.051889    0.054885    0.054996    0.055596    0.056334
     0.056853    0.057372    0.058471    0.060250    0.060662    0.062134
     0.063355    0.068808    0.069398    0.071370    0.074950    0.080276
     0.081859    0.082872    0.083943    0.087623    0.091755    0.096270
     0.108539    0.115287    0.118527    0.135943    0.142113    0.149092
     0.155334    0.159504    0.159916    0.159958    0.160009    0.160062
     0.160303    0.160454    0.161977    0.164681    0.168157    0.169870
     0.174432    0.178871    0.183714    0.187759    0.192153    0.197744
     0.200795    0.207811    0.219613    0.223143    0.246128    0.250797
     0.267454    0.271431    0.273814    0.276062    0.278247    0.283435
     0.285762    0.286647    0.291516    0.293015    0.294733    0.300078
     0.304544    0.308049    0.308996    0.316690    0.329899    0.332725
     0.336328    0.337739    0.338624    0.339286    0.339389    0.339622
     0.339749    0.340021    0.340204    0.340407    0.340586    0.341179
     0.341223    0.341864    0.342628    0.342977    0.344365    0.345292
     0.364822    0.392536    0.394249    0.396980    0.401775    0.407804
     0.412633    0.512596    0.518848    0.522748    0.523486    0.546539
     0.897163    0.924112    0.941275

 Minimum Search - Taking Simple RFO Step
 Searching for Lamda that Minimizes Along All modes
 Value Taken    Lamda =  -0.00001423
 Step Taken.  Stepsize is  0.085159

                             Maximum     Tolerance    Cnvgd?
         Gradient           0.000127      0.000300     YES
         Displacement       0.026859      0.001200      NO
         Energy change     -0.000013      0.000001      NO


 New Cartesian Coordinates Obtained by Inverse Iteration

 Displacement from previous Coordinates is:  0.219448
 ----------------------------------------------------------------
             Standard Nuclear Orientation (Angstroms)
    I     Atom           X                Y                Z
 ----------------------------------------------------------------
    1      C      -2.7737384197     0.7108748147    -0.4358225725
    2      H      -2.9102388666     1.0482682771    -1.4726766690
    3      C      -1.5451663264    -0.2163475115    -0.4366296251
    4      H      -1.3136005196    -0.5327209595     0.5840276305
    5      O      -0.4230465896     0.5235875934    -0.9642701178
    6      C      -1.7563105859    -1.4515265459    -1.3198929198
    7      H      -1.7960159715    -1.1142433029    -2.3609866208
    8      H      -0.8853032227    -2.1005606593    -1.2188143831
    9      C      -3.0445971853    -2.2194282966    -0.9976812612
   10      C      -2.9668168511    -3.0464503186     0.2728721941
   11      O      -2.0033699272    -3.1511079694     0.9894216407
   12      H      -3.9071200466    -3.5934102130     0.5144819869
   13      C      -4.2704108762    -1.2839711856    -0.9513115934
   14      H      -5.1597008335    -1.8381209399    -0.6305446872
   15      H      -4.4768443954    -0.9258146974    -1.9656628524
   16      C      -4.0296266853    -0.0850628389    -0.0250740901
   17      H      -4.9087230700     0.5648937395    -0.0392059659
   18      H      -3.9234955058    -0.4400188068     1.0084872781
   19      C      -2.5413578016     2.0100293446     0.3958678766
   20      H      -1.5625973880     2.3943137781     0.0975577176
   21      C      -3.6057144615     3.0820347663     0.1218438145
   22      H      -3.3635583332     4.0139428900     0.6403573612
   23      H      -3.6582509233     3.3040737606    -0.9470150143
   24      H      -4.6026674446     2.7727119690     0.4495448642
   25      C      -2.4578415497     1.7090198733     1.8804724395
   26      O      -1.4631292558     1.3205733527     2.4473874041
   27      H      -3.3955215936     1.8633770842     2.4612924875
   28      H      -3.2245707627    -2.9640691793    -1.7878364208
   29      O       1.3992142483    -0.7315972904    -0.3972721678
   30      C       2.5841937787    -0.8535701643     0.3802413102
   31      H       2.3800436870    -0.6980227294     1.4459858489
   32      C       0.7319684225     0.5274255400    -0.2086828369
   33      H       0.5102632726     0.6621646861     0.8601991345
   34      C       3.0865852127    -2.2878505341     0.2454776182
   35      O       3.2167422268    -3.0518489133     1.1634676477
   36      O       3.3783056379    -2.6036978115    -1.0355832760
   37      H       3.6790618455    -3.5247737732    -1.0398557745
   38      C       3.6148872598     0.1802930119    -0.1035207173
   39      H       3.8494137080    -0.0446226556    -1.1540959603
   40      O       4.7760868733     0.0667306727     0.7013289398
   41      H       5.3198660646     0.8496418947     0.5542786218
   42      C       2.9947518551     1.5734076406    -0.0073638284
   43      H       2.8572952398     1.8245476554     1.0485883986
   44      O       3.8955456609     2.5789937642    -0.4966180283
   45      H       4.0464186905     2.4253930864    -1.4381986297
   46      C       1.6388518657     1.6535095088    -0.7123195887
   47      H       1.7707534106     1.5034838866    -1.7946534878
   48      O       1.0077656161     2.8998751634    -0.4587664425
   49      H       1.6843738642     3.5858267232    -0.5065721741
 ----------------------------------------------------------------
 Molecular Point Group                 C1    NOp =  1
 Largest Abelian Subgroup              C1    NOp =  1
 Nuclear Repulsion Energy =  2492.8593815761 hartrees
 There are       96 alpha and       96 beta electrons
 Applying Cartesian multipole field
    Component          Value
    ---------          -----
     (2,0,0)        1.00000E-12
     (0,2,0)        2.00000E-11
     (0,0,2)       -3.00000E-11
 Nucleus-field energy     =     0.0000000395 hartrees
 Requested basis set is 6-311++G(d,p)
 There are 270 shells and 718 basis functions
 A cutoff of  1.0D-11 yielded  26331 shell pairs
 There are    182995 function pairs (    194041 Cartesian)
 Smallest overlap matrix eigenvalue = 8.99E-07

 Q-Chem warning in module stvman/mkSTV.C, line 306:

 Overlap eigenvalue is smaller than square root of threshold
 Use THRESH >= 12 to get rid of this warning

 Linear dependence detected in AO basis
 Tighter screening thresholds may be required for diffuse basis sets
 Use S2THRESH > 14 and THRESH = 14 in case of SCF convergence issues
 Number of orthogonalized atomic orbitals = 717
 Maximum deviation from orthogonality = 2.188E-10
 Guess MOs from SCF MO coefficient file

 -----------------------------------------------------------------------
  General SCF calculation program by
  Eric Jon Sundstrom, Paul Horn, Yuezhi Mao, Dmitri Zuev, Alec White,
  David Stuck, Shaama M.S., Shane Yost, Joonho Lee, David Small,
  Daniel Levine, Susi Lehtola, Hugh Burton, Evgeny Epifanovsky
 -----------------------------------------------------------------------
 Exchange:     0.2000 Hartree-Fock + 0.0800 Slater + 0.7200 B88
 Correlation:  0.1900 VWN1RPA + 0.8100 LYP
 Using SG-1 standard quadrature grid
 using 6 threads for integral computing
 -------------------------------------------------------
 OpenMP Integral computing Module                
 Release: version 2.0, May 2017, Q-Chem Inc. Pleasanton 
 -------------------------------------------------------
 -------------------------------------------------------
 OpenMP BLAS3 based DFT computing Module                
 Release: version 1.0, May 2013, Q-Chem Inc. Pittsburgh 
 -------------------------------------------------------
 A restricted SCF calculation will be
 performed using DIIS
 SCF converges when DIIS error is below 1.0e-08
 ---------------------------------------
  Cycle       Energy         DIIS error
 ---------------------------------------
    1   -1301.5281709170      1.12e-04  
    2   -1301.5293270740      2.11e-05  
    3   -1301.5293155075      3.00e-05  
    4   -1301.5293541001      5.50e-06  
    5   -1301.5293549989      3.66e-06  
    6   -1301.5293556220      7.36e-07  
    7   -1301.5293556527      2.52e-07  
    8   -1301.5293556569      7.28e-08  
    9   -1301.5293556575      4.07e-08  
   10   -1301.5293556575      1.82e-08  
   11   -1301.5293556574      5.59e-09  Convergence criterion met
 ---------------------------------------
 SCF time:   CPU 2052.38s  wall 362.00s 
 SCF   energy in the final basis set =    -1301.5293556574
 Total energy in the final basis set =    -1301.5293556574

 --------------------------------------------------------------

                    Orbital Energies (a.u.)
 --------------------------------------------------------------

 Alpha MOs
 -- Occupied --
-19.1802 -19.1619 -19.1476 -19.1420 -19.1420 -19.1396 -19.1335 -19.1319
-19.1244 -10.3155 -10.2843 -10.2689 -10.2665 -10.2525 -10.2483 -10.2470
-10.2426 -10.2307 -10.1990 -10.1945 -10.1925 -10.1883 -10.1875 -10.1761
-10.1742  -1.1237  -1.0924  -1.0696  -1.0642  -1.0610  -1.0480  -1.0357
 -1.0338  -1.0317  -0.8625  -0.8160  -0.8043  -0.7937  -0.7569  -0.7529
 -0.6943  -0.6760  -0.6627  -0.6491  -0.6360  -0.6218  -0.6172  -0.6098
 -0.5668  -0.5588  -0.5559  -0.5497  -0.5414  -0.5191  -0.5101  -0.5015
 -0.4960  -0.4942  -0.4913  -0.4839  -0.4797  -0.4728  -0.4668  -0.4615
 -0.4550  -0.4463  -0.4415  -0.4322  -0.4274  -0.4182  -0.4142  -0.4126
 -0.4029  -0.4003  -0.3925  -0.3898  -0.3852  -0.3789  -0.3745  -0.3706
 -0.3669  -0.3632  -0.3571  -0.3551  -0.3410  -0.3360  -0.3322  -0.3274
 -0.3207  -0.3101  -0.2974  -0.2867  -0.2836  -0.2773  -0.2662  -0.2612
 -- Virtual --
 -0.0456  -0.0440  -0.0278  -0.0177  -0.0160  -0.0069  -0.0026   0.0004
  0.0051   0.0088   0.0164   0.0221   0.0251   0.0307   0.0317   0.0360
  0.0421   0.0460   0.0469   0.0519   0.0537   0.0585   0.0616   0.0674
  0.0713   0.0737   0.0765   0.0805   0.0812   0.0853   0.0897   0.0925
  0.0957   0.0992   0.1002   0.1010   0.1031   0.1074   0.1088   0.1114
  0.1124   0.1140   0.1177   0.1193   0.1217   0.1236   0.1245   0.1274
  0.1298   0.1323   0.1350   0.1364   0.1388   0.1403   0.1412   0.1446
  0.1457   0.1473   0.1513   0.1521   0.1539   0.1547   0.1574   0.1596
  0.1610   0.1634   0.1655   0.1679   0.1703   0.1717   0.1739   0.1774
  0.1840   0.1861   0.1872   0.1885   0.1913   0.1934   0.1957   0.2008
  0.2043   0.2068   0.2099   0.2111   0.2122   0.2174   0.2187   0.2225
  0.2228   0.2267   0.2283   0.2313   0.2351   0.2363   0.2391   0.2427
  0.2446   0.2478   0.2502   0.2519   0.2545   0.2559   0.2613   0.2644
  0.2673   0.2711   0.2739   0.2763   0.2808   0.2821   0.2835   0.2854
  0.2884   0.2907   0.2937   0.2983   0.3001   0.3009   0.3068   0.3085
  0.3101   0.3142   0.3158   0.3199   0.3228   0.3242   0.3278   0.3308
  0.3321   0.3364   0.3374   0.3410   0.3432   0.3444   0.3482   0.3509
  0.3564   0.3570   0.3582   0.3633   0.3656   0.3682   0.3724   0.3737
  0.3768   0.3789   0.3808   0.3859   0.3894   0.3979   0.4000   0.4051
  0.4066   0.4117   0.4141   0.4191   0.4200   0.4287   0.4303   0.4342
  0.4367   0.4390   0.4472   0.4575   0.4599   0.4621   0.4656   0.4778
  0.4843   0.4888   0.4948   0.4979   0.5044   0.5073   0.5151   0.5184
  0.5210   0.5292   0.5372   0.5407   0.5512   0.5560   0.5627   0.5699
  0.5729   0.5746   0.5776   0.5858   0.5931   0.5978   0.6036   0.6074
  0.6126   0.6177   0.6223   0.6266   0.6323   0.6363   0.6405   0.6445
  0.6504   0.6558   0.6563   0.6642   0.6719   0.6756   0.6792   0.6864
  0.6904   0.7007   0.7035   0.7082   0.7158   0.7184   0.7260   0.7268
  0.7366   0.7444   0.7487   0.7538   0.7554   0.7580   0.7633   0.7671
  0.7690   0.7717   0.7781   0.7817   0.7893   0.7913   0.7929   0.7964
  0.8008   0.8101   0.8174   0.8287   0.8291   0.8341   0.8375   0.8414
  0.8602   0.8674   0.8833   0.8956   0.9049   0.9188   0.9272   0.9321
  0.9539   0.9603   0.9667   0.9746   0.9850   0.9947   1.0043   1.0197
  1.0321   1.0444   1.0559   1.0594   1.0726   1.0857   1.0925   1.1008
  1.1055   1.1204   1.1265   1.1393   1.1467   1.1493   1.1574   1.1641
  1.1726   1.1763   1.1792   1.1854   1.1937   1.1957   1.2081   1.2129
  1.2168   1.2209   1.2288   1.2412   1.2422   1.2502   1.2624   1.2672
  1.2707   1.2735   1.2844   1.2956   1.3066   1.3112   1.3164   1.3273
  1.3358   1.3436   1.3526   1.3547   1.3678   1.3752   1.3827   1.3903
  1.4018   1.4054   1.4147   1.4381   1.4407   1.4543   1.4628   1.4725
  1.4875   1.4933   1.5011   1.5156   1.5190   1.5246   1.5314   1.5419
  1.5458   1.5506   1.5568   1.5638   1.5650   1.5674   1.5780   1.5793
  1.5844   1.5885   1.5929   1.5985   1.6097   1.6123   1.6167   1.6249
  1.6291   1.6348   1.6392   1.6450   1.6508   1.6541   1.6562   1.6641
  1.6674   1.6709   1.6779   1.6832   1.6921   1.6960   1.7019   1.7062
  1.7124   1.7274   1.7282   1.7324   1.7432   1.7475   1.7573   1.7680
  1.7745   1.7802   1.7891   1.8004   1.8073   1.8104   1.8135   1.8195
  1.8258   1.8312   1.8372   1.8413   1.8599   1.8665   1.8694   1.8839
  1.8953   1.9026   1.9196   1.9283   1.9316   1.9402   1.9476   1.9591
  1.9764   1.9823   1.9930   2.0008   2.0052   2.0210   2.0236   2.0379
  2.0485   2.0616   2.0672   2.0734   2.0794   2.0896   2.0987   2.1115
  2.1197   2.1321   2.1448   2.1532   2.1602   2.1656   2.1696   2.1821
  2.1889   2.1931   2.2175   2.2284   2.2391   2.2554   2.2625   2.2776
  2.2824   2.3031   2.3165   2.3204   2.3235   2.3443   2.3479   2.3546
  2.3673   2.3757   2.3803   2.4048   2.4176   2.4307   2.4715   2.4940
  2.4995   2.5183   2.5255   2.5383   2.5493   2.5544   2.5631   2.5721
  2.5816   2.5862   2.5941   2.6140   2.6202   2.6299   2.6444   2.6481
  2.6527   2.6624   2.6697   2.6753   2.6894   2.7006   2.7106   2.7250
  2.7381   2.7470   2.7516   2.7814   2.7918   2.8046   2.8071   2.8134
  2.8245   2.8283   2.8384   2.8435   2.8504   2.8614   2.8789   2.8841
  2.8921   2.8988   2.9047   2.9130   2.9244   2.9326   2.9328   2.9423
  2.9443   2.9632   2.9801   2.9850   2.9963   2.9984   3.0044   3.0167
  3.0221   3.0357   3.0457   3.0537   3.0696   3.0761   3.0881   3.0926
  3.1008   3.1107   3.1192   3.1292   3.1320   3.1546   3.1574   3.1659
  3.1699   3.1865   3.1888   3.1997   3.2133   3.2233   3.2434   3.2778
  3.2838   3.2907   3.3080   3.3215   3.3381   3.3535   3.3689   3.3763
  3.3800   3.3844   3.4061   3.4273   3.4305   3.4416   3.4845   3.5059
  3.5202   3.5386   3.5504   3.5735   3.5983   3.6267   3.6964   3.7809
  3.7907   3.7942   3.8028   3.8114   3.8279   3.8480   3.8929   3.9064
  3.9123   3.9351   3.9412   3.9488   3.9559   3.9933   4.0011   4.0121
  4.0362   4.0595   4.0975   4.1021   4.1266   4.1619   4.1823   4.1908
  4.2252   4.2502   4.2675   4.2743   4.3032   4.3054   4.3397   4.3519
  4.3823   4.9984   5.0745   5.0930   5.0952   5.1013   5.1057   5.1147
  5.1705   5.1927   5.2119   5.2214   5.2609   5.3783   5.3938   5.4334
  5.4413   5.4695   5.4965   5.6123   5.6215   5.6490   5.6691   5.7104
  5.7496   5.7671   5.8389   5.8587  23.7613  23.7793  23.7982  23.8091
 23.8233  23.8285  23.8497  23.8720  23.8864  23.8994  23.9082  23.9239
 23.9288  23.9481  23.9671  23.9851  49.8832  49.9121  49.9537  49.9575
 49.9735  49.9789  49.9973  50.0173  50.0258
 --------------------------------------------------------------

          Ground-State Mulliken Net Atomic Charges

     Atom                 Charge (a.u.)
  ----------------------------------------
      1 C                    -0.170326
      2 H                     0.247267
      3 C                    -0.389705
      4 H                     0.256999
      5 O                     0.185865
      6 C                    -0.706474
      7 H                     0.169173
      8 H                     0.268292
      9 C                     0.612349
     10 C                    -0.347412
     11 O                    -0.164508
     12 H                     0.097704
     13 C                    -0.730598
     14 H                     0.196890
     15 H                     0.146163
     16 C                    -0.347572
     17 H                     0.169157
     18 H                     0.208699
     19 C                     0.196126
     20 H                     0.343787
     21 C                    -0.721937
     22 H                     0.173909
     23 H                     0.152863
     24 H                     0.148768
     25 C                    -0.132680
     26 O                    -0.164871
     27 H                     0.117920
     28 H                     0.254026
     29 O                     0.057159
     30 C                    -0.376456
     31 H                     0.277609
     32 C                     0.175910
     33 H                     0.259337
     34 C                    -0.101382
     35 O                    -0.178544
     36 O                    -0.101762
     37 H                     0.288585
     38 C                    -0.149128
     39 H                     0.270950
     40 O                    -0.137884
     41 H                     0.265147
     42 C                    -0.567118
     43 H                     0.310471
     44 O                    -0.215547
     45 H                     0.268015
     46 C                    -0.771387
     47 H                     0.222873
     48 O                    -0.116820
     49 H                     0.250098
  ----------------------------------------
  Sum of atomic charges =     0.000000

 -----------------------------------------------------------------
                    Cartesian Multipole Moments
 -----------------------------------------------------------------
    Charge (ESU x 10^10)
                 0.0000
    Dipole Moment (Debye)
         X      -3.1753      Y       2.4403      Z      -5.3085
       Tot       6.6496
    Quadrupole Moments (Debye-Ang)
        XX    -125.7486     XY       8.7187     YY    -149.7376
        XZ      -9.5320     YZ       9.7160     ZZ    -157.0602
    Octopole Moments (Debye-Ang^2)
       XXX      -7.5007    XXY      16.8995    XYY       4.7233
       YYY      21.4904    XXZ     -53.7480    XYZ       0.2522
       YYZ     -49.8668    XZZ      18.7903    YZZ      20.3358
       ZZZ     -22.0866
    Hexadecapole Moments (Debye-Ang^3)
      XXXX   -7385.8918   XXXY     178.7460   XXYY   -1742.4646
      XYYY     -36.4777   YYYY   -3421.3873   XXXZ    -246.8285
      XXYZ      70.0253   XYYZ    -114.2028   YYYZ     102.0196
      XXZZ   -1421.1159   XYZZ      58.4748   YYZZ    -765.2757
      XZZZ     -13.1380   YZZZ     -77.0939   ZZZZ   -1023.5206
 -----------------------------------------------------------------
 Calculating analytic gradient of the SCF energy
 Gradient of SCF Energy
            1           2           3           4           5           6
    1  -0.0001275   0.0000035   0.0000662  -0.0000060  -0.0000535   0.0001184
    2  -0.0000651  -0.0000042  -0.0000040  -0.0000041  -0.0000146   0.0000526
    3  -0.0000049  -0.0000056  -0.0000325   0.0000162  -0.0000103  -0.0000095
            7           8           9          10          11          12
    1  -0.0000116  -0.0000232  -0.0002166   0.0000471  -0.0000154  -0.0000072
    2  -0.0000119  -0.0000311   0.0001788  -0.0000998   0.0000130   0.0000297
    3   0.0000117   0.0000049  -0.0000033   0.0000786  -0.0000184   0.0000361
           13          14          15          16          17          18
    1   0.0000936  -0.0000107  -0.0000108   0.0000731   0.0000042  -0.0000272
    2  -0.0001191  -0.0000028  -0.0000013   0.0000597   0.0000195  -0.0000085
    3  -0.0000386   0.0000112   0.0000117  -0.0000084   0.0000016  -0.0000055
           19          20          21          22          23          24
    1   0.0000601  -0.0000145  -0.0000085   0.0000109  -0.0000210   0.0000046
    2  -0.0000251   0.0000244   0.0000499   0.0000015  -0.0000148  -0.0000064
    3   0.0000169  -0.0000021   0.0000066  -0.0000341  -0.0000187  -0.0000008
           25          26          27          28          29          30
    1  -0.0000329   0.0000468  -0.0000208   0.0000608  -0.0001989   0.0001382
    2   0.0000258   0.0000146   0.0000095  -0.0000488   0.0002145   0.0000145
    3  -0.0000395   0.0000147  -0.0000039   0.0000195  -0.0000191   0.0000685
           31          32          33          34          35          36
    1  -0.0000216   0.0001468  -0.0000205  -0.0000058   0.0000001  -0.0000129
    2   0.0000138  -0.0003075   0.0000316  -0.0000256   0.0000100   0.0000008
    3  -0.0000050  -0.0000045   0.0000282  -0.0000285   0.0000112   0.0000591
           37          38          39          40          41          42
    1   0.0000102  -0.0000118  -0.0000095  -0.0000105  -0.0000025  -0.0000022
    2  -0.0000117   0.0000098  -0.0000127  -0.0000144   0.0000036   0.0000755
    3  -0.0000001  -0.0000572   0.0000072   0.0000377  -0.0000162   0.0000132
           43          44          45          46          47          48
    1  -0.0000114  -0.0000294  -0.0000023   0.0000723  -0.0000021  -0.0000016
    2  -0.0000022  -0.0000693   0.0000018   0.0001121  -0.0000200  -0.0000373
    3   0.0000014  -0.0000025  -0.0000249  -0.0000511  -0.0000150   0.0000378
           49
    1  -0.0000062
    2  -0.0000049
    3  -0.0000338
 Max gradient component =       3.075E-04
 RMS gradient           =       5.742E-05
 Gradient time:  CPU 533.07 s  wall 89.96 s
 Geometry Optimization Parameters
   NAtoms,    NIC,     NZ,  NCons,   NDum,   NFix, NCnnct, MaxDiis
       49     390       0       0       0       0       0       0

 Cartesian Hessian Update
 Hessian Updated using BFGS Update


** GEOMETRY OPTIMIZATION IN DELOCALIZED INTERNAL COORDINATES **
   Searching for a Minimum

   Optimization Cycle:  15

                       Coordinates (Angstroms)
     ATOM                X               Y               Z
      1  C        -2.7737384197    0.7108748147   -0.4358225725
      2  H        -2.9102388666    1.0482682771   -1.4726766690
      3  C        -1.5451663264   -0.2163475115   -0.4366296251
      4  H        -1.3136005196   -0.5327209595    0.5840276305
      5  O        -0.4230465896    0.5235875934   -0.9642701178
      6  C        -1.7563105859   -1.4515265459   -1.3198929198
      7  H        -1.7960159715   -1.1142433029   -2.3609866208
      8  H        -0.8853032227   -2.1005606593   -1.2188143831
      9  C        -3.0445971853   -2.2194282966   -0.9976812612
     10  C        -2.9668168511   -3.0464503186    0.2728721941
     11  O        -2.0033699272   -3.1511079694    0.9894216407
     12  H        -3.9071200466   -3.5934102130    0.5144819869
     13  C        -4.2704108762   -1.2839711856   -0.9513115934
     14  H        -5.1597008335   -1.8381209399   -0.6305446872
     15  H        -4.4768443954   -0.9258146974   -1.9656628524
     16  C        -4.0296266853   -0.0850628389   -0.0250740901
     17  H        -4.9087230700    0.5648937395   -0.0392059659
     18  H        -3.9234955058   -0.4400188068    1.0084872781
     19  C        -2.5413578016    2.0100293446    0.3958678766
     20  H        -1.5625973880    2.3943137781    0.0975577176
     21  C        -3.6057144615    3.0820347663    0.1218438145
     22  H        -3.3635583332    4.0139428900    0.6403573612
     23  H        -3.6582509233    3.3040737606   -0.9470150143
     24  H        -4.6026674446    2.7727119690    0.4495448642
     25  C        -2.4578415497    1.7090198733    1.8804724395
     26  O        -1.4631292558    1.3205733527    2.4473874041
     27  H        -3.3955215936    1.8633770842    2.4612924875
     28  H        -3.2245707627   -2.9640691793   -1.7878364208
     29  O         1.3992142483   -0.7315972904   -0.3972721678
     30  C         2.5841937787   -0.8535701643    0.3802413102
     31  H         2.3800436870   -0.6980227294    1.4459858489
     32  C         0.7319684225    0.5274255400   -0.2086828369
     33  H         0.5102632726    0.6621646861    0.8601991345
     34  C         3.0865852127   -2.2878505341    0.2454776182
     35  O         3.2167422268   -3.0518489133    1.1634676477
     36  O         3.3783056379   -2.6036978115   -1.0355832760
     37  H         3.6790618455   -3.5247737732   -1.0398557745
     38  C         3.6148872598    0.1802930119   -0.1035207173
     39  H         3.8494137080   -0.0446226556   -1.1540959603
     40  O         4.7760868733    0.0667306727    0.7013289398
     41  H         5.3198660646    0.8496418947    0.5542786218
     42  C         2.9947518551    1.5734076406   -0.0073638284
     43  H         2.8572952398    1.8245476554    1.0485883986
     44  O         3.8955456609    2.5789937642   -0.4966180283
     45  H         4.0464186905    2.4253930864   -1.4381986297
     46  C         1.6388518657    1.6535095088   -0.7123195887
     47  H         1.7707534106    1.5034838866   -1.7946534878
     48  O         1.0077656161    2.8998751634   -0.4587664425
     49  H         1.6843738642    3.5858267232   -0.5065721741
   Point Group: c1    Number of degrees of freedom:   141


   Energy is  -1301.529355657

 Hessian Updated using BFGS Update

141 Hessian modes will be used to form the next step
  Hessian Eigenvalues:
     0.000930    0.002308    0.005660    0.005753    0.006356    0.006564
     0.006871    0.007416    0.007667    0.009563    0.010067    0.010585
     0.011418    0.011770    0.014002    0.014557    0.020338    0.021918
     0.022022    0.030666    0.032196    0.034686    0.037543    0.038941
     0.040553    0.042862    0.043922    0.044685    0.045439    0.046336
     0.047077    0.047686    0.048600    0.049011    0.049573    0.050557
     0.051111    0.051835    0.054864    0.055018    0.055582    0.056287
     0.057088    0.057448    0.058722    0.060242    0.060801    0.061895
     0.063431    0.068795    0.069454    0.071662    0.074953    0.080238
     0.081842    0.082840    0.083940    0.087837    0.091834    0.096276
     0.108540    0.115192    0.118696    0.135878    0.141998    0.149200
     0.155349    0.159507    0.159906    0.159969    0.160011    0.160062
     0.160315    0.160447    0.162165    0.164676    0.168123    0.169927
     0.174613    0.179093    0.183533    0.187295    0.191980    0.197912
     0.200769    0.207588    0.219777    0.223212    0.246409    0.250799
     0.267329    0.271418    0.273221    0.276130    0.278246    0.283546
     0.285447    0.286762    0.291316    0.292973    0.294662    0.300211
     0.304480    0.308126    0.308390    0.317884    0.329897    0.332817
     0.336340    0.337739    0.338554    0.339286    0.339389    0.339621
     0.339748    0.340024    0.340242    0.340404    0.340585    0.341194
     0.341221    0.341871    0.342640    0.342975    0.344394    0.345469
     0.363248    0.393420    0.394254    0.400033    0.401840    0.407933
     0.412664    0.512639    0.518859    0.522794    0.523535    0.546456
     0.897149    0.923734    0.941275

 Minimum Search - Taking Simple RFO Step
 Searching for Lamda that Minimizes Along All modes
 Value Taken    Lamda =  -0.00000186
 Step Taken.  Stepsize is  0.021998

                             Maximum     Tolerance    Cnvgd?
         Gradient           0.000097      0.000300     YES
         Displacement       0.008466      0.001200      NO
         Energy change     -0.000008      0.000001      NO


 New Cartesian Coordinates Obtained by Inverse Iteration

 Displacement from previous Coordinates is:  0.031084
 ----------------------------------------------------------------
             Standard Nuclear Orientation (Angstroms)
    I     Atom           X                Y                Z
 ----------------------------------------------------------------
    1      C      -2.7735644513     0.7108708128    -0.4358203989
    2      H      -2.9103991811     1.0481620253    -1.4726669869
    3      C      -1.5454046892    -0.2167440341    -0.4366313109
    4      H      -1.3138292326    -0.5327398857     0.5841089194
    5      O      -0.4230314438     0.5227019710    -0.9646245185
    6      C      -1.7570250482    -1.4521085809    -1.3195855697
    7      H      -1.7967700617    -1.1149608739    -2.3607340039
    8      H      -0.8859588574    -2.1010908788    -1.2185742071
    9      C      -3.0453464824    -2.2198182897    -0.9973341140
   10      C      -2.9679500661    -3.0470026618     0.2729599470
   11      O      -2.0052953535    -3.1506327199     0.9907658800
   12      H      -3.9078652041    -3.5952138101     0.5132432365
   13      C      -4.2709490799    -1.2837120843    -0.9503354643
   14      H      -5.1602841809    -1.8375775573    -0.6292744284
   15      H      -4.4775509385    -0.9255262175    -1.9646504114
   16      C      -4.0294374971    -0.0849245706    -0.0243090544
   17      H      -4.9085334778     0.5650477640    -0.0379014065
   18      H      -3.9224466857    -0.4396521255     1.0092494491
   19      C      -2.5410996891     2.0097690566     0.3959431918
   20      H      -1.5616386865     2.3932136499     0.0986984077
   21      C      -3.6042383115     3.0825560976     0.1206905273
   22      H      -3.3640119035     4.0130686432     0.6426312163
   23      H      -3.6524960660     3.3074521110    -0.9477564071
   24      H      -4.6025392724     2.7725590472     0.4436320788
   25      C      -2.4589202934     1.7085403402     1.8806685148
   26      O      -1.4666108422     1.3132778688     2.4470214426
   27      H      -3.3951786201     1.8695057529     2.4619866961
   28      H      -3.2263140555    -2.9638542425    -1.7877727117
   29      O       1.3998587816    -0.7320624097    -0.3977015225
   30      C       2.5845849402    -0.8536840096     0.3799789122
   31      H       2.3802864383    -0.6987262927     1.4457900392
   32      C       0.7318634182     0.5269181624    -0.2090750973
   33      H       0.5101581262     0.6613734228     0.8598094216
   34      C       3.0882404185    -2.2874295225     0.2447798395
   35      O       3.2202546877    -3.0512583319     1.1626582606
   36      O       3.3787337275    -2.6030853077    -1.0366420075
   37      H       3.6803425765    -3.5238703158    -1.0410211920
   38      C       3.6151031698     0.1808741437    -0.1030675844
   39      H       3.8500221780    -0.0435771104    -1.1536792260
   40      O       4.7761268099     0.0677397745     0.7019846294
   41      H       5.3199227834     0.8506069485     0.5547890793
   42      C       2.9942401834     1.5736561209    -0.0069910099
   43      H       2.8562305405     1.8246509839     1.0489021065
   44      O       3.8947477155     2.5798982228    -0.4956404943
   45      H       4.0465181974     2.4262220760    -1.4370552347
   46      C       1.6385907540     1.6530833493    -0.7125745242
   47      H       1.7712421854     1.5026772961    -1.7947592017
   48      O       1.0070874528     2.8994549932    -0.4601007002
   49      H       1.6835876348     3.5855283793    -0.5077584981
 ----------------------------------------------------------------
 Molecular Point Group                 C1    NOp =  1
 Largest Abelian Subgroup              C1    NOp =  1
 Nuclear Repulsion Energy =  2492.8308287847 hartrees
 There are       96 alpha and       96 beta electrons
 Applying Cartesian multipole field
    Component          Value
    ---------          -----
     (2,0,0)        1.00000E-12
     (0,2,0)        2.00000E-11
     (0,0,2)       -3.00000E-11
 Nucleus-field energy     =     0.0000000395 hartrees
 Requested basis set is 6-311++G(d,p)
 There are 270 shells and 718 basis functions
 A cutoff of  1.0D-11 yielded  26329 shell pairs
 There are    182990 function pairs (    194036 Cartesian)
 Smallest overlap matrix eigenvalue = 8.98E-07

 Q-Chem warning in module stvman/mkSTV.C, line 306:

 Overlap eigenvalue is smaller than square root of threshold
 Use THRESH >= 12 to get rid of this warning

 Linear dependence detected in AO basis
 Tighter screening thresholds may be required for diffuse basis sets
 Use S2THRESH > 14 and THRESH = 14 in case of SCF convergence issues
 Number of orthogonalized atomic orbitals = 717
 Maximum deviation from orthogonality = 4.414E-10
 Guess MOs from SCF MO coefficient file

 -----------------------------------------------------------------------
  General SCF calculation program by
  Eric Jon Sundstrom, Paul Horn, Yuezhi Mao, Dmitri Zuev, Alec White,
  David Stuck, Shaama M.S., Shane Yost, Joonho Lee, David Small,
  Daniel Levine, Susi Lehtola, Hugh Burton, Evgeny Epifanovsky
 -----------------------------------------------------------------------
 Exchange:     0.2000 Hartree-Fock + 0.0800 Slater + 0.7200 B88
 Correlation:  0.1900 VWN1RPA + 0.8100 LYP
 Using SG-1 standard quadrature grid
 using 6 threads for integral computing
 -------------------------------------------------------
 OpenMP Integral computing Module                
 Release: version 2.0, May 2017, Q-Chem Inc. Pleasanton 
 -------------------------------------------------------
 -------------------------------------------------------
 OpenMP BLAS3 based DFT computing Module                
 Release: version 1.0, May 2013, Q-Chem Inc. Pittsburgh 
 -------------------------------------------------------
 A restricted SCF calculation will be
 performed using DIIS
 SCF converges when DIIS error is below 1.0e-08
 ---------------------------------------
  Cycle       Energy         DIIS error
 ---------------------------------------
    1   -1301.5293097062      2.08e-05  
    2   -1301.5293559210      3.10e-06  
    3   -1301.5293564530      2.71e-06  
    4   -1301.5293567127      1.32e-06  
    5   -1301.5293567859      4.24e-07  
    6   -1301.5293567944      1.41e-07  
    7   -1301.5293567956      3.66e-08  
    8   -1301.5293567955      9.21e-09  Convergence criterion met
 ---------------------------------------
 SCF time:   CPU 1493.40s  wall 264.00s 
 SCF   energy in the final basis set =    -1301.5293567955
 Total energy in the final basis set =    -1301.5293567955

 --------------------------------------------------------------

                    Orbital Energies (a.u.)
 --------------------------------------------------------------

 Alpha MOs
 -- Occupied --
-19.1802 -19.1619 -19.1476 -19.1421 -19.1420 -19.1396 -19.1334 -19.1319
-19.1244 -10.3155 -10.2843 -10.2689 -10.2665 -10.2525 -10.2483 -10.2471
-10.2426 -10.2307 -10.1990 -10.1944 -10.1925 -10.1883 -10.1874 -10.1761
-10.1742  -1.1236  -1.0924  -1.0696  -1.0642  -1.0611  -1.0481  -1.0357
 -1.0338  -1.0317  -0.8625  -0.8160  -0.8043  -0.7937  -0.7569  -0.7529
 -0.6943  -0.6760  -0.6627  -0.6491  -0.6360  -0.6218  -0.6172  -0.6098
 -0.5668  -0.5588  -0.5560  -0.5497  -0.5414  -0.5191  -0.5101  -0.5015
 -0.4960  -0.4942  -0.4913  -0.4839  -0.4797  -0.4728  -0.4668  -0.4617
 -0.4550  -0.4463  -0.4415  -0.4322  -0.4274  -0.4182  -0.4142  -0.4126
 -0.4029  -0.4003  -0.3925  -0.3899  -0.3852  -0.3789  -0.3745  -0.3705
 -0.3669  -0.3632  -0.3571  -0.3551  -0.3410  -0.3359  -0.3322  -0.3274
 -0.3207  -0.3102  -0.2974  -0.2867  -0.2836  -0.2773  -0.2662  -0.2612
 -- Virtual --
 -0.0457  -0.0439  -0.0278  -0.0177  -0.0160  -0.0069  -0.0026   0.0004
  0.0051   0.0088   0.0164   0.0221   0.0252   0.0307   0.0317   0.0360
  0.0421   0.0460   0.0469   0.0519   0.0537   0.0586   0.0616   0.0674
  0.0713   0.0737   0.0765   0.0805   0.0812   0.0852   0.0897   0.0925
  0.0957   0.0992   0.1002   0.1010   0.1032   0.1074   0.1088   0.1114
  0.1124   0.1141   0.1177   0.1193   0.1217   0.1237   0.1245   0.1274
  0.1297   0.1323   0.1350   0.1364   0.1389   0.1403   0.1412   0.1446
  0.1456   0.1473   0.1513   0.1521   0.1539   0.1547   0.1574   0.1596
  0.1610   0.1634   0.1655   0.1679   0.1703   0.1717   0.1739   0.1773
  0.1840   0.1861   0.1872   0.1885   0.1913   0.1935   0.1956   0.2009
  0.2044   0.2068   0.2099   0.2111   0.2122   0.2173   0.2187   0.2225
  0.2227   0.2267   0.2283   0.2313   0.2351   0.2363   0.2391   0.2427
  0.2446   0.2478   0.2502   0.2519   0.2545   0.2560   0.2613   0.2643
  0.2674   0.2711   0.2739   0.2763   0.2808   0.2821   0.2835   0.2853
[truncated: 616,018 more chars]
