# Supplementary material for: An in silico investigation of menthol metabolism
Source: PLoS One. 2019 Sep 27;14(9):e0216577. doi: 10.1371/journal.pone.0216577 (PMC6764827; doi:10.1371/journal.pone.0216577)
Supplement: S2 File — (ZIP) [file pone.0216577.s002.zip › B3LYP/g-series/Oyeye-SS.out]

Q-Chem Developer Version!
                  Welcome to Q-Chem
     A Quantum Leap Into The Future Of Chemistry


 Q-Chem 5.1, Q-Chem, Inc., Pleasanton, CA (2018)

 Yihan Shao,  Zhengting Gan,  E. Epifanovsky,  A. T. B. Gilbert,  M. Wormit,  
 J. Kussmann,  A. W. Lange,  A. Behn,  Jia Deng,  Xintian Feng,  D. Ghosh,  
 M. Goldey,  P. R. Horn,  L. D. Jacobson,  I. Kaliman,  T. Kus,  A. Landau,  
 Jie Liu,  E. I. Proynov,  R. M. Richard,  R. P. Steele,  E. J. Sundstrom,  
 H. L. Woodcock III,  P. M. Zimmerman,  D. Zuev,  B. Albrecht,  E. Alguire,  
 S. A. Baeppler,  D. Barton,  Z. Benda,  Y. A. Bernard,  E. J. Berquist,  
 K. B. Bravaya,  H. Burton,  D. Casanova,  Chun-Min Chang,  Yunqing Chen,  
 A. Chien,  K. D. Closser,  M. P. Coons,  S. Coriani,  S. Dasgupta,  
 A. L. Dempwolff,  M. Diedenhofen,  Hainam Do,  R. G. Edgar,  Po-Tung Fang,  
 S. Faraji,  S. Fatehi,  Qingguo Feng,  K. D. Fenk,  J. Fosso-Tande,  
 J. Gayvert,  Qinghui Ge,  A. Ghysels,  G. Gidofalvi,  J. Gomes,  
 J. Gonthier,  A. Gunina,  D. Hait,  M. W. D. Hanson-Heine,  
 P. H. P. Harbach,  A. W. Hauser,  J. E. Herr,  E. G. Hohenstein,  
 Z. C. Holden,  Kerwin Hui,  B. C. Huynh,  T.-C. Jagau,  Hyunjun Ji,  
 B. Kaduk,  K. Khistyaev,  Jaehoon Kim,  P. Klunzinger,  K. Koh,  
 D. Kosenkov,  L. Koulias,  T. Kowalczyk,  C. M. Krauter,  A. Kunitsa,  
 Ka Un Lao,  A. Laurent,  K. V. Lawler,  Joonho Lee,  D. Lefrancois,  
 S. Lehtola,  D. S. Levine,  Yi-Pei Li,  You-Sheng Lin,  Fenglai Liu,  
 E. Livshits,  A. Luenser,  P. Manohar,  E. Mansoor,  S. F. Manzer,  
 Shan-Ping Mao,  Yuezhi Mao,  N. Mardirossian,  A. V. Marenich,  
 T. Markovich,  L. A. Martinez-Martinez,  S. A. Maurer,  N. J. Mayhall,  
 S. C. McKenzie,  J.-M. Mewes,  A. F. Morrison,  J. W. Mullinax,  K. Nanda,  
 T. S. Nguyen-Beck,  R. Olivares-Amaya,  J. A. Parkhill,  T. M. Perrine,  
 F. Plasser,  P. Pokhilko,  S. Prager,  A. Prociuk,  E. Ramos,  D. R. Rehn,  
 F. Rob,  M. Schneider,  N. Sergueev,  S. M. Sharada,  S. Sharma,  
 D. W. Small,  T. Stauch,  T. Stein,  Yu-Chuan Su,  A. J. W. Thom,  
 A. Tkatchenko,  T. Tsuchimochi,  N. M. Tubman,  L. Vogt,  M. L. Vidal,  
 O. Vydrov,  M. A. Watson,  J. Wenzel,  M. de Wergifosse,  T. A. Wesolowski,  
 A. White,  J. Witte,  A. Yamada,  Jun Yang,  K. Yao,  S. Yeganeh,  
 S. R. Yost,  Zhi-Qiang You,  A. Zech,  Igor Ying Zhang,  Xing Zhang,  
 Yan Zhao,  Ying Zhu,  B. R. Brooks,  G. K. L. Chan,  C. J. Cramer,  
 M. S. Gordon,  W. J. Hehre,  A. Klamt,  M. W. Schmidt,  C. D. Sherrill,  
 D. G. Truhlar,  A. Aspuru-Guzik,  R. Baer,  A. T. Bell,  N. A. Besley,  
 Jeng-Da Chai,  A. E. DePrince, III,  R. A. DiStasio Jr.,  A. Dreuw,  
 B. D. Dunietz,  T. R. Furlani,  Chao-Ping Hsu,  Yousung Jung,  Jing Kong,  
 D. S. Lambrecht,  WanZhen Liang,  C. Ochsenfeld,  V. A. Rassolov,  
 L. V. Slipchenko,  J. E. Subotnik,  T. Van Voorhis,  J. M. Herbert,  
 A. I. Krylov,  P. M. W. Gill,  M. Head-Gordon

 Contributors to earlier versions of Q-Chem not listed above: 
 R. D. Adamson,  B. Austin,  J. Baker,  G. J. O. Beran,  K. Brandhorst,  
 S. T. Brown,  E. F. C. Byrd,  A. K. Chakraborty,  C.-L. Cheng,  
 Siu Hung Chien,  D. M. Chipman,  D. L. Crittenden,  H. Dachsel,  
 R. J. Doerksen,  A. D. Dutoi,  L. Fusti-Molnar,  W. A. Goddard III,  
 A. Golubeva-Zadorozhnaya,  S. R. Gwaltney,  G. Hawkins,  A. Heyden,  
 S. Hirata,  G. Kedziora,  F. J. Keil,  C. Kelley,  Jihan Kim,  R. A. King,  
 R. Z. Khaliullin,  P. P. Korambath,  W. Kurlancheek,  A. M. Lee,  M. S. Lee,  
 S. V. Levchenko,  Ching Yeh Lin,  D. Liotard,  R. C. Lochan,  I. Lotan,  
 P. E. Maslen,  N. Nair,  D. P. O'Neill,  D. Neuhauser,  E. Neuscamman,  
 C. M. Oana,  R. Olson,  B. Peters,  R. Peverati,  P. A. Pieniazek,  
 Y. M. Rhee,  J. Ritchie,  M. A. Rohrdanz,  E. Rosta,  N. J. Russ,  
 H. F. Schaefer III,  N. E. Schultz,  N. Shenvi,  A. C. Simmonett,  A. Sodt,  
 D. Stuck,  K. S. Thanthiriwatte,  V. Vanovschi,  Tao Wang,  A. Warshel,  
 C. F. Williams,  Q. Wu,  X. Xu,  W. Zhang

 Please cite Q-Chem as follows:
 Y. Shao et al., Mol. Phys. 113, 184-215 (2015)
 DOI: 10.1080/00268976.2014.952696

 Q-Chem 5.1.2 for Intel X86 EM64T Linux

 Parts of Q-Chem use Armadillo 8.300.2 (Tropical Shenanigans).
 http://arma.sourceforge.net/

 Q-Chem begins on Wed Mar 27 11:11:51 2019  

Host: 
0

     Scratch files written to /scratch/taweetham/qchem2247//
Input Ideriv = 2
Curr. Ideriv = -1
Max.  Ideriv = 2

Checking the input file for inconsistencies... 	...done.

--------------------------------------------------------------
User input:
--------------------------------------------------------------
$molecule
0 1
  C   -0.5860913    0.3407621    0.4762738
  H   -0.7391522    1.2834374    1.0238397
  C   -0.0995852   -0.7108703    1.5151652
  H   -0.0819626   -1.6964253    1.0429469
  O   -1.0817879   -0.7120756    2.5505116
  C    1.2975863   -0.3584603    2.0557998
  H    1.2013016    0.4933985    2.7425717
  H    1.6789694   -1.1846081    2.6669091
  C    2.3344130   -0.0123897    0.9883087
  C    2.8291891   -1.2223536    0.2167663
  O    2.1420542   -2.2016814   -0.0521472
  H    3.8576783   -1.1379604   -0.1765106
  C    1.8166805    1.0393051    0.0155792
  H    2.5435542    1.2125383   -0.7870849
  H    1.6965974    1.9927083    0.5456444
  C    0.4783228    0.6366410   -0.5967652
  H    0.1332701    1.4553138   -1.2405800
  H    0.6202768   -0.2312887   -1.2495825
  C   -1.9516232    0.0062516   -0.1988107
  C   -3.1575329    0.2622510    0.7077004
  H   -4.0798916    0.2663173    0.1151421
  H   -3.2798416   -0.5138456    1.4690132
  H   -3.0828725    1.2343890    1.2052693
  C   -1.9909500   -1.4101933   -0.7545514
  O   -2.9707389   -2.1492626   -0.7069309
  H   -1.0916621   -1.7338832   -1.3051265
  H    3.2205846    0.3828345    1.5018123
  H   -2.0658196    0.6694716   -1.0669167
  O   -1.9956494   -1.1815759    4.5626492
  C   -1.9435264   -1.7825807    5.8548175
  H   -1.0592245   -1.4224900    6.3957867
  C   -0.8807017   -1.4955721    3.7231527
  H    0.0322162   -1.1550534    4.2241638
  C   -3.1647736   -1.3026366    6.6255063
  O   -3.1584465   -0.5462809    7.5848049
  O   -4.3396449   -1.7313964    6.1127485
  H   -5.0124640   -1.2746154    6.6594794
  C   -1.9432655   -3.3072151    5.7547507
  H   -2.9056989   -3.6898935    5.3954807
  O   -1.7075699   -3.9026397    7.0370581
  H   -1.4834678   -4.8405243    6.8744725
  C   -0.8356924   -3.7634873    4.8033962
  H    0.1398706   -3.6314022    5.2896568
  O   -0.9427876   -5.1836867    4.5826244
  H   -1.7885231   -5.3588963    4.1290076
  C   -0.8409016   -3.0176928    3.4649351
  H   -1.6990881   -3.3231247    2.8549242
  O    0.3404029   -3.4134451    2.7545465
  H    0.3660565   -4.3899849    2.7706782
$end

$rem
   job_type 	optimization
   basis 	6-311++g**
   method 	b3lyp
   scf_guess sad
$end

--------------------------------------------------------------
 ----------------------------------------------------------------
             Standard Nuclear Orientation (Angstroms)
    I     Atom           X                Y                Z
 ----------------------------------------------------------------
    1      C      -2.6835007457     1.2029337474    -0.4809822437
    2      H      -2.4441230082     1.7268845537    -1.4191009070
    3      C      -1.6705916577     0.0288896310    -0.3485064979
    4      H      -1.7760135803    -0.4226214578     0.6412628146
    5      O      -0.3770768222     0.6232049627    -0.4498693187
    6      C      -1.8973798185    -1.0316820842    -1.4404412699
    7      H      -1.5343286780    -0.6311290612    -2.3966530384
    8      H      -1.2766743914    -1.9121463843    -1.2381167238
    9      C      -3.3480525935    -1.4780499720    -1.6154153342
   10      C      -3.8378830153    -2.3806315721    -0.4976021493
   11      O      -3.4788694758    -2.2934838652     0.6716139713
   12      H      -4.6272666834    -3.0968649251    -0.7865003588
   13      C      -4.2914345940    -0.2917354197    -1.7670720463
   14      H      -5.3333474777    -0.6312074604    -1.8095108396
   15      H      -4.0840395081     0.2145621920    -2.7183957219
   16      C      -4.1347955958     0.7080361183    -0.6250446952
   17      H      -4.7962319330     1.5613356260    -0.8204057403
   18      H      -4.4827733894     0.2546531795     0.3092885941
   19      C      -2.5903893336     2.2743102530     0.6485293211
   20      C      -1.3940217123     3.2162157149     0.4967568360
   21      H      -1.5192949478     4.0914717255     1.1449242354
   22      H      -0.4513390977     2.7443610166     0.7893062539
   23      H      -1.3010540306     3.5799511404    -0.5314721400
   24      C      -2.6099267746     1.6535554283     2.0381307796
   25      O      -1.9332728067     2.0460434830     2.9850045651
   26      H      -3.3536152983     0.8542746485     2.1953072218
   27      H      -3.3992561761    -2.0923205791    -2.5238414647
   28      H      -3.4912368141     2.9000338397     0.5897634857
   29      O       1.8687964652     0.7126633831    -0.6786081702
   30      C       3.1387954206     0.0860793717    -0.8462912707
   31      H       3.1227588705    -0.5511438439    -1.7395953849
   32      C       0.7854894067    -0.1996473363    -0.4771352706
   33      H       0.7294736505    -0.8628014155    -1.3474645771
   34      C       4.1558825922     1.1886843613    -1.1023151197
   35      O       4.7390654195     1.3990576323    -2.1549350216
   36      O       4.3379431588     2.0207153904    -0.0527169032
   37      H       4.9430640583     2.7074680779    -0.4026433859
   38      C       3.5261239522    -0.7169718282     0.3945184912
   39      H       3.7369980388    -0.0645684305     1.2499117729
   40      O       4.7097724755    -1.4886332442     0.1538735857
   41      H       4.7686917135    -2.1454100855     0.8759927279
   42      C       2.3943489332    -1.6775786729     0.7637036388
   43      H       2.3643858219    -2.5014864092     0.0385158937
   44      O       2.6905938421    -2.3122488934     2.0233101530
   45      H       2.7079757674    -1.6243094345     2.7148101969
   46      C       1.0203652913    -1.0018952263     0.8214576002
   47      H       0.9495554500    -0.3426492919     1.6945365066
   48      O       0.0453078164    -2.0385168613     0.9987445831
   49      H       0.3514325307    -2.5898282047     1.7449964051
 ----------------------------------------------------------------
 Molecular Point Group                 C1    NOp =  1
 Largest Abelian Subgroup              C1    NOp =  1
 Nuclear Repulsion Energy =  2480.0740707174 hartrees
 There are       96 alpha and       96 beta electrons
 Requested basis set is 6-311++G(d,p)
 There are 270 shells and 718 basis functions

 Total QAlloc Memory Limit   2000 MB
 Mega-Array Size       188 MB
 MEM_STATIC part       192 MB
 A cutoff of  1.0D-11 yielded  26448 shell pairs
 There are    182964 function pairs (    194034 Cartesian)

 -------------------------------------------------------
 OpenMP Integral Computing Module                       
 Release: version 1.0, May 2013, Q-Chem Inc. Pittsburgh 
 -------------------------------------------------------
 Integral Job Info:
 Integral job number is                      11
 Integral operator is                         1
 short-range coefficients                     0
 long-range coefficients              100000000
 Omega coefficients                           0
 if combine SR and LR in K                    0
 Integral screening is                        0
 Integral computing path is                   2
 max size of driver memory is            800000
 size of driver memory is                593474
 size of scratch memory is              2361544
 max col of scratch BK array               1296
 max len of scratch array in speh3          155
 max len of scratch index in speh4           18
 max int batch size is                      520
 min int batch size is                       52
 fixed nKL is                                52
 max L of basis functions is                  2
 order of int derivative is                   0
 number of shells is                        270
 number of basis is                         743
 number of cartesian basis is               743
 number of contracted shell pairs         26448
 number of primitive shell pairs          56932
 maxK2 (contraction) of shell pair           36
 max number of K2 of shell pair               1
 max number of CS2 of shell pair           5241
 max number of PS2 of shell pair           8550
 mem total for path MDJ                  816524
 -------------------------------------------------------
 Smallest overlap matrix eigenvalue = 1.05E-06

 Q-Chem warning in module stvman/mkSTV.C, line 306:

 Overlap eigenvalue is smaller than square root of threshold
 Use THRESH >= 12 to get rid of this warning


 Scale SEOQF with 1.000000e-02/1.000000e-01/1.000000e-01

 Standard Electronic Orientation quadrupole field applied
 Nucleus-field energy     =     0.0000000105 hartrees
 Guess from superposition of atomic densities
 Warning:  Energy on first SCF cycle will be non-variational
 SAD guess density has 192.000000 electrons

 -----------------------------------------------------------------------
  General SCF calculation program by
  Eric Jon Sundstrom, Paul Horn, Yuezhi Mao, Dmitri Zuev, Alec White,
  David Stuck, Shaama M.S., Shane Yost, Joonho Lee, David Small,
  Daniel Levine, Susi Lehtola, Hugh Burton, Evgeny Epifanovsky
 -----------------------------------------------------------------------
 Exchange:     0.2000 Hartree-Fock + 0.0800 Slater + 0.7200 B88
 Correlation:  0.1900 VWN1RPA + 0.8100 LYP
 Using SG-1 standard quadrature grid
 using 6 threads for integral computing
 -------------------------------------------------------
 OpenMP Integral computing Module                
 Release: version 2.0, May 2017, Q-Chem Inc. Pleasanton 
 -------------------------------------------------------
 -------------------------------------------------------
 OpenMP BLAS3 based DFT computing Module                
 Release: version 1.0, May 2013, Q-Chem Inc. Pittsburgh 
 -------------------------------------------------------
 A restricted SCF calculation will be
 performed using DIIS
 SCF converges when DIIS error is below 1.0e-08
 ---------------------------------------
  Cycle       Energy         DIIS error
 ---------------------------------------
    1   -1306.3856579865      2.33e-02  
    2   -1300.9775639379      3.17e-03  
    3   -1300.0824760865      5.37e-03  
    4   -1301.4426028632      1.08e-03  
    5   -1301.4979737865      3.46e-04  
    6   -1301.5029262691      1.15e-04  
    7   -1301.5035614840      3.60e-05  
    8   -1301.5036152040      1.63e-05  
    9   -1301.5036273253      3.80e-06  
   10   -1301.5036279682      1.34e-06  
   11   -1301.5036280513      3.84e-07  
   12   -1301.5036280581      1.19e-07  
   13   -1301.5036280588      3.38e-08  
   14   -1301.5036280588      1.20e-08  
   15   -1301.5036280588      3.56e-09  Convergence criterion met
 ---------------------------------------
 SCF time:   CPU 2670.40s  wall 469.00s 
 SCF   energy in the final basis set =    -1301.5036280588
 Total energy in the final basis set =    -1301.5036280588

 --------------------------------------------------------------

                    Orbital Energies (a.u.)
 --------------------------------------------------------------

 Alpha MOs
 -- Occupied --
-19.1885 -19.1686 -19.1660 -19.1468 -19.1447 -19.1428 -19.1399 -19.1328
-19.1241 -10.3274 -10.3047 -10.2767 -10.2706 -10.2613 -10.2561 -10.2556
-10.2522 -10.2354 -10.2037 -10.1944 -10.1923 -10.1894 -10.1848 -10.1844
-10.1495  -1.1309  -1.0971  -1.0740  -1.0598  -1.0493  -1.0420  -1.0371
 -1.0351  -1.0310  -0.8637  -0.8172  -0.8123  -0.8000  -0.7608  -0.7472
 -0.7017  -0.6774  -0.6715  -0.6522  -0.6458  -0.6269  -0.6152  -0.6039
 -0.5695  -0.5582  -0.5566  -0.5457  -0.5431  -0.5216  -0.5167  -0.5123
 -0.5036  -0.4994  -0.4946  -0.4942  -0.4863  -0.4819  -0.4771  -0.4636
 -0.4499  -0.4446  -0.4394  -0.4371  -0.4289  -0.4241  -0.4198  -0.4153
 -0.3972  -0.3961  -0.3927  -0.3895  -0.3847  -0.3780  -0.3772  -0.3703
 -0.3687  -0.3659  -0.3575  -0.3491  -0.3461  -0.3404  -0.3360  -0.3283
 -0.3180  -0.3088  -0.3076  -0.2966  -0.2862  -0.2761  -0.2690  -0.2560
 -- Virtual --
 -0.0567  -0.0408  -0.0385  -0.0246  -0.0211  -0.0088  -0.0061   0.0004
  0.0032   0.0059   0.0163   0.0174   0.0233   0.0260   0.0303   0.0335
  0.0382   0.0428   0.0468   0.0533   0.0544   0.0564   0.0592   0.0653
  0.0693   0.0709   0.0754   0.0779   0.0813   0.0832   0.0860   0.0900
  0.0919   0.0943   0.0969   0.0988   0.0996   0.1025   0.1039   0.1072
  0.1089   0.1098   0.1133   0.1150   0.1156   0.1221   0.1229   0.1257
  0.1275   0.1298   0.1317   0.1328   0.1349   0.1382   0.1389   0.1407
  0.1438   0.1450   0.1465   0.1485   0.1504   0.1515   0.1543   0.1584
  0.1595   0.1628   0.1640   0.1668   0.1700   0.1730   0.1759   0.1783
  0.1814   0.1836   0.1858   0.1878   0.1893   0.1922   0.1947   0.1990
  0.2016   0.2029   0.2037   0.2079   0.2104   0.2125   0.2139   0.2169
  0.2201   0.2217   0.2255   0.2268   0.2288   0.2336   0.2357   0.2381
  0.2408   0.2457   0.2460   0.2479   0.2502   0.2543   0.2568   0.2595
  0.2635   0.2639   0.2688   0.2715   0.2731   0.2771   0.2820   0.2837
  0.2847   0.2872   0.2889   0.2907   0.2938   0.2965   0.2983   0.3027
  0.3064   0.3080   0.3120   0.3130   0.3188   0.3196   0.3227   0.3244
  0.3281   0.3315   0.3350   0.3373   0.3412   0.3418   0.3444   0.3469
  0.3488   0.3522   0.3539   0.3549   0.3575   0.3610   0.3682   0.3715
  0.3720   0.3743   0.3757   0.3793   0.3843   0.3875   0.3919   0.3952
  0.3975   0.4011   0.4054   0.4116   0.4148   0.4154   0.4191   0.4250
  0.4279   0.4312   0.4370   0.4417   0.4503   0.4541   0.4590   0.4653
  0.4661   0.4718   0.4828   0.4883   0.4965   0.5033   0.5066   0.5078
  0.5189   0.5214   0.5265   0.5319   0.5425   0.5497   0.5532   0.5639
  0.5672   0.5691   0.5764   0.5810   0.5874   0.5927   0.5944   0.5991
  0.6044   0.6101   0.6179   0.6201   0.6274   0.6326   0.6384   0.6432
  0.6468   0.6490   0.6508   0.6589   0.6625   0.6658   0.6709   0.6773
  0.6844   0.6869   0.6955   0.7005   0.7056   0.7116   0.7165   0.7261
  0.7298   0.7355   0.7400   0.7410   0.7452   0.7486   0.7597   0.7650
  0.7662   0.7683   0.7726   0.7749   0.7771   0.7790   0.7848   0.7867
  0.7925   0.7971   0.8041   0.8108   0.8118   0.8225   0.8292   0.8415
  0.8442   0.8666   0.8778   0.8864   0.9022   0.9112   0.9235   0.9394
  0.9404   0.9538   0.9628   0.9681   0.9878   0.9959   1.0126   1.0225
  1.0335   1.0377   1.0440   1.0540   1.0591   1.0609   1.0809   1.0911
  1.0988   1.1062   1.1094   1.1325   1.1375   1.1404   1.1529   1.1597
  1.1671   1.1740   1.1790   1.1827   1.1874   1.1909   1.1953   1.2033
  1.2084   1.2142   1.2172   1.2188   1.2306   1.2363   1.2452   1.2549
  1.2569   1.2610   1.2671   1.2737   1.2757   1.2831   1.2930   1.2954
  1.3091   1.3155   1.3306   1.3448   1.3572   1.3631   1.3748   1.3895
  1.3926   1.4030   1.4072   1.4134   1.4212   1.4475   1.4581   1.4632
  1.4732   1.4874   1.4900   1.4972   1.5066   1.5146   1.5189   1.5251
  1.5337   1.5370   1.5515   1.5565   1.5625   1.5639   1.5685   1.5790
  1.5811   1.5885   1.5959   1.5983   1.6024   1.6062   1.6132   1.6158
  1.6197   1.6292   1.6335   1.6405   1.6422   1.6455   1.6561   1.6569
  1.6619   1.6656   1.6782   1.6802   1.6814   1.6833   1.7012   1.7118
  1.7153   1.7214   1.7227   1.7342   1.7451   1.7492   1.7582   1.7632
  1.7683   1.7742   1.7763   1.7836   1.7944   1.8030   1.8107   1.8168
  1.8242   1.8353   1.8460   1.8555   1.8603   1.8644   1.8785   1.8820
  1.8887   1.8985   1.9046   1.9083   1.9132   1.9216   1.9306   1.9411
  1.9566   1.9639   1.9765   1.9927   1.9969   2.0059   2.0179   2.0254
  2.0318   2.0331   2.0487   2.0576   2.0582   2.0728   2.0771   2.0921
  2.1038   2.1167   2.1241   2.1321   2.1335   2.1508   2.1568   2.1615
  2.1757   2.1856   2.2105   2.2154   2.2198   2.2383   2.2400   2.2530
  2.2602   2.2812   2.2887   2.2923   2.3048   2.3270   2.3336   2.3514
  2.3621   2.3754   2.3860   2.3922   2.4114   2.4370   2.4545   2.4723
  2.4880   2.5092   2.5145   2.5269   2.5322   2.5471   2.5550   2.5623
  2.5760   2.5848   2.5916   2.5932   2.6085   2.6107   2.6245   2.6398
  2.6426   2.6588   2.6720   2.6751   2.6917   2.6936   2.7048   2.7148
  2.7357   2.7473   2.7561   2.7601   2.7642   2.7829   2.7880   2.7992
  2.8122   2.8148   2.8258   2.8370   2.8440   2.8576   2.8669   2.8775
  2.8828   2.8887   2.9021   2.9043   2.9090   2.9174   2.9200   2.9215
  2.9323   2.9467   2.9520   2.9728   2.9809   2.9871   2.9910   3.0011
  3.0057   3.0169   3.0266   3.0328   3.0416   3.0639   3.0732   3.0834
  3.0905   3.1024   3.1126   3.1178   3.1242   3.1272   3.1389   3.1475
  3.1539   3.1626   3.1757   3.1931   3.2052   3.2110   3.2216   3.2408
  3.2550   3.2695   3.2891   3.2942   3.2993   3.3152   3.3381   3.3426
  3.3545   3.3666   3.3713   3.3918   3.3999   3.4353   3.4649   3.4728
  3.4921   3.5044   3.5089   3.5279   3.5328   3.5556   3.6062   3.6605
  3.7713   3.7806   3.8002   3.8072   3.8126   3.8379   3.8421   3.8877
  3.8971   3.9029   3.9148   3.9295   3.9345   3.9529   3.9740   4.0023
  4.0311   4.0509   4.0726   4.1015   4.1072   4.1294   4.1555   4.1698
  4.1753   4.2268   4.2408   4.2463   4.2875   4.3085   4.3120   4.3288
  4.3510   4.4063   4.9813   5.0739   5.0767   5.0997   5.1017   5.1248
  5.1342   5.1398   5.1795   5.1977   5.2013   5.2238   5.3503   5.3728
  5.4184   5.4340   5.4672   5.5022   5.5521   5.5903   5.6119   5.6369
  5.6938   5.7433   5.7530   5.7913   5.8392  23.7474  23.7539  23.7846
 23.7932  23.8054  23.8087  23.8422  23.8464  23.8701  23.8795  23.9034
 23.9155  23.9361  23.9575  23.9690  24.0101  49.8607  49.9002  49.9467
 49.9545  49.9623  49.9675  49.9831  50.0092  50.0102
 --------------------------------------------------------------

          Ground-State Mulliken Net Atomic Charges

     Atom                 Charge (a.u.)
  ----------------------------------------
      1 C                     0.674504
      2 H                     0.255195
      3 C                    -1.081821
      4 H                     0.284197
      5 O                     0.170582
      6 C                    -0.654037
      7 H                     0.176084
      8 H                     0.214450
      9 C                     0.580001
     10 C                    -0.362592
     11 O                    -0.190269
     12 H                     0.122461
     13 C                    -0.687657
     14 H                     0.198474
     15 H                     0.144618
     16 C                    -0.322366
     17 H                     0.164926
     18 H                     0.179695
     19 C                     0.181420
     20 C                    -0.794458
     21 H                     0.163051
     22 H                     0.247933
     23 H                     0.122802
     24 C                    -0.231330
     25 O                    -0.177792
     26 H                     0.140919
     27 H                     0.247658
     28 H                     0.220633
     29 O                     0.092528
     30 C                    -0.070756
     31 H                     0.271760
     32 C                    -0.586235
     33 H                     0.252454
     34 C                     0.000159
     35 O                    -0.219303
     36 O                    -0.108470
     37 H                     0.290773
     38 C                    -0.398104
     39 H                     0.275526
     40 O                    -0.158272
     41 H                     0.266256
     42 C                    -0.592206
     43 H                     0.296406
     44 O                    -0.209190
     45 H                     0.282826
     46 C                    -0.071270
     47 H                     0.256628
     48 O                    -0.136857
     49 H                     0.278070
  ----------------------------------------
  Sum of atomic charges =     0.000000

 -----------------------------------------------------------------
                    Cartesian Multipole Moments
 -----------------------------------------------------------------
    Charge (ESU x 10^10)
                 0.0000
    Dipole Moment (Debye)
         X      -2.8323      Y      -1.8079      Z      -1.5888
       Tot       3.7168
    Quadrupole Moments (Debye-Ang)
        XX    -144.4952     XY       0.2616     YY    -151.0158
        XZ      28.6707     YZ       0.2955     ZZ    -158.2019
    Octopole Moments (Debye-Ang^2)
       XXX     -82.3317    XXY      27.5040    XYY      29.2037
       YYY       7.6246    XXZ      42.3764    XYZ      -5.7273
       YYZ     -24.3840    XZZ      11.0197    YZZ     -46.4883
       ZZZ       3.4864
    Hexadecapole Moments (Debye-Ang^3)
      XXXX   -8510.3776   XXXY     182.0379   XXYY   -1653.2402
      XYYY     134.7393   YYYY   -2535.6208   XXXZ     454.0338
      XXYZ      76.5211   XYYZ      58.6527   YYYZ     -22.5410
      XXZZ   -1807.7358   XYZZ     -12.0422   YYZZ    -768.6617
      XZZZ     195.1218   YZZZ    -109.4350   ZZZZ   -1706.8684
 -----------------------------------------------------------------
 Calculating analytic gradient of the SCF energy
 Gradient of SCF Energy
            1           2           3           4           5           6
    1   0.0021767  -0.0019684   0.0133715   0.0006899  -0.0261698  -0.0092566
    2  -0.0038083   0.0012925  -0.0023081   0.0031810  -0.0000615   0.0013360
    3   0.0015311  -0.0020961  -0.0007675   0.0022049   0.0017603  -0.0003632
            7           8           9          10          11          12
    1   0.0026923   0.0020323  -0.0058417  -0.0070791   0.0086256   0.0016822
    2  -0.0027865  -0.0017180   0.0142545  -0.0118361   0.0058959   0.0035631
    3  -0.0007314  -0.0021345   0.0012793  -0.0276815   0.0263925   0.0000028
           13          14          15          16          17          18
    1   0.0092853  -0.0001355  -0.0000998   0.0005587  -0.0023566  -0.0003324
    2  -0.0050253   0.0001772   0.0018595   0.0020856  -0.0001916   0.0001728
    3   0.0014915   0.0019950  -0.0000351  -0.0013086  -0.0016286  -0.0000471
           19          20          21          22          23          24
    1  -0.0167826  -0.0051870   0.0003203   0.0039628   0.0003996  -0.0077754
    2   0.0031115  -0.0100163   0.0012703  -0.0001136   0.0019521  -0.0173739
    3   0.0000231  -0.0053239   0.0009334   0.0036208  -0.0008755  -0.0207796
           25          26          27          28          29          30
    1   0.0141290  -0.0002616   0.0014846   0.0038172   0.0063097  -0.0032221
    2   0.0120861   0.0038689  -0.0010222   0.0037265  -0.0000411   0.0004224
    3   0.0235433  -0.0008023   0.0008940  -0.0000289  -0.0086826   0.0019974
           31          32          33          34          35          36
    1  -0.0029765   0.0137726  -0.0015435  -0.0127608   0.0146116  -0.0023802
    2   0.0012311  -0.0045831   0.0052123  -0.0232391   0.0144985   0.0002802
    3  -0.0021144  -0.0015325  -0.0006019   0.0260358  -0.0181528   0.0037969
           37          38          39          40          41          42
    1   0.0049641  -0.0037024   0.0057261   0.0010209   0.0004997  -0.0008530
    2   0.0050480   0.0203729  -0.0064555   0.0013602  -0.0087541  -0.0082466
    3  -0.0071497  -0.0092333   0.0028119  -0.0013059   0.0086998  -0.0063486
           43          44          45          46          47          48
    1   0.0001450   0.0011411  -0.0002442  -0.0011233  -0.0039432  -0.0011485
    2  -0.0033104  -0.0041241   0.0067348   0.0132815  -0.0076016   0.0002796
    3  -0.0013267  -0.0032387   0.0063680  -0.0034643   0.0036074  -0.0004250
           49
    1   0.0037251
    2  -0.0059377
    3   0.0091908
 Max gradient component =       2.768E-02
 RMS gradient           =       8.021E-03
 Gradient time:  CPU 533.54 s  wall 89.97 s
 Geometry Optimization Parameters
   NAtoms,    NIC,     NZ,  NCons,   NDum,   NFix, NCnnct, MaxDiis
       49     390       0       0       0       0       0       0


** GEOMETRY OPTIMIZATION IN DELOCALIZED INTERNAL COORDINATES **
   Searching for a Minimum

   Optimization Cycle:   1

                       Coordinates (Angstroms)
     ATOM                X               Y               Z
      1  C        -2.6835007457    1.2029337474   -0.4809822437
      2  H        -2.4441230082    1.7268845537   -1.4191009070
      3  C        -1.6705916577    0.0288896310   -0.3485064979
      4  H        -1.7760135803   -0.4226214578    0.6412628146
      5  O        -0.3770768222    0.6232049627   -0.4498693187
      6  C        -1.8973798185   -1.0316820842   -1.4404412699
      7  H        -1.5343286780   -0.6311290612   -2.3966530384
      8  H        -1.2766743914   -1.9121463843   -1.2381167238
      9  C        -3.3480525935   -1.4780499720   -1.6154153342
     10  C        -3.8378830153   -2.3806315721   -0.4976021493
     11  O        -3.4788694758   -2.2934838652    0.6716139713
     12  H        -4.6272666834   -3.0968649251   -0.7865003588
     13  C        -4.2914345940   -0.2917354197   -1.7670720463
     14  H        -5.3333474777   -0.6312074604   -1.8095108396
     15  H        -4.0840395081    0.2145621920   -2.7183957219
     16  C        -4.1347955958    0.7080361183   -0.6250446952
     17  H        -4.7962319330    1.5613356260   -0.8204057403
     18  H        -4.4827733894    0.2546531795    0.3092885941
     19  C        -2.5903893336    2.2743102530    0.6485293211
     20  C        -1.3940217123    3.2162157149    0.4967568360
     21  H        -1.5192949478    4.0914717255    1.1449242354
     22  H        -0.4513390977    2.7443610166    0.7893062539
     23  H        -1.3010540306    3.5799511404   -0.5314721400
     24  C        -2.6099267746    1.6535554283    2.0381307796
     25  O        -1.9332728067    2.0460434830    2.9850045651
     26  H        -3.3536152983    0.8542746485    2.1953072218
     27  H        -3.3992561761   -2.0923205791   -2.5238414647
     28  H        -3.4912368141    2.9000338397    0.5897634857
     29  O         1.8687964652    0.7126633831   -0.6786081702
     30  C         3.1387954206    0.0860793717   -0.8462912707
     31  H         3.1227588705   -0.5511438439   -1.7395953849
     32  C         0.7854894067   -0.1996473363   -0.4771352706
     33  H         0.7294736505   -0.8628014155   -1.3474645771
     34  C         4.1558825922    1.1886843613   -1.1023151197
     35  O         4.7390654195    1.3990576323   -2.1549350216
     36  O         4.3379431588    2.0207153904   -0.0527169032
     37  H         4.9430640583    2.7074680779   -0.4026433859
     38  C         3.5261239522   -0.7169718282    0.3945184912
     39  H         3.7369980388   -0.0645684305    1.2499117729
     40  O         4.7097724755   -1.4886332442    0.1538735857
     41  H         4.7686917135   -2.1454100855    0.8759927279
     42  C         2.3943489332   -1.6775786729    0.7637036388
     43  H         2.3643858219   -2.5014864092    0.0385158937
     44  O         2.6905938421   -2.3122488934    2.0233101530
     45  H         2.7079757674   -1.6243094345    2.7148101969
     46  C         1.0203652913   -1.0018952263    0.8214576002
     47  H         0.9495554500   -0.3426492919    1.6945365066
     48  O         0.0453078164   -2.0385168613    0.9987445831
     49  H         0.3514325307   -2.5898282047    1.7449964051
   Point Group: c1    Number of degrees of freedom:   141


   Energy is  -1301.503628059


 Attempting to Generate Delocalized Internal Coordinates

141 Hessian modes will be used to form the next step
  Hessian Eigenvalues:
     0.002000    0.005030    0.005184    0.006259    0.006300    0.006379
     0.006501    0.006793    0.006808    0.007020    0.007501    0.008014
     0.009951    0.010190    0.011130    0.011238    0.012058    0.012396
     0.014156    0.019500    0.020994    0.022035    0.030758    0.030909
     0.033419    0.035049    0.037322    0.042245    0.045366    0.045451
     0.046253    0.047256    0.047372    0.047432    0.048301    0.048932
     0.049583    0.051165    0.053691    0.054154    0.054257    0.054668
     0.056151    0.057212    0.057213    0.057214    0.058770    0.060048
     0.060826    0.068597    0.068605    0.070952    0.075079    0.077435
     0.082348    0.083154    0.083355    0.088075    0.092573    0.096186
     0.100538    0.115682    0.117973    0.129681    0.144516    0.147240
     0.158197    0.160000    0.160000    0.160000    0.160000    0.160000
     0.160000    0.160000    0.160000    0.160000    0.168779    0.170773
     0.173239    0.175577    0.183977    0.185153    0.188533    0.193695
     0.197022    0.199630    0.220105    0.220118    0.249745    0.250000
     0.250000    0.261852    0.268519    0.269055    0.274093    0.276963
     0.283561    0.286752    0.291630    0.291987    0.293812    0.293888
     0.294048    0.301676    0.301977    0.305674    0.332061    0.333516
     0.335872    0.338542    0.338583    0.339035    0.339254    0.339672
     0.339705    0.339969    0.340562    0.340939    0.340940    0.340986
     0.341175    0.341711    0.342103    0.342837    0.343520    0.344698
     0.393473    0.394157    0.400015    0.404004    0.405165    0.414062
     0.417800    0.513998    0.517953    0.519699    0.522550    0.546624
     0.918401    0.926907    0.946669

 Minimum Search - Taking Simple RFO Step
 Searching for Lamda that Minimizes Along All modes
 Value Taken    Lamda =  -0.02027095
 Calculated Step too Large.  Step scaled by  0.633851
 Step Taken.  Stepsize is  0.300000

                             Maximum     Tolerance    Cnvgd?
         Gradient           0.018492      0.000300      NO
         Displacement       0.081109      0.001200      NO
         Energy change     *********      0.000001      NO


 New Cartesian Coordinates Obtained by Inverse Iteration

 Displacement from previous Coordinates is:  1.248690
 ----------------------------------------------------------------
             Standard Nuclear Orientation (Angstroms)
    I     Atom           X                Y                Z
 ----------------------------------------------------------------
    1      C      -2.6510677855     1.1970098897    -0.4840306834
    2      H      -2.4007374772     1.7329327049    -1.4102719844
    3      C      -1.6760403639    -0.0039492651    -0.3790582828
    4      H      -1.7917537401    -0.4772174154     0.5987009639
    5      O      -0.3633569738     0.5651726767    -0.4757048460
    6      C      -1.9296003916    -1.0456078989    -1.4826347889
    7      H      -1.5692857419    -0.6287560698    -2.4323397357
    8      H      -1.3269654666    -1.9384683321    -1.2910305305
    9      C      -3.3949711796    -1.4637445948    -1.6625811219
   10      C      -3.9176847414    -2.3716059598    -0.5632597458
   11      O      -3.5493639316    -2.3503139859     0.5956759173
   12      H      -4.7169021920    -3.0728742224    -0.8738211798
   13      C      -4.3142310538    -0.2442034764    -1.7864133258
   14      H      -5.3644853287    -0.5561414671    -1.8343401299
   15      H      -4.0973887092     0.2689165543    -2.7310101463
   16      C      -4.1152682399     0.7311486402    -0.6233735560
   17      H      -4.7511435682     1.6081983935    -0.7878316550
   18      H      -4.4628428691     0.2674863884     0.3060634170
   19      C      -2.5173974232     2.2384278505     0.6711678285
   20      C      -1.3252665087     3.1969293794     0.5432862131
   21      H      -1.4456282139     4.0473510983     1.2223083999
   22      H      -0.3815200530     2.7146020708     0.7975856251
   23      H      -1.2496012689     3.5908458723    -0.4737044720
   24      C      -2.5484198608     1.5733974772     2.0372648482
   25      O      -1.8421945058     1.8920590926     2.9764896373
   26      H      -3.2721678223     0.7465359131     2.1590814171
   27      H      -3.4692450564    -2.0543114017    -2.5852798719
   28      H      -3.4258172258     2.8567485736     0.6391325094
   29      O       1.8351990390     0.6620543558    -0.6951424012
   30      C       3.1178461803     0.0625006998    -0.8421683037
   31      H       3.1295000046    -0.6243151987    -1.6967583325
   32      C       0.7789492960    -0.2643686260    -0.4703005822
   33      H       0.7392298661    -0.9727954694    -1.3082891494
   34      C       4.0872539127     1.1875784064    -1.1753643963
   35      O       4.6623930619     1.3182547598    -2.2352248851
   36      O       4.2602793583     2.0536934539    -0.1529644022
   37      H       4.8578211539     2.7412585344    -0.4982411325
   38      C       3.5229426353    -0.6696221423     0.4369377797
   39      H       3.6932843712     0.0490198772     1.2477571738
   40      O       4.7390094769    -1.3849804268     0.2027655737
   41      H       4.8462805903    -2.0013026327     0.9443495706
   42      C       2.4136478735    -1.6410574878     0.8456632060
   43      H       2.4092284511    -2.4879649815     0.1517713884
   44      O       2.7122898252    -2.2330208025     2.1237205641
   45      H       2.7127157994    -1.5309329486     2.7928045594
   46      C       1.0216065255    -1.0005403589     0.8562733417
   47      H       0.9394174441    -0.2838667742     1.6835864857
   48      O       0.0403923621    -2.0273558968     1.0347894419
   49      H       0.3200911810    -2.5569813094     1.7975878196
 ----------------------------------------------------------------
 Molecular Point Group                 C1    NOp =  1
 Largest Abelian Subgroup              C1    NOp =  1
 Nuclear Repulsion Energy =  2483.6568479362 hartrees
 There are       96 alpha and       96 beta electrons
 Applying Cartesian multipole field
    Component          Value
    ---------          -----
     (2,0,0)        1.00000E-12
     (0,2,0)        2.00000E-11
     (0,0,2)       -3.00000E-11
 Nucleus-field energy     =     0.0000000079 hartrees
 Requested basis set is 6-311++G(d,p)
 There are 270 shells and 718 basis functions
 A cutoff of  1.0D-11 yielded  26463 shell pairs
 There are    183146 function pairs (    194203 Cartesian)
 Smallest overlap matrix eigenvalue = 1.06E-06

 Q-Chem warning in module stvman/mkSTV.C, line 306:

 Overlap eigenvalue is smaller than square root of threshold
 Use THRESH >= 12 to get rid of this warning

 Guess MOs from SCF MO coefficient file

 -----------------------------------------------------------------------
  General SCF calculation program by
  Eric Jon Sundstrom, Paul Horn, Yuezhi Mao, Dmitri Zuev, Alec White,
  David Stuck, Shaama M.S., Shane Yost, Joonho Lee, David Small,
  Daniel Levine, Susi Lehtola, Hugh Burton, Evgeny Epifanovsky
 -----------------------------------------------------------------------
 Exchange:     0.2000 Hartree-Fock + 0.0800 Slater + 0.7200 B88
 Correlation:  0.1900 VWN1RPA + 0.8100 LYP
 Using SG-1 standard quadrature grid
 using 6 threads for integral computing
 -------------------------------------------------------
 OpenMP Integral computing Module                
 Release: version 2.0, May 2017, Q-Chem Inc. Pleasanton 
 -------------------------------------------------------
 -------------------------------------------------------
 OpenMP BLAS3 based DFT computing Module                
 Release: version 1.0, May 2013, Q-Chem Inc. Pittsburgh 
 -------------------------------------------------------
 A restricted SCF calculation will be
 performed using DIIS
 SCF converges when DIIS error is below 1.0e-08
 ---------------------------------------
  Cycle       Energy         DIIS error
 ---------------------------------------
    1   -1301.4787244430      6.42e-04  
    2   -1301.5116867237      1.40e-04  
    3   -1301.5108456922      2.04e-04  
    4   -1301.5126830188      2.28e-05  
    5   -1301.5126987951      1.50e-05  
    6   -1301.5127089882      4.79e-06  
    7   -1301.5127100120      1.30e-06  
    8   -1301.5127101000      4.01e-07  
    9   -1301.5127101078      1.59e-07  
   10   -1301.5127101091      8.10e-08  
   11   -1301.5127101096      3.39e-08  
   12   -1301.5127101097      8.18e-09  Convergence criterion met
 ---------------------------------------
 SCF time:   CPU 2248.36s  wall 396.00s 
 SCF   energy in the final basis set =    -1301.5127101097
 Total energy in the final basis set =    -1301.5127101097

 --------------------------------------------------------------

                    Orbital Energies (a.u.)
 --------------------------------------------------------------

 Alpha MOs
 -- Occupied --
-19.1881 -19.1658 -19.1615 -19.1469 -19.1450 -19.1415 -19.1394 -19.1323
-19.1233 -10.3249 -10.2999 -10.2755 -10.2649 -10.2599 -10.2544 -10.2536
-10.2496 -10.2343 -10.2043 -10.1952 -10.1925 -10.1896 -10.1851 -10.1849
-10.1511  -1.1307  -1.0986  -1.0724  -1.0648  -1.0504  -1.0476  -1.0381
 -1.0361  -1.0344  -0.8627  -0.8160  -0.8110  -0.7993  -0.7595  -0.7471
 -0.7009  -0.6765  -0.6723  -0.6521  -0.6457  -0.6268  -0.6142  -0.6034
 -0.5694  -0.5584  -0.5572  -0.5452  -0.5434  -0.5206  -0.5152  -0.5106
 -0.5020  -0.4985  -0.4949  -0.4925  -0.4859  -0.4806  -0.4763  -0.4642
 -0.4496  -0.4426  -0.4379  -0.4375  -0.4284  -0.4227  -0.4199  -0.4136
 -0.3975  -0.3961  -0.3925  -0.3903  -0.3833  -0.3799  -0.3777  -0.3710
 -0.3704  -0.3663  -0.3581  -0.3491  -0.3458  -0.3417  -0.3359  -0.3296
 -0.3177  -0.3101  -0.3063  -0.2958  -0.2860  -0.2752  -0.2690  -0.2554
 -- Virtual --
 -0.0535  -0.0372  -0.0342  -0.0224  -0.0202  -0.0085  -0.0056   0.0008
  0.0036   0.0064   0.0162   0.0184   0.0238   0.0264   0.0306   0.0340
  0.0389   0.0435   0.0469   0.0538   0.0548   0.0575   0.0595   0.0659
  0.0694   0.0718   0.0773   0.0783   0.0815   0.0832   0.0866   0.0905
  0.0927   0.0947   0.0976   0.0995   0.1013   0.1031   0.1053   0.1070
  0.1101   0.1102   0.1135   0.1158   0.1161   0.1223   0.1236   0.1261
  0.1280   0.1302   0.1325   0.1340   0.1348   0.1389   0.1393   0.1418
  0.1449   0.1452   0.1468   0.1489   0.1508   0.1515   0.1543   0.1587
  0.1597   0.1630   0.1646   0.1674   0.1704   0.1728   0.1767   0.1778
  0.1822   0.1840   0.1869   0.1894   0.1902   0.1929   0.1955   0.2007
  0.2025   0.2039   0.2043   0.2086   0.2124   0.2134   0.2157   0.2185
  0.2207   0.2224   0.2262   0.2263   0.2286   0.2337   0.2369   0.2389
  0.2422   0.2462   0.2479   0.2492   0.2500   0.2547   0.2578   0.2595
  0.2629   0.2654   0.2694   0.2718   0.2751   0.2770   0.2820   0.2834
  0.2845   0.2884   0.2885   0.2926   0.2946   0.2969   0.2997   0.3032
  0.3063   0.3089   0.3137   0.3149   0.3192   0.3213   0.3242   0.3268
  0.3278   0.3321   0.3361   0.3395   0.3420   0.3438   0.3442   0.3468
  0.3492   0.3525   0.3544   0.3552   0.3584   0.3612   0.3694   0.3721
  0.3738   0.3765   0.3795   0.3811   0.3851   0.3883   0.3926   0.3937
  0.3985   0.4011   0.4042   0.4116   0.4144   0.4172   0.4220   0.4281
  0.4291   0.4327   0.4401   0.4434   0.4493   0.4550   0.4601   0.4677
  0.4701   0.4742   0.4858   0.4908   0.5004   0.5050   0.5099   0.5116
  0.5209   0.5239   0.5257   0.5331   0.5382   0.5502   0.5531   0.5659
  0.5685   0.5704   0.5792   0.5826   0.5873   0.5940   0.5952   0.6000
  0.6047   0.6116   0.6180   0.6214   0.6290   0.6333   0.6388   0.6443
  0.6476   0.6511   0.6547   0.6576   0.6635   0.6679   0.6715   0.6794
  0.6848   0.6893   0.6948   0.6990   0.7063   0.7116   0.7168   0.7266
  0.7309   0.7381   0.7394   0.7433   0.7470   0.7512   0.7603   0.7638
  0.7672   0.7683   0.7731   0.7740   0.7772   0.7800   0.7848   0.7878
  0.7929   0.7993   0.8078   0.8133   0.8162   0.8218   0.8278   0.8399
  0.8454   0.8661   0.8773   0.8890   0.8975   0.9119   0.9249   0.9305
  0.9387   0.9563   0.9662   0.9702   0.9892   0.9993   1.0080   1.0246
  1.0350   1.0398   1.0472   1.0515   1.0592   1.0623   1.0821   1.0951
  1.0993   1.1053   1.1156   1.1361   1.1389   1.1432   1.1533   1.1636
  1.1692   1.1747   1.1799   1.1846   1.1912   1.1931   1.1973   1.2052
  1.2108   1.2150   1.2163   1.2221   1.2342   1.2395   1.2485   1.2552
  1.2561   1.2620   1.2721   1.2736   1.2785   1.2821   1.2972   1.2989
  1.3107   1.3161   1.3349   1.3491   1.3567   1.3658   1.3748   1.3899
  1.3964   1.4020   1.4128   1.4209   1.4304   1.4494   1.4569   1.4625
  1.4734   1.4882   1.4946   1.4988   1.5081   1.5117   1.5229   1.5257
  1.5357   1.5377   1.5497   1.5583   1.5635   1.5695   1.5723   1.5811
  1.5837   1.5893   1.5977   1.5982   1.6038   1.6075   1.6131   1.6175
  1.6227   1.6311   1.6335   1.6385   1.6426   1.6470   1.6547   1.6568
  1.6603   1.6641   1.6738   1.6799   1.6818   1.6865   1.7046   1.7073
  1.7157   1.7240   1.7252   1.7307   1.7458   1.7477   1.7623   1.7638
  1.7670   1.7713   1.7747   1.7835   1.7968   1.8048   1.8101   1.8157
  1.8236   1.8361   1.8482   1.8559   1.8616   1.8671   1.8740   1.8836
  1.8883   1.8991   1.9053   1.9083   1.9142   1.9278   1.9332   1.9405
  1.9602   1.9650   1.9761   1.9926   1.9993   2.0073   2.0175   2.0295
  2.0315   2.0395   2.0468   2.0614   2.0622   2.0749   2.0816   2.0906
  2.1041   2.1178   2.1249   2.1317   2.1443   2.1523   2.1611   2.1652
  2.1766   2.1889   2.2065   2.2169   2.2241   2.2369   2.2430   2.2569
  2.2636   2.2814   2.2889   2.2951   2.3078   2.3247   2.3408   2.3514
  2.3617   2.3774   2.3860   2.3939   2.4130   2.4371   2.4550   2.4711
  2.4923   2.5112   2.5162   2.5301   2.5354   2.5502   2.5537   2.5625
  2.5763   2.5851   2.5904   2.5944   2.6081   2.6126   2.6278   2.6402
  2.6412   2.6562   2.6691   2.6775   2.6863   2.6923   2.7019   2.7104
  2.7341   2.7491   2.7513   2.7587   2.7654   2.7831   2.7895   2.7987
  2.8121   2.8196   2.8269   2.8393   2.8424   2.8578   2.8700   2.8783
  2.8854   2.8927   2.9040   2.9065   2.9101   2.9173   2.9189   2.9232
  2.9379   2.9442   2.9537   2.9762   2.9816   2.9843   2.9913   3.0009
  3.0054   3.0238   3.0265   3.0310   3.0379   3.0641   3.0752   3.0874
  3.0937   3.1027   3.1163   3.1209   3.1254   3.1325   3.1412   3.1515
  3.1573   3.1654   3.1769   3.1954   3.2033   3.2153   3.2263   3.2437
  3.2610   3.2735   3.2928   3.2988   3.3082   3.3178   3.3450   3.3520
  3.3578   3.3751   3.3792   3.3980   3.4046   3.4352   3.4622   3.4777
  3.4928   3.5181   3.5218   3.5325   3.5395   3.5668   3.6120   3.6675
  3.7772   3.7826   3.8032   3.8067   3.8212   3.8393   3.8427   3.8931
  3.8971   3.8976   3.9197   3.9299   3.9385   3.9553   3.9747   4.0036
  4.0278   4.0437   4.0736   4.1008   4.1057   4.1303   4.1601   4.1709
  4.1768   4.2224   4.2364   4.2483   4.2933   4.3135   4.3192   4.3386
  4.3523   4.4111   4.9831   5.0735   5.0776   5.1014   5.1072   5.1262
  5.1331   5.1432   5.1822   5.2021   5.2045   5.2267   5.3588   5.3791
  5.4215   5.4395   5.4737   5.5065   5.5752   5.6024   5.6296   5.6507
  5.7281   5.7541   5.7587   5.7944   5.8434  23.7526  23.7644  23.7865
 23.8000  23.8097  23.8148  23.8464  23.8581  23.8752  23.8852  23.9080
 23.9188  23.9331  23.9540  23.9655  24.0135  49.8656  49.9040  49.9481
 49.9569  49.9654  49.9734  49.9896  50.0121  50.0147
 --------------------------------------------------------------

          Ground-State Mulliken Net Atomic Charges

     Atom                 Charge (a.u.)
  ----------------------------------------
      1 C                     0.727547
      2 H                     0.258864
      3 C                    -1.129163
      4 H                     0.295457
      5 O                     0.185393
      6 C                    -0.652914
      7 H                     0.176178
      8 H                     0.211603
      9 C                     0.614934
     10 C                    -0.368739
     11 O                    -0.190895
     12 H                     0.118516
     13 C                    -0.695145
     14 H                     0.199213
     15 H                     0.144722
     16 C                    -0.312601
     17 H                     0.163174
     18 H                     0.180502
     19 C                     0.139218
     20 C                    -0.771592
     21 H                     0.162068
     22 H                     0.246779
     23 H                     0.121394
     24 C                    -0.204496
     25 O                    -0.176082
     26 H                     0.142489
     27 H                     0.251773
     28 H                     0.214798
     29 O                     0.103195
     30 C                    -0.204642
     31 H                     0.274115
     32 C                    -0.618338
     33 H                     0.246685
     34 C                     0.051735
     35 O                    -0.213443
     36 O                    -0.115374
     37 H                     0.293391
     38 C                    -0.344195
     39 H                     0.277502
     40 O                    -0.155338
     41 H                     0.265295
     42 C                    -0.626543
     43 H                     0.295698
     44 O                    -0.198811
     45 H                     0.279466
     46 C                    -0.071985
     47 H                     0.265467
     48 O                    -0.130728
     49 H                     0.273851
  ----------------------------------------
  Sum of atomic charges =     0.000000

 -----------------------------------------------------------------
                    Cartesian Multipole Moments
 -----------------------------------------------------------------
    Charge (ESU x 10^10)
                 0.0000
    Dipole Moment (Debye)
         X      -2.7924      Y      -1.2651      Z      -1.4472
       Tot       3.3900
    Quadrupole Moments (Debye-Ang)
        XX    -143.5064     XY       0.4219     YY    -149.9576
        XZ      28.2812     YZ       1.0369     ZZ    -157.9483
    Octopole Moments (Debye-Ang^2)
       XXX     -71.2186    XXY      32.4577    XYY      32.7420
       YYY      18.5974    XXZ      41.5948    XYZ      -8.5327
       YYZ     -23.3082    XZZ       7.8792    YZZ     -41.4401
       ZZZ       8.3867
    Hexadecapole Moments (Debye-Ang^3)
      XXXX   -8415.6583   XXXY     149.9088   XXYY   -1631.7485
      XYYY     100.7391   YYYY   -2457.0224   XXXZ     422.8068
      XXYZ      78.7195   XYYZ      31.5860   YYYZ      -6.6774
      XXZZ   -1796.6324   XYZZ     -18.6960   YYZZ    -753.4457
      XZZZ     167.9146   YZZZ     -87.0429   ZZZZ   -1764.9010
 -----------------------------------------------------------------
 Calculating analytic gradient of the SCF energy
 Gradient of SCF Energy
            1           2           3           4           5           6
    1   0.0006880  -0.0014364   0.0099422  -0.0000357  -0.0117972  -0.0057248
    2  -0.0011595   0.0008642  -0.0023720   0.0020751   0.0025566   0.0004487
    3   0.0008198  -0.0009775  -0.0012104   0.0012558   0.0009829   0.0005670
            7           8           9          10          11          12
    1   0.0018575   0.0007949  -0.0032060  -0.0065148   0.0046548   0.0022512
    2  -0.0013496  -0.0007822   0.0081662  -0.0032920   0.0013081   0.0008110
    3  -0.0002710  -0.0014091   0.0001832  -0.0140861   0.0130644   0.0007384
           13          14          15          16          17          18
    1   0.0049041  -0.0003035  -0.0002213   0.0004158  -0.0007426  -0.0004568
    2  -0.0042699  -0.0001273   0.0010049   0.0011448  -0.0000861   0.0001975
    3   0.0003260   0.0008333   0.0000568   0.0000673  -0.0009708   0.0000487
           19          20          21          22          23          24
    1  -0.0083074  -0.0012680   0.0005421   0.0014224   0.0004356  -0.0090817
    2   0.0000474  -0.0046682   0.0010477   0.0006857   0.0010534  -0.0047104
    3  -0.0005471  -0.0031985   0.0005011   0.0021481  -0.0000822  -0.0092995
           25          26          27          28          29          30
    1   0.0081241   0.0019240   0.0007452   0.0027609   0.0010065  -0.0000497
    2   0.0037837   0.0005849  -0.0009688   0.0019001   0.0005592  -0.0016329
    3   0.0104723  -0.0002812   0.0002691   0.0004930  -0.0039636   0.0017226
           31          32          33          34          35          36
    1  -0.0010562   0.0087052  -0.0004282  -0.0113164   0.0092726  -0.0005611
    2   0.0010000  -0.0072660   0.0034420  -0.0076546   0.0047048  -0.0005861
    3  -0.0010814   0.0000162  -0.0005260   0.0139641  -0.0116505   0.0044786
           37          38          39          40          41          42
    1   0.0021713  -0.0038620   0.0036858   0.0034974  -0.0006667  -0.0010068
    2   0.0020571   0.0111739  -0.0033515  -0.0000919  -0.0033362  -0.0033439
    3  -0.0040418  -0.0055577   0.0015784  -0.0016619   0.0039327  -0.0037360
           43          44          45          46          47          48
    1   0.0002552   0.0009840  -0.0002462   0.0000245  -0.0016212  -0.0034816
    2  -0.0014070  -0.0021896   0.0030795   0.0087584  -0.0041483  -0.0019371
    3   0.0003081  -0.0001190   0.0024390  -0.0027336   0.0021182  -0.0000110
           49
    1   0.0023271
    2  -0.0017242
    3   0.0040308
 Max gradient component =       1.409E-02
 RMS gradient           =       4.263E-03
 Gradient time:  CPU 534.21 s  wall 90.14 s
 Geometry Optimization Parameters
   NAtoms,    NIC,     NZ,  NCons,   NDum,   NFix, NCnnct, MaxDiis
       49     390       0       0       0       0       0       0

 Cartesian Hessian Update
 Hessian Updated using BFGS Update


** GEOMETRY OPTIMIZATION IN DELOCALIZED INTERNAL COORDINATES **
   Searching for a Minimum

   Optimization Cycle:   2

                       Coordinates (Angstroms)
     ATOM                X               Y               Z
      1  C        -2.6510677855    1.1970098897   -0.4840306834
      2  H        -2.4007374772    1.7329327049   -1.4102719844
      3  C        -1.6760403639   -0.0039492651   -0.3790582828
      4  H        -1.7917537401   -0.4772174154    0.5987009639
      5  O        -0.3633569738    0.5651726767   -0.4757048460
      6  C        -1.9296003916   -1.0456078989   -1.4826347889
      7  H        -1.5692857419   -0.6287560698   -2.4323397357
      8  H        -1.3269654666   -1.9384683321   -1.2910305305
      9  C        -3.3949711796   -1.4637445948   -1.6625811219
     10  C        -3.9176847414   -2.3716059598   -0.5632597458
     11  O        -3.5493639316   -2.3503139859    0.5956759173
     12  H        -4.7169021920   -3.0728742224   -0.8738211798
     13  C        -4.3142310538   -0.2442034764   -1.7864133258
     14  H        -5.3644853287   -0.5561414671   -1.8343401299
     15  H        -4.0973887092    0.2689165543   -2.7310101463
     16  C        -4.1152682399    0.7311486402   -0.6233735560
     17  H        -4.7511435682    1.6081983935   -0.7878316550
     18  H        -4.4628428691    0.2674863884    0.3060634170
     19  C        -2.5173974232    2.2384278505    0.6711678285
     20  C        -1.3252665087    3.1969293794    0.5432862131
     21  H        -1.4456282139    4.0473510983    1.2223083999
     22  H        -0.3815200530    2.7146020708    0.7975856251
     23  H        -1.2496012689    3.5908458723   -0.4737044720
     24  C        -2.5484198608    1.5733974772    2.0372648482
     25  O        -1.8421945058    1.8920590926    2.9764896373
     26  H        -3.2721678223    0.7465359131    2.1590814171
     27  H        -3.4692450564   -2.0543114017   -2.5852798719
     28  H        -3.4258172258    2.8567485736    0.6391325094
     29  O         1.8351990390    0.6620543558   -0.6951424012
     30  C         3.1178461803    0.0625006998   -0.8421683037
     31  H         3.1295000046   -0.6243151987   -1.6967583325
     32  C         0.7789492960   -0.2643686260   -0.4703005822
     33  H         0.7392298661   -0.9727954694   -1.3082891494
     34  C         4.0872539127    1.1875784064   -1.1753643963
     35  O         4.6623930619    1.3182547598   -2.2352248851
     36  O         4.2602793583    2.0536934539   -0.1529644022
     37  H         4.8578211539    2.7412585344   -0.4982411325
     38  C         3.5229426353   -0.6696221423    0.4369377797
     39  H         3.6932843712    0.0490198772    1.2477571738
     40  O         4.7390094769   -1.3849804268    0.2027655737
     41  H         4.8462805903   -2.0013026327    0.9443495706
     42  C         2.4136478735   -1.6410574878    0.8456632060
     43  H         2.4092284511   -2.4879649815    0.1517713884
     44  O         2.7122898252   -2.2330208025    2.1237205641
     45  H         2.7127157994   -1.5309329486    2.7928045594
     46  C         1.0216065255   -1.0005403589    0.8562733417
     47  H         0.9394174441   -0.2838667742    1.6835864857
     48  O         0.0403923621   -2.0273558968    1.0347894419
     49  H         0.3200911810   -2.5569813094    1.7975878196
   Point Group: c1    Number of degrees of freedom:   141


   Energy is  -1301.512710110

 Hessian Updated using BFGS Update

134 Hessian modes will be used to form the next step
  Hessian Eigenvalues:
     0.002007    0.005019    0.005177    0.006248    0.006300    0.006377
     0.006775    0.006793    0.006823    0.007300    0.007704    0.008013
     0.010188    0.010738    0.011145    0.011248    0.012241    0.012676
     0.014166    0.019566    0.021037    0.022040    0.030779    0.031554
     0.033422    0.035676    0.037361    0.042230    0.045325    0.045462
     0.046263    0.047296    0.047396    0.047743    0.048177    0.049118
     0.049549    0.051270    0.053579    0.054199    0.054500    0.055441
     0.056091    0.057153    0.057214    0.057832    0.059314    0.060117
     0.060828    0.068117    0.068704    0.069877    0.075077    0.077441
     0.082542    0.083124    0.083358    0.088108    0.092689    0.096257
     0.100836    0.115689    0.115953    0.129689    0.144343    0.147336
     0.153417    0.158863    0.161323    0.168800    0.170627    0.174664
     0.176569    0.183977    0.185412    0.189992    0.195424    0.197182
     0.199333    0.219600    0.220335    0.246192    0.249933    0.250952
     0.260489    0.268437    0.268552    0.274059    0.276860    0.284076
     0.286801    0.290334    0.292412    0.293420    0.293888    0.297247
     0.301560    0.303598    0.306013    0.331331    0.333279    0.335803
     0.338369    0.338549    0.339173    0.339388    0.339660    0.339767
     0.339995    0.340571    0.340656    0.340940    0.340983    0.341204
     0.341532    0.342105    0.342865    0.343849    0.344700    0.391589
     0.395204    0.400026    0.401325    0.404664    0.412013    0.415390
     0.510867    0.516429    0.519077    0.522058    0.546757    0.867927
     0.922844    0.941507

 Minimum Search - Taking Simple RFO Step
 Searching for Lamda that Minimizes Along All modes
 Value Taken    Lamda =  -0.00871897
 Calculated Step too Large.  Step scaled by  0.577199
 Step Taken.  Stepsize is  0.300000

                             Maximum     Tolerance    Cnvgd?
         Gradient           0.009308      0.000300      NO
         Displacement       0.079135      0.001200      NO
         Energy change     -0.009082      0.000001      NO


 New Cartesian Coordinates Obtained by Inverse Iteration

 Displacement from previous Coordinates is:  1.197375
 ----------------------------------------------------------------
             Standard Nuclear Orientation (Angstroms)
    I     Atom           X                Y                Z
 ----------------------------------------------------------------
    1      C      -2.6310482536     1.1858330050    -0.4734437232
    2      H      -2.3860667266     1.7439503715    -1.3861749455
    3      C      -1.6752315409    -0.0241562263    -0.4149332954
    4      H      -1.7867643629    -0.5340008338     0.5443504215
    5      O      -0.3523868821     0.5368351662    -0.5052889718
    6      C      -1.9367640696    -1.0333360107    -1.5447154777
    7      H      -1.5945596264    -0.5815812749    -2.4845055650
    8      H      -1.3331359090    -1.9292477982    -1.3798723496
    9      C      -3.4082250876    -1.4458674228    -1.7213344576
   10      C      -3.9314100067    -2.3827720190    -0.6475807333
   11      O      -3.5683402661    -2.4034701889     0.5043158661
   12      H      -4.7737971518    -3.0326131942    -0.9688022657
   13      C      -4.3270372427    -0.2095686778    -1.7918746871
   14      H      -5.3793277075    -0.5132764368    -1.8386197506
   15      H      -4.1183440322     0.3275888426    -2.7241519273
   16      C      -4.0999270691     0.7275197245    -0.5995273497
   17      H      -4.7305430780     1.6148226531    -0.7170352523
   18      H      -4.4293064490     0.2339876272     0.3209550151
   19      C      -2.4588290631     2.1909375597     0.7094548889
   20      C      -1.2872069118     3.1755204178     0.5816841769
   21      H      -1.3948765134     3.9931228662     1.2994353182
   22      H      -0.3312991028     2.6916296781     0.7688900848
   23      H      -1.2612348806     3.6060576968    -0.4220180001
   24      C      -2.4535953519     1.4774168552     2.0493585469
   25      O      -1.7637147126     1.7904087710     2.9918052857
   26      H      -3.2157338773     0.6828488594     2.1762805646
   27      H      -3.5033383939    -1.9998063658    -2.6642017341
   28      H      -3.3832821477     2.7890999427     0.7230464768
   29      O       1.8301341970     0.6251501345    -0.7213820925
   30      C       3.1151691663     0.0253772651    -0.8350752775
   31      H       3.1404633284    -0.7151618564    -1.6427751497
   32      C       0.7766733897    -0.2916520298    -0.4684588526
   33      H       0.7428146810    -1.0463946886    -1.2690294512
   34      C       4.0739354121     1.1371942604    -1.2485314721
   35      O       4.6167956669     1.1986546613    -2.3217161551
   36      O       4.2045927925     2.0817851325    -0.2934033231
   37      H       4.7831941198     2.7701416137    -0.6562973332
   38      C       3.5118634958    -0.6383325615     0.4869602543
   39      H       3.6443614476     0.1370145344     1.2522411810
   40      O       4.7434289202    -1.3259952079     0.2815603264
   41      H       4.8829672581    -1.8979833081     1.0458848658
   42      C       2.4087059324    -1.6023705075     0.9215565036
   43      H       2.4189808753    -2.4686546684     0.2545077385
   44      O       2.6906663412    -2.1572326984     2.2172143214
   45      H       2.6809568421    -1.4427525028     2.8668412523
   46      C       1.0140783138    -0.9722446593     0.8839181643
   47      H       0.9258014849    -0.2060840569     1.6670731469
   48      O       0.0193169960    -1.9786987531     1.0637349496
   49      H       0.2594564713    -2.4938201731     1.8433042840
 ----------------------------------------------------------------
 Molecular Point Group                 C1    NOp =  1
 Largest Abelian Subgroup              C1    NOp =  1
 Nuclear Repulsion Energy =  2488.2133338862 hartrees
 There are       96 alpha and       96 beta electrons
 Applying Cartesian multipole field
    Component          Value
    ---------          -----
     (2,0,0)        1.00000E-12
     (0,2,0)        2.00000E-11
     (0,0,2)       -3.00000E-11
 Nucleus-field energy     =     0.0000000049 hartrees
 Requested basis set is 6-311++G(d,p)
 There are 270 shells and 718 basis functions
 A cutoff of  1.0D-11 yielded  26483 shell pairs
 There are    183323 function pairs (    194389 Cartesian)
 Smallest overlap matrix eigenvalue = 1.06E-06

 Q-Chem warning in module stvman/mkSTV.C, line 306:

 Overlap eigenvalue is smaller than square root of threshold
 Use THRESH >= 12 to get rid of this warning

 Guess MOs from SCF MO coefficient file

 -----------------------------------------------------------------------
  General SCF calculation program by
  Eric Jon Sundstrom, Paul Horn, Yuezhi Mao, Dmitri Zuev, Alec White,
  David Stuck, Shaama M.S., Shane Yost, Joonho Lee, David Small,
  Daniel Levine, Susi Lehtola, Hugh Burton, Evgeny Epifanovsky
 -----------------------------------------------------------------------
 Exchange:     0.2000 Hartree-Fock + 0.0800 Slater + 0.7200 B88
 Correlation:  0.1900 VWN1RPA + 0.8100 LYP
 Using SG-1 standard quadrature grid
 using 6 threads for integral computing
 -------------------------------------------------------
 OpenMP Integral computing Module                
 Release: version 2.0, May 2017, Q-Chem Inc. Pleasanton 
 -------------------------------------------------------
 -------------------------------------------------------
 OpenMP BLAS3 based DFT computing Module                
 Release: version 1.0, May 2013, Q-Chem Inc. Pittsburgh 
 -------------------------------------------------------
 A restricted SCF calculation will be
 performed using DIIS
 SCF converges when DIIS error is below 1.0e-08
 ---------------------------------------
  Cycle       Energy         DIIS error
 ---------------------------------------
    1   -1301.4860555810      6.01e-04  
    2   -1301.5148153856      1.11e-04  
    3   -1301.5142005022      1.70e-04  
    4   -1301.5154707935      2.77e-05  
    5   -1301.5154971387      1.63e-05  
    6   -1301.5155089588      3.57e-06  
    7   -1301.5155095735      1.16e-06  
    8   -1301.5155096411      4.66e-07  
    9   -1301.5155096510      1.87e-07  
   10   -1301.5155096527      7.93e-08  
   11   -1301.5155096531      3.01e-08  
   12   -1301.5155096530      6.55e-09  Convergence criterion met
 ---------------------------------------
 SCF time:   CPU 2252.33s  wall 397.00s 
 SCF   energy in the final basis set =    -1301.5155096530
 Total energy in the final basis set =    -1301.5155096530

 --------------------------------------------------------------

                    Orbital Energies (a.u.)
 --------------------------------------------------------------

 Alpha MOs
 -- Occupied --
-19.1870 -19.1634 -19.1585 -19.1468 -19.1447 -19.1408 -19.1392 -19.1316
-19.1234 -10.3231 -10.2966 -10.2746 -10.2614 -10.2592 -10.2524 -10.2519
-10.2470 -10.2331 -10.2046 -10.1960 -10.1918 -10.1896 -10.1855 -10.1848
-10.1520  -1.1307  -1.0990  -1.0716  -1.0692  -1.0527  -1.0518  -1.0399
 -1.0396  -1.0339  -0.8622  -0.8152  -0.8100  -0.7982  -0.7589  -0.7474
 -0.7004  -0.6757  -0.6729  -0.6524  -0.6460  -0.6268  -0.6134  -0.6032
 -0.5691  -0.5588  -0.5583  -0.5448  -0.5437  -0.5196  -0.5140  -0.5096
 -0.5013  -0.4981  -0.4953  -0.4907  -0.4864  -0.4806  -0.4759  -0.4646
 -0.4501  -0.4415  -0.4385  -0.4362  -0.4276  -0.4211  -0.4198  -0.4126
 -0.3983  -0.3962  -0.3922  -0.3913  -0.3825  -0.3819  -0.3770  -0.3723
 -0.3714  -0.3657  -0.3588  -0.3484  -0.3455  -0.3425  -0.3356  -0.3304
 -0.3176  -0.3111  -0.3054  -0.2950  -0.2851  -0.2737  -0.2687  -0.2551
 -- Virtual --
 -0.0515  -0.0357  -0.0313  -0.0203  -0.0194  -0.0087  -0.0051   0.0012
  0.0037   0.0067   0.0163   0.0194   0.0239   0.0267   0.0310   0.0343
  0.0396   0.0440   0.0474   0.0540   0.0549   0.0580   0.0595   0.0667
  0.0695   0.0725   0.0781   0.0797   0.0815   0.0831   0.0868   0.0914
  0.0938   0.0953   0.0983   0.0999   0.1021   0.1035   0.1064   0.1075
  0.1108   0.1110   0.1136   0.1156   0.1167   0.1223   0.1241   0.1262
  0.1287   0.1307   0.1334   0.1348   0.1352   0.1388   0.1399   0.1427
  0.1452   0.1469   0.1483   0.1496   0.1511   0.1518   0.1548   0.1588
  0.1600   0.1635   0.1654   0.1681   0.1707   0.1723   0.1770   0.1781
  0.1825   0.1841   0.1869   0.1891   0.1920   0.1940   0.1970   0.2021
  0.2025   0.2041   0.2061   0.2094   0.2129   0.2132   0.2181   0.2202
  0.2211   0.2223   0.2264   0.2269   0.2285   0.2331   0.2381   0.2401
  0.2423   0.2470   0.2490   0.2514   0.2520   0.2556   0.2588   0.2609
  0.2636   0.2669   0.2702   0.2726   0.2762   0.2781   0.2813   0.2820
  0.2851   0.2874   0.2907   0.2935   0.2943   0.2971   0.3009   0.3032
  0.3072   0.3097   0.3151   0.3164   0.3201   0.3218   0.3246   0.3268
  0.3303   0.3328   0.3377   0.3407   0.3435   0.3444   0.3456   0.3473
  0.3511   0.3535   0.3561   0.3573   0.3591   0.3625   0.3701   0.3729
  0.3740   0.3782   0.3819   0.3830   0.3839   0.3899   0.3927   0.3944
  0.3978   0.4028   0.4034   0.4109   0.4144   0.4179   0.4256   0.4290
  0.4303   0.4349   0.4414   0.4446   0.4480   0.4542   0.4619   0.4690
  0.4735   0.4784   0.4865   0.4930   0.5017   0.5058   0.5110   0.5144
  0.5196   0.5261   0.5285   0.5347   0.5357   0.5472   0.5540   0.5662
  0.5711   0.5720   0.5793   0.5833   0.5886   0.5953   0.5984   0.6018
  0.6048   0.6131   0.6161   0.6246   0.6306   0.6340   0.6394   0.6438
  0.6490   0.6538   0.6567   0.6598   0.6652   0.6689   0.6728   0.6827
  0.6861   0.6890   0.6973   0.7002   0.7041   0.7124   0.7172   0.7286
  0.7306   0.7394   0.7415   0.7441   0.7469   0.7514   0.7598   0.7625
  0.7680   0.7684   0.7720   0.7745   0.7785   0.7819   0.7855   0.7880
  0.7959   0.8015   0.8095   0.8176   0.8218   0.8221   0.8276   0.8396
  0.8483   0.8685   0.8798   0.8930   0.9001   0.9145   0.9235   0.9299
  0.9390   0.9614   0.9707   0.9760   0.9897   1.0020   1.0061   1.0260
  1.0358   1.0415   1.0489   1.0507   1.0634   1.0703   1.0849   1.0975
  1.1005   1.1044   1.1196   1.1320   1.1401   1.1437   1.1539   1.1658
  1.1696   1.1780   1.1791   1.1849   1.1946   1.1967   1.1974   1.2087
  1.2116   1.2146   1.2174   1.2278   1.2337   1.2430   1.2508   1.2555
  1.2573   1.2658   1.2718   1.2742   1.2786   1.2866   1.2989   1.3022
  1.3090   1.3210   1.3327   1.3508   1.3596   1.3651   1.3768   1.3916
  1.3991   1.4053   1.4157   1.4194   1.4388   1.4546   1.4581   1.4645
  1.4748   1.4856   1.4990   1.5046   1.5094   1.5129   1.5230   1.5287
  1.5376   1.5395   1.5501   1.5600   1.5663   1.5729   1.5753   1.5813
  1.5857   1.5897   1.5988   1.6006   1.6076   1.6083   1.6155   1.6207
  1.6241   1.6309   1.6334   1.6357   1.6462   1.6470   1.6536   1.6555
  1.6624   1.6649   1.6705   1.6770   1.6820   1.6887   1.7049   1.7079
  1.7141   1.7225   1.7265   1.7300   1.7439   1.7459   1.7615   1.7673
  1.7683   1.7700   1.7732   1.7872   1.7954   1.8054   1.8105   1.8159
  1.8240   1.8386   1.8501   1.8567   1.8574   1.8691   1.8751   1.8856
  1.8933   1.8990   1.9063   1.9086   1.9156   1.9317   1.9354   1.9427
  1.9638   1.9666   1.9780   1.9918   2.0026   2.0090   2.0166   2.0264
  2.0351   2.0433   2.0460   2.0649   2.0671   2.0762   2.0858   2.0923
  2.1037   2.1186   2.1258   2.1318   2.1517   2.1542   2.1664   2.1695
  2.1823   2.1891   2.2053   2.2184   2.2305   2.2358   2.2457   2.2600
  2.2665   2.2829   2.2875   2.2976   2.3144   2.3221   2.3474   2.3505
  2.3623   2.3782   2.3864   2.3957   2.4127   2.4379   2.4552   2.4706
  2.4931   2.5113   2.5174   2.5319   2.5370   2.5485   2.5535   2.5637
  2.5805   2.5845   2.5911   2.5991   2.6085   2.6164   2.6296   2.6407
  2.6421   2.6553   2.6659   2.6790   2.6838   2.6947   2.7028   2.7094
  2.7323   2.7475   2.7504   2.7596   2.7655   2.7822   2.7928   2.7992
  2.8119   2.8245   2.8267   2.8427   2.8449   2.8598   2.8695   2.8798
  2.8877   2.8971   2.9057   2.9106   2.9117   2.9158   2.9228   2.9271
  2.9422   2.9479   2.9552   2.9786   2.9816   2.9888   2.9927   3.0008
  3.0040   3.0230   3.0305   3.0328   3.0417   3.0633   3.0765   3.0906
  3.0971   3.1051   3.1191   3.1242   3.1295   3.1381   3.1463   3.1553
  3.1653   3.1717   3.1795   3.1959   3.2050   3.2185   3.2312   3.2460
  3.2694   3.2800   3.2964   3.3047   3.3156   3.3221   3.3513   3.3558
  3.3622   3.3853   3.3873   3.4038   3.4069   3.4353   3.4584   3.4819
  3.4986   3.5274   3.5297   3.5386   3.5512   3.5771   3.6191   3.6778
  3.7832   3.7844   3.8058   3.8093   3.8313   3.8389   3.8456   3.8907
  3.8915   3.9038   3.9259   3.9301   3.9383   3.9530   3.9778   4.0038
  4.0262   4.0423   4.0734   4.1000   4.1051   4.1303   4.1624   4.1739
  4.1790   4.2169   4.2324   4.2522   4.2956   4.3180   4.3212   4.3493
  4.3542   4.4179   4.9848   5.0738   5.0779   5.1008   5.1084   5.1279
  5.1347   5.1482   5.1847   5.2033   5.2060   5.2348   5.3669   5.3845
  5.4235   5.4423   5.4790   5.5090   5.5963   5.6149   5.6441   5.6655
  5.7409   5.7631   5.7645   5.8021   5.8511  23.7570  23.7704  23.7892
 23.8022  23.8161  23.8212  23.8485  23.8694  23.8785  23.8935  23.9121
 23.9248  23.9343  23.9518  23.9644  24.0166  49.8706  49.9069  49.9489
 49.9586  49.9700  49.9780  49.9983  50.0174  50.0194
 --------------------------------------------------------------

          Ground-State Mulliken Net Atomic Charges

     Atom                 Charge (a.u.)
  ----------------------------------------
      1 C                     0.783648
      2 H                     0.260998
      3 C                    -1.179757
      4 H                     0.313782
      5 O                     0.194381
      6 C                    -0.632706
      7 H                     0.179117
      8 H                     0.203758
      9 C                     0.636979
     10 C                    -0.361608
     11 O                    -0.190297
     12 H                     0.113928
     13 C                    -0.693614
     14 H                     0.200491
     15 H                     0.145894
     16 C                    -0.316109
     17 H                     0.162229
     18 H                     0.183030
     19 C                     0.088582
     20 C                    -0.757181
     21 H                     0.161430
     22 H                     0.247134
     23 H                     0.119605
     24 C                    -0.190458
     25 O                    -0.172596
     26 H                     0.137407
     27 H                     0.253728
     28 H                     0.215405
     29 O                     0.107418
     30 C                    -0.280291
     31 H                     0.275354
     32 C                    -0.638691
     33 H                     0.243131
     34 C                     0.084419
     35 O                    -0.209006
     36 O                    -0.121587
     37 H                     0.295672
     38 C                    -0.305253
     39 H                     0.275100
     40 O                    -0.155089
     41 H                     0.264423
     42 C                    -0.649113
     43 H                     0.293848
     44 O                    -0.194315
     45 H                     0.277372
     46 C                    -0.089366
     47 H                     0.270925
     48 O                    -0.123162
     49 H                     0.271010
  ----------------------------------------
  Sum of atomic charges =     0.000000

 -----------------------------------------------------------------
                    Cartesian Multipole Moments
 -----------------------------------------------------------------
    Charge (ESU x 10^10)
                 0.0000
    Dipole Moment (Debye)
         X      -2.7764      Y      -0.8544      Z      -1.3132
       Tot       3.1880
    Quadrupole Moments (Debye-Ang)
        XX    -142.7275     XY       0.8194     YY    -149.4786
        XZ      27.6246     YZ       1.0814     ZZ    -157.7030
    Octopole Moments (Debye-Ang^2)
       XXX     -64.0097    XXY      38.0144    XYY      35.6156
       YYY      27.4668    XXZ      40.6739    XYZ     -11.6567
       YYZ     -23.6862    XZZ       4.3520    YZZ     -37.1813
       ZZZ      13.0913
    Hexadecapole Moments (Debye-Ang^3)
      XXXX   -8309.5136   XXXY     132.6971   XXYY   -1609.7848
      XYYY      78.2005   YYYY   -2379.8477   XXXZ     393.5774
      XXYZ      64.8963   XYYZ       7.6470   YYYZ      -5.8974
      XXZZ   -1783.8828   XYZZ     -16.4931   YYZZ    -742.2882
      XZZZ     154.9989   YZZZ     -78.6313   ZZZZ   -1842.1630
 -----------------------------------------------------------------
 Calculating analytic gradient of the SCF energy
 Gradient of SCF Energy
            1           2           3           4           5           6
    1  -0.0003246  -0.0007161   0.0056228  -0.0000445  -0.0033449  -0.0021050
    2  -0.0005228   0.0005799  -0.0010418   0.0008428   0.0015292  -0.0005622
    3   0.0009656   0.0003212  -0.0013544   0.0007349   0.0005392   0.0013032
            7           8           9          10          11          12
    1   0.0007533   0.0000783  -0.0030486   0.0029527  -0.0014163  -0.0000090
    2  -0.0003416  -0.0002116   0.0048555  -0.0051683   0.0018114   0.0011634
    3  -0.0001209  -0.0005264   0.0003882  -0.0037256   0.0018199   0.0014025
           13          14          15          16          17          18
    1   0.0019412  -0.0002029  -0.0004585  -0.0000397   0.0002590  -0.0004097
    2  -0.0022246  -0.0000885   0.0005475   0.0003732   0.0001368   0.0001656
    3  -0.0011977   0.0001608   0.0001338   0.0007628  -0.0003092   0.0000059
           19          20          21          22          23          24
    1  -0.0056615   0.0009286   0.0002706  -0.0001647   0.0001574   0.0065848
    2   0.0023250  -0.0013606   0.0006137   0.0006026   0.0000273  -0.0086842
    3   0.0014902  -0.0008715   0.0000565   0.0010982   0.0002197  -0.0050914
           25          26          27          28          29          30
    1  -0.0026309  -0.0012004   0.0000339   0.0013328  -0.0017389  -0.0000472
    2   0.0027821   0.0026743  -0.0007988   0.0013692  -0.0003329   0.0002031
    3   0.0017556   0.0015521   0.0002845  -0.0010172  -0.0004996  -0.0005237
           31          32          33          34          35          36
    1   0.0004087   0.0032219  -0.0001258   0.0013163   0.0000307  -0.0010899
    2   0.0006973  -0.0041949   0.0012591  -0.0044171   0.0014249   0.0016587
    3  -0.0003224   0.0014740  -0.0002678   0.0055832  -0.0033527   0.0008454
           37          38          39          40          41          42
    1   0.0000711  -0.0028649   0.0017518   0.0029082  -0.0009882  -0.0007397
    2   0.0000232   0.0040152  -0.0015311  -0.0012417  -0.0001021  -0.0003310
    3  -0.0009280  -0.0017742   0.0003932  -0.0005045   0.0001009  -0.0016996
           43          44          45          46          47          48
    1   0.0002055   0.0004365  -0.0000503   0.0005471  -0.0002531  -0.0029330
    2  -0.0002527   0.0000467   0.0000693   0.0042227  -0.0013395  -0.0018662
    3   0.0009971   0.0014259  -0.0002142  -0.0024971   0.0006359   0.0002337
           49
    1   0.0007953
    2   0.0005945
    3   0.0001140
 Max gradient component =       8.684E-03
 RMS gradient           =       2.000E-03
 Gradient time:  CPU 536.05 s  wall 90.48 s
 Geometry Optimization Parameters
   NAtoms,    NIC,     NZ,  NCons,   NDum,   NFix, NCnnct, MaxDiis
       49     390       0       0       0       0       0       0

 Cartesian Hessian Update
 Hessian Updated using BFGS Update


** GEOMETRY OPTIMIZATION IN DELOCALIZED INTERNAL COORDINATES **
   Searching for a Minimum

   Optimization Cycle:   3

                       Coordinates (Angstroms)
     ATOM                X               Y               Z
      1  C        -2.6310482536    1.1858330050   -0.4734437232
      2  H        -2.3860667266    1.7439503715   -1.3861749455
      3  C        -1.6752315409   -0.0241562263   -0.4149332954
      4  H        -1.7867643629   -0.5340008338    0.5443504215
      5  O        -0.3523868821    0.5368351662   -0.5052889718
      6  C        -1.9367640696   -1.0333360107   -1.5447154777
      7  H        -1.5945596264   -0.5815812749   -2.4845055650
      8  H        -1.3331359090   -1.9292477982   -1.3798723496
      9  C        -3.4082250876   -1.4458674228   -1.7213344576
     10  C        -3.9314100067   -2.3827720190   -0.6475807333
     11  O        -3.5683402661   -2.4034701889    0.5043158661
     12  H        -4.7737971518   -3.0326131942   -0.9688022657
     13  C        -4.3270372427   -0.2095686778   -1.7918746871
     14  H        -5.3793277075   -0.5132764368   -1.8386197506
     15  H        -4.1183440322    0.3275888426   -2.7241519273
     16  C        -4.0999270691    0.7275197245   -0.5995273497
     17  H        -4.7305430780    1.6148226531   -0.7170352523
     18  H        -4.4293064490    0.2339876272    0.3209550151
     19  C        -2.4588290631    2.1909375597    0.7094548889
     20  C        -1.2872069118    3.1755204178    0.5816841769
     21  H        -1.3948765134    3.9931228662    1.2994353182
     22  H        -0.3312991028    2.6916296781    0.7688900848
     23  H        -1.2612348806    3.6060576968   -0.4220180001
     24  C        -2.4535953519    1.4774168552    2.0493585469
     25  O        -1.7637147126    1.7904087710    2.9918052857
     26  H        -3.2157338773    0.6828488594    2.1762805646
     27  H        -3.5033383939   -1.9998063658   -2.6642017341
     28  H        -3.3832821477    2.7890999427    0.7230464768
     29  O         1.8301341970    0.6251501345   -0.7213820925
     30  C         3.1151691663    0.0253772651   -0.8350752775
     31  H         3.1404633284   -0.7151618564   -1.6427751497
     32  C         0.7766733897   -0.2916520298   -0.4684588526
     33  H         0.7428146810   -1.0463946886   -1.2690294512
     34  C         4.0739354121    1.1371942604   -1.2485314721
     35  O         4.6167956669    1.1986546613   -2.3217161551
     36  O         4.2045927925    2.0817851325   -0.2934033231
     37  H         4.7831941198    2.7701416137   -0.6562973332
     38  C         3.5118634958   -0.6383325615    0.4869602543
     39  H         3.6443614476    0.1370145344    1.2522411810
     40  O         4.7434289202   -1.3259952079    0.2815603264
     41  H         4.8829672581   -1.8979833081    1.0458848658
     42  C         2.4087059324   -1.6023705075    0.9215565036
     43  H         2.4189808753   -2.4686546684    0.2545077385
     44  O         2.6906663412   -2.1572326984    2.2172143214
     45  H         2.6809568421   -1.4427525028    2.8668412523
     46  C         1.0140783138   -0.9722446593    0.8839181643
     47  H         0.9258014849   -0.2060840569    1.6670731469
     48  O         0.0193169960   -1.9786987531    1.0637349496
     49  H         0.2594564713   -2.4938201731    1.8433042840
   Point Group: c1    Number of degrees of freedom:   141


   Energy is  -1301.515509653

 Hessian Updated using BFGS Update

135 Hessian modes will be used to form the next step
  Hessian Eigenvalues:
     0.002000    0.004918    0.005151    0.006156    0.006301    0.006370
     0.006633    0.006793    0.006894    0.007197    0.008007    0.008879
     0.010193    0.011105    0.011158    0.011549    0.012325    0.014077
     0.019541    0.020919    0.021670    0.023008    0.030805    0.031450
     0.033416    0.035146    0.037355    0.042196    0.045342    0.045469
     0.046309    0.046819    0.047428    0.047742    0.048415    0.049090
     0.049601    0.051361    0.053937    0.054439    0.054497    0.055404
     0.056046    0.057029    0.057218    0.057860    0.059045    0.060083
     0.061290    0.067711    0.068700    0.069942    0.075092    0.077466
     0.082522    0.082996    0.083413    0.088104    0.092745    0.096196
     0.100844    0.115262    0.117709    0.129728    0.143150    0.147369
     0.150289    0.159019    0.160047    0.161289    0.168827    0.170318
     0.174717    0.178108    0.183883    0.188369    0.189788    0.196666
     0.197655    0.199383    0.219085    0.220417    0.245447    0.250110
     0.251698    0.260418    0.268519    0.271501    0.274064    0.277185
     0.284124    0.286911    0.289404    0.292769    0.293425    0.294032
     0.298655    0.301534    0.304133    0.306285    0.330619    0.333166
     0.335946    0.338354    0.338566    0.339220    0.339433    0.339650
     0.339809    0.340061    0.340379    0.340610    0.340940    0.341010
     0.341271    0.341510    0.342104    0.342900    0.344412    0.344701
     0.388871    0.395544    0.398470    0.400216    0.404653    0.412657
     0.418045    0.513374    0.518409    0.520410    0.523233    0.546736
     0.884108    0.922678    0.940868

 Minimum Search - Taking Simple RFO Step
 Searching for Lamda that Minimizes Along All modes
 Value Taken    Lamda =  -0.00532406
 Calculated Step too Large.  Step scaled by  0.518390
 Step Taken.  Stepsize is  0.300000

                             Maximum     Tolerance    Cnvgd?
         Gradient           0.002799      0.000300      NO
         Displacement       0.085296      0.001200      NO
         Energy change     -0.002800      0.000001      NO


 New Cartesian Coordinates Obtained by Inverse Iteration

 Displacement from previous Coordinates is:  1.343187
 ----------------------------------------------------------------
             Standard Nuclear Orientation (Angstroms)
    I     Atom           X                Y                Z
 ----------------------------------------------------------------
    1      C      -2.6343424766     1.1788834236    -0.4557095153
    2      H      -2.4016183969     1.7612969476    -1.3558665395
    3      C      -1.6870537864    -0.0321544889    -0.4461005666
    4      H      -1.7925740113    -0.5806508970     0.4919566465
    5      O      -0.3585339002     0.5268493488    -0.5250206602
    6      C      -1.9483187652    -1.0001752696    -1.6100244460
    7      H      -1.6236332081    -0.5084208930    -2.5353547383
    8      H      -1.3380969547    -1.8967290676    -1.4799852429
    9      C      -3.4212208079    -1.4131417876    -1.7849150256
   10      C      -3.9354853486    -2.3894961590    -0.7438440453
   11      O      -3.5288046954    -2.4964414778     0.3845991086
   12      H      -4.7818925467    -3.0257029681    -1.0900135836
   13      C      -4.3470694064    -0.1720525423    -1.7923260347
   14      H      -5.3987818919    -0.4762801797    -1.8374310543
   15      H      -4.1507694731     0.3974786886    -2.7075952518
   16      C      -4.1033851725     0.7197076473    -0.5693110918
   17      H      -4.7393930881     1.6080110859    -0.6386237485
   18      H      -4.4105513674     0.1892463025     0.3380516240
   19      C      -2.4323162332     2.1482339417     0.7527825126
   20      C      -1.2919211897     3.1642129774     0.6091517922
   21      H      -1.3812417351     3.9469337298     1.3654800188
   22      H      -0.3191414178     2.6909429023     0.7185994486
   23      H      -1.3313011253     3.6324259935    -0.3770786323
   24      C      -2.3665143117     1.3965008538     2.0694664273
   25      O      -1.5984094653     1.6427387081     2.9658129772
   26      H      -3.0819076920     0.5543400003     2.1777900438
   27      H      -3.5319654202    -1.9235291576    -2.7498645200
   28      H      -3.3733399581     2.7185375407     0.8229487888
   29      O       1.8266923913     0.5990483742    -0.7525154381
   30      C       3.1076337527    -0.0140547379    -0.8325173021
   31      H       3.1287097936    -0.8079859463    -1.5882518128
   32      C       0.7659056913    -0.2971069028    -0.4589419449
   33      H       0.7292464843    -1.0939332504    -1.2202321834
   34      C       4.0730413737     1.0630912679    -1.3273986818
   35      O       4.6143086116     1.0390249911    -2.3974188229
   36      O       4.2213014695     2.0587875344    -0.4305233245
   37      H       4.8131483780     2.7199923114    -0.8167851294
   38      C       3.4961144956    -0.6022234283     0.5305980287
   39      H       3.6020950686     0.2226268010     1.2479730364
   40      O       4.7348706146    -1.2794363890     0.3677427826
   41      H       4.8951667508    -1.8022304528     1.1604550602
   42      C       2.3963444135    -1.5516681780     0.9957470291
   43      H       2.4129650009    -2.4396456932     0.3577161256
   44      O       2.6666133906    -2.0616631985     2.3097745866
   45      H       2.6516280396    -1.3289605773     2.9365936620
   46      C       1.0034871442    -0.9247112164     0.9210736537
   47      H       0.9134987863    -0.1184385266     1.6643002247
   48      O       0.0050726862    -1.9162687624     1.1251946902
   49      H       0.2207702242    -2.4099857065     1.9234651088
 ----------------------------------------------------------------
 Molecular Point Group                 C1    NOp =  1
 Largest Abelian Subgroup              C1    NOp =  1
 Nuclear Repulsion Energy =  2492.2976251692 hartrees
 There are       96 alpha and       96 beta electrons
 Applying Cartesian multipole field
    Component          Value
    ---------          -----
     (2,0,0)        1.00000E-12
     (0,2,0)        2.00000E-11
     (0,0,2)       -3.00000E-11
 Nucleus-field energy     =     0.0000000018 hartrees
 Requested basis set is 6-311++G(d,p)
 There are 270 shells and 718 basis functions
 A cutoff of  1.0D-11 yielded  26517 shell pairs
 There are    183732 function pairs (    194832 Cartesian)
 Smallest overlap matrix eigenvalue = 1.08E-06

 Q-Chem warning in module stvman/mkSTV.C, line 306:

 Overlap eigenvalue is smaller than square root of threshold
 Use THRESH >= 12 to get rid of this warning

 Guess MOs from SCF MO coefficient file

 -----------------------------------------------------------------------
  General SCF calculation program by
  Eric Jon Sundstrom, Paul Horn, Yuezhi Mao, Dmitri Zuev, Alec White,
  David Stuck, Shaama M.S., Shane Yost, Joonho Lee, David Small,
  Daniel Levine, Susi Lehtola, Hugh Burton, Evgeny Epifanovsky
 -----------------------------------------------------------------------
 Exchange:     0.2000 Hartree-Fock + 0.0800 Slater + 0.7200 B88
 Correlation:  0.1900 VWN1RPA + 0.8100 LYP
 Using SG-1 standard quadrature grid
 using 6 threads for integral computing
 -------------------------------------------------------
 OpenMP Integral computing Module                
 Release: version 2.0, May 2017, Q-Chem Inc. Pleasanton 
 -------------------------------------------------------
 -------------------------------------------------------
 OpenMP BLAS3 based DFT computing Module                
 Release: version 1.0, May 2013, Q-Chem Inc. Pittsburgh 
 -------------------------------------------------------
 A restricted SCF calculation will be
 performed using DIIS
 SCF converges when DIIS error is below 1.0e-08
 ---------------------------------------
  Cycle       Energy         DIIS error
 ---------------------------------------
    1   -1301.4758649596      6.91e-04  
    2   -1301.5163073988      1.11e-04  
    3   -1301.5161286763      1.44e-04  
    4   -1301.5170296747      2.89e-05  
    5   -1301.5170593348      1.47e-05  
    6   -1301.5170692514      4.44e-06  
    7   -1301.5170701392      1.40e-06  
    8   -1301.5170702452      4.00e-07  
    9   -1301.5170702538      1.90e-07  
   10   -1301.5170702556      8.91e-08  
   11   -1301.5170702557      3.16e-08  
   12   -1301.5170702558      1.02e-08  
   13   -1301.5170702560      2.42e-09  Convergence criterion met
 ---------------------------------------
 SCF time:   CPU 2444.37s  wall 430.00s 
 SCF   energy in the final basis set =    -1301.5170702560
 Total energy in the final basis set =    -1301.5170702560

 --------------------------------------------------------------

                    Orbital Energies (a.u.)
 --------------------------------------------------------------

 Alpha MOs
 -- Occupied --
-19.1857 -19.1612 -19.1566 -19.1456 -19.1429 -19.1401 -19.1391 -19.1307
-19.1243 -10.3217 -10.2946 -10.2743 -10.2600 -10.2594 -10.2501 -10.2498
-10.2442 -10.2325 -10.2047 -10.1965 -10.1925 -10.1900 -10.1863 -10.1848
-10.1528  -1.1304  -1.0979  -1.0712  -1.0703  -1.0554  -1.0516  -1.0413
 -1.0390  -1.0332  -0.8627  -0.8151  -0.8085  -0.7964  -0.7590  -0.7482
 -0.6990  -0.6747  -0.6731  -0.6523  -0.6463  -0.6264  -0.6127  -0.6035
 -0.5685  -0.5586  -0.5580  -0.5445  -0.5436  -0.5183  -0.5129  -0.5091
 -0.5012  -0.4973  -0.4956  -0.4888  -0.4864  -0.4800  -0.4760  -0.4652
 -0.4501  -0.4415  -0.4385  -0.4344  -0.4275  -0.4208  -0.4192  -0.4122
 -0.3990  -0.3954  -0.3921  -0.3911  -0.3834  -0.3813  -0.3760  -0.3729
 -0.3702  -0.3649  -0.3590  -0.3476  -0.3455  -0.3423  -0.3350  -0.3310
 -0.3162  -0.3118  -0.3044  -0.2939  -0.2833  -0.2720  -0.2689  -0.2559
 -- Virtual --
 -0.0500  -0.0348  -0.0293  -0.0193  -0.0180  -0.0081  -0.0050   0.0015
  0.0035   0.0076   0.0161   0.0203   0.0238   0.0267   0.0312   0.0347
  0.0403   0.0451   0.0476   0.0541   0.0552   0.0585   0.0597   0.0674
  0.0700   0.0736   0.0784   0.0801   0.0819   0.0833   0.0870   0.0917
  0.0945   0.0954   0.0987   0.1004   0.1020   0.1041   0.1073   0.1081
  0.1111   0.1116   0.1136   0.1153   0.1173   0.1224   0.1246   0.1264
  0.1290   0.1309   0.1335   0.1351   0.1360   0.1386   0.1406   0.1440
  0.1449   0.1480   0.1493   0.1508   0.1511   0.1527   0.1557   0.1590
  0.1603   0.1633   0.1665   0.1685   0.1713   0.1716   0.1767   0.1797
  0.1826   0.1841   0.1866   0.1883   0.1935   0.1945   0.1988   0.2024
  0.2033   0.2046   0.2071   0.2103   0.2128   0.2139   0.2189   0.2199
  0.2220   0.2247   0.2252   0.2281   0.2289   0.2335   0.2390   0.2418
  0.2424   0.2473   0.2502   0.2522   0.2531   0.2558   0.2595   0.2624
  0.2655   0.2682   0.2700   0.2745   0.2757   0.2789   0.2801   0.2816
  0.2849   0.2870   0.2920   0.2932   0.2955   0.2981   0.3021   0.3032
  0.3077   0.3103   0.3157   0.3177   0.3208   0.3215   0.3244   0.3261
  0.3313   0.3329   0.3387   0.3397   0.3438   0.3455   0.3475   0.3513
  0.3521   0.3532   0.3586   0.3598   0.3618   0.3652   0.3725   0.3749
  0.3756   0.3811   0.3829   0.3854   0.3865   0.3898   0.3933   0.3961
  0.4009   0.4030   0.4045   0.4095   0.4155   0.4176   0.4282   0.4296
  0.4319   0.4382   0.4417   0.4441   0.4472   0.4551   0.4640   0.4709
  0.4742   0.4818   0.4876   0.4926   0.5018   0.5074   0.5138   0.5162
  0.5182   0.5256   0.5298   0.5329   0.5356   0.5490   0.5536   0.5664
  0.5699   0.5734   0.5804   0.5852   0.5899   0.5959   0.6008   0.6045
  0.6053   0.6126   0.6156   0.6288   0.6316   0.6370   0.6388   0.6441
  0.6501   0.6553   0.6570   0.6629   0.6668   0.6714   0.6735   0.6846
  0.6880   0.6910   0.6977   0.7022   0.7044   0.7158   0.7172   0.7281
  0.7318   0.7385   0.7428   0.7446   0.7485   0.7519   0.7593   0.7622
  0.7672   0.7689   0.7714   0.7747   0.7800   0.7825   0.7856   0.7894
  0.7983   0.8034   0.8108   0.8177   0.8222   0.8235   0.8274   0.8405
  0.8510   0.8651   0.8793   0.8921   0.8981   0.9165   0.9228   0.9290
  0.9416   0.9648   0.9710   0.9790   0.9903   1.0000   1.0062   1.0268
  1.0368   1.0402   1.0477   1.0509   1.0639   1.0700   1.0863   1.0970
  1.0995   1.1099   1.1212   1.1330   1.1451   1.1477   1.1555   1.1644
  1.1690   1.1777   1.1814   1.1861   1.1957   1.1987   1.2008   1.2078
  1.2133   1.2152   1.2204   1.2317   1.2369   1.2453   1.2513   1.2559
  1.2577   1.2644   1.2725   1.2732   1.2807   1.2926   1.2985   1.3051
  1.3127   1.3230   1.3365   1.3536   1.3611   1.3654   1.3808   1.3953
  1.3979   1.4060   1.4173   1.4275   1.4470   1.4565   1.4623   1.4677
  1.4760   1.4863   1.5019   1.5050   1.5088   1.5157   1.5225   1.5291
  1.5412   1.5418   1.5528   1.5619   1.5695   1.5728   1.5791   1.5824
  1.5863   1.5902   1.5962   1.6018   1.6085   1.6120   1.6182   1.6211
  1.6260   1.6312   1.6355   1.6376   1.6466   1.6488   1.6515   1.6567
  1.6609   1.6640   1.6673   1.6778   1.6836   1.6893   1.7043   1.7084
  1.7153   1.7207   1.7259   1.7275   1.7421   1.7465   1.7602   1.7646
  1.7695   1.7720   1.7761   1.7906   1.7981   1.8074   1.8097   1.8160
  1.8232   1.8403   1.8490   1.8548   1.8586   1.8676   1.8717   1.8875
  1.8923   1.9011   1.9052   1.9113   1.9156   1.9329   1.9370   1.9402
  1.9643   1.9720   1.9777   1.9917   2.0044   2.0105   2.0179   2.0290
  2.0339   2.0434   2.0481   2.0662   2.0678   2.0784   2.0859   2.0957
  2.1064   2.1187   2.1273   2.1343   2.1512   2.1586   2.1671   2.1725
  2.1839   2.1891   2.2055   2.2197   2.2331   2.2365   2.2458   2.2613
  2.2700   2.2838   2.2899   2.3019   2.3200   2.3224   2.3499   2.3526
  2.3624   2.3784   2.3885   2.3976   2.4147   2.4397   2.4541   2.4678
  2.4951   2.5134   2.5183   2.5325   2.5388   2.5463   2.5548   2.5647
  2.5829   2.5864   2.5915   2.6013   2.6100   2.6177   2.6318   2.6396
  2.6428   2.6537   2.6650   2.6763   2.6815   2.6959   2.7017   2.7107
  2.7286   2.7475   2.7507   2.7573   2.7672   2.7867   2.7949   2.8046
  2.8123   2.8231   2.8285   2.8413   2.8466   2.8620   2.8708   2.8823
  2.8891   2.8999   2.9063   2.9103   2.9118   2.9136   2.9220   2.9320
  2.9424   2.9516   2.9591   2.9805   2.9812   2.9855   2.9920   3.0046
  3.0067   3.0226   3.0341   3.0357   3.0446   3.0645   3.0792   3.0909
  3.0991   3.1066   3.1222   3.1244   3.1351   3.1412   3.1507   3.1556
  3.1709   3.1774   3.1814   3.1942   3.2038   3.2196   3.2342   3.2464
  3.2738   3.2832   3.2961   3.3083   3.3186   3.3269   3.3513   3.3556
  3.3670   3.3906   3.3919   3.4027   3.4097   3.4359   3.4572   3.4832
  3.5031   3.5306   3.5343   3.5433   3.5510   3.5843   3.6239   3.6843
  3.7845   3.7884   3.8080   3.8139   3.8369   3.8398   3.8492   3.8819
  3.8915   3.9058   3.9303   3.9325   3.9427   3.9487   3.9812   4.0052
  4.0257   4.0414   4.0736   4.0998   4.1045   4.1318   4.1613   4.1778
  4.1805   4.2142   4.2321   4.2543   4.2979   4.3195   4.3247   4.3518
  4.3548   4.4216   4.9864   5.0736   5.0783   5.1029   5.1174   5.1290
  5.1396   5.1525   5.1882   5.2030   5.2111   5.2375   5.3719   5.3872
  5.4239   5.4432   5.4797   5.5093   5.6064   5.6233   5.6544   5.6757
  5.7407   5.7683   5.7700   5.8117   5.8544  23.7602  23.7704  23.7910
 23.8013  23.8217  23.8260  23.8491  23.8759  23.8788  23.8975  23.9130
 23.9268  23.9360  23.9496  23.9642  24.0179  49.8731  49.9091  49.9503
 49.9604  49.9716  49.9811  49.9980  50.0206  50.0244
 --------------------------------------------------------------

          Ground-State Mulliken Net Atomic Charges

     Atom                 Charge (a.u.)
  ----------------------------------------
      1 C                     0.842925
      2 H                     0.262237
      3 C                    -1.304478
      4 H                     0.358567
      5 O                     0.209788
      6 C                    -0.619968
      7 H                     0.182580
      8 H                     0.191952
      9 C                     0.639651
     10 C                    -0.366223
     11 O                    -0.186504
     12 H                     0.111463
     13 C                    -0.682677
     14 H                     0.201509
     15 H                     0.145960
     16 C                    -0.320370
     17 H                     0.161599
     18 H                     0.186477
     19 C                     0.054317
     20 C                    -0.746079
     21 H                     0.158748
     22 H                     0.251066
     23 H                     0.117537
     24 C                    -0.161464
     25 O                    -0.168279
     26 H                     0.140145
     27 H                     0.258421
     28 H                     0.213238
     29 O                     0.106967
     30 C                    -0.322441
     31 H                     0.273103
     32 C                    -0.593916
     33 H                     0.244160
     34 C                     0.102637
     35 O                    -0.207735
     36 O                    -0.124557
     37 H                     0.297117
     38 C                    -0.262889
     39 H                     0.275138
     40 O                    -0.153519
     41 H                     0.263656
     42 C                    -0.692001
     43 H                     0.291294
     44 O                    -0.194738
     45 H                     0.277673
     46 C                    -0.143417
     47 H                     0.273856
     48 O                    -0.108540
     49 H                     0.266015
  ----------------------------------------
  Sum of atomic charges =     0.000000

 -----------------------------------------------------------------
                    Cartesian Multipole Moments
 -----------------------------------------------------------------
    Charge (ESU x 10^10)
                 0.0000
    Dipole Moment (Debye)
         X      -3.0273      Y      -0.3361      Z      -1.1285
       Tot       3.2482
    Quadrupole Moments (Debye-Ang)
        XX    -141.3676     XY       1.0743     YY    -149.7178
        XZ      26.3638     YZ       1.4545     ZZ    -156.6518
    Octopole Moments (Debye-Ang^2)
       XXX     -62.3009    XXY      45.4056    XYY      36.6776
       YYY      35.1484    XXZ      42.3396    XYZ     -16.7257
       YYZ     -23.0354    XZZ      -1.9379    YZZ     -30.8188
       ZZZ      20.1270
    Hexadecapole Moments (Debye-Ang^3)
      XXXX   -8223.2282   XXXY     144.8323   XXYY   -1593.3257
      XYYY      51.7946   YYYY   -2307.4755   XXXZ     354.9833
      XXYZ      49.7450   XYYZ     -18.5378   YYYZ      -1.7540
      XXZZ   -1768.6851   XYZZ     -12.3399   YYZZ    -722.4958
      XZZZ     128.3436   YZZZ     -65.5326   ZZZZ   -1908.3261
 -----------------------------------------------------------------
 Calculating analytic gradient of the SCF energy
 Gradient of SCF Energy
            1           2           3           4           5           6
    1  -0.0003574  -0.0003292   0.0013660  -0.0000552  -0.0007176   0.0005140
    2  -0.0000894   0.0001650   0.0012099   0.0002033  -0.0005663  -0.0011239
    3  -0.0002027   0.0004643  -0.0009941   0.0007775   0.0001044   0.0010237
            7           8           9          10          11          12
    1  -0.0000159  -0.0001541  -0.0005222   0.0010928  -0.0016281   0.0006479
    2   0.0002351  -0.0000131   0.0004049   0.0005122   0.0005137  -0.0010312
    3  -0.0000826   0.0001730  -0.0006690   0.0037878  -0.0035887   0.0000682
           13          14          15          16          17          18
    1   0.0002151  -0.0000340  -0.0003138  -0.0004135   0.0004463  -0.0001709
    2  -0.0008534   0.0000889   0.0000440  -0.0001303   0.0003328   0.0001333
    3  -0.0005615   0.0000014   0.0000936   0.0009428   0.0000028  -0.0002768
           19          20          21          22          23          24
    1   0.0007378   0.0012694  -0.0002861  -0.0004308   0.0001096  -0.0001845
    2  -0.0009283   0.0001213   0.0000447   0.0002606  -0.0006397   0.0027221
    3  -0.0005603   0.0002326  -0.0002259   0.0005004   0.0000434   0.0038113
           25          26          27          28          29          30
    1  -0.0022370   0.0015030  -0.0000958   0.0003781  -0.0007164   0.0005863
    2  -0.0011814  -0.0012662  -0.0001187   0.0003159  -0.0008728   0.0003440
    3  -0.0035459  -0.0003096   0.0000952  -0.0000720   0.0007164  -0.0008537
           31          32          33          34          35          36
    1   0.0010392  -0.0001659  -0.0000978   0.0033388  -0.0027558   0.0003828
    2   0.0003166   0.0005036  -0.0001494  -0.0001652  -0.0000615   0.0010208
    3   0.0000924   0.0015208  -0.0002196  -0.0023841   0.0032547  -0.0013404
           37          38          39          40          41          42
    1  -0.0007578  -0.0023181   0.0006697   0.0008002  -0.0003347  -0.0002208
    2  -0.0004506   0.0000273  -0.0005214  -0.0012918   0.0006477   0.0006745
    3   0.0007967   0.0003067  -0.0000914   0.0004871  -0.0012351  -0.0001034
           43          44          45          46          47          48
    1   0.0001375  -0.0001466   0.0001984   0.0006121   0.0001869  -0.0004747
    2   0.0000454   0.0011502  -0.0011736   0.0006361   0.0001766  -0.0008714
    3   0.0007416   0.0012890  -0.0008841  -0.0022657  -0.0001288   0.0004576
           49
    1  -0.0002969
    2   0.0006493
    3  -0.0011902
 Max gradient component =       3.811E-03
 RMS gradient           =       1.069E-03
 Gradient time:  CPU 537.80 s  wall 90.74 s
 Geometry Optimization Parameters
   NAtoms,    NIC,     NZ,  NCons,   NDum,   NFix, NCnnct, MaxDiis
       49     390       0       0       0       0       0       0

 Cartesian Hessian Update
 Hessian Updated using BFGS Update


** GEOMETRY OPTIMIZATION IN DELOCALIZED INTERNAL COORDINATES **
   Searching for a Minimum

   Optimization Cycle:   4

                       Coordinates (Angstroms)
     ATOM                X               Y               Z
      1  C        -2.6343424766    1.1788834236   -0.4557095153
      2  H        -2.4016183969    1.7612969476   -1.3558665395
      3  C        -1.6870537864   -0.0321544889   -0.4461005666
      4  H        -1.7925740113   -0.5806508970    0.4919566465
      5  O        -0.3585339002    0.5268493488   -0.5250206602
      6  C        -1.9483187652   -1.0001752696   -1.6100244460
      7  H        -1.6236332081   -0.5084208930   -2.5353547383
      8  H        -1.3380969547   -1.8967290676   -1.4799852429
      9  C        -3.4212208079   -1.4131417876   -1.7849150256
     10  C        -3.9354853486   -2.3894961590   -0.7438440453
     11  O        -3.5288046954   -2.4964414778    0.3845991086
     12  H        -4.7818925467   -3.0257029681   -1.0900135836
     13  C        -4.3470694064   -0.1720525423   -1.7923260347
     14  H        -5.3987818919   -0.4762801797   -1.8374310543
     15  H        -4.1507694731    0.3974786886   -2.7075952518
     16  C        -4.1033851725    0.7197076473   -0.5693110918
     17  H        -4.7393930881    1.6080110859   -0.6386237485
     18  H        -4.4105513674    0.1892463025    0.3380516240
     19  C        -2.4323162332    2.1482339417    0.7527825126
     20  C        -1.2919211897    3.1642129774    0.6091517922
     21  H        -1.3812417351    3.9469337298    1.3654800188
     22  H        -0.3191414178    2.6909429023    0.7185994486
     23  H        -1.3313011253    3.6324259935   -0.3770786323
     24  C        -2.3665143117    1.3965008538    2.0694664273
     25  O        -1.5984094653    1.6427387081    2.9658129772
     26  H        -3.0819076920    0.5543400003    2.1777900438
     27  H        -3.5319654202   -1.9235291576   -2.7498645200
     28  H        -3.3733399581    2.7185375407    0.8229487888
     29  O         1.8266923913    0.5990483742   -0.7525154381
     30  C         3.1076337527   -0.0140547379   -0.8325173021
     31  H         3.1287097936   -0.8079859463   -1.5882518128
     32  C         0.7659056913   -0.2971069028   -0.4589419449
     33  H         0.7292464843   -1.0939332504   -1.2202321834
     34  C         4.0730413737    1.0630912679   -1.3273986818
     35  O         4.6143086116    1.0390249911   -2.3974188229
     36  O         4.2213014695    2.0587875344   -0.4305233245
     37  H         4.8131483780    2.7199923114   -0.8167851294
     38  C         3.4961144956   -0.6022234283    0.5305980287
     39  H         3.6020950686    0.2226268010    1.2479730364
     40  O         4.7348706146   -1.2794363890    0.3677427826
     41  H         4.8951667508   -1.8022304528    1.1604550602
     42  C         2.3963444135   -1.5516681780    0.9957470291
     43  H         2.4129650009   -2.4396456932    0.3577161256
     44  O         2.6666133906   -2.0616631985    2.3097745866
     45  H         2.6516280396   -1.3289605773    2.9365936620
     46  C         1.0034871442   -0.9247112164    0.9210736537
     47  H         0.9134987863   -0.1184385266    1.6643002247
     48  O         0.0050726862   -1.9162687624    1.1251946902
     49  H         0.2207702242   -2.4099857065    1.9234651088
   Point Group: c1    Number of degrees of freedom:   141


   Energy is  -1301.517070256

 Hessian Updated using BFGS Update

136 Hessian modes will be used to form the next step
  Hessian Eigenvalues:
     0.002015    0.004788    0.005106    0.005865    0.006305    0.006364
     0.006549    0.006799    0.006926    0.007260    0.008012    0.009853
     0.010190    0.010762    0.011140    0.011308    0.012374    0.014124
     0.019543    0.021009    0.022057    0.030733    0.031416    0.033373
     0.034648    0.037340    0.042149    0.044055    0.045323    0.045503
     0.046388    0.047418    0.047736    0.048213    0.049070    0.049596
     0.051298    0.053031    0.054049    0.054458    0.055124    0.055492
     0.056117    0.056967    0.057218    0.057912    0.058886    0.060795
     0.061292    0.068184    0.068776    0.070698    0.075074    0.077411
     0.082500    0.083044    0.083438    0.088115    0.092757    0.096648
     0.101013    0.115516    0.118741    0.129752    0.145153    0.147491
     0.152670    0.159549    0.160043    0.160684    0.161191    0.168828
     0.170722    0.175627    0.178162    0.183960    0.187633    0.190650
     0.196950    0.198290    0.201396    0.218834    0.220441    0.245470
     0.250086    0.251977    0.261592    0.268500    0.271992    0.274154
     0.277400    0.284112    0.287286    0.289463    0.292738    0.293413
     0.294034    0.298327    0.301664    0.304111    0.306180    0.331042
     0.333191    0.335943    0.338341    0.338569    0.339231    0.339407
     0.339659    0.339783    0.340071    0.340473    0.340617    0.340940
     0.341011    0.341258    0.341612    0.342159    0.342895    0.344296
     0.344783    0.388945    0.395553    0.398689    0.400374    0.404659
     0.412654    0.417846    0.514004    0.518534    0.520759    0.524513
     0.546700    0.916575    0.923278    0.942809

 Minimum Search - Taking Simple RFO Step
 Searching for Lamda that Minimizes Along All modes
 Value Taken    Lamda =  -0.00246916
 Calculated Step too Large.  Step scaled by  0.558477
 Step Taken.  Stepsize is  0.300000

                             Maximum     Tolerance    Cnvgd?
         Gradient           0.002704      0.000300      NO
         Displacement       0.119604      0.001200      NO
         Energy change     -0.001561      0.000001      NO


 New Cartesian Coordinates Obtained by Inverse Iteration

 Displacement from previous Coordinates is:  1.756396
 ----------------------------------------------------------------
             Standard Nuclear Orientation (Angstroms)
    I     Atom           X                Y                Z
 ----------------------------------------------------------------
    1      C      -2.6370574176     1.1595546625    -0.4324907241
    2      H      -2.4106213402     1.7753226047    -1.3121005211
    3      C      -1.7012444536    -0.0579168153    -0.4816440867
    4      H      -1.8106530310    -0.6517146886     0.4272124871
    5      O      -0.3666336476     0.4946166746    -0.5349683345
    6      C      -1.9694307923    -0.9632608012    -1.6935921812
    7      H      -1.6486349844    -0.4244226832    -2.5933564277
    8      H      -1.3619829336    -1.8673383648    -1.6129217958
    9      C      -3.4456046323    -1.3600867241    -1.8809618320
   10      C      -3.9632278880    -2.3897967215    -0.8950078641
   11      O      -3.5306270665    -2.5901641593     0.2111422867
   12      H      -4.8368716983    -2.9748313906    -1.2653668659
   13      C      -4.3666156378    -0.1146320807    -1.8127744451
   14      H      -5.4197918734    -0.4119094203    -1.8658031457
   15      H      -4.1736208636     0.5002215904    -2.6989629076
   16      C      -4.1081037789     0.7106390616    -0.5483619495
   17      H      -4.7446737004     1.6010220854    -0.5639329242
   18      H      -4.4033331537     0.1343648010     0.3349278885
   19      C      -2.4121254748     2.0789966446     0.8112177446
   20      C      -1.3074080545     3.1322294629     0.6655633846
   21      H      -1.3697633315     3.8644469511     1.4730453473
   22      H      -0.3191463125     2.6784621115     0.6853442928
   23      H      -1.4174027956     3.6582691369    -0.2858923993
   24      C      -2.2757427273     1.2728894323     2.0898755176
   25      O      -1.4708796794     1.4896090924     2.9619507305
   26      H      -2.9978539192     0.4364320000     2.2045355344
   27      H      -3.5679019246    -1.8117597211    -2.8732634927
   28      H      -3.3651422527     2.6177874091     0.9466930534
   29      O       1.8133244531     0.5485698128    -0.7925320049
   30      C       3.0914118474    -0.0717025586    -0.8412382803
   31      H       3.0988944738    -0.9256119672    -1.5292850921
   32      C       0.7556217125    -0.3264537478    -0.4300103118
   33      H       0.7130281434    -1.1703782262    -1.1389210225
   34      C       4.0524280808     0.9587858149    -1.4363827967
   35      O       4.5995695306     0.8341342221    -2.4962987113
   36      O       4.2472026031     2.0010999074    -0.6044160152
   37      H       4.8579882042     2.6162796152    -1.0349829645
   38      C       3.4946967754    -0.5477581217     0.5611113701
   39      H       3.5817015655     0.3334782933     1.2118835738
   40      O       4.7442341300    -1.2108586264     0.4467627625
   41      H       4.9219448981    -1.6653970585     1.2773501281
   42      C       2.4090017463    -1.4778925506     1.0913512104
   43      H       2.4299129196    -2.4014745909     0.5052642175
   44      O       2.6912893038    -1.9059574703     2.4307702578
   45      H       2.6700285199    -1.1375544284     3.0139080419
   46      C       1.0105062798    -0.8673434946     0.9879971581
   47      H       0.9212311600    -0.0143902866     1.6777579600
   48      O       0.0226402839    -1.8495208886     1.2632328789
   49      H       0.2444694492    -2.2912602822     2.0901953103
 ----------------------------------------------------------------
 Molecular Point Group                 C1    NOp =  1
 Largest Abelian Subgroup              C1    NOp =  1
 Nuclear Repulsion Energy =  2492.4707381019 hartrees
 There are       96 alpha and       96 beta electrons
 Applying Cartesian multipole field
    Component          Value
    ---------          -----
     (2,0,0)        1.00000E-12
     (0,2,0)        2.00000E-11
     (0,0,2)       -3.00000E-11
 Nucleus-field energy     =    -0.0000000032 hartrees
 Requested basis set is 6-311++G(d,p)
 There are 270 shells and 718 basis functions
 A cutoff of  1.0D-11 yielded  26491 shell pairs
 There are    183564 function pairs (    194681 Cartesian)
 Smallest overlap matrix eigenvalue = 1.13E-06

 Q-Chem warning in module stvman/mkSTV.C, line 306:

 Overlap eigenvalue is smaller than square root of threshold
 Use THRESH >= 12 to get rid of this warning

 Guess MOs from SCF MO coefficient file

 -----------------------------------------------------------------------
  General SCF calculation program by
  Eric Jon Sundstrom, Paul Horn, Yuezhi Mao, Dmitri Zuev, Alec White,
  David Stuck, Shaama M.S., Shane Yost, Joonho Lee, David Small,
  Daniel Levine, Susi Lehtola, Hugh Burton, Evgeny Epifanovsky
 -----------------------------------------------------------------------
 Exchange:     0.2000 Hartree-Fock + 0.0800 Slater + 0.7200 B88
 Correlation:  0.1900 VWN1RPA + 0.8100 LYP
 Using SG-1 standard quadrature grid
 using 6 threads for integral computing
 -------------------------------------------------------
 OpenMP Integral computing Module                
 Release: version 2.0, May 2017, Q-Chem Inc. Pleasanton 
 -------------------------------------------------------
 -------------------------------------------------------
 OpenMP BLAS3 based DFT computing Module                
 Release: version 1.0, May 2013, Q-Chem Inc. Pittsburgh 
 -------------------------------------------------------
 A restricted SCF calculation will be
 performed using DIIS
 SCF converges when DIIS error is below 1.0e-08
 ---------------------------------------
  Cycle       Energy         DIIS error
 ---------------------------------------
    1   -1301.4596373387      8.44e-04  
    2   -1301.5168318301      1.49e-04  
    3   -1301.5159567211      2.18e-04  
    4   -1301.5180391991      2.60e-05  
    5   -1301.5180567884      1.85e-05  
    6   -1301.5180725714      4.86e-06  
    7   -1301.5180736209      1.44e-06  
    8   -1301.5180737276      3.99e-07  
    9   -1301.5180737354      1.55e-07  
   10   -1301.5180737371      6.63e-08  
   11   -1301.5180737368      2.90e-08  
   12   -1301.5180737369      8.77e-09  Convergence criterion met
 ---------------------------------------
 SCF time:   CPU 2258.36s  wall 398.00s 
 SCF   energy in the final basis set =    -1301.5180737369
 Total energy in the final basis set =    -1301.5180737369

 --------------------------------------------------------------

                    Orbital Energies (a.u.)
 --------------------------------------------------------------

 Alpha MOs
 -- Occupied --
-19.1852 -19.1599 -19.1557 -19.1447 -19.1415 -19.1400 -19.1394 -19.1302
-19.1254 -10.3210 -10.2941 -10.2746 -10.2613 -10.2583 -10.2487 -10.2482
-10.2427 -10.2331 -10.2052 -10.1970 -10.1933 -10.1910 -10.1870 -10.1854
-10.1541  -1.1298  -1.0973  -1.0712  -1.0693  -1.0562  -1.0505  -1.0409
 -1.0379  -1.0326  -0.8636  -0.8156  -0.8076  -0.7953  -0.7595  -0.7490
 -0.6976  -0.6750  -0.6726  -0.6525  -0.6463  -0.6258  -0.6125  -0.6043
 -0.5678  -0.5582  -0.5575  -0.5443  -0.5434  -0.5177  -0.5121  -0.5087
 -0.5016  -0.4968  -0.4957  -0.4877  -0.4867  -0.4801  -0.4764  -0.4655
 -0.4497  -0.4424  -0.4380  -0.4332  -0.4281  -0.4209  -0.4187  -0.4122
 -0.4000  -0.3949  -0.3929  -0.3901  -0.3841  -0.3808  -0.3758  -0.3739
 -0.3686  -0.3646  -0.3594  -0.3474  -0.3454  -0.3418  -0.3348  -0.3317
 -0.3151  -0.3125  -0.3039  -0.2932  -0.2821  -0.2715  -0.2696  -0.2571
 -- Virtual --
 -0.0499  -0.0354  -0.0286  -0.0192  -0.0176  -0.0070  -0.0050   0.0014
  0.0031   0.0084   0.0159   0.0207   0.0231   0.0267   0.0313   0.0348
  0.0407   0.0458   0.0475   0.0536   0.0547   0.0588   0.0601   0.0675
  0.0706   0.0746   0.0782   0.0797   0.0821   0.0833   0.0868   0.0906
  0.0948   0.0955   0.0990   0.1011   0.1013   0.1041   0.1070   0.1087
  0.1115   0.1123   0.1136   0.1151   0.1179   0.1222   0.1246   0.1268
  0.1284   0.1314   0.1334   0.1353   0.1363   0.1386   0.1413   0.1443
  0.1451   0.1482   0.1498   0.1505   0.1525   0.1538   0.1558   0.1589
  0.1609   0.1630   0.1662   0.1686   0.1708   0.1723   0.1763   0.1805
  0.1816   0.1831   0.1857   0.1878   0.1938   0.1942   0.2000   0.2005
  0.2039   0.2055   0.2066   0.2094   0.2116   0.2157   0.2169   0.2203
  0.2232   0.2243   0.2265   0.2285   0.2299   0.2340   0.2396   0.2418
  0.2438   0.2479   0.2506   0.2535   0.2544   0.2572   0.2588   0.2627
  0.2659   0.2686   0.2697   0.2734   0.2756   0.2789   0.2794   0.2811
  0.2846   0.2871   0.2921   0.2942   0.2961   0.2986   0.3024   0.3025
  0.3071   0.3118   0.3159   0.3174   0.3193   0.3211   0.3243   0.3258
  0.3320   0.3330   0.3376   0.3390   0.3419   0.3435   0.3480   0.3519
  0.3533   0.3542   0.3609   0.3612   0.3636   0.3672   0.3732   0.3772
  0.3778   0.3820   0.3826   0.3843   0.3873   0.3925   0.3951   0.3988
  0.4006   0.4054   0.4077   0.4099   0.4166   0.4177   0.4278   0.4297
  0.4351   0.4388   0.4393   0.4451   0.4477   0.4560   0.4633   0.4719
  0.4753   0.4812   0.4869   0.4900   0.4984   0.5085   0.5107   0.5162
  0.5185   0.5258   0.5286   0.5328   0.5384   0.5487   0.5514   0.5615
  0.5685   0.5720   0.5781   0.5889   0.5905   0.5968   0.5996   0.6037
  0.6060   0.6091   0.6186   0.6295   0.6333   0.6374   0.6378   0.6428
  0.6497   0.6530   0.6579   0.6647   0.6669   0.6723   0.6746   0.6829
  0.6885   0.6925   0.6999   0.7006   0.7060   0.7154   0.7185   0.7285
  0.7326   0.7383   0.7410   0.7436   0.7487   0.7535   0.7573   0.7619
  0.7649   0.7671   0.7701   0.7739   0.7793   0.7829   0.7886   0.7909
  0.8007   0.8021   0.8126   0.8144   0.8206   0.8277   0.8314   0.8397
  0.8527   0.8637   0.8782   0.8881   0.8985   0.9175   0.9234   0.9282
  0.9471   0.9637   0.9682   0.9808   0.9899   0.9967   1.0064   1.0270
  1.0365   1.0397   1.0450   1.0556   1.0620   1.0734   1.0881   1.1001
  1.1029   1.1156   1.1235   1.1325   1.1440   1.1513   1.1554   1.1635
  1.1663   1.1759   1.1800   1.1863   1.1934   1.1983   1.2035   1.2079
  1.2137   1.2161   1.2242   1.2335   1.2385   1.2448   1.2557   1.2571
  1.2591   1.2636   1.2709   1.2721   1.2830   1.2925   1.2995   1.3082
  1.3153   1.3201   1.3412   1.3528   1.3592   1.3624   1.3797   1.3916
  1.3986   1.4106   1.4158   1.4255   1.4526   1.4546   1.4658   1.4675
  1.4753   1.4904   1.5012   1.5059   1.5062   1.5145   1.5236   1.5301
  1.5398   1.5449   1.5558   1.5633   1.5716   1.5736   1.5782   1.5815
  1.5844   1.5879   1.5949   1.6006   1.6049   1.6143   1.6182   1.6214
  1.6274   1.6345   1.6362   1.6394   1.6460   1.6496   1.6502   1.6567
  1.6594   1.6608   1.6654   1.6782   1.6857   1.6866   1.7012   1.7068
  1.7174   1.7205   1.7237   1.7252   1.7398   1.7454   1.7572   1.7613
  1.7686   1.7716   1.7781   1.7930   1.8018   1.8081   1.8108   1.8169
  1.8225   1.8404   1.8495   1.8504   1.8601   1.8648   1.8721   1.8852
  1.8930   1.9002   1.9065   1.9105   1.9180   1.9323   1.9379   1.9417
  1.9616   1.9720   1.9800   1.9899   2.0039   2.0124   2.0168   2.0299
  2.0315   2.0426   2.0487   2.0633   2.0671   2.0794   2.0841   2.0968
  2.1067   2.1171   2.1270   2.1371   2.1506   2.1604   2.1652   2.1738
  2.1796   2.1883   2.2047   2.2181   2.2318   2.2321   2.2430   2.2615
  2.2710   2.2840   2.2912   2.3049   2.3178   2.3211   2.3496   2.3544
  2.3615   2.3775   2.3877   2.3978   2.4140   2.4391   2.4503   2.4647
  2.4912   2.5129   2.5183   2.5328   2.5380   2.5451   2.5549   2.5642
  2.5810   2.5881   2.5916   2.6025   2.6107   2.6181   2.6345   2.6382
  2.6459   2.6534   2.6653   2.6731   2.6809   2.6962   2.7036   2.7086
  2.7264   2.7462   2.7484   2.7573   2.7658   2.7874   2.7959   2.8055
  2.8161   2.8174   2.8300   2.8399   2.8462   2.8620   2.8676   2.8851
  2.8896   2.9014   2.9061   2.9087   2.9111   2.9123   2.9241   2.9322
  2.9434   2.9522   2.9610   2.9800   2.9810   2.9847   2.9911   3.0071
  3.0105   3.0190   3.0345   3.0386   3.0491   3.0644   3.0808   3.0884
  3.0982   3.1074   3.1186   3.1233   3.1366   3.1433   3.1463   3.1580
  3.1737   3.1799   3.1824   3.1908   3.2001   3.2202   3.2321   3.2448
  3.2742   3.2839   3.2922   3.3097   3.3191   3.3289   3.3448   3.3528
  3.3704   3.3871   3.3928   3.4006   3.4119   3.4348   3.4550   3.4820
  3.5024   3.5282   3.5317   3.5420   3.5502   3.5846   3.6238   3.6862
  3.7848   3.7887   3.8077   3.8150   3.8358   3.8415   3.8496   3.8755
  3.8922   3.9083   3.9293   3.9329   3.9392   3.9462   3.9823   4.0074
  4.0233   4.0413   4.0742   4.0998   4.1036   4.1322   4.1598   4.1792
  4.1815   4.2141   4.2311   4.2559   4.2981   4.3185   4.3265   4.3498
  4.3546   4.4215   4.9895   5.0725   5.0790   5.1053   5.1252   5.1304
  5.1378   5.1554   5.1911   5.1984   5.2096   5.2481   5.3744   5.3880
  5.4240   5.4441   5.4764   5.5091   5.6067   5.6255   5.6580   5.6764
  5.7435   5.7654   5.7711   5.8152   5.8528  23.7619  23.7677  23.7921
 23.8009  23.8234  23.8273  23.8488  23.8777  23.8791  23.8978  23.9120
 23.9249  23.9368  23.9468  23.9631  24.0175  49.8731  49.9099  49.9515
 49.9606  49.9700  49.9824  49.9959  50.0195  50.0252
 --------------------------------------------------------------

          Ground-State Mulliken Net Atomic Charges

     Atom                 Charge (a.u.)
  ----------------------------------------
      1 C                     0.853019
      2 H                     0.262064
      3 C                    -1.373111
      4 H                     0.407449
      5 O                     0.221005
      6 C                    -0.590052
      7 H                     0.187249
      8 H                     0.180046
      9 C                     0.631776
     10 C                    -0.365561
     11 O                    -0.183890
     12 H                     0.110738
     13 C                    -0.668049
     14 H                     0.202141
     15 H                     0.146977
     16 C                    -0.345801
     17 H                     0.161292
     18 H                     0.189189
     19 C                     0.014989
     20 C                    -0.738100
     21 H                     0.157064
     22 H                     0.251792
     23 H                     0.116968
     24 C                    -0.151456
     25 O                    -0.164733
     26 H                     0.137195
     27 H                     0.260704
     28 H                     0.214670
     29 O                     0.109455
     30 C                    -0.342209
     31 H                     0.269349
     32 C                    -0.529359
     33 H                     0.247962
     34 C                     0.115170
     35 O                    -0.208699
     36 O                    -0.123317
     37 H                     0.297140
     38 C                    -0.248018
     39 H                     0.276541
     40 O                    -0.151858
     41 H                     0.263156
     42 C                    -0.711983
     43 H                     0.288875
     44 O                    -0.198261
     45 H                     0.278627
     46 C                    -0.213622
     47 H                     0.280662
     48 O                    -0.082429
     49 H                     0.257245
  ----------------------------------------
  Sum of atomic charges =     0.000000

 -----------------------------------------------------------------
                    Cartesian Multipole Moments
 -----------------------------------------------------------------
    Charge (ESU x 10^10)
                 0.0000
    Dipole Moment (Debye)
         X      -3.2291      Y       0.2725      Z      -1.0276
       Tot       3.3996
    Quadrupole Moments (Debye-Ang)
        XX    -140.3963     XY       1.4454     YY    -150.4976
        XZ      25.4796     YZ       1.7101     ZZ    -155.6296
    Octopole Moments (Debye-Ang^2)
       XXX     -62.4218    XXY      54.7397    XYY      37.9055
       YYY      43.7009    XXZ      41.7504    XYZ     -21.5086
       YYZ     -22.5960    XZZ      -7.7433    YZZ     -23.3002
       ZZZ      26.9426
    Hexadecapole Moments (Debye-Ang^3)
      XXXX   -8185.5397   XXXY     169.4017   XXYY   -1591.6766
      XYYY      20.5473   YYYY   -2207.1882   XXXZ     310.6579
      XXYZ      27.6274   XYYZ     -45.4626   YYYZ      -8.9387
      XXZZ   -1767.2713   XYZZ       6.5101   YYZZ    -703.8758
      XZZZ     100.7103   YZZZ     -63.0484   ZZZZ   -2031.6688
 -----------------------------------------------------------------
 Calculating analytic gradient of the SCF energy
 Gradient of SCF Energy
            1           2           3           4           5           6
    1  -0.0000224  -0.0002614  -0.0010585  -0.0003416   0.0009698   0.0011126
    2  -0.0008716   0.0003345   0.0022118   0.0002641  -0.0007787  -0.0015345
    3  -0.0006697   0.0003912  -0.0002197   0.0000863  -0.0007397   0.0007069
            7           8           9          10          11          12
    1  -0.0003394  -0.0003349   0.0000099   0.0007638  -0.0014712   0.0004137
    2   0.0004951   0.0000898  -0.0005172   0.0009670   0.0004557  -0.0012897
    3  -0.0002007   0.0003278  -0.0008707   0.0038471  -0.0028473  -0.0004815
           13          14          15          16          17          18
    1   0.0000096   0.0000368  -0.0001874  -0.0003607   0.0002957  -0.0001035
    2  -0.0001953   0.0001325  -0.0000245  -0.0003567   0.0003177   0.0001111
    3   0.0000323   0.0000272  -0.0000022   0.0007261   0.0000781  -0.0003731
           19          20          21          22          23          24
    1   0.0006002   0.0010011  -0.0004459  -0.0003596   0.0002272   0.0020436
    2  -0.0005673   0.0005623  -0.0000086   0.0003165  -0.0007132   0.0008732
    3  -0.0004971   0.0005865  -0.0002938   0.0002997  -0.0000707   0.0022071
           25          26          27          28          29          30
    1  -0.0025045   0.0004362  -0.0002450   0.0000338   0.0000082   0.0013449
    2  -0.0003611  -0.0007153   0.0001582   0.0003374  -0.0003429  -0.0008425
    3  -0.0021534  -0.0000499   0.0001026  -0.0001557   0.0007610   0.0006331
           31          32          33          34          35          36
    1   0.0008393  -0.0008031   0.0003099  -0.0024496  -0.0003934   0.0018631
    2  -0.0000126   0.0015379  -0.0002468   0.0044401  -0.0013534  -0.0012877
    3   0.0001130   0.0011487  -0.0005034  -0.0066454   0.0046367  -0.0003420
           37          38          39          40          41          42
    1  -0.0006108  -0.0018147   0.0002879  -0.0000543   0.0000492  -0.0000721
    2  -0.0002094  -0.0010269  -0.0000386  -0.0007513   0.0005266   0.0008763
    3   0.0009711   0.0008423  -0.0000267   0.0002906  -0.0008655   0.0004779
           43          44          45          46          47          48
    1   0.0000609  -0.0003767   0.0003525   0.0006351   0.0002241   0.0013337
    2   0.0001796   0.0008979  -0.0010368  -0.0009855   0.0005658  -0.0005063
    3   0.0002261   0.0005557  -0.0004670  -0.0013397  -0.0001248   0.0007655
           49
    1  -0.0006521
    2  -0.0000767
    3  -0.0009010
 Max gradient component =       6.645E-03
 RMS gradient           =       1.162E-03
 Gradient time:  CPU 537.60 s  wall 90.72 s
 Geometry Optimization Parameters
   NAtoms,    NIC,     NZ,  NCons,   NDum,   NFix, NCnnct, MaxDiis
       49     390       0       0       0       0       0       0

 Cartesian Hessian Update
 Hessian Updated using BFGS Update


** GEOMETRY OPTIMIZATION IN DELOCALIZED INTERNAL COORDINATES **
   Searching for a Minimum

   Optimization Cycle:   5

                       Coordinates (Angstroms)
     ATOM                X               Y               Z
      1  C        -2.6370574176    1.1595546625   -0.4324907241
      2  H        -2.4106213402    1.7753226047   -1.3121005211
      3  C        -1.7012444536   -0.0579168153   -0.4816440867
      4  H        -1.8106530310   -0.6517146886    0.4272124871
      5  O        -0.3666336476    0.4946166746   -0.5349683345
      6  C        -1.9694307923   -0.9632608012   -1.6935921812
      7  H        -1.6486349844   -0.4244226832   -2.5933564277
      8  H        -1.3619829336   -1.8673383648   -1.6129217958
      9  C        -3.4456046323   -1.3600867241   -1.8809618320
     10  C        -3.9632278880   -2.3897967215   -0.8950078641
     11  O        -3.5306270665   -2.5901641593    0.2111422867
     12  H        -4.8368716983   -2.9748313906   -1.2653668659
     13  C        -4.3666156378   -0.1146320807   -1.8127744451
     14  H        -5.4197918734   -0.4119094203   -1.8658031457
     15  H        -4.1736208636    0.5002215904   -2.6989629076
     16  C        -4.1081037789    0.7106390616   -0.5483619495
     17  H        -4.7446737004    1.6010220854   -0.5639329242
     18  H        -4.4033331537    0.1343648010    0.3349278885
     19  C        -2.4121254748    2.0789966446    0.8112177446
     20  C        -1.3074080545    3.1322294629    0.6655633846
     21  H        -1.3697633315    3.8644469511    1.4730453473
     22  H        -0.3191463125    2.6784621115    0.6853442928
     23  H        -1.4174027956    3.6582691369   -0.2858923993
     24  C        -2.2757427273    1.2728894323    2.0898755176
     25  O        -1.4708796794    1.4896090924    2.9619507305
     26  H        -2.9978539192    0.4364320000    2.2045355344
     27  H        -3.5679019246   -1.8117597211   -2.8732634927
     28  H        -3.3651422527    2.6177874091    0.9466930534
     29  O         1.8133244531    0.5485698128   -0.7925320049
     30  C         3.0914118474   -0.0717025586   -0.8412382803
     31  H         3.0988944738   -0.9256119672   -1.5292850921
     32  C         0.7556217125   -0.3264537478   -0.4300103118
     33  H         0.7130281434   -1.1703782262   -1.1389210225
     34  C         4.0524280808    0.9587858149   -1.4363827967
     35  O         4.5995695306    0.8341342221   -2.4962987113
     36  O         4.2472026031    2.0010999074   -0.6044160152
     37  H         4.8579882042    2.6162796152   -1.0349829645
     38  C         3.4946967754   -0.5477581217    0.5611113701
     39  H         3.5817015655    0.3334782933    1.2118835738
     40  O         4.7442341300   -1.2108586264    0.4467627625
     41  H         4.9219448981   -1.6653970585    1.2773501281
     42  C         2.4090017463   -1.4778925506    1.0913512104
     43  H         2.4299129196   -2.4014745909    0.5052642175
     44  O         2.6912893038   -1.9059574703    2.4307702578
     45  H         2.6700285199   -1.1375544284    3.0139080419
     46  C         1.0105062798   -0.8673434946    0.9879971581
     47  H         0.9212311600   -0.0143902866    1.6777579600
     48  O         0.0226402839   -1.8495208886    1.2632328789
     49  H         0.2444694492   -2.2912602822    2.0901953103
   Point Group: c1    Number of degrees of freedom:   141


   Energy is  -1301.518073737

 Hessian Updated using BFGS Update

137 Hessian modes will be used to form the next step
  Hessian Eigenvalues:
     0.001523    0.002487    0.005122    0.005472    0.006308    0.006361
     0.006473    0.006799    0.007034    0.007294    0.008013    0.009021
     0.010204    0.011138    0.011293    0.012340    0.014115    0.019542
     0.020991    0.022052    0.028803    0.030770    0.033219    0.033562
     0.036521    0.037333    0.042199    0.043649    0.045322    0.045599
     0.046497    0.047410    0.047759    0.048255    0.049141    0.049624
     0.051345    0.052603    0.054113    0.054572    0.054769    0.055405
     0.056356    0.057065    0.057232    0.057972    0.060484    0.060957
     0.061823    0.068333    0.068698    0.070602    0.075254    0.077234
     0.082508    0.083048    0.083421    0.088127    0.092781    0.096521
     0.100877    0.115927    0.120331    0.129713    0.145119    0.147566
     0.155464    0.159256    0.159954    0.160043    0.160394    0.162136
     0.168979    0.170824    0.175124    0.178272    0.184298    0.188140
     0.191612    0.196786    0.199415    0.205218    0.219837    0.220389
     0.248616    0.250402    0.260267    0.266243    0.268517    0.274073
     0.276570    0.282191    0.286617    0.289453    0.290405    0.293119
     0.293572    0.297663    0.300018    0.302627    0.305681    0.307912
     0.331546    0.333227    0.335968    0.338342    0.338689    0.339197
     0.339410    0.339660    0.339820    0.340074    0.340601    0.340827
     0.340946    0.341220    0.341318    0.341583    0.342197    0.342856
     0.344125    0.345705    0.389982    0.396009    0.398632    0.400956
     0.404647    0.413515    0.422992    0.513264    0.518242    0.520180
     0.522500    0.547452    0.890511    0.922865    0.942390

 Minimum Search - Taking Simple RFO Step
 Searching for Lamda that Minimizes Along All modes
 Value Taken    Lamda =  -0.00335059
 Calculated Step too Large.  Step scaled by  0.399913
 Step Taken.  Stepsize is  0.300000

                             Maximum     Tolerance    Cnvgd?
         Gradient           0.003795      0.000300      NO
         Displacement       0.169036      0.001200      NO
         Energy change     -0.001003      0.000001      NO


 New Cartesian Coordinates Obtained by Inverse Iteration

 Displacement from previous Coordinates is:  2.341235
 ----------------------------------------------------------------
             Standard Nuclear Orientation (Angstroms)
    I     Atom           X                Y                Z
 ----------------------------------------------------------------
    1      C      -2.6369680324     1.1333486180    -0.4010710622
    2      H      -2.4151169611     1.7948658605    -1.2484472447
    3      C      -1.7098925387    -0.0854709664    -0.5258951555
    4      H      -1.8212018387    -0.7336102673     0.3441108199
    5      O      -0.3712084591     0.4630053356    -0.5484534572
    6      C      -1.9833384199    -0.9083747312    -1.7945117059
    7      H      -1.6638971396    -0.3123405712    -2.6573766723
    8      H      -1.3780724476    -1.8173511331    -1.7761749888
    9      C      -3.4618246311    -1.2866402101    -2.0011643238
   10      C      -3.9836803295    -2.3799094981    -1.0894675034
   11      O      -3.5288294905    -2.6853944736    -0.0156214052
   12      H      -4.8896723642    -2.8987368094    -1.4810591759
   13      C      -4.3784698841    -0.0443805600    -1.8422032755
   14      H      -5.4326886136    -0.3347478944    -1.9096715595
   15      H      -4.1866930187     0.6263007936    -2.6872349020
   16      C      -4.1090909775     0.6947301388    -0.5292902650
   17      H      -4.7471194926     1.5827604048    -0.4818114729
   18      H      -4.3947564071     0.0625961273     0.3187102763
   19      C      -2.3929146504     1.9811392464     0.8898785035
   20      C      -1.3090545507     3.0582017210     0.7724786927
   21      H      -1.3378312052     3.7252941330     1.6361946584
   22      H      -0.3165116762     2.6172099388     0.7059817002
   23      H      -1.4722119335     3.6549704144    -0.1287964884
   24      C      -2.2116943324     1.1038113554     2.1149553165
   25      O      -1.3644382713     1.2586481330     2.9614060002
   26      H      -2.9418672801     0.2715161776     2.2114699348
   27      H      -3.5934689871    -1.6644277276    -3.0227331326
   28      H      -3.3495690054     2.4945905875     1.0869019534
   29      O       1.8022112292     0.4772700216    -0.8450710280
   30      C       3.0732908446    -0.1573914104    -0.8507749466
   31      H       3.0578996708    -1.0798315393    -1.4442013915
   32      C       0.7455270578    -0.3555116914    -0.3902614645
   33      H       0.6899473594    -1.2584137695    -1.0212252897
   34      C       4.0339978193     0.7929771795    -1.5675992438
   35      O       4.5553733227     0.5561459500    -2.6225074708
   36      O       4.2476330573     1.9169522414    -0.8554085367
   37      H       4.8541427364     2.4777769644    -1.3608550450
   38      C       3.4961387622    -0.4852167327     0.5877243066
   39      H       3.5748765726     0.4603819047     1.1432394519
   40      O       4.7506941352    -1.1425779184     0.5305934340
   41      H       4.9427103587    -1.5074943359     1.4019827724
   42      C       2.4200122839    -1.3671842777     1.2120583131
   43      H       2.4367301261    -2.3389309047     0.7085172576
   44      O       2.7177415294    -1.6729749636     2.5803767529
   45      H       2.6947209457    -0.8548426387     3.0930093413
   46      C       1.0189913474    -0.7681526048     1.0712245472
   47      H       0.9398650448     0.1456130317     1.6796323626
   48      O       0.0339522760    -1.7161916337     1.4494059809
   49      H       0.2646571746    -2.0781834983     2.3126598716
 ----------------------------------------------------------------
 Molecular Point Group                 C1    NOp =  1
 Largest Abelian Subgroup              C1    NOp =  1
 Nuclear Repulsion Energy =  2494.8116607871 hartrees
 There are       96 alpha and       96 beta electrons
 Applying Cartesian multipole field
    Component          Value
    ---------          -----
     (2,0,0)        1.00000E-12
     (0,2,0)        2.00000E-11
     (0,0,2)       -3.00000E-11
 Nucleus-field energy     =    -0.0000000103 hartrees
 Requested basis set is 6-311++G(d,p)
 There are 270 shells and 718 basis functions
 A cutoff of  1.0D-11 yielded  26504 shell pairs
 There are    183689 function pairs (    194839 Cartesian)
 Smallest overlap matrix eigenvalue = 1.20E-06

 Q-Chem warning in module stvman/mkSTV.C, line 306:

 Overlap eigenvalue is smaller than square root of threshold
 Use THRESH >= 12 to get rid of this warning

 Guess MOs from SCF MO coefficient file

 -----------------------------------------------------------------------
  General SCF calculation program by
  Eric Jon Sundstrom, Paul Horn, Yuezhi Mao, Dmitri Zuev, Alec White,
  David Stuck, Shaama M.S., Shane Yost, Joonho Lee, David Small,
  Daniel Levine, Susi Lehtola, Hugh Burton, Evgeny Epifanovsky
 -----------------------------------------------------------------------
 Exchange:     0.2000 Hartree-Fock + 0.0800 Slater + 0.7200 B88
 Correlation:  0.1900 VWN1RPA + 0.8100 LYP
 Using SG-1 standard quadrature grid
 using 6 threads for integral computing
 -------------------------------------------------------
 OpenMP Integral computing Module                
 Release: version 2.0, May 2017, Q-Chem Inc. Pleasanton 
 -------------------------------------------------------
 -------------------------------------------------------
 OpenMP BLAS3 based DFT computing Module                
 Release: version 1.0, May 2013, Q-Chem Inc. Pittsburgh 
 -------------------------------------------------------
 A restricted SCF calculation will be
 performed using DIIS
 SCF converges when DIIS error is below 1.0e-08
 ---------------------------------------
  Cycle       Energy         DIIS error
 ---------------------------------------
    1   -1301.4240878010      1.07e-03  
    2   -1301.5174171762      1.85e-04  
    3   -1301.5161152255      2.70e-04  
    4   -1301.5193111372      2.96e-05  
    5   -1301.5193353428      1.99e-05  
    6   -1301.5193537366      6.31e-06  
    7   -1301.5193554791      1.83e-06  
    8   -1301.5193556505      5.02e-07  
    9   -1301.5193556627      1.90e-07  
   10   -1301.5193556642      6.68e-08  
   11   -1301.5193556647      2.70e-08  
   12   -1301.5193556651      1.23e-08  
   13   -1301.5193556647      3.50e-09  Convergence criterion met
 ---------------------------------------
 SCF time:   CPU 2447.97s  wall 431.00s 
 SCF   energy in the final basis set =    -1301.5193556647
 Total energy in the final basis set =    -1301.5193556647

 --------------------------------------------------------------

                    Orbital Energies (a.u.)
 --------------------------------------------------------------

 Alpha MOs
 -- Occupied --
-19.1848 -19.1583 -19.1549 -19.1439 -19.1398 -19.1398 -19.1397 -19.1296
-19.1264 -10.3205 -10.2935 -10.2751 -10.2626 -10.2573 -10.2475 -10.2465
-10.2408 -10.2339 -10.2057 -10.1975 -10.1944 -10.1922 -10.1877 -10.1856
-10.1557  -1.1291  -1.0967  -1.0708  -1.0679  -1.0565  -1.0494  -1.0399
 -1.0364  -1.0321  -0.8644  -0.8161  -0.8066  -0.7941  -0.7599  -0.7498
 -0.6960  -0.6758  -0.6715  -0.6529  -0.6456  -0.6249  -0.6124  -0.6053
 -0.5671  -0.5582  -0.5563  -0.5442  -0.5428  -0.5172  -0.5109  -0.5081
 -0.5018  -0.4964  -0.4955  -0.4870  -0.4866  -0.4797  -0.4769  -0.4658
 -0.4491  -0.4436  -0.4374  -0.4322  -0.4289  -0.4209  -0.4182  -0.4123
 -0.4009  -0.3948  -0.3934  -0.3887  -0.3846  -0.3808  -0.3759  -0.3741
 -0.3669  -0.3644  -0.3596  -0.3469  -0.3456  -0.3410  -0.3346  -0.3320
 -0.3148  -0.3122  -0.3034  -0.2921  -0.2809  -0.2709  -0.2703  -0.2583
 -- Virtual --
 -0.0502  -0.0364  -0.0278  -0.0192  -0.0164  -0.0068  -0.0050   0.0012
  0.0029   0.0093   0.0158   0.0209   0.0222   0.0265   0.0318   0.0350
  0.0413   0.0462   0.0475   0.0529   0.0541   0.0592   0.0612   0.0675
  0.0716   0.0758   0.0774   0.0798   0.0822   0.0830   0.0864   0.0890
  0.0951   0.0960   0.0995   0.1006   0.1016   0.1040   0.1067   0.1087
  0.1116   0.1133   0.1141   0.1160   0.1186   0.1218   0.1246   0.1266
  0.1283   0.1313   0.1334   0.1355   0.1363   0.1389   0.1418   0.1437
  0.1455   0.1478   0.1497   0.1521   0.1539   0.1554   0.1562   0.1582
  0.1609   0.1640   0.1655   0.1698   0.1714   0.1742   0.1758   0.1796
  0.1823   0.1833   0.1857   0.1884   0.1928   0.1936   0.1974   0.2019
  0.2045   0.2049   0.2066   0.2084   0.2117   0.2133   0.2176   0.2210
  0.2233   0.2252   0.2289   0.2294   0.2302   0.2358   0.2399   0.2419
  0.2450   0.2496   0.2523   0.2536   0.2549   0.2568   0.2602   0.2629
  0.2665   0.2679   0.2694   0.2718   0.2767   0.2786   0.2800   0.2809
  0.2864   0.2886   0.2922   0.2958   0.2978   0.2987   0.3033   0.3047
  0.3077   0.3106   0.3144   0.3167   0.3195   0.3199   0.3240   0.3262
  0.3313   0.3331   0.3359   0.3373   0.3396   0.3425   0.3492   0.3513
  0.3542   0.3564   0.3620   0.3640   0.3647   0.3676   0.3728   0.3769
  0.3784   0.3818   0.3839   0.3845   0.3878   0.3917   0.3966   0.3978
  0.4042   0.4071   0.4077   0.4147   0.4181   0.4197   0.4282   0.4301
  0.4381   0.4386   0.4417   0.4459   0.4536   0.4573   0.4661   0.4726
  0.4745   0.4831   0.4854   0.4905   0.4947   0.5034   0.5067   0.5161
  0.5213   0.5230   0.5280   0.5314   0.5454   0.5478   0.5540   0.5548
  0.5679   0.5709   0.5745   0.5884   0.5930   0.5951   0.5965   0.6056
  0.6094   0.6111   0.6231   0.6318   0.6348   0.6381   0.6388   0.6451
  0.6484   0.6532   0.6577   0.6639   0.6675   0.6754   0.6773   0.6795
  0.6899   0.6934   0.6995   0.7029   0.7064   0.7097   0.7197   0.7283
  0.7351   0.7384   0.7393   0.7431   0.7470   0.7553   0.7559   0.7597
  0.7647   0.7681   0.7700   0.7741   0.7801   0.7838   0.7929   0.7957
  0.7991   0.8042   0.8116   0.8157   0.8223   0.8282   0.8367   0.8390
  0.8541   0.8623   0.8735   0.8851   0.8978   0.9183   0.9246   0.9286
  0.9493   0.9581   0.9676   0.9802   0.9897   0.9958   1.0084   1.0311
  1.0351   1.0391   1.0412   1.0552   1.0688   1.0785   1.0866   1.1019
  1.1132   1.1174   1.1276   1.1307   1.1421   1.1505   1.1531   1.1602
  1.1641   1.1687   1.1783   1.1861   1.1907   1.1949   1.2053   1.2110
  1.2153   1.2171   1.2266   1.2344   1.2389   1.2472   1.2513   1.2589
  1.2593   1.2616   1.2714   1.2857   1.2903   1.2912   1.3003   1.3081
  1.3204   1.3214   1.3377   1.3524   1.3575   1.3643   1.3778   1.3919
  1.3951   1.4140   1.4204   1.4295   1.4469   1.4563   1.4594   1.4708
  1.4808   1.4969   1.4979   1.5082   1.5106   1.5145   1.5261   1.5349
  1.5396   1.5477   1.5578   1.5632   1.5682   1.5734   1.5755   1.5818
  1.5848   1.5906   1.5983   1.5988   1.6039   1.6143   1.6171   1.6238
  1.6303   1.6352   1.6369   1.6401   1.6452   1.6495   1.6532   1.6561
  1.6580   1.6619   1.6673   1.6784   1.6816   1.6901   1.7032   1.7064
  1.7181   1.7198   1.7234   1.7247   1.7387   1.7439   1.7544   1.7617
  1.7671   1.7703   1.7805   1.7948   1.8059   1.8081   1.8132   1.8183
  1.8219   1.8355   1.8463   1.8503   1.8581   1.8629   1.8742   1.8805
  1.8928   1.9017   1.9078   1.9107   1.9165   1.9321   1.9385   1.9439
  1.9639   1.9717   1.9829   1.9888   2.0048   2.0131   2.0138   2.0308
  2.0328   2.0424   2.0481   2.0619   2.0659   2.0807   2.0840   2.0983
  2.1071   2.1181   2.1271   2.1420   2.1531   2.1603   2.1637   2.1736
  2.1814   2.1886   2.2057   2.2178   2.2262   2.2333   2.2416   2.2626
  2.2691   2.2874   2.2948   2.3081   2.3143   2.3219   2.3499   2.3590
  2.3614   2.3765   2.3862   2.3984   2.4131   2.4373   2.4471   2.4627
  2.4871   2.5126   2.5176   2.5334   2.5401   2.5453   2.5564   2.5631
  2.5788   2.5894   2.5918   2.6015   2.6141   2.6175   2.6354   2.6378
  2.6492   2.6569   2.6647   2.6745   2.6829   2.6925   2.7038   2.7076
  2.7263   2.7436   2.7460   2.7586   2.7651   2.7863   2.7998   2.8050
  2.8119   2.8202   2.8318   2.8396   2.8462   2.8613   2.8661   2.8854
  2.8927   2.9018   2.9048   2.9068   2.9119   2.9148   2.9261   2.9340
  2.9452   2.9536   2.9644   2.9777   2.9796   2.9862   2.9929   3.0080
  3.0146   3.0205   3.0360   3.0429   3.0538   3.0642   3.0812   3.0862
  3.0973   3.1057   3.1178   3.1243   3.1361   3.1423   3.1457   3.1595
  3.1763   3.1795   3.1815   3.1918   3.2001   3.2193   3.2285   3.2410
  3.2712   3.2873   3.2907   3.3133   3.3189   3.3321   3.3390   3.3510
  3.3682   3.3867   3.3945   3.3982   3.4121   3.4347   3.4520   3.4813
  3.5009   3.5250   3.5285   3.5396   3.5475   3.5845   3.6232   3.6880
  3.7846   3.7893   3.8054   3.8158   3.8334   3.8423   3.8468   3.8712
  3.8927   3.9096   3.9285   3.9344   3.9425   3.9475   3.9855   4.0097
  4.0218   4.0440   4.0738   4.0983   4.1046   4.1318   4.1572   4.1806
  4.1833   4.2152   4.2291   4.2576   4.2979   4.3167   4.3282   4.3475
  4.3542   4.4197   4.9916   5.0713   5.0786   5.1061   5.1168   5.1274
  5.1523   5.1621   5.1929   5.1958   5.2075   5.2660   5.3777   5.3901
  5.4262   5.4443   5.4771   5.5093   5.6068   5.6269   5.6592   5.6773
  5.7453   5.7631   5.7707   5.8165   5.8532  23.7633  23.7667  23.7932
 23.8013  23.8243  23.8273  23.8493  23.8763  23.8812  23.8967  23.9106
 23.9238  23.9371  23.9450  23.9616  24.0174  49.8739  49.9111  49.9529
 49.9614  49.9682  49.9829  49.9923  50.0198  50.0262
 --------------------------------------------------------------

          Ground-State Mulliken Net Atomic Charges

     Atom                 Charge (a.u.)
  ----------------------------------------
      1 C                     0.816589
      2 H                     0.258958
      3 C                    -1.327489
      4 H                     0.428880
      5 O                     0.215330
      6 C                    -0.582674
      7 H                     0.192546
      8 H                     0.172889
      9 C                     0.590154
     10 C                    -0.362502
     11 O                    -0.183157
     12 H                     0.110120
     13 C                    -0.644319
     14 H                     0.202363
     15 H                     0.148562
     16 C                    -0.358413
     17 H                     0.162224
     18 H                     0.189724
     19 C                    -0.003558
     20 C                    -0.723593
     21 H                     0.154971
     22 H                     0.249049
     23 H                     0.117749
     24 C                    -0.159174
     25 O                    -0.159660
     26 H                     0.132490
     27 H                     0.261616
     28 H                     0.217419
     29 O                     0.113928
     30 C                    -0.332013
     31 H                     0.268236
     32 C                    -0.454541
     33 H                     0.245010
     34 C                     0.117117
     35 O                    -0.208790
     36 O                    -0.120293
     37 H                     0.296468
     38 C                    -0.266935
     39 H                     0.275009
     40 O                    -0.152080
     41 H                     0.263261
     42 C                    -0.706864
     43 H                     0.285147
     44 O                    -0.199006
     45 H                     0.278721
     46 C                    -0.302044
     47 H                     0.298649
     48 O                    -0.072917
     49 H                     0.256843
  ----------------------------------------
  Sum of atomic charges =     0.000000

 -----------------------------------------------------------------
                    Cartesian Multipole Moments
 -----------------------------------------------------------------
    Charge (ESU x 10^10)
                 0.0000
    Dipole Moment (Debye)
         X      -3.4250      Y       1.0549      Z      -0.9401
       Tot       3.7050
    Quadrupole Moments (Debye-Ang)
        XX    -139.5353     XY       1.9990     YY    -151.3495
        XZ      24.3062     YZ       1.9892     ZZ    -154.5792
    Octopole Moments (Debye-Ang^2)
       XXX     -62.5939    XXY      65.0577    XYY      39.0004
       YYY      53.6444    XXZ      39.0745    XYZ     -26.7345
       YYZ     -20.3821    XZZ     -13.1929    YZZ     -11.4625
       ZZZ      33.4718
    Hexadecapole Moments (Debye-Ang^3)
      XXXX   -8133.0679   XXXY     197.5132   XXYY   -1590.7364
      XYYY     -15.0256   YYYY   -2057.5896   XXXZ     253.9482
      XXYZ      -7.6817   XYYZ     -72.4864   YYYZ     -28.6726
      XXZZ   -1762.8082   XYZZ      40.9093   YYZZ    -680.7561
      XZZZ      72.6871   YZZZ     -68.4812   ZZZZ   -2213.0574
 -----------------------------------------------------------------
 Calculating analytic gradient of the SCF energy
 Gradient of SCF Energy
            1           2           3           4           5           6
    1   0.0005746  -0.0002915  -0.0030788  -0.0002274   0.0024957   0.0014414
    2  -0.0012711   0.0005737   0.0025583   0.0001527  -0.0004663  -0.0017050
    3  -0.0013143   0.0001672   0.0004040  -0.0005094  -0.0012344   0.0003075
            7           8           9          10          11          12
    1  -0.0005458  -0.0004418   0.0002699   0.0007194  -0.0014152  -0.0000600
    2   0.0005381   0.0000540  -0.0009819   0.0002243   0.0004288  -0.0008523
    3  -0.0003275   0.0004185  -0.0008698   0.0020818  -0.0008438  -0.0007760
           13          14          15          16          17          18
    1  -0.0002676   0.0000572   0.0000027   0.0000598   0.0001393  -0.0000696
    2   0.0007576   0.0001115   0.0000119  -0.0007577   0.0000728   0.0000694
    3   0.0010228   0.0000418  -0.0001000   0.0003713  -0.0001325  -0.0002620
           19          20          21          22          23          24
    1   0.0008176   0.0005485  -0.0004441  -0.0001241   0.0003621   0.0004540
    2  -0.0009591   0.0005087   0.0001419   0.0000905  -0.0004585   0.0014470
    3  -0.0009438   0.0006700  -0.0003244   0.0000965  -0.0001962   0.0015699
           25          26          27          28          29          30
    1  -0.0008185   0.0000174  -0.0003581  -0.0000514  -0.0002755   0.0001778
    2  -0.0005599  -0.0008766   0.0003043   0.0003273   0.0002213  -0.0004973
    3  -0.0008098  -0.0004203   0.0001027   0.0003028   0.0008230   0.0009109
           31          32          33          34          35          36
    1   0.0003061  -0.0011946   0.0008787  -0.0014493  -0.0001251   0.0008315
    2  -0.0002563   0.0018087   0.0000000   0.0030917  -0.0007617  -0.0014429
    3   0.0001178   0.0007046  -0.0007108  -0.0052066   0.0029890   0.0000213
           37          38          39          40          41          42
    1  -0.0002125  -0.0005227   0.0000458  -0.0006698   0.0002968   0.0002612
    2   0.0001297  -0.0013084   0.0003958  -0.0000982   0.0001609   0.0009011
    3   0.0007303   0.0011224   0.0000094  -0.0000291  -0.0003292   0.0005429
           43          44          45          46          47          48
    1  -0.0001640  -0.0005624   0.0005228   0.0004824   0.0002822   0.0019810
    2   0.0000968   0.0002310  -0.0002989  -0.0019333   0.0006584   0.0001528
    3  -0.0002586  -0.0001033  -0.0002432   0.0001033  -0.0002241   0.0009308
           49
    1  -0.0006560
    2  -0.0007356
    3  -0.0003938
 Max gradient component =       5.207E-03
 RMS gradient           =       9.658E-04
 Gradient time:  CPU 538.22 s  wall 90.86 s
 Geometry Optimization Parameters
   NAtoms,    NIC,     NZ,  NCons,   NDum,   NFix, NCnnct, MaxDiis
       49     390       0       0       0       0       0       0

 Cartesian Hessian Update
 Hessian Updated using BFGS Update


** GEOMETRY OPTIMIZATION IN DELOCALIZED INTERNAL COORDINATES **
   Searching for a Minimum

   Optimization Cycle:   6

                       Coordinates (Angstroms)
     ATOM                X               Y               Z
      1  C        -2.6369680324    1.1333486180   -0.4010710622
      2  H        -2.4151169611    1.7948658605   -1.2484472447
      3  C        -1.7098925387   -0.0854709664   -0.5258951555
      4  H        -1.8212018387   -0.7336102673    0.3441108199
      5  O        -0.3712084591    0.4630053356   -0.5484534572
      6  C        -1.9833384199   -0.9083747312   -1.7945117059
      7  H        -1.6638971396   -0.3123405712   -2.6573766723
      8  H        -1.3780724476   -1.8173511331   -1.7761749888
      9  C        -3.4618246311   -1.2866402101   -2.0011643238
     10  C        -3.9836803295   -2.3799094981   -1.0894675034
     11  O        -3.5288294905   -2.6853944736   -0.0156214052
     12  H        -4.8896723642   -2.8987368094   -1.4810591759
     13  C        -4.3784698841   -0.0443805600   -1.8422032755
     14  H        -5.4326886136   -0.3347478944   -1.9096715595
     15  H        -4.1866930187    0.6263007936   -2.6872349020
     16  C        -4.1090909775    0.6947301388   -0.5292902650
     17  H        -4.7471194926    1.5827604048   -0.4818114729
     18  H        -4.3947564071    0.0625961273    0.3187102763
     19  C        -2.3929146504    1.9811392464    0.8898785035
     20  C        -1.3090545507    3.0582017210    0.7724786927
     21  H        -1.3378312052    3.7252941330    1.6361946584
     22  H        -0.3165116762    2.6172099388    0.7059817002
     23  H        -1.4722119335    3.6549704144   -0.1287964884
     24  C        -2.2116943324    1.1038113554    2.1149553165
     25  O        -1.3644382713    1.2586481330    2.9614060002
     26  H        -2.9418672801    0.2715161776    2.2114699348
     27  H        -3.5934689871   -1.6644277276   -3.0227331326
     28  H        -3.3495690054    2.4945905875    1.0869019534
     29  O         1.8022112292    0.4772700216   -0.8450710280
     30  C         3.0732908446   -0.1573914104   -0.8507749466
     31  H         3.0578996708   -1.0798315393   -1.4442013915
     32  C         0.7455270578   -0.3555116914   -0.3902614645
     33  H         0.6899473594   -1.2584137695   -1.0212252897
     34  C         4.0339978193    0.7929771795   -1.5675992438
     35  O         4.5553733227    0.5561459500   -2.6225074708
     36  O         4.2476330573    1.9169522414   -0.8554085367
     37  H         4.8541427364    2.4777769644   -1.3608550450
     38  C         3.4961387622   -0.4852167327    0.5877243066
     39  H         3.5748765726    0.4603819047    1.1432394519
     40  O         4.7506941352   -1.1425779184    0.5305934340
     41  H         4.9427103587   -1.5074943359    1.4019827724
     42  C         2.4200122839   -1.3671842777    1.2120583131
     43  H         2.4367301261   -2.3389309047    0.7085172576
     44  O         2.7177415294   -1.6729749636    2.5803767529
     45  H         2.6947209457   -0.8548426387    3.0930093413
     46  C         1.0189913474   -0.7681526048    1.0712245472
     47  H         0.9398650448    0.1456130317    1.6796323626
     48  O         0.0339522760   -1.7161916337    1.4494059809
     49  H         0.2646571746   -2.0781834983    2.3126598716
   Point Group: c1    Number of degrees of freedom:   141


   Energy is  -1301.519355665

 Hessian Updated using BFGS Update

138 Hessian modes will be used to form the next step
  Hessian Eigenvalues:
     0.001164    0.002659    0.005148    0.005505    0.006308    0.006359
     0.006537    0.006800    0.007220    0.008006    0.008190    0.008699
     0.010360    0.011214    0.011326    0.012536    0.014478    0.019588
     0.021018    0.022077    0.030656    0.031545    0.033384    0.033639
     0.037064    0.039264    0.042402    0.043053    0.045504    0.045907
     0.046559    0.047465    0.047845    0.048209    0.049192    0.049787
     0.051331    0.052247    0.054056    0.054437    0.054577    0.055419
     0.056427    0.057059    0.057228    0.057968    0.060375    0.061127
     0.061559    0.068563    0.068818    0.070469    0.075278    0.077674
     0.082512    0.083052    0.083435    0.088158    0.093037    0.096577
     0.101452    0.115837    0.120764    0.130051    0.144950    0.148471
     0.153963    0.159667    0.159720    0.160031    0.160164    0.161709
     0.164175    0.168830    0.170864    0.175098    0.179340    0.184398
     0.188341    0.193684    0.194877    0.197688    0.205558    0.220290
     0.222093    0.247359    0.250070    0.261350    0.264404    0.268558
     0.274039    0.276317    0.283853    0.286006    0.289454    0.292754
     0.293141    0.293397    0.297163    0.301504    0.303922    0.305936
     0.330249    0.332539    0.334232    0.337509    0.338336    0.338565
     0.339242    0.339483    0.339663    0.340043    0.340303    0.340596
     0.340651    0.340942    0.341209    0.341445    0.342037    0.342653
     0.343129    0.344484    0.364070    0.392911    0.396129    0.398605
     0.400882    0.404736    0.414801    0.443255    0.514409    0.518701
     0.521366    0.533253    0.547730    0.910142    0.922817    0.941956

 Minimum Search - Taking Simple RFO Step
 Searching for Lamda that Minimizes Along All modes
 Value Taken    Lamda =  -0.00338458
 Calculated Step too Large.  Step scaled by  0.389251
 Step Taken.  Stepsize is  0.300000

                             Maximum     Tolerance    Cnvgd?
         Gradient           0.007762      0.000300      NO
         Displacement       0.163346      0.001200      NO
         Energy change     -0.001282      0.000001      NO


 New Cartesian Coordinates Obtained by Inverse Iteration

 Displacement from previous Coordinates is:  2.331729
 ----------------------------------------------------------------
             Standard Nuclear Orientation (Angstroms)
    I     Atom           X                Y                Z
 ----------------------------------------------------------------
    1      C      -2.6411981005     1.1073158422    -0.3630396011
    2      H      -2.4387395098     1.8173213432    -1.1755186655
    3      C      -1.7083826531    -0.0972970464    -0.5754645476
    4      H      -1.8093771195    -0.8009174630     0.2514149045
    5      O      -0.3710483272     0.4539548686    -0.5746746427
    6      C      -1.9869965062    -0.8289617407    -1.8974538373
    7      H      -1.6831649633    -0.1697946559    -2.7181790924
    8      H      -1.3708056808    -1.7293235401    -1.9525939300
    9      C      -3.4630154484    -1.2094654238    -2.1093696826
   10      C      -3.9568601138    -2.3707414052    -1.2707336357
   11      O      -3.4477765957    -2.7792677625    -0.2555388721
   12      H      -4.8829282703    -2.8485918995    -1.6665827861
   13      C      -4.3918055183     0.0071643501    -1.8493896423
   14      H      -5.4431571568    -0.2923849911    -1.9216619223
   15      H      -4.2203354741     0.7351068464    -2.6501742132
   16      C      -4.1100490664     0.6607133281    -0.4948668907
   17      H      -4.7597707856     1.5337693647    -0.3789582784
   18      H      -4.3719647500    -0.0290665616     0.3156396789
   19      C      -2.3803647418     1.8818180872     0.9708873119
   20      C      -1.3407450360     3.0026927217     0.8778020977
   21      H      -1.3384533233     3.5999433317     1.7917113595
   22      H      -0.3404226202     2.6034132744     0.7196598710
   23      H      -1.5757763461     3.6618489590     0.0373770246
   24      C      -2.1231721425     0.9396171631     2.1324137269
   25      O      -1.2423310562     1.0674610440     2.9507661736
   26      H      -2.8404906349     0.0954244838     2.2196808353
   27      H      -3.6090584459    -1.5134212436    -3.1535146712
   28      H      -3.3456639360     2.3458971727     1.2365769799
   29      O       1.8008787079     0.4031698461    -0.9043700351
   30      C       3.0596551692    -0.2531588845    -0.8554377748
   31      H       3.0190892254    -1.2304416139    -1.3523062439
   32      C       0.7346959663    -0.3675719586    -0.3671642797
   33      H       0.6549408914    -1.3212562859    -0.9147743891
   34      C       4.0331980218     0.5991564464    -1.6702739752
   35      O       4.5375678006     0.2501312991    -2.7039748078
   36      O       4.2698613932     1.7880923409    -1.0812321294
   37      H       4.8799087051     2.2803723701    -1.6510201700
   38      C       3.4893792262    -0.4395520921     0.6059749386
   39      H       3.5709470784     0.5572398807     1.0634091744
   40      O       4.7406847319    -1.1030904348     0.6121542712
   41      H       4.9335216155    -1.3799687592     1.5160287922
   42      C       2.4084971283    -1.2515232709     1.3139876264
   43      H       2.4143074150    -2.2654797249     0.9006019995
   44      O       2.7093885354    -1.4330675160     2.7031242393
   45      H       2.6833656494    -0.5713824893     3.1405778772
   46      C       1.0129344223    -0.6504363426     1.1262252676
   47      H       0.9501060927     0.3164974477     1.6477403571
   48      O       0.0148492490    -1.5405962691     1.5962193971
   49      H       0.2451080131    -1.8155389188     2.4919188520
 ----------------------------------------------------------------
 Molecular Point Group                 C1    NOp =  1
 Largest Abelian Subgroup              C1    NOp =  1
 Nuclear Repulsion Energy =  2500.1230304673 hartrees
 There are       96 alpha and       96 beta electrons
 Applying Cartesian multipole field
    Component          Value
    ---------          -----
     (2,0,0)        1.00000E-12
     (0,2,0)        2.00000E-11
     (0,0,2)       -3.00000E-11
 Nucleus-field energy     =    -0.0000000168 hartrees
 Requested basis set is 6-311++G(d,p)
 There are 270 shells and 718 basis functions
 A cutoff of  1.0D-11 yielded  26551 shell pairs
 There are    184171 function pairs (    195357 Cartesian)
 Smallest overlap matrix eigenvalue = 1.19E-06

 Q-Chem warning in module stvman/mkSTV.C, line 306:

 Overlap eigenvalue is smaller than square root of threshold
 Use THRESH >= 12 to get rid of this warning

 Guess MOs from SCF MO coefficient file

 -----------------------------------------------------------------------
  General SCF calculation program by
  Eric Jon Sundstrom, Paul Horn, Yuezhi Mao, Dmitri Zuev, Alec White,
  David Stuck, Shaama M.S., Shane Yost, Joonho Lee, David Small,
  Daniel Levine, Susi Lehtola, Hugh Burton, Evgeny Epifanovsky
 -----------------------------------------------------------------------
 Exchange:     0.2000 Hartree-Fock + 0.0800 Slater + 0.7200 B88
 Correlation:  0.1900 VWN1RPA + 0.8100 LYP
 Using SG-1 standard quadrature grid
 using 6 threads for integral computing
 -------------------------------------------------------
 OpenMP Integral computing Module                
 Release: version 2.0, May 2017, Q-Chem Inc. Pleasanton 
 -------------------------------------------------------
 -------------------------------------------------------
 OpenMP BLAS3 based DFT computing Module                
 Release: version 1.0, May 2013, Q-Chem Inc. Pittsburgh 
 -------------------------------------------------------
 A restricted SCF calculation will be
 performed using DIIS
 SCF converges when DIIS error is below 1.0e-08
 ---------------------------------------
  Cycle       Energy         DIIS error
 ---------------------------------------
    1   -1301.4224235797      1.09e-03  
    2   -1301.5183192257      1.71e-04  
    3   -1301.5174733359      2.41e-04  
    4   -1301.5200044550      3.64e-05  
    5   -1301.5200393300      2.47e-05  
    6   -1301.5200676789      6.56e-06  
    7   -1301.5200696795      1.69e-06  
    8   -1301.5200698348      4.83e-07  
    9   -1301.5200698465      2.32e-07  
   10   -1301.5200698491      9.78e-08  
   11   -1301.5200698496      4.09e-08  
   12   -1301.5200698497      1.30e-08  
   13   -1301.5200698498      3.70e-09  Convergence criterion met
 ---------------------------------------
 SCF time:   CPU 2456.19s  wall 432.00s 
 SCF   energy in the final basis set =    -1301.5200698498
 Total energy in the final basis set =    -1301.5200698498

 --------------------------------------------------------------

                    Orbital Energies (a.u.)
 --------------------------------------------------------------

 Alpha MOs
 -- Occupied --
-19.1844 -19.1566 -19.1544 -19.1432 -19.1402 -19.1396 -19.1376 -19.1290
-19.1269 -10.3200 -10.2927 -10.2755 -10.2635 -10.2566 -10.2463 -10.2449
-10.2387 -10.2344 -10.2057 -10.1977 -10.1952 -10.1934 -10.1884 -10.1853
-10.1576  -1.1283  -1.0962  -1.0704  -1.0663  -1.0564  -1.0481  -1.0386
 -1.0351  -1.0317  -0.8649  -0.8166  -0.8055  -0.7930  -0.7603  -0.7504
 -0.6945  -0.6767  -0.6702  -0.6535  -0.6446  -0.6240  -0.6123  -0.6065
 -0.5667  -0.5582  -0.5550  -0.5443  -0.5421  -0.5169  -0.5096  -0.5076
 -0.5020  -0.4964  -0.4946  -0.4874  -0.4855  -0.4788  -0.4771  -0.4659
 -0.4485  -0.4446  -0.4367  -0.4322  -0.4292  -0.4208  -0.4178  -0.4123
 -0.4019  -0.3956  -0.3936  -0.3877  -0.3843  -0.3815  -0.3767  -0.3732
 -0.3658  -0.3639  -0.3594  -0.3466  -0.3455  -0.3401  -0.3348  -0.3318
 -0.3158  -0.3108  -0.3029  -0.2913  -0.2798  -0.2714  -0.2697  -0.2591
 -- Virtual --
 -0.0506  -0.0371  -0.0272  -0.0192  -0.0154  -0.0066  -0.0048   0.0008
  0.0029   0.0099   0.0161   0.0210   0.0214   0.0259   0.0324   0.0357
  0.0417   0.0462   0.0475   0.0525   0.0537   0.0597   0.0625   0.0675
  0.0724   0.0760   0.0774   0.0797   0.0814   0.0839   0.0862   0.0877
  0.0954   0.0965   0.0989   0.1007   0.1022   0.1041   0.1067   0.1088
  0.1113   0.1139   0.1154   0.1169   0.1192   0.1220   0.1242   0.1266
  0.1291   0.1309   0.1330   0.1350   0.1369   0.1389   0.1413   0.1428
  0.1450   0.1473   0.1504   0.1531   0.1547   0.1555   0.1584   0.1589
  0.1621   0.1647   0.1649   0.1702   0.1721   0.1745   0.1755   0.1784
  0.1829   0.1846   0.1867   0.1885   0.1924   0.1931   0.1969   0.2004
  0.2030   0.2039   0.2069   0.2097   0.2124   0.2147   0.2188   0.2209
  0.2234   0.2262   0.2298   0.2312   0.2319   0.2370   0.2419   0.2421
  0.2444   0.2495   0.2514   0.2527   0.2565   0.2569   0.2607   0.2646
  0.2658   0.2686   0.2694   0.2732   0.2764   0.2793   0.2803   0.2821
  0.2872   0.2901   0.2921   0.2966   0.2982   0.3016   0.3044   0.3080
  0.3094   0.3112   0.3156   0.3167   0.3185   0.3206   0.3237   0.3271
  0.3298   0.3335   0.3348   0.3352   0.3411   0.3427   0.3498   0.3506
  0.3555   0.3576   0.3626   0.3645   0.3661   0.3697   0.3725   0.3749
  0.3762   0.3800   0.3832   0.3852   0.3889   0.3898   0.3973   0.3988
  0.4043   0.4050   0.4090   0.4162   0.4200   0.4210   0.4306   0.4319
  0.4366   0.4384   0.4445   0.4459   0.4542   0.4636   0.4683   0.4694
  0.4758   0.4801   0.4878   0.4928   0.4991   0.5005   0.5061   0.5154
  0.5202   0.5263   0.5273   0.5297   0.5461   0.5506   0.5515   0.5639
  0.5658   0.5685   0.5747   0.5869   0.5928   0.5961   0.5983   0.6047
  0.6118   0.6157   0.6243   0.6312   0.6358   0.6402   0.6409   0.6447
  0.6491   0.6508   0.6578   0.6641   0.6697   0.6772   0.6806   0.6824
  0.6901   0.6930   0.6977   0.7000   0.7057   0.7081   0.7204   0.7268
  0.7324   0.7378   0.7425   0.7440   0.7481   0.7530   0.7567   0.7615
  0.7641   0.7688   0.7715   0.7761   0.7815   0.7864   0.7946   0.7983
  0.8011   0.8079   0.8141   0.8158   0.8209   0.8323   0.8360   0.8436
  0.8537   0.8646   0.8669   0.8788   0.9025   0.9175   0.9239   0.9289
  0.9472   0.9494   0.9707   0.9801   0.9875   0.9985   1.0099   1.0310
  1.0348   1.0372   1.0419   1.0558   1.0761   1.0796   1.0880   1.0981
  1.1151   1.1178   1.1266   1.1366   1.1455   1.1500   1.1529   1.1611
  1.1653   1.1692   1.1814   1.1846   1.1865   1.1952   1.2067   1.2095
  1.2124   1.2259   1.2271   1.2353   1.2409   1.2467   1.2504   1.2566
  1.2590   1.2629   1.2727   1.2852   1.2899   1.2932   1.3027   1.3128
  1.3188   1.3296   1.3412   1.3463   1.3611   1.3703   1.3779   1.3881
  1.3968   1.4172   1.4206   1.4277   1.4408   1.4536   1.4596   1.4713
  1.4824   1.4921   1.4975   1.5105   1.5133   1.5153   1.5243   1.5378
  1.5406   1.5485   1.5571   1.5660   1.5680   1.5730   1.5748   1.5849
  1.5873   1.5954   1.5975   1.6005   1.6035   1.6140   1.6161   1.6250
  1.6288   1.6330   1.6374   1.6417   1.6461   1.6495   1.6530   1.6560
  1.6622   1.6655   1.6716   1.6779   1.6835   1.6949   1.7046   1.7063
  1.7181   1.7219   1.7256   1.7306   1.7375   1.7447   1.7566   1.7653
  1.7665   1.7698   1.7826   1.7965   1.8013   1.8084   1.8113   1.8237
  1.8309   1.8343   1.8434   1.8476   1.8565   1.8660   1.8737   1.8777
  1.8917   1.9033   1.9059   1.9150   1.9199   1.9321   1.9396   1.9427
  1.9647   1.9759   1.9831   1.9921   2.0087   2.0116   2.0136   2.0287
  2.0352   2.0440   2.0475   2.0636   2.0637   2.0826   2.0839   2.0982
  2.1066   2.1217   2.1295   2.1453   2.1542   2.1570   2.1596   2.1774
  2.1870   2.1899   2.2091   2.2183   2.2228   2.2358   2.2409   2.2614
  2.2670   2.2880   2.2959   2.3092   2.3124   2.3265   2.3501   2.3586
  2.3670   2.3763   2.3860   2.3965   2.4115   2.4377   2.4450   2.4612
  2.4862   2.5115   2.5160   2.5331   2.5423   2.5460   2.5591   2.5624
  2.5787   2.5895   2.5936   2.6008   2.6137   2.6180   2.6353   2.6380
  2.6509   2.6537   2.6649   2.6733   2.6845   2.6999   2.7039   2.7076
  2.7259   2.7410   2.7457   2.7633   2.7682   2.7851   2.8013   2.8062
  2.8072   2.8206   2.8320   2.8403   2.8500   2.8622   2.8679   2.8853
  2.8957   2.8993   2.9041   2.9082   2.9136   2.9202   2.9287   2.9389
  2.9478   2.9570   2.9630   2.9758   2.9785   2.9902   2.9957   3.0097
  3.0123   3.0239   3.0393   3.0455   3.0571   3.0648   3.0775   3.0877
  3.0938   3.1013   3.1194   3.1266   3.1336   3.1449   3.1483   3.1592
  3.1749   3.1809   3.1812   3.1985   3.2029   3.2162   3.2262   3.2345
  3.2701   3.2877   3.2934   3.3153   3.3222   3.3349   3.3405   3.3513
  3.3665   3.3857   3.3933   3.3968   3.4128   3.4342   3.4492   3.4823
  3.5003   3.5234   3.5265   3.5384   3.5462   3.5848   3.6225   3.6887
  3.7838   3.7899   3.8050   3.8162   3.8307   3.8413   3.8453   3.8681
  3.8934   3.9113   3.9325   3.9392   3.9455   3.9507   3.9882   4.0110
  4.0221   4.0434   4.0735   4.0967   4.1062   4.1310   4.1546   4.1847
  4.1860   4.2168   4.2305   4.2591   4.2986   4.3149   4.3304   4.3457
  4.3532   4.4159   4.9926   5.0701   5.0787   5.1081   5.1264   5.1406
  5.1530   5.1600   5.1937   5.1959   5.2048   5.2797   5.3816   5.3927
  5.4285   5.4434   5.4800   5.5042   5.6052   5.6281   5.6592   5.6776
  5.7431   5.7630   5.7755   5.8171   5.8534  23.7649  23.7682  23.7941
 23.8019  23.8246  23.8268  23.8506  23.8754  23.8810  23.8953  23.9100
 23.9232  23.9364  23.9463  23.9612  24.0166  49.8744  49.9134  49.9539
 49.9613  49.9671  49.9824  49.9969  50.0197  50.0271
 --------------------------------------------------------------

          Ground-State Mulliken Net Atomic Charges

     Atom                 Charge (a.u.)
  ----------------------------------------
      1 C                     0.767230
      2 H                     0.252742
      3 C                    -1.193347
      4 H                     0.404025
      5 O                     0.197160
      6 C                    -0.577170
      7 H                     0.194854
      8 H                     0.172429
      9 C                     0.549842
     10 C                    -0.359515
     11 O                    -0.181970
     12 H                     0.109261
     13 C                    -0.627057
     14 H                     0.202082
     15 H                     0.149643
     16 C                    -0.355212
     17 H                     0.164406
     18 H                     0.189797
     19 C                     0.012791
     20 C                    -0.713898
     21 H                     0.155869
     22 H                     0.240991
     23 H                     0.120757
     24 C                    -0.184350
     25 O                    -0.147475
     26 H                     0.131795
     27 H                     0.262141
     28 H                     0.220861
     29 O                     0.110458
     30 C                    -0.316993
     31 H                     0.266580
     32 C                    -0.449509
     33 H                     0.236987
     34 C                     0.128789
     35 O                    -0.208874
     36 O                    -0.116576
     37 H                     0.295806
     38 C                    -0.286775
     39 H                     0.274622
     40 O                    -0.151609
     41 H                     0.262962
     42 C                    -0.797335
     43 H                     0.282855
     44 O                    -0.193493
     45 H                     0.277180
     46 C                    -0.287627
     47 H                     0.321109
     48 O                    -0.080304
     49 H                     0.273066
  ----------------------------------------
  Sum of atomic charges =     0.000000

 -----------------------------------------------------------------
                    Cartesian Multipole Moments
 -----------------------------------------------------------------
    Charge (ESU x 10^10)
                 0.0000
    Dipole Moment (Debye)
         X      -3.7174      Y       1.7235      Z      -0.8096
       Tot       4.1768
    Quadrupole Moments (Debye-Ang)
        XX    -138.6818     XY       2.9338     YY    -152.6747
        XZ      22.6065     YZ       1.8817     ZZ    -153.4770
    Octopole Moments (Debye-Ang^2)
       XXX     -66.4970    XXY      73.2069    XYY      37.6587
       YYY      61.8251    XXZ      36.7742    XYZ     -30.1884
       YYZ     -15.7166    XZZ     -18.0857    YZZ       0.3118
       ZZZ      37.3367
    Hexadecapole Moments (Debye-Ang^3)
      XXXX   -8051.2431   XXXY     248.6571   XXYY   -1588.3408
      XYYY     -37.5043   YYYY   -1930.4331   XXXZ     195.4580
      XXYZ     -50.3872   XYYZ     -87.1821   YYYZ     -63.6572
      XXZZ   -1748.4757   XYZZ      81.5024   YYZZ    -665.7868
      XZZZ      39.8699   YZZZ     -94.1820   ZZZZ   -2374.6054
 -----------------------------------------------------------------
 Calculating analytic gradient of the SCF energy
 Gradient of SCF Energy
            1           2           3           4           5           6
    1   0.0004897  -0.0003495  -0.0033777   0.0002076   0.0029154   0.0012600
    2  -0.0002122   0.0006499   0.0007744   0.0004513  -0.0007700  -0.0010546
    3  -0.0009805  -0.0000215   0.0002754  -0.0003407  -0.0010402  -0.0002368
            7           8           9          10          11          12
    1  -0.0005122  -0.0004834   0.0010707  -0.0016313   0.0000029   0.0003063
    2   0.0001801   0.0000708  -0.0021720   0.0018561  -0.0002977  -0.0009051
    3  -0.0002631   0.0004361  -0.0015131   0.0015330   0.0006994  -0.0014809
           13          14          15          16          17          18
    1  -0.0005368   0.0000142   0.0002561   0.0005374   0.0000318  -0.0002641
    2   0.0012768   0.0000553  -0.0001439  -0.0009511  -0.0002219   0.0002167
    3   0.0022759  -0.0000550  -0.0002462  -0.0000591  -0.0004379  -0.0000219
           19          20          21          22          23          24
    1   0.0004603   0.0002362  -0.0004679  -0.0000218   0.0002844   0.0001653
    2  -0.0003569   0.0002472   0.0002092  -0.0000435  -0.0001967  -0.0001981
    3  -0.0007691   0.0007909  -0.0002225   0.0000391  -0.0003742  -0.0012187
           25          26          27          28          29          30
    1   0.0013397  -0.0007795  -0.0003188  -0.0000794   0.0000666  -0.0009512
    2  -0.0010150  -0.0004246   0.0006410   0.0005164   0.0009096  -0.0002941
    3   0.0008394  -0.0001302   0.0000290   0.0004714   0.0007574   0.0009741
           31          32          33          34          35          36
    1   0.0001222  -0.0015312   0.0013814  -0.0010263   0.0004729   0.0001013
    2  -0.0003251   0.0010123   0.0000616   0.0021958  -0.0007458  -0.0010837
    3   0.0000275  -0.0008806  -0.0006500  -0.0024671   0.0005870   0.0006491
           37          38          39          40          41          42
    1   0.0000590   0.0007815  -0.0002455  -0.0010382   0.0005320   0.0008094
    2   0.0001263  -0.0011908   0.0006401   0.0002995  -0.0000470   0.0008409
    3   0.0000520   0.0011392  -0.0002190  -0.0005534   0.0003812   0.0000691
           43          44          45          46          47          48
    1  -0.0001651  -0.0006142   0.0003686  -0.0006064   0.0002503   0.0003972
    2  -0.0000706  -0.0006618   0.0006570  -0.0017241   0.0007477   0.0014856
    3  -0.0003069  -0.0007334   0.0000678   0.0022861  -0.0004418   0.0011065
           49
    1   0.0000801
    2  -0.0010153
    3   0.0001774
 Max gradient component =       3.378E-03
 RMS gradient           =       8.809E-04
 Gradient time:  CPU 539.86 s  wall 91.04 s
 Geometry Optimization Parameters
   NAtoms,    NIC,     NZ,  NCons,   NDum,   NFix, NCnnct, MaxDiis
       49     390       0       0       0       0       0       0

 Cartesian Hessian Update
 Hessian Updated using BFGS Update


** GEOMETRY OPTIMIZATION IN DELOCALIZED INTERNAL COORDINATES **
   Searching for a Minimum

   Optimization Cycle:   7

                       Coordinates (Angstroms)
     ATOM                X               Y               Z
      1  C        -2.6411981005    1.1073158422   -0.3630396011
      2  H        -2.4387395098    1.8173213432   -1.1755186655
      3  C        -1.7083826531   -0.0972970464   -0.5754645476
      4  H        -1.8093771195   -0.8009174630    0.2514149045
      5  O        -0.3710483272    0.4539548686   -0.5746746427
      6  C        -1.9869965062   -0.8289617407   -1.8974538373
      7  H        -1.6831649633   -0.1697946559   -2.7181790924
      8  H        -1.3708056808   -1.7293235401   -1.9525939300
      9  C        -3.4630154484   -1.2094654238   -2.1093696826
     10  C        -3.9568601138   -2.3707414052   -1.2707336357
     11  O        -3.4477765957   -2.7792677625   -0.2555388721
     12  H        -4.8829282703   -2.8485918995   -1.6665827861
     13  C        -4.3918055183    0.0071643501   -1.8493896423
     14  H        -5.4431571568   -0.2923849911   -1.9216619223
     15  H        -4.2203354741    0.7351068464   -2.6501742132
     16  C        -4.1100490664    0.6607133281   -0.4948668907
     17  H        -4.7597707856    1.5337693647   -0.3789582784
     18  H        -4.3719647500   -0.0290665616    0.3156396789
     19  C        -2.3803647418    1.8818180872    0.9708873119
     20  C        -1.3407450360    3.0026927217    0.8778020977
     21  H        -1.3384533233    3.5999433317    1.7917113595
     22  H        -0.3404226202    2.6034132744    0.7196598710
     23  H        -1.5757763461    3.6618489590    0.0373770246
     24  C        -2.1231721425    0.9396171631    2.1324137269
     25  O        -1.2423310562    1.0674610440    2.9507661736
     26  H        -2.8404906349    0.0954244838    2.2196808353
     27  H        -3.6090584459   -1.5134212436   -3.1535146712
     28  H        -3.3456639360    2.3458971727    1.2365769799
     29  O         1.8008787079    0.4031698461   -0.9043700351
     30  C         3.0596551692   -0.2531588845   -0.8554377748
     31  H         3.0190892254   -1.2304416139   -1.3523062439
     32  C         0.7346959663   -0.3675719586   -0.3671642797
     33  H         0.6549408914   -1.3212562859   -0.9147743891
     34  C         4.0331980218    0.5991564464   -1.6702739752
     35  O         4.5375678006    0.2501312991   -2.7039748078
     36  O         4.2698613932    1.7880923409   -1.0812321294
     37  H         4.8799087051    2.2803723701   -1.6510201700
     38  C         3.4893792262   -0.4395520921    0.6059749386
     39  H         3.5709470784    0.5572398807    1.0634091744
     40  O         4.7406847319   -1.1030904348    0.6121542712
     41  H         4.9335216155   -1.3799687592    1.5160287922
     42  C         2.4084971283   -1.2515232709    1.3139876264
     43  H         2.4143074150   -2.2654797249    0.9006019995
     44  O         2.7093885354   -1.4330675160    2.7031242393
     45  H         2.6833656494   -0.5713824893    3.1405778772
     46  C         1.0129344223   -0.6504363426    1.1262252676
     47  H         0.9501060927    0.3164974477    1.6477403571
     48  O         0.0148492490   -1.5405962691    1.5962193971
     49  H         0.2451080131   -1.8155389188    2.4919188520
   Point Group: c1    Number of degrees of freedom:   141


   Energy is  -1301.520069850

 Hessian Updated using BFGS Update

139 Hessian modes will be used to form the next step
  Hessian Eigenvalues:
     0.002157    0.003501    0.005196    0.006036    0.006309    0.006379
     0.006575    0.006820    0.007668    0.008008    0.008195    0.010272
     0.010974    0.011305    0.012234    0.014453    0.018134    0.020096
     0.022058    0.023223    0.030796    0.031542    0.032410    0.033924
     0.037236    0.040733    0.041171    0.042509    0.045526    0.045774
     0.046616    0.047470    0.047710    0.048246    0.049244    0.049793
     0.051573    0.051758    0.054030    0.054347    0.054580    0.055789
     0.056644    0.057054    0.057222    0.058374    0.060756    0.060903
     0.061418    0.068719    0.069224    0.070463    0.075283    0.078333
     0.082555    0.083057    0.083432    0.088158    0.093841    0.096742
     0.106027    0.115424    0.120989    0.132494    0.141902    0.147649
     0.148581    0.159572    0.159985    0.160017    0.160138    0.160329
     0.161695    0.165421    0.168573    0.171665    0.178016    0.182837
     0.185944    0.187683    0.192378    0.196934    0.204227    0.215584
     0.221768    0.223611    0.245033    0.250454    0.259326    0.265057
     0.271029    0.274132    0.276066    0.284795    0.285296    0.289725
     0.292699    0.293090    0.293883    0.296414    0.301586    0.303943
     0.306271    0.322809    0.330735    0.333351    0.336593    0.338376
     0.338473    0.339243    0.339471    0.339663    0.340026    0.340230
     0.340503    0.340607    0.340939    0.341168    0.341353    0.341928
     0.342492    0.343110    0.344528    0.352063    0.390928    0.395580
     0.398727    0.400879    0.404834    0.413700    0.427089    0.514393
     0.518696    0.521277    0.532829    0.547106    0.921560    0.924655
     0.941357

 Minimum Search - Taking Simple RFO Step
 Searching for Lamda that Minimizes Along All modes
 Value Taken    Lamda =  -0.00198477
 Calculated Step too Large.  Step scaled by  0.727231
 Step Taken.  Stepsize is  0.300000

                             Maximum     Tolerance    Cnvgd?
         Gradient           0.010068      0.000300      NO
         Displacement       0.086243      0.001200      NO
         Energy change     -0.000714      0.000001      NO


 New Cartesian Coordinates Obtained by Inverse Iteration

 Displacement from previous Coordinates is:  1.116597
 ----------------------------------------------------------------
             Standard Nuclear Orientation (Angstroms)
    I     Atom           X                Y                Z
 ----------------------------------------------------------------
    1      C      -2.6565902274     1.1053045599    -0.3317496705
    2      H      -2.4783483555     1.8201059732    -1.1457601358
    3      C      -1.6948616220    -0.0781485281    -0.5677626497
    4      H      -1.7920210166    -0.8127044039     0.2325028282
    5      O      -0.3632087443     0.4805506277    -0.5428097379
    6      C      -1.9525514653    -0.7587382685    -1.9205063745
    7      H      -1.6672193561    -0.0577432564    -2.7118719660
    8      H      -1.3072232480    -1.6356061044    -2.0167534701
    9      C      -3.4144572520    -1.1796856195    -2.1406636691
   10      C      -3.8553079568    -2.3902970056    -1.3447714070
   11      O      -3.2969570181    -2.8376728371    -0.3701602819
   12      H      -4.8110199512    -2.8383293943    -1.6990281176
   13      C      -4.3832387082    -0.0078083782    -1.8339976745
   14      H      -5.4236819506    -0.3434775381    -1.9077630793
   15      H      -4.2449169696     0.7499466504    -2.6131686684
   16      C      -4.1121689541     0.6177580584    -0.4634991768
   17      H      -4.7906047848     1.4645257806    -0.3192475790
   18      H      -4.3423396185    -0.1010758473     0.3320264460
   19      C      -2.4173235777     1.8976481701     0.9976929354
   20      C      -1.4487068944     3.0770120882     0.8729801406
   21      H      -1.4361549147     3.6637834200     1.7940053650
   22      H      -0.4349221991     2.7372785212     0.6653254385
   23      H      -1.7580487030     3.7333677834     0.0542251931
   24      C      -2.0894872649     0.9910652276     2.1687786783
   25      O      -1.2068501444     1.1891706969     2.9739192572
   26      H      -2.7541428069     0.1091459621     2.2814682009
   27      H      -3.5585001129    -1.4504868704    -3.1945602278
   28      H      -3.4025298664     2.3064496675     1.2781988707
   29      O       1.8082054255     0.3793180112    -0.9089396709
   30      C       3.0529802575    -0.3035507351    -0.8585003717
   31      H       2.9835380147    -1.2865891787    -1.3404034768
   32      C       0.7307358490    -0.3635831534    -0.3525696030
   33      H       0.6161122948    -1.3166027738    -0.8933110977
   34      C       4.0419211603     0.5121581313    -1.6883488908
   35      O       4.5215761289     0.1456846091    -2.7310911544
   36      O       4.2918263066     1.7154526017    -1.1332983217
   37      H       4.8986458726     2.1826761420    -1.7288888940
   38      C       3.4896818891    -0.4730988475     0.6017567519
   39      H       3.5802791566     0.5284997776     1.0463237517
   40      O       4.7359722249    -1.1462512520     0.6174817054
   41      H       4.9199770078    -1.4141992257     1.5268679333
   42      C       2.4015899031    -1.2676729833     1.3222744561
   43      H       2.3933817139    -2.2843136239     0.9149226526
   44      O       2.7079624166    -1.4435691595     2.7114496023
   45      H       2.6795854794    -0.5790986457     3.1454267529
   46      C       1.0129282979    -0.6465116226     1.1395721028
   47      H       0.9642592373     0.3199264530     1.6618562385
   48      O       0.0019805899    -1.5192839041     1.6154445999
   49      H       0.2292751725    -1.7749062385     2.5185495058
 ----------------------------------------------------------------
 Molecular Point Group                 C1    NOp =  1
 Largest Abelian Subgroup              C1    NOp =  1
 Nuclear Repulsion Energy =  2497.5224910546 hartrees
 There are       96 alpha and       96 beta electrons
 Applying Cartesian multipole field
    Component          Value
    ---------          -----
     (2,0,0)        1.00000E-12
     (0,2,0)        2.00000E-11
     (0,0,2)       -3.00000E-11
 Nucleus-field energy     =    -0.0000000174 hartrees
 Requested basis set is 6-311++G(d,p)
 There are 270 shells and 718 basis functions
 A cutoff of  1.0D-11 yielded  26536 shell pairs
 There are    183951 function pairs (    195119 Cartesian)
 Smallest overlap matrix eigenvalue = 1.21E-06

 Q-Chem warning in module stvman/mkSTV.C, line 306:

 Overlap eigenvalue is smaller than square root of threshold
 Use THRESH >= 12 to get rid of this warning

 Guess MOs from SCF MO coefficient file

 -----------------------------------------------------------------------
  General SCF calculation program by
  Eric Jon Sundstrom, Paul Horn, Yuezhi Mao, Dmitri Zuev, Alec White,
  David Stuck, Shaama M.S., Shane Yost, Joonho Lee, David Small,
  Daniel Levine, Susi Lehtola, Hugh Burton, Evgeny Epifanovsky
 -----------------------------------------------------------------------
 Exchange:     0.2000 Hartree-Fock + 0.0800 Slater + 0.7200 B88
 Correlation:  0.1900 VWN1RPA + 0.8100 LYP
 Using SG-1 standard quadrature grid
 using 6 threads for integral computing
 -------------------------------------------------------
 OpenMP Integral computing Module                
 Release: version 2.0, May 2017, Q-Chem Inc. Pleasanton 
 -------------------------------------------------------
 -------------------------------------------------------
 OpenMP BLAS3 based DFT computing Module                
 Release: version 1.0, May 2013, Q-Chem Inc. Pittsburgh 
 -------------------------------------------------------
 A restricted SCF calculation will be
 performed using DIIS
 SCF converges when DIIS error is below 1.0e-08
 ---------------------------------------
  Cycle       Energy         DIIS error
 ---------------------------------------
    1   -1301.4987727133      5.13e-04  
    2   -1301.5206499237      6.11e-05  
    3   -1301.5207352545      6.28e-05  
    4   -1301.5209092085      2.12e-05  
    5   -1301.5209260758      9.32e-06  
    6   -1301.5209300628      2.84e-06  
    7   -1301.5209304014      1.04e-06  
    8   -1301.5209304563      1.71e-07  
    9   -1301.5209304582      1.11e-07  
   10   -1301.5209304587      5.04e-08  
   11   -1301.5209304586      1.67e-08  
   12   -1301.5209304588      5.05e-09  Convergence criterion met
 ---------------------------------------
 SCF time:   CPU 2265.10s  wall 398.00s 
 SCF   energy in the final basis set =    -1301.5209304588
 Total energy in the final basis set =    -1301.5209304588

 --------------------------------------------------------------

                    Orbital Energies (a.u.)
 --------------------------------------------------------------

 Alpha MOs
 -- Occupied --
-19.1844 -19.1570 -19.1550 -19.1434 -19.1403 -19.1401 -19.1390 -19.1289
-19.1273 -10.3203 -10.2930 -10.2757 -10.2644 -10.2570 -10.2464 -10.2453
-10.2394 -10.2344 -10.2057 -10.1979 -10.1961 -10.1942 -10.1890 -10.1848
-10.1585  -1.1278  -1.0963  -1.0692  -1.0664  -1.0558  -1.0487  -1.0371
 -1.0357  -1.0325  -0.8651  -0.8166  -0.8059  -0.7932  -0.7605  -0.7508
 -0.6948  -0.6768  -0.6698  -0.6541  -0.6441  -0.6236  -0.6128  -0.6072
 -0.5669  -0.5591  -0.5551  -0.5451  -0.5418  -0.5174  -0.5093  -0.5074
 -0.5023  -0.4964  -0.4947  -0.4875  -0.4856  -0.4784  -0.4772  -0.4658
 -0.4483  -0.4446  -0.4371  -0.4332  -0.4298  -0.4211  -0.4173  -0.4130
 -0.4019  -0.3960  -0.3941  -0.3879  -0.3844  -0.3820  -0.3771  -0.3738
 -0.3662  -0.3644  -0.3594  -0.3472  -0.3454  -0.3395  -0.3350  -0.3319
 -0.3167  -0.3112  -0.3032  -0.2917  -0.2801  -0.2719  -0.2700  -0.2600
 -- Virtual --
 -0.0511  -0.0378  -0.0279  -0.0192  -0.0153  -0.0070  -0.0048   0.0003
  0.0028   0.0099   0.0159   0.0205   0.0211   0.0254   0.0328   0.0359
  0.0415   0.0462   0.0471   0.0521   0.0536   0.0593   0.0627   0.0679
  0.0720   0.0755   0.0769   0.0792   0.0808   0.0846   0.0858   0.0873
  0.0948   0.0967   0.0981   0.1005   0.1019   0.1038   0.1065   0.1084
  0.1117   0.1134   0.1152   0.1164   0.1190   0.1220   0.1240   0.1256
  0.1285   0.1309   0.1324   0.1346   0.1368   0.1390   0.1413   0.1431
  0.1447   0.1471   0.1500   0.1527   0.1547   0.1552   0.1579   0.1591
  0.1628   0.1640   0.1647   0.1686   0.1717   0.1738   0.1757   0.1784
  0.1818   0.1840   0.1867   0.1881   0.1923   0.1927   0.1962   0.1988
  0.2019   0.2032   0.2062   0.2085   0.2122   0.2142   0.2190   0.2218
  0.2234   0.2268   0.2292   0.2313   0.2315   0.2362   0.2409   0.2434
  0.2445   0.2482   0.2504   0.2520   0.2551   0.2562   0.2605   0.2643
  0.2649   0.2678   0.2687   0.2715   0.2760   0.2770   0.2796   0.2823
  0.2882   0.2897   0.2912   0.2960   0.2995   0.3011   0.3033   0.3073
  0.3088   0.3096   0.3142   0.3152   0.3183   0.3214   0.3232   0.3274
  0.3294   0.3323   0.3338   0.3349   0.3401   0.3428   0.3495   0.3497
  0.3547   0.3575   0.3621   0.3629   0.3656   0.3698   0.3705   0.3728
  0.3760   0.3792   0.3822   0.3845   0.3883   0.3910   0.3972   0.3980
  0.4034   0.4043   0.4094   0.4146   0.4196   0.4209   0.4270   0.4309
  0.4346   0.4373   0.4423   0.4455   0.4545   0.4642   0.4682   0.4689
  0.4748   0.4820   0.4868   0.4943   0.4988   0.5015   0.5037   0.5147
  0.5198   0.5246   0.5262   0.5302   0.5464   0.5497   0.5509   0.5624
  0.5660   0.5688   0.5730   0.5867   0.5920   0.5950   0.5990   0.6033
  0.6121   0.6136   0.6240   0.6295   0.6326   0.6382   0.6397   0.6435
  0.6477   0.6510   0.6576   0.6642   0.6688   0.6774   0.6813   0.6826
  0.6876   0.6913   0.6967   0.6993   0.7041   0.7057   0.7189   0.7234
  0.7299   0.7367   0.7421   0.7446   0.7458   0.7515   0.7558   0.7620
  0.7648   0.7680   0.7738   0.7760   0.7815   0.7865   0.7944   0.7984
  0.7999   0.8060   0.8110   0.8148   0.8224   0.8315   0.8335   0.8463
  0.8528   0.8653   0.8698   0.8746   0.9004   0.9152   0.9235   0.9263
  0.9465   0.9512   0.9653   0.9816   0.9862   0.9959   1.0108   1.0242
  1.0342   1.0363   1.0419   1.0534   1.0739   1.0797   1.0878   1.0944
  1.1172   1.1207   1.1265   1.1351   1.1469   1.1501   1.1527   1.1610
  1.1642   1.1710   1.1775   1.1856   1.1867   1.1921   1.2048   1.2062
  1.2103   1.2226   1.2286   1.2354   1.2408   1.2451   1.2467   1.2544
  1.2564   1.2637   1.2718   1.2835   1.2906   1.2942   1.3033   1.3162
  1.3187   1.3315   1.3398   1.3458   1.3598   1.3701   1.3770   1.3899
  1.3955   1.4102   1.4197   1.4250   1.4411   1.4478   1.4586   1.4667
  1.4803   1.4892   1.4972   1.5094   1.5131   1.5149   1.5214   1.5369
  1.5402   1.5470   1.5573   1.5646   1.5669   1.5746   1.5763   1.5836
  1.5875   1.5917   1.5956   1.6012   1.6030   1.6113   1.6138   1.6227
  1.6251   1.6324   1.6375   1.6418   1.6445   1.6467   1.6533   1.6546
  1.6604   1.6665   1.6715   1.6767   1.6829   1.6945   1.7016   1.7041
  1.7188   1.7206   1.7268   1.7328   1.7370   1.7483   1.7538   1.7619
  1.7656   1.7708   1.7829   1.7936   1.8000   1.8039   1.8076   1.8226
  1.8297   1.8330   1.8415   1.8475   1.8583   1.8651   1.8711   1.8790
  1.8875   1.9016   1.9055   1.9156   1.9217   1.9331   1.9371   1.9400
  1.9647   1.9739   1.9859   1.9958   2.0074   2.0100   2.0123   2.0300
  2.0326   2.0448   2.0470   2.0622   2.0647   2.0802   2.0830   2.0945
  2.1062   2.1215   2.1271   2.1431   2.1498   2.1548   2.1572   2.1771
  2.1835   2.1867   2.2074   2.2174   2.2211   2.2352   2.2385   2.2596
  2.2655   2.2880   2.2946   2.3088   2.3123   2.3268   2.3484   2.3548
  2.3647   2.3747   2.3848   2.3963   2.4065   2.4354   2.4402   2.4612
  2.4834   2.5106   2.5146   2.5315   2.5422   2.5488   2.5605   2.5606
  2.5781   2.5878   2.5936   2.6023   2.6145   2.6164   2.6332   2.6387
  2.6488   2.6523   2.6636   2.6713   2.6813   2.6992   2.7046   2.7086
  2.7225   2.7381   2.7441   2.7661   2.7679   2.7856   2.8007   2.8019
  2.8043   2.8213   2.8312   2.8417   2.8486   2.8604   2.8678   2.8833
  2.8931   2.8975   2.8998   2.9063   2.9129   2.9147   2.9260   2.9378
  2.9482   2.9571   2.9591   2.9732   2.9756   2.9911   2.9975   3.0113
  3.0134   3.0239   3.0393   3.0465   3.0571   3.0658   3.0732   3.0850
  3.0914   3.0998   3.1173   3.1217   3.1304   3.1458   3.1485   3.1570
  3.1704   3.1782   3.1831   3.1940   3.1999   3.2126   3.2224   3.2310
  3.2687   3.2867   3.2904   3.3148   3.3211   3.3323   3.3404   3.3530
  3.3634   3.3843   3.3875   3.3966   3.4132   3.4337   3.4481   3.4800
  3.4999   3.5209   3.5252   3.5369   3.5448   3.5816   3.6202   3.6879
  3.7818   3.7879   3.8035   3.8140   3.8280   3.8372   3.8411   3.8610
  3.8937   3.9117   3.9320   3.9334   3.9453   3.9510   3.9899   4.0112
  4.0213   4.0440   4.0735   4.0942   4.1063   4.1298   4.1552   4.1833
  4.1876   4.2198   4.2350   4.2608   4.2984   4.3119   4.3320   4.3430
  4.3525   4.4093   4.9922   5.0705   5.0781   5.1066   5.1245   5.1333
  5.1563   5.1634   5.1935   5.1964   5.2021   5.2790   5.3827   5.3928
  5.4287   5.4421   5.4797   5.5033   5.6009   5.6253   5.6550   5.6720
  5.7361   5.7606   5.7718   5.8130   5.8534  23.7652  23.7689  23.7923
 23.8019  23.8220  23.8249  23.8503  23.8739  23.8788  23.8940  23.9073
 23.9193  23.9338  23.9452  23.9629  24.0136  49.8736  49.9126  49.9520
 49.9598  49.9656  49.9798  49.9950  50.0191  50.0277
 --------------------------------------------------------------

          Ground-State Mulliken Net Atomic Charges

     Atom                 Charge (a.u.)
  ----------------------------------------
      1 C                     0.809692
      2 H                     0.247587
      3 C                    -1.214928
      4 H                     0.385883
      5 O                     0.197812
      6 C                    -0.550296
      7 H                     0.195754
      8 H                     0.169933
      9 C                     0.539321
     10 C                    -0.351627
     11 O                    -0.179871
     12 H                     0.106918
     13 C                    -0.631879
     14 H                     0.201451
     15 H                     0.151219
     16 C                    -0.352529
     17 H                     0.167481
     18 H                     0.189908
     19 C                    -0.002415
     20 C                    -0.729785
     21 H                     0.158163
     22 H                     0.237300
     23 H                     0.123684
     24 C                    -0.180413
     25 O                    -0.151243
     26 H                     0.136313
     27 H                     0.260627
     28 H                     0.215145
     29 O                     0.100237
     30 C                    -0.306190
     31 H                     0.264214
     32 C                    -0.445009
     33 H                     0.237195
     34 C                     0.127414
     35 O                    -0.209262
     36 O                    -0.113455
     37 H                     0.294241
     38 C                    -0.295673
     39 H                     0.276350
     40 O                    -0.151506
     41 H                     0.262494
     42 C                    -0.783344
     43 H                     0.284722
     44 O                    -0.196200
     45 H                     0.277642
     46 C                    -0.281027
     47 H                     0.315259
     48 O                    -0.079441
     49 H                     0.272133
  ----------------------------------------
  Sum of atomic charges =     0.000000

 -----------------------------------------------------------------
                    Cartesian Multipole Moments
 -----------------------------------------------------------------
    Charge (ESU x 10^10)
                 0.0000
    Dipole Moment (Debye)
         X      -3.9016      Y       1.7029      Z      -0.7215
       Tot       4.3178
    Quadrupole Moments (Debye-Ang)
        XX    -137.9761     XY       3.2371     YY    -154.1032
        XZ      21.7703     YZ       0.7692     ZZ    -153.1719
    Octopole Moments (Debye-Ang^2)
       XXX     -71.7096    XXY      73.4468    XYY      34.6412
       YYY      65.0121    XXZ      37.6197    XYZ     -30.0955
       YYZ     -14.9993    XZZ     -20.1912    YZZ       0.2818
       ZZZ      37.7408
    Hexadecapole Moments (Debye-Ang^3)
      XXXX   -7970.7216   XXXY     313.6621   XXYY   -1591.1781
      XYYY       2.5698   YYYY   -1978.3102   XXXZ     180.1520
      XXYZ     -72.2233   XYYZ     -86.1649   YYYZ     -89.2957
      XXZZ   -1736.1751   XYZZ     108.5362   YYZZ    -681.3990
      XZZZ      47.6211   YZZZ    -127.8602   ZZZZ   -2417.5450
 -----------------------------------------------------------------
 Calculating analytic gradient of the SCF energy
 Gradient of SCF Energy
            1           2           3           4           5           6
    1  -0.0008222  -0.0003901  -0.0014844   0.0005947   0.0018972   0.0008453
    2   0.0002499   0.0002503  -0.0011857   0.0002138  -0.0010936   0.0006231
    3  -0.0001034  -0.0002716   0.0004334  -0.0003578  -0.0018048  -0.0002920
            7           8           9          10          11          12
    1  -0.0000156  -0.0000798   0.0003653  -0.0004780   0.0008787  -0.0003561
    2  -0.0004133  -0.0000883  -0.0009276  -0.0008750   0.0000494   0.0006374
    3  -0.0001781   0.0001963   0.0000048  -0.0048336   0.0043931  -0.0000743
           13          14          15          16          17          18
    1  -0.0002544  -0.0000729   0.0003532   0.0007083  -0.0001831  -0.0002100
    2   0.0012425  -0.0000260  -0.0001801  -0.0002564  -0.0002143   0.0001925
    3   0.0019553  -0.0002013  -0.0002772  -0.0003967  -0.0003795   0.0001329
           19          20          21          22          23          24
    1   0.0002370  -0.0002298  -0.0004084  -0.0001131   0.0002734  -0.0027256
    2   0.0005205  -0.0000272   0.0004103   0.0002291   0.0000793  -0.0012115
    3  -0.0003897   0.0005183  -0.0000110  -0.0000528  -0.0003560  -0.0015751
           25          26          27          28          29          30
    1   0.0031077  -0.0005189  -0.0004509   0.0003131   0.0006842  -0.0022127
    2   0.0004532   0.0002170   0.0005382   0.0002074   0.0011624   0.0004151
    3   0.0025185  -0.0002290   0.0002387   0.0006437   0.0002907   0.0003093
           31          32          33          34          35          36
    1  -0.0003713  -0.0010354   0.0008205   0.0009789   0.0008867  -0.0015157
    2  -0.0002589  -0.0009696   0.0002407  -0.0003298  -0.0005925   0.0002409
    3  -0.0001471  -0.0013222  -0.0005475   0.0044847  -0.0041180   0.0009500
           37          38          39          40          41          42
    1   0.0005546   0.0019769  -0.0001606  -0.0005152   0.0003556   0.0004891
    2   0.0000668  -0.0002016   0.0004612   0.0004770  -0.0000709   0.0003910
    3  -0.0009090   0.0000031  -0.0000916  -0.0012180   0.0012246  -0.0003868
           43          44          45          46          47          48
    1   0.0000765  -0.0004025   0.0000898  -0.0017244  -0.0002356  -0.0003708
    2  -0.0002615  -0.0015630   0.0015045  -0.0013827   0.0000763   0.0013654
    3  -0.0004308  -0.0009961   0.0004670   0.0032416  -0.0002377  -0.0007323
           49
    1   0.0008510
    2  -0.0003858
    3   0.0009150
 Max gradient component =       4.834E-03
 RMS gradient           =       1.132E-03
 Gradient time:  CPU 538.63 s  wall 90.92 s
 Geometry Optimization Parameters
   NAtoms,    NIC,     NZ,  NCons,   NDum,   NFix, NCnnct, MaxDiis
       49     390       0       0       0       0       0       0

 Cartesian Hessian Update
 Hessian Updated using BFGS Update


** GEOMETRY OPTIMIZATION IN DELOCALIZED INTERNAL COORDINATES **
   Searching for a Minimum

   Optimization Cycle:   8

                       Coordinates (Angstroms)
     ATOM                X               Y               Z
      1  C        -2.6565902274    1.1053045599   -0.3317496705
      2  H        -2.4783483555    1.8201059732   -1.1457601358
      3  C        -1.6948616220   -0.0781485281   -0.5677626497
      4  H        -1.7920210166   -0.8127044039    0.2325028282
      5  O        -0.3632087443    0.4805506277   -0.5428097379
      6  C        -1.9525514653   -0.7587382685   -1.9205063745
      7  H        -1.6672193561   -0.0577432564   -2.7118719660
      8  H        -1.3072232480   -1.6356061044   -2.0167534701
      9  C        -3.4144572520   -1.1796856195   -2.1406636691
     10  C        -3.8553079568   -2.3902970056   -1.3447714070
     11  O        -3.2969570181   -2.8376728371   -0.3701602819
     12  H        -4.8110199512   -2.8383293943   -1.6990281176
     13  C        -4.3832387082   -0.0078083782   -1.8339976745
     14  H        -5.4236819506   -0.3434775381   -1.9077630793
     15  H        -4.2449169696    0.7499466504   -2.6131686684
     16  C        -4.1121689541    0.6177580584   -0.4634991768
     17  H        -4.7906047848    1.4645257806   -0.3192475790
     18  H        -4.3423396185   -0.1010758473    0.3320264460
     19  C        -2.4173235777    1.8976481701    0.9976929354
     20  C        -1.4487068944    3.0770120882    0.8729801406
     21  H        -1.4361549147    3.6637834200    1.7940053650
     22  H        -0.4349221991    2.7372785212    0.6653254385
     23  H        -1.7580487030    3.7333677834    0.0542251931
     24  C        -2.0894872649    0.9910652276    2.1687786783
     25  O        -1.2068501444    1.1891706969    2.9739192572
     26  H        -2.7541428069    0.1091459621    2.2814682009
     27  H        -3.5585001129   -1.4504868704   -3.1945602278
     28  H        -3.4025298664    2.3064496675    1.2781988707
     29  O         1.8082054255    0.3793180112   -0.9089396709
     30  C         3.0529802575   -0.3035507351   -0.8585003717
     31  H         2.9835380147   -1.2865891787   -1.3404034768
     32  C         0.7307358490   -0.3635831534   -0.3525696030
     33  H         0.6161122948   -1.3166027738   -0.8933110977
     34  C         4.0419211603    0.5121581313   -1.6883488908
     35  O         4.5215761289    0.1456846091   -2.7310911544
     36  O         4.2918263066    1.7154526017   -1.1332983217
     37  H         4.8986458726    2.1826761420   -1.7288888940
     38  C         3.4896818891   -0.4730988475    0.6017567519
     39  H         3.5802791566    0.5284997776    1.0463237517
     40  O         4.7359722249   -1.1462512520    0.6174817054
     41  H         4.9199770078   -1.4141992257    1.5268679333
     42  C         2.4015899031   -1.2676729833    1.3222744561
     43  H         2.3933817139   -2.2843136239    0.9149226526
     44  O         2.7079624166   -1.4435691595    2.7114496023
     45  H         2.6795854794   -0.5790986457    3.1454267529
     46  C         1.0129282979   -0.6465116226    1.1395721028
     47  H         0.9642592373    0.3199264530    1.6618562385
     48  O         0.0019805899   -1.5192839041    1.6154445999
     49  H         0.2292751725   -1.7749062385    2.5185495058
   Point Group: c1    Number of degrees of freedom:   141


   Energy is  -1301.520930459

 Hessian Updated using BFGS Update

140 Hessian modes will be used to form the next step
  Hessian Eigenvalues:
     0.002317    0.002482    0.005198    0.005960    0.006309    0.006388
     0.006588    0.006827    0.007672    0.008019    0.008618    0.010215
     0.010859    0.011287    0.012175    0.014438    0.018158    0.020231
     0.022075    0.023609    0.030812    0.031424    0.033563    0.036950
     0.038830    0.040719    0.042462    0.044983    0.045698    0.046333
     0.047124    0.047567    0.048146    0.048968    0.049291    0.049929
     0.051568    0.052443    0.054006    0.054574    0.054792    0.055685
     0.056677    0.057041    0.057217    0.058293    0.060115    0.061137
     0.061549    0.068621    0.069259    0.070595    0.075284    0.078218
     0.082561    0.083042    0.083490    0.088149    0.095226    0.096745
     0.107467    0.115731    0.120965    0.134957    0.146924    0.148491
     0.152372    0.159824    0.159985    0.160017    0.160099    0.160181
     0.160964    0.161748    0.165408    0.169175    0.171492    0.178534
     0.180459    0.185865    0.191913    0.195929    0.198535    0.202439
     0.216382    0.221683    0.223190    0.245492    0.249855    0.256948
     0.265790    0.273536    0.274681    0.283166    0.285262    0.289414
     0.291033    0.292810    0.293124    0.295440    0.300243    0.302883
     0.303567    0.306388    0.314789    0.330962    0.333503    0.336319
     0.338360    0.338673    0.339396    0.339485    0.339668    0.339927
     0.340192    0.340517    0.340606    0.340933    0.341152    0.341502
     0.341864    0.342346    0.342947    0.344943    0.347846    0.389601
     0.395638    0.398902    0.400642    0.405356    0.414728    0.427208
     0.514386    0.518660    0.521217    0.528817    0.547102    0.922541
     0.934737    0.943467

 Minimum Search - Taking Simple RFO Step
 Searching for Lamda that Minimizes Along All modes
 Value Taken    Lamda =  -0.00146713
 Calculated Step too Large.  Step scaled by  0.602012
 Step Taken.  Stepsize is  0.300000

                             Maximum     Tolerance    Cnvgd?
         Gradient           0.003572      0.000300      NO
         Displacement       0.109875      0.001200      NO
         Energy change     -0.000861      0.000001      NO


 New Cartesian Coordinates Obtained by Inverse Iteration

 Displacement from previous Coordinates is:  1.152765
 ----------------------------------------------------------------
             Standard Nuclear Orientation (Angstroms)
    I     Atom           X                Y                Z
 ----------------------------------------------------------------
    1      C      -2.6754297775     1.1018498605    -0.3037361197
    2      H      -2.5146714285     1.8273620626    -1.1116411684
    3      C      -1.6898209294    -0.0563641389    -0.5610300218
    4      H      -1.7887685979    -0.8228210043     0.2089432878
    5      O      -0.3650496900     0.5138419028    -0.4988087526
    6      C      -1.9238397056    -0.6830888115    -1.9440460262
    7      H      -1.6574483130     0.0617129448    -2.7008928993
    8      H      -1.2511012532    -1.5340848762    -2.0796640780
    9      C      -3.3714435349    -1.1400288925    -2.1822699843
   10      C      -3.7656962312    -2.4006979081    -1.4418574022
   11      O      -3.1393612036    -2.9226033970    -0.5495698772
   12      H      -4.7296150387    -2.8414208904    -1.7811276411
   13      C      -4.3785286421    -0.0151507758    -1.8281922363
   14      H      -5.4068919849    -0.3852191859    -1.9059917634
   15      H      -4.2741027531     0.7739769881    -2.5808699215
   16      C      -4.1174299896     0.5759587698    -0.4394737864
   17      H      -4.8212168391     1.3955213562    -0.2626421697
   18      H      -4.3156643497    -0.1745437953     0.3356965729
   19      C      -2.4528861364     1.8947656295     1.0274852917
   20      C      -1.5103379339     3.0934307173     0.8936137073
   21      H      -1.4750005325     3.6632202551     1.8245306727
   22      H      -0.4981951186     2.7736363638     0.6469104578
   23      H      -1.8575130558     3.7600392623     0.0985603901
   24      C      -2.1006664503     1.0038267550     2.2014894132
   25      O      -1.2340798437     1.2399376273     3.0130607201
   26      H      -2.7458864291     0.1096012705     2.3252720364
   27      H      -3.5103607832    -1.3717833487    -3.2466112859
   28      H      -3.4473311300     2.2787575502     1.3101378828
   29      O       1.8028061312     0.3571354582    -0.9137582549
   30      C       3.0327525914    -0.3537611741    -0.8652040079
   31      H       2.9290830841    -1.3477712900    -1.3169152346
   32      C       0.7202831651    -0.3444109574    -0.3154573027
   33      H       0.5687212179    -1.3068649687    -0.8289146891
   34      C       4.0267040378     0.4114389520    -1.7345657271
   35      O       4.4784390212     0.0028330114    -2.7740541554
   36      O       4.3140381038     1.6260522576    -1.2235096306
   37      H       4.9224366647     2.0583735934    -1.8432443503
   38      C       3.4910313896    -0.4935651894     0.5918814304
   39      H       3.6070647709     0.5169783083     1.0088950732
   40      O       4.7243576250    -1.1895915479     0.6062393040
   41      H       4.9111535623    -1.4456985359     1.5180956936
   42      C       2.4010108161    -1.2492350401     1.3512545118
   43      H       2.3662492517    -2.2751944443     0.9699005757
   44      O       2.7281650539    -1.3954781369     2.7394988544
   45      H       2.7137153536    -0.5212985462     3.1533405455
   46      C       1.0233888246    -0.6034401721     1.1748375505
   47      H       1.0007468828     0.3722940382     1.6807240534
   48      O       0.0009417480    -1.4474285147     1.6780603586
   49      H       0.2242790948    -1.6751758750     2.5892441431
 ----------------------------------------------------------------
 Molecular Point Group                 C1    NOp =  1
 Largest Abelian Subgroup              C1    NOp =  1
 Nuclear Repulsion Energy =  2496.0144418924 hartrees
 There are       96 alpha and       96 beta electrons
 Applying Cartesian multipole field
    Component          Value
    ---------          -----
     (2,0,0)        1.00000E-12
     (0,2,0)        2.00000E-11
     (0,0,2)       -3.00000E-11
 Nucleus-field energy     =    -0.0000000194 hartrees
 Requested basis set is 6-311++G(d,p)
 There are 270 shells and 718 basis functions
 A cutoff of  1.0D-11 yielded  26518 shell pairs
 There are    183823 function pairs (    194961 Cartesian)
 Smallest overlap matrix eigenvalue = 1.24E-06

 Q-Chem warning in module stvman/mkSTV.C, line 306:

 Overlap eigenvalue is smaller than square root of threshold
 Use THRESH >= 12 to get rid of this warning

 Guess MOs from SCF MO coefficient file

 -----------------------------------------------------------------------
  General SCF calculation program by
  Eric Jon Sundstrom, Paul Horn, Yuezhi Mao, Dmitri Zuev, Alec White,
  David Stuck, Shaama M.S., Shane Yost, Joonho Lee, David Small,
  Daniel Levine, Susi Lehtola, Hugh Burton, Evgeny Epifanovsky
 -----------------------------------------------------------------------
 Exchange:     0.2000 Hartree-Fock + 0.0800 Slater + 0.7200 B88
 Correlation:  0.1900 VWN1RPA + 0.8100 LYP
 Using SG-1 standard quadrature grid
 using 6 threads for integral computing
 -------------------------------------------------------
 OpenMP Integral computing Module                
 Release: version 2.0, May 2017, Q-Chem Inc. Pleasanton 
 -------------------------------------------------------
 -------------------------------------------------------
 OpenMP BLAS3 based DFT computing Module                
 Release: version 1.0, May 2013, Q-Chem Inc. Pittsburgh 
 -------------------------------------------------------
 A restricted SCF calculation will be
 performed using DIIS
 SCF converges when DIIS error is below 1.0e-08
 ---------------------------------------
  Cycle       Energy         DIIS error
 ---------------------------------------
    1   -1301.4928611034      5.81e-04  
    2   -1301.5211811569      7.99e-05  
    3   -1301.5212364498      9.08e-05  
    4   -1301.5215809722      2.65e-05  
    5   -1301.5216054876      1.28e-05  
    6   -1301.5216130231      3.27e-06  
    7   -1301.5216134811      1.12e-06  
    8   -1301.5216135494      2.26e-07  
    9   -1301.5216135516      1.63e-07  
   10   -1301.5216135527      5.52e-08  
   11   -1301.5216135528      1.77e-08  
   12   -1301.5216135526      5.28e-09  Convergence criterion met
 ---------------------------------------
 SCF time:   CPU 2260.88s  wall 398.00s 
 SCF   energy in the final basis set =    -1301.5216135526
 Total energy in the final basis set =    -1301.5216135526

 --------------------------------------------------------------

                    Orbital Energies (a.u.)
 --------------------------------------------------------------

 Alpha MOs
 -- Occupied --
-19.1843 -19.1572 -19.1553 -19.1434 -19.1413 -19.1402 -19.1395 -19.1290
-19.1270 -10.3204 -10.2930 -10.2757 -10.2643 -10.2572 -10.2465 -10.2456
-10.2401 -10.2350 -10.2059 -10.1978 -10.1964 -10.1944 -10.1897 -10.1845
-10.1585  -1.1278  -1.0964  -1.0694  -1.0667  -1.0559  -1.0491  -1.0371
 -1.0361  -1.0333  -0.8656  -0.8168  -0.8062  -0.7936  -0.7606  -0.7514
 -0.6953  -0.6767  -0.6697  -0.6544  -0.6439  -0.6236  -0.6134  -0.6081
 -0.5669  -0.5601  -0.5553  -0.5456  -0.5422  -0.5181  -0.5092  -0.5070
 -0.5028  -0.4968  -0.4948  -0.4878  -0.4856  -0.4782  -0.4774  -0.4660
 -0.4486  -0.4447  -0.4376  -0.4340  -0.4301  -0.4214  -0.4174  -0.4135
 -0.4020  -0.3964  -0.3938  -0.3879  -0.3845  -0.3822  -0.3774  -0.3743
 -0.3663  -0.3647  -0.3595  -0.3473  -0.3460  -0.3395  -0.3353  -0.3322
 -0.3175  -0.3115  -0.3033  -0.2919  -0.2805  -0.2724  -0.2706  -0.2601
 -- Virtual --
 -0.0508  -0.0376  -0.0281  -0.0189  -0.0155  -0.0072  -0.0045  -0.0004
  0.0029   0.0097   0.0159   0.0201   0.0208   0.0249   0.0331   0.0361
  0.0416   0.0460   0.0475   0.0517   0.0533   0.0592   0.0630   0.0682
  0.0716   0.0750   0.0766   0.0782   0.0806   0.0850   0.0855   0.0873
  0.0947   0.0969   0.0977   0.1002   0.1018   0.1036   0.1061   0.1087
  0.1118   0.1130   0.1149   0.1160   0.1196   0.1221   0.1238   0.1252
  0.1277   0.1307   0.1318   0.1345   0.1369   0.1386   0.1407   0.1430
  0.1436   0.1472   0.1501   0.1521   0.1543   0.1555   0.1580   0.1596
  0.1629   0.1637   0.1648   0.1678   0.1715   0.1736   0.1757   0.1791
  0.1805   0.1841   0.1863   0.1885   0.1920   0.1927   0.1961   0.1979
  0.2004   0.2024   0.2058   0.2077   0.2124   0.2137   0.2191   0.2229
  0.2235   0.2273   0.2295   0.2315   0.2318   0.2355   0.2399   0.2445
  0.2446   0.2472   0.2495   0.2513   0.2546   0.2559   0.2607   0.2634
  0.2643   0.2670   0.2692   0.2707   0.2764   0.2766   0.2799   0.2837
  0.2874   0.2895   0.2914   0.2961   0.2983   0.3013   0.3030   0.3073
  0.3077   0.3100   0.3129   0.3159   0.3182   0.3205   0.3241   0.3273
  0.3277   0.3319   0.3327   0.3352   0.3401   0.3427   0.3483   0.3497
  0.3535   0.3571   0.3610   0.3617   0.3652   0.3678   0.3716   0.3721
  0.3742   0.3780   0.3814   0.3835   0.3883   0.3917   0.3969   0.3985
  0.4021   0.4036   0.4111   0.4136   0.4191   0.4212   0.4264   0.4292
  0.4316   0.4372   0.4403   0.4478   0.4557   0.4634   0.4672   0.4694
  0.4737   0.4820   0.4867   0.4945   0.4989   0.5027   0.5061   0.5144
  0.5198   0.5251   0.5280   0.5322   0.5437   0.5496   0.5532   0.5602
  0.5649   0.5712   0.5715   0.5873   0.5922   0.5955   0.5981   0.6044
  0.6111   0.6137   0.6218   0.6274   0.6304   0.6359   0.6403   0.6437
  0.6469   0.6520   0.6576   0.6655   0.6680   0.6765   0.6824   0.6842
  0.6846   0.6904   0.6947   0.6984   0.7030   0.7055   0.7173   0.7213
  0.7304   0.7349   0.7414   0.7447   0.7455   0.7504   0.7552   0.7612
  0.7667   0.7672   0.7758   0.7772   0.7821   0.7853   0.7945   0.7979
  0.7989   0.8037   0.8113   0.8149   0.8247   0.8300   0.8332   0.8469
  0.8526   0.8635   0.8711   0.8751   0.8982   0.9141   0.9196   0.9245
  0.9468   0.9529   0.9621   0.9803   0.9850   0.9964   1.0098   1.0190
  1.0321   1.0349   1.0430   1.0531   1.0725   1.0789   1.0892   1.0908
  1.1180   1.1231   1.1257   1.1338   1.1461   1.1499   1.1529   1.1600
  1.1640   1.1719   1.1736   1.1869   1.1874   1.1916   1.2019   1.2052
  1.2122   1.2193   1.2286   1.2353   1.2413   1.2451   1.2480   1.2523
  1.2583   1.2654   1.2712   1.2810   1.2932   1.2960   1.3033   1.3117
  1.3218   1.3302   1.3404   1.3467   1.3620   1.3681   1.3784   1.3909
  1.3944   1.4040   1.4186   1.4226   1.4377   1.4446   1.4593   1.4647
  1.4798   1.4864   1.4958   1.5079   1.5126   1.5138   1.5198   1.5378
  1.5417   1.5443   1.5584   1.5626   1.5673   1.5737   1.5777   1.5832
  1.5865   1.5908   1.5966   1.5997   1.6034   1.6098   1.6138   1.6203
  1.6234   1.6306   1.6362   1.6418   1.6439   1.6462   1.6525   1.6562
  1.6603   1.6674   1.6709   1.6765   1.6848   1.6953   1.6998   1.7043
  1.7173   1.7207   1.7275   1.7355   1.7372   1.7505   1.7540   1.7601
  1.7665   1.7714   1.7850   1.7952   1.7975   1.8023   1.8056   1.8246
  1.8275   1.8350   1.8405   1.8481   1.8583   1.8635   1.8686   1.8797
  1.8825   1.9010   1.9060   1.9178   1.9245   1.9327   1.9349   1.9376
  1.9672   1.9708   1.9868   1.9983   2.0073   2.0093   2.0117   2.0292
  2.0363   2.0442   2.0485   2.0626   2.0656   2.0796   2.0841   2.0941
  2.1059   2.1223   2.1253   2.1408   2.1483   2.1538   2.1568   2.1780
  2.1846   2.1856   2.2065   2.2153   2.2192   2.2339   2.2388   2.2571
  2.2678   2.2875   2.2932   2.3080   2.3127   2.3285   2.3468   2.3534
  2.3644   2.3732   2.3830   2.3965   2.4049   2.4336   2.4388   2.4621
  2.4813   2.5099   2.5150   2.5315   2.5429   2.5515   2.5589   2.5613
  2.5777   2.5868   2.5930   2.6024   2.6140   2.6165   2.6322   2.6389
  2.6496   2.6526   2.6625   2.6706   2.6800   2.6998   2.7064   2.7100
  2.7225   2.7362   2.7449   2.7680   2.7697   2.7875   2.7981   2.8011
  2.8045   2.8171   2.8304   2.8417   2.8489   2.8569   2.8693   2.8818
  2.8919   2.8969   2.8994   2.9056   2.9097   2.9155   2.9275   2.9367
  2.9466   2.9545   2.9598   2.9700   2.9752   2.9945   2.9991   3.0101
  3.0180   3.0264   3.0423   3.0483   3.0570   3.0663   3.0712   3.0845
  3.0914   3.0990   3.1167   3.1188   3.1292   3.1460   3.1518   3.1551
  3.1674   3.1775   3.1834   3.1870   3.2018   3.2104   3.2196   3.2316
  3.2710   3.2882   3.2886   3.3147   3.3226   3.3291   3.3417   3.3579
  3.3644   3.3849   3.3873   3.3970   3.4141   3.4347   3.4480   3.4801
  3.5011   3.5224   3.5276   3.5385   3.5456   3.5796   3.6203   3.6888
  3.7796   3.7885   3.8032   3.8134   3.8258   3.8342   3.8391   3.8617
  3.8951   3.9120   3.9304   3.9328   3.9439   3.9506   3.9919   4.0101
  4.0188   4.0416   4.0726   4.0920   4.1049   4.1291   4.1552   4.1834
  4.1880   4.2222   4.2386   4.2620   4.2992   4.3118   4.3322   4.3417
  4.3557   4.4052   4.9919   5.0692   5.0781   5.1054   5.1244   5.1333
  5.1572   5.1631   5.1941   5.1968   5.2004   5.2797   5.3842   5.3937
  5.4286   5.4417   5.4802   5.5007   5.6008   5.6251   5.6551   5.6719
  5.7293   5.7564   5.7718   5.8127   5.8538  23.7655  23.7710  23.7925
 23.8021  23.8213  23.8242  23.8518  23.8721  23.8772  23.8949  23.9065
 23.9187  23.9321  23.9441  23.9642  24.0133  49.8737  49.9126  49.9508
 49.9593  49.9655  49.9778  49.9962  50.0191  50.0292
 --------------------------------------------------------------

          Ground-State Mulliken Net Atomic Charges

     Atom                 Charge (a.u.)
  ----------------------------------------
      1 C                     0.825641
      2 H                     0.244991
      3 C                    -1.294733
      4 H                     0.370935
      5 O                     0.194310
      6 C                    -0.484399
      7 H                     0.194816
      8 H                     0.173004
      9 C                     0.540050
     10 C                    -0.359850
     11 O                    -0.177129
     12 H                     0.105060
     13 C                    -0.644057
     14 H                     0.200703
     15 H                     0.150839
     16 C                    -0.339450
     17 H                     0.170434
     18 H                     0.187558
     19 C                    -0.001610
     20 C                    -0.737746
     21 H                     0.160143
     22 H                     0.232843
     23 H                     0.124908
     24 C                    -0.183607
     25 O                    -0.153219
     26 H                     0.135078
     27 H                     0.261791
     28 H                     0.212070
     29 O                     0.092309
     30 C                    -0.298158
     31 H                     0.262235
     32 C                    -0.426359
     33 H                     0.232819
     34 C                     0.138934
     35 O                    -0.208952
     36 O                    -0.112349
     37 H                     0.294122
     38 C                    -0.288114
     39 H                     0.277899
     40 O                    -0.150349
     41 H                     0.261945
     42 C                    -0.796864
     43 H                     0.287383
     44 O                    -0.195531
     45 H                     0.277594
     46 C                    -0.256584
     47 H                     0.310171
     48 O                    -0.085679
     49 H                     0.274153
  ----------------------------------------
  Sum of atomic charges =     0.000000

 -----------------------------------------------------------------
                    Cartesian Multipole Moments
 -----------------------------------------------------------------
    Charge (ESU x 10^10)
                 0.0000
    Dipole Moment (Debye)
         X      -3.9491      Y       1.8424      Z      -0.6469
       Tot       4.4055
    Quadrupole Moments (Debye-Ang)
        XX    -136.6519     XY       3.8437     YY    -155.6741
        XZ      20.9969     YZ      -0.4785     ZZ    -153.0802
    Octopole Moments (Debye-Ang^2)
       XXX     -70.4949    XXY      74.1667    XYY      32.7154
       YYY      69.1172    XXZ      37.0408    XYZ     -29.8894
       YYZ     -11.7789    XZZ     -20.0746    YZZ       2.4891
       ZZZ      36.5354
    Hexadecapole Moments (Debye-Ang^3)
      XXXX   -7866.1203   XXXY     374.2584   XXYY   -1590.7780
      XYYY      31.2533   YYYY   -1993.3523   XXXZ     154.2914
      XXYZ    -100.0300   XYYZ     -84.6016   YYYZ    -124.6276
      XXZZ   -1725.2374   XYZZ     139.8709   YYZZ    -694.5247
      XZZZ      55.5944   YZZZ    -164.3706   ZZZZ   -2497.8422
 -----------------------------------------------------------------
 Calculating analytic gradient of the SCF energy
 Gradient of SCF Energy
            1           2           3           4           5           6
    1  -0.0007434   0.0000988  -0.0007357   0.0004608   0.0010750   0.0003277
    2   0.0001945  -0.0000640  -0.0020343   0.0001990  -0.0000662   0.0015864
    3  -0.0001249  -0.0001847   0.0012850  -0.0007327  -0.0024731  -0.0001917
            7           8           9          10          11          12
    1   0.0002427   0.0000763   0.0013345  -0.0029750   0.0016883   0.0006004
    2  -0.0004266  -0.0002327  -0.0022273   0.0021352  -0.0010255  -0.0003015
    3  -0.0000288   0.0001224  -0.0012848  -0.0017888   0.0028788  -0.0006959
           13          14          15          16          17          18
    1  -0.0006795  -0.0000716   0.0005035   0.0004739  -0.0002123   0.0000402
    2   0.0008639  -0.0000306  -0.0002982   0.0000531  -0.0001074   0.0000531
    3   0.0019161  -0.0002596  -0.0002156  -0.0002703  -0.0002009   0.0001055
           19          20          21          22          23          24
    1  -0.0003775  -0.0005072  -0.0002197   0.0001981   0.0002292  -0.0012000
    2   0.0010727  -0.0006227   0.0003642   0.0001122   0.0002271  -0.0023474
    3   0.0006176   0.0001689  -0.0000074  -0.0000958  -0.0002586  -0.0026699
           25          26          27          28          29          30
    1   0.0019504  -0.0008329  -0.0005314   0.0002042   0.0007247  -0.0017635
    2   0.0011377   0.0010896   0.0007802  -0.0001418   0.0007161   0.0006574
    3   0.0023281   0.0002995   0.0001741   0.0005057   0.0000743  -0.0001926
           31          32          33          34          35          36
    1  -0.0005045  -0.0009592   0.0003222   0.0011936   0.0006493  -0.0014065
    2  -0.0001166  -0.0006309   0.0002822  -0.0010597  -0.0003566   0.0005031
    3  -0.0000556  -0.0000327  -0.0005044   0.0050581  -0.0040705   0.0005566
           37          38          39          40          41          42
    1   0.0005222   0.0021142  -0.0002175  -0.0005334   0.0001565   0.0001172
    2   0.0000881   0.0000571   0.0002648   0.0003887   0.0000551  -0.0001043
    3  -0.0008360  -0.0001325  -0.0001011  -0.0008660   0.0008490  -0.0001344
           43          44          45          46          47          48
    1   0.0002064  -0.0002478  -0.0001021  -0.0011895  -0.0002139  -0.0001971
    2  -0.0002499  -0.0012382   0.0012007  -0.0011366  -0.0001620   0.0011132
    3  -0.0004422  -0.0005792   0.0003952   0.0026897  -0.0003399  -0.0009556
           49
    1   0.0009110
    2  -0.0002145
    3   0.0007015
 Max gradient component =       5.058E-03
 RMS gradient           =       1.082E-03
 Gradient time:  CPU 538.61 s  wall 90.86 s
 Geometry Optimization Parameters
   NAtoms,    NIC,     NZ,  NCons,   NDum,   NFix, NCnnct, MaxDiis
       49     390       0       0       0       0       0       0

 Cartesian Hessian Update
 Hessian Updated using BFGS Update


** GEOMETRY OPTIMIZATION IN DELOCALIZED INTERNAL COORDINATES **
   Searching for a Minimum

   Optimization Cycle:   9

                       Coordinates (Angstroms)
     ATOM                X               Y               Z
      1  C        -2.6754297775    1.1018498605   -0.3037361197
      2  H        -2.5146714285    1.8273620626   -1.1116411684
      3  C        -1.6898209294   -0.0563641389   -0.5610300218
      4  H        -1.7887685979   -0.8228210043    0.2089432878
      5  O        -0.3650496900    0.5138419028   -0.4988087526
      6  C        -1.9238397056   -0.6830888115   -1.9440460262
      7  H        -1.6574483130    0.0617129448   -2.7008928993
      8  H        -1.2511012532   -1.5340848762   -2.0796640780
      9  C        -3.3714435349   -1.1400288925   -2.1822699843
     10  C        -3.7656962312   -2.4006979081   -1.4418574022
     11  O        -3.1393612036   -2.9226033970   -0.5495698772
     12  H        -4.7296150387   -2.8414208904   -1.7811276411
     13  C        -4.3785286421   -0.0151507758   -1.8281922363
     14  H        -5.4068919849   -0.3852191859   -1.9059917634
     15  H        -4.2741027531    0.7739769881   -2.5808699215
     16  C        -4.1174299896    0.5759587698   -0.4394737864
     17  H        -4.8212168391    1.3955213562   -0.2626421697
     18  H        -4.3156643497   -0.1745437953    0.3356965729
     19  C        -2.4528861364    1.8947656295    1.0274852917
     20  C        -1.5103379339    3.0934307173    0.8936137073
     21  H        -1.4750005325    3.6632202551    1.8245306727
     22  H        -0.4981951186    2.7736363638    0.6469104578
     23  H        -1.8575130558    3.7600392623    0.0985603901
     24  C        -2.1006664503    1.0038267550    2.2014894132
     25  O        -1.2340798437    1.2399376273    3.0130607201
     26  H        -2.7458864291    0.1096012705    2.3252720364
     27  H        -3.5103607832   -1.3717833487   -3.2466112859
     28  H        -3.4473311300    2.2787575502    1.3101378828
     29  O         1.8028061312    0.3571354582   -0.9137582549
     30  C         3.0327525914   -0.3537611741   -0.8652040079
     31  H         2.9290830841   -1.3477712900   -1.3169152346
     32  C         0.7202831651   -0.3444109574   -0.3154573027
     33  H         0.5687212179   -1.3068649687   -0.8289146891
     34  C         4.0267040378    0.4114389520   -1.7345657271
     35  O         4.4784390212    0.0028330114   -2.7740541554
     36  O         4.3140381038    1.6260522576   -1.2235096306
     37  H         4.9224366647    2.0583735934   -1.8432443503
     38  C         3.4910313896   -0.4935651894    0.5918814304
     39  H         3.6070647709    0.5169783083    1.0088950732
     40  O         4.7243576250   -1.1895915479    0.6062393040
     41  H         4.9111535623   -1.4456985359    1.5180956936
     42  C         2.4010108161   -1.2492350401    1.3512545118
     43  H         2.3662492517   -2.2751944443    0.9699005757
     44  O         2.7281650539   -1.3954781369    2.7394988544
     45  H         2.7137153536   -0.5212985462    3.1533405455
     46  C         1.0233888246   -0.6034401721    1.1748375505
     47  H         1.0007468828    0.3722940382    1.6807240534
     48  O         0.0009417480   -1.4474285147    1.6780603586
     49  H         0.2242790948   -1.6751758750    2.5892441431
   Point Group: c1    Number of degrees of freedom:   141


   Energy is  -1301.521613553

 Hessian Updated using BFGS Update

141 Hessian modes will be used to form the next step
  Hessian Eigenvalues:
     0.001063    0.002422    0.005198    0.005848    0.006309    0.006388
     0.006638    0.006832    0.007771    0.008017    0.010096    0.010590
     0.011233    0.011943    0.014420    0.016860    0.019857    0.022059
     0.023339    0.023656    0.030719    0.031530    0.033455    0.036944
     0.040540    0.041163    0.042539    0.044098    0.045639    0.046387
     0.046665    0.047852    0.048256    0.048662    0.049530    0.050093
     0.051561    0.052456    0.053976    0.054579    0.054885    0.055394
     0.056846    0.057009    0.057270    0.058766    0.060121    0.061414
     0.061931    0.068374    0.069598    0.070810    0.075446    0.078186
     0.082468    0.083011    0.083520    0.088244    0.095065    0.096777
     0.107328    0.115749    0.121417    0.134969    0.146432    0.148477
     0.152368    0.158720    0.159848    0.160000    0.160017    0.160104
     0.160245    0.160361    0.161920    0.165469    0.169097    0.171409
     0.177353    0.179714    0.186330    0.191885    0.195053    0.197897
     0.201751    0.218268    0.222056    0.227545    0.247646    0.250968
     0.255567    0.265779    0.272683    0.273674    0.280327    0.285264
     0.287376    0.289942    0.292934    0.293432    0.295334    0.296824
     0.302553    0.303565    0.306314    0.318023    0.331270    0.334115
     0.336671    0.338353    0.338693    0.339364    0.339407    0.339665
     0.340028    0.340194    0.340581    0.340620    0.341046    0.341071
     0.341321    0.341994    0.342801    0.343124    0.345228    0.347552
     0.389079    0.395756    0.398809    0.400843    0.405286    0.416254
     0.427274    0.513781    0.518655    0.521040    0.523121    0.547158
     0.889425    0.923243    0.941878

 Minimum Search - Taking Simple RFO Step
 Searching for Lamda that Minimizes Along All modes
 Value Taken    Lamda =  -0.00202583
 Calculated Step too Large.  Step scaled by  0.427080
 Step Taken.  Stepsize is  0.300000

                             Maximum     Tolerance    Cnvgd?
         Gradient           0.002423      0.000300      NO
         Displacement       0.102341      0.001200      NO
         Energy change     -0.000683      0.000001      NO


 New Cartesian Coordinates Obtained by Inverse Iteration

 Displacement from previous Coordinates is:  1.320112
 ----------------------------------------------------------------
             Standard Nuclear Orientation (Angstroms)
    I     Atom           X                Y                Z
 ----------------------------------------------------------------
    1      C      -2.6951104248     1.0975762452    -0.2775098276
    2      H      -2.5540768067     1.8423227686    -1.0711544355
    3      C      -1.6832582571    -0.0288908649    -0.5608458194
    4      H      -1.7802940151    -0.8269360176     0.1777201373
    5      O      -0.3672077119     0.5536239489    -0.4588621966
    6      C      -1.8943846746    -0.6012359035    -1.9715318950
    7      H      -1.6516463445     0.1864956179    -2.6918680299
    8      H      -1.1933312360    -1.4218590609    -2.1459535226
    9      C      -3.3254016294    -1.0955445584    -2.2289699346
   10      C      -3.6655701180    -2.4055340710    -1.5495562679
   11      O      -2.9874897725    -2.9743087695    -0.7283520086
   12      H      -4.6545999445    -2.8234335477    -1.8413271873
   13      C      -4.3713714933    -0.0235181826    -1.8294573654
   14      H      -5.3852832266    -0.4301495233    -1.9124350972
   15      H      -4.3052485766     0.7967304892    -2.5524897477
   16      C      -4.1212412017     0.5304862924    -0.4222023235
   17      H      -4.8507078736     1.3192840694    -0.2123560126
   18      H      -4.2863218141    -0.2518395266     0.3294099948
   19      C      -2.4915727453     1.8753565673     1.0638266835
   20      C      -1.5931356352     3.1072415391     0.9327737356
   21      H      -1.5397640180     3.6506819405     1.8781790180
   22      H      -0.5811682759     2.8247186349     0.6420377492
   23      H      -1.9894857801     3.7848502217     0.1708423648
   24      C      -2.0929688744     0.9885644117     2.2242288792
   25      O      -1.2344558362     1.2558879391     3.0326870132
   26      H      -2.6844252799     0.0562437515     2.3341695660
   27      H      -3.4593608710    -1.2889934877    -3.3021767034
   28      H      -3.4980678487     2.2165534812     1.3587560502
   29      O       1.7953006887     0.3309123329    -0.9258815646
   30      C       3.0081474408    -0.4108624550    -0.8740454660
   31      H       2.8686522190    -1.4164643308    -1.2880921071
   32      C       0.7090749349    -0.3178749889    -0.2780992735
   33      H       0.5177357121    -1.2932113285    -0.7518493120
   34      C       4.0055486061     0.2942336893    -1.7881613970
   35      O       4.4367853259    -0.1711367962    -2.8110117016
   36      O       4.3488480625     1.5120912930    -1.3211426627
   37      H       4.9678926521     1.8991995288    -1.9591469404
   38      C       3.4893990103    -0.5154429752     0.5794089565
   39      H       3.6410474241     0.5040746322     0.9608944369
   40      O       4.7031800817    -1.2448218588     0.5951371262
   41      H       4.8931384523    -1.4863168972     1.5095776921
   42      C       2.3965857593    -1.2155008971     1.3863999527
   43      H       2.3272238060    -2.2529386955     1.0438987978
   44      O       2.7482937685    -1.3196582558     2.7728269399
   45      H       2.7585639864    -0.4326277020     3.1560906777
   46      C       1.0352323063    -0.5388574808     1.2101090644
   47      H       1.0454450577     0.4507070683     1.6887599221
   48      O      -0.0025189435    -1.3419907865     1.7496765443
   49      H       0.2124046496    -1.5320639831     2.6706915377
 ----------------------------------------------------------------
 Molecular Point Group                 C1    NOp =  1
 Largest Abelian Subgroup              C1    NOp =  1
 Nuclear Repulsion Energy =  2496.7898919453 hartrees
 There are       96 alpha and       96 beta electrons
 Applying Cartesian multipole field
    Component          Value
    ---------          -----
     (2,0,0)        1.00000E-12
     (0,2,0)        2.00000E-11
     (0,0,2)       -3.00000E-11
 Nucleus-field energy     =    -0.0000000219 hartrees
 Requested basis set is 6-311++G(d,p)
 There are 270 shells and 718 basis functions
 A cutoff of  1.0D-11 yielded  26520 shell pairs
 There are    183888 function pairs (    195052 Cartesian)
 Smallest overlap matrix eigenvalue = 1.23E-06

 Q-Chem warning in module stvman/mkSTV.C, line 306:

 Overlap eigenvalue is smaller than square root of threshold
 Use THRESH >= 12 to get rid of this warning

 Guess MOs from SCF MO coefficient file

 -----------------------------------------------------------------------
  General SCF calculation program by
  Eric Jon Sundstrom, Paul Horn, Yuezhi Mao, Dmitri Zuev, Alec White,
  David Stuck, Shaama M.S., Shane Yost, Joonho Lee, David Small,
  Daniel Levine, Susi Lehtola, Hugh Burton, Evgeny Epifanovsky
 -----------------------------------------------------------------------
 Exchange:     0.2000 Hartree-Fock + 0.0800 Slater + 0.7200 B88
 Correlation:  0.1900 VWN1RPA + 0.8100 LYP
 Using SG-1 standard quadrature grid
 using 6 threads for integral computing
 -------------------------------------------------------
 OpenMP Integral computing Module                
 Release: version 2.0, May 2017, Q-Chem Inc. Pleasanton 
 -------------------------------------------------------
 -------------------------------------------------------
 OpenMP BLAS3 based DFT computing Module                
 Release: version 1.0, May 2013, Q-Chem Inc. Pittsburgh 
 -------------------------------------------------------
 A restricted SCF calculation will be
 performed using DIIS
 SCF converges when DIIS error is below 1.0e-08
 ---------------------------------------
  Cycle       Energy         DIIS error
 ---------------------------------------
    1   -1301.4887522699      6.47e-04  
    2   -1301.5216807265      8.96e-05  
    3   -1301.5215024036      1.25e-04  
    4   -1301.5221745028      2.91e-05  
    5   -1301.5222033513      1.59e-05  
    6   -1301.5222151887      3.37e-06  
    7   -1301.5222157225      1.10e-06  
    8   -1301.5222157916      2.87e-07  
    9   -1301.5222157955      1.96e-07  
   10   -1301.5222157973      7.42e-08  
   11   -1301.5222157974      2.16e-08  
   12   -1301.5222157973      7.61e-09  Convergence criterion met
 ---------------------------------------
 SCF time:   CPU 2263.92s  wall 398.00s 
 SCF   energy in the final basis set =    -1301.5222157973
 Total energy in the final basis set =    -1301.5222157973

 --------------------------------------------------------------

                    Orbital Energies (a.u.)
 --------------------------------------------------------------

 Alpha MOs
 -- Occupied --
-19.1842 -19.1570 -19.1553 -19.1430 -19.1422 -19.1404 -19.1394 -19.1290
-19.1262 -10.3203 -10.2925 -10.2757 -10.2637 -10.2572 -10.2465 -10.2455
-10.2402 -10.2355 -10.2061 -10.1979 -10.1965 -10.1942 -10.1903 -10.1842
-10.1586  -1.1280  -1.0964  -1.0704  -1.0666  -1.0562  -1.0491  -1.0375
 -1.0363  -1.0338  -0.8660  -0.8171  -0.8062  -0.7939  -0.7606  -0.7519
 -0.6958  -0.6766  -0.6694  -0.6545  -0.6438  -0.6238  -0.6140  -0.6089
 -0.5670  -0.5608  -0.5553  -0.5458  -0.5426  -0.5187  -0.5090  -0.5064
 -0.5033  -0.4972  -0.4947  -0.4878  -0.4855  -0.4779  -0.4776  -0.4662
 -0.4491  -0.4448  -0.4380  -0.4348  -0.4300  -0.4217  -0.4172  -0.4138
 -0.4023  -0.3968  -0.3937  -0.3875  -0.3844  -0.3825  -0.3776  -0.3744
 -0.3660  -0.3647  -0.3593  -0.3476  -0.3463  -0.3396  -0.3355  -0.3325
 -0.3184  -0.3114  -0.3033  -0.2920  -0.2807  -0.2730  -0.2711  -0.2598
 -- Virtual --
 -0.0506  -0.0367  -0.0280  -0.0187  -0.0156  -0.0071  -0.0041  -0.0010
  0.0032   0.0098   0.0161   0.0199   0.0208   0.0245   0.0336   0.0361
  0.0418   0.0459   0.0482   0.0513   0.0530   0.0595   0.0632   0.0689
  0.0713   0.0741   0.0762   0.0772   0.0807   0.0851   0.0857   0.0875
  0.0946   0.0972   0.0979   0.0999   0.1016   0.1036   0.1057   0.1093
  0.1120   0.1127   0.1141   0.1162   0.1201   0.1223   0.1235   0.1249
  0.1269   0.1303   0.1321   0.1347   0.1371   0.1382   0.1406   0.1420
  0.1434   0.1469   0.1506   0.1523   0.1543   0.1561   0.1583   0.1599
  0.1621   0.1637   0.1650   0.1679   0.1710   0.1741   0.1762   0.1793
  0.1802   0.1842   0.1864   0.1891   0.1915   0.1929   0.1950   0.1968
  0.1998   0.2021   0.2052   0.2072   0.2128   0.2138   0.2191   0.2239
  0.2256   0.2280   0.2300   0.2319   0.2323   0.2348   0.2385   0.2437
  0.2451   0.2476   0.2495   0.2509   0.2550   0.2556   0.2597   0.2619
  0.2631   0.2660   0.2685   0.2713   0.2763   0.2775   0.2806   0.2846
  0.2866   0.2885   0.2921   0.2952   0.2970   0.3013   0.3038   0.3065
  0.3080   0.3100   0.3128   0.3176   0.3192   0.3206   0.3255   0.3262
  0.3277   0.3322   0.3329   0.3357   0.3410   0.3424   0.3474   0.3503
  0.3529   0.3562   0.3595   0.3613   0.3643   0.3671   0.3711   0.3726
  0.3737   0.3770   0.3814   0.3838   0.3886   0.3917   0.3973   0.3978
  0.4017   0.4053   0.4086   0.4148   0.4179   0.4204   0.4270   0.4276
  0.4306   0.4378   0.4396   0.4506   0.4578   0.4615   0.4655   0.4681
  0.4739   0.4813   0.4858   0.4926   0.4984   0.5026   0.5086   0.5130
  0.5200   0.5269   0.5311   0.5348   0.5404   0.5495   0.5554   0.5587
  0.5639   0.5708   0.5748   0.5888   0.5921   0.5966   0.5977   0.6039
  0.6096   0.6141   0.6205   0.6265   0.6284   0.6339   0.6408   0.6448
  0.6476   0.6519   0.6579   0.6644   0.6689   0.6754   0.6806   0.6852
  0.6869   0.6903   0.6923   0.6985   0.7035   0.7080   0.7154   0.7203
  0.7318   0.7338   0.7420   0.7434   0.7459   0.7501   0.7545   0.7612
  0.7657   0.7678   0.7764   0.7783   0.7831   0.7844   0.7938   0.7967
  0.7992   0.8026   0.8116   0.8163   0.8268   0.8289   0.8345   0.8468
  0.8518   0.8630   0.8727   0.8769   0.8971   0.9149   0.9178   0.9234
  0.9443   0.9538   0.9585   0.9790   0.9817   0.9952   1.0053   1.0182
  1.0300   1.0335   1.0428   1.0530   1.0707   1.0781   1.0851   1.0918
  1.1181   1.1236   1.1272   1.1316   1.1457   1.1518   1.1548   1.1622
  1.1639   1.1724   1.1745   1.1877   1.1888   1.1918   1.1998   1.2055
  1.2128   1.2159   1.2278   1.2333   1.2391   1.2458   1.2500   1.2515
  1.2585   1.2675   1.2737   1.2778   1.2965   1.3001   1.3039   1.3103
  1.3247   1.3292   1.3431   1.3481   1.3636   1.3660   1.3805   1.3899
  1.3948   1.4019   1.4167   1.4233   1.4331   1.4420   1.4616   1.4645
  1.4782   1.4852   1.4948   1.5072   1.5120   1.5138   1.5202   1.5364
  1.5418   1.5432   1.5583   1.5603   1.5675   1.5724   1.5790   1.5839
  1.5845   1.5901   1.5976   1.5994   1.6039   1.6100   1.6126   1.6192
  1.6222   1.6287   1.6343   1.6385   1.6450   1.6475   1.6520   1.6600
  1.6642   1.6695   1.6711   1.6781   1.6872   1.6961   1.7012   1.7043
  1.7151   1.7211   1.7287   1.7369   1.7391   1.7493   1.7557   1.7604
  1.7680   1.7723   1.7858   1.7939   1.7951   1.8025   1.8046   1.8252
  1.8296   1.8356   1.8414   1.8481   1.8588   1.8596   1.8660   1.8781
  1.8825   1.9016   1.9078   1.9212   1.9262   1.9287   1.9364   1.9379
  1.9677   1.9718   1.9870   1.9999   2.0059   2.0102   2.0134   2.0297
  2.0376   2.0439   2.0503   2.0635   2.0675   2.0797   2.0861   2.0938
  2.1057   2.1229   2.1244   2.1400   2.1472   2.1533   2.1576   2.1798
  2.1838   2.1881   2.2047   2.2149   2.2180   2.2333   2.2395   2.2548
  2.2720   2.2866   2.2913   2.3075   2.3138   2.3312   2.3452   2.3532
  2.3642   2.3723   2.3798   2.3990   2.4018   2.4328   2.4388   2.4638
  2.4801   2.5103   2.5161   2.5319   2.5433   2.5533   2.5585   2.5605
  2.5783   2.5842   2.5922   2.6024   2.6140   2.6168   2.6312   2.6394
  2.6530   2.6541   2.6625   2.6685   2.6787   2.6995   2.7094   2.7105
  2.7233   2.7358   2.7467   2.7690   2.7725   2.7889   2.8002   2.8020
  2.8074   2.8158   2.8303   2.8423   2.8496   2.8546   2.8692   2.8822
  2.8907   2.8979   2.8991   2.9061   2.9079   2.9189   2.9281   2.9355
  2.9433   2.9527   2.9616   2.9700   2.9779   2.9974   3.0002   3.0090
  3.0196   3.0288   3.0439   3.0517   3.0579   3.0646   3.0723   3.0856
  3.0918   3.1002   3.1151   3.1196   3.1278   3.1452   3.1524   3.1582
  3.1653   3.1775   3.1795   3.1881   3.2064   3.2091   3.2209   3.2357
  3.2738   3.2880   3.2913   3.3139   3.3253   3.3278   3.3457   3.3636
  3.3686   3.3856   3.3901   3.3979   3.4166   3.4353   3.4468   3.4821
  3.5034   3.5248   3.5311   3.5444   3.5481   3.5796   3.6216   3.6901
  3.7767   3.7901   3.8019   3.8131   3.8234   3.8321   3.8372   3.8618
  3.8934   3.9128   3.9306   3.9348   3.9430   3.9504   3.9948   4.0084
  4.0177   4.0396   4.0718   4.0915   4.1027   4.1293   4.1547   4.1839
  4.1890   4.2249   4.2432   4.2627   4.3009   4.3122   4.3314   4.3413
  4.3608   4.4026   4.9921   5.0692   5.0786   5.1054   5.1245   5.1437
  5.1595   5.1636   5.1953   5.1960   5.2004   5.2823   5.3855   5.3942
  5.4287   5.4420   5.4798   5.4985   5.6021   5.6262   5.6568   5.6743
  5.7217   5.7525   5.7745   5.8155   5.8535  23.7658  23.7739  23.7935
 23.8028  23.8219  23.8242  23.8536  23.8701  23.8759  23.8969  23.9072
 23.9195  23.9310  23.9440  23.9655  24.0129  49.8737  49.9131  49.9500
 49.9591  49.9660  49.9761  50.0000  50.0189  50.0319
 --------------------------------------------------------------

          Ground-State Mulliken Net Atomic Charges

     Atom                 Charge (a.u.)
  ----------------------------------------
      1 C                     0.808099
      2 H                     0.244062
      3 C                    -1.370640
      4 H                     0.359830
      5 O                     0.194463
      6 C                    -0.445101
      7 H                     0.192889
      8 H                     0.177661
      9 C                     0.546030
     10 C                    -0.357846
     11 O                    -0.173318
     12 H                     0.101905
     13 C                    -0.673749
     14 H                     0.199682
     15 H                     0.151200
     16 C                    -0.319354
     17 H                     0.172327
     18 H                     0.187192
     19 C                     0.032388
     20 C                    -0.736845
     21 H                     0.162283
     22 H                     0.227359
     23 H                     0.126493
     24 C                    -0.210834
     25 O                    -0.154113
     26 H                     0.136265
     27 H                     0.260287
     28 H                     0.209886
     29 O                     0.082429
     30 C                    -0.283405
     31 H                     0.260883
     32 C                    -0.396309
     33 H                     0.233454
     34 C                     0.163488
     35 O                    -0.209209
     36 O                    -0.113338
     37 H                     0.294809
     38 C                    -0.283947
     39 H                     0.280054
     40 O                    -0.148058
     41 H                     0.261350
     42 C                    -0.841191
     43 H                     0.289369
     44 O                    -0.193617
     45 H                     0.276947
     46 C                    -0.214915
     47 H                     0.306773
     48 O                    -0.091769
     49 H                     0.277700
  ----------------------------------------
  Sum of atomic charges =     0.000000

 -----------------------------------------------------------------
                    Cartesian Multipole Moments
 -----------------------------------------------------------------
    Charge (ESU x 10^10)
                 0.0000
    Dipole Moment (Debye)
         X      -3.9851      Y       1.9923      Z      -0.5688
       Tot       4.4915
    Quadrupole Moments (Debye-Ang)
        XX    -135.3065     XY       4.7061     YY    -157.0493
        XZ      20.1065     YZ      -1.6539     ZZ    -152.9356
    Octopole Moments (Debye-Ang^2)
       XXX     -66.6955    XXY      75.4454    XYY      29.2851
       YYY      71.8760    XXZ      35.5310    XYZ     -29.7479
       YYZ      -6.9032    XZZ     -19.6839    YZZ       6.3473
       ZZZ      36.0020
    Hexadecapole Moments (Debye-Ang^3)
      XXXX   -7751.0945   XXXY     439.8440   XXYY   -1588.1213
      XYYY      67.8012   YYYY   -1983.3352   XXXZ     124.8276
      XXYZ    -129.5416   XYYZ     -79.6349   YYYZ    -164.4292
      XXZZ   -1712.2542   XYZZ     171.3019   YYZZ    -707.6920
      XZZZ      55.5102   YZZZ    -202.5112   ZZZZ   -2581.1437
 -----------------------------------------------------------------
 Calculating analytic gradient of the SCF energy
 Gradient of SCF Energy
            1           2           3           4           5           6
    1  -0.0003673   0.0005766  -0.0000741   0.0003869   0.0002871  -0.0004181
    2   0.0004983  -0.0001288  -0.0018711  -0.0000128   0.0007132   0.0016651
    3  -0.0002615   0.0000691   0.0020080  -0.0007120  -0.0025363   0.0000915
            7           8           9          10          11          12
    1   0.0002538   0.0000589   0.0008193   0.0003385  -0.0002296   0.0001382
    2  -0.0003487  -0.0003638  -0.0015859  -0.0005551   0.0001885   0.0003845
    3   0.0001483  -0.0000063  -0.0003327  -0.0037162   0.0022779   0.0007166
           13          14          15          16          17          18
    1  -0.0007151   0.0000317   0.0003386   0.0000351  -0.0002194   0.0002629
    2   0.0007787  -0.0000476  -0.0000463   0.0003470  -0.0000616  -0.0001900
    3   0.0009423  -0.0002490   0.0000322  -0.0000256   0.0000147   0.0000174
           19          20          21          22          23          24
    1   0.0001058  -0.0004624  -0.0001087   0.0003023   0.0001523  -0.0011582
    2   0.0005187  -0.0010090   0.0002434   0.0000500   0.0002519  -0.0005613
    3   0.0004740  -0.0001638  -0.0000192  -0.0000278  -0.0001596  -0.0010422
           25          26          27          28          29          30
    1   0.0010355  -0.0002925  -0.0007655   0.0000052   0.0007967  -0.0001301
    2   0.0001917   0.0006815   0.0004362  -0.0005988   0.0001047   0.0003169
    3   0.0003281   0.0001263   0.0003265   0.0003225  -0.0001088  -0.0003004
           31          32          33          34          35          36
    1  -0.0004728  -0.0007113  -0.0002328  -0.0012972   0.0010236  -0.0000811
    2   0.0001187   0.0001962   0.0002008  -0.0002204  -0.0002954   0.0000181
    3   0.0002026   0.0011323  -0.0003218   0.0019608  -0.0017498   0.0003765
           37          38          39          40          41          42
    1   0.0003045   0.0015782  -0.0002796  -0.0006132   0.0000090  -0.0001305
    2   0.0001366   0.0001283   0.0000014   0.0002182   0.0001742  -0.0004872
    3  -0.0004354  -0.0000240  -0.0000395  -0.0001076   0.0001140   0.0002256
           43          44          45          46          47          48
    1   0.0002466  -0.0002125  -0.0001506  -0.0003300  -0.0000660  -0.0002316
    2  -0.0001401  -0.0004170   0.0004294  -0.0007749  -0.0001483   0.0012384
    3  -0.0003782   0.0001517   0.0001430   0.0010369  -0.0003055  -0.0003639
           49
    1   0.0006628
    2  -0.0003665
    3   0.0001480
 Max gradient component =       3.716E-03
 RMS gradient           =       7.137E-04
 Gradient time:  CPU 538.81 s  wall 90.98 s
 Geometry Optimization Parameters
   NAtoms,    NIC,     NZ,  NCons,   NDum,   NFix, NCnnct, MaxDiis
       49     390       0       0       0       0       0       0

 Cartesian Hessian Update
 Hessian Updated using BFGS Update


** GEOMETRY OPTIMIZATION IN DELOCALIZED INTERNAL COORDINATES **
   Searching for a Minimum

   Optimization Cycle:  10

                       Coordinates (Angstroms)
     ATOM                X               Y               Z
      1  C        -2.6951104248    1.0975762452   -0.2775098276
      2  H        -2.5540768067    1.8423227686   -1.0711544355
      3  C        -1.6832582571   -0.0288908649   -0.5608458194
      4  H        -1.7802940151   -0.8269360176    0.1777201373
      5  O        -0.3672077119    0.5536239489   -0.4588621966
      6  C        -1.8943846746   -0.6012359035   -1.9715318950
      7  H        -1.6516463445    0.1864956179   -2.6918680299
      8  H        -1.1933312360   -1.4218590609   -2.1459535226
      9  C        -3.3254016294   -1.0955445584   -2.2289699346
     10  C        -3.6655701180   -2.4055340710   -1.5495562679
     11  O        -2.9874897725   -2.9743087695   -0.7283520086
     12  H        -4.6545999445   -2.8234335477   -1.8413271873
     13  C        -4.3713714933   -0.0235181826   -1.8294573654
     14  H        -5.3852832266   -0.4301495233   -1.9124350972
     15  H        -4.3052485766    0.7967304892   -2.5524897477
     16  C        -4.1212412017    0.5304862924   -0.4222023235
     17  H        -4.8507078736    1.3192840694   -0.2123560126
     18  H        -4.2863218141   -0.2518395266    0.3294099948
     19  C        -2.4915727453    1.8753565673    1.0638266835
     20  C        -1.5931356352    3.1072415391    0.9327737356
     21  H        -1.5397640180    3.6506819405    1.8781790180
     22  H        -0.5811682759    2.8247186349    0.6420377492
     23  H        -1.9894857801    3.7848502217    0.1708423648
     24  C        -2.0929688744    0.9885644117    2.2242288792
     25  O        -1.2344558362    1.2558879391    3.0326870132
     26  H        -2.6844252799    0.0562437515    2.3341695660
     27  H        -3.4593608710   -1.2889934877   -3.3021767034
     28  H        -3.4980678487    2.2165534812    1.3587560502
     29  O         1.7953006887    0.3309123329   -0.9258815646
     30  C         3.0081474408   -0.4108624550   -0.8740454660
     31  H         2.8686522190   -1.4164643308   -1.2880921071
     32  C         0.7090749349   -0.3178749889   -0.2780992735
     33  H         0.5177357121   -1.2932113285   -0.7518493120
     34  C         4.0055486061    0.2942336893   -1.7881613970
     35  O         4.4367853259   -0.1711367962   -2.8110117016
     36  O         4.3488480625    1.5120912930   -1.3211426627
     37  H         4.9678926521    1.8991995288   -1.9591469404
     38  C         3.4893990103   -0.5154429752    0.5794089565
     39  H         3.6410474241    0.5040746322    0.9608944369
     40  O         4.7031800817   -1.2448218588    0.5951371262
     41  H         4.8931384523   -1.4863168972    1.5095776921
     42  C         2.3965857593   -1.2155008971    1.3863999527
     43  H         2.3272238060   -2.2529386955    1.0438987978
     44  O         2.7482937685   -1.3196582558    2.7728269399
     45  H         2.7585639864   -0.4326277020    3.1560906777
     46  C         1.0352323063   -0.5388574808    1.2101090644
     47  H         1.0454450577    0.4507070683    1.6887599221
     48  O        -0.0025189435   -1.3419907865    1.7496765443
     49  H         0.2124046496   -1.5320639831    2.6706915377
   Point Group: c1    Number of degrees of freedom:   141


   Energy is  -1301.522215797

 Hessian Updated using BFGS Update

141 Hessian modes will be used to form the next step
  Hessian Eigenvalues:
     0.001563    0.002575    0.005200    0.005629    0.006310    0.006384
     0.006617    0.006846    0.007484    0.008015    0.010111    0.010337
     0.011267    0.011863    0.014402    0.018025    0.020491    0.022067
     0.023597    0.030427    0.031457    0.033299    0.036818    0.037128
     0.040555    0.040928    0.042624    0.044339    0.045503    0.046574
     0.047615    0.047814    0.048482    0.049269    0.049911    0.050533
     0.051559    0.052607    0.054003    0.054578    0.054883    0.055393
     0.056966    0.057265    0.057709    0.058856    0.061154    0.061517
     0.061971    0.068165    0.069501    0.070697    0.075394    0.078110
     0.082639    0.082984    0.083521    0.088247    0.094968    0.096773
     0.108505    0.115805    0.120947    0.134970    0.147653    0.148369
     0.151632    0.157540    0.159917    0.160001    0.160032    0.160107
     0.160305    0.160406    0.162079    0.165085    0.168555    0.171807
     0.177228    0.180501    0.186613    0.191815    0.195047    0.200131
     0.202325    0.218390    0.222781    0.227587    0.247600    0.251759
     0.258283    0.265745    0.271874    0.273864    0.282249    0.285620
     0.285994    0.290719    0.293051    0.293452    0.296130    0.300351
     0.302812    0.305661    0.309299    0.319790    0.331202    0.334057
     0.336658    0.338349    0.338634    0.339222    0.339408    0.339730
     0.340134    0.340182    0.340545    0.340627    0.341021    0.341213
     0.341272    0.342069    0.342741    0.343252    0.344770    0.347527
     0.388709    0.395889    0.398555    0.400978    0.405401    0.415904
     0.427381    0.513079    0.518810    0.521090    0.523087    0.547149
     0.879841    0.923097    0.941745

 Minimum Search - Taking Simple RFO Step
 Searching for Lamda that Minimizes Along All modes
 Value Taken    Lamda =  -0.00124347
 Calculated Step too Large.  Step scaled by  0.531293
 Step Taken.  Stepsize is  0.300000

                             Maximum     Tolerance    Cnvgd?
         Gradient           0.001437      0.000300      NO
         Displacement       0.092091      0.001200      NO
         Energy change     -0.000602      0.000001      NO


 New Cartesian Coordinates Obtained by Inverse Iteration

 Displacement from previous Coordinates is:  1.127331
 ----------------------------------------------------------------
             Standard Nuclear Orientation (Angstroms)
    I     Atom           X                Y                Z
 ----------------------------------------------------------------
    1      C      -2.7101156944     1.1039724940    -0.2601507086
    2      H      -2.5777668483     1.8610668706    -1.0435715424
    3      C      -1.6786047468    -0.0019387544    -0.5465638463
    4      H      -1.7870233935    -0.8181686243     0.1718624144
    5      O      -0.3670214010     0.5788123835    -0.3985009187
    6      C      -1.8584671291    -0.5424766117    -1.9749602229
    7      H      -1.6273504873     0.2711835027    -2.6702635137
    8      H      -1.1360949411    -1.3405036421    -2.1647978794
    9      C      -3.2744546155    -1.0618655940    -2.2579089079
   10      C      -3.5803175562    -2.4028164588    -1.6224529745
   11      O      -2.8531857471    -3.0178922717    -0.8822587550
   12      H      -4.5793158345    -2.8136640531    -1.8904717485
   13      C      -4.3503710310    -0.0274020552    -1.8457447595
   14      H      -5.3521957073    -0.4605280828    -1.9394948364
   15      H      -4.3068314175     0.8091317597    -2.5516928165
   16      C      -4.1229847809     0.5085495882    -0.4268038594
   17      H      -4.8707624634     1.2778799349    -0.2098485198
   18      H      -4.2767608211    -0.2887384684     0.3116367234
   19      C      -2.5370825501     1.8730296153     1.0897245254
   20      C      -1.6908296417     3.1426492854     0.9682802683
   21      H      -1.6362826607     3.6664625419     1.9243599941
   22      H      -0.6756043441     2.9042933290     0.6505122772
   23      H      -2.1305761512     3.8198304554     0.2305049122
   24      C      -2.0984102618     0.9964628751     2.2434788151
   25      O      -1.2756925559     1.3089149430     3.0712489434
   26      H      -2.6239224163     0.0224795567     2.3291995391
   27      H      -3.3918173049    -1.2349263780    -3.3372948876
   28      H      -3.5573160722     2.1704545272     1.3855314193
   29      O       1.7817657443     0.3035642683    -0.9228008029
   30      C       2.9816235616    -0.4617645435    -0.8831144287
   31      H       2.8137121511    -1.4723289106    -1.2737960556
   32      C       0.7009258299    -0.3074880689    -0.2327215979
   33      H       0.4779500172    -1.2890048929    -0.6783602209
   34      C       3.9715978022     0.2036994598    -1.8340784394
   35      O       4.3703974177    -0.2944139813    -2.8531812521
   36      O       4.3479846586     1.4252137980    -1.4037175712
   37      H       4.9621558658     1.7850398232    -2.0612150277
   38      C       3.4937405014    -0.5489669443     0.5610902466
   39      H       3.6804039243     0.4734747147     0.9182637891
   40      O       4.6902451102    -1.3076704603     0.5640098964
   41      H       4.8898354400    -1.5454873656     1.4770427101
   42      C       2.4073520223    -1.2049734433     1.4114569287
   43      H       2.3058912189    -2.2487754018     1.0990445013
   44      O       2.7946950301    -1.2816803564     2.7901789501
   45      H       2.8367717090    -0.3864446952     3.1494749977
   46      C       1.0570300653    -0.5050790527     1.2494420050
   47      H       1.0945753610     0.4920205859     1.7114709740
   48      O       0.0144820341    -1.2815700074     1.8215165769
   49      H       0.2230538254    -1.4357936760     2.7500587263
 ----------------------------------------------------------------
 Molecular Point Group                 C1    NOp =  1
 Largest Abelian Subgroup              C1    NOp =  1
 Nuclear Repulsion Energy =  2494.4279704820 hartrees
 There are       96 alpha and       96 beta electrons
 Applying Cartesian multipole field
    Component          Value
    ---------          -----
     (2,0,0)        1.00000E-12
     (0,2,0)        2.00000E-11
     (0,0,2)       -3.00000E-11
 Nucleus-field energy     =    -0.0000000237 hartrees
 Requested basis set is 6-311++G(d,p)
 There are 270 shells and 718 basis functions
 A cutoff of  1.0D-11 yielded  26517 shell pairs
 There are    184036 function pairs (    195242 Cartesian)
 Smallest overlap matrix eigenvalue = 1.23E-06

 Q-Chem warning in module stvman/mkSTV.C, line 306:

 Overlap eigenvalue is smaller than square root of threshold
 Use THRESH >= 12 to get rid of this warning

 Guess MOs from SCF MO coefficient file

 -----------------------------------------------------------------------
  General SCF calculation program by
  Eric Jon Sundstrom, Paul Horn, Yuezhi Mao, Dmitri Zuev, Alec White,
  David Stuck, Shaama M.S., Shane Yost, Joonho Lee, David Small,
  Daniel Levine, Susi Lehtola, Hugh Burton, Evgeny Epifanovsky
 -----------------------------------------------------------------------
 Exchange:     0.2000 Hartree-Fock + 0.0800 Slater + 0.7200 B88
 Correlation:  0.1900 VWN1RPA + 0.8100 LYP
 Using SG-1 standard quadrature grid
 using 6 threads for integral computing
 -------------------------------------------------------
 OpenMP Integral computing Module                
 Release: version 2.0, May 2017, Q-Chem Inc. Pleasanton 
 -------------------------------------------------------
 -------------------------------------------------------
 OpenMP BLAS3 based DFT computing Module                
 Release: version 1.0, May 2013, Q-Chem Inc. Pittsburgh 
 -------------------------------------------------------
 A restricted SCF calculation will be
 performed using DIIS
 SCF converges when DIIS error is below 1.0e-08
 ---------------------------------------
  Cycle       Energy         DIIS error
 ---------------------------------------
    1   -1301.4971384229      5.47e-04  
    2   -1301.5222801567      8.14e-05  
    3   -1301.5221288128      1.14e-04  
    4   -1301.5226930254      2.83e-05  
    5   -1301.5227218062      1.43e-05  
    6   -1301.5227313473      2.87e-06  
    7   -1301.5227317381      1.05e-06  
    8   -1301.5227318033      2.53e-07  
    9   -1301.5227318059      1.86e-07  
   10   -1301.5227318079      6.56e-08  
   11   -1301.5227318082      1.94e-08  
   12   -1301.5227318078      7.03e-09  Convergence criterion met
 ---------------------------------------
 SCF time:   CPU 2259.73s  wall 398.00s 
 SCF   energy in the final basis set =    -1301.5227318078
 Total energy in the final basis set =    -1301.5227318078

 --------------------------------------------------------------

                    Orbital Energies (a.u.)
 --------------------------------------------------------------

 Alpha MOs
 -- Occupied --
-19.1842 -19.1571 -19.1555 -19.1432 -19.1428 -19.1406 -19.1397 -19.1291
-19.1256 -10.3203 -10.2925 -10.2758 -10.2632 -10.2573 -10.2467 -10.2456
-10.2409 -10.2366 -10.2063 -10.1976 -10.1967 -10.1943 -10.1908 -10.1841
-10.1591  -1.1284  -1.0967  -1.0712  -1.0667  -1.0563  -1.0490  -1.0382
 -1.0365  -1.0342  -0.8665  -0.8173  -0.8064  -0.7944  -0.7608  -0.7524
 -0.6964  -0.6767  -0.6695  -0.6544  -0.6439  -0.6241  -0.6147  -0.6095
 -0.5671  -0.5615  -0.5555  -0.5462  -0.5431  -0.5195  -0.5091  -0.5060
 -0.5036  -0.4974  -0.4948  -0.4880  -0.4855  -0.4781  -0.4775  -0.4666
 -0.4496  -0.4447  -0.4387  -0.4356  -0.4301  -0.4222  -0.4171  -0.4143
 -0.4026  -0.3968  -0.3938  -0.3871  -0.3845  -0.3828  -0.3779  -0.3747
 -0.3656  -0.3649  -0.3593  -0.3484  -0.3466  -0.3400  -0.3356  -0.3327
 -0.3191  -0.3117  -0.3034  -0.2924  -0.2811  -0.2736  -0.2720  -0.2595
 -- Virtual --
 -0.0506  -0.0358  -0.0279  -0.0185  -0.0159  -0.0073  -0.0038  -0.0015
  0.0034   0.0095   0.0160   0.0197   0.0208   0.0242   0.0339   0.0359
  0.0416   0.0458   0.0488   0.0509   0.0525   0.0596   0.0631   0.0691
  0.0708   0.0729   0.0757   0.0765   0.0805   0.0852   0.0858   0.0880
  0.0943   0.0970   0.0981   0.0995   0.1016   0.1035   0.1051   0.1095
  0.1119   0.1127   0.1136   0.1162   0.1200   0.1224   0.1228   0.1244
  0.1264   0.1298   0.1323   0.1344   0.1366   0.1381   0.1404   0.1412
  0.1431   0.1465   0.1508   0.1528   0.1542   0.1566   0.1583   0.1594
  0.1612   0.1637   0.1649   0.1677   0.1698   0.1748   0.1764   0.1786
  0.1798   0.1845   0.1867   0.1890   0.1910   0.1927   0.1931   0.1966
  0.1997   0.2018   0.2046   0.2071   0.2122   0.2138   0.2187   0.2236
  0.2266   0.2285   0.2297   0.2313   0.2324   0.2343   0.2377   0.2423
  0.2445   0.2475   0.2492   0.2519   0.2540   0.2557   0.2583   0.2601
  0.2622   0.2651   0.2667   0.2718   0.2758   0.2782   0.2809   0.2838
  0.2862   0.2873   0.2926   0.2939   0.2969   0.3004   0.3031   0.3061
  0.3090   0.3095   0.3124   0.3180   0.3195   0.3212   0.3243   0.3263
  0.3280   0.3318   0.3338   0.3353   0.3406   0.3426   0.3470   0.3505
  0.3523   0.3549   0.3577   0.3604   0.3630   0.3683   0.3702   0.3713
  0.3742   0.3769   0.3818   0.3834   0.3872   0.3906   0.3957   0.3989
  0.4014   0.4057   0.4074   0.4141   0.4168   0.4202   0.4247   0.4283
  0.4303   0.4370   0.4404   0.4509   0.4581   0.4603   0.4642   0.4682
  0.4727   0.4793   0.4834   0.4914   0.4963   0.5003   0.5063   0.5133
  0.5194   0.5276   0.5324   0.5373   0.5379   0.5484   0.5543   0.5593
  0.5645   0.5700   0.5784   0.5900   0.5922   0.5968   0.5977   0.6012
  0.6089   0.6146   0.6176   0.6245   0.6275   0.6343   0.6405   0.6443
  0.6479   0.6506   0.6588   0.6625   0.6701   0.6741   0.6799   0.6848
  0.6867   0.6883   0.6908   0.6987   0.7040   0.7094   0.7145   0.7195
  0.7309   0.7347   0.7400   0.7449   0.7464   0.7509   0.7543   0.7611
  0.7643   0.7675   0.7756   0.7772   0.7837   0.7841   0.7918   0.7941
  0.7985   0.8025   0.8104   0.8162   0.8249   0.8300   0.8343   0.8437
  0.8494   0.8624   0.8719   0.8769   0.8968   0.9148   0.9172   0.9236
  0.9423   0.9532   0.9583   0.9786   0.9803   0.9919   1.0033   1.0179
  1.0285   1.0299   1.0416   1.0537   1.0693   1.0789   1.0807   1.0930
  1.1155   1.1227   1.1280   1.1307   1.1453   1.1534   1.1560   1.1610
  1.1624   1.1710   1.1755   1.1866   1.1873   1.1921   1.2004   1.2064
  1.2106   1.2151   1.2249   1.2304   1.2383   1.2449   1.2511   1.2538
  1.2584   1.2683   1.2753   1.2785   1.2972   1.3024   1.3058   1.3070
  1.3233   1.3315   1.3444   1.3485   1.3633   1.3637   1.3754   1.3889
  1.3952   1.4015   1.4170   1.4226   1.4296   1.4396   1.4606   1.4667
  1.4767   1.4860   1.4933   1.5052   1.5102   1.5131   1.5207   1.5351
  1.5403   1.5456   1.5559   1.5583   1.5681   1.5711   1.5795   1.5823
  1.5852   1.5894   1.5946   1.5998   1.6044   1.6100   1.6117   1.6164
  1.6217   1.6269   1.6328   1.6372   1.6447   1.6489   1.6527   1.6625
  1.6672   1.6705   1.6725   1.6782   1.6878   1.6959   1.7033   1.7038
  1.7130   1.7206   1.7281   1.7369   1.7394   1.7447   1.7562   1.7604
  1.7666   1.7746   1.7857   1.7910   1.7952   1.8018   1.8055   1.8221
  1.8308   1.8348   1.8407   1.8474   1.8535   1.8580   1.8624   1.8755
  1.8829   1.9020   1.9094   1.9221   1.9253   1.9309   1.9345   1.9411
  1.9639   1.9760   1.9871   1.9993   2.0036   2.0097   2.0165   2.0299
  2.0383   2.0441   2.0507   2.0645   2.0679   2.0795   2.0874   2.0941
  2.1055   2.1212   2.1252   2.1396   2.1465   2.1523   2.1573   2.1791
  2.1816   2.1881   2.2026   2.2137   2.2158   2.2319   2.2404   2.2533
  2.2734   2.2857   2.2904   2.3055   2.3154   2.3322   2.3441   2.3530
  2.3626   2.3723   2.3777   2.3993   2.4023   2.4312   2.4384   2.4646
  2.4776   2.5100   2.5169   2.5315   2.5430   2.5520   2.5578   2.5613
  2.5789   2.5839   2.5918   2.6007   2.6139   2.6174   2.6289   2.6407
  2.6524   2.6554   2.6627   2.6671   2.6780   2.6996   2.7084   2.7103
  2.7247   2.7344   2.7474   2.7680   2.7758   2.7882   2.7997   2.8041
  2.8089   2.8157   2.8304   2.8410   2.8506   2.8530   2.8687   2.8822
  2.8875   2.8987   2.8995   2.9051   2.9062   2.9210   2.9266   2.9327
  2.9394   2.9513   2.9619   2.9704   2.9781   2.9947   3.0005   3.0101
  3.0194   3.0263   3.0432   3.0521   3.0576   3.0658   3.0703   3.0878
  3.0911   3.1017   3.1146   3.1195   3.1255   3.1437   3.1534   3.1599
  3.1639   3.1748   3.1772   3.1907   3.2062   3.2096   3.2228   3.2400
  3.2749   3.2863   3.2932   3.3112   3.3230   3.3288   3.3463   3.3670
  3.3721   3.3875   3.3921   3.3981   3.4180   3.4354   3.4446   3.4828
  3.5056   3.5267   3.5334   3.5496   3.5503   3.5785   3.6225   3.6909
  3.7741   3.7910   3.7997   3.8123   3.8202   3.8310   3.8355   3.8601
  3.8926   3.9125   3.9289   3.9321   3.9442   3.9498   3.9951   4.0045
  4.0144   4.0359   4.0707   4.0918   4.1006   4.1298   4.1538   4.1828
  4.1890   4.2266   4.2479   4.2630   4.3022   4.3129   4.3307   4.3407
  4.3645   4.4010   4.9917   5.0681   5.0787   5.1046   5.1238   5.1416
  5.1621   5.1666   5.1948   5.1973   5.2025   5.2829   5.3854   5.3946
  5.4285   5.4417   5.4777   5.4963   5.6037   5.6268   5.6570   5.6753
  5.7175   5.7465   5.7749   5.8158   5.8539  23.7651  23.7755  23.7946
 23.8032  23.8219  23.8244  23.8525  23.8667  23.8753  23.8977  23.9076
 23.9178  23.9297  23.9444  23.9657  24.0111  49.8738  49.9128  49.9483
 49.9594  49.9663  49.9746  50.0018  50.0192  50.0335
 --------------------------------------------------------------

          Ground-State Mulliken Net Atomic Charges

     Atom                 Charge (a.u.)
  ----------------------------------------
      1 C                     0.790239
      2 H                     0.243655
      3 C                    -1.414008
      4 H                     0.344610
      5 O                     0.200521
      6 C                    -0.424016
      7 H                     0.191397
      8 H                     0.181631
      9 C                     0.555687
     10 C                    -0.363432
     11 O                    -0.171676
     12 H                     0.100837
     13 C                    -0.702293
     14 H                     0.198510
     15 H                     0.150932
     16 C                    -0.308798
     17 H                     0.173643
     18 H                     0.186680
     19 C                     0.070551
     20 C                    -0.728685
     21 H                     0.165252
     22 H                     0.220887
     23 H                     0.129034
     24 C                    -0.258946
     25 O                    -0.156483
     26 H                     0.139629
     27 H                     0.260039
     28 H                     0.207026
     29 O                     0.075567
     30 C                    -0.272106
     31 H                     0.261331
     32 C                    -0.371721
     33 H                     0.238087
     34 C                     0.178898
     35 O                    -0.208889
     36 O                    -0.114430
     37 H                     0.295252
     38 C                    -0.297419
     39 H                     0.281565
     40 O                    -0.146544
     41 H                     0.261072
     42 C                    -0.829012
     43 H                     0.291572
     44 O                    -0.194831
     45 H                     0.276173
     46 C                    -0.182118
     47 H                     0.296601
     48 O                    -0.097534
     49 H                     0.276064
  ----------------------------------------
  Sum of atomic charges =     0.000000

 -----------------------------------------------------------------
                    Cartesian Multipole Moments
 -----------------------------------------------------------------
    Charge (ESU x 10^10)
                 0.0000
    Dipole Moment (Debye)
         X      -3.9301      Y       2.0847      Z      -0.5529
       Tot       4.4830
    Quadrupole Moments (Debye-Ang)
        XX    -134.1373     XY       5.3447     YY    -158.2387
        XZ      19.6723     YZ      -2.9725     ZZ    -153.1904
    Octopole Moments (Debye-Ang^2)
       XXX     -61.8192    XXY      75.2956    XYY      26.6980
       YYY      74.9584    XXZ      34.0373    XYZ     -28.8870
       YYZ      -3.4287    XZZ     -17.6704    YZZ       8.6836
       ZZZ      33.8685
    Hexadecapole Moments (Debye-Ang^3)
      XXXX   -7649.8458   XXXY     497.1629   XXYY   -1587.3863
      XYYY     115.7974   YYYY   -2003.7311   XXXZ     106.5773
      XXYZ    -150.7947   XYYZ     -74.2664   YYYZ    -201.0734
      XXZZ   -1702.7297   XYZZ     201.7698   YYZZ    -728.0925
      XZZZ      62.6329   YZZZ    -239.4879   ZZZZ   -2659.6388
 -----------------------------------------------------------------
 Calculating analytic gradient of the SCF energy
 Gradient of SCF Energy
            1           2           3           4           5           6
    1  -0.0002871   0.0005123  -0.0000005   0.0003377   0.0004649  -0.0008071
    2   0.0001642   0.0001183  -0.0005839  -0.0000601   0.0009656   0.0007082
    3  -0.0002475   0.0002580   0.0023356  -0.0005047  -0.0024931   0.0001392
            7           8           9          10          11          12
    1   0.0001445   0.0001464   0.0011255   0.0002851  -0.0006746   0.0004139
    2  -0.0002002  -0.0002894  -0.0014976   0.0003964   0.0001128  -0.0001570
    3   0.0001350  -0.0001825  -0.0007460  -0.0008534   0.0005789   0.0001205
           13          14          15          16          17          18
    1  -0.0005865   0.0000869   0.0001245  -0.0002088  -0.0001426   0.0002895
    2   0.0002506   0.0000680   0.0001398   0.0002128  -0.0000813  -0.0001380
    3   0.0004141  -0.0001335   0.0000798   0.0000714   0.0000480   0.0000049
           19          20          21          22          23          24
    1   0.0002053  -0.0001820  -0.0000541  -0.0000552   0.0000424   0.0001795
    2   0.0000031  -0.0007377   0.0002164   0.0001667   0.0001721   0.0007102
    3   0.0004690  -0.0002051   0.0000153   0.0001522  -0.0000416  -0.0004233
           25          26          27          28          29          30
    1  -0.0000920  -0.0001984  -0.0006547  -0.0002662  -0.0001646   0.0002928
    2  -0.0002476   0.0001086   0.0004205  -0.0004749  -0.0001056   0.0002186
    3  -0.0005643   0.0002735   0.0001905  -0.0002201  -0.0000355  -0.0006544
           31          32          33          34          35          36
    1  -0.0002942  -0.0001169  -0.0002317  -0.0005837   0.0001728   0.0002416
    2   0.0001889   0.0000172   0.0000226  -0.0006862   0.0002893   0.0001107
    3   0.0002545   0.0016854  -0.0002447   0.0004825   0.0000109  -0.0002121
           37          38          39          40          41          42
    1   0.0000226   0.0008669  -0.0002249  -0.0004587   0.0000095  -0.0003333
    2   0.0000100   0.0002046  -0.0001762   0.0000505   0.0001229  -0.0004782
    3  -0.0000293   0.0000016   0.0001017   0.0004415  -0.0002403   0.0003520
           43          44          45          46          47          48
    1   0.0001554  -0.0000935  -0.0000931   0.0005143  -0.0000690   0.0000261
    2  -0.0000039   0.0002669  -0.0002439  -0.0003815   0.0000215   0.0006360
    3  -0.0001685   0.0005074  -0.0001544  -0.0008574  -0.0000366   0.0002385
           49
    1   0.0002127
    2  -0.0005505
    3  -0.0001135
 Max gradient component =       2.493E-03
 RMS gradient           =       4.873E-04
 Gradient time:  CPU 536.82 s  wall 90.56 s
 Geometry Optimization Parameters
   NAtoms,    NIC,     NZ,  NCons,   NDum,   NFix, NCnnct, MaxDiis
       49     390       0       0       0       0       0       0

 Cartesian Hessian Update
 Hessian Updated using BFGS Update


** GEOMETRY OPTIMIZATION IN DELOCALIZED INTERNAL COORDINATES **
   Searching for a Minimum

   Optimization Cycle:  11

                       Coordinates (Angstroms)
     ATOM                X               Y               Z
      1  C        -2.7101156944    1.1039724940   -0.2601507086
      2  H        -2.5777668483    1.8610668706   -1.0435715424
      3  C        -1.6786047468   -0.0019387544   -0.5465638463
      4  H        -1.7870233935   -0.8181686243    0.1718624144
      5  O        -0.3670214010    0.5788123835   -0.3985009187
      6  C        -1.8584671291   -0.5424766117   -1.9749602229
      7  H        -1.6273504873    0.2711835027   -2.6702635137
      8  H        -1.1360949411   -1.3405036421   -2.1647978794
      9  C        -3.2744546155   -1.0618655940   -2.2579089079
     10  C        -3.5803175562   -2.4028164588   -1.6224529745
     11  O        -2.8531857471   -3.0178922717   -0.8822587550
     12  H        -4.5793158345   -2.8136640531   -1.8904717485
     13  C        -4.3503710310   -0.0274020552   -1.8457447595
     14  H        -5.3521957073   -0.4605280828   -1.9394948364
     15  H        -4.3068314175    0.8091317597   -2.5516928165
     16  C        -4.1229847809    0.5085495882   -0.4268038594
     17  H        -4.8707624634    1.2778799349   -0.2098485198
     18  H        -4.2767608211   -0.2887384684    0.3116367234
     19  C        -2.5370825501    1.8730296153    1.0897245254
     20  C        -1.6908296417    3.1426492854    0.9682802683
     21  H        -1.6362826607    3.6664625419    1.9243599941
     22  H        -0.6756043441    2.9042933290    0.6505122772
     23  H        -2.1305761512    3.8198304554    0.2305049122
     24  C        -2.0984102618    0.9964628751    2.2434788151
     25  O        -1.2756925559    1.3089149430    3.0712489434
     26  H        -2.6239224163    0.0224795567    2.3291995391
     27  H        -3.3918173049   -1.2349263780   -3.3372948876
     28  H        -3.5573160722    2.1704545272    1.3855314193
     29  O         1.7817657443    0.3035642683   -0.9228008029
     30  C         2.9816235616   -0.4617645435   -0.8831144287
     31  H         2.8137121511   -1.4723289106   -1.2737960556
     32  C         0.7009258299   -0.3074880689   -0.2327215979
     33  H         0.4779500172   -1.2890048929   -0.6783602209
     34  C         3.9715978022    0.2036994598   -1.8340784394
     35  O         4.3703974177   -0.2944139813   -2.8531812521
     36  O         4.3479846586    1.4252137980   -1.4037175712
     37  H         4.9621558658    1.7850398232   -2.0612150277
     38  C         3.4937405014   -0.5489669443    0.5610902466
     39  H         3.6804039243    0.4734747147    0.9182637891
     40  O         4.6902451102   -1.3076704603    0.5640098964
     41  H         4.8898354400   -1.5454873656    1.4770427101
     42  C         2.4073520223   -1.2049734433    1.4114569287
     43  H         2.3058912189   -2.2487754018    1.0990445013
     44  O         2.7946950301   -1.2816803564    2.7901789501
     45  H         2.8367717090   -0.3864446952    3.1494749977
     46  C         1.0570300653   -0.5050790527    1.2494420050
     47  H         1.0945753610    0.4920205859    1.7114709740
     48  O         0.0144820341   -1.2815700074    1.8215165769
     49  H         0.2230538254   -1.4357936760    2.7500587263
   Point Group: c1    Number of degrees of freedom:   141


   Energy is  -1301.522731808

 Hessian Updated using BFGS Update

141 Hessian modes will be used to form the next step
  Hessian Eigenvalues:
     0.001379    0.003167    0.005118    0.005275    0.006311    0.006393
     0.006459    0.006866    0.007406    0.008012    0.009883    0.010310
     0.011297    0.011828    0.014396    0.018131    0.020344    0.022085
     0.023642    0.030451    0.031524    0.033386    0.036937    0.039237
     0.040590    0.040921    0.042594    0.045029    0.046313    0.046857
     0.047450    0.047830    0.048821    0.049368    0.049872    0.050477
     0.051595    0.052693    0.054021    0.054588    0.054898    0.055391
     0.056939    0.057270    0.058201    0.059226    0.060893    0.061520
     0.061995    0.068211    0.069526    0.070634    0.075376    0.078259
     0.082651    0.083089    0.083522    0.088255    0.095324    0.096750
     0.109277    0.115789    0.120626    0.137162    0.147809    0.148634
     0.151540    0.159117    0.159971    0.160020    0.160100    0.160275
     0.160312    0.161160    0.162337    0.165599    0.168248    0.172013
     0.178774    0.181193    0.189249    0.191959    0.195068    0.199700
     0.202357    0.218737    0.223880    0.227887    0.247769    0.250989
     0.259897    0.266683    0.273806    0.276176    0.283316    0.284993
     0.286417    0.291007    0.293369    0.293460    0.296342    0.300370
     0.303144    0.305472    0.308486    0.324909    0.331078    0.334166
     0.336638    0.338249    0.338701    0.339131    0.339414    0.339740
     0.340135    0.340165    0.340531    0.340621    0.341147    0.341235
     0.341427    0.341991    0.342634    0.343113    0.344622    0.350675
     0.389069    0.395765    0.399583    0.401249    0.405461    0.415777
     0.428215    0.513796    0.518761    0.521098    0.526154    0.547129
     0.901688    0.923052    0.941915

 Minimum Search - Taking Simple RFO Step
 Searching for Lamda that Minimizes Along All modes
 Value Taken    Lamda =  -0.00095014
 Calculated Step too Large.  Step scaled by  0.520233
 Step Taken.  Stepsize is  0.300000

                             Maximum     Tolerance    Cnvgd?
         Gradient           0.002093      0.000300      NO
         Displacement       0.124974      0.001200      NO
         Energy change     -0.000516      0.000001      NO


 New Cartesian Coordinates Obtained by Inverse Iteration

 Displacement from previous Coordinates is:  1.026043
 ----------------------------------------------------------------
             Standard Nuclear Orientation (Angstroms)
    I     Atom           X                Y                Z
 ----------------------------------------------------------------
    1      C      -2.7234492202     1.1071912344    -0.2481138209
    2      H      -2.5883627501     1.8738488052    -1.0216846485
    3      C      -1.6795698185     0.0140546176    -0.5330811118
    4      H      -1.8040270378    -0.8165825989     0.1677515583
    5      O      -0.3737549821     0.5909707408    -0.3380293367
    6      C      -1.8257588718    -0.4969219174    -1.9759764493
    7      H      -1.5990096170     0.3365055346    -2.6494191291
    8      H      -1.0873622878    -1.2778377258    -2.1723147813
    9      C      -3.2287579477    -1.0331371800    -2.2845533312
   10      C      -3.5092785447    -2.3951092597    -1.6809868529
   11      O      -2.7430129002    -3.0424144870    -1.0123621872
   12      H      -4.5213071613    -2.7950490033    -1.9165239529
   13      C      -4.3274786150    -0.0253870609    -1.8738322486
   14      H      -5.3197514658    -0.4767486565    -1.9825433872
   15      H      -4.2943466951     0.8202858938    -2.5692250707
   16      C      -4.1276844098     0.4993927878    -0.4456274720
   17      H      -4.8860442998     1.2594338567    -0.2331243557
   18      H      -4.2862534123    -0.3058770869     0.2832630770
   19      C      -2.5775650375     1.8636694206     1.1123866200
   20      C      -1.7153391768     3.1253186640     1.0186212443
   21      H      -1.6593547804     3.6314208399     1.9837367206
   22      H      -0.7013724387     2.8768474674     0.7034517539
   23      H      -2.1421970030     3.8190292576     0.2890423407
   24      C      -2.1763176232     0.9785793293     2.2744030354
   25      O      -1.4022857151     1.2962382784     3.1453436603
   26      H      -2.6845041009    -0.0071931424     2.3221829105
   27      H      -3.3261760124    -1.1949258964    -3.3684222020
   28      H      -3.6017093605     2.1705644911     1.3839845716
   29      O       1.7588161581     0.2754303279    -0.9235893546
   30      C       2.9509626107    -0.5036292033    -0.8958061170
   31      H       2.7641846105    -1.5209603829    -1.2599755774
   32      C       0.6904764370    -0.3031576176    -0.1882335761
   33      H       0.4429785586    -1.2931503308    -0.5999041373
   34      C       3.9244703498     0.1289997091    -1.8857783187
   35      O       4.2960823908    -0.4005225000    -2.8984871494
   36      O       4.3261675337     1.3545605106    -1.4915840793
   37      H       4.9322740146     1.6907593723    -2.1682409981
   38      C       3.4975608650    -0.5637532645     0.5367221154
   39      H       3.7114963201     0.4641305806     0.8618758313
   40      O       4.6824456244    -1.3417192746     0.5276898050
   41      H       4.8971864942    -1.5673452254     1.4403327621
   42      C       2.4259750126    -1.1785044125     1.4348758575
   43      H       2.3000547844    -2.2292910913     1.1579481440
   44      O       2.8534932411    -1.2212764667     2.8029607357
   45      H       2.9194487186    -0.3174917367     3.1355066222
   46      C       1.0809011678    -0.4657832696     1.2878266457
   47      H       1.1408386000     0.5421208413     1.7234757946
   48      O       0.0401961657    -1.2148430851     1.9006771121
   49      H       0.2450523431    -1.3149171669     2.8369847682
 ----------------------------------------------------------------
 Molecular Point Group                 C1    NOp =  1
 Largest Abelian Subgroup              C1    NOp =  1
 Nuclear Repulsion Energy =  2492.2965830909 hartrees
 There are       96 alpha and       96 beta electrons
 Applying Cartesian multipole field
    Component          Value
    ---------          -----
     (2,0,0)        1.00000E-12
     (0,2,0)        2.00000E-11
     (0,0,2)       -3.00000E-11
 Nucleus-field energy     =    -0.0000000262 hartrees
 Requested basis set is 6-311++G(d,p)
 There are 270 shells and 718 basis functions
 A cutoff of  1.0D-11 yielded  26519 shell pairs
 There are    183981 function pairs (    195172 Cartesian)
 Smallest overlap matrix eigenvalue = 1.23E-06

 Q-Chem warning in module stvman/mkSTV.C, line 306:

 Overlap eigenvalue is smaller than square root of threshold
 Use THRESH >= 12 to get rid of this warning

 Guess MOs from SCF MO coefficient file

 -----------------------------------------------------------------------
  General SCF calculation program by
  Eric Jon Sundstrom, Paul Horn, Yuezhi Mao, Dmitri Zuev, Alec White,
  David Stuck, Shaama M.S., Shane Yost, Joonho Lee, David Small,
  Daniel Levine, Susi Lehtola, Hugh Burton, Evgeny Epifanovsky
 -----------------------------------------------------------------------
 Exchange:     0.2000 Hartree-Fock + 0.0800 Slater + 0.7200 B88
 Correlation:  0.1900 VWN1RPA + 0.8100 LYP
 Using SG-1 standard quadrature grid
 using 6 threads for integral computing
 -------------------------------------------------------
 OpenMP Integral computing Module                
 Release: version 2.0, May 2017, Q-Chem Inc. Pleasanton 
 -------------------------------------------------------
 -------------------------------------------------------
 OpenMP BLAS3 based DFT computing Module                
 Release: version 1.0, May 2013, Q-Chem Inc. Pittsburgh 
 -------------------------------------------------------
 A restricted SCF calculation will be
 performed using DIIS
 SCF converges when DIIS error is below 1.0e-08
 ---------------------------------------
  Cycle       Energy         DIIS error
 ---------------------------------------
    1   -1301.5019178992      5.07e-04  
    2   -1301.5227125576      8.33e-05  
    3   -1301.5224775320      1.21e-04  
    4   -1301.5231039308      2.11e-05  
    5   -1301.5231153647      1.45e-05  
    6   -1301.5231253365      2.35e-06  
    7   -1301.5231255758      8.83e-07  
    8   -1301.5231256181      1.86e-07  
    9   -1301.5231256194      1.22e-07  
   10   -1301.5231256200      4.30e-08  
   11   -1301.5231256201      1.41e-08  
   12   -1301.5231256203      4.33e-09  Convergence criterion met
 ---------------------------------------
 SCF time:   CPU 2257.96s  wall 397.00s 
 SCF   energy in the final basis set =    -1301.5231256203
 Total energy in the final basis set =    -1301.5231256203

 --------------------------------------------------------------

                    Orbital Energies (a.u.)
 --------------------------------------------------------------

 Alpha MOs
 -- Occupied --
-19.1845 -19.1570 -19.1556 -19.1439 -19.1427 -19.1410 -19.1397 -19.1294
-19.1254 -10.3204 -10.2925 -10.2762 -10.2632 -10.2574 -10.2468 -10.2456
-10.2416 -10.2375 -10.2064 -10.1975 -10.1970 -10.1945 -10.1913 -10.1841
-10.1590  -1.1288  -1.0970  -1.0719  -1.0666  -1.0563  -1.0489  -1.0389
 -1.0366  -1.0345  -0.8670  -0.8174  -0.8065  -0.7950  -0.7611  -0.7527
 -0.6969  -0.6765  -0.6697  -0.6544  -0.6438  -0.6243  -0.6155  -0.6099
 -0.5673  -0.5622  -0.5554  -0.5466  -0.5438  -0.5203  -0.5091  -0.5056
 -0.5038  -0.4974  -0.4948  -0.4882  -0.4854  -0.4787  -0.4771  -0.4671
 -0.4501  -0.4447  -0.4396  -0.4360  -0.4300  -0.4226  -0.4172  -0.4147
 -0.4030  -0.3969  -0.3933  -0.3869  -0.3849  -0.3828  -0.3780  -0.3749
 -0.3653  -0.3651  -0.3593  -0.3489  -0.3473  -0.3404  -0.3357  -0.3328
 -0.3194  -0.3118  -0.3035  -0.2928  -0.2815  -0.2742  -0.2729  -0.2593
 -- Virtual --
 -0.0509  -0.0357  -0.0279  -0.0184  -0.0165  -0.0075  -0.0036  -0.0020
  0.0037   0.0092   0.0161   0.0196   0.0209   0.0238   0.0338   0.0356
  0.0416   0.0459   0.0488   0.0508   0.0518   0.0598   0.0629   0.0693
  0.0703   0.0720   0.0751   0.0759   0.0805   0.0851   0.0862   0.0887
  0.0940   0.0968   0.0984   0.0994   0.1015   0.1033   0.1052   0.1094
  0.1116   0.1126   0.1132   0.1161   0.1198   0.1222   0.1225   0.1247
  0.1263   0.1295   0.1322   0.1343   0.1360   0.1381   0.1400   0.1411
  0.1430   0.1463   0.1508   0.1532   0.1534   0.1570   0.1583   0.1589
  0.1607   0.1633   0.1651   0.1669   0.1690   0.1752   0.1770   0.1780
  0.1800   0.1851   0.1872   0.1888   0.1909   0.1912   0.1931   0.1970
  0.1998   0.2017   0.2042   0.2075   0.2119   0.2134   0.2175   0.2227
  0.2263   0.2285   0.2297   0.2309   0.2322   0.2341   0.2375   0.2409
  0.2440   0.2470   0.2485   0.2520   0.2545   0.2563   0.2577   0.2597
  0.2624   0.2643   0.2668   0.2714   0.2758   0.2791   0.2804   0.2842
  0.2859   0.2868   0.2924   0.2930   0.2961   0.2999   0.3028   0.3065
  0.3089   0.3093   0.3110   0.3174   0.3203   0.3212   0.3228   0.3267
  0.3277   0.3314   0.3329   0.3352   0.3403   0.3428   0.3466   0.3504
  0.3523   0.3533   0.3560   0.3600   0.3626   0.3687   0.3695   0.3707
  0.3744   0.3770   0.3820   0.3829   0.3864   0.3895   0.3944   0.4005
  0.4016   0.4029   0.4098   0.4135   0.4173   0.4198   0.4230   0.4291
  0.4301   0.4364   0.4404   0.4478   0.4561   0.4604   0.4641   0.4674
  0.4711   0.4749   0.4810   0.4905   0.4938   0.5006   0.5045   0.5143
  0.5207   0.5273   0.5319   0.5373   0.5396   0.5468   0.5543   0.5587
  0.5654   0.5714   0.5816   0.5904   0.5916   0.5967   0.5983   0.5997
  0.6076   0.6130   0.6164   0.6219   0.6274   0.6356   0.6420   0.6433
  0.6484   0.6497   0.6593   0.6642   0.6695   0.6731   0.6780   0.6837
  0.6853   0.6866   0.6898   0.7001   0.7064   0.7104   0.7157   0.7193
  0.7308   0.7346   0.7390   0.7453   0.7490   0.7518   0.7548   0.7600
  0.7637   0.7681   0.7736   0.7772   0.7837   0.7851   0.7915   0.7946
  0.7972   0.8042   0.8080   0.8171   0.8239   0.8318   0.8334   0.8406
  0.8465   0.8617   0.8687   0.8771   0.8965   0.9153   0.9172   0.9216
  0.9417   0.9543   0.9557   0.9751   0.9793   0.9906   1.0059   1.0181
  1.0266   1.0284   1.0385   1.0536   1.0679   1.0800   1.0834   1.0930
  1.1130   1.1220   1.1253   1.1311   1.1442   1.1511   1.1557   1.1597
  1.1612   1.1702   1.1761   1.1831   1.1858   1.1938   1.2014   1.2067
  1.2072   1.2166   1.2258   1.2272   1.2374   1.2439   1.2532   1.2559
  1.2574   1.2684   1.2744   1.2811   1.2967   1.3026   1.3062   1.3083
  1.3218   1.3317   1.3431   1.3491   1.3623   1.3645   1.3726   1.3867
  1.3952   1.4018   1.4163   1.4200   1.4282   1.4357   1.4602   1.4675
  1.4749   1.4846   1.4929   1.5050   1.5099   1.5136   1.5212   1.5332
  1.5389   1.5483   1.5532   1.5582   1.5685   1.5714   1.5796   1.5807
  1.5866   1.5890   1.5925   1.6003   1.6043   1.6082   1.6112   1.6169
  1.6217   1.6270   1.6324   1.6371   1.6440   1.6501   1.6542   1.6640
  1.6672   1.6714   1.6752   1.6795   1.6856   1.6963   1.7036   1.7046
  1.7111   1.7207   1.7284   1.7369   1.7393   1.7429   1.7556   1.7605
  1.7654   1.7737   1.7848   1.7892   1.7976   1.8022   1.8062   1.8187
  1.8306   1.8373   1.8389   1.8486   1.8504   1.8579   1.8619   1.8732
  1.8815   1.9032   1.9114   1.9194   1.9250   1.9309   1.9329   1.9388
  1.9595   1.9787   1.9871   1.9971   2.0017   2.0088   2.0159   2.0298
  2.0390   2.0428   2.0507   2.0658   2.0681   2.0798   2.0891   2.0946
  2.1075   2.1210   2.1270   2.1387   2.1461   2.1512   2.1568   2.1787
  2.1817   2.1880   2.1979   2.2114   2.2151   2.2298   2.2407   2.2520
  2.2730   2.2830   2.2903   2.3039   2.3172   2.3312   2.3440   2.3543
  2.3625   2.3738   2.3762   2.3975   2.4054   2.4299   2.4386   2.4645
  2.4758   2.5103   2.5179   2.5315   2.5428   2.5501   2.5575   2.5610
  2.5781   2.5839   2.5918   2.5989   2.6128   2.6179   2.6283   2.6421
  2.6508   2.6553   2.6629   2.6648   2.6786   2.7013   2.7075   2.7108
  2.7255   2.7351   2.7469   2.7674   2.7775   2.7891   2.8003   2.8058
  2.8102   2.8145   2.8309   2.8400   2.8487   2.8503   2.8689   2.8799
  2.8854   2.8981   2.9007   2.9026   2.9058   2.9214   2.9263   2.9306
  2.9375   2.9503   2.9625   2.9727   2.9778   2.9927   3.0009   3.0115
  3.0177   3.0247   3.0413   3.0513   3.0582   3.0663   3.0685   3.0907
  3.0923   3.1047   3.1124   3.1187   3.1286   3.1432   3.1552   3.1581
  3.1625   3.1716   3.1774   3.1943   3.2045   3.2104   3.2235   3.2428
  3.2748   3.2850   3.2947   3.3083   3.3210   3.3297   3.3485   3.3698
  3.3761   3.3891   3.3936   3.3977   3.4205   3.4351   3.4413   3.4838
  3.5078   3.5274   3.5345   3.5506   3.5529   3.5776   3.6226   3.6909
  3.7712   3.7916   3.7979   3.8115   3.8183   3.8306   3.8348   3.8600
  3.8910   3.9125   3.9271   3.9304   3.9448   3.9485   3.9946   4.0007
  4.0108   4.0322   4.0700   4.0926   4.0986   4.1307   4.1541   4.1814
  4.1891   4.2284   4.2530   4.2644   4.3024   4.3128   4.3296   4.3397
  4.3650   4.3988   4.9917   5.0674   5.0792   5.1042   5.1238   5.1367
  5.1634   5.1676   5.1938   5.1969   5.2032   5.2832   5.3847   5.3965
  5.4285   5.4418   5.4760   5.4947   5.6046   5.6275   5.6570   5.6759
  5.7143   5.7414   5.7743   5.8169   5.8538  23.7640  23.7762  23.7952
 23.8030  23.8216  23.8243  23.8507  23.8632  23.8747  23.8981  23.9077
 23.9166  23.9284  23.9447  23.9658  24.0108  49.8736  49.9124  49.9467
 49.9594  49.9666  49.9740  50.0022  50.0189  50.0342
 --------------------------------------------------------------

          Ground-State Mulliken Net Atomic Charges

     Atom                 Charge (a.u.)
  ----------------------------------------
      1 C                     0.769437
      2 H                     0.242819
      3 C                    -1.439543
      4 H                     0.327127
      5 O                     0.205226
      6 C                    -0.416114
      7 H                     0.190738
      8 H                     0.186370
      9 C                     0.576491
     10 C                    -0.364451
     11 O                    -0.170983
     12 H                     0.100642
     13 C                    -0.734819
     14 H                     0.197338
     15 H                     0.150737
     16 C                    -0.292035
     17 H                     0.174385
     18 H                     0.183753
     19 C                     0.080427
     20 C                    -0.712569
     21 H                     0.167207
     22 H                     0.216666
     23 H                     0.129451
     24 C                    -0.281186
     25 O                    -0.163190
     26 H                     0.139291
     27 H                     0.259842
     28 H                     0.204351
     29 O                     0.073092
     30 C                    -0.263908
     31 H                     0.261594
     32 C                    -0.357092
     33 H                     0.243880
     34 C                     0.193628
     35 O                    -0.208834
     36 O                    -0.115251
     37 H                     0.295981
     38 C                    -0.325316
     39 H                     0.283236
     40 O                    -0.144846
     41 H                     0.260683
     42 C                    -0.785332
     43 H                     0.293696
     44 O                    -0.194746
     45 H                     0.274128
     46 C                    -0.168660
     47 H                     0.287834
     48 O                    -0.103784
     49 H                     0.272609
  ----------------------------------------
  Sum of atomic charges =     0.000000

 -----------------------------------------------------------------
                    Cartesian Multipole Moments
 -----------------------------------------------------------------
    Charge (ESU x 10^10)
                 0.0000
    Dipole Moment (Debye)
         X      -3.8106      Y       2.2636      Z      -0.6250
       Tot       4.4760
    Quadrupole Moments (Debye-Ang)
        XX    -133.2501     XY       6.0804     YY    -158.9411
        XZ      19.6860     YZ      -3.8341     ZZ    -153.9330
    Octopole Moments (Debye-Ang^2)
       XXX     -56.2302    XXY      74.8680    XYY      24.9569
       YYY      77.9573    XXZ      31.7136    XYZ     -27.5732
       YYZ       0.0304    XZZ     -13.2646    YZZ      12.1790
       ZZZ      29.2754
    Hexadecapole Moments (Debye-Ang^3)
      XXXX   -7567.6568   XXXY     534.0349   XXYY   -1582.1366
      XYYY     150.7031   YYYY   -1988.8373   XXXZ      99.1697
      XXYZ    -166.9198   XYYZ     -66.0793   YYYZ    -232.5068
      XXZZ   -1701.9087   XYZZ     227.3794   YYZZ    -744.6747
      XZZZ      81.2390   YZZZ    -271.7698   ZZZZ   -2760.8265
 -----------------------------------------------------------------
 Calculating analytic gradient of the SCF energy
 Gradient of SCF Energy
            1           2           3           4           5           6
    1   0.0001154   0.0003728  -0.0001107   0.0000633   0.0001403  -0.0009577
    2  -0.0002794  -0.0000477  -0.0001988  -0.0001513   0.0016771  -0.0000050
    3  -0.0003685   0.0001282   0.0020481  -0.0002389  -0.0020781  -0.0000470
            7           8           9          10          11          12
    1   0.0000987   0.0001951   0.0011147   0.0007051  -0.0008497   0.0002587
    2  -0.0000061  -0.0000669  -0.0009705   0.0003592   0.0004669  -0.0002365
    3   0.0000058  -0.0001896  -0.0005351   0.0006083  -0.0003073  -0.0002455
           13          14          15          16          17          18
    1  -0.0004493   0.0000522  -0.0000208  -0.0003576  -0.0000303   0.0003873
    2  -0.0001187   0.0001305   0.0001431   0.0000440  -0.0000434   0.0000166
    3  -0.0000574  -0.0000669   0.0000691  -0.0003179   0.0001064   0.0001182
           19          20          21          22          23          24
    1  -0.0001409  -0.0002826   0.0001788   0.0002293  -0.0001104   0.0004645
    2   0.0002139  -0.0005183   0.0000870  -0.0000645  -0.0000643   0.0012301
    3   0.0008465  -0.0001995  -0.0000555   0.0001143   0.0000356   0.0002261
           25          26          27          28          29          30
    1  -0.0003708  -0.0001053  -0.0004129  -0.0002038  -0.0006613   0.0006209
    2  -0.0004544   0.0000596   0.0003082  -0.0004029   0.0000055  -0.0000245
    3  -0.0008182   0.0003299   0.0000585  -0.0002455   0.0002122  -0.0004331
           31          32          33          34          35          36
    1  -0.0000458   0.0004104  -0.0000928  -0.0007720  -0.0000516   0.0005613
    2   0.0000867  -0.0006772  -0.0000797  -0.0001969   0.0002582   0.0000123
    3   0.0001455   0.0013947  -0.0000190  -0.0010353   0.0011580  -0.0002112
           37          38          39          40          41          42
    1  -0.0001761   0.0001756  -0.0001337  -0.0001524  -0.0000047  -0.0001882
    2  -0.0001268   0.0000140  -0.0001434  -0.0000419   0.0000747  -0.0001369
    3   0.0002364   0.0000480   0.0000937   0.0004587  -0.0003406   0.0002477
           43          44          45          46          47          48
    1   0.0001003  -0.0000895  -0.0000823   0.0009885  -0.0001645  -0.0005064
    2   0.0001065   0.0004433  -0.0004840   0.0001095  -0.0000242   0.0002313
    3   0.0000672   0.0004529  -0.0001997  -0.0017307   0.0001828   0.0006400
           49
    1   0.0002908
    2  -0.0005139
    3  -0.0002925
 Max gradient component =       2.078E-03
 RMS gradient           =       4.997E-04
 Gradient time:  CPU 536.33 s  wall 90.53 s
 Geometry Optimization Parameters
   NAtoms,    NIC,     NZ,  NCons,   NDum,   NFix, NCnnct, MaxDiis
       49     390       0       0       0       0       0       0

 Cartesian Hessian Update
 Hessian Updated using BFGS Update


** GEOMETRY OPTIMIZATION IN DELOCALIZED INTERNAL COORDINATES **
   Searching for a Minimum

   Optimization Cycle:  12

                       Coordinates (Angstroms)
     ATOM                X               Y               Z
      1  C        -2.7234492202    1.1071912344   -0.2481138209
      2  H        -2.5883627501    1.8738488052   -1.0216846485
      3  C        -1.6795698185    0.0140546176   -0.5330811118
      4  H        -1.8040270378   -0.8165825989    0.1677515583
      5  O        -0.3737549821    0.5909707408   -0.3380293367
      6  C        -1.8257588718   -0.4969219174   -1.9759764493
      7  H        -1.5990096170    0.3365055346   -2.6494191291
      8  H        -1.0873622878   -1.2778377258   -2.1723147813
      9  C        -3.2287579477   -1.0331371800   -2.2845533312
     10  C        -3.5092785447   -2.3951092597   -1.6809868529
     11  O        -2.7430129002   -3.0424144870   -1.0123621872
     12  H        -4.5213071613   -2.7950490033   -1.9165239529
     13  C        -4.3274786150   -0.0253870609   -1.8738322486
     14  H        -5.3197514658   -0.4767486565   -1.9825433872
     15  H        -4.2943466951    0.8202858938   -2.5692250707
     16  C        -4.1276844098    0.4993927878   -0.4456274720
     17  H        -4.8860442998    1.2594338567   -0.2331243557
     18  H        -4.2862534123   -0.3058770869    0.2832630770
     19  C        -2.5775650375    1.8636694206    1.1123866200
     20  C        -1.7153391768    3.1253186640    1.0186212443
     21  H        -1.6593547804    3.6314208399    1.9837367206
     22  H        -0.7013724387    2.8768474674    0.7034517539
     23  H        -2.1421970030    3.8190292576    0.2890423407
     24  C        -2.1763176232    0.9785793293    2.2744030354
     25  O        -1.4022857151    1.2962382784    3.1453436603
     26  H        -2.6845041009   -0.0071931424    2.3221829105
     27  H        -3.3261760124   -1.1949258964   -3.3684222020
     28  H        -3.6017093605    2.1705644911    1.3839845716
     29  O         1.7588161581    0.2754303279   -0.9235893546
     30  C         2.9509626107   -0.5036292033   -0.8958061170
     31  H         2.7641846105   -1.5209603829   -1.2599755774
     32  C         0.6904764370   -0.3031576176   -0.1882335761
     33  H         0.4429785586   -1.2931503308   -0.5999041373
     34  C         3.9244703498    0.1289997091   -1.8857783187
     35  O         4.2960823908   -0.4005225000   -2.8984871494
     36  O         4.3261675337    1.3545605106   -1.4915840793
     37  H         4.9322740146    1.6907593723   -2.1682409981
     38  C         3.4975608650   -0.5637532645    0.5367221154
     39  H         3.7114963201    0.4641305806    0.8618758313
     40  O         4.6824456244   -1.3417192746    0.5276898050
     41  H         4.8971864942   -1.5673452254    1.4403327621
     42  C         2.4259750126   -1.1785044125    1.4348758575
     43  H         2.3000547844   -2.2292910913    1.1579481440
     44  O         2.8534932411   -1.2212764667    2.8029607357
     45  H         2.9194487186   -0.3174917367    3.1355066222
     46  C         1.0809011678   -0.4657832696    1.2878266457
     47  H         1.1408386000    0.5421208413    1.7234757946
     48  O         0.0401961657   -1.2148430851    1.9006771121
     49  H         0.2450523431   -1.3149171669    2.8369847682
   Point Group: c1    Number of degrees of freedom:   141


   Energy is  -1301.523125620

 Hessian Updated using BFGS Update

141 Hessian modes will be used to form the next step
  Hessian Eigenvalues:
     0.001464    0.003458    0.004655    0.005242    0.006304    0.006352
     0.006482    0.006866    0.007541    0.008010    0.009651    0.010307
     0.011309    0.012144    0.014389    0.017998    0.020199    0.022085
     0.023916    0.030500    0.031512    0.033969    0.037004    0.038477
     0.040589    0.041626    0.043007    0.045049    0.046337    0.046834
     0.047473    0.047869    0.048756    0.049471    0.049844    0.051143
     0.051594    0.052693    0.054017    0.054630    0.054944    0.055388
     0.056895    0.057292    0.058266    0.059193    0.061082    0.061637
     0.062030    0.068194    0.069854    0.070467    0.075360    0.078373
     0.082660    0.083135    0.083934    0.088269    0.095383    0.097163
     0.109446    0.115799    0.120370    0.136663    0.147832    0.148700
     0.151436    0.159377    0.159983    0.160095    0.160147    0.160291
     0.160770    0.161485    0.162419    0.165559    0.168166    0.172462
     0.180126    0.181773    0.191178    0.192454    0.196954    0.199423
     0.202420    0.219534    0.222195    0.228857    0.247508    0.250635
     0.257941    0.268772    0.274399    0.276272    0.283712    0.284818
     0.286127    0.291734    0.293341    0.293697    0.296152    0.300342
     0.303027    0.304879    0.307445    0.323929    0.331329    0.334257
     0.336633    0.338591    0.338703    0.339132    0.339614    0.339813
     0.340095    0.340164    0.340525    0.340615    0.341132    0.341245
     0.341376    0.341905    0.342484    0.343366    0.345182    0.349664
     0.389642    0.395693    0.400829    0.402573    0.405654    0.415763
     0.428778    0.514415    0.518719    0.521118    0.526393    0.547113
     0.909342    0.923511    0.942547

 Minimum Search - Taking Simple RFO Step
 Searching for Lamda that Minimizes Along All modes
 Value Taken    Lamda =  -0.00068673
 Calculated Step too Large.  Step scaled by  0.602814
 Step Taken.  Stepsize is  0.300000

                             Maximum     Tolerance    Cnvgd?
         Gradient           0.002001      0.000300      NO
         Displacement       0.104860      0.001200      NO
         Energy change     -0.000394      0.000001      NO


 New Cartesian Coordinates Obtained by Inverse Iteration

 Displacement from previous Coordinates is:  0.914249
 ----------------------------------------------------------------
             Standard Nuclear Orientation (Angstroms)
    I     Atom           X                Y                Z
 ----------------------------------------------------------------
    1      C      -2.7299876099     1.1133928609    -0.2434640321
    2      H      -2.5860110788     1.8902187399    -1.0052873898
    3      C      -1.6801701658     0.0247631100    -0.5221781403
    4      H      -1.8250583027    -0.8141541510     0.1661121271
    5      O      -0.3795412240     0.5923417913    -0.2800646348
    6      C      -1.7953980724    -0.4680893663    -1.9734417998
    7      H      -1.5635075347     0.3752389917    -2.6328629728
    8      H      -1.0497853247    -1.2423675355    -2.1655782436
    9      C      -3.1908068457    -1.0103460940    -2.3045429819
   10      C      -3.4609216648    -2.3850337741    -1.7214781441
   11      O      -2.6670760932    -3.0623262600    -1.1182077749
   12      H      -4.4878530648    -2.7676722869    -1.9196401235
   13      C      -4.3017011487    -0.0147256917    -1.9062713542
   14      H      -5.2883517806    -0.4746029466    -2.0307427016
   15      H      -4.2667123152     0.8344389115    -2.5969970175
   16      C      -4.1294463189     0.5045070508    -0.4721138123
   17      H      -4.8922192053     1.2632411352    -0.2710848413
   18      H      -4.3039662622    -0.3045535712     0.2490588080
   19      C      -2.6097293768     1.8495126035     1.1294187763
   20      C      -1.7509176075     3.1168899503     1.0714931376
   21      H      -1.7034023938     3.5988203138     2.0490656433
   22      H      -0.7344978219     2.8774420690     0.7574455277
   23      H      -2.1744090663     3.8263609775     0.3554021110
   24      C      -2.2286795814     0.9469653303     2.2864041726
   25      O      -1.5132421759     1.2717769741     3.2034821563
   26      H      -2.6978660915    -0.0590123665     2.2827457902
   27      H      -3.2679386234    -1.1694913810    -3.3911293866
   28      H      -3.6391073989     2.1506799142     1.3871810143
   29      O       1.7384953973     0.2450907221    -0.9228745998
   30      C       2.9250358732    -0.5434179507    -0.9052838511
   31      H       2.7243716059    -1.5665072520    -1.2457045258
   32      C       0.6836947228    -0.3048120824    -0.1463709778
   33      H       0.4164528735    -1.3017233649    -0.5266047431
   34      C       3.8812796479     0.0636013404    -1.9285896624
   35      O       4.2264129994    -0.4873439004    -2.9391729106
   36      O       4.2944488364     1.2957193456    -1.5684482419
   37      H       4.8872536337     1.6170628203    -2.2638758560
   38      C       3.5024165926    -0.5776881195     0.5154608066
   39      H       3.7382326182     0.4547273975     0.8102455492
   40      O       4.6782133416    -1.3702857445     0.4971029379
   41      H       4.9065254928    -1.5830787730     1.4097069405
   42      C       2.4474432676    -1.1566815335     1.4560584399
   43      H       2.3016146574    -2.2127042123     1.2109428140
   44      O       2.9138293461    -1.1689954324     2.8118573094
   45      H       2.9992733705    -0.2581395276     3.1201592814
   46      C       1.1061494801    -0.4338573933     1.3236166279
   47      H       1.1864296818     0.5846304099     1.7303613224
   48      O       0.0689245441    -1.1554846738     1.9743822780
   49      H       0.2608368824    -1.1885038572     2.9179311882
 ----------------------------------------------------------------
 Molecular Point Group                 C1    NOp =  1
 Largest Abelian Subgroup              C1    NOp =  1
 Nuclear Repulsion Energy =  2490.3188992568 hartrees
 There are       96 alpha and       96 beta electrons
 Applying Cartesian multipole field
    Component          Value
    ---------          -----
     (2,0,0)        1.00000E-12
     (0,2,0)        2.00000E-11
     (0,0,2)       -3.00000E-11
 Nucleus-field energy     =    -0.0000000284 hartrees
 Requested basis set is 6-311++G(d,p)
 There are 270 shells and 718 basis functions
 A cutoff of  1.0D-11 yielded  26520 shell pairs
 There are    183928 function pairs (    195102 Cartesian)
 Smallest overlap matrix eigenvalue = 1.23E-06

 Q-Chem warning in module stvman/mkSTV.C, line 306:

 Overlap eigenvalue is smaller than square root of threshold
 Use THRESH >= 12 to get rid of this warning

 Guess MOs from SCF MO coefficient file

 -----------------------------------------------------------------------
  General SCF calculation program by
  Eric Jon Sundstrom, Paul Horn, Yuezhi Mao, Dmitri Zuev, Alec White,
  David Stuck, Shaama M.S., Shane Yost, Joonho Lee, David Small,
  Daniel Levine, Susi Lehtola, Hugh Burton, Evgeny Epifanovsky
 -----------------------------------------------------------------------
 Exchange:     0.2000 Hartree-Fock + 0.0800 Slater + 0.7200 B88
 Correlation:  0.1900 VWN1RPA + 0.8100 LYP
 Using SG-1 standard quadrature grid
 using 6 threads for integral computing
 -------------------------------------------------------
 OpenMP Integral computing Module                
 Release: version 2.0, May 2017, Q-Chem Inc. Pleasanton 
 -------------------------------------------------------
 -------------------------------------------------------
 OpenMP BLAS3 based DFT computing Module                
 Release: version 1.0, May 2013, Q-Chem Inc. Pittsburgh 
 -------------------------------------------------------
 A restricted SCF calculation will be
 performed using DIIS
 SCF converges when DIIS error is below 1.0e-08
 ---------------------------------------
  Cycle       Energy         DIIS error
 ---------------------------------------
    1   -1301.5048301151      4.62e-04  
    2   -1301.5230648823      8.11e-05  
    3   -1301.5227849672      1.23e-04  
    4   -1301.5234407719      2.24e-05  
    5   -1301.5234561801      1.40e-05  
    6   -1301.5234653165      2.32e-06  
    7   -1301.5234655722      8.45e-07  
    8   -1301.5234656136      1.98e-07  
    9   -1301.5234656153      1.18e-07  
   10   -1301.5234656163      3.19e-08  
   11   -1301.5234656164      1.67e-08  
   12   -1301.5234656164      6.40e-09  Convergence criterion met
 ---------------------------------------
 SCF time:   CPU 2256.26s  wall 397.00s 
 SCF   energy in the final basis set =    -1301.5234656164
 Total energy in the final basis set =    -1301.5234656164

 --------------------------------------------------------------

                    Orbital Energies (a.u.)
 --------------------------------------------------------------

 Alpha MOs
 -- Occupied --
-19.1848 -19.1568 -19.1557 -19.1447 -19.1425 -19.1414 -19.1400 -19.1295
-19.1253 -10.3206 -10.2927 -10.2767 -10.2634 -10.2574 -10.2468 -10.2456
-10.2424 -10.2386 -10.2067 -10.1972 -10.1972 -10.1948 -10.1917 -10.1843
-10.1596  -1.1289  -1.0972  -1.0724  -1.0664  -1.0563  -1.0489  -1.0391
 -1.0367  -1.0349  -0.8675  -0.8177  -0.8064  -0.7955  -0.7615  -0.7530
 -0.6972  -0.6769  -0.6700  -0.6543  -0.6438  -0.6246  -0.6162  -0.6104
 -0.5677  -0.5629  -0.5553  -0.5473  -0.5445  -0.5210  -0.5090  -0.5056
 -0.5040  -0.4973  -0.4946  -0.4883  -0.4852  -0.4793  -0.4767  -0.4676
 -0.4504  -0.4446  -0.4407  -0.4365  -0.4299  -0.4232  -0.4171  -0.4152
 -0.4035  -0.3972  -0.3933  -0.3866  -0.3856  -0.3831  -0.3785  -0.3750
 -0.3653  -0.3649  -0.3592  -0.3498  -0.3479  -0.3406  -0.3358  -0.3327
 -0.3196  -0.3119  -0.3036  -0.2933  -0.2818  -0.2749  -0.2737  -0.2592
 -- Virtual --
 -0.0514  -0.0356  -0.0280  -0.0185  -0.0170  -0.0078  -0.0035  -0.0023
  0.0039   0.0089   0.0162   0.0196   0.0211   0.0235   0.0337   0.0353
  0.0415   0.0460   0.0482   0.0509   0.0515   0.0600   0.0626   0.0690
  0.0697   0.0711   0.0747   0.0757   0.0803   0.0852   0.0865   0.0894
  0.0936   0.0965   0.0986   0.0995   0.1014   0.1032   0.1050   0.1091
  0.1114   0.1123   0.1132   0.1161   0.1194   0.1221   0.1227   0.1248
  0.1263   0.1290   0.1320   0.1339   0.1355   0.1383   0.1395   0.1408
  0.1430   0.1461   0.1510   0.1529   0.1538   0.1574   0.1580   0.1585
  0.1606   0.1629   0.1646   0.1663   0.1687   0.1751   0.1772   0.1781
  0.1798   0.1854   0.1870   0.1894   0.1900   0.1909   0.1934   0.1973
  0.1994   0.2016   0.2041   0.2077   0.2113   0.2129   0.2162   0.2217
  0.2253   0.2282   0.2296   0.2303   0.2318   0.2335   0.2373   0.2396
  0.2439   0.2464   0.2482   0.2507   0.2556   0.2566   0.2568   0.2598
  0.2622   0.2635   0.2663   0.2706   0.2754   0.2798   0.2801   0.2839
  0.2853   0.2867   0.2906   0.2934   0.2954   0.2992   0.3024   0.3074
  0.3080   0.3094   0.3106   0.3174   0.3191   0.3222   0.3229   0.3266
  0.3271   0.3309   0.3311   0.3360   0.3402   0.3435   0.3467   0.3492
  0.3521   0.3528   0.3549   0.3597   0.3624   0.3669   0.3684   0.3724
  0.3741   0.3771   0.3814   0.3825   0.3869   0.3890   0.3935   0.3997
  0.4017   0.4019   0.4091   0.4136   0.4179   0.4189   0.4221   0.4272
  0.4318   0.4354   0.4395   0.4448   0.4522   0.4604   0.4637   0.4666
  0.4701   0.4722   0.4787   0.4890   0.4912   0.5019   0.5031   0.5147
  0.5195   0.5263   0.5305   0.5377   0.5400   0.5451   0.5531   0.5576
  0.5652   0.5732   0.5825   0.5891   0.5908   0.5948   0.5987   0.6009
  0.6065   0.6127   0.6167   0.6197   0.6264   0.6357   0.6420   0.6438
  0.6480   0.6497   0.6586   0.6647   0.6692   0.6725   0.6781   0.6822
  0.6832   0.6849   0.6899   0.7007   0.7093   0.7111   0.7164   0.7196
  0.7305   0.7336   0.7375   0.7451   0.7525   0.7535   0.7553   0.7598
  0.7636   0.7683   0.7709   0.7774   0.7837   0.7856   0.7910   0.7942
  0.7963   0.8049   0.8057   0.8175   0.8217   0.8301   0.8329   0.8391
  0.8444   0.8604   0.8645   0.8780   0.8976   0.9161   0.9177   0.9209
  0.9406   0.9531   0.9560   0.9722   0.9784   0.9906   1.0084   1.0168
  1.0228   1.0294   1.0372   1.0535   1.0662   1.0798   1.0870   1.0917
  1.1099   1.1210   1.1252   1.1319   1.1430   1.1472   1.1558   1.1598
  1.1617   1.1698   1.1770   1.1815   1.1843   1.1948   1.2019   1.2066
  1.2078   1.2164   1.2239   1.2262   1.2365   1.2428   1.2529   1.2557
  1.2604   1.2681   1.2740   1.2827   1.2961   1.3014   1.3059   1.3101
  1.3197   1.3311   1.3403   1.3508   1.3612   1.3648   1.3698   1.3872
  1.3950   1.4034   1.4161   1.4196   1.4262   1.4330   1.4588   1.4670
  1.4726   1.4839   1.4922   1.5060   1.5084   1.5139   1.5215   1.5323
  1.5380   1.5481   1.5534   1.5582   1.5677   1.5723   1.5785   1.5794
  1.5878   1.5888   1.5913   1.6005   1.6039   1.6058   1.6118   1.6169
  1.6218   1.6274   1.6327   1.6371   1.6437   1.6512   1.6554   1.6653
  1.6669   1.6723   1.6778   1.6808   1.6853   1.6961   1.7019   1.7058
  1.7092   1.7198   1.7266   1.7364   1.7396   1.7445   1.7541   1.7605
  1.7650   1.7733   1.7839   1.7879   1.7977   1.8023   1.8076   1.8160
  1.8280   1.8362   1.8395   1.8470   1.8495   1.8579   1.8627   1.8710
  1.8803   1.9042   1.9124   1.9181   1.9241   1.9304   1.9333   1.9416
  1.9567   1.9803   1.9869   1.9930   2.0013   2.0080   2.0153   2.0296
  2.0386   2.0427   2.0502   2.0660   2.0679   2.0806   2.0902   2.0937
  2.1085   2.1222   2.1286   2.1385   2.1465   2.1505   2.1562   2.1778
  2.1821   2.1870   2.1953   2.2093   2.2151   2.2282   2.2412   2.2511
  2.2709   2.2812   2.2899   2.3020   2.3184   2.3303   2.3451   2.3555
  2.3618   2.3737   2.3766   2.3948   2.4067   2.4297   2.4388   2.4639
  2.4749   2.5100   2.5176   2.5304   2.5425   2.5487   2.5570   2.5607
  2.5788   2.5841   2.5921   2.5968   2.6118   2.6189   2.6273   2.6432
  2.6480   2.6527   2.6635   2.6653   2.6785   2.7024   2.7059   2.7104
  2.7264   2.7353   2.7460   2.7667   2.7805   2.7912   2.8000   2.8058
  2.8109   2.8154   2.8319   2.8388   2.8471   2.8501   2.8685   2.8763
  2.8834   2.8968   2.8998   2.9030   2.9067   2.9196   2.9261   2.9275
  2.9387   2.9488   2.9639   2.9744   2.9777   2.9907   3.0006   3.0118
  3.0149   3.0230   3.0387   3.0501   3.0593   3.0644   3.0693   3.0901
  3.0932   3.1064   3.1117   3.1197   3.1339   3.1421   3.1554   3.1578
  3.1619   3.1708   3.1780   3.1990   3.2039   3.2111   3.2250   3.2456
  3.2736   3.2830   3.2954   3.3056   3.3188   3.3297   3.3490   3.3707
  3.3782   3.3905   3.3936   3.3959   3.4225   3.4342   3.4383   3.4844
  3.5083   3.5281   3.5356   3.5514   3.5566   3.5772   3.6225   3.6903
  3.7694   3.7920   3.7961   3.8105   3.8164   3.8301   3.8344   3.8584
  3.8894   3.9126   3.9264   3.9294   3.9453   3.9477   3.9927   3.9958
  4.0078   4.0272   4.0694   4.0939   4.0970   4.1315   4.1537   4.1800
  4.1891   4.2308   4.2577   4.2658   4.3029   4.3132   4.3281   4.3392
  4.3649   4.3977   4.9916   5.0664   5.0794   5.1040   5.1238   5.1346
  5.1631   5.1709   5.1929   5.1969   5.2054   5.2826   5.3838   5.3979
  5.4283   5.4414   5.4727   5.4927   5.6050   5.6278   5.6564   5.6776
  5.7108   5.7376   5.7738   5.8198   5.8544  23.7629  23.7763  23.7956
 23.8026  23.8212  23.8242  23.8481  23.8595  23.8742  23.8975  23.9075
 23.9151  23.9275  23.9456  23.9652  24.0095  49.8734  49.9120  49.9452
 49.9595  49.9667  49.9731  50.0032  50.0187  50.0344
 --------------------------------------------------------------

          Ground-State Mulliken Net Atomic Charges

     Atom                 Charge (a.u.)
  ----------------------------------------
      1 C                     0.732747
      2 H                     0.241864
      3 C                    -1.413007
      4 H                     0.311025
      5 O                     0.210534
      6 C                    -0.435869
      7 H                     0.190209
      8 H                     0.191213
      9 C                     0.593973
     10 C                    -0.364731
     11 O                    -0.171097
     12 H                     0.101199
     13 C                    -0.766055
     14 H                     0.196270
     15 H                     0.150663
     16 C                    -0.278227
     17 H                     0.174918
     18 H                     0.181906
     19 C                     0.112363
     20 C                    -0.690322
     21 H                     0.169377
     22 H                     0.210795
     23 H                     0.131737
     24 C                    -0.322394
     25 O                    -0.169747
     26 H                     0.142107
     27 H                     0.259718
     28 H                     0.202417
     29 O                     0.069975
     30 C                    -0.253744
     31 H                     0.262452
     32 C                    -0.330990
     33 H                     0.246644
     34 C                     0.197076
     35 O                    -0.208847
     36 O                    -0.116154
     37 H                     0.296345
     38 C                    -0.362451
     39 H                     0.284460
     40 O                    -0.143722
     41 H                     0.260406
     42 C                    -0.726081
     43 H                     0.294770
     44 O                    -0.195409
     45 H                     0.272415
     46 C                    -0.180305
     47 H                     0.279490
     48 O                    -0.108533
     49 H                     0.268618
  ----------------------------------------
  Sum of atomic charges =     0.000000

 -----------------------------------------------------------------
                    Cartesian Multipole Moments
 -----------------------------------------------------------------
    Charge (ESU x 10^10)
                 0.0000
    Dipole Moment (Debye)
         X      -3.7062      Y       2.4666      Z      -0.7003
       Tot       4.5067
    Quadrupole Moments (Debye-Ang)
        XX    -132.8120     XY       6.7181     YY    -159.4782
        XZ      19.7940     YZ      -4.4806     ZZ    -154.7014
    Octopole Moments (Debye-Ang^2)
       XXX     -52.0539    XXY      74.6707    XYY      23.7430
       YYY      81.6381    XXZ      29.2675    XYZ     -26.0720
       YYZ       2.8821    XZZ      -9.0261    YZZ      16.0791
       ZZZ      25.3129
    Hexadecapole Moments (Debye-Ang^3)
      XXXX   -7509.8320   XXXY     563.8424   XXYY   -1579.2408
      XYYY     181.0462   YYYY   -1976.2642   XXXZ      94.4210
      XXYZ    -178.7838   XYYZ     -60.2018   YYYZ    -258.2603
      XXZZ   -1705.0574   XYZZ     249.3376   YYZZ    -760.5053
      XZZZ      94.8277   YZZZ    -297.3336   ZZZZ   -2847.6940
 -----------------------------------------------------------------
 Calculating analytic gradient of the SCF energy
 Gradient of SCF Energy
            1           2           3           4           5           6
    1   0.0003069   0.0001011  -0.0000249  -0.0000769  -0.0002067  -0.0009661
    2  -0.0003751   0.0000566   0.0002121  -0.0000488   0.0011905  -0.0005276
    3  -0.0003710   0.0000867   0.0014462   0.0001014  -0.0012755  -0.0002923
            7           8           9          10          11          12
    1   0.0001410   0.0001212   0.0006156   0.0006805  -0.0006545   0.0000850
    2   0.0001911   0.0000973  -0.0002854   0.0001766   0.0004367  -0.0002483
    3   0.0000196  -0.0000498  -0.0003264   0.0013792  -0.0006829  -0.0004435
           13          14          15          16          17          18
    1  -0.0001237   0.0000250  -0.0000468  -0.0003471   0.0000091   0.0002410
    2  -0.0001727   0.0000728   0.0000448  -0.0001554  -0.0000044   0.0000828
    3  -0.0002972   0.0000417   0.0000750  -0.0001708   0.0000952  -0.0000102
           19          20          21          22          23          24
    1  -0.0002128  -0.0000983   0.0001989   0.0001040  -0.0000819   0.0006243
    2   0.0001451   0.0000946  -0.0000123  -0.0000624  -0.0000825   0.0008027
    3   0.0007339  -0.0001990  -0.0000848   0.0001215   0.0000472   0.0004569
           25          26          27          28          29          30
    1  -0.0003157  -0.0001088  -0.0002054  -0.0001641  -0.0005412   0.0004008
    2  -0.0004079  -0.0000889   0.0001228  -0.0003348  -0.0000675  -0.0000435
    3  -0.0008385   0.0002700  -0.0000470  -0.0004193   0.0004607  -0.0003161
           31          32          33          34          35          36
    1   0.0000798   0.0008979  -0.0000160   0.0000428  -0.0003004   0.0002591
    2  -0.0000477  -0.0007257   0.0000392  -0.0001910   0.0002419  -0.0000041
    3  -0.0000161   0.0007790   0.0001069  -0.0008620   0.0010312  -0.0002958
           37          38          39          40          41          42
    1  -0.0001359  -0.0003847   0.0000935   0.0000642  -0.0000353   0.0000427
    2  -0.0000652  -0.0000478  -0.0000409  -0.0000862   0.0000345   0.0000997
    3   0.0002788   0.0000974   0.0000095   0.0002631  -0.0002494   0.0000210
           43          44          45          46          47          48
    1   0.0000026  -0.0000389  -0.0000601   0.0009160  -0.0002370  -0.0010545
    2   0.0001117   0.0003544  -0.0003619   0.0002430   0.0000280   0.0000123
    3   0.0001368   0.0002199   0.0000078  -0.0016276   0.0000882   0.0007322
           49
    1   0.0003847
    2  -0.0004032
    3  -0.0002318
 Max gradient component =       1.628E-03
 RMS gradient           =       4.241E-04
 Gradient time:  CPU 534.21 s  wall 90.20 s
 Geometry Optimization Parameters
   NAtoms,    NIC,     NZ,  NCons,   NDum,   NFix, NCnnct, MaxDiis
       49     390       0       0       0       0       0       0

 Cartesian Hessian Update
 Hessian Updated using BFGS Update


** GEOMETRY OPTIMIZATION IN DELOCALIZED INTERNAL COORDINATES **
   Searching for a Minimum

   Optimization Cycle:  13

                       Coordinates (Angstroms)
     ATOM                X               Y               Z
      1  C        -2.7299876099    1.1133928609   -0.2434640321
      2  H        -2.5860110788    1.8902187399   -1.0052873898
      3  C        -1.6801701658    0.0247631100   -0.5221781403
      4  H        -1.8250583027   -0.8141541510    0.1661121271
      5  O        -0.3795412240    0.5923417913   -0.2800646348
      6  C        -1.7953980724   -0.4680893663   -1.9734417998
      7  H        -1.5635075347    0.3752389917   -2.6328629728
      8  H        -1.0497853247   -1.2423675355   -2.1655782436
      9  C        -3.1908068457   -1.0103460940   -2.3045429819
     10  C        -3.4609216648   -2.3850337741   -1.7214781441
     11  O        -2.6670760932   -3.0623262600   -1.1182077749
     12  H        -4.4878530648   -2.7676722869   -1.9196401235
     13  C        -4.3017011487   -0.0147256917   -1.9062713542
     14  H        -5.2883517806   -0.4746029466   -2.0307427016
     15  H        -4.2667123152    0.8344389115   -2.5969970175
     16  C        -4.1294463189    0.5045070508   -0.4721138123
     17  H        -4.8922192053    1.2632411352   -0.2710848413
     18  H        -4.3039662622   -0.3045535712    0.2490588080
     19  C        -2.6097293768    1.8495126035    1.1294187763
     20  C        -1.7509176075    3.1168899503    1.0714931376
     21  H        -1.7034023938    3.5988203138    2.0490656433
     22  H        -0.7344978219    2.8774420690    0.7574455277
     23  H        -2.1744090663    3.8263609775    0.3554021110
     24  C        -2.2286795814    0.9469653303    2.2864041726
     25  O        -1.5132421759    1.2717769741    3.2034821563
     26  H        -2.6978660915   -0.0590123665    2.2827457902
     27  H        -3.2679386234   -1.1694913810   -3.3911293866
     28  H        -3.6391073989    2.1506799142    1.3871810143
     29  O         1.7384953973    0.2450907221   -0.9228745998
     30  C         2.9250358732   -0.5434179507   -0.9052838511
     31  H         2.7243716059   -1.5665072520   -1.2457045258
     32  C         0.6836947228   -0.3048120824   -0.1463709778
     33  H         0.4164528735   -1.3017233649   -0.5266047431
     34  C         3.8812796479    0.0636013404   -1.9285896624
     35  O         4.2264129994   -0.4873439004   -2.9391729106
     36  O         4.2944488364    1.2957193456   -1.5684482419
     37  H         4.8872536337    1.6170628203   -2.2638758560
     38  C         3.5024165926   -0.5776881195    0.5154608066
     39  H         3.7382326182    0.4547273975    0.8102455492
     40  O         4.6782133416   -1.3702857445    0.4971029379
     41  H         4.9065254928   -1.5830787730    1.4097069405
     42  C         2.4474432676   -1.1566815335    1.4560584399
     43  H         2.3016146574   -2.2127042123    1.2109428140
     44  O         2.9138293461   -1.1689954324    2.8118573094
     45  H         2.9992733705   -0.2581395276    3.1201592814
     46  C         1.1061494801   -0.4338573933    1.3236166279
     47  H         1.1864296818    0.5846304099    1.7303613224
     48  O         0.0689245441   -1.1554846738    1.9743822780
     49  H         0.2608368824   -1.1885038572    2.9179311882
   Point Group: c1    Number of degrees of freedom:   141


   Energy is  -1301.523465616

 Hessian Updated using BFGS Update

141 Hessian modes will be used to form the next step
  Hessian Eigenvalues:
     0.001112    0.003469    0.004300    0.005258    0.006293    0.006347
     0.006483    0.006910    0.007613    0.008012    0.009500    0.010305
     0.011296    0.012203    0.014540    0.018078    0.020205    0.022102
     0.023908    0.030655    0.031577    0.033894    0.037018    0.039543
     0.041278    0.042248    0.043000    0.045008    0.046285    0.046956
     0.047433    0.047851    0.048646    0.049418    0.049875    0.051054
     0.051603    0.052695    0.054020    0.054630    0.054889    0.055399
     0.056861    0.057234    0.058593    0.059167    0.061117    0.061647
     0.061955    0.068522    0.069816    0.071076    0.075413    0.078350
     0.082650    0.083104    0.083834    0.088575    0.095810    0.097135
     0.109359    0.115658    0.120394    0.136416    0.147814    0.148639
     0.151288    0.159408    0.159979    0.160099    0.160137    0.160375
     0.160718    0.161485    0.162903    0.166116    0.168027    0.172415
     0.178805    0.181673    0.190933    0.192415    0.196918    0.199849
     0.202214    0.220427    0.223236    0.231788    0.247958    0.250595
     0.256176    0.268729    0.274260    0.274600    0.283072    0.285951
     0.287523    0.291803    0.293228    0.293631    0.296653    0.302465
     0.303178    0.304346    0.306836    0.323888    0.331348    0.334383
     0.336729    0.338618    0.338705    0.339220    0.339557    0.339858
     0.340098    0.340167    0.340552    0.340614    0.341122    0.341233
     0.341469    0.342303    0.342721    0.343385    0.345203    0.349259
     0.390235    0.395895    0.400828    0.402265    0.405904    0.416496
     0.427636    0.514202    0.518685    0.521135    0.525262    0.547127
     0.902174    0.923472    0.942415

 Minimum Search - Taking Simple RFO Step
 Searching for Lamda that Minimizes Along All modes
 Value Taken    Lamda =  -0.00058454
 Calculated Step too Large.  Step scaled by  0.561575
 Step Taken.  Stepsize is  0.300000

                             Maximum     Tolerance    Cnvgd?
         Gradient           0.001578      0.000300      NO
         Displacement       0.100384      0.001200      NO
         Energy change     -0.000340      0.000001      NO


 New Cartesian Coordinates Obtained by Inverse Iteration

 Displacement from previous Coordinates is:  1.089755
 ----------------------------------------------------------------
             Standard Nuclear Orientation (Angstroms)
    I     Atom           X                Y                Z
 ----------------------------------------------------------------
    1      C      -2.7338038139     1.1203812790    -0.2396258214
    2      H      -2.5672442588     1.9066509480    -0.9869531211
    3      C      -1.6806406512     0.0305052410    -0.5037151320
    4      H      -1.8497864993    -0.8144906024     0.1725415306
    5      O      -0.3867183785     0.5868329668    -0.2123999232
    6      C      -1.7566621106    -0.4505702585    -1.9603963386
    7      H      -1.5087308759     0.3962755635    -2.6090713657
    8      H      -1.0088940218    -1.2256894715    -2.1380290431
    9      C      -3.1454857494    -0.9899727642    -2.3235002967
   10      C      -3.4232742361    -2.3703083782    -1.7538402296
   11      O      -2.6212283579    -3.0727437254    -1.1917001227
   12      H      -4.4627160390    -2.7317331300    -1.9252034601
   13      C      -4.2632247370     0.0055219318    -1.9533007528
   14      H      -5.2467006333    -0.4537273584    -2.1037041880
   15      H      -4.2102977703     0.8555798531    -2.6416101534
   16      C      -4.1296717852     0.5215093508    -0.5136424749
   17      H      -4.8923593457     1.2857102919    -0.3343432376
   18      H      -4.3347336335    -0.2881988810     0.1991295776
   19      C      -2.6496819802     1.8334189852     1.1466283434
   20      C      -1.7731411322     3.0904709124     1.1419003042
   21      H      -1.7489675953     3.5487989695     2.1314486938
   22      H      -0.7517563596     2.8432288249     0.8513530460
   23      H      -2.1660681727     3.8212317235     0.4298914683
   24      C      -2.3260701729     0.9064717464     2.3028892821
   25      O      -1.6867745838     1.2233883975     3.2771290828
   26      H      -2.7677486218    -0.1096451191     2.2387764771
   27      H      -3.1937334453    -1.1513717102    -3.4119366243
   28      H      -3.6823598933     2.1475546192     1.3744383574
   29      O       1.7100025787     0.2111354046    -0.9210273656
   30      C       2.8937207029    -0.5820530753    -0.9166619981
   31      H       2.6814446415    -1.6124489229    -1.2264519667
   32      C       0.6762429222    -0.3110900078    -0.0974071602
   33      H       0.3912043020    -1.3153787997    -0.4434471239
   34      C       3.8221013228    -0.0023683857    -1.9816459435
   35      O       4.1378214672    -0.5783000058    -2.9878372073
   36      O       4.2475081865     1.2368146070    -1.6626543518
   37      H       4.8206473468     1.5410014209    -2.3819239043
   38      C       3.5097026070    -0.5826662004     0.4878819729
   39      H       3.7588422926     0.4558666572     0.7481748759
   40      O       4.6814844824    -1.3815823437     0.4576585232
   41      H       4.9303901562    -1.5760173573     1.3690846996
   42      C       2.4810281298    -1.1300342169     1.4755135685
   43      H       2.3215439500    -2.1915453661     1.2652208868
   44      O       2.9932623316    -1.1065836287     2.8142424990
   45      H       3.0954527987    -0.1878078875     3.0926109748
   46      C       1.1399177347    -0.4032399318     1.3630505965
   47      H       1.2383745456     0.6258991402     1.7377955289
   48      O       0.1144373381    -1.0999019917     2.0563121933
   49      H       0.2923757325    -1.0589557966     3.0019808643
 ----------------------------------------------------------------
 Molecular Point Group                 C1    NOp =  1
 Largest Abelian Subgroup              C1    NOp =  1
 Nuclear Repulsion Energy =  2487.5317478344 hartrees
 There are       96 alpha and       96 beta electrons
 Applying Cartesian multipole field
    Component          Value
    ---------          -----
     (2,0,0)        1.00000E-12
     (0,2,0)        2.00000E-11
     (0,0,2)       -3.00000E-11
 Nucleus-field energy     =    -0.0000000310 hartrees
 Requested basis set is 6-311++G(d,p)
 There are 270 shells and 718 basis functions
 A cutoff of  1.0D-11 yielded  26507 shell pairs
 There are    183838 function pairs (    194988 Cartesian)
 Smallest overlap matrix eigenvalue = 1.25E-06

 Q-Chem warning in module stvman/mkSTV.C, line 306:

 Overlap eigenvalue is smaller than square root of threshold
 Use THRESH >= 12 to get rid of this warning

 Guess MOs from SCF MO coefficient file

 -----------------------------------------------------------------------
  General SCF calculation program by
  Eric Jon Sundstrom, Paul Horn, Yuezhi Mao, Dmitri Zuev, Alec White,
  David Stuck, Shaama M.S., Shane Yost, Joonho Lee, David Small,
  Daniel Levine, Susi Lehtola, Hugh Burton, Evgeny Epifanovsky
 -----------------------------------------------------------------------
 Exchange:     0.2000 Hartree-Fock + 0.0800 Slater + 0.7200 B88
 Correlation:  0.1900 VWN1RPA + 0.8100 LYP
 Using SG-1 standard quadrature grid
 using 6 threads for integral computing
 -------------------------------------------------------
 OpenMP Integral computing Module                
 Release: version 2.0, May 2017, Q-Chem Inc. Pleasanton 
 -------------------------------------------------------
 -------------------------------------------------------
 OpenMP BLAS3 based DFT computing Module                
 Release: version 1.0, May 2013, Q-Chem Inc. Pittsburgh 
 -------------------------------------------------------
 A restricted SCF calculation will be
 performed using DIIS
 SCF converges when DIIS error is below 1.0e-08
 ---------------------------------------
  Cycle       Energy         DIIS error
 ---------------------------------------
    1   -1301.4999682548      5.33e-04  
    2   -1301.5232015535      9.60e-05  
    3   -1301.5227317805      1.49e-04  
    4   -1301.5236996011      2.26e-05  
    5   -1301.5237124546      1.61e-05  
    6   -1301.5237245191      2.23e-06  
    7   -1301.5237247427      8.90e-07  
    8   -1301.5237247857      2.09e-07  
    9   -1301.5237247878      1.12e-07  
   10   -1301.5237247880      2.55e-08  
   11   -1301.5237247882      1.15e-08  
   12   -1301.5237247884      4.89e-09  Convergence criterion met
 ---------------------------------------
 SCF time:   CPU 2252.82s  wall 396.00s 
 SCF   energy in the final basis set =    -1301.5237247884
 Total energy in the final basis set =    -1301.5237247884

 --------------------------------------------------------------

                    Orbital Energies (a.u.)
 --------------------------------------------------------------

 Alpha MOs
 -- Occupied --
-19.1850 -19.1566 -19.1557 -19.1456 -19.1424 -19.1417 -19.1404 -19.1297
-19.1255 -10.3208 -10.2930 -10.2772 -10.2637 -10.2575 -10.2469 -10.2456
-10.2433 -10.2396 -10.2069 -10.1975 -10.1970 -10.1951 -10.1921 -10.1845
-10.1601  -1.1292  -1.0977  -1.0728  -1.0664  -1.0564  -1.0491  -1.0394
 -1.0370  -1.0354  -0.8680  -0.8182  -0.8064  -0.7961  -0.7619  -0.7533
 -0.6975  -0.6772  -0.6704  -0.6544  -0.6438  -0.6249  -0.6169  -0.6109
 -0.5682  -0.5635  -0.5555  -0.5479  -0.5454  -0.5218  -0.5092  -0.5057
 -0.5040  -0.4972  -0.4945  -0.4885  -0.4850  -0.4800  -0.4763  -0.4681
 -0.4509  -0.4447  -0.4417  -0.4370  -0.4299  -0.4238  -0.4170  -0.4157
 -0.4041  -0.3975  -0.3933  -0.3866  -0.3863  -0.3832  -0.3789  -0.3753
 -0.3655  -0.3646  -0.3590  -0.3507  -0.3484  -0.3408  -0.3359  -0.3326
 -0.3198  -0.3121  -0.3036  -0.2939  -0.2821  -0.2756  -0.2744  -0.2592
 -- Virtual --
 -0.0519  -0.0360  -0.0281  -0.0186  -0.0177  -0.0080  -0.0034  -0.0025
  0.0042   0.0084   0.0164   0.0196   0.0212   0.0232   0.0333   0.0351
  0.0414   0.0459   0.0470   0.0504   0.0518   0.0602   0.0623   0.0681
  0.0688   0.0707   0.0743   0.0756   0.0802   0.0852   0.0870   0.0900
  0.0934   0.0962   0.0985   0.0998   0.1013   0.1032   0.1049   0.1087
  0.1111   0.1119   0.1132   0.1161   0.1191   0.1222   0.1229   0.1251
  0.1263   0.1284   0.1318   0.1337   0.1350   0.1385   0.1393   0.1402
  0.1430   0.1459   0.1511   0.1525   0.1541   0.1572   0.1577   0.1584
  0.1604   0.1622   0.1637   0.1658   0.1688   0.1749   0.1771   0.1786
  0.1799   0.1851   0.1866   0.1891   0.1902   0.1908   0.1943   0.1977
  0.1992   0.2017   0.2042   0.2079   0.2104   0.2123   0.2144   0.2199
  0.2238   0.2268   0.2298   0.2303   0.2310   0.2330   0.2367   0.2381
  0.2432   0.2459   0.2477   0.2500   0.2556   0.2568   0.2574   0.2599
  0.2621   0.2634   0.2658   0.2696   0.2746   0.2793   0.2805   0.2835
  0.2852   0.2866   0.2885   0.2936   0.2958   0.2979   0.3021   0.3059
  0.3084   0.3094   0.3107   0.3168   0.3179   0.3211   0.3225   0.3261
  0.3266   0.3298   0.3305   0.3372   0.3406   0.3443   0.3466   0.3479
  0.3508   0.3520   0.3557   0.3589   0.3635   0.3648   0.3671   0.3716
  0.3738   0.3778   0.3804   0.3821   0.3875   0.3904   0.3932   0.3977
  0.4006   0.4022   0.4063   0.4136   0.4185   0.4199   0.4205   0.4248
  0.4326   0.4340   0.4394   0.4424   0.4493   0.4581   0.4621   0.4661
  0.4689   0.4723   0.4762   0.4877   0.4894   0.5017   0.5045   0.5144
  0.5158   0.5266   0.5292   0.5369   0.5390   0.5437   0.5525   0.5571
  0.5641   0.5743   0.5820   0.5870   0.5895   0.5935   0.5993   0.6032
  0.6057   0.6126   0.6165   0.6183   0.6262   0.6347   0.6408   0.6433
  0.6485   0.6505   0.6570   0.6634   0.6682   0.6718   0.6776   0.6808
  0.6815   0.6836   0.6893   0.7019   0.7124   0.7127   0.7174   0.7205
  0.7289   0.7330   0.7363   0.7451   0.7528   0.7554   0.7566   0.7604
  0.7641   0.7681   0.7696   0.7780   0.7835   0.7849   0.7905   0.7941
  0.7956   0.8046   0.8050   0.8165   0.8189   0.8279   0.8317   0.8382
  0.8441   0.8554   0.8609   0.8801   0.8990   0.9163   0.9182   0.9214
  0.9393   0.9519   0.9577   0.9697   0.9774   0.9924   1.0097   1.0152
  1.0189   1.0289   1.0351   1.0531   1.0631   1.0806   1.0891   1.0913
  1.1066   1.1207   1.1233   1.1317   1.1392   1.1443   1.1535   1.1597
  1.1636   1.1696   1.1765   1.1805   1.1835   1.1950   1.1999   1.2066
  1.2079   1.2162   1.2211   1.2284   1.2358   1.2408   1.2506   1.2556
  1.2660   1.2680   1.2745   1.2827   1.2943   1.3000   1.3050   1.3100
  1.3173   1.3278   1.3390   1.3507   1.3602   1.3638   1.3719   1.3871
  1.3937   1.4028   1.4158   1.4190   1.4226   1.4318   1.4562   1.4645
  1.4706   1.4844   1.4912   1.5069   1.5082   1.5140   1.5224   1.5307
  1.5370   1.5462   1.5551   1.5588   1.5665   1.5727   1.5764   1.5786
  1.5860   1.5888   1.5920   1.6008   1.6017   1.6042   1.6130   1.6180
  1.6214   1.6286   1.6331   1.6381   1.6432   1.6525   1.6561   1.6649
  1.6669   1.6730   1.6787   1.6821   1.6868   1.6949   1.6990   1.7054
  1.7087   1.7180   1.7252   1.7346   1.7401   1.7475   1.7529   1.7598
  1.7647   1.7709   1.7833   1.7874   1.7983   1.8020   1.8096   1.8139
  1.8244   1.8325   1.8393   1.8451   1.8504   1.8583   1.8643   1.8699
  1.8787   1.9051   1.9121   1.9167   1.9224   1.9307   1.9347   1.9419
  1.9542   1.9804   1.9853   1.9884   2.0016   2.0074   2.0133   2.0282
  2.0381   2.0427   2.0492   2.0658   2.0685   2.0823   2.0915   2.0926
  2.1098   2.1237   2.1302   2.1384   2.1470   2.1507   2.1555   2.1759
  2.1818   2.1852   2.1935   2.2082   2.2152   2.2262   2.2410   2.2504
  2.2689   2.2791   2.2888   2.3000   2.3192   2.3293   2.3466   2.3566
  2.3622   2.3728   2.3774   2.3923   2.4074   2.4298   2.4388   2.4620
  2.4753   2.5094   2.5167   2.5284   2.5426   2.5487   2.5564   2.5601
  2.5797   2.5841   2.5921   2.5945   2.6104   2.6195   2.6266   2.6420
  2.6460   2.6496   2.6630   2.6668   2.6778   2.7020   2.7045   2.7116
  2.7263   2.7352   2.7447   2.7661   2.7828   2.7936   2.7996   2.8043
  2.8101   2.8160   2.8320   2.8380   2.8442   2.8504   2.8667   2.8718
  2.8824   2.8945   2.9001   2.9027   2.9072   2.9160   2.9235   2.9269
  2.9417   2.9468   2.9637   2.9745   2.9788   2.9883   3.0009   3.0078
  3.0139   3.0229   3.0364   3.0494   3.0593   3.0649   3.0700   3.0884
  3.0950   3.1038   3.1140   3.1227   3.1400   3.1409   3.1537   3.1570
  3.1636   3.1708   3.1794   3.1997   3.2076   3.2119   3.2251   3.2469
  3.2711   3.2811   3.2951   3.3035   3.3170   3.3292   3.3490   3.3716
  3.3787   3.3884   3.3936   3.3949   3.4241   3.4330   3.4358   3.4852
  3.5079   3.5288   3.5367   3.5514   3.5586   3.5766   3.6224   3.6900
  3.7681   3.7920   3.7948   3.8094   3.8156   3.8303   3.8349   3.8570
  3.8881   3.9129   3.9238   3.9288   3.9446   3.9472   3.9882   3.9927
  4.0060   4.0226   4.0689   4.0951   4.0957   4.1325   4.1539   4.1787
  4.1889   4.2330   4.2613   4.2673   4.3033   4.3133   4.3270   4.3385
  4.3636   4.3971   4.9920   5.0658   5.0798   5.1039   5.1232   5.1298
  5.1622   5.1716   5.1923   5.1969   5.2082   5.2811   5.3835   5.3998
  5.4280   5.4409   5.4688   5.4898   5.6050   5.6280   5.6559   5.6806
  5.7090   5.7361   5.7725   5.8233   5.8548  23.7618  23.7761  23.7954
 23.8021  23.8206  23.8241  23.8457  23.8559  23.8741  23.8962  23.9070
 23.9139  23.9266  23.9463  23.9640  24.0085  49.8730  49.9117  49.9437
 49.9598  49.9671  49.9720  50.0035  50.0185  50.0340
 --------------------------------------------------------------

          Ground-State Mulliken Net Atomic Charges

     Atom                 Charge (a.u.)
  ----------------------------------------
      1 C                     0.717994
      2 H                     0.240612
      3 C                    -1.380795
      4 H                     0.294501
      5 O                     0.214461
      6 C                    -0.449911
      7 H                     0.191173
      8 H                     0.196180
      9 C                     0.619395
     10 C                    -0.363806
     11 O                    -0.171400
     12 H                     0.102327
     13 C                    -0.797910
     14 H                     0.195590
     15 H                     0.150630
     16 C                    -0.273133
     17 H                     0.175330
     18 H                     0.180380
     19 C                     0.120859
     20 C                    -0.663133
     21 H                     0.171540
     22 H                     0.204644
     23 H                     0.133306
     24 C                    -0.346960
     25 O                    -0.176546
     26 H                     0.143528
     27 H                     0.259746
     28 H                     0.199954
     29 O                     0.066575
     30 C                    -0.255767
     31 H                     0.262949
     32 C                    -0.289406
     33 H                     0.247067
     34 C                     0.191396
     35 O                    -0.208654
     36 O                    -0.116570
     37 H                     0.296148
     38 C                    -0.395370
     39 H                     0.284720
     40 O                    -0.142416
     41 H                     0.259898
     42 C                    -0.636463
     43 H                     0.296072
     44 O                    -0.196053
     45 H                     0.271180
     46 C                    -0.243342
     47 H                     0.269317
     48 O                    -0.113067
     49 H                     0.263228
  ----------------------------------------
  Sum of atomic charges =     0.000000

 -----------------------------------------------------------------
                    Cartesian Multipole Moments
 -----------------------------------------------------------------
    Charge (ESU x 10^10)
                 0.0000
    Dipole Moment (Debye)
         X      -3.5162      Y       2.7169      Z      -0.8562
       Tot       4.5253
    Quadrupole Moments (Debye-Ang)
        XX    -132.7153     XY       7.2358     YY    -159.7865
        XZ      20.2087     YZ      -4.8571     ZZ    -155.6586
    Octopole Moments (Debye-Ang^2)
       XXX     -46.1105    XXY      74.7227    XYY      23.2209
       YYY      85.3042    XXZ      25.4882    XYZ     -24.4935
       YYZ       5.5025    XZZ      -2.6331    YZZ      20.8024
       ZZZ      19.3460
    Hexadecapole Moments (Debye-Ang^3)
      XXXX   -7464.5416   XXXY     585.3126   XXYY   -1578.7817
      XYYY     208.2959   YYYY   -1950.5345   XXXZ      98.1170
      XXYZ    -188.5853   XYYZ     -50.7278   YYYZ    -280.7431
      XXZZ   -1714.8359   XYZZ     272.9112   YYZZ    -774.9916
      XZZZ     117.4887   YZZZ    -322.0344   ZZZZ   -2950.4396
 -----------------------------------------------------------------
 Calculating analytic gradient of the SCF energy
 Gradient of SCF Energy
            1           2           3           4           5           6
    1   0.0003550  -0.0001203   0.0001219  -0.0000946  -0.0003553  -0.0004019
    2  -0.0002445   0.0000271   0.0003652   0.0000258   0.0007434  -0.0006921
    3  -0.0002093   0.0000340   0.0007703   0.0002619  -0.0009649  -0.0003471
            7           8           9          10          11          12
    1   0.0001260  -0.0000221  -0.0000835   0.0009335  -0.0006117  -0.0000443
    2   0.0002090   0.0000905   0.0004262  -0.0002948   0.0003892  -0.0001293
    3   0.0000653   0.0000935   0.0001233   0.0013318  -0.0008222  -0.0003086
           13          14          15          16          17          18
    1   0.0001028   0.0000103  -0.0000221  -0.0002786   0.0000424   0.0001018
    2  -0.0001317  -0.0000067  -0.0000314  -0.0001910   0.0000289   0.0001769
    3  -0.0005048   0.0000932   0.0000734  -0.0000841   0.0000751  -0.0000050
           19          20          21          22          23          24
    1  -0.0002463  -0.0000830   0.0001758   0.0000397  -0.0000786   0.0005320
    2   0.0001879   0.0003318  -0.0000879  -0.0001982  -0.0000896   0.0002897
    3   0.0006531  -0.0000884  -0.0000964   0.0001064   0.0000468   0.0005427
           25          26          27          28          29          30
    1  -0.0003529  -0.0000842  -0.0000153  -0.0000904  -0.0006150   0.0001707
    2  -0.0000674   0.0000129  -0.0000842  -0.0002188  -0.0000227  -0.0001790
    3  -0.0006846   0.0000995  -0.0001015  -0.0003509   0.0007272   0.0000176
           31          32          33          34          35          36
    1   0.0001721   0.0009300   0.0000795   0.0000396  -0.0002244   0.0002379
    2  -0.0000662  -0.0007879   0.0000339   0.0001265   0.0002259  -0.0001924
    3  -0.0000998   0.0003098  -0.0000644  -0.0012044   0.0010932  -0.0003151
           37          38          39          40          41          42
    1  -0.0001174  -0.0007416   0.0001563   0.0002166  -0.0000273   0.0000548
    2  -0.0000064   0.0000652  -0.0000355  -0.0002223   0.0000190   0.0001746
    3   0.0002947   0.0003847  -0.0000821   0.0001939  -0.0002113  -0.0001203
           43          44          45          46          47          48
    1  -0.0000308   0.0000866  -0.0000861   0.0008677  -0.0002281  -0.0009957
    2   0.0000907   0.0002867  -0.0002657   0.0002579   0.0000879  -0.0001916
    3   0.0001305  -0.0000174   0.0001177  -0.0010154  -0.0000967   0.0003770
           49
    1   0.0004986
    2  -0.0002353
    3  -0.0002216
 Max gradient component =       1.332E-03
 RMS gradient           =       3.757E-04
 Gradient time:  CPU 533.86 s  wall 90.09 s
 Geometry Optimization Parameters
   NAtoms,    NIC,     NZ,  NCons,   NDum,   NFix, NCnnct, MaxDiis
       49     390       0       0       0       0       0       0

 Cartesian Hessian Update
 Hessian Updated using BFGS Update


** GEOMETRY OPTIMIZATION IN DELOCALIZED INTERNAL COORDINATES **
   Searching for a Minimum

   Optimization Cycle:  14

                       Coordinates (Angstroms)
     ATOM                X               Y               Z
      1  C        -2.7338038139    1.1203812790   -0.2396258214
      2  H        -2.5672442588    1.9066509480   -0.9869531211
      3  C        -1.6806406512    0.0305052410   -0.5037151320
      4  H        -1.8497864993   -0.8144906024    0.1725415306
      5  O        -0.3867183785    0.5868329668   -0.2123999232
      6  C        -1.7566621106   -0.4505702585   -1.9603963386
      7  H        -1.5087308759    0.3962755635   -2.6090713657
      8  H        -1.0088940218   -1.2256894715   -2.1380290431
      9  C        -3.1454857494   -0.9899727642   -2.3235002967
     10  C        -3.4232742361   -2.3703083782   -1.7538402296
     11  O        -2.6212283579   -3.0727437254   -1.1917001227
     12  H        -4.4627160390   -2.7317331300   -1.9252034601
     13  C        -4.2632247370    0.0055219318   -1.9533007528
     14  H        -5.2467006333   -0.4537273584   -2.1037041880
     15  H        -4.2102977703    0.8555798531   -2.6416101534
     16  C        -4.1296717852    0.5215093508   -0.5136424749
     17  H        -4.8923593457    1.2857102919   -0.3343432376
     18  H        -4.3347336335   -0.2881988810    0.1991295776
     19  C        -2.6496819802    1.8334189852    1.1466283434
     20  C        -1.7731411322    3.0904709124    1.1419003042
     21  H        -1.7489675953    3.5487989695    2.1314486938
     22  H        -0.7517563596    2.8432288249    0.8513530460
     23  H        -2.1660681727    3.8212317235    0.4298914683
     24  C        -2.3260701729    0.9064717464    2.3028892821
     25  O        -1.6867745838    1.2233883975    3.2771290828
     26  H        -2.7677486218   -0.1096451191    2.2387764771
     27  H        -3.1937334453   -1.1513717102   -3.4119366243
     28  H        -3.6823598933    2.1475546192    1.3744383574
     29  O         1.7100025787    0.2111354046   -0.9210273656
     30  C         2.8937207029   -0.5820530753   -0.9166619981
     31  H         2.6814446415   -1.6124489229   -1.2264519667
     32  C         0.6762429222   -0.3110900078   -0.0974071602
     33  H         0.3912043020   -1.3153787997   -0.4434471239
     34  C         3.8221013228   -0.0023683857   -1.9816459435
     35  O         4.1378214672   -0.5783000058   -2.9878372073
     36  O         4.2475081865    1.2368146070   -1.6626543518
     37  H         4.8206473468    1.5410014209   -2.3819239043
     38  C         3.5097026070   -0.5826662004    0.4878819729
     39  H         3.7588422926    0.4558666572    0.7481748759
     40  O         4.6814844824   -1.3815823437    0.4576585232
     41  H         4.9303901562   -1.5760173573    1.3690846996
     42  C         2.4810281298   -1.1300342169    1.4755135685
     43  H         2.3215439500   -2.1915453661    1.2652208868
     44  O         2.9932623316   -1.1065836287    2.8142424990
     45  H         3.0954527987   -0.1878078875    3.0926109748
     46  C         1.1399177347   -0.4032399318    1.3630505965
     47  H         1.2383745456    0.6258991402    1.7377955289
     48  O         0.1144373381   -1.0999019917    2.0563121933
     49  H         0.2923757325   -1.0589557966    3.0019808643
   Point Group: c1    Number of degrees of freedom:   141


   Energy is  -1301.523724788

 Hessian Updated using BFGS Update

141 Hessian modes will be used to form the next step
  Hessian Eigenvalues:
     0.000912    0.003646    0.004491    0.005360    0.006306    0.006385
     0.006484    0.007006    0.007646    0.008056    0.009224    0.010333
     0.011274    0.012204    0.014520    0.018991    0.020786    0.022096
     0.024656    0.030648    0.031588    0.033789    0.037097    0.040162
     0.041475    0.042290    0.043253    0.044908    0.046037    0.047007
     0.047443    0.047856    0.048729    0.049413    0.049900    0.051047
     0.051610    0.052726    0.054004    0.054624    0.054941    0.055399
     0.056809    0.057163    0.058502    0.059321    0.061390    0.061877
     0.061990    0.068468    0.069743    0.071179    0.075423    0.078418
     0.082751    0.083050    0.083749    0.088463    0.095832    0.097115
     0.109490    0.115558    0.120359    0.136137    0.147712    0.148532
     0.151160    0.159361    0.159643    0.160109    0.160169    0.160502
     0.160874    0.161649    0.163241    0.166421    0.168422    0.172455
     0.177589    0.181645    0.191556    0.192638    0.196839    0.199900
     0.201921    0.220773    0.223310    0.231597    0.247917    0.250953
     0.256120    0.268903    0.272756    0.274431    0.282564    0.286168
     0.287228    0.291810    0.293176    0.293540    0.296499    0.302305
     0.303228    0.305432    0.307627    0.326089    0.331328    0.334787
     0.336842    0.338549    0.338738    0.339233    0.339510    0.339859
     0.340101    0.340185    0.340597    0.340642    0.341132    0.341250
     0.341535    0.342357    0.342721    0.343368    0.345121    0.349210
     0.389659    0.396029    0.400532    0.402521    0.406074    0.417364
     0.426702    0.513897    0.518659    0.521122    0.524554    0.547245
     0.893949    0.923516    0.942379

 Minimum Search - Taking Simple RFO Step
 Searching for Lamda that Minimizes Along All modes
 Value Taken    Lamda =  -0.00043894
 Calculated Step too Large.  Step scaled by  0.587124
 Step Taken.  Stepsize is  0.300000

                             Maximum     Tolerance    Cnvgd?
         Gradient           0.001073      0.000300      NO
         Displacement       0.083900      0.001200      NO
         Energy change     -0.000259      0.000001      NO


 New Cartesian Coordinates Obtained by Inverse Iteration

 Displacement from previous Coordinates is:  1.309419
 ----------------------------------------------------------------
             Standard Nuclear Orientation (Angstroms)
    I     Atom           X                Y                Z
 ----------------------------------------------------------------
    1      C      -2.7382583329     1.1213051015    -0.2287411391
    2      H      -2.5534867585     1.9218011554    -0.9563782268
    3      C      -1.6786520150     0.0361487637    -0.4895902819
    4      H      -1.8704609117    -0.8254556251     0.1597935208
    5      O      -0.3947617156     0.5794181057    -0.1400922932
    6      C      -1.7131115162    -0.4098024530    -1.9576702789
    7      H      -1.4567684322     0.4516825037    -2.5827502134
    8      H      -0.9575415676    -1.1772783170    -2.1345734207
    9      C      -3.0913367592    -0.9508982936    -2.3583998835
   10      C      -3.3687548912    -2.3436247257    -1.8169946063
   11      O      -2.5580351145    -3.0661042991    -1.2931062517
   12      H      -4.4153111506    -2.6921820915    -1.9700566927
   13      C      -4.2213582073     0.0329093134    -2.0004922490
   14      H      -5.1984640554    -0.4292765946    -2.1812874968
   15      H      -4.1572133808     0.8930826443    -2.6750986134
   16      C      -4.1262190058     0.5276779704    -0.5500959620
   17      H      -4.8934740375     1.2893963346    -0.3799983983
   18      H      -4.3526493747    -0.2936873388     0.1433241138
   19      C      -2.6899078542     1.8045586959     1.1728978817
   20      C      -1.8165495413     3.0634499691     1.2205038201
   21      H      -1.8160200780     3.4941648981     2.2226743821
   22      H      -0.7888407358     2.8274446474     0.9436926931
   23      H      -2.1966170513     3.8124647993     0.5205251934
   24      C      -2.4028821881     0.8530883424     2.3199407435
   25      O      -1.8383520651     1.1624054578     3.3419861872
   26      H      -2.8026222597    -0.1748947307     2.1989453737
   27      H      -3.1123094128    -1.0996315630    -3.4498496912
   28      H      -3.7275011809     2.1164187569     1.3812514409
   29      O       1.6749586865     0.1604139590    -0.9186118149
   30      C       2.8534498194    -0.6404917347    -0.9204255423
   31      H       2.6256583101    -1.6808503052    -1.1817918797
   32      C       0.6662101353    -0.3195883733    -0.0379536805
   33      H       0.3600895463    -1.3331159467    -0.3352309829
   34      C       3.7490761674    -0.1082016061    -2.0371320357
   35      O       4.0262182122    -0.7220834402    -3.0327678969
   36      O       4.1868526480     1.1414187338    -1.7815963725
   37      H       4.7337707499     1.4157098049    -2.5329217704
   38      C       3.5139173280    -0.5881086088     0.4623491226
   39      H       3.7726290961     0.4593303029     0.6730705100
   40      O       4.6831525989    -1.3904255675     0.4268403275
   41      H       4.9567080710    -1.5527315687     1.3377539752
   42      C       2.5171082997    -1.0914151624     1.5058200697
   43      H       2.3452403207    -2.1594519275     1.3435112121
   44      O       3.0794500983    -1.0172525177     2.8221080039
   45      H       3.2001949704    -0.0882469456     3.0562273618
   46      C       1.1761210210    -0.3608056328     1.4103310147
   47      H       1.2940892364     0.6810062841     1.7418055720
   48      O       0.1655522084    -1.0219431504     2.1556543295
   49      H       0.3260427853    -0.8919245069     3.0962248655
 ----------------------------------------------------------------
 Molecular Point Group                 C1    NOp =  1
 Largest Abelian Subgroup              C1    NOp =  1
 Nuclear Repulsion Energy =  2485.9192226644 hartrees
 There are       96 alpha and       96 beta electrons
 Applying Cartesian multipole field
    Component          Value
    ---------          -----
     (2,0,0)        1.00000E-12
     (0,2,0)        2.00000E-11
     (0,0,2)       -3.00000E-11
 Nucleus-field energy     =    -0.0000000343 hartrees
 Requested basis set is 6-311++G(d,p)
 There are 270 shells and 718 basis functions
 A cutoff of  1.0D-11 yielded  26495 shell pairs
 There are    183745 function pairs (    194904 Cartesian)
 Smallest overlap matrix eigenvalue = 1.28E-06

 Q-Chem warning in module stvman/mkSTV.C, line 306:

 Overlap eigenvalue is smaller than square root of threshold
 Use THRESH >= 12 to get rid of this warning

 Guess MOs from SCF MO coefficient file

 -----------------------------------------------------------------------
  General SCF calculation program by
  Eric Jon Sundstrom, Paul Horn, Yuezhi Mao, Dmitri Zuev, Alec White,
  David Stuck, Shaama M.S., Shane Yost, Joonho Lee, David Small,
  Daniel Levine, Susi Lehtola, Hugh Burton, Evgeny Epifanovsky
 -----------------------------------------------------------------------
 Exchange:     0.2000 Hartree-Fock + 0.0800 Slater + 0.7200 B88
 Correlation:  0.1900 VWN1RPA + 0.8100 LYP
 Using SG-1 standard quadrature grid
 using 6 threads for integral computing
 -------------------------------------------------------
 OpenMP Integral computing Module                
 Release: version 2.0, May 2017, Q-Chem Inc. Pleasanton 
 -------------------------------------------------------
 -------------------------------------------------------
 OpenMP BLAS3 based DFT computing Module                
 Release: version 1.0, May 2013, Q-Chem Inc. Pittsburgh 
 -------------------------------------------------------
 A restricted SCF calculation will be
 performed using DIIS
 SCF converges when DIIS error is below 1.0e-08
 ---------------------------------------
  Cycle       Energy         DIIS error
 ---------------------------------------
    1   -1301.4927322646      6.10e-04  
    2   -1301.5231603266      1.18e-04  
    3   -1301.5223639720      1.87e-04  
    4   -1301.5238861830      2.60e-05  
    5   -1301.5239041439      1.81e-05  
    6   -1301.5239193346      2.77e-06  
    7   -1301.5239196964      9.88e-07  
    8   -1301.5239197492      2.91e-07  
    9   -1301.5239197532      1.26e-07  
   10   -1301.5239197541      4.04e-08  
   11   -1301.5239197542      2.18e-08  
   12   -1301.5239197540      6.97e-09  Convergence criterion met
 ---------------------------------------
 SCF time:   CPU 2251.97s  wall 396.00s 
 SCF   energy in the final basis set =    -1301.5239197540
 Total energy in the final basis set =    -1301.5239197540

 --------------------------------------------------------------

                    Orbital Energies (a.u.)
 --------------------------------------------------------------

 Alpha MOs
 -- Occupied --
-19.1852 -19.1563 -19.1556 -19.1465 -19.1424 -19.1421 -19.1405 -19.1298
-19.1257 -10.3209 -10.2931 -10.2776 -10.2641 -10.2574 -10.2469 -10.2455
-10.2442 -10.2405 -10.2071 -10.1978 -10.1969 -10.1955 -10.1925 -10.1847
-10.1610  -1.1292  -1.0980  -1.0729  -1.0662  -1.0564  -1.0492  -1.0393
 -1.0373  -1.0357  -0.8686  -0.8185  -0.8062  -0.7964  -0.7623  -0.7537
 -0.6977  -0.6777  -0.6705  -0.6544  -0.6435  -0.6249  -0.6178  -0.6114
 -0.5687  -0.5640  -0.5557  -0.5487  -0.5462  -0.5225  -0.5093  -0.5058
 -0.5039  -0.4972  -0.4942  -0.4886  -0.4848  -0.4804  -0.4757  -0.4685
 -0.4513  -0.4446  -0.4424  -0.4375  -0.4298  -0.4243  -0.4169  -0.4162
 -0.4047  -0.3978  -0.3933  -0.3875  -0.3860  -0.3832  -0.3795  -0.3755
 -0.3654  -0.3640  -0.3587  -0.3514  -0.3488  -0.3408  -0.3360  -0.3325
 -0.3204  -0.3122  -0.3035  -0.2946  -0.2823  -0.2764  -0.2749  -0.2593
 -- Virtual --
 -0.0526  -0.0365  -0.0282  -0.0189  -0.0181  -0.0083  -0.0033  -0.0026
  0.0045   0.0079   0.0166   0.0194   0.0215   0.0227   0.0330   0.0351
  0.0411   0.0452   0.0463   0.0501   0.0522   0.0603   0.0622   0.0668
  0.0684   0.0701   0.0743   0.0757   0.0801   0.0853   0.0875   0.0900
  0.0934   0.0961   0.0984   0.1002   0.1012   0.1032   0.1047   0.1083
  0.1107   0.1116   0.1134   0.1162   0.1189   0.1222   0.1235   0.1254
  0.1269   0.1278   0.1317   0.1334   0.1344   0.1388   0.1392   0.1399
  0.1428   0.1458   0.1510   0.1521   0.1547   0.1568   0.1582   0.1583
  0.1595   0.1621   0.1632   0.1651   0.1692   0.1749   0.1771   0.1784
  0.1804   0.1842   0.1860   0.1892   0.1907   0.1913   0.1957   0.1980
  0.1987   0.2022   0.2046   0.2078   0.2094   0.2117   0.2137   0.2187
  0.2225   0.2253   0.2291   0.2301   0.2311   0.2332   0.2361   0.2369
  0.2420   0.2452   0.2464   0.2496   0.2542   0.2573   0.2579   0.2595
  0.2626   0.2638   0.2650   0.2681   0.2742   0.2784   0.2807   0.2826
  0.2852   0.2856   0.2876   0.2931   0.2965   0.2968   0.3021   0.3043
  0.3087   0.3101   0.3120   0.3143   0.3187   0.3202   0.3221   0.3255
  0.3267   0.3297   0.3327   0.3382   0.3410   0.3443   0.3454   0.3481
  0.3499   0.3512   0.3560   0.3582   0.3628   0.3648   0.3657   0.3681
  0.3727   0.3787   0.3801   0.3827   0.3864   0.3930   0.3941   0.3966
  0.3992   0.4024   0.4047   0.4130   0.4182   0.4195   0.4198   0.4244
  0.4318   0.4325   0.4396   0.4430   0.4480   0.4547   0.4609   0.4656
  0.4686   0.4735   0.4756   0.4859   0.4882   0.5001   0.5068   0.5074
  0.5146   0.5250   0.5281   0.5336   0.5385   0.5434   0.5528   0.5561
  0.5627   0.5752   0.5816   0.5849   0.5886   0.5937   0.5996   0.6050
  0.6057   0.6138   0.6161   0.6181   0.6266   0.6330   0.6385   0.6414
  0.6489   0.6506   0.6543   0.6611   0.6679   0.6709   0.6764   0.6797
  0.6814   0.6837   0.6887   0.7032   0.7130   0.7148   0.7191   0.7209
  0.7278   0.7320   0.7349   0.7456   0.7521   0.7554   0.7586   0.7618
  0.7639   0.7676   0.7698   0.7793   0.7814   0.7847   0.7888   0.7942
  0.7959   0.8031   0.8057   0.8140   0.8169   0.8261   0.8302   0.8383
  0.8442   0.8502   0.8583   0.8814   0.9008   0.9163   0.9189   0.9234
  0.9391   0.9493   0.9585   0.9688   0.9772   0.9944   1.0087   1.0147
  1.0156   1.0285   1.0337   1.0525   1.0592   1.0811   1.0873   1.0937
  1.1036   1.1192   1.1217   1.1308   1.1340   1.1433   1.1503   1.1605
  1.1668   1.1701   1.1743   1.1794   1.1840   1.1952   1.1999   1.2060
  1.2082   1.2147   1.2209   1.2311   1.2366   1.2397   1.2493   1.2560
  1.2670   1.2699   1.2769   1.2829   1.2905   1.3002   1.3026   1.3077
  1.3139   1.3243   1.3378   1.3501   1.3562   1.3630   1.3748   1.3877
  1.3924   1.4012   1.4136   1.4176   1.4223   1.4316   1.4544   1.4611
  1.4690   1.4856   1.4916   1.5051   1.5105   1.5137   1.5233   1.5284
  1.5366   1.5474   1.5562   1.5599   1.5656   1.5725   1.5756   1.5776
  1.5845   1.5882   1.5926   1.5994   1.6025   1.6032   1.6138   1.6188
  1.6223   1.6285   1.6334   1.6401   1.6426   1.6530   1.6589   1.6639
  1.6669   1.6741   1.6764   1.6842   1.6885   1.6923   1.6969   1.7033
  1.7102   1.7157   1.7237   1.7326   1.7402   1.7511   1.7520   1.7606
  1.7644   1.7710   1.7822   1.7879   1.7982   1.8018   1.8100   1.8143
  1.8215   1.8282   1.8394   1.8434   1.8497   1.8578   1.8656   1.8714
  1.8779   1.9052   1.9119   1.9160   1.9210   1.9315   1.9362   1.9438
  1.9533   1.9806   1.9821   1.9851   2.0018   2.0062   2.0116   2.0271
  2.0375   2.0427   2.0477   2.0652   2.0687   2.0833   2.0915   2.0921
  2.1107   2.1253   2.1301   2.1388   2.1473   2.1522   2.1550   2.1714
  2.1806   2.1832   2.1940   2.2072   2.2163   2.2251   2.2402   2.2501
  2.2665   2.2764   2.2870   2.2990   2.3204   2.3284   2.3486   2.3564
  2.3634   2.3722   2.3781   2.3899   2.4077   2.4304   2.4383   2.4600
  2.4751   2.5084   2.5148   2.5270   2.5431   2.5494   2.5555   2.5595
  2.5809   2.5845   2.5900   2.5948   2.6093   2.6198   2.6256   2.6381
  2.6460   2.6475   2.6636   2.6690   2.6761   2.6999   2.7024   2.7149
  2.7259   2.7340   2.7434   2.7656   2.7845   2.7939   2.7992   2.8028
  2.8089   2.8181   2.8304   2.8368   2.8430   2.8509   2.8635   2.8717
  2.8812   2.8934   2.9004   2.9023   2.9072   2.9124   2.9213   2.9252
  2.9426   2.9471   2.9621   2.9748   2.9792   2.9860   2.9996   3.0046
  3.0136   3.0241   3.0367   3.0497   3.0578   3.0667   3.0718   3.0852
  3.0951   3.1012   3.1155   3.1284   3.1387   3.1459   3.1545   3.1574
  3.1653   3.1719   3.1815   3.1986   3.2100   3.2146   3.2256   3.2486
  3.2680   3.2803   3.2927   3.3013   3.3152   3.3281   3.3485   3.3718
  3.3776   3.3858   3.3914   3.3975   3.4250   3.4314   3.4343   3.4866
  3.5075   3.5288   3.5370   3.5502   3.5601   3.5758   3.6219   3.6903
  3.7665   3.7912   3.7932   3.8080   3.8149   3.8299   3.8343   3.8556
  3.8876   3.9131   3.9201   3.9294   3.9430   3.9472   3.9837   3.9911
  4.0054   4.0191   4.0685   4.0948   4.0969   4.1336   4.1542   4.1776
  4.1888   4.2353   4.2632   4.2685   4.3036   4.3130   4.3255   4.3378
  4.3625   4.3965   4.9929   5.0653   5.0804   5.1042   5.1223   5.1273
  5.1614   5.1733   5.1923   5.1973   5.2112   5.2794   5.3837   5.4016
  5.4277   5.4402   5.4655   5.4867   5.6045   5.6279   5.6551   5.6843
  5.7069   5.7355   5.7716   5.8270   5.8555  23.7613  23.7759  23.7955
 23.8021  23.8194  23.8236  23.8429  23.8529  23.8742  23.8943  23.9068
 23.9131  23.9257  23.9468  23.9646  24.0067  49.8728  49.9119  49.9425
 49.9600  49.9674  49.9701  50.0044  50.0183  50.0327
 --------------------------------------------------------------

          Ground-State Mulliken Net Atomic Charges

     Atom                 Charge (a.u.)
  ----------------------------------------
      1 C                     0.706185
      2 H                     0.238533
      3 C                    -1.320342
      4 H                     0.271472
      5 O                     0.219493
      6 C                    -0.457915
      7 H                     0.192653
      8 H                     0.204878
      9 C                     0.639048
     10 C                    -0.360539
     11 O                    -0.172192
     12 H                     0.104178
     13 C                    -0.826510
     14 H                     0.195100
     15 H                     0.150548
     16 C                    -0.273683
     17 H                     0.175564
     18 H                     0.180413
     19 C                     0.139709
     20 C                    -0.637716
     21 H                     0.174166
     22 H                     0.195995
     23 H                     0.136395
     24 C                    -0.371695
     25 O                    -0.183205
     26 H                     0.144564
     27 H                     0.260181
     28 H                     0.197279
     29 O                     0.059371
     30 C                    -0.281215
     31 H                     0.262069
     32 C                    -0.233230
     33 H                     0.252304
     34 C                     0.177936
     35 O                    -0.207694
     36 O                    -0.115548
     37 H                     0.295292
     38 C                    -0.417787
     39 H                     0.284516
     40 O                    -0.140755
     41 H                     0.259457
     42 C                    -0.554366
     43 H                     0.297450
     44 O                    -0.195866
     45 H                     0.269904
     46 C                    -0.334792
     47 H                     0.259137
     48 O                    -0.117453
     49 H                     0.258712
  ----------------------------------------
  Sum of atomic charges =     0.000000

 -----------------------------------------------------------------
                    Cartesian Multipole Moments
 -----------------------------------------------------------------
    Charge (ESU x 10^10)
                 0.0000
    Dipole Moment (Debye)
         X      -3.3452      Y       3.0181      Z      -1.0213
       Tot       4.6198
    Quadrupole Moments (Debye-Ang)
        XX    -132.6656     XY       7.8490     YY    -160.0999
        XZ      20.3725     YZ      -5.2460     ZZ    -156.4924
    Octopole Moments (Debye-Ang^2)
       XXX     -39.4479    XXY      74.8270    XYY      21.2674
       YYY      89.2849    XXZ      20.5411    XYZ     -22.9272
       YYZ       9.7695    XZZ       3.9864    YZZ      27.5483
       ZZZ      12.0016
    Hexadecapole Moments (Debye-Ang^3)
      XXXX   -7396.9795   XXXY     614.1808   XXYY   -1576.2923
      XYYY     247.6281   YYYY   -1908.5948   XXXZ      94.0313
      XXYZ    -198.4449   XYYZ     -39.5709   YYYZ    -311.6751
      XXZZ   -1719.7322   XYZZ     300.1106   YYZZ    -793.2396
      XZZZ     125.9445   YZZZ    -353.1645   ZZZZ   -3069.9767
 -----------------------------------------------------------------
 Calculating analytic gradient of the SCF energy
 Gradient of SCF Energy
            1           2           3           4           5           6
    1   0.0002968  -0.0001988  -0.0000200  -0.0000595  -0.0003729  -0.0000640
    2  -0.0000854  -0.0000828  -0.0001723   0.0000911   0.0002706  -0.0001228
    3  -0.0001589  -0.0000634   0.0003233   0.0003708  -0.0009065  -0.0002470
            7           8           9          10          11          12
    1   0.0001170  -0.0001844  -0.0005426   0.0006142  -0.0000909  -0.0001507
    2   0.0001343  -0.0000184   0.0008084  -0.0004081   0.0001048   0.0000541
    3   0.0000873   0.0000846   0.0005222   0.0006526  -0.0005902  -0.0000256
           13          14          15          16          17          18
    1   0.0003179  -0.0000130   0.0000050  -0.0000232   0.0000336  -0.0000387
    2  -0.0002073  -0.0000576  -0.0000389  -0.0000793   0.0000360   0.0000667
    3  -0.0004841   0.0000501   0.0000402   0.0000613   0.0000667   0.0000005
           19          20          21          22          23          24
    1   0.0000044  -0.0000924   0.0000536  -0.0001051  -0.0000252   0.0003670
    2   0.0002486   0.0003941  -0.0000779  -0.0000408  -0.0000380  -0.0002056
    3   0.0003658   0.0000666  -0.0000735  -0.0000261   0.0000172   0.0002652
           25          26          27          28          29          30
    1  -0.0004235  -0.0000815   0.0001187   0.0000080  -0.0004352  -0.0002236
    2   0.0001243   0.0000809  -0.0002614  -0.0000832   0.0000426  -0.0000192
    3  -0.0000547  -0.0001661  -0.0001448  -0.0001877   0.0006656   0.0002152
           31          32          33          34          35          36
    1   0.0001498   0.0008966   0.0001369   0.0005453  -0.0002199  -0.0001652
    2  -0.0000567  -0.0006708   0.0001636   0.0001805   0.0000080  -0.0001630
    3  -0.0001574  -0.0000818  -0.0000695  -0.0003647   0.0002360  -0.0001631
           37          38          39          40          41          42
    1  -0.0000101  -0.0004935   0.0001115   0.0003059  -0.0000479  -0.0001693
    2   0.0000326   0.0001722  -0.0000818  -0.0001877   0.0000306   0.0001102
    3   0.0001164   0.0004661  -0.0001293  -0.0000674  -0.0000349  -0.0002068
           43          44          45          46          47          48
    1  -0.0000510   0.0001627  -0.0000504   0.0006187  -0.0000885  -0.0010226
    2   0.0000685   0.0000194   0.0000532  -0.0001544   0.0000376   0.0001053
    3   0.0000544  -0.0001896   0.0001837   0.0000190  -0.0001447  -0.0001755
           49
    1   0.0006004
    2  -0.0001248
    3  -0.0000172
 Max gradient component =       1.023E-03
 RMS gradient           =       2.759E-04
 Gradient time:  CPU 533.97 s  wall 90.15 s
 Geometry Optimization Parameters
   NAtoms,    NIC,     NZ,  NCons,   NDum,   NFix, NCnnct, MaxDiis
       49     390       0       0       0       0       0       0

 Cartesian Hessian Update
 Hessian Updated using BFGS Update


** GEOMETRY OPTIMIZATION IN DELOCALIZED INTERNAL COORDINATES **
   Searching for a Minimum

   Optimization Cycle:  15

                       Coordinates (Angstroms)
     ATOM                X               Y               Z
      1  C        -2.7382583329    1.1213051015   -0.2287411391
      2  H        -2.5534867585    1.9218011554   -0.9563782268
      3  C        -1.6786520150    0.0361487637   -0.4895902819
      4  H        -1.8704609117   -0.8254556251    0.1597935208
      5  O        -0.3947617156    0.5794181057   -0.1400922932
      6  C        -1.7131115162   -0.4098024530   -1.9576702789
      7  H        -1.4567684322    0.4516825037   -2.5827502134
      8  H        -0.9575415676   -1.1772783170   -2.1345734207
      9  C        -3.0913367592   -0.9508982936   -2.3583998835
     10  C        -3.3687548912   -2.3436247257   -1.8169946063
     11  O        -2.5580351145   -3.0661042991   -1.2931062517
     12  H        -4.4153111506   -2.6921820915   -1.9700566927
     13  C        -4.2213582073    0.0329093134   -2.0004922490
     14  H        -5.1984640554   -0.4292765946   -2.1812874968
     15  H        -4.1572133808    0.8930826443   -2.6750986134
     16  C        -4.1262190058    0.5276779704   -0.5500959620
     17  H        -4.8934740375    1.2893963346   -0.3799983983
     18  H        -4.3526493747   -0.2936873388    0.1433241138
     19  C        -2.6899078542    1.8045586959    1.1728978817
     20  C        -1.8165495413    3.0634499691    1.2205038201
     21  H        -1.8160200780    3.4941648981    2.2226743821
     22  H        -0.7888407358    2.8274446474    0.9436926931
     23  H        -2.1966170513    3.8124647993    0.5205251934
     24  C        -2.4028821881    0.8530883424    2.3199407435
     25  O        -1.8383520651    1.1624054578    3.3419861872
     26  H        -2.8026222597   -0.1748947307    2.1989453737
     27  H        -3.1123094128   -1.0996315630   -3.4498496912
     28  H        -3.7275011809    2.1164187569    1.3812514409
     29  O         1.6749586865    0.1604139590   -0.9186118149
     30  C         2.8534498194   -0.6404917347   -0.9204255423
     31  H         2.6256583101   -1.6808503052   -1.1817918797
     32  C         0.6662101353   -0.3195883733   -0.0379536805
     33  H         0.3600895463   -1.3331159467   -0.3352309829
     34  C         3.7490761674   -0.1082016061   -2.0371320357
     35  O         4.0262182122   -0.7220834402   -3.0327678969
     36  O         4.1868526480    1.1414187338   -1.7815963725
     37  H         4.7337707499    1.4157098049   -2.5329217704
     38  C         3.5139173280   -0.5881086088    0.4623491226
     39  H         3.7726290961    0.4593303029    0.6730705100
     40  O         4.6831525989   -1.3904255675    0.4268403275
     41  H         4.9567080710   -1.5527315687    1.3377539752
     42  C         2.5171082997   -1.0914151624    1.5058200697
     43  H         2.3452403207   -2.1594519275    1.3435112121
     44  O         3.0794500983   -1.0172525177    2.8221080039
     45  H         3.2001949704   -0.0882469456    3.0562273618
     46  C         1.1761210210   -0.3608056328    1.4103310147
     47  H         1.2940892364    0.6810062841    1.7418055720
     48  O         0.1655522084   -1.0219431504    2.1556543295
     49  H         0.3260427853   -0.8919245069    3.0962248655
   Point Group: c1    Number of degrees of freedom:   141


   Energy is  -1301.523919754

 Hessian Updated using BFGS Update

141 Hessian modes will be used to form the next step
  Hessian Eigenvalues:
     0.001277    0.003648    0.004315    0.005364    0.006296    0.006373
     0.006520    0.007140    0.007687    0.008071    0.008944    0.010321
     0.011252    0.012208    0.014647    0.018840    0.020736    0.022079
     0.024702    0.030645    0.031615    0.034694    0.037036    0.040489
     0.040918    0.042531    0.042892    0.045150    0.046221    0.047052
     0.047430    0.047904    0.049201    0.049375    0.049904    0.051122
     0.051610    0.052731    0.054012    0.054618    0.054951    0.055523
     0.056723    0.057114    0.058522    0.059388    0.061261    0.061972
     0.062131    0.068420    0.069669    0.071188    0.075418    0.078511
     0.082756    0.083037    0.083740    0.088331    0.095839    0.097288
     0.109661    0.115883    0.120313    0.135732    0.147145    0.148130
     0.151017    0.158724    0.159481    0.160129    0.160223    0.160503
     0.161029    0.161768    0.162178    0.166635    0.168354    0.172463
     0.180751    0.183501    0.192449    0.193011    0.198460    0.199900
     0.203112    0.221267    0.223236    0.231096    0.247889    0.251005
     0.255563    0.269110    0.272033    0.274513    0.282093    0.285908
     0.287152    0.291810    0.293181    0.293493    0.296778    0.302198
     0.303127    0.305655    0.308011    0.326217    0.331249    0.334826
     0.336779    0.338500    0.338847    0.339232    0.339469    0.339801
     0.340101    0.340264    0.340583    0.340633    0.341133    0.341251
     0.341596    0.342220    0.342745    0.343277    0.345129    0.349279
     0.389279    0.395988    0.399118    0.401277    0.406632    0.417948
     0.426250    0.513805    0.518638    0.521093    0.525143    0.547264
     0.893905    0.923426    0.942640

 Minimum Search - Taking Simple RFO Step
 Searching for Lamda that Minimizes Along All modes
 Value Taken    Lamda =  -0.00024572
 Calculated Step too Large.  Step scaled by  0.990538
 Step Taken.  Stepsize is  0.300000

                             Maximum     Tolerance    Cnvgd?
         Gradient           0.001289      0.000300      NO
         Displacement       0.110120      0.001200      NO
         Energy change     -0.000195      0.000001      NO


 New Cartesian Coordinates Obtained by Inverse Iteration

 Displacement from previous Coordinates is:  1.342587
 ----------------------------------------------------------------
             Standard Nuclear Orientation (Angstroms)
    I     Atom           X                Y                Z
 ----------------------------------------------------------------
    1      C      -2.7401083145     1.1173643160    -0.2181583086
    2      H      -2.5286336166     1.9333161287    -0.9209532865
    3      C      -1.6802266523     0.0317600106    -0.4773324099
    4      H      -1.8996894453    -0.8472324333     0.1394351293
    5      O      -0.4082483834     0.5549784776    -0.0634686314
    6      C      -1.6718349238    -0.3784026467    -1.9546237491
    7      H      -1.4013437588     0.4952719589    -2.5555593047
    8      H      -0.9121335927    -1.1424809093    -2.1286238163
    9      C      -3.0423757823    -0.9095358688    -2.3972681524
   10      C      -3.3380704192    -2.3086047990    -1.8804184035
   11      O      -2.5381561643    -3.0443166746    -1.3573993994
   12      H      -4.3865695288    -2.6456302148    -2.0441474769
   13      C      -4.1769507611     0.0740415885    -2.0548675379
   14      H      -5.1505167771    -0.3804559000    -2.2713018948
   15      H      -4.0905603748     0.9443279738    -2.7138217555
   16      C      -4.1227118269     0.5432769196    -0.5934416813
   17      H      -4.8880165385     1.3092505265    -0.4342291748
   18      H      -4.3802642405    -0.2890689075     0.0762014932
   19      C      -2.7194483568     1.7653698847     1.1991657924
   20      C      -1.8388590214     3.0165741856     1.2990417501
   21      H      -1.8614738322     3.4212159939     2.3119012901
   22      H      -0.8064599666     2.7818487149     1.0397493110
   23      H      -2.1976611504     3.7856519398     0.6096411950
   24      C      -2.4661037042     0.7855609283     2.3313859526
   25      O      -1.9508895770     1.0758198795     3.3847627233
   26      H      -2.8384937548    -0.2461617336     2.1651529233
   27      H      -3.0334526364    -1.0449935390    -3.4905902108
   28      H      -3.7577282455     2.0839332646     1.3948319204
   29      O       1.6297829152     0.0965606842    -0.9129797282
   30      C       2.8115366931    -0.6992863730    -0.9160427376
   31      H       2.5813757382    -1.7518946204    -1.1190809687
   32      C       0.6515896981    -0.3420794394     0.0255386808
   33      H       0.3293995717    -1.3651361792    -0.2187132871
   34      C       3.6656688344    -0.2145804088    -2.0855016762
   35      O       3.9106402608    -0.8693644438    -3.0637233638
   36      O       4.1030600738     1.0479511097    -1.9015356925
   37      H       4.6185456816     1.2915787855    -2.6851902440
   38      C       3.5155435018    -0.5759356980     0.4398202776
   39      H       3.7667586252     0.4833125166     0.5941654015
   40      O       4.6929616205    -1.3654491390     0.4034670934
   41      H       4.9948514906    -1.4849927019     1.3122217850
   42      C       2.5597979679    -1.0402217710     1.5395491338
   43      H       2.3934101324    -2.1160797898     1.4316123922
   44      O       3.1694919344    -0.9014898304     2.8288641357
   45      H       3.2976176206     0.0382678771     3.0099477382
   46      C       1.2078722061    -0.3258826605     1.4584505068
   47      H       1.3262936246     0.7288705272     1.7460737236
   48      O       0.2246668671    -0.9673858042     2.2528277485
   49      H       0.3451470037    -0.7336181878     3.1787888344
 ----------------------------------------------------------------
 Molecular Point Group                 C1    NOp =  1
 Largest Abelian Subgroup              C1    NOp =  1
 Nuclear Repulsion Energy =  2486.0634650100 hartrees
 There are       96 alpha and       96 beta electrons
 Applying Cartesian multipole field
    Component          Value
    ---------          -----
     (2,0,0)        1.00000E-12
     (0,2,0)        2.00000E-11
     (0,0,2)       -3.00000E-11
 Nucleus-field energy     =    -0.0000000377 hartrees
 Requested basis set is 6-311++G(d,p)
 There are 270 shells and 718 basis functions
 A cutoff of  1.0D-11 yielded  26514 shell pairs
 There are    183828 function pairs (    194989 Cartesian)
 Smallest overlap matrix eigenvalue = 1.30E-06

 Q-Chem warning in module stvman/mkSTV.C, line 306:

 Overlap eigenvalue is smaller than square root of threshold
 Use THRESH >= 12 to get rid of this warning

 Guess MOs from SCF MO coefficient file

 -----------------------------------------------------------------------
  General SCF calculation program by
  Eric Jon Sundstrom, Paul Horn, Yuezhi Mao, Dmitri Zuev, Alec White,
  David Stuck, Shaama M.S., Shane Yost, Joonho Lee, David Small,
  Daniel Levine, Susi Lehtola, Hugh Burton, Evgeny Epifanovsky
 -----------------------------------------------------------------------
 Exchange:     0.2000 Hartree-Fock + 0.0800 Slater + 0.7200 B88
 Correlation:  0.1900 VWN1RPA + 0.8100 LYP
 Using SG-1 standard quadrature grid
 using 6 threads for integral computing
 -------------------------------------------------------
 OpenMP Integral computing Module                
 Release: version 2.0, May 2017, Q-Chem Inc. Pleasanton 
 -------------------------------------------------------
 -------------------------------------------------------
 OpenMP BLAS3 based DFT computing Module                
 Release: version 1.0, May 2013, Q-Chem Inc. Pittsburgh 
 -------------------------------------------------------
 A restricted SCF calculation will be
 performed using DIIS
 SCF converges when DIIS error is below 1.0e-08
 ---------------------------------------
  Cycle       Energy         DIIS error
 ---------------------------------------
    1   -1301.4910453654      6.26e-04  
    2   -1301.5230542068      1.40e-04  
    3   -1301.5219369476      2.20e-04  
    4   -1301.5240277911      2.37e-05  
    5   -1301.5240395514      1.85e-05  
    6   -1301.5240554372      2.80e-06  
    7   -1301.5240557967      1.03e-06  
    8   -1301.5240558499      3.40e-07  
    9   -1301.5240558552      1.13e-07  
   10   -1301.5240558559      6.44e-08  
   11   -1301.5240558562      2.10e-08  
   12   -1301.5240558561      5.79e-09  Convergence criterion met
 ---------------------------------------
 SCF time:   CPU 2252.46s  wall 397.00s 
 SCF   energy in the final basis set =    -1301.5240558561
 Total energy in the final basis set =    -1301.5240558561

 --------------------------------------------------------------

                    Orbital Energies (a.u.)
 --------------------------------------------------------------

 Alpha MOs
 -- Occupied --
-19.1851 -19.1553 -19.1551 -19.1473 -19.1423 -19.1420 -19.1399 -19.1298
-19.1261 -10.3209 -10.2929 -10.2780 -10.2647 -10.2570 -10.2465 -10.2449
-10.2446 -10.2409 -10.2073 -10.1980 -10.1971 -10.1960 -10.1930 -10.1847
-10.1618  -1.1290  -1.0982  -1.0729  -1.0656  -1.0568  -1.0490  -1.0390
 -1.0375  -1.0356  -0.8690  -0.8188  -0.8056  -0.7964  -0.7626  -0.7540
 -0.6976  -0.6781  -0.6705  -0.6546  -0.6429  -0.6248  -0.6181  -0.6117
 -0.5691  -0.5642  -0.5556  -0.5494  -0.5470  -0.5229  -0.5095  -0.5059
 -0.5035  -0.4972  -0.4938  -0.4887  -0.4841  -0.4806  -0.4752  -0.4689
 -0.4514  -0.4447  -0.4429  -0.4377  -0.4295  -0.4246  -0.4170  -0.4165
 -0.4053  -0.3981  -0.3934  -0.3879  -0.3854  -0.3832  -0.3799  -0.3754
 -0.3651  -0.3634  -0.3578  -0.3519  -0.3492  -0.3407  -0.3363  -0.3321
 -0.3208  -0.3121  -0.3031  -0.2954  -0.2822  -0.2766  -0.2752  -0.2597
 -- Virtual --
 -0.0530  -0.0372  -0.0281  -0.0192  -0.0182  -0.0085  -0.0034  -0.0027
  0.0050   0.0076   0.0169   0.0192   0.0218   0.0221   0.0327   0.0352
  0.0407   0.0440   0.0461   0.0498   0.0527   0.0603   0.0624   0.0656
  0.0682   0.0699   0.0744   0.0760   0.0802   0.0852   0.0881   0.0898
  0.0934   0.0961   0.0984   0.1006   0.1009   0.1034   0.1047   0.1082
  0.1104   0.1112   0.1138   0.1162   0.1191   0.1224   0.1239   0.1258
  0.1268   0.1282   0.1316   0.1332   0.1341   0.1386   0.1391   0.1400
  0.1425   0.1458   0.1508   0.1516   0.1550   0.1569   0.1581   0.1584
  0.1589   0.1625   0.1631   0.1645   0.1698   0.1753   0.1771   0.1779
  0.1807   0.1834   0.1854   0.1893   0.1907   0.1923   0.1971   0.1980
  0.1991   0.2030   0.2048   0.2073   0.2101   0.2114   0.2134   0.2176
  0.2214   0.2238   0.2285   0.2301   0.2316   0.2333   0.2354   0.2358
  0.2409   0.2448   0.2456   0.2488   0.2533   0.2569   0.2577   0.2602
  0.2629   0.2643   0.2646   0.2674   0.2744   0.2774   0.2807   0.2823
  0.2847   0.2862   0.2879   0.2921   0.2964   0.2975   0.3022   0.3029
  0.3086   0.3105   0.3123   0.3132   0.3182   0.3205   0.3229   0.3250
  0.3271   0.3296   0.3359   0.3384   0.3416   0.3431   0.3446   0.3481
  0.3499   0.3521   0.3558   0.3576   0.3619   0.3642   0.3648   0.3665
  0.3717   0.3785   0.3796   0.3835   0.3865   0.3926   0.3948   0.3964
  0.4005   0.4026   0.4059   0.4127   0.4168   0.4193   0.4201   0.4250
  0.4317   0.4332   0.4369   0.4447   0.4483   0.4531   0.4609   0.4655
  0.4659   0.4754   0.4773   0.4843   0.4884   0.4993   0.5015   0.5095
  0.5137   0.5214   0.5272   0.5321   0.5377   0.5439   0.5541   0.5562
  0.5629   0.5735   0.5818   0.5833   0.5890   0.5947   0.6005   0.6041
  0.6074   0.6129   0.6166   0.6195   0.6270   0.6301   0.6352   0.6407
  0.6481   0.6505   0.6528   0.6596   0.6682   0.6704   0.6753   0.6797
  0.6823   0.6848   0.6900   0.7044   0.7109   0.7150   0.7209   0.7214
  0.7296   0.7318   0.7346   0.7463   0.7513   0.7553   0.7593   0.7626
  0.7642   0.7677   0.7700   0.7774   0.7801   0.7857   0.7891   0.7938
  0.7962   0.8008   0.8062   0.8161   0.8167   0.8245   0.8289   0.8373
  0.8440   0.8482   0.8592   0.8832   0.9021   0.9150   0.9188   0.9234
  0.9400   0.9476   0.9593   0.9702   0.9779   0.9959   1.0069   1.0140
  1.0156   1.0293   1.0308   1.0524   1.0569   1.0808   1.0869   1.0949
  1.1018   1.1171   1.1206   1.1276   1.1309   1.1436   1.1482   1.1612
  1.1688   1.1697   1.1722   1.1786   1.1850   1.1957   1.2011   1.2061
  1.2083   1.2119   1.2239   1.2332   1.2383   1.2397   1.2495   1.2575
  1.2658   1.2717   1.2766   1.2837   1.2860   1.3001   1.3013   1.3053
  1.3114   1.3233   1.3363   1.3498   1.3510   1.3626   1.3760   1.3883
  1.3942   1.3991   1.4129   1.4172   1.4233   1.4310   1.4544   1.4578
  1.4683   1.4872   1.4950   1.5040   1.5124   1.5144   1.5217   1.5285
  1.5372   1.5500   1.5559   1.5612   1.5650   1.5706   1.5759   1.5773
  1.5831   1.5890   1.5921   1.5978   1.6028   1.6053   1.6151   1.6188
  1.6229   1.6305   1.6347   1.6419   1.6422   1.6521   1.6610   1.6640
  1.6672   1.6718   1.6755   1.6851   1.6884   1.6908   1.6964   1.7023
  1.7091   1.7158   1.7236   1.7312   1.7403   1.7518   1.7537   1.7625
  1.7635   1.7723   1.7811   1.7896   1.7978   1.8022   1.8094   1.8133
  1.8197   1.8283   1.8395   1.8441   1.8495   1.8569   1.8660   1.8738
  1.8795   1.9045   1.9123   1.9152   1.9209   1.9308   1.9368   1.9447
  1.9549   1.9775   1.9817   1.9850   2.0010   2.0050   2.0099   2.0280
  2.0355   2.0451   2.0460   2.0649   2.0697   2.0836   2.0912   2.0923
  2.1132   2.1261   2.1287   2.1402   2.1476   2.1538   2.1560   2.1669
  2.1771   2.1837   2.1961   2.2063   2.2188   2.2250   2.2381   2.2504
  2.2637   2.2738   2.2849   2.2979   2.3222   2.3276   2.3505   2.3563
  2.3649   2.3732   2.3792   2.3885   2.4071   2.4310   2.4372   2.4587
  2.4745   2.5074   2.5132   2.5261   2.5442   2.5507   2.5553   2.5594
  2.5809   2.5851   2.5878   2.5960   2.6093   2.6196   2.6252   2.6356
  2.6450   2.6476   2.6639   2.6706   2.6742   2.6986   2.7012   2.7185
  2.7248   2.7345   2.7430   2.7649   2.7845   2.7913   2.8004   2.8020
  2.8081   2.8202   2.8276   2.8345   2.8445   2.8506   2.8616   2.8740
[truncated: 1,371,398 more chars]
