# Supplementary material for: An in silico investigation of menthol metabolism
Source: PLoS One. 2019 Sep 27;14(9):e0216577. doi: 10.1371/journal.pone.0216577 (PMC6764827; doi:10.1371/journal.pone.0216577)
Supplement: S2 File — (ZIP) [file pone.0216577.s002.zip › B3LYP/o-series/oeeyo-R.out]

Q-Chem Developer Version!
                  Welcome to Q-Chem
     A Quantum Leap Into The Future Of Chemistry


 Q-Chem 5.1, Q-Chem, Inc., Pleasanton, CA (2018)

 Yihan Shao,  Zhengting Gan,  E. Epifanovsky,  A. T. B. Gilbert,  M. Wormit,  
 J. Kussmann,  A. W. Lange,  A. Behn,  Jia Deng,  Xintian Feng,  D. Ghosh,  
 M. Goldey,  P. R. Horn,  L. D. Jacobson,  I. Kaliman,  T. Kus,  A. Landau,  
 Jie Liu,  E. I. Proynov,  R. M. Richard,  R. P. Steele,  E. J. Sundstrom,  
 H. L. Woodcock III,  P. M. Zimmerman,  D. Zuev,  B. Albrecht,  E. Alguire,  
 S. A. Baeppler,  D. Barton,  Z. Benda,  Y. A. Bernard,  E. J. Berquist,  
 K. B. Bravaya,  H. Burton,  D. Casanova,  Chun-Min Chang,  Yunqing Chen,  
 A. Chien,  K. D. Closser,  M. P. Coons,  S. Coriani,  S. Dasgupta,  
 A. L. Dempwolff,  M. Diedenhofen,  Hainam Do,  R. G. Edgar,  Po-Tung Fang,  
 S. Faraji,  S. Fatehi,  Qingguo Feng,  K. D. Fenk,  J. Fosso-Tande,  
 J. Gayvert,  Qinghui Ge,  A. Ghysels,  G. Gidofalvi,  J. Gomes,  
 J. Gonthier,  A. Gunina,  D. Hait,  M. W. D. Hanson-Heine,  
 P. H. P. Harbach,  A. W. Hauser,  J. E. Herr,  E. G. Hohenstein,  
 Z. C. Holden,  Kerwin Hui,  B. C. Huynh,  T.-C. Jagau,  Hyunjun Ji,  
 B. Kaduk,  K. Khistyaev,  Jaehoon Kim,  P. Klunzinger,  K. Koh,  
 D. Kosenkov,  L. Koulias,  T. Kowalczyk,  C. M. Krauter,  A. Kunitsa,  
 Ka Un Lao,  A. Laurent,  K. V. Lawler,  Joonho Lee,  D. Lefrancois,  
 S. Lehtola,  D. S. Levine,  Yi-Pei Li,  You-Sheng Lin,  Fenglai Liu,  
 E. Livshits,  A. Luenser,  P. Manohar,  E. Mansoor,  S. F. Manzer,  
 Shan-Ping Mao,  Yuezhi Mao,  N. Mardirossian,  A. V. Marenich,  
 T. Markovich,  L. A. Martinez-Martinez,  S. A. Maurer,  N. J. Mayhall,  
 S. C. McKenzie,  J.-M. Mewes,  A. F. Morrison,  J. W. Mullinax,  K. Nanda,  
 T. S. Nguyen-Beck,  R. Olivares-Amaya,  J. A. Parkhill,  T. M. Perrine,  
 F. Plasser,  P. Pokhilko,  S. Prager,  A. Prociuk,  E. Ramos,  D. R. Rehn,  
 F. Rob,  M. Schneider,  N. Sergueev,  S. M. Sharada,  S. Sharma,  
 D. W. Small,  T. Stauch,  T. Stein,  Yu-Chuan Su,  A. J. W. Thom,  
 A. Tkatchenko,  T. Tsuchimochi,  N. M. Tubman,  L. Vogt,  M. L. Vidal,  
 O. Vydrov,  M. A. Watson,  J. Wenzel,  M. de Wergifosse,  T. A. Wesolowski,  
 A. White,  J. Witte,  A. Yamada,  Jun Yang,  K. Yao,  S. Yeganeh,  
 S. R. Yost,  Zhi-Qiang You,  A. Zech,  Igor Ying Zhang,  Xing Zhang,  
 Yan Zhao,  Ying Zhu,  B. R. Brooks,  G. K. L. Chan,  C. J. Cramer,  
 M. S. Gordon,  W. J. Hehre,  A. Klamt,  M. W. Schmidt,  C. D. Sherrill,  
 D. G. Truhlar,  A. Aspuru-Guzik,  R. Baer,  A. T. Bell,  N. A. Besley,  
 Jeng-Da Chai,  A. E. DePrince, III,  R. A. DiStasio Jr.,  A. Dreuw,  
 B. D. Dunietz,  T. R. Furlani,  Chao-Ping Hsu,  Yousung Jung,  Jing Kong,  
 D. S. Lambrecht,  WanZhen Liang,  C. Ochsenfeld,  V. A. Rassolov,  
 L. V. Slipchenko,  J. E. Subotnik,  T. Van Voorhis,  J. M. Herbert,  
 A. I. Krylov,  P. M. W. Gill,  M. Head-Gordon

 Contributors to earlier versions of Q-Chem not listed above: 
 R. D. Adamson,  B. Austin,  J. Baker,  G. J. O. Beran,  K. Brandhorst,  
 S. T. Brown,  E. F. C. Byrd,  A. K. Chakraborty,  C.-L. Cheng,  
 Siu Hung Chien,  D. M. Chipman,  D. L. Crittenden,  H. Dachsel,  
 R. J. Doerksen,  A. D. Dutoi,  L. Fusti-Molnar,  W. A. Goddard III,  
 A. Golubeva-Zadorozhnaya,  S. R. Gwaltney,  G. Hawkins,  A. Heyden,  
 S. Hirata,  G. Kedziora,  F. J. Keil,  C. Kelley,  Jihan Kim,  R. A. King,  
 R. Z. Khaliullin,  P. P. Korambath,  W. Kurlancheek,  A. M. Lee,  M. S. Lee,  
 S. V. Levchenko,  Ching Yeh Lin,  D. Liotard,  R. C. Lochan,  I. Lotan,  
 P. E. Maslen,  N. Nair,  D. P. O'Neill,  D. Neuhauser,  E. Neuscamman,  
 C. M. Oana,  R. Olson,  B. Peters,  R. Peverati,  P. A. Pieniazek,  
 Y. M. Rhee,  J. Ritchie,  M. A. Rohrdanz,  E. Rosta,  N. J. Russ,  
 H. F. Schaefer III,  N. E. Schultz,  N. Shenvi,  A. C. Simmonett,  A. Sodt,  
 D. Stuck,  K. S. Thanthiriwatte,  V. Vanovschi,  Tao Wang,  A. Warshel,  
 C. F. Williams,  Q. Wu,  X. Xu,  W. Zhang

 Please cite Q-Chem as follows:
 Y. Shao et al., Mol. Phys. 113, 184-215 (2015)
 DOI: 10.1080/00268976.2014.952696

 Q-Chem 5.1.2 for Intel X86 EM64T Linux

 Parts of Q-Chem use Armadillo 8.300.2 (Tropical Shenanigans).
 http://arma.sourceforge.net/

 Q-Chem begins on Sun Mar 24 17:47:25 2019  

Host: 
0

     Scratch files written to /scratch/taweetham/qchem1519//
Input Ideriv = 2
Curr. Ideriv = -1
Max.  Ideriv = 2

Checking the input file for inconsistencies... 	...done.

--------------------------------------------------------------
User input:
--------------------------------------------------------------
$molecule
0 1
  C   -0.3190236    0.4842212    0.4117317
  H   -0.2584109    0.2323910    1.4807322
  C    0.1284940   -0.7592180   -0.3851751
  H    0.0257168   -0.5790118   -1.4614606
  O   -0.6968904   -1.8727567   -0.0516201
  H   -0.3283063   -2.6526156   -0.5101647
  C    1.5810101   -1.1395112   -0.0741796
  H    1.6507813   -1.4842347    0.9667112
  H    1.8694775   -2.0034285   -0.6868894
  C    2.5493578    0.0196140   -0.3158231
  H    2.5352620    0.2669257   -1.3855955
  C    3.9757737   -0.3817064    0.0555293
  H    4.2991361   -1.2505197   -0.5273589
  H    4.6744563    0.4368081   -0.1470013
  H    4.0541686   -0.6385452    1.1174996
  C    2.1123012    1.2548637    0.4754086
  H    2.7722307    2.0992936    0.2429139
  H    2.2066494    1.0656393    1.5523150
  C    0.6705254    1.6430132    0.1577461
  H    0.3976240    2.5094682    0.7721039
  H    0.6135558    1.9651801   -0.8892554
  C   -1.7745161    0.9744438    0.1664851
  H   -1.8604649    1.9742470    0.6155876
  C   -2.0849836    1.1400957   -1.3046343
  O   -1.9104047    2.1966076   -1.9076128
  C   -2.8780695    0.1408417    0.8249700
  H   -2.6531790   -0.0426305    1.8809774
  O   -3.1040452   -1.1055186    0.1886571
  H   -3.8258978    0.6893035    0.7851937
  H   -2.2644081   -1.6123650    0.2554741
  H   -2.4011266    0.2334009   -1.8483017
$end

$rem
   JOB_TYPE 	optimization
   BASIS 	6-311++G**
   EXCHANGE 	B3LYP
   SCF_GUESS SAD
   SCF_GUESS_ALWAYS TRUE
$end

--------------------------------------------------------------
 ----------------------------------------------------------------
             Standard Nuclear Orientation (Angstroms)
    I     Atom           X                Y                Z
 ----------------------------------------------------------------
    1      C       0.2115283724     0.1841690740    -0.5996804709
    2      H       0.0748341249    -0.3028418973    -1.5764042878
    3      C      -0.2808149923    -0.7988881500     0.4832184163
    4      H      -0.1069162479    -0.3831059983     1.4823742269
    5      O       0.4424718863    -2.0240445910     0.3919245581
    6      H       0.0438921222    -2.6428645331     1.0341810052
    7      C      -1.7717939018    -1.1189204244     0.3228894589
    8      H      -1.9228031858    -1.6886788760    -0.6043254420
    9      H      -2.0882886359    -1.7901008417     1.1317947511
   10      C      -2.6391545561     0.1409735320     0.3193128257
   11      H      -2.5490713212     0.6276491194     1.2995202730
   12      C      -4.1089427619    -0.2156073662     0.1043810192
   13      H      -4.4621645745    -0.8955515271     0.8867292376
   14      H      -4.7345187584     0.6827002501     0.1333655888
   15      H      -4.2633265344    -0.7043642902    -0.8636970601
   16      C      -2.1575134010     1.1182793674    -0.7557699608
   17      H      -2.7409912737     2.0454345555    -0.7051792907
   18      H      -2.3237040742     0.6929127376    -1.7537072039
   19      C      -0.6762998119     1.4483646163    -0.5904309529
   20      H      -0.3752131387     2.1229154554    -1.4009757872
   21      H      -0.5393397048     1.9987430689     0.3484911289
   22      C       1.7098524456     0.5952419321    -0.5292064548
   23      H       1.8433859645     1.4528970184    -1.2039532537
   24      C       2.1109976975     1.0712546692     0.8493860414
   25      O       2.0463636919     2.2495715999     1.1924165283
   26      C       2.7127618404    -0.4570956791    -1.0119933947
   27      H       2.4181168497    -0.8611936529    -1.9863026736
   28      O       2.8822071005    -1.5361931385    -0.1085499277
   29      H       3.6985508952     0.0049347185    -1.1365680205
   30      H       2.0057068257    -1.9731528069    -0.0239227401
   31      H       2.3897836517     0.2923671089     1.5796111154
 ----------------------------------------------------------------
 Molecular Point Group                 C1    NOp =  1
 Largest Abelian Subgroup              C1    NOp =  1
 Nuclear Repulsion Energy =   886.0728337683 hartrees
 There are       51 alpha and       51 beta electrons
 Requested basis set is 6-311++G(d,p)
 There are 168 shells and 412 basis functions

 Total QAlloc Memory Limit   2000 MB
 Mega-Array Size       188 MB
 MEM_STATIC part       192 MB
 A cutoff of  1.0D-11 yielded  12176 shell pairs
 There are     73056 function pairs (     77536 Cartesian)

 -------------------------------------------------------
 OpenMP Integral Computing Module                       
 Release: version 1.0, May 2013, Q-Chem Inc. Pittsburgh 
 -------------------------------------------------------
 Integral Job Info:
 Integral job number is                      11
 Integral operator is                         1
 short-range coefficients                     0
 long-range coefficients              100000000
 Omega coefficients                           0
 if combine SR and LR in K                    0
 Integral screening is                        0
 Integral computing path is                   2
 max size of driver memory is            800000
 size of driver memory is                593474
 size of scratch memory is              2361544
 max col of scratch BK array               1296
 max len of scratch array in speh3          155
 max len of scratch index in speh4           18
 max int batch size is                      520
 min int batch size is                       52
 fixed nKL is                                52
 max L of basis functions is                  2
 order of int derivative is                   0
 number of shells is                        168
 number of basis is                         425
 number of cartesian basis is               425
 number of contracted shell pairs         12176
 number of primitive shell pairs          26359
 maxK2 (contraction) of shell pair           36
 max number of K2 of shell pair               1
 max number of CS2 of shell pair           2181
 max number of PS2 of shell pair           3804
 mem total for path MDJ                  606444
 -------------------------------------------------------
 Smallest overlap matrix eigenvalue = 1.78E-06

 Q-Chem warning in module stvman/mkSTV.C, line 306:

 Overlap eigenvalue is smaller than square root of threshold
 Use THRESH >= 12 to get rid of this warning


 Scale SEOQF with 1.000000e-01/1.000000e-01/1.000000e-01

 Standard Electronic Orientation quadrupole field applied
 Nucleus-field energy     =     0.0000000236 hartrees
 Guess from superposition of atomic densities
 Warning:  Energy on first SCF cycle will be non-variational
 SAD guess density has 102.000000 electrons

 -----------------------------------------------------------------------
  General SCF calculation program by
  Eric Jon Sundstrom, Paul Horn, Yuezhi Mao, Dmitri Zuev, Alec White,
  David Stuck, Shaama M.S., Shane Yost, Joonho Lee, David Small,
  Daniel Levine, Susi Lehtola, Hugh Burton, Evgeny Epifanovsky
 -----------------------------------------------------------------------
 Exchange:     0.2000 Hartree-Fock + 0.0800 Slater + 0.7200 B88
 Correlation:  0.1900 VWN1RPA + 0.8100 LYP
 Using SG-1 standard quadrature grid
 using 6 threads for integral computing
 -------------------------------------------------------
 OpenMP Integral computing Module                
 Release: version 2.0, May 2017, Q-Chem Inc. Pleasanton 
 -------------------------------------------------------
 -------------------------------------------------------
 OpenMP BLAS3 based DFT computing Module                
 Release: version 1.0, May 2013, Q-Chem Inc. Pittsburgh 
 -------------------------------------------------------
 A restricted SCF calculation will be
 performed using DIIS
 SCF converges when DIIS error is below 1.0e-08
 ---------------------------------------
  Cycle       Energy         DIIS error
 ---------------------------------------
    1    -620.2126074415      3.00e-02  
    2    -617.4388348325      3.97e-03  
    3    -617.1286571486      5.89e-03  
    4    -617.7166398874      1.27e-03  
    5    -617.7415279167      3.87e-04  
    6    -617.7437453784      1.22e-04  
    7    -617.7439738760      3.61e-05  
    8    -617.7439937212      9.18e-06  
    9    -617.7439950394      2.44e-06  
   10    -617.7439951349      6.97e-07  
   11    -617.7439951419      2.58e-07  
   12    -617.7439951430      6.04e-08  
   13    -617.7439951430      2.23e-08  
   14    -617.7439951430      4.61e-09  Convergence criterion met
 ---------------------------------------
 SCF time:   CPU 533.42s  wall 93.00s 
 SCF   energy in the final basis set =     -617.7439951430
 Total energy in the final basis set =     -617.7439951430

 --------------------------------------------------------------

                    Orbital Energies (a.u.)
 --------------------------------------------------------------

 Alpha MOs
 -- Occupied --
-19.1608 -19.1249 -19.0947 -10.2602 -10.2478 -10.2155 -10.2015 -10.1886
-10.1885 -10.1864 -10.1780 -10.1760 -10.1704  -1.0672  -1.0431  -1.0036
 -0.8605  -0.8133  -0.7588  -0.7530  -0.6922  -0.6481  -0.6421  -0.6144
 -0.5808  -0.5633  -0.5443  -0.5073  -0.4984  -0.4837  -0.4749  -0.4657
 -0.4558  -0.4369  -0.4225  -0.4182  -0.4121  -0.4070  -0.3990  -0.3886
 -0.3856  -0.3651  -0.3581  -0.3566  -0.3412  -0.3403  -0.3213  -0.3121
 -0.3031  -0.2755  -0.2453
 -- Virtual --
 -0.0445  -0.0240  -0.0113  -0.0060   0.0019   0.0145   0.0197   0.0226
  0.0260   0.0328   0.0409   0.0432   0.0504   0.0529   0.0580   0.0672
  0.0697   0.0727   0.0751   0.0807   0.0848   0.0907   0.1011   0.1037
  0.1058   0.1107   0.1138   0.1159   0.1187   0.1207   0.1237   0.1265
  0.1330   0.1356   0.1373   0.1383   0.1410   0.1449   0.1457   0.1482
  0.1529   0.1559   0.1581   0.1624   0.1634   0.1696   0.1704   0.1734
  0.1766   0.1832   0.1877   0.1889   0.1945   0.1971   0.2047   0.2107
  0.2130   0.2154   0.2201   0.2236   0.2314   0.2321   0.2337   0.2391
  0.2450   0.2510   0.2553   0.2601   0.2699   0.2742   0.2785   0.2807
  0.2821   0.2905   0.2958   0.2964   0.3009   0.3087   0.3123   0.3134
  0.3250   0.3293   0.3325   0.3372   0.3395   0.3455   0.3482   0.3513
  0.3581   0.3612   0.3687   0.3722   0.3744   0.3813   0.3833   0.3969
  0.4086   0.4164   0.4246   0.4390   0.4510   0.4712   0.4756   0.4866
  0.4941   0.4990   0.5134   0.5252   0.5354   0.5503   0.5560   0.5664
  0.5749   0.5851   0.5940   0.6023   0.6136   0.6148   0.6266   0.6299
  0.6412   0.6463   0.6534   0.6630   0.6720   0.6821   0.6875   0.6899
  0.7082   0.7177   0.7199   0.7270   0.7335   0.7403   0.7523   0.7535
  0.7601   0.7617   0.7729   0.7762   0.7825   0.7854   0.7882   0.7895
  0.8005   0.8156   0.8190   0.8668   0.8826   0.9060   0.9155   0.9328
  0.9429   0.9717   0.9917   1.0087   1.0366   1.0462   1.0603   1.0897
  1.1066   1.1189   1.1334   1.1393   1.1548   1.1788   1.1891   1.1998
  1.2065   1.2303   1.2349   1.2537   1.2731   1.2789   1.2964   1.3067
  1.3182   1.3365   1.3624   1.3837   1.4113   1.4383   1.4449   1.4695
  1.4804   1.4859   1.5122   1.5254   1.5404   1.5435   1.5495   1.5671
  1.5725   1.5863   1.5869   1.5942   1.6028   1.6061   1.6113   1.6167
  1.6184   1.6300   1.6410   1.6594   1.6630   1.6691   1.6747   1.6901
  1.6971   1.7096   1.7200   1.7353   1.7485   1.7572   1.7706   1.7740
  1.7899   1.8010   1.8171   1.8231   1.8354   1.8565   1.8609   1.8746
  1.8857   1.9014   1.9124   1.9239   1.9411   1.9664   1.9875   2.0054
  2.0189   2.0322   2.0408   2.0689   2.0799   2.1027   2.1075   2.1230
  2.1490   2.1687   2.1793   2.1935   2.2212   2.2436   2.2552   2.2674
  2.2814   2.3015   2.3117   2.3508   2.3609   2.3688   2.3960   2.4110
  2.4222   2.4491   2.4672   2.4763   2.4895   2.5054   2.5149   2.5289
  2.5375   2.5608   2.5672   2.5780   2.5803   2.6209   2.6338   2.6432
  2.6695   2.6900   2.6991   2.7096   2.7222   2.7294   2.7341   2.7579
  2.7783   2.7817   2.8106   2.8176   2.8525   2.8561   2.8778   2.8913
  2.9048   2.9197   2.9279   2.9573   2.9626   2.9754   2.9964   3.0092
  3.0143   3.0270   3.0514   3.0559   3.0841   3.1236   3.1593   3.1721
  3.1795   3.2028   3.2326   3.2656   3.2974   3.3141   3.3553   3.3614
  3.4051   3.4360   3.4780   3.5039   3.5206   3.5586   3.7625   3.7790
  3.8019   3.8119   3.8268   3.8596   3.8851   3.9133   3.9320   3.9412
  4.0037   4.0468   4.0649   4.1201   4.1370   4.2057   4.2502   4.2774
  4.3010   4.3576   4.3778   5.0824   5.0984   5.1522   5.1732   5.4065
  5.5053   5.6202   5.7115   5.7366  23.7840  23.8161  23.8469  23.8724
 23.8803  23.9027  23.9191  23.9409  23.9453  23.9778  49.9242  49.9718
 49.9982
 --------------------------------------------------------------

          Ground-State Mulliken Net Atomic Charges

     Atom                 Charge (a.u.)
  ----------------------------------------
      1 C                     0.599497
      2 H                     0.211502
      3 C                    -0.641714
      4 H                     0.234811
      5 O                    -0.209757
      6 H                     0.260951
      7 C                    -0.648443
      8 H                     0.213517
      9 H                     0.120982
     10 C                     0.513036
     11 H                     0.171993
     12 C                    -0.724980
     13 H                     0.134514
     14 H                     0.143291
     15 H                     0.139596
     16 C                    -0.595335
     17 H                     0.168551
     18 H                     0.151329
     19 C                    -0.490439
     20 H                     0.158762
     21 H                     0.186308
     22 C                     0.297840
     23 H                     0.231656
     24 C                    -0.239585
     25 O                    -0.195592
     26 C                    -0.736654
     27 H                     0.134503
     28 O                    -0.270429
     29 H                     0.188209
     30 H                     0.332634
     31 H                     0.159444
  ----------------------------------------
  Sum of atomic charges =     0.000000

 -----------------------------------------------------------------
                    Cartesian Multipole Moments
 -----------------------------------------------------------------
    Charge (ESU x 10^10)
                 0.0000
    Dipole Moment (Debye)
         X      -4.3304      Y      -1.7586      Z      -0.7728
       Tot       4.7374
    Quadrupole Moments (Debye-Ang)
        XX     -90.7926     XY       1.6896     YY     -88.4689
        XZ      -5.1557     YZ      -7.8409     ZZ     -79.4194
    Octopole Moments (Debye-Ang^2)
       XXX     -10.8019    XXY      14.1900    XYY     -27.3625
       YYY     -38.3040    XXZ      -8.2028    XYZ      -8.6170
       YYZ      -0.5991    XZZ       4.0284    YZZ     -13.5537
       ZZZ       3.7092
    Hexadecapole Moments (Debye-Ang^3)
      XXXX   -2652.5257   XXXY      54.3679   XXYY    -638.3842
      XYYY     -36.6531   YYYY    -861.0384   XXXZ     -27.1238
      XXYZ     -16.4958   XYYZ     -25.7136   YYYZ     -60.3282
      XXZZ    -485.2035   XYZZ     -11.0781   YYZZ    -204.0216
      XZZZ      -1.5512   YZZZ     -11.7829   ZZZZ    -371.7703
 -----------------------------------------------------------------
 Calculating analytic gradient of the SCF energy
 Gradient of SCF Energy
            1           2           3           4           5           6
    1  -0.0000166  -0.0000126   0.0085223   0.0004838   0.0113751  -0.0079251
    2  -0.0026001   0.0019081  -0.0038769  -0.0042970   0.0194353  -0.0051526
    3   0.0001350  -0.0014219   0.0042308  -0.0003492  -0.0095235   0.0094146
            7           8           9          10          11          12
    1  -0.0015002  -0.0019722  -0.0006788   0.0080235  -0.0009466   0.0037401
    2  -0.0041077  -0.0025657  -0.0006052   0.0016042  -0.0008456   0.0001617
    3  -0.0002715   0.0009467  -0.0018660   0.0044541   0.0000409  -0.0037879
           13          14          15          16          17          18
    1   0.0013716   0.0001638  -0.0002073  -0.0025170   0.0003021   0.0017840
    2  -0.0000877   0.0011517  -0.0002821  -0.0018079   0.0013251   0.0012402
    3   0.0008730   0.0003280  -0.0003622  -0.0018294   0.0003772  -0.0004228
           19          20          21          22          23          24
    1   0.0025313  -0.0030142  -0.0019947  -0.0096068   0.0040993   0.0133197
    2  -0.0006159   0.0015713  -0.0001656  -0.0033224  -0.0000045  -0.0284467
    3  -0.0002092  -0.0023480   0.0014430   0.0033396  -0.0022968  -0.0101845
           25          26          27          28          29          30
    1  -0.0051337  -0.0045358   0.0024636  -0.0037014   0.0014838  -0.0122546
    2   0.0242802   0.0130151  -0.0045498   0.0029776  -0.0001712  -0.0048065
    3   0.0060992  -0.0022338   0.0051226   0.0025477  -0.0006856  -0.0027263
           31
    1  -0.0036464
    2  -0.0003594
    3   0.0011660
 Max gradient component =       2.845E-02
 RMS gradient           =       6.112E-03
 Gradient time:  CPU 115.07 s  wall 19.43 s
 Geometry Optimization Parameters
   NAtoms,    NIC,     NZ,  NCons,   NDum,   NFix, NCnnct, MaxDiis
       31     245       0       0       0       0       0       0


** GEOMETRY OPTIMIZATION IN DELOCALIZED INTERNAL COORDINATES **
   Searching for a Minimum

   Optimization Cycle:   1

                       Coordinates (Angstroms)
     ATOM                X               Y               Z
      1  C         0.2115283724    0.1841690740   -0.5996804709
      2  H         0.0748341249   -0.3028418973   -1.5764042878
      3  C        -0.2808149923   -0.7988881500    0.4832184163
      4  H        -0.1069162479   -0.3831059983    1.4823742269
      5  O         0.4424718863   -2.0240445910    0.3919245581
      6  H         0.0438921222   -2.6428645331    1.0341810052
      7  C        -1.7717939018   -1.1189204244    0.3228894589
      8  H        -1.9228031858   -1.6886788760   -0.6043254420
      9  H        -2.0882886359   -1.7901008417    1.1317947511
     10  C        -2.6391545561    0.1409735320    0.3193128257
     11  H        -2.5490713212    0.6276491194    1.2995202730
     12  C        -4.1089427619   -0.2156073662    0.1043810192
     13  H        -4.4621645745   -0.8955515271    0.8867292376
     14  H        -4.7345187584    0.6827002501    0.1333655888
     15  H        -4.2633265344   -0.7043642902   -0.8636970601
     16  C        -2.1575134010    1.1182793674   -0.7557699608
     17  H        -2.7409912737    2.0454345555   -0.7051792907
     18  H        -2.3237040742    0.6929127376   -1.7537072039
     19  C        -0.6762998119    1.4483646163   -0.5904309529
     20  H        -0.3752131387    2.1229154554   -1.4009757872
     21  H        -0.5393397048    1.9987430689    0.3484911289
     22  C         1.7098524456    0.5952419321   -0.5292064548
     23  H         1.8433859645    1.4528970184   -1.2039532537
     24  C         2.1109976975    1.0712546692    0.8493860414
     25  O         2.0463636919    2.2495715999    1.1924165283
     26  C         2.7127618404   -0.4570956791   -1.0119933947
     27  H         2.4181168497   -0.8611936529   -1.9863026736
     28  O         2.8822071005   -1.5361931385   -0.1085499277
     29  H         3.6985508952    0.0049347185   -1.1365680205
     30  H         2.0057068257   -1.9731528069   -0.0239227401
     31  H         2.3897836517    0.2923671089    1.5796111154
   Point Group: c1    Number of degrees of freedom:    87


   Energy is   -617.743995143


 Attempting to Generate Delocalized Internal Coordinates

 87 Hessian modes will be used to form the next step
  Hessian Eigenvalues:
     0.002000    0.004976    0.005525    0.005978    0.006749    0.007509
     0.007741    0.007890    0.012252    0.013327    0.019729    0.020503
     0.033714    0.034562    0.038107    0.039829    0.042990    0.044286
     0.046693    0.047323    0.047351    0.048574    0.049323    0.049929
     0.055276    0.056178    0.056915    0.057501    0.057872    0.060748
     0.063100    0.067944    0.077113    0.082408    0.083245    0.083980
     0.092036    0.098643    0.118563    0.127959    0.140581    0.145479
     0.158132    0.160000    0.160000    0.160000    0.160000    0.160000
     0.160000    0.167688    0.179173    0.179927    0.185721    0.195625
     0.220106    0.220399    0.267333    0.271798    0.272064    0.279335
     0.289287    0.290199    0.292604    0.294863    0.296443    0.310885
     0.333028    0.336894    0.337482    0.338256    0.338956    0.339360
     0.339637    0.340242    0.340546    0.340563    0.341175    0.341512
     0.341964    0.342224    0.342343    0.342351    0.416203    0.428355
     0.508008    0.519953    0.915321

 Minimum Search - Taking Simple RFO Step
 Searching for Lamda that Minimizes Along All modes
 Value Taken    Lamda =  -0.03277457
 Calculated Step too Large.  Step scaled by  0.519805
 Step Taken.  Stepsize is  0.300000

                             Maximum     Tolerance    Cnvgd?
         Gradient           0.052074      0.000300      NO
         Displacement       0.178881      0.001200      NO
         Energy change     *********      0.000001      NO


 New Cartesian Coordinates Obtained by Inverse Iteration

 Displacement from previous Coordinates is:  1.421152
 ----------------------------------------------------------------
             Standard Nuclear Orientation (Angstroms)
    I     Atom           X                Y                Z
 ----------------------------------------------------------------
    1      C       0.2058973384     0.1063769997    -0.5730301645
    2      H       0.0652132109    -0.3825533103    -1.5478752222
    3      C      -0.3429165212    -0.8616888125     0.5038658431
    4      H      -0.1668797924    -0.4428713468     1.5028844247
    5      O       0.3103070975    -2.1335714258     0.4230211101
    6      H      -0.1153005989    -2.7363491106     1.0535067574
    7      C      -1.8465941872    -1.1195500877     0.3335862342
    8      H      -2.0054339666    -1.6834693409    -0.5951865236
    9      H      -2.1877841121    -1.7771621173     1.1444038361
   10      C      -2.6851854586     0.1600810994     0.3211025908
   11      H      -2.5840415630     0.6505599743     1.2986845090
   12      C      -4.1688225021    -0.1523149372     0.1048151955
   13      H      -4.5511450808    -0.8158821560     0.8873060656
   14      H      -4.7673455688     0.7637533504     0.1238481805
   15      H      -4.3335191917    -0.6415848337    -0.8608952186
   16      C      -2.1543256373     1.1101846233    -0.7525407792
   17      H      -2.7059155107     2.0564194287    -0.7145098316
   18      H      -2.3308740143     0.6812067526    -1.7474324608
   19      C      -0.6603703700     1.3877721174    -0.5744993128
   20      H      -0.3241964642     2.0453930272    -1.3832888270
   21      H      -0.5086228346     1.9401611875     0.3601924503
   22      C       1.7094311585     0.5584998159    -0.5237165622
   23      H       1.7592881916     1.4196202140    -1.2031012702
   24      C       2.1041483296     1.0790863502     0.8430938735
   25      O       1.9954720486     2.2508365387     1.1709737957
   26      C       2.8048364964    -0.3975058163    -1.0470847567
   27      H       2.5042540366    -0.8151062115    -2.0168110763
   28      O       3.2081242266    -1.4356182624    -0.1695382003
   29      H       3.7151761241     0.1858984577    -1.2189247707
   30      H       2.4282063089    -1.9978224910     0.0014073036
   31      H       2.4785154011     0.3330053739     1.5646720599
 ----------------------------------------------------------------
 Molecular Point Group                 C1    NOp =  1
 Largest Abelian Subgroup              C1    NOp =  1
 Nuclear Repulsion Energy =   874.9135793498 hartrees
 There are       51 alpha and       51 beta electrons
 Applying Cartesian multipole field
    Component          Value
    ---------          -----
     (2,0,0)        1.00000E-11
     (0,2,0)        2.00000E-11
     (0,0,2)       -3.00000E-11
 Nucleus-field energy     =     0.0000000246 hartrees
 Requested basis set is 6-311++G(d,p)
 There are 168 shells and 412 basis functions
 A cutoff of  1.0D-11 yielded  12100 shell pairs
 There are     72484 function pairs (     76916 Cartesian)
 Smallest overlap matrix eigenvalue = 1.79E-06

 Q-Chem warning in module stvman/mkSTV.C, line 306:

 Overlap eigenvalue is smaller than square root of threshold
 Use THRESH >= 12 to get rid of this warning

 Guess from superposition of atomic densities
 Warning:  Energy on first SCF cycle will be non-variational
 SAD guess density has 102.000000 electrons

 -----------------------------------------------------------------------
  General SCF calculation program by
  Eric Jon Sundstrom, Paul Horn, Yuezhi Mao, Dmitri Zuev, Alec White,
  David Stuck, Shaama M.S., Shane Yost, Joonho Lee, David Small,
  Daniel Levine, Susi Lehtola, Hugh Burton, Evgeny Epifanovsky
 -----------------------------------------------------------------------
 Exchange:     0.2000 Hartree-Fock + 0.0800 Slater + 0.7200 B88
 Correlation:  0.1900 VWN1RPA + 0.8100 LYP
 Using SG-1 standard quadrature grid
 using 6 threads for integral computing
 -------------------------------------------------------
 OpenMP Integral computing Module                
 Release: version 2.0, May 2017, Q-Chem Inc. Pleasanton 
 -------------------------------------------------------
 -------------------------------------------------------
 OpenMP BLAS3 based DFT computing Module                
 Release: version 1.0, May 2013, Q-Chem Inc. Pittsburgh 
 -------------------------------------------------------
 A restricted SCF calculation will be
 performed using DIIS
 SCF converges when DIIS error is below 1.0e-08
 ---------------------------------------
  Cycle       Energy         DIIS error
 ---------------------------------------
    1    -620.1159454022      2.98e-02  
    2    -617.4412769566      3.97e-03  
    3    -617.1323180210      5.90e-03  
    4    -617.7190569148      1.24e-03  
    5    -617.7429557484      3.83e-04  
    6    -617.7451219481      1.18e-04  
    7    -617.7453350577      3.43e-05  
    8    -617.7453535966      8.31e-06  
    9    -617.7453547341      2.21e-06  
   10    -617.7453548224      5.56e-07  
   11    -617.7453548278      1.68e-07  
   12    -617.7453548283      4.24e-08  
   13    -617.7453548283      1.41e-08  
   14    -617.7453548283      4.84e-09  Convergence criterion met
 ---------------------------------------
 SCF time:   CPU 523.84s  wall 91.00s 
 SCF   energy in the final basis set =     -617.7453548283
 Total energy in the final basis set =     -617.7453548283

 --------------------------------------------------------------

                    Orbital Energies (a.u.)
 --------------------------------------------------------------

 Alpha MOs
 -- Occupied --
-19.1484 -19.1267 -19.1182 -10.2619 -10.2435 -10.2245 -10.2016 -10.1933
-10.1859 -10.1823 -10.1765 -10.1741 -10.1689  -1.0502  -1.0485  -1.0206
 -0.8564  -0.8115  -0.7561  -0.7513  -0.6918  -0.6525  -0.6378  -0.6102
 -0.5781  -0.5658  -0.5327  -0.5102  -0.4919  -0.4815  -0.4732  -0.4673
 -0.4522  -0.4377  -0.4227  -0.4188  -0.4067  -0.4048  -0.3976  -0.3905
 -0.3860  -0.3635  -0.3576  -0.3542  -0.3383  -0.3373  -0.3251  -0.3175
 -0.2967  -0.2868  -0.2507
 -- Virtual --
 -0.0446  -0.0218  -0.0105  -0.0053   0.0023   0.0152   0.0180   0.0232
  0.0259   0.0339   0.0403   0.0430   0.0500   0.0508   0.0592   0.0666
  0.0708   0.0730   0.0754   0.0796   0.0846   0.0889   0.1013   0.1028
  0.1044   0.1109   0.1128   0.1167   0.1191   0.1210   0.1249   0.1270
  0.1321   0.1352   0.1363   0.1371   0.1411   0.1431   0.1464   0.1478
  0.1544   0.1549   0.1585   0.1627   0.1639   0.1684   0.1709   0.1739
  0.1741   0.1822   0.1852   0.1881   0.1949   0.1971   0.2036   0.2079
  0.2106   0.2140   0.2163   0.2224   0.2285   0.2309   0.2338   0.2373
  0.2431   0.2479   0.2543   0.2594   0.2635   0.2682   0.2759   0.2780
  0.2804   0.2832   0.2924   0.2972   0.2988   0.3039   0.3113   0.3131
  0.3229   0.3251   0.3299   0.3364   0.3395   0.3440   0.3496   0.3512
  0.3553   0.3605   0.3649   0.3691   0.3735   0.3829   0.3846   0.3950
  0.4044   0.4144   0.4243   0.4398   0.4469   0.4715   0.4785   0.4851
  0.4906   0.4975   0.5114   0.5246   0.5292   0.5509   0.5539   0.5699
  0.5766   0.5846   0.5936   0.6009   0.6096   0.6114   0.6243   0.6259
  0.6403   0.6484   0.6521   0.6604   0.6680   0.6801   0.6860   0.6904
  0.6985   0.7126   0.7211   0.7282   0.7309   0.7403   0.7427   0.7516
  0.7605   0.7644   0.7715   0.7749   0.7808   0.7824   0.7901   0.7944
  0.8008   0.8082   0.8214   0.8476   0.8776   0.9028   0.9157   0.9293
  0.9493   0.9799   0.9985   1.0080   1.0390   1.0418   1.0613   1.0797
  1.0954   1.1280   1.1333   1.1433   1.1617   1.1786   1.1858   1.1903
  1.2029   1.2118   1.2192   1.2431   1.2631   1.2765   1.2911   1.2927
  1.3028   1.3384   1.3409   1.3830   1.4135   1.4242   1.4456   1.4661
  1.4795   1.4902   1.5051   1.5156   1.5307   1.5435   1.5507   1.5530
  1.5619   1.5765   1.5862   1.5914   1.5942   1.6017   1.6094   1.6147
  1.6190   1.6253   1.6366   1.6466   1.6559   1.6579   1.6726   1.6803
  1.6892   1.6982   1.7113   1.7247   1.7368   1.7512   1.7562   1.7711
  1.7822   1.8060   1.8068   1.8231   1.8376   1.8396   1.8543   1.8689
  1.8822   1.8851   1.9020   1.9139   1.9302   1.9608   1.9942   2.0040
  2.0135   2.0365   2.0413   2.0561   2.0795   2.1022   2.1074   2.1106
  2.1560   2.1583   2.1704   2.1800   2.2010   2.2201   2.2560   2.2664
  2.2744   2.2793   2.2922   2.3069   2.3542   2.3697   2.3882   2.3969
  2.4163   2.4379   2.4644   2.4761   2.4878   2.4966   2.5166   2.5265
  2.5392   2.5562   2.5669   2.5779   2.5809   2.6147   2.6207   2.6356
  2.6573   2.6628   2.6869   2.7041   2.7180   2.7264   2.7294   2.7547
  2.7699   2.7797   2.8011   2.8190   2.8293   2.8498   2.8667   2.8833
  2.8995   2.9077   2.9261   2.9440   2.9618   2.9653   2.9891   2.9903
  3.0103   3.0203   3.0401   3.0458   3.0824   3.1095   3.1266   3.1393
  3.1669   3.1807   3.2050   3.2640   3.2787   3.3167   3.3372   3.3601
  3.3748   3.4166   3.4712   3.5038   3.5184   3.5619   3.7683   3.7810
  3.7883   3.8125   3.8308   3.8589   3.8750   3.8937   3.9215   3.9489
  3.9691   4.0312   4.0443   4.1120   4.1235   4.1854   4.2338   4.2663
  4.2939   4.3590   4.3824   5.0789   5.0980   5.1284   5.1686   5.3995
  5.4431   5.6337   5.6777   5.7316  23.7802  23.8053  23.8372  23.8640
 23.8667  23.8997  23.9115  23.9431  23.9467  23.9790  49.9301  49.9401
 49.9839
 --------------------------------------------------------------

          Ground-State Mulliken Net Atomic Charges

     Atom                 Charge (a.u.)
  ----------------------------------------
      1 C                     0.650243
      2 H                     0.215130
      3 C                    -0.670977
      4 H                     0.230577
      5 O                    -0.213655
      6 H                     0.254137
      7 C                    -0.572311
      8 H                     0.214886
      9 H                     0.116917
     10 C                     0.518423
     11 H                     0.168163
     12 C                    -0.724191
     13 H                     0.135533
     14 H                     0.143082
     15 H                     0.139782
     16 C                    -0.644829
     17 H                     0.167556
     18 H                     0.149572
     19 C                    -0.482434
     20 H                     0.151023
     21 H                     0.187658
     22 C                     0.204799
     23 H                     0.224510
     24 C                    -0.209564
     25 O                    -0.185868
     26 C                    -0.696940
     27 H                     0.144443
     28 O                    -0.251272
     29 H                     0.194689
     30 H                     0.290235
     31 H                     0.150681
  ----------------------------------------
  Sum of atomic charges =     0.000000

 -----------------------------------------------------------------
                    Cartesian Multipole Moments
 -----------------------------------------------------------------
    Charge (ESU x 10^10)
                 0.0000
    Dipole Moment (Debye)
         X      -3.8401      Y      -1.7669      Z      -0.7709
       Tot       4.2968
    Quadrupole Moments (Debye-Ang)
        XX     -90.5946     XY       1.2238     YY     -87.9832
        XZ      -5.0670     YZ      -7.8402     ZZ     -79.3123
    Octopole Moments (Debye-Ang^2)
       XXX     -17.0582    XXY      13.6277    XYY     -22.3768
       YYY     -38.1870    XXZ      -6.5946    XYZ      -8.4754
       YYZ       0.4305    XZZ       5.1378    YZZ     -12.7193
       ZZZ       3.5294
    Hexadecapole Moments (Debye-Ang^3)
      XXXX   -2827.6989   XXXY      68.4630   XXYY    -642.1871
      XYYY     -41.2148   YYYY    -853.4231   XXXZ     -10.7913
      XXYZ     -19.0917   XYYZ     -20.6281   YYYZ     -60.0349
      XXZZ    -502.2216   XYZZ      -8.0252   YYZZ    -203.4699
      XZZZ      10.1577   YZZZ      -9.3702   ZZZZ    -372.4916
 -----------------------------------------------------------------
 Calculating analytic gradient of the SCF energy
 Gradient of SCF Energy
            1           2           3           4           5           6
    1   0.0007466  -0.0009075   0.0033766  -0.0005972  -0.0112400  -0.0042385
    2   0.0001157   0.0018292   0.0009384  -0.0028089   0.0057688  -0.0044698
    3   0.0019369  -0.0010669   0.0013734  -0.0004474  -0.0008936   0.0050536
            7           8           9          10          11          12
    1   0.0004335  -0.0014238  -0.0010985   0.0061173  -0.0008381   0.0012953
    2  -0.0046293  -0.0016923  -0.0002637   0.0019329  -0.0006516  -0.0000682
    3  -0.0003973   0.0008540  -0.0009082   0.0025697  -0.0000540  -0.0024173
           13          14          15          16          17          18
    1   0.0005229   0.0000921  -0.0000356  -0.0022829  -0.0001131   0.0010835
    2  -0.0000896   0.0005176  -0.0001119  -0.0016852   0.0003392   0.0008632
    3   0.0005191   0.0002130  -0.0000587  -0.0010628   0.0006577  -0.0002214
           19          20          21          22          23          24
    1   0.0041559  -0.0013676  -0.0011106  -0.0056219   0.0013718   0.0073314
    2  -0.0005382   0.0004137  -0.0002057   0.0011009   0.0003906  -0.0180879
    3   0.0008116  -0.0016432   0.0010566  -0.0009997  -0.0020556  -0.0053883
           25          26          27          28          29          30
    1  -0.0032476  -0.0010934   0.0021500   0.0117138   0.0015667  -0.0052736
    2   0.0153556   0.0043323  -0.0012231   0.0070216  -0.0008508  -0.0041672
    3   0.0032578   0.0015907   0.0013244  -0.0040569   0.0003498   0.0001356
           31
    1  -0.0014677
    2   0.0006236
    3  -0.0000327
 Max gradient component =       1.809E-02
 RMS gradient           =       3.840E-03
 Gradient time:  CPU 112.67 s  wall 19.03 s
 Geometry Optimization Parameters
   NAtoms,    NIC,     NZ,  NCons,   NDum,   NFix, NCnnct, MaxDiis
       31     245       0       0       0       0       0       0

 Cartesian Hessian Update
 Hessian Updated using BFGS Update


** GEOMETRY OPTIMIZATION IN DELOCALIZED INTERNAL COORDINATES **
   Searching for a Minimum

   Optimization Cycle:   2

                       Coordinates (Angstroms)
     ATOM                X               Y               Z
      1  C         0.2058973384    0.1063769997   -0.5730301645
      2  H         0.0652132109   -0.3825533103   -1.5478752222
      3  C        -0.3429165212   -0.8616888125    0.5038658431
      4  H        -0.1668797924   -0.4428713468    1.5028844247
      5  O         0.3103070975   -2.1335714258    0.4230211101
      6  H        -0.1153005989   -2.7363491106    1.0535067574
      7  C        -1.8465941872   -1.1195500877    0.3335862342
      8  H        -2.0054339666   -1.6834693409   -0.5951865236
      9  H        -2.1877841121   -1.7771621173    1.1444038361
     10  C        -2.6851854586    0.1600810994    0.3211025908
     11  H        -2.5840415630    0.6505599743    1.2986845090
     12  C        -4.1688225021   -0.1523149372    0.1048151955
     13  H        -4.5511450808   -0.8158821560    0.8873060656
     14  H        -4.7673455688    0.7637533504    0.1238481805
     15  H        -4.3335191917   -0.6415848337   -0.8608952186
     16  C        -2.1543256373    1.1101846233   -0.7525407792
     17  H        -2.7059155107    2.0564194287   -0.7145098316
     18  H        -2.3308740143    0.6812067526   -1.7474324608
     19  C        -0.6603703700    1.3877721174   -0.5744993128
     20  H        -0.3241964642    2.0453930272   -1.3832888270
     21  H        -0.5086228346    1.9401611875    0.3601924503
     22  C         1.7094311585    0.5584998159   -0.5237165622
     23  H         1.7592881916    1.4196202140   -1.2031012702
     24  C         2.1041483296    1.0790863502    0.8430938735
     25  O         1.9954720486    2.2508365387    1.1709737957
     26  C         2.8048364964   -0.3975058163   -1.0470847567
     27  H         2.5042540366   -0.8151062115   -2.0168110763
     28  O         3.2081242266   -1.4356182624   -0.1695382003
     29  H         3.7151761241    0.1858984577   -1.2189247707
     30  H         2.4282063089   -1.9978224910    0.0014073036
     31  H         2.4785154011    0.3330053739    1.5646720599
   Point Group: c1    Number of degrees of freedom:    87


   Energy is   -617.745354828

 Hessian Updated using BFGS Update

 83 Hessian modes will be used to form the next step
  Hessian Eigenvalues:
     0.002041    0.005474    0.005525    0.006078    0.006773    0.007510
     0.007885    0.007895    0.012252    0.013339    0.019916    0.020511
     0.034555    0.037746    0.038117    0.039886    0.042980    0.044559
     0.046717    0.047323    0.048332    0.049315    0.049791    0.052302
     0.055491    0.056176    0.056909    0.057532    0.058429    0.060843
     0.062819    0.068460    0.077724    0.082322    0.083021    0.083950
     0.092081    0.108939    0.117781    0.133366    0.139769    0.149064
     0.156253    0.159978    0.160716    0.166177    0.179023    0.181779
     0.195108    0.209578    0.219536    0.255909    0.267956    0.270527
     0.279097    0.288300    0.289246    0.290132    0.294499    0.296195
     0.310616    0.332980    0.336884    0.337275    0.338239    0.338943
     0.339343    0.339630    0.340173    0.340401    0.340559    0.341018
     0.341468    0.341947    0.342015    0.342340    0.342347    0.410364
     0.427728    0.501354    0.515613    0.543705    0.893599

 Minimum Search - Taking Simple RFO Step
 Searching for Lamda that Minimizes Along All modes
 Value Taken    Lamda =  -0.00773436
 Step Taken.  Stepsize is  0.291801

                             Maximum     Tolerance    Cnvgd?
         Gradient           0.037410      0.000300      NO
         Displacement       0.117015      0.001200      NO
         Energy change     -0.001360      0.000001      NO


 New Cartesian Coordinates Obtained by Inverse Iteration

 Displacement from previous Coordinates is:  0.726351
 ----------------------------------------------------------------
             Standard Nuclear Orientation (Angstroms)
    I     Atom           X                Y                Z
 ----------------------------------------------------------------
    1      C       0.2050789624     0.1410824001    -0.5883329960
    2      H       0.0782350506    -0.3601482573    -1.5583160585
    3      C      -0.3221117393    -0.8325812856     0.4745146471
    4      H      -0.1457422869    -0.3995097111     1.4700616853
    5      O       0.4088723298    -2.0713888914     0.3584305888
    6      H       0.0482480412    -2.7145851825     0.9755159386
    7      C      -1.8256665612    -1.1028410424     0.3103230503
    8      H      -1.9692150101    -1.6508141317    -0.6295852044
    9      H      -2.1442291544    -1.7766701807     1.1177203626
   10      C      -2.7006915914     0.1573159878     0.3116687276
   11      H      -2.5916849091     0.6475943513     1.2892122797
   12      C      -4.1871979221    -0.1768355698     0.1191690654
   13      H      -4.5548339636    -0.8491456387     0.9007284546
   14      H      -4.8003601560     0.7283588273     0.1473423912
   15      H      -4.3572230355    -0.6637911715    -0.8464160123
   16      C      -2.1762676960     1.1210481961    -0.7571394903
   17      H      -2.7379409203     2.0603786538    -0.7182477897
   18      H      -2.3605180290     0.6872316892    -1.7490334044
   19      C      -0.6791337195     1.4121677722    -0.5856280797
   20      H      -0.3359255376     2.0720529409    -1.3870185469
   21      H      -0.5199542423     1.9648898562     0.3464134253
   22      C       1.7139215031     0.5636866565    -0.5067075539
   23      H       1.7874964856     1.4244878981    -1.1801793545
   24      C       2.0907241168     1.0777878725     0.8715954377
   25      O       2.0863459434     2.2497292102     1.1777573851
   26      C       2.7634288582    -0.4540658233    -1.0181370514
   27      H       2.4202996388    -0.8536871161    -1.9845521059
   28      O       3.1280283527    -1.4906877428    -0.1182098715
   29      H       3.6920530239     0.0901570699    -1.2105229753
   30      H       2.3322086143    -1.9945490633     0.1056699984
   31      H       2.5033521479     0.3291364769     1.5708323101
 ----------------------------------------------------------------
 Molecular Point Group                 C1    NOp =  1
 Largest Abelian Subgroup              C1    NOp =  1
 Nuclear Repulsion Energy =   876.7717074270 hartrees
 There are       51 alpha and       51 beta electrons
 Applying Cartesian multipole field
    Component          Value
    ---------          -----
     (2,0,0)        1.00000E-11
     (0,2,0)        2.00000E-11
     (0,0,2)       -3.00000E-11
 Nucleus-field energy     =     0.0000000246 hartrees
 Requested basis set is 6-311++G(d,p)
 There are 168 shells and 412 basis functions
 A cutoff of  1.0D-11 yielded  12124 shell pairs
 There are     72648 function pairs (     77090 Cartesian)
 Smallest overlap matrix eigenvalue = 1.88E-06

 Q-Chem warning in module stvman/mkSTV.C, line 306:

 Overlap eigenvalue is smaller than square root of threshold
 Use THRESH >= 12 to get rid of this warning

 Guess from superposition of atomic densities
 Warning:  Energy on first SCF cycle will be non-variational
 SAD guess density has 102.000000 electrons

 -----------------------------------------------------------------------
  General SCF calculation program by
  Eric Jon Sundstrom, Paul Horn, Yuezhi Mao, Dmitri Zuev, Alec White,
  David Stuck, Shaama M.S., Shane Yost, Joonho Lee, David Small,
  Daniel Levine, Susi Lehtola, Hugh Burton, Evgeny Epifanovsky
 -----------------------------------------------------------------------
 Exchange:     0.2000 Hartree-Fock + 0.0800 Slater + 0.7200 B88
 Correlation:  0.1900 VWN1RPA + 0.8100 LYP
 Using SG-1 standard quadrature grid
 using 6 threads for integral computing
 -------------------------------------------------------
 OpenMP Integral computing Module                
 Release: version 2.0, May 2017, Q-Chem Inc. Pleasanton 
 -------------------------------------------------------
 -------------------------------------------------------
 OpenMP BLAS3 based DFT computing Module                
 Release: version 1.0, May 2013, Q-Chem Inc. Pittsburgh 
 -------------------------------------------------------
 A restricted SCF calculation will be
 performed using DIIS
 SCF converges when DIIS error is below 1.0e-08
 ---------------------------------------
  Cycle       Energy         DIIS error
 ---------------------------------------
    1    -620.1228178104      2.98e-02  
    2    -617.4491627071      3.94e-03  
    3    -617.1580356696      5.79e-03  
    4    -617.7245863313      1.20e-03  
    5    -617.7466223342      3.75e-04  
    6    -617.7487235654      1.13e-04  
    7    -617.7489194110      3.38e-05  
    8    -617.7489374018      7.92e-06  
    9    -617.7489384208      2.18e-06  
   10    -617.7489385061      5.36e-07  
   11    -617.7489385108      1.75e-07  
   12    -617.7489385114      4.91e-08  
   13    -617.7489385114      2.02e-08  
   14    -617.7489385114      4.88e-09  Convergence criterion met
 ---------------------------------------
 SCF time:   CPU 525.94s  wall 91.00s 
 SCF   energy in the final basis set =     -617.7489385114
 Total energy in the final basis set =     -617.7489385114

 --------------------------------------------------------------

                    Orbital Energies (a.u.)
 --------------------------------------------------------------

 Alpha MOs
 -- Occupied --
-19.1532 -19.1263 -19.1116 -10.2600 -10.2450 -10.2229 -10.1983 -10.1911
-10.1891 -10.1844 -10.1779 -10.1761 -10.1711  -1.0547  -1.0527  -1.0155
 -0.8573  -0.8109  -0.7549  -0.7533  -0.6927  -0.6522  -0.6393  -0.6116
 -0.5787  -0.5640  -0.5366  -0.5096  -0.4916  -0.4824  -0.4718  -0.4658
 -0.4529  -0.4353  -0.4230  -0.4187  -0.4098  -0.4042  -0.3992  -0.3925
 -0.3869  -0.3655  -0.3585  -0.3548  -0.3394  -0.3372  -0.3221  -0.3170
 -0.3033  -0.2841  -0.2492
 -- Virtual --
 -0.0425  -0.0219  -0.0105  -0.0055   0.0025   0.0149   0.0186   0.0230
  0.0265   0.0337   0.0405   0.0432   0.0502   0.0510   0.0592   0.0671
  0.0708   0.0730   0.0751   0.0802   0.0842   0.0910   0.1014   0.1026
  0.1049   0.1104   0.1130   0.1172   0.1179   0.1212   0.1246   0.1266
  0.1327   0.1354   0.1364   0.1378   0.1417   0.1443   0.1456   0.1481
  0.1529   0.1550   0.1587   0.1620   0.1630   0.1686   0.1699   0.1741
  0.1745   0.1823   0.1858   0.1891   0.1948   0.1974   0.2034   0.2079
  0.2113   0.2132   0.2190   0.2231   0.2280   0.2296   0.2324   0.2375
  0.2434   0.2478   0.2534   0.2573   0.2685   0.2716   0.2759   0.2775
  0.2799   0.2852   0.2923   0.2986   0.2992   0.3041   0.3118   0.3130
  0.3230   0.3254   0.3306   0.3366   0.3406   0.3440   0.3491   0.3530
  0.3556   0.3604   0.3636   0.3686   0.3736   0.3821   0.3830   0.3968
  0.4045   0.4116   0.4293   0.4434   0.4481   0.4720   0.4752   0.4856
  0.4892   0.4965   0.5113   0.5234   0.5381   0.5482   0.5514   0.5681
  0.5778   0.5852   0.5938   0.6029   0.6110   0.6121   0.6189   0.6256
  0.6376   0.6453   0.6504   0.6585   0.6685   0.6806   0.6898   0.6940
  0.6999   0.7124   0.7171   0.7272   0.7329   0.7400   0.7436   0.7495
  0.7607   0.7658   0.7682   0.7737   0.7801   0.7833   0.7877   0.7961
  0.7995   0.8153   0.8220   0.8496   0.8771   0.9038   0.9162   0.9346
  0.9458   0.9719   0.9992   1.0119   1.0386   1.0491   1.0535   1.0842
  1.0944   1.1259   1.1391   1.1473   1.1637   1.1737   1.1818   1.1932
  1.2023   1.2151   1.2365   1.2482   1.2670   1.2753   1.2941   1.2963
  1.3128   1.3269   1.3419   1.3851   1.4117   1.4349   1.4451   1.4672
  1.4725   1.4890   1.5146   1.5196   1.5265   1.5454   1.5505   1.5634
  1.5655   1.5742   1.5856   1.5918   1.6004   1.6041   1.6121   1.6158
  1.6177   1.6297   1.6371   1.6497   1.6568   1.6615   1.6664   1.6788
  1.6870   1.7001   1.7151   1.7216   1.7394   1.7525   1.7595   1.7722
  1.7812   1.7970   1.8076   1.8252   1.8343   1.8433   1.8594   1.8625
  1.8818   1.8909   1.9063   1.9148   1.9239   1.9605   1.9860   2.0069
  2.0162   2.0329   2.0436   2.0701   2.0806   2.0999   2.1101   2.1136
  2.1533   2.1608   2.1783   2.1865   2.2157   2.2363   2.2579   2.2730
  2.2762   2.2954   2.3013   2.3201   2.3553   2.3745   2.3983   2.4034
  2.4168   2.4373   2.4626   2.4714   2.4843   2.4963   2.5182   2.5293
  2.5378   2.5565   2.5676   2.5789   2.5831   2.6136   2.6203   2.6346
  2.6577   2.6649   2.6883   2.7035   2.7110   2.7201   2.7306   2.7560
  2.7666   2.7730   2.8031   2.8159   2.8235   2.8499   2.8605   2.8831
  2.9037   2.9051   2.9234   2.9463   2.9552   2.9591   2.9958   2.9964
  3.0079   3.0211   3.0377   3.0539   3.0774   3.1171   3.1313   3.1468
  3.1614   3.1849   3.2015   3.2635   3.2719   3.3121   3.3352   3.3704
  3.3887   3.4156   3.4792   3.5130   3.5225   3.5675   3.7702   3.7792
  3.7912   3.8095   3.8292   3.8585   3.8893   3.8975   3.9156   3.9554
  3.9686   4.0286   4.0371   4.1046   4.1259   4.1843   4.2364   4.2627
  4.2915   4.3593   4.3845   5.0829   5.0999   5.1380   5.1740   5.4245
  5.4444   5.6496   5.7124   5.7424  23.7791  23.8034  23.8335  23.8636
 23.8674  23.9097  23.9185  23.9440  23.9445  23.9757  49.9267  49.9560
 49.9885
 --------------------------------------------------------------

          Ground-State Mulliken Net Atomic Charges

     Atom                 Charge (a.u.)
  ----------------------------------------
      1 C                     0.604751
      2 H                     0.213687
      3 C                    -0.667332
      4 H                     0.229697
      5 O                    -0.227812
      6 H                     0.255973
      7 C                    -0.564108
      8 H                     0.211619
      9 H                     0.121152
     10 C                     0.517706
     11 H                     0.164896
     12 C                    -0.722891
     13 H                     0.138112
     14 H                     0.145236
     15 H                     0.141101
     16 C                    -0.637611
     17 H                     0.169447
     18 H                     0.150186
     19 C                    -0.470411
     20 H                     0.153016
     21 H                     0.184961
     22 C                     0.231868
     23 H                     0.228832
     24 C                    -0.226837
     25 O                    -0.187300
     26 C                    -0.679001
     27 H                     0.139973
     28 O                    -0.255979
     29 H                     0.192399
     30 H                     0.296530
     31 H                     0.148141
  ----------------------------------------
  Sum of atomic charges =     0.000000

 -----------------------------------------------------------------
                    Cartesian Multipole Moments
 -----------------------------------------------------------------
    Charge (ESU x 10^10)
                 0.0000
    Dipole Moment (Debye)
         X      -4.1367      Y      -1.7900      Z      -0.6433
       Tot       4.5530
    Quadrupole Moments (Debye-Ang)
        XX     -91.0459     XY       0.9201     YY     -87.7892
        XZ      -4.8417     YZ      -7.9621     ZZ     -79.5274
    Octopole Moments (Debye-Ang^2)
       XXX     -21.4248    XXY      13.3101    XYY     -23.7126
       YYY     -39.3603    XXZ      -7.3274    XYZ      -9.8196
       YYZ       1.1491    XZZ       5.0704    YZZ     -12.4425
       ZZZ       3.4928
    Hexadecapole Moments (Debye-Ang^3)
      XXXX   -2804.1960   XXXY      68.6252   XXYY    -651.7568
      XYYY     -38.1766   YYYY    -849.2683   XXXZ     -25.9058
      XXYZ     -21.5257   XYYZ     -21.8750   YYYZ     -64.3325
      XXZZ    -502.2024   XYZZ      -7.9133   YYZZ    -203.6148
      XZZZ      -0.3767   YZZZ     -11.7183   ZZZZ    -369.2784
 -----------------------------------------------------------------
 Calculating analytic gradient of the SCF energy
 Gradient of SCF Energy
            1           2           3           4           5           6
    1   0.0012182  -0.0002795   0.0002450  -0.0004076  -0.0023651   0.0012517
    2  -0.0006549  -0.0000029  -0.0019145   0.0010466  -0.0014604   0.0006068
    3   0.0025022   0.0001521   0.0000033  -0.0006080   0.0006774  -0.0013274
            7           8           9          10          11          12
    1  -0.0010352   0.0000681   0.0001135   0.0001394  -0.0002483  -0.0017782
    2   0.0034431  -0.0001702   0.0001949  -0.0001237  -0.0001790   0.0003469
    3  -0.0014668   0.0004698   0.0004319  -0.0007668  -0.0002564  -0.0001025
           13          14          15          16          17          18
    1  -0.0005563  -0.0004450   0.0001217  -0.0010427  -0.0002488  -0.0001435
    2  -0.0000894  -0.0002642   0.0001265  -0.0007752  -0.0002486  -0.0000348
    3   0.0000409   0.0000573   0.0002523   0.0004085   0.0003698   0.0001960
           19          20          21          22          23          24
    1   0.0010533   0.0003035   0.0000052   0.0049361  -0.0007652  -0.0131427
    2   0.0014650  -0.0005801  -0.0003482   0.0016826  -0.0004800  -0.0041513
    3   0.0010378   0.0002006  -0.0003507  -0.0023818  -0.0005595   0.0042464
           25          26          27          28          29          30
    1   0.0048513  -0.0005323   0.0004771   0.0011034   0.0001211   0.0027116
    2   0.0009902   0.0013656   0.0008739  -0.0013607  -0.0000951  -0.0013667
    3  -0.0011931  -0.0014042  -0.0011310   0.0010562   0.0002321   0.0014195
           31
    1   0.0042699
    2   0.0021577
    3  -0.0022062
 Max gradient component =       1.314E-02
 RMS gradient           =       1.996E-03
 Gradient time:  CPU 112.84 s  wall 19.05 s
 Geometry Optimization Parameters
   NAtoms,    NIC,     NZ,  NCons,   NDum,   NFix, NCnnct, MaxDiis
       31     245       0       0       0       0       0       0

 Cartesian Hessian Update
 Hessian Updated using BFGS Update


** GEOMETRY OPTIMIZATION IN DELOCALIZED INTERNAL COORDINATES **
   Searching for a Minimum

   Optimization Cycle:   3

                       Coordinates (Angstroms)
     ATOM                X               Y               Z
      1  C         0.2050789624    0.1410824001   -0.5883329960
      2  H         0.0782350506   -0.3601482573   -1.5583160585
      3  C        -0.3221117393   -0.8325812856    0.4745146471
      4  H        -0.1457422869   -0.3995097111    1.4700616853
      5  O         0.4088723298   -2.0713888914    0.3584305888
      6  H         0.0482480412   -2.7145851825    0.9755159386
      7  C        -1.8256665612   -1.1028410424    0.3103230503
      8  H        -1.9692150101   -1.6508141317   -0.6295852044
      9  H        -2.1442291544   -1.7766701807    1.1177203626
     10  C        -2.7006915914    0.1573159878    0.3116687276
     11  H        -2.5916849091    0.6475943513    1.2892122797
     12  C        -4.1871979221   -0.1768355698    0.1191690654
     13  H        -4.5548339636   -0.8491456387    0.9007284546
     14  H        -4.8003601560    0.7283588273    0.1473423912
     15  H        -4.3572230355   -0.6637911715   -0.8464160123
     16  C        -2.1762676960    1.1210481961   -0.7571394903
     17  H        -2.7379409203    2.0603786538   -0.7182477897
     18  H        -2.3605180290    0.6872316892   -1.7490334044
     19  C        -0.6791337195    1.4121677722   -0.5856280797
     20  H        -0.3359255376    2.0720529409   -1.3870185469
     21  H        -0.5199542423    1.9648898562    0.3464134253
     22  C         1.7139215031    0.5636866565   -0.5067075539
     23  H         1.7874964856    1.4244878981   -1.1801793545
     24  C         2.0907241168    1.0777878725    0.8715954377
     25  O         2.0863459434    2.2497292102    1.1777573851
     26  C         2.7634288582   -0.4540658233   -1.0181370514
     27  H         2.4202996388   -0.8536871161   -1.9845521059
     28  O         3.1280283527   -1.4906877428   -0.1182098715
     29  H         3.6920530239    0.0901570699   -1.2105229753
     30  H         2.3322086143   -1.9945490633    0.1056699984
     31  H         2.5033521479    0.3291364769    1.5708323101
   Point Group: c1    Number of degrees of freedom:    87


   Energy is   -617.748938511

 Hessian Updated using BFGS Update

 84 Hessian modes will be used to form the next step
  Hessian Eigenvalues:
     0.002051    0.005439    0.005525    0.006052    0.006780    0.007510
     0.007870    0.011240    0.012293    0.013933    0.019914    0.020519
     0.034549    0.037738    0.038118    0.040060    0.043060    0.045237
     0.046775    0.047555    0.048374    0.049322    0.049989    0.051940
     0.055842    0.056174    0.056928    0.057538    0.058772    0.061234
     0.063834    0.069643    0.078967    0.082536    0.083363    0.084059
     0.092140    0.108724    0.117482    0.132662    0.139709    0.149364
     0.156934    0.159981    0.160515    0.162893    0.174696    0.180198
     0.187056    0.197046    0.204516    0.219408    0.250372    0.266755
     0.272824    0.278559    0.285965    0.289990    0.290678    0.295741
     0.300466    0.310036    0.332645    0.336894    0.337222    0.338283
     0.338762    0.339328    0.339586    0.340106    0.340395    0.340579
     0.340788    0.341417    0.341867    0.341992    0.342345    0.342374
     0.362444    0.412933    0.439157    0.505352    0.518233    0.887539

 Minimum Search - Taking Simple RFO Step
 Searching for Lamda that Minimizes Along All modes
 Value Taken    Lamda =  -0.00493761
 Calculated Step too Large.  Step scaled by  0.631109
 Step Taken.  Stepsize is  0.300000

                             Maximum     Tolerance    Cnvgd?
         Gradient           0.015236      0.000300      NO
         Displacement       0.133473      0.001200      NO
         Energy change     -0.003584      0.000001      NO


 New Cartesian Coordinates Obtained by Inverse Iteration

 Displacement from previous Coordinates is:  0.526830
 ----------------------------------------------------------------
             Standard Nuclear Orientation (Angstroms)
    I     Atom           X                Y                Z
 ----------------------------------------------------------------
    1      C       0.2143018529     0.1592990562    -0.6002389749
    2      H       0.0978749396    -0.3549288562    -1.5645975350
    3      C      -0.3005376837    -0.8081870801     0.4683424730
    4      H      -0.1228833946    -0.3638932634     1.4599772998
    5      O       0.4583259420    -2.0352822640     0.3535323552
    6      H       0.1182112683    -2.6840950211     0.9720770286
    7      C      -1.8004475694    -1.0923645047     0.3123192357
    8      H      -1.9385886988    -1.6402156188    -0.6284548581
    9      H      -2.1080853068    -1.7667375885     1.1236252601
   10      C      -2.6878883683     0.1612056722     0.3087733006
   11      H      -2.5717304840     0.6630515277     1.2802278165
   12      C      -4.1730076259    -0.1865100537     0.1359457872
   13      H      -4.5286141420    -0.8531528548     0.9273208954
   14      H      -4.7916559722     0.7146419479     0.1600086131
   15      H      -4.3492151536    -0.6843605105    -0.8230607202
   16      C      -2.1740580413     1.1192843159    -0.7735830563
   17      H      -2.7421537263     2.0548105790    -0.7458399995
   18      H      -2.3617194246     0.6701997145    -1.7583365297
   19      C      -0.6786485929     1.4235080629    -0.6110704734
   20      H      -0.3360544149     2.0774829414    -1.4169350610
   21      H      -0.5179798681     1.9878280349     0.3137537365
   22      C       1.7230907992     0.5696480536    -0.4992543346
   23      H       1.8110493687     1.4416481701    -1.1548045015
   24      C       2.0990958328     1.0595152173     0.8903156677
   25      O       2.0055393209     2.2061037608     1.2547724416
   26      C       2.7412275454    -0.4717632330    -1.0269389465
   27      H       2.3694407879    -0.8467574472    -1.9935866176
   28      O       3.0696381495    -1.5252879404    -0.1365811396
   29      H       3.6830964192     0.0458782293    -1.2247381527
   30      H       2.2497964775    -1.9801892323     0.0929678243
   31      H       2.3921763581     0.2754252358     1.6129904185
 ----------------------------------------------------------------
 Molecular Point Group                 C1    NOp =  1
 Largest Abelian Subgroup              C1    NOp =  1
 Nuclear Repulsion Energy =   879.9550754461 hartrees
 There are       51 alpha and       51 beta electrons
 Applying Cartesian multipole field
    Component          Value
    ---------          -----
     (2,0,0)        1.00000E-11
     (0,2,0)        2.00000E-11
     (0,0,2)       -3.00000E-11
 Nucleus-field energy     =     0.0000000239 hartrees
 Requested basis set is 6-311++G(d,p)
 There are 168 shells and 412 basis functions
 A cutoff of  1.0D-11 yielded  12148 shell pairs
 There are     72784 function pairs (     77239 Cartesian)
 Smallest overlap matrix eigenvalue = 1.89E-06

 Q-Chem warning in module stvman/mkSTV.C, line 306:

 Overlap eigenvalue is smaller than square root of threshold
 Use THRESH >= 12 to get rid of this warning

 Guess from superposition of atomic densities
 Warning:  Energy on first SCF cycle will be non-variational
 SAD guess density has 102.000000 electrons

 -----------------------------------------------------------------------
  General SCF calculation program by
  Eric Jon Sundstrom, Paul Horn, Yuezhi Mao, Dmitri Zuev, Alec White,
  David Stuck, Shaama M.S., Shane Yost, Joonho Lee, David Small,
  Daniel Levine, Susi Lehtola, Hugh Burton, Evgeny Epifanovsky
 -----------------------------------------------------------------------
 Exchange:     0.2000 Hartree-Fock + 0.0800 Slater + 0.7200 B88
 Correlation:  0.1900 VWN1RPA + 0.8100 LYP
 Using SG-1 standard quadrature grid
 using 6 threads for integral computing
 -------------------------------------------------------
 OpenMP Integral computing Module                
 Release: version 2.0, May 2017, Q-Chem Inc. Pleasanton 
 -------------------------------------------------------
 -------------------------------------------------------
 OpenMP BLAS3 based DFT computing Module                
 Release: version 1.0, May 2013, Q-Chem Inc. Pittsburgh 
 -------------------------------------------------------
 A restricted SCF calculation will be
 performed using DIIS
 SCF converges when DIIS error is below 1.0e-08
 ---------------------------------------
  Cycle       Energy         DIIS error
 ---------------------------------------
    1    -620.1488465266      2.99e-02  
    2    -617.4510480603      3.94e-03  
    3    -617.1669055446      5.75e-03  
    4    -617.7261021332      1.17e-03  
    5    -617.7471211939      3.73e-04  
    6    -617.7492005605      1.11e-04  
    7    -617.7493892795      3.34e-05  
    8    -617.7494068634      7.76e-06  
    9    -617.7494078274      2.20e-06  
   10    -617.7494079129      5.45e-07  
   11    -617.7494079177      1.91e-07  
   12    -617.7494079181      5.52e-08  
   13    -617.7494079182      2.11e-08  
   14    -617.7494079182      4.52e-09  Convergence criterion met
 ---------------------------------------
 SCF time:   CPU 528.78s  wall 92.00s 
 SCF   energy in the final basis set =     -617.7494079182
 Total energy in the final basis set =     -617.7494079182

 --------------------------------------------------------------

                    Orbital Energies (a.u.)
 --------------------------------------------------------------

 Alpha MOs
 -- Occupied --
-19.1559 -19.1268 -19.1060 -10.2604 -10.2459 -10.2202 -10.1986 -10.1902
-10.1901 -10.1854 -10.1782 -10.1769 -10.1717  -1.0578  -1.0557  -1.0128
 -0.8583  -0.8111  -0.7554  -0.7535  -0.6928  -0.6513  -0.6406  -0.6123
 -0.5790  -0.5633  -0.5388  -0.5099  -0.4928  -0.4829  -0.4718  -0.4645
 -0.4541  -0.4345  -0.4233  -0.4196  -0.4114  -0.4048  -0.4000  -0.3924
 -0.3876  -0.3670  -0.3596  -0.3552  -0.3398  -0.3373  -0.3213  -0.3157
 -0.3057  -0.2813  -0.2487
 -- Virtual --
 -0.0413  -0.0220  -0.0107  -0.0054   0.0023   0.0148   0.0189   0.0228
  0.0264   0.0338   0.0406   0.0435   0.0508   0.0516   0.0595   0.0671
  0.0703   0.0732   0.0751   0.0809   0.0843   0.0919   0.1015   0.1027
  0.1057   0.1100   0.1131   0.1170   0.1181   0.1210   0.1242   0.1264
  0.1323   0.1358   0.1372   0.1382   0.1415   0.1438   0.1466   0.1488
  0.1534   0.1553   0.1586   0.1626   0.1641   0.1692   0.1703   0.1737
  0.1754   0.1822   0.1857   0.1883   0.1944   0.1977   0.2029   0.2073
  0.2121   0.2143   0.2199   0.2256   0.2293   0.2302   0.2331   0.2375
  0.2442   0.2479   0.2541   0.2564   0.2688   0.2743   0.2777   0.2782
  0.2808   0.2874   0.2934   0.2972   0.2989   0.3054   0.3119   0.3134
  0.3234   0.3261   0.3308   0.3376   0.3396   0.3441   0.3503   0.3521
  0.3549   0.3609   0.3636   0.3673   0.3726   0.3825   0.3840   0.3967
  0.4065   0.4127   0.4269   0.4419   0.4506   0.4732   0.4758   0.4848
  0.4936   0.4959   0.5134   0.5223   0.5386   0.5465   0.5527   0.5674
  0.5773   0.5844   0.5936   0.6025   0.6119   0.6151   0.6233   0.6262
  0.6378   0.6457   0.6527   0.6603   0.6701   0.6805   0.6895   0.6945
  0.7015   0.7112   0.7181   0.7257   0.7362   0.7413   0.7439   0.7518
  0.7619   0.7641   0.7719   0.7765   0.7803   0.7828   0.7885   0.7938
  0.7976   0.8183   0.8271   0.8531   0.8844   0.9089   0.9153   0.9382
  0.9427   0.9672   0.9961   1.0146   1.0357   1.0487   1.0592   1.0907
  1.0987   1.1194   1.1406   1.1482   1.1610   1.1747   1.1847   1.1911
  1.2017   1.2197   1.2319   1.2486   1.2700   1.2769   1.2945   1.2956
  1.3121   1.3364   1.3410   1.3875   1.4112   1.4393   1.4448   1.4672
  1.4722   1.4882   1.5152   1.5195   1.5339   1.5460   1.5506   1.5647
  1.5693   1.5729   1.5865   1.5929   1.6015   1.6044   1.6098   1.6154
  1.6221   1.6328   1.6371   1.6535   1.6581   1.6625   1.6710   1.6799
  1.6915   1.7030   1.7196   1.7210   1.7369   1.7457   1.7637   1.7740
  1.7837   1.7945   1.8079   1.8238   1.8340   1.8486   1.8591   1.8675
  1.8717   1.8916   1.9066   1.9185   1.9276   1.9637   1.9835   2.0039
  2.0194   2.0325   2.0473   2.0722   2.0890   2.1052   2.1110   2.1160
  2.1483   2.1626   2.1714   2.1891   2.2145   2.2445   2.2565   2.2701
  2.2754   2.2989   2.3064   2.3462   2.3566   2.3795   2.4037   2.4181
  2.4248   2.4411   2.4621   2.4718   2.4845   2.4974   2.5194   2.5316
  2.5384   2.5562   2.5687   2.5791   2.5851   2.6147   2.6216   2.6375
  2.6643   2.6673   2.6890   2.6975   2.7137   2.7164   2.7348   2.7562
  2.7662   2.7757   2.8061   2.8176   2.8315   2.8542   2.8651   2.8868
  2.8950   2.9167   2.9191   2.9470   2.9558   2.9610   2.9942   2.9997
  3.0074   3.0240   3.0386   3.0504   3.0783   3.1183   3.1450   3.1543
  3.1664   3.1852   3.2013   3.2562   3.2765   3.3092   3.3421   3.3726
  3.4095   3.4196   3.4833   3.5155   3.5271   3.5680   3.7711   3.7787
  3.7949   3.8091   3.8291   3.8581   3.8863   3.8999   3.9252   3.9524
  3.9760   4.0243   4.0467   4.1028   4.1208   4.1879   4.2431   4.2641
  4.2897   4.3602   4.3827   5.0800   5.0979   5.1418   5.1747   5.4402
  5.4599   5.6536   5.7195   5.7465  23.7784  23.8065  23.8331  23.8649
 23.8723  23.9146  23.9214  23.9440  23.9454  23.9749  49.9252  49.9668
 49.9997
 --------------------------------------------------------------

          Ground-State Mulliken Net Atomic Charges

     Atom                 Charge (a.u.)
  ----------------------------------------
      1 C                     0.600999
      2 H                     0.212621
      3 C                    -0.643922
      4 H                     0.231134
      5 O                    -0.225442
      6 H                     0.255028
      7 C                    -0.612563
      8 H                     0.209648
      9 H                     0.122908
     10 C                     0.518577
     11 H                     0.164595
     12 C                    -0.722887
     13 H                     0.138738
     14 H                     0.145566
     15 H                     0.141237
     16 C                    -0.619159
     17 H                     0.170395
     18 H                     0.150832
     19 C                    -0.475076
     20 H                     0.151046
     21 H                     0.186869
     22 C                     0.231936
     23 H                     0.227909
     24 C                    -0.217683
     25 O                    -0.185132
     26 C                    -0.673324
     27 H                     0.133866
     28 O                    -0.258247
     29 H                     0.189526
     30 H                     0.304382
     31 H                     0.145623
  ----------------------------------------
  Sum of atomic charges =     0.000000

 -----------------------------------------------------------------
                    Cartesian Multipole Moments
 -----------------------------------------------------------------
    Charge (ESU x 10^10)
                 0.0000
    Dipole Moment (Debye)
         X      -4.1706      Y      -1.6460      Z      -0.6519
       Tot       4.5308
    Quadrupole Moments (Debye-Ang)
        XX     -90.7518     XY       1.7254     YY     -87.6224
        XZ      -4.5791     YZ      -8.2286     ZZ     -79.8873
    Octopole Moments (Debye-Ang^2)
       XXX     -20.1342    XXY      16.4793    XYY     -23.0589
       YYY     -36.7144    XXZ      -6.5873    XYZ     -10.1217
       YYZ       0.8432    XZZ       4.4620    YZZ     -13.0604
       ZZZ       2.8331
    Hexadecapole Moments (Debye-Ang^3)
      XXXX   -2749.3859   XXXY      83.0320   XXYY    -642.5224
      XYYY     -22.9758   YYYY    -837.1331   XXXZ     -24.0713
      XXYZ     -21.2370   XYYZ     -20.0943   YYYZ     -66.3391
      XXZZ    -498.6571   XYZZ      -5.9957   YYZZ    -205.2257
      XZZZ      -1.6984   YZZZ     -15.6739   ZZZZ    -381.9929
 -----------------------------------------------------------------
 Calculating analytic gradient of the SCF energy
 Gradient of SCF Energy
            1           2           3           4           5           6
    1   0.0014325  -0.0006487  -0.0000755  -0.0000443   0.0029855   0.0026446
    2  -0.0016476  -0.0005951  -0.0025205   0.0019951  -0.0029737   0.0026032
    3  -0.0004463   0.0003601  -0.0013835   0.0000805   0.0009914  -0.0033220
            7           8           9          10          11          12
    1  -0.0012040   0.0006539   0.0005890  -0.0019894  -0.0000681  -0.0019772
    2   0.0047799   0.0004806   0.0001850  -0.0009882   0.0000750   0.0002074
    3  -0.0010378   0.0001243   0.0008561  -0.0016832  -0.0000775   0.0008295
           13          14          15          16          17          18
    1  -0.0006675  -0.0002887   0.0001476  -0.0001674  -0.0000925  -0.0004700
    2  -0.0000396  -0.0004244   0.0001632   0.0001481  -0.0002766  -0.0003085
    3  -0.0001656   0.0000139   0.0002280   0.0007561   0.0000588   0.0002509
           19          20          21          22          23          24
    1  -0.0003448   0.0008014   0.0002902  -0.0028467  -0.0012402   0.0101359
    2   0.0014980  -0.0005703  -0.0001389  -0.0010470  -0.0005801   0.0078657
    3   0.0001990   0.0009688  -0.0005722   0.0007989   0.0009887  -0.0023479
           25          26          27          28          29          30
    1  -0.0023168  -0.0001056  -0.0007208  -0.0047177  -0.0004220   0.0045288
    2  -0.0065224  -0.0004632   0.0015370  -0.0039611   0.0001110   0.0007267
    3   0.0006958  -0.0006430  -0.0011071   0.0031592   0.0002554   0.0000877
           31
    1  -0.0038015
    2   0.0006814
    3   0.0010831
 Max gradient component =       1.014E-02
 RMS gradient           =       2.148E-03
 Gradient time:  CPU 113.38 s  wall 19.15 s
 Geometry Optimization Parameters
   NAtoms,    NIC,     NZ,  NCons,   NDum,   NFix, NCnnct, MaxDiis
       31     245       0       0       0       0       0       0

 Cartesian Hessian Update
 Hessian Updated using BFGS Update


** GEOMETRY OPTIMIZATION IN DELOCALIZED INTERNAL COORDINATES **
   Searching for a Minimum

   Optimization Cycle:   4

                       Coordinates (Angstroms)
     ATOM                X               Y               Z
      1  C         0.2143018529    0.1592990562   -0.6002389749
      2  H         0.0978749396   -0.3549288562   -1.5645975350
      3  C        -0.3005376837   -0.8081870801    0.4683424730
      4  H        -0.1228833946   -0.3638932634    1.4599772998
      5  O         0.4583259420   -2.0352822640    0.3535323552
      6  H         0.1182112683   -2.6840950211    0.9720770286
      7  C        -1.8004475694   -1.0923645047    0.3123192357
      8  H        -1.9385886988   -1.6402156188   -0.6284548581
      9  H        -2.1080853068   -1.7667375885    1.1236252601
     10  C        -2.6878883683    0.1612056722    0.3087733006
     11  H        -2.5717304840    0.6630515277    1.2802278165
     12  C        -4.1730076259   -0.1865100537    0.1359457872
     13  H        -4.5286141420   -0.8531528548    0.9273208954
     14  H        -4.7916559722    0.7146419479    0.1600086131
     15  H        -4.3492151536   -0.6843605105   -0.8230607202
     16  C        -2.1740580413    1.1192843159   -0.7735830563
     17  H        -2.7421537263    2.0548105790   -0.7458399995
     18  H        -2.3617194246    0.6701997145   -1.7583365297
     19  C        -0.6786485929    1.4235080629   -0.6110704734
     20  H        -0.3360544149    2.0774829414   -1.4169350610
     21  H        -0.5179798681    1.9878280349    0.3137537365
     22  C         1.7230907992    0.5696480536   -0.4992543346
     23  H         1.8110493687    1.4416481701   -1.1548045015
     24  C         2.0990958328    1.0595152173    0.8903156677
     25  O         2.0055393209    2.2061037608    1.2547724416
     26  C         2.7412275454   -0.4717632330   -1.0269389465
     27  H         2.3694407879   -0.8467574472   -1.9935866176
     28  O         3.0696381495   -1.5252879404   -0.1365811396
     29  H         3.6830964192    0.0458782293   -1.2247381527
     30  H         2.2497964775   -1.9801892323    0.0929678243
     31  H         2.3921763581    0.2754252358    1.6129904185
   Point Group: c1    Number of degrees of freedom:    87


   Energy is   -617.749407918

 Hessian Updated using BFGS Update

 85 Hessian modes will be used to form the next step
  Hessian Eigenvalues:
     0.002010    0.005516    0.005525    0.006073    0.006785    0.007506
     0.007870    0.012255    0.013365    0.019889    0.020510    0.034512
     0.037597    0.038118    0.040032    0.040141    0.043051    0.045067
     0.047055    0.047548    0.048408    0.049327    0.049975    0.051945
     0.055748    0.056177    0.056924    0.057541    0.058533    0.061060
     0.063620    0.068644    0.078677    0.082456    0.083328    0.084023
     0.092109    0.108845    0.118263    0.133352    0.140552    0.149463
     0.154311    0.159462    0.159988    0.160188    0.160600    0.166758
     0.180377    0.182324    0.195359    0.211452    0.220070    0.248390
     0.267627    0.271208    0.278889    0.286727    0.289987    0.290202
     0.292963    0.296056    0.310786    0.332376    0.336892    0.337355
     0.338227    0.338899    0.339357    0.339622    0.340167    0.340468
     0.340549    0.341080    0.341467    0.341945    0.342044    0.342316
     0.342350    0.398628    0.412099    0.465971    0.505791    0.519909
     0.892132

 Minimum Search - Taking Simple RFO Step
 Searching for Lamda that Minimizes Along All modes
 Value Taken    Lamda =  -0.00226325
 Step Taken.  Stepsize is  0.279168

                             Maximum     Tolerance    Cnvgd?
         Gradient           0.007937      0.000300      NO
         Displacement       0.122462      0.001200      NO
         Energy change     -0.000469      0.000001      NO


 New Cartesian Coordinates Obtained by Inverse Iteration

 Displacement from previous Coordinates is:  0.688561
 ----------------------------------------------------------------
             Standard Nuclear Orientation (Angstroms)
    I     Atom           X                Y                Z
 ----------------------------------------------------------------
    1      C       0.2155916345     0.1589907473    -0.5881756445
    2      H       0.1163634954    -0.3709312524    -1.5460412292
    3      C      -0.3063441841    -0.7898884836     0.5030933203
    4      H      -0.1414877424    -0.3333718605     1.4901956387
    5      O       0.4367054254    -2.0253221713     0.4396628387
    6      H       0.0633573911    -2.6465398509     1.0747627631
    7      C      -1.7973671177    -1.0939347173     0.3372308124
    8      H      -1.9278991633    -1.6588646462    -0.5952853263
    9      H      -2.1157699598    -1.7547288376     1.1548291557
   10      C      -2.6751282405     0.1640780506     0.3020452731
   11      H      -2.5630948479     0.6877745232     1.2625229985
   12      C      -4.1537061943    -0.1894613873     0.1281936223
   13      H      -4.5074494784    -0.8373364896     0.9355683018
   14      H      -4.7710435266     0.7132776599     0.1295447010
   15      H      -4.3262442329    -0.7103364824    -0.8197078912
   16      C      -2.1673871801     1.0974804918    -0.8049442201
   17      H      -2.7413421606     2.0302679972    -0.8045484176
   18      H      -2.3423127275     0.6239131415    -1.7805126953
   19      C      -0.6803812060     1.4175669733    -0.6396220341
   20      H      -0.3431288393     2.0558226089    -1.4618361076
   21      H      -0.5342413078     2.0064247096     0.2732658832
   22      C       1.7183689921     0.5808171367    -0.4769371133
   23      H       1.8074726795     1.4864067954    -1.0876997409
   24      C       2.0927428889     0.9942863754     0.9361834869
   25      O       2.0310592009     2.1314072877     1.3461817429
   26      C       2.7353720707    -0.4258489816    -1.0614976713
   27      H       2.3621647599    -0.7669639087    -2.0385098928
   28      O       3.0420967985    -1.5226432696    -0.2254068900
   29      H       3.6810420121     0.0936723004    -1.2380860432
   30      H       2.1981000820    -1.9605571714    -0.0352571883
   31      H       2.4434872723     0.1803477625     1.5997168205
 ----------------------------------------------------------------
 Molecular Point Group                 C1    NOp =  1
 Largest Abelian Subgroup              C1    NOp =  1
 Nuclear Repulsion Energy =   880.9049345927 hartrees
 There are       51 alpha and       51 beta electrons
 Applying Cartesian multipole field
    Component          Value
    ---------          -----
     (2,0,0)        1.00000E-11
     (0,2,0)        2.00000E-11
     (0,0,2)       -3.00000E-11
 Nucleus-field energy     =     0.0000000229 hartrees
 Requested basis set is 6-311++G(d,p)
 There are 168 shells and 412 basis functions
 A cutoff of  1.0D-11 yielded  12139 shell pairs
 There are     72751 function pairs (     77212 Cartesian)
 Smallest overlap matrix eigenvalue = 1.83E-06

 Q-Chem warning in module stvman/mkSTV.C, line 306:

 Overlap eigenvalue is smaller than square root of threshold
 Use THRESH >= 12 to get rid of this warning

 Guess from superposition of atomic densities
 Warning:  Energy on first SCF cycle will be non-variational
 SAD guess density has 102.000000 electrons

 -----------------------------------------------------------------------
  General SCF calculation program by
  Eric Jon Sundstrom, Paul Horn, Yuezhi Mao, Dmitri Zuev, Alec White,
  David Stuck, Shaama M.S., Shane Yost, Joonho Lee, David Small,
  Daniel Levine, Susi Lehtola, Hugh Burton, Evgeny Epifanovsky
 -----------------------------------------------------------------------
 Exchange:     0.2000 Hartree-Fock + 0.0800 Slater + 0.7200 B88
 Correlation:  0.1900 VWN1RPA + 0.8100 LYP
 Using SG-1 standard quadrature grid
 using 6 threads for integral computing
 -------------------------------------------------------
 OpenMP Integral computing Module                
 Release: version 2.0, May 2017, Q-Chem Inc. Pleasanton 
 -------------------------------------------------------
 -------------------------------------------------------
 OpenMP BLAS3 based DFT computing Module                
 Release: version 1.0, May 2013, Q-Chem Inc. Pittsburgh 
 -------------------------------------------------------
 A restricted SCF calculation will be
 performed using DIIS
 SCF converges when DIIS error is below 1.0e-08
 ---------------------------------------
  Cycle       Energy         DIIS error
 ---------------------------------------
    1    -620.1683164023      2.99e-02  
    2    -617.4499683949      3.95e-03  
    3    -617.1618363104      5.78e-03  
    4    -617.7262941688      1.19e-03  
    5    -617.7478906286      3.74e-04  
    6    -617.7499821927      1.12e-04  
    7    -617.7501745634      3.35e-05  
    8    -617.7501922284      7.85e-06  
    9    -617.7501932143      2.19e-06  
   10    -617.7501932987      5.50e-07  
   11    -617.7501933035      1.90e-07  
   12    -617.7501933041      5.43e-08  
   13    -617.7501933041      2.12e-08  
   14    -617.7501933042      4.58e-09  Convergence criterion met
 ---------------------------------------
 SCF time:   CPU 529.17s  wall 92.00s 
 SCF   energy in the final basis set =     -617.7501933042
 Total energy in the final basis set =     -617.7501933042

 --------------------------------------------------------------

                    Orbital Energies (a.u.)
 --------------------------------------------------------------

 Alpha MOs
 -- Occupied --
-19.1551 -19.1266 -19.1071 -10.2606 -10.2456 -10.2202 -10.1995 -10.1898
-10.1893 -10.1850 -10.1787 -10.1768 -10.1708  -1.0566  -1.0542  -1.0156
 -0.8589  -0.8117  -0.7566  -0.7530  -0.6923  -0.6508  -0.6408  -0.6121
 -0.5796  -0.5634  -0.5387  -0.5094  -0.4934  -0.4828  -0.4726  -0.4659
 -0.4548  -0.4372  -0.4228  -0.4193  -0.4112  -0.4062  -0.4000  -0.3929
 -0.3883  -0.3663  -0.3591  -0.3552  -0.3398  -0.3382  -0.3227  -0.3164
 -0.3042  -0.2812  -0.2487
 -- Virtual --
 -0.0411  -0.0219  -0.0109  -0.0053   0.0020   0.0148   0.0191   0.0230
  0.0262   0.0333   0.0405   0.0432   0.0507   0.0523   0.0586   0.0658
  0.0697   0.0726   0.0751   0.0816   0.0839   0.0918   0.1017   0.1030
  0.1051   0.1095   0.1136   0.1163   0.1184   0.1224   0.1230   0.1263
  0.1319   0.1358   0.1376   0.1381   0.1405   0.1441   0.1464   0.1497
  0.1532   0.1553   0.1588   0.1630   0.1637   0.1692   0.1709   0.1734
  0.1753   0.1809   0.1849   0.1880   0.1939   0.1980   0.2038   0.2088
  0.2120   0.2153   0.2201   0.2244   0.2303   0.2319   0.2355   0.2383
  0.2438   0.2482   0.2530   0.2552   0.2689   0.2713   0.2773   0.2779
  0.2811   0.2873   0.2933   0.2962   0.2990   0.3041   0.3121   0.3151
  0.3243   0.3283   0.3305   0.3367   0.3395   0.3443   0.3489   0.3524
  0.3562   0.3603   0.3655   0.3676   0.3720   0.3826   0.3857   0.3976
  0.4083   0.4154   0.4291   0.4402   0.4530   0.4725   0.4758   0.4859
  0.4944   0.4966   0.5136   0.5238   0.5357   0.5499   0.5523   0.5685
  0.5777   0.5846   0.5953   0.6012   0.6117   0.6143   0.6259   0.6277
  0.6395   0.6464   0.6532   0.6617   0.6694   0.6825   0.6880   0.6916
  0.7020   0.7104   0.7187   0.7260   0.7348   0.7422   0.7483   0.7531
  0.7596   0.7643   0.7718   0.7765   0.7807   0.7851   0.7875   0.7932
  0.7976   0.8145   0.8290   0.8563   0.8834   0.9088   0.9169   0.9338
  0.9448   0.9636   0.9944   1.0143   1.0341   1.0488   1.0569   1.0951
  1.1015   1.1195   1.1383   1.1468   1.1610   1.1779   1.1869   1.1942
  1.2021   1.2197   1.2347   1.2482   1.2722   1.2758   1.2930   1.2975
  1.3176   1.3303   1.3436   1.3820   1.4100   1.4380   1.4445   1.4678
  1.4761   1.4867   1.5150   1.5200   1.5273   1.5464   1.5513   1.5662
  1.5679   1.5743   1.5855   1.5924   1.6013   1.6029   1.6135   1.6171
  1.6216   1.6284   1.6362   1.6517   1.6583   1.6656   1.6688   1.6853
  1.6946   1.7049   1.7190   1.7267   1.7391   1.7512   1.7662   1.7723
  1.7859   1.7957   1.8093   1.8214   1.8329   1.8468   1.8610   1.8728
  1.8740   1.8962   1.9093   1.9186   1.9330   1.9654   1.9896   2.0012
  2.0205   2.0364   2.0439   2.0695   2.0824   2.1021   2.1097   2.1211
  2.1555   2.1677   2.1796   2.1923   2.2153   2.2406   2.2559   2.2670
  2.2814   2.2985   2.3030   2.3452   2.3560   2.3731   2.4011   2.4071
  2.4236   2.4421   2.4653   2.4739   2.4870   2.4983   2.5174   2.5301
  2.5379   2.5555   2.5680   2.5811   2.5826   2.6148   2.6285   2.6362
  2.6633   2.6676   2.6886   2.7021   2.7151   2.7204   2.7288   2.7584
  2.7658   2.7757   2.8098   2.8187   2.8377   2.8537   2.8654   2.8875
  2.9035   2.9135   2.9202   2.9533   2.9589   2.9611   2.9953   3.0041
  3.0093   3.0283   3.0336   3.0506   3.0820   3.1215   3.1466   3.1614
  3.1740   3.1820   3.2025   3.2585   3.2801   3.3125   3.3408   3.3697
  3.4069   3.4207   3.4796   3.5125   3.5273   3.5624   3.7709   3.7787
  3.7985   3.8120   3.8290   3.8581   3.8821   3.9020   3.9193   3.9529
  3.9817   4.0293   4.0521   4.1153   4.1220   4.1938   4.2499   4.2735
  4.2937   4.3615   4.3775   5.0810   5.0948   5.1403   5.1754   5.4511
  5.4625   5.6421   5.7165   5.7444  23.7814  23.8079  23.8367  23.8683
 23.8768  23.9149  23.9167  23.9429  23.9475  23.9762  49.9240  49.9673
 49.9980
 --------------------------------------------------------------

          Ground-State Mulliken Net Atomic Charges

     Atom                 Charge (a.u.)
  ----------------------------------------
      1 C                     0.590772
      2 H                     0.208858
      3 C                    -0.645688
      4 H                     0.233571
      5 O                    -0.227351
      6 H                     0.258657
      7 C                    -0.593161
      8 H                     0.210384
      9 H                     0.122281
     10 C                     0.514523
     11 H                     0.165662
     12 C                    -0.721365
     13 H                     0.137038
     14 H                     0.144204
     15 H                     0.140327
     16 C                    -0.640593
     17 H                     0.169116
     18 H                     0.152602
     19 C                    -0.476407
     20 H                     0.150211
     21 H                     0.193288
     22 C                     0.279914
     23 H                     0.229412
     24 C                    -0.251719
     25 O                    -0.183824
     26 C                    -0.690417
     27 H                     0.133337
     28 O                    -0.256831
     29 H                     0.189683
     30 H                     0.313530
     31 H                     0.149988
  ----------------------------------------
  Sum of atomic charges =     0.000000

 -----------------------------------------------------------------
                    Cartesian Multipole Moments
 -----------------------------------------------------------------
    Charge (ESU x 10^10)
                 0.0000
    Dipole Moment (Debye)
         X      -4.1869      Y      -1.5111      Z      -0.7753
       Tot       4.5183
    Quadrupole Moments (Debye-Ang)
        XX     -90.7199     XY       1.9629     YY     -87.5917
        XZ      -4.8019     YZ      -8.4846     ZZ     -80.0661
    Octopole Moments (Debye-Ang^2)
       XXX     -16.7579    XXY      16.4955    XYY     -23.4833
       YYY     -31.9682    XXZ      -6.7972    XYZ     -10.6590
       YYZ      -0.3065    XZZ       3.2144    YZZ     -14.0642
       ZZZ       0.8075
    Hexadecapole Moments (Debye-Ang^3)
      XXXX   -2729.8651   XXXY      77.6202   XXYY    -635.7936
      XYYY     -19.0568   YYYY    -814.6802   XXXZ     -21.2596
      XXYZ     -24.3822   XYYZ     -21.9975   YYYZ     -63.1197
      XXZZ    -501.4782   XYZZ      -8.1132   YYZZ    -204.9256
      XZZZ      -5.6257   YZZZ     -17.0759   ZZZZ    -404.4243
 -----------------------------------------------------------------
 Calculating analytic gradient of the SCF energy
 Gradient of SCF Energy
            1           2           3           4           5           6
    1   0.0005567   0.0004269   0.0013244   0.0002084  -0.0000166  -0.0009442
    2   0.0002490   0.0003230  -0.0000406  -0.0004154   0.0003192  -0.0000334
    3  -0.0000662  -0.0002993  -0.0000443   0.0005081   0.0000379   0.0003714
            7           8           9          10          11          12
    1  -0.0004613   0.0001134   0.0001781   0.0004884  -0.0002549   0.0005537
    2  -0.0002075  -0.0000817  -0.0001822  -0.0001610   0.0000483  -0.0003507
    3   0.0003796  -0.0001729   0.0001163   0.0000202   0.0002404  -0.0000303
           13          14          15          16          17          18
    1   0.0001731   0.0003463  -0.0000152   0.0000720   0.0002688   0.0000024
    2   0.0000288   0.0001291   0.0000029   0.0002982   0.0001965   0.0000479
    3  -0.0000038   0.0000608  -0.0000938  -0.0002184  -0.0001510  -0.0001325
           19          20          21          22          23          24
    1  -0.0004773  -0.0001578  -0.0003386  -0.0006972  -0.0000072  -0.0010480
    2  -0.0000564   0.0003357   0.0001106  -0.0022048  -0.0002829   0.0005095
    3  -0.0004079   0.0002134  -0.0002548   0.0008831  -0.0003196  -0.0003104
           25          26          27          28          29          30
    1   0.0006997  -0.0010186  -0.0001204   0.0003375  -0.0000352  -0.0005595
    2  -0.0001065  -0.0003955  -0.0006340   0.0006024  -0.0000434   0.0021806
    3   0.0003542  -0.0002376   0.0007615   0.0014169  -0.0000621  -0.0029737
           31
    1   0.0004022
    2  -0.0001859
    3   0.0004149
 Max gradient component =       2.974E-03
 RMS gradient           =       6.057E-04
 Gradient time:  CPU 113.74 s  wall 19.21 s
 Geometry Optimization Parameters
   NAtoms,    NIC,     NZ,  NCons,   NDum,   NFix, NCnnct, MaxDiis
       31     245       0       0       0       0       0       0

 Cartesian Hessian Update
 Hessian Updated using BFGS Update


** GEOMETRY OPTIMIZATION IN DELOCALIZED INTERNAL COORDINATES **
   Searching for a Minimum

   Optimization Cycle:   5

                       Coordinates (Angstroms)
     ATOM                X               Y               Z
      1  C         0.2155916345    0.1589907473   -0.5881756445
      2  H         0.1163634954   -0.3709312524   -1.5460412292
      3  C        -0.3063441841   -0.7898884836    0.5030933203
      4  H        -0.1414877424   -0.3333718605    1.4901956387
      5  O         0.4367054254   -2.0253221713    0.4396628387
      6  H         0.0633573911   -2.6465398509    1.0747627631
      7  C        -1.7973671177   -1.0939347173    0.3372308124
      8  H        -1.9278991633   -1.6588646462   -0.5952853263
      9  H        -2.1157699598   -1.7547288376    1.1548291557
     10  C        -2.6751282405    0.1640780506    0.3020452731
     11  H        -2.5630948479    0.6877745232    1.2625229985
     12  C        -4.1537061943   -0.1894613873    0.1281936223
     13  H        -4.5074494784   -0.8373364896    0.9355683018
     14  H        -4.7710435266    0.7132776599    0.1295447010
     15  H        -4.3262442329   -0.7103364824   -0.8197078912
     16  C        -2.1673871801    1.0974804918   -0.8049442201
     17  H        -2.7413421606    2.0302679972   -0.8045484176
     18  H        -2.3423127275    0.6239131415   -1.7805126953
     19  C        -0.6803812060    1.4175669733   -0.6396220341
     20  H        -0.3431288393    2.0558226089   -1.4618361076
     21  H        -0.5342413078    2.0064247096    0.2732658832
     22  C         1.7183689921    0.5808171367   -0.4769371133
     23  H         1.8074726795    1.4864067954   -1.0876997409
     24  C         2.0927428889    0.9942863754    0.9361834869
     25  O         2.0310592009    2.1314072877    1.3461817429
     26  C         2.7353720707   -0.4258489816   -1.0614976713
     27  H         2.3621647599   -0.7669639087   -2.0385098928
     28  O         3.0420967985   -1.5226432696   -0.2254068900
     29  H         3.6810420121    0.0936723004   -1.2380860432
     30  H         2.1981000820   -1.9605571714   -0.0352571883
     31  H         2.4434872723    0.1803477625    1.5997168205
   Point Group: c1    Number of degrees of freedom:    87


   Energy is   -617.750193304

 Hessian Updated using BFGS Update

 86 Hessian modes will be used to form the next step
  Hessian Eigenvalues:
     0.002372    0.005521    0.005525    0.006065    0.006775    0.007485
     0.007867    0.012284    0.013301    0.019926    0.020495    0.034384
     0.037525    0.038108    0.040049    0.040851    0.043053    0.045345
     0.047287    0.047682    0.048403    0.049328    0.050210    0.051913
     0.055659    0.056173    0.056923    0.057584    0.058812    0.061546
     0.063724    0.068990    0.078837    0.082516    0.083538    0.083867
     0.092097    0.109015    0.117819    0.133375    0.140283    0.149577
     0.156373    0.159275    0.159994    0.160000    0.160582    0.164098
     0.178864    0.181617    0.187735    0.195594    0.218370    0.221945
     0.248491    0.268306    0.274381    0.278673    0.286606    0.290021
     0.291556    0.295557    0.299656    0.310185    0.332544    0.336897
     0.337250    0.338273    0.338847    0.339285    0.339606    0.340073
     0.340435    0.340546    0.340896    0.341468    0.341945    0.342207
     0.342338    0.342474    0.380295    0.412515    0.461172    0.498947
     0.520243    0.888871

 Minimum Search - Taking Simple RFO Step
 Searching for Lamda that Minimizes Along All modes
 Value Taken    Lamda =  -0.00051403
 Step Taken.  Stepsize is  0.163857

                             Maximum     Tolerance    Cnvgd?
         Gradient           0.004782      0.000300      NO
         Displacement       0.058731      0.001200      NO
         Energy change     -0.000785      0.000001      NO


 New Cartesian Coordinates Obtained by Inverse Iteration

 Displacement from previous Coordinates is:  0.480096
 ----------------------------------------------------------------
             Standard Nuclear Orientation (Angstroms)
    I     Atom           X                Y                Z
 ----------------------------------------------------------------
    1      C       0.2121039496     0.1555041335    -0.6032499222
    2      H       0.1035956945    -0.3607808802    -1.5674537542
    3      C      -0.3108399065    -0.8078649402     0.4755982455
    4      H      -0.1420985582    -0.3653866215     1.4676901352
    5      O       0.4303925656    -2.0428424694     0.3908113333
    6      H       0.0665353898    -2.6731167666     1.0230954316
    7      C      -1.8036628200    -1.1050411734     0.3109516382
    8      H      -1.9440016947    -1.6510139808    -0.6312467057
    9      H      -2.1222519094    -1.7796783852     1.1167375525
   10      C      -2.6740129683     0.1586506498     0.3085061551
   11      H      -2.5481593776     0.6630471986     1.2772393374
   12      C      -4.1576523696    -0.1797724718     0.1410440217
   13      H      -4.5094571668    -0.8393602436     0.9398763157
   14      H      -4.7694776238     0.7266646841     0.1635010730
   15      H      -4.3421656074    -0.6828729864    -0.8141062438
   16      C      -2.1693181677     1.1084524479    -0.7846633814
   17      H      -2.7393249048     2.0434318471    -0.7614889534
   18      H      -2.3548829653     0.6539329373    -1.7671162494
   19      C      -0.6783839368     1.4178213479    -0.6277676459
   20      H      -0.3462998172     2.0648878677    -1.4454699736
   21      H      -0.5192068380     1.9917062052     0.2928681011
   22      C       1.7182987125     0.5782355035    -0.4957699418
   23      H       1.8128099094     1.4677168069    -1.1296189795
   24      C       2.0785083714     1.0293738331     0.9083199303
   25      O       2.0018842184     2.1776986443     1.2859041883
   26      C       2.7451962503    -0.4444176315    -1.0389959519
   27      H       2.3781818629    -0.8225069298    -2.0050034339
   28      O       3.0712257192    -1.5079038752    -0.1637692291
   29      H       3.6862117491     0.0772356783    -1.2342887304
   30      H       2.2433372128    -1.9520333437     0.0830648547
   31      H       2.4325116211     0.2360379650     1.5937300358
 ----------------------------------------------------------------
 Molecular Point Group                 C1    NOp =  1
 Largest Abelian Subgroup              C1    NOp =  1
 Nuclear Repulsion Energy =   880.4393537338 hartrees
 There are       51 alpha and       51 beta electrons
 Applying Cartesian multipole field
    Component          Value
    ---------          -----
     (2,0,0)        1.00000E-11
     (0,2,0)        2.00000E-11
     (0,0,2)       -3.00000E-11
 Nucleus-field energy     =     0.0000000235 hartrees
 Requested basis set is 6-311++G(d,p)
 There are 168 shells and 412 basis functions
 A cutoff of  1.0D-11 yielded  12141 shell pairs
 There are     72751 function pairs (     77206 Cartesian)
 Smallest overlap matrix eigenvalue = 1.84E-06

 Q-Chem warning in module stvman/mkSTV.C, line 306:

 Overlap eigenvalue is smaller than square root of threshold
 Use THRESH >= 12 to get rid of this warning

 Guess from superposition of atomic densities
 Warning:  Energy on first SCF cycle will be non-variational
 SAD guess density has 102.000000 electrons

 -----------------------------------------------------------------------
  General SCF calculation program by
  Eric Jon Sundstrom, Paul Horn, Yuezhi Mao, Dmitri Zuev, Alec White,
  David Stuck, Shaama M.S., Shane Yost, Joonho Lee, David Small,
  Daniel Levine, Susi Lehtola, Hugh Burton, Evgeny Epifanovsky
 -----------------------------------------------------------------------
 Exchange:     0.2000 Hartree-Fock + 0.0800 Slater + 0.7200 B88
 Correlation:  0.1900 VWN1RPA + 0.8100 LYP
 Using SG-1 standard quadrature grid
 using 6 threads for integral computing
 -------------------------------------------------------
 OpenMP Integral computing Module                
 Release: version 2.0, May 2017, Q-Chem Inc. Pleasanton 
 -------------------------------------------------------
 -------------------------------------------------------
 OpenMP BLAS3 based DFT computing Module                
 Release: version 1.0, May 2013, Q-Chem Inc. Pittsburgh 
 -------------------------------------------------------
 A restricted SCF calculation will be
 performed using DIIS
 SCF converges when DIIS error is below 1.0e-08
 ---------------------------------------
  Cycle       Energy         DIIS error
 ---------------------------------------
    1    -620.1539797926      2.99e-02  
    2    -617.4501170121      3.95e-03  
    3    -617.1599519291      5.79e-03  
    4    -617.7261509014      1.20e-03  
    5    -617.7480114210      3.75e-04  
    6    -617.7501081213      1.13e-04  
    7    -617.7503019513      3.36e-05  
    8    -617.7503197042      7.87e-06  
    9    -617.7503206968      2.20e-06  
   10    -617.7503207818      5.54e-07  
   11    -617.7503207868      1.91e-07  
   12    -617.7503207873      5.47e-08  
   13    -617.7503207874      2.15e-08  
   14    -617.7503207874      4.59e-09  Convergence criterion met
 ---------------------------------------
 SCF time:   CPU 529.18s  wall 92.00s 
 SCF   energy in the final basis set =     -617.7503207874
 Total energy in the final basis set =     -617.7503207874

 --------------------------------------------------------------

                    Orbital Energies (a.u.)
 --------------------------------------------------------------

 Alpha MOs
 -- Occupied --
-19.1554 -19.1268 -19.1074 -10.2609 -10.2458 -10.2206 -10.1996 -10.1906
-10.1891 -10.1849 -10.1781 -10.1764 -10.1708  -1.0565  -1.0541  -1.0138
 -0.8587  -0.8114  -0.7562  -0.7531  -0.6923  -0.6517  -0.6405  -0.6117
 -0.5795  -0.5639  -0.5381  -0.5094  -0.4929  -0.4833  -0.4724  -0.4657
 -0.4543  -0.4364  -0.4224  -0.4190  -0.4107  -0.4060  -0.3999  -0.3929
 -0.3883  -0.3661  -0.3594  -0.3553  -0.3396  -0.3381  -0.3219  -0.3153
 -0.3042  -0.2821  -0.2488
 -- Virtual --
 -0.0419  -0.0223  -0.0108  -0.0053   0.0023   0.0147   0.0190   0.0229
  0.0264   0.0335   0.0406   0.0433   0.0508   0.0519   0.0589   0.0664
  0.0701   0.0733   0.0752   0.0812   0.0841   0.0915   0.1014   0.1031
  0.1050   0.1099   0.1133   0.1167   0.1184   0.1219   0.1242   0.1263
  0.1322   0.1359   0.1373   0.1380   0.1414   0.1443   0.1460   0.1488
  0.1534   0.1554   0.1590   0.1629   0.1637   0.1694   0.1705   0.1738
  0.1744   0.1814   0.1852   0.1886   0.1942   0.1980   0.2035   0.2089
  0.2125   0.2143   0.2199   0.2244   0.2297   0.2306   0.2341   0.2382
  0.2435   0.2479   0.2535   0.2556   0.2691   0.2723   0.2772   0.2779
  0.2811   0.2873   0.2936   0.2967   0.2988   0.3045   0.3126   0.3145
  0.3239   0.3273   0.3303   0.3370   0.3393   0.3442   0.3498   0.3522
  0.3556   0.3609   0.3634   0.3685   0.3727   0.3819   0.3845   0.3975
  0.4076   0.4133   0.4287   0.4411   0.4518   0.4730   0.4761   0.4860
  0.4933   0.4953   0.5130   0.5233   0.5372   0.5497   0.5515   0.5673
  0.5764   0.5842   0.5941   0.6019   0.6120   0.6136   0.6234   0.6266
  0.6391   0.6463   0.6510   0.6615   0.6693   0.6811   0.6908   0.6923
  0.7016   0.7115   0.7169   0.7264   0.7351   0.7421   0.7451   0.7515
  0.7602   0.7649   0.7703   0.7757   0.7797   0.7836   0.7879   0.7954
  0.7984   0.8183   0.8279   0.8545   0.8832   0.9101   0.9189   0.9334
  0.9446   0.9665   0.9952   1.0151   1.0345   1.0493   1.0554   1.0922
  1.0995   1.1222   1.1382   1.1472   1.1625   1.1758   1.1859   1.1941
  1.2006   1.2214   1.2339   1.2514   1.2712   1.2749   1.2933   1.2970
  1.3128   1.3345   1.3401   1.3908   1.4112   1.4368   1.4448   1.4677
  1.4737   1.4849   1.5148   1.5196   1.5306   1.5436   1.5517   1.5647
  1.5654   1.5742   1.5857   1.5923   1.6022   1.6033   1.6118   1.6164
  1.6214   1.6298   1.6364   1.6527   1.6584   1.6647   1.6698   1.6834
  1.6926   1.7038   1.7186   1.7258   1.7381   1.7505   1.7629   1.7723
  1.7836   1.7962   1.8081   1.8222   1.8319   1.8450   1.8574   1.8685
  1.8745   1.8942   1.9090   1.9179   1.9314   1.9633   1.9896   2.0020
  2.0200   2.0352   2.0432   2.0686   2.0833   2.1050   2.1081   2.1164
  2.1550   2.1644   2.1773   2.1897   2.2149   2.2412   2.2569   2.2678
  2.2801   2.2985   2.3046   2.3417   2.3556   2.3768   2.4018   2.4114
  2.4224   2.4394   2.4632   2.4740   2.4860   2.4980   2.5183   2.5309
  2.5379   2.5557   2.5680   2.5815   2.5828   2.6158   2.6259   2.6357
  2.6636   2.6671   2.6891   2.6990   2.7146   2.7208   2.7304   2.7578
  2.7655   2.7754   2.8089   2.8192   2.8325   2.8521   2.8652   2.8870
  2.9015   2.9124   2.9214   2.9494   2.9586   2.9601   2.9961   3.0009
  3.0092   3.0251   3.0366   3.0522   3.0831   3.1226   3.1408   3.1551
  3.1661   3.1817   3.2020   3.2602   3.2784   3.3112   3.3393   3.3688
  3.4041   3.4202   3.4789   3.5132   3.5268   3.5607   3.7704   3.7786
  3.7922   3.8111   3.8293   3.8587   3.8878   3.9011   3.9188   3.9546
  3.9774   4.0298   4.0465   4.1137   4.1221   4.1930   4.2466   4.2706
  4.2918   4.3608   4.3766   5.0808   5.0986   5.1400   5.1751   5.4418
  5.4525   5.6425   5.7190   5.7448  23.7804  23.8066  23.8361  23.8684
 23.8738  23.9120  23.9170  23.9433  23.9479  23.9762  49.9237  49.9646
 49.9961
 --------------------------------------------------------------

          Ground-State Mulliken Net Atomic Charges

     Atom                 Charge (a.u.)
  ----------------------------------------
      1 C                     0.604943
      2 H                     0.212158
      3 C                    -0.655765
      4 H                     0.232983
      5 O                    -0.224585
      6 H                     0.256228
      7 C                    -0.587289
      8 H                     0.210491
      9 H                     0.121185
     10 C                     0.513824
     11 H                     0.165221
     12 C                    -0.723044
     13 H                     0.137104
     14 H                     0.144304
     15 H                     0.140562
     16 C                    -0.632444
     17 H                     0.169201
     18 H                     0.151827
     19 C                    -0.477448
     20 H                     0.151516
     21 H                     0.190179
     22 C                     0.234977
     23 H                     0.229339
     24 C                    -0.222972
     25 O                    -0.186962
     26 C                    -0.675592
     27 H                     0.135147
     28 O                    -0.262842
     29 H                     0.189662
     30 H                     0.310219
     31 H                     0.147873
  ----------------------------------------
  Sum of atomic charges =     0.000000

 -----------------------------------------------------------------
                    Cartesian Multipole Moments
 -----------------------------------------------------------------
    Charge (ESU x 10^10)
                 0.0000
    Dipole Moment (Debye)
         X      -4.1449      Y      -1.5912      Z      -0.6827
       Tot       4.4920
    Quadrupole Moments (Debye-Ang)
        XX     -90.7919     XY       1.8953     YY     -87.7337
        XZ      -4.6449     YZ      -8.4703     ZZ     -79.8690
    Octopole Moments (Debye-Ang^2)
       XXX     -17.6494    XXY      16.3585    XYY     -23.2176
       YYY     -34.3289    XXZ      -6.6969    XYZ     -10.3897
       YYZ       0.6231    XZZ       4.2357    YZZ     -13.5325
       ZZZ       2.1407
    Hexadecapole Moments (Debye-Ang^3)
      XXXX   -2743.4975   XXXY      80.1151   XXYY    -637.8863
      XYYY     -21.3123   YYYY    -829.9662   XXXZ     -21.7729
      XXYZ     -22.1954   XYYZ     -20.6129   YYYZ     -64.8456
      XXZZ    -498.0501   XYZZ      -7.1872   YYZZ    -204.6404
      XZZZ      -2.2172   YZZZ     -15.4260   ZZZZ    -390.1123
 -----------------------------------------------------------------
 Calculating analytic gradient of the SCF energy
 Gradient of SCF Energy
            1           2           3           4           5           6
    1   0.0002630  -0.0002250   0.0003825   0.0001302  -0.0012669  -0.0002855
    2  -0.0001189   0.0002193   0.0000663  -0.0004174   0.0011934  -0.0006227
    3  -0.0000329  -0.0002269   0.0000292  -0.0000640  -0.0005222   0.0005381
            7           8           9          10          11          12
    1  -0.0002458  -0.0001267  -0.0001335   0.0007409  -0.0000601   0.0002724
    2  -0.0005833  -0.0001514  -0.0000100   0.0001467  -0.0000331  -0.0001441
    3   0.0000983  -0.0000414  -0.0001033   0.0004723   0.0000288  -0.0002423
           13          14          15          16          17          18
    1   0.0001678   0.0000600  -0.0000150  -0.0001048   0.0000526   0.0000886
    2   0.0000146   0.0001217  -0.0000290  -0.0001121   0.0000957   0.0001018
    3   0.0000224   0.0000392  -0.0000436  -0.0001143   0.0000169  -0.0000087
           19          20          21          22          23          24
    1   0.0000294  -0.0001211  -0.0000073  -0.0003594   0.0003380  -0.0007350
    2  -0.0002208   0.0001085  -0.0000028   0.0003139   0.0002652  -0.0016344
    3  -0.0000262  -0.0001281   0.0003129   0.0000951  -0.0002334  -0.0000598
           25          26          27          28          29          30
    1   0.0002717   0.0004529   0.0000427   0.0000315   0.0000956  -0.0000457
    2   0.0013637   0.0009998  -0.0000719   0.0001970   0.0000159  -0.0007542
    3  -0.0001112  -0.0000958   0.0001595  -0.0006771  -0.0002857   0.0013208
           31
    1   0.0003121
    2  -0.0003176
    3  -0.0001166
 Max gradient component =       1.634E-03
 RMS gradient           =       4.197E-04
 Gradient time:  CPU 113.67 s  wall 19.19 s
 Geometry Optimization Parameters
   NAtoms,    NIC,     NZ,  NCons,   NDum,   NFix, NCnnct, MaxDiis
       31     245       0       0       0       0       0       0

 Cartesian Hessian Update
 Hessian Updated using BFGS Update


** GEOMETRY OPTIMIZATION IN DELOCALIZED INTERNAL COORDINATES **
   Searching for a Minimum

   Optimization Cycle:   6

                       Coordinates (Angstroms)
     ATOM                X               Y               Z
      1  C         0.2121039496    0.1555041335   -0.6032499222
      2  H         0.1035956945   -0.3607808802   -1.5674537542
      3  C        -0.3108399065   -0.8078649402    0.4755982455
      4  H        -0.1420985582   -0.3653866215    1.4676901352
      5  O         0.4303925656   -2.0428424694    0.3908113333
      6  H         0.0665353898   -2.6731167666    1.0230954316
      7  C        -1.8036628200   -1.1050411734    0.3109516382
      8  H        -1.9440016947   -1.6510139808   -0.6312467057
      9  H        -2.1222519094   -1.7796783852    1.1167375525
     10  C        -2.6740129683    0.1586506498    0.3085061551
     11  H        -2.5481593776    0.6630471986    1.2772393374
     12  C        -4.1576523696   -0.1797724718    0.1410440217
     13  H        -4.5094571668   -0.8393602436    0.9398763157
     14  H        -4.7694776238    0.7266646841    0.1635010730
     15  H        -4.3421656074   -0.6828729864   -0.8141062438
     16  C        -2.1693181677    1.1084524479   -0.7846633814
     17  H        -2.7393249048    2.0434318471   -0.7614889534
     18  H        -2.3548829653    0.6539329373   -1.7671162494
     19  C        -0.6783839368    1.4178213479   -0.6277676459
     20  H        -0.3462998172    2.0648878677   -1.4454699736
     21  H        -0.5192068380    1.9917062052    0.2928681011
     22  C         1.7182987125    0.5782355035   -0.4957699418
     23  H         1.8128099094    1.4677168069   -1.1296189795
     24  C         2.0785083714    1.0293738331    0.9083199303
     25  O         2.0018842184    2.1776986443    1.2859041883
     26  C         2.7451962503   -0.4444176315   -1.0389959519
     27  H         2.3781818629   -0.8225069298   -2.0050034339
     28  O         3.0712257192   -1.5079038752   -0.1637692291
     29  H         3.6862117491    0.0772356783   -1.2342887304
     30  H         2.2433372128   -1.9520333437    0.0830648547
     31  H         2.4325116211    0.2360379650    1.5937300358
   Point Group: c1    Number of degrees of freedom:    87


   Energy is   -617.750320787

 Hessian Updated using BFGS Update

 87 Hessian modes will be used to form the next step
  Hessian Eigenvalues:
     0.003081    0.005522    0.005857    0.006297    0.006646    0.007391
     0.007862    0.012269    0.014785    0.019811    0.020455    0.034378
     0.037860    0.038109    0.039806    0.040103    0.043085    0.045177
     0.047071    0.047620    0.048396    0.049308    0.049964    0.052033
     0.055670    0.056183    0.056923    0.057651    0.058705    0.061448
     0.063591    0.068758    0.078574    0.082407    0.083283    0.083889
     0.092091    0.108686    0.118041    0.133270    0.140343    0.149427
     0.158766    0.159163    0.159869    0.159997    0.160000    0.160565
     0.165834    0.175994    0.179737    0.195001    0.207174    0.209853
     0.220926    0.249728    0.267547    0.272129    0.278958    0.287243
     0.289211    0.290455    0.292851    0.295968    0.311189    0.332118
     0.336894    0.337403    0.338208    0.338887    0.339303    0.339624
     0.340251    0.340418    0.340552    0.341028    0.341473    0.341940
     0.341995    0.342297    0.342352    0.399567    0.416760    0.455150
     0.500711    0.517709    0.889857

 Minimum Search - Taking Simple RFO Step
 Searching for Lamda that Minimizes Along All modes
 Value Taken    Lamda =  -0.00025962
 Step Taken.  Stepsize is  0.186521

                             Maximum     Tolerance    Cnvgd?
         Gradient           0.001941      0.000300      NO
         Displacement       0.068088      0.001200      NO
         Energy change     -0.000127      0.000001      NO


 New Cartesian Coordinates Obtained by Inverse Iteration

 Displacement from previous Coordinates is:  0.521419
 ----------------------------------------------------------------
             Standard Nuclear Orientation (Angstroms)
    I     Atom           X                Y                Z
 ----------------------------------------------------------------
    1      C       0.2143770780     0.1527750662    -0.5900202915
    2      H       0.1123623269    -0.3839247395    -1.5435119508
    3      C      -0.3129523066    -0.7891419196     0.5031920038
    4      H      -0.1571672247    -0.3196114182     1.4851247022
    5      O       0.4449575623    -2.0181448938     0.4512206259
    6      H       0.0877997351    -2.6393812474     1.0941067688
    7      C      -1.8038316340    -1.0945992806     0.3317138356
    8      H      -1.9338549871    -1.6567052419    -0.6021429523
    9      H      -2.1249564256    -1.7564616681     1.1470382886
   10      C      -2.6819746373     0.1646345025     0.3017318260
   11      H      -2.5622086944     0.6861829315     1.2620532647
   12      C      -4.1655400131    -0.1794921384     0.1328302618
   13      H      -4.5220675268    -0.8256417387     0.9405947580
   14      H      -4.7802499994     0.7251902920     0.1352405602
   15      H      -4.3435055614    -0.6996663378    -0.8142171298
   16      C      -2.1699391222     1.0974083352    -0.8026731541
   17      H      -2.7426511241     2.0308861556    -0.7986786601
   18      H      -2.3495644413     0.6254798710    -1.7779962175
   19      C      -0.6790115376     1.4122353653    -0.6426907874
   20      H      -0.3413855443     2.0431320844    -1.4703485597
   21      H      -0.5242693906     2.0037720871     0.2671780568
   22      C       1.7208263460     0.5779939860    -0.4808152943
   23      H       1.8046534576     1.4881134361    -1.0852926246
   24      C       2.0867099984     0.9870731074     0.9351627829
   25      O       1.9882697086     2.1174486304     1.3558196368
   26      C       2.7480590660    -0.4235488141    -1.0656356975
   27      H       2.3869281194    -0.7473490349    -2.0539556256
   28      O       3.0679502188    -1.5319393653    -0.2445461555
   29      H       3.6914257469     0.1050421470    -1.2267240538
   30      H       2.2407460254    -1.9910614548    -0.0275767601
   31      H       2.4496613755     0.1751063463     1.5927477954
 ----------------------------------------------------------------
 Molecular Point Group                 C1    NOp =  1
 Largest Abelian Subgroup              C1    NOp =  1
 Nuclear Repulsion Energy =   880.0440820779 hartrees
 There are       51 alpha and       51 beta electrons
 Applying Cartesian multipole field
    Component          Value
    ---------          -----
     (2,0,0)        1.00000E-11
     (0,2,0)        2.00000E-11
     (0,0,2)       -3.00000E-11
 Nucleus-field energy     =     0.0000000229 hartrees
 Requested basis set is 6-311++G(d,p)
 There are 168 shells and 412 basis functions
 A cutoff of  1.0D-11 yielded  12134 shell pairs
 There are     72702 function pairs (     77157 Cartesian)
 Smallest overlap matrix eigenvalue = 1.84E-06

 Q-Chem warning in module stvman/mkSTV.C, line 306:

 Overlap eigenvalue is smaller than square root of threshold
 Use THRESH >= 12 to get rid of this warning

 Guess from superposition of atomic densities
 Warning:  Energy on first SCF cycle will be non-variational
 SAD guess density has 102.000000 electrons

 -----------------------------------------------------------------------
  General SCF calculation program by
  Eric Jon Sundstrom, Paul Horn, Yuezhi Mao, Dmitri Zuev, Alec White,
  David Stuck, Shaama M.S., Shane Yost, Joonho Lee, David Small,
  Daniel Levine, Susi Lehtola, Hugh Burton, Evgeny Epifanovsky
 -----------------------------------------------------------------------
 Exchange:     0.2000 Hartree-Fock + 0.0800 Slater + 0.7200 B88
 Correlation:  0.1900 VWN1RPA + 0.8100 LYP
 Using SG-1 standard quadrature grid
 using 6 threads for integral computing
 -------------------------------------------------------
 OpenMP Integral computing Module                
 Release: version 2.0, May 2017, Q-Chem Inc. Pleasanton 
 -------------------------------------------------------
 -------------------------------------------------------
 OpenMP BLAS3 based DFT computing Module                
 Release: version 1.0, May 2013, Q-Chem Inc. Pittsburgh 
 -------------------------------------------------------
 A restricted SCF calculation will be
 performed using DIIS
 SCF converges when DIIS error is below 1.0e-08
 ---------------------------------------
  Cycle       Energy         DIIS error
 ---------------------------------------
    1    -620.1452240314      2.99e-02  
    2    -617.4508834619      3.94e-03  
    3    -617.1623827351      5.78e-03  
    4    -617.7266037259      1.19e-03  
    5    -617.7480728918      3.75e-04  
    6    -617.7501639822      1.13e-04  
    7    -617.7503577030      3.36e-05  
    8    -617.7503754400      7.87e-06  
    9    -617.7503764367      2.18e-06  
   10    -617.7503765211      5.44e-07  
   11    -617.7503765260      1.83e-07  
   12    -617.7503765265      5.24e-08  
   13    -617.7503765266      2.10e-08  
   14    -617.7503765266      4.66e-09  Convergence criterion met
 ---------------------------------------
 SCF time:   CPU 528.87s  wall 92.00s 
 SCF   energy in the final basis set =     -617.7503765266
 Total energy in the final basis set =     -617.7503765266

 --------------------------------------------------------------

                    Orbital Energies (a.u.)
 --------------------------------------------------------------

 Alpha MOs
 -- Occupied --
-19.1542 -19.1266 -19.1083 -10.2606 -10.2452 -10.2212 -10.1992 -10.1906
-10.1892 -10.1846 -10.1783 -10.1764 -10.1709  -1.0558  -1.0535  -1.0141
 -0.8584  -0.8111  -0.7557  -0.7531  -0.6924  -0.6515  -0.6404  -0.6114
 -0.5793  -0.5638  -0.5376  -0.5090  -0.4928  -0.4825  -0.4721  -0.4653
 -0.4539  -0.4367  -0.4222  -0.4187  -0.4106  -0.4055  -0.3998  -0.3935
 -0.3880  -0.3656  -0.3592  -0.3548  -0.3390  -0.3377  -0.3219  -0.3159
 -0.3041  -0.2820  -0.2489
 -- Virtual --
 -0.0411  -0.0217  -0.0107  -0.0052   0.0022   0.0148   0.0189   0.0233
  0.0263   0.0335   0.0405   0.0431   0.0507   0.0519   0.0591   0.0657
  0.0697   0.0727   0.0752   0.0817   0.0842   0.0923   0.1018   0.1031
  0.1051   0.1094   0.1137   0.1166   0.1186   0.1225   0.1232   0.1264
  0.1317   0.1360   0.1374   0.1381   0.1407   0.1442   0.1462   0.1494
  0.1532   0.1557   0.1587   0.1631   0.1640   0.1689   0.1709   0.1731
  0.1752   0.1806   0.1845   0.1880   0.1939   0.1982   0.2036   0.2083
  0.2119   0.2150   0.2193   0.2244   0.2298   0.2318   0.2353   0.2380
  0.2442   0.2481   0.2523   0.2551   0.2691   0.2710   0.2764   0.2771
  0.2814   0.2865   0.2935   0.2958   0.2990   0.3043   0.3118   0.3151
  0.3239   0.3277   0.3305   0.3370   0.3394   0.3444   0.3494   0.3530
  0.3559   0.3609   0.3655   0.3667   0.3718   0.3825   0.3863   0.3972
  0.4089   0.4149   0.4292   0.4404   0.4516   0.4728   0.4756   0.4856
  0.4939   0.4969   0.5135   0.5238   0.5348   0.5499   0.5534   0.5691
  0.5771   0.5853   0.5955   0.6000   0.6112   0.6126   0.6245   0.6294
  0.6387   0.6468   0.6550   0.6618   0.6693   0.6821   0.6886   0.6918
  0.7017   0.7094   0.7183   0.7261   0.7350   0.7429   0.7479   0.7529
  0.7596   0.7645   0.7717   0.7774   0.7816   0.7844   0.7876   0.7932
  0.7975   0.8164   0.8315   0.8543   0.8847   0.9099   0.9182   0.9334
  0.9471   0.9632   0.9949   1.0153   1.0337   1.0490   1.0581   1.0937
  1.1013   1.1212   1.1389   1.1475   1.1611   1.1766   1.1858   1.1938
  1.1997   1.2179   1.2332   1.2513   1.2716   1.2745   1.2909   1.2949
  1.3151   1.3310   1.3452   1.3845   1.4101   1.4374   1.4449   1.4683
  1.4754   1.4880   1.5155   1.5211   1.5290   1.5474   1.5537   1.5648
  1.5676   1.5745   1.5863   1.5948   1.6000   1.6036   1.6148   1.6166
  1.6226   1.6294   1.6358   1.6481   1.6574   1.6676   1.6700   1.6854
  1.6923   1.7037   1.7194   1.7225   1.7394   1.7495   1.7634   1.7721
  1.7850   1.7951   1.8101   1.8226   1.8323   1.8422   1.8600   1.8703
  1.8738   1.8957   1.9076   1.9185   1.9303   1.9640   1.9894   1.9992
  2.0198   2.0363   2.0440   2.0692   2.0832   2.1042   2.1080   2.1198
  2.1558   2.1673   2.1801   2.1915   2.2152   2.2374   2.2547   2.2666
  2.2810   2.2983   2.3022   2.3359   2.3557   2.3733   2.4025   2.4063
  2.4220   2.4393   2.4646   2.4730   2.4858   2.4975   2.5186   2.5312
  2.5382   2.5548   2.5685   2.5813   2.5831   2.6147   2.6282   2.6372
  2.6613   2.6651   2.6870   2.6991   2.7133   2.7187   2.7273   2.7564
  2.7633   2.7757   2.8086   2.8173   2.8337   2.8536   2.8640   2.8861
  2.9005   2.9120   2.9193   2.9504   2.9576   2.9599   2.9946   3.0021
  3.0055   3.0261   3.0338   3.0495   3.0832   3.1169   3.1432   3.1591
  3.1665   3.1833   3.2012   3.2573   3.2799   3.3099   3.3369   3.3697
  3.4019   3.4202   3.4790   3.5137   3.5281   3.5607   3.7699   3.7786
  3.7938   3.8106   3.8298   3.8588   3.8838   3.8998   3.9197   3.9578
  3.9764   4.0270   4.0447   4.1138   4.1198   4.1909   4.2474   4.2737
  4.2912   4.3624   4.3768   5.0796   5.0945   5.1381   5.1751   5.4356
  5.4564   5.6455   5.7177   5.7449  23.7814  23.8060  23.8350  23.8671
 23.8733  23.9141  23.9174  23.9437  23.9479  23.9759  49.9244  49.9632
 49.9986
 --------------------------------------------------------------

          Ground-State Mulliken Net Atomic Charges

     Atom                 Charge (a.u.)
  ----------------------------------------
      1 C                     0.578885
      2 H                     0.211199
      3 C                    -0.644569
      4 H                     0.233011
      5 O                    -0.230330
      6 H                     0.256588
      7 C                    -0.587981
      8 H                     0.209669
      9 H                     0.123616
     10 C                     0.518811
     11 H                     0.165072
     12 C                    -0.722081
     13 H                     0.137579
     14 H                     0.144421
     15 H                     0.140695
     16 C                    -0.646319
     17 H                     0.168640
     18 H                     0.152437
     19 C                    -0.476556
     20 H                     0.148500
     21 H                     0.195210
     22 C                     0.303786
     23 H                     0.230628
     24 C                    -0.261167
     25 O                    -0.182544
     26 C                    -0.690682
     27 H                     0.133981
     28 O                    -0.258035
     29 H                     0.190833
     30 H                     0.309187
     31 H                     0.147516
  ----------------------------------------
  Sum of atomic charges =     0.000000

 -----------------------------------------------------------------
                    Cartesian Multipole Moments
 -----------------------------------------------------------------
    Charge (ESU x 10^10)
                 0.0000
    Dipole Moment (Debye)
         X      -4.0892      Y      -1.5086      Z      -0.7449
       Tot       4.4218
    Quadrupole Moments (Debye-Ang)
        XX     -90.4854     XY       2.0911     YY     -87.4092
        XZ      -4.5823     YZ      -8.6191     ZZ     -80.1308
    Octopole Moments (Debye-Ang^2)
       XXX     -16.9892    XXY      17.5786    XYY     -21.9840
       YYY     -31.5876    XXZ      -5.8719    XYZ     -10.9623
       YYZ       0.1076    XZZ       3.4747    YZZ     -14.1484
       ZZZ       0.8401
    Hexadecapole Moments (Debye-Ang^3)
      XXXX   -2742.4424   XXXY      86.8645   XXYY    -634.5418
      XYYY     -14.4079   YYYY    -809.4875   XXXZ     -15.9085
      XXYZ     -24.6345   XYYZ     -19.4214   YYYZ     -63.5141
      XXZZ    -503.3539   XYZZ      -6.2457   YYZZ    -204.6665
      XZZZ      -3.0605   YZZZ     -17.7007   ZZZZ    -406.4659
 -----------------------------------------------------------------
 Calculating analytic gradient of the SCF energy
 Gradient of SCF Energy
            1           2           3           4           5           6
    1   0.0002907  -0.0000356  -0.0005187   0.0000428   0.0002990   0.0001648
    2   0.0001292  -0.0000503   0.0001198   0.0001838  -0.0005548   0.0000823
    3   0.0003923   0.0001144  -0.0001875  -0.0001303   0.0003671  -0.0004014
            7           8           9          10          11          12
    1  -0.0001437   0.0000815  -0.0000395  -0.0002469   0.0000049  -0.0004751
    2   0.0006871   0.0000450   0.0000938  -0.0001889   0.0000408   0.0000892
    3  -0.0001348   0.0000215   0.0000749  -0.0002199  -0.0000944   0.0000872
           13          14          15          16          17          18
    1  -0.0001274  -0.0001527   0.0000084   0.0000546  -0.0001219  -0.0000811
    2  -0.0000072  -0.0000529   0.0000683  -0.0000816  -0.0001131  -0.0000480
    3  -0.0000179  -0.0000007   0.0000671   0.0002179   0.0000824   0.0000880
           19          20          21          22          23          24
    1   0.0001508   0.0002236  -0.0000205  -0.0004983  -0.0003810   0.0008002
    2  -0.0001375  -0.0000857   0.0000762   0.0006039   0.0002096   0.0006386
    3   0.0001614   0.0001108  -0.0000320  -0.0006507   0.0001997   0.0001061
           25          26          27          28          29          30
    1  -0.0000162   0.0007276  -0.0000381   0.0005782  -0.0001016  -0.0000111
    2  -0.0006783   0.0001450   0.0002246  -0.0001388   0.0000146  -0.0014285
    3  -0.0001683  -0.0003868  -0.0002198   0.0007354  -0.0000775  -0.0001751
           31
    1  -0.0004176
    2   0.0001142
    3   0.0000708
 Max gradient component =       1.429E-03
 RMS gradient           =       3.179E-04
 Gradient time:  CPU 113.53 s  wall 19.17 s
 Geometry Optimization Parameters
   NAtoms,    NIC,     NZ,  NCons,   NDum,   NFix, NCnnct, MaxDiis
       31     245       0       0       0       0       0       0

 Cartesian Hessian Update
 Hessian Updated using BFGS Update


** GEOMETRY OPTIMIZATION IN DELOCALIZED INTERNAL COORDINATES **
   Searching for a Minimum

   Optimization Cycle:   7

                       Coordinates (Angstroms)
     ATOM                X               Y               Z
      1  C         0.2143770780    0.1527750662   -0.5900202915
      2  H         0.1123623269   -0.3839247395   -1.5435119508
      3  C        -0.3129523066   -0.7891419196    0.5031920038
      4  H        -0.1571672247   -0.3196114182    1.4851247022
      5  O         0.4449575623   -2.0181448938    0.4512206259
      6  H         0.0877997351   -2.6393812474    1.0941067688
      7  C        -1.8038316340   -1.0945992806    0.3317138356
      8  H        -1.9338549871   -1.6567052419   -0.6021429523
      9  H        -2.1249564256   -1.7564616681    1.1470382886
     10  C        -2.6819746373    0.1646345025    0.3017318260
     11  H        -2.5622086944    0.6861829315    1.2620532647
     12  C        -4.1655400131   -0.1794921384    0.1328302618
     13  H        -4.5220675268   -0.8256417387    0.9405947580
     14  H        -4.7802499994    0.7251902920    0.1352405602
     15  H        -4.3435055614   -0.6996663378   -0.8142171298
     16  C        -2.1699391222    1.0974083352   -0.8026731541
     17  H        -2.7426511241    2.0308861556   -0.7986786601
     18  H        -2.3495644413    0.6254798710   -1.7779962175
     19  C        -0.6790115376    1.4122353653   -0.6426907874
     20  H        -0.3413855443    2.0431320844   -1.4703485597
     21  H        -0.5242693906    2.0037720871    0.2671780568
     22  C         1.7208263460    0.5779939860   -0.4808152943
     23  H         1.8046534576    1.4881134361   -1.0852926246
     24  C         2.0867099984    0.9870731074    0.9351627829
     25  O         1.9882697086    2.1174486304    1.3558196368
     26  C         2.7480590660   -0.4235488141   -1.0656356975
     27  H         2.3869281194   -0.7473490349   -2.0539556256
     28  O         3.0679502188   -1.5319393653   -0.2445461555
     29  H         3.6914257469    0.1050421470   -1.2267240538
     30  H         2.2407460254   -1.9910614548   -0.0275767601
     31  H         2.4496613755    0.1751063463    1.5927477954
   Point Group: c1    Number of degrees of freedom:    87


   Energy is   -617.750376527

 Hessian Updated using BFGS Update

 87 Hessian modes will be used to form the next step
  Hessian Eigenvalues:
     0.003127    0.005521    0.005777    0.006384    0.006770    0.007623
     0.007862    0.012269    0.019118    0.020381    0.021805    0.034382
     0.037794    0.038091    0.040022    0.041282    0.043346    0.045185
     0.047487    0.047950    0.048388    0.049310    0.050337    0.051961
     0.055650    0.056177    0.056925    0.057864    0.059030    0.061439
     0.063553    0.069161    0.078849    0.082659    0.083372    0.083893
     0.092259    0.108685    0.117889    0.133097    0.140395    0.149257
     0.158567    0.159835    0.159890    0.159999    0.160018    0.162122
     0.167205    0.176617    0.183912    0.188498    0.195587    0.218179
     0.219579    0.250171    0.267542    0.272413    0.278649    0.286819
     0.289756    0.291683    0.295743    0.303942    0.311187    0.332571
     0.336929    0.337203    0.338254    0.338836    0.339297    0.339604
     0.340233    0.340430    0.340544    0.340905    0.341463    0.341960
     0.342012    0.342336    0.342351    0.377605    0.416561    0.456848
     0.498820    0.519974    0.893941

 Minimum Search - Taking Simple RFO Step
 Searching for Lamda that Minimizes Along All modes
 Value Taken    Lamda =  -0.00013740
 Step Taken.  Stepsize is  0.057162

                             Maximum     Tolerance    Cnvgd?
         Gradient           0.002500      0.000300      NO
         Displacement       0.025666      0.001200      NO
         Energy change     -0.000056      0.000001      NO


 New Cartesian Coordinates Obtained by Inverse Iteration

 Displacement from previous Coordinates is:  0.119860
 ----------------------------------------------------------------
             Standard Nuclear Orientation (Angstroms)
    I     Atom           X                Y                Z
 ----------------------------------------------------------------
    1      C       0.2149797210     0.1549052475    -0.5941167952
    2      H       0.1153589413    -0.3802372757    -1.5487748078
    3      C      -0.3100632443    -0.7902166914     0.4977501436
    4      H      -0.1540666853    -0.3238250194     1.4812681579
    5      O       0.4472096995    -2.0192986556     0.4427411349
    6      H       0.0906836786    -2.6400591172     1.0866056333
    7      C      -1.7998190185    -1.0969496120     0.3266039069
    8      H      -1.9306585839    -1.6553369071    -0.6094162696
    9      H      -2.1196128428    -1.7621439040     1.1397238971
   10      C      -2.6769588423     0.1631903072     0.3015935373
   11      H      -2.5542852366     0.6825363923     1.2628641921
   12      C      -4.1600615225    -0.1809829403     0.1365065247
   13      H      -4.5136499077    -0.8285583065     0.9443613621
   14      H      -4.7741593347     0.7240207192     0.1426329962
   15      H      -4.3410377095    -0.6993759407    -0.8110368554
   16      C      -2.1691558262     1.0984574180    -0.8032588750
   17      H      -2.7419408075     2.0319043075    -0.7967956454
   18      H      -2.3504751179     0.6280176302    -1.7790431866
   19      C      -0.6787812400     1.4142172080    -0.6459449355
   20      H      -0.3434269392     2.0461175629    -1.4738065907
   21      H      -0.5229128421     2.0052829834     0.2639822123
   22      C       1.7207118325     0.5788227344    -0.4802951452
   23      H       1.8094828714     1.4875923558    -1.0858049491
   24      C       2.0836927921     0.9873496537     0.9367155463
   25      O       1.9802150842     2.1164248426     1.3596972044
   26      C       2.7418717403    -0.4274667980    -1.0631499160
   27      H       2.3747886296    -0.7576965703    -2.0470377652
   28      O       3.0534666240    -1.5297451217    -0.2340767689
   29      H       3.6881313698     0.0939572848    -1.2305463064
   30      H       2.2161239446    -1.9613802271    -0.0027356341
   31      H       2.4539453664     0.1762814903     1.5917232500
 ----------------------------------------------------------------
 Molecular Point Group                 C1    NOp =  1
 Largest Abelian Subgroup              C1    NOp =  1
 Nuclear Repulsion Energy =   880.8951798589 hartrees
 There are       51 alpha and       51 beta electrons
 Applying Cartesian multipole field
    Component          Value
    ---------          -----
     (2,0,0)        1.00000E-11
     (0,2,0)        2.00000E-11
     (0,0,2)       -3.00000E-11
 Nucleus-field energy     =     0.0000000228 hartrees
 Requested basis set is 6-311++G(d,p)
 There are 168 shells and 412 basis functions
 A cutoff of  1.0D-11 yielded  12138 shell pairs
 There are     72744 function pairs (     77205 Cartesian)
 Smallest overlap matrix eigenvalue = 1.84E-06

 Q-Chem warning in module stvman/mkSTV.C, line 306:

 Overlap eigenvalue is smaller than square root of threshold
 Use THRESH >= 12 to get rid of this warning

 Guess from superposition of atomic densities
 Warning:  Energy on first SCF cycle will be non-variational
 SAD guess density has 102.000000 electrons

 -----------------------------------------------------------------------
  General SCF calculation program by
  Eric Jon Sundstrom, Paul Horn, Yuezhi Mao, Dmitri Zuev, Alec White,
  David Stuck, Shaama M.S., Shane Yost, Joonho Lee, David Small,
  Daniel Levine, Susi Lehtola, Hugh Burton, Evgeny Epifanovsky
 -----------------------------------------------------------------------
 Exchange:     0.2000 Hartree-Fock + 0.0800 Slater + 0.7200 B88
 Correlation:  0.1900 VWN1RPA + 0.8100 LYP
 Using SG-1 standard quadrature grid
 using 6 threads for integral computing
 -------------------------------------------------------
 OpenMP Integral computing Module                
 Release: version 2.0, May 2017, Q-Chem Inc. Pleasanton 
 -------------------------------------------------------
 -------------------------------------------------------
 OpenMP BLAS3 based DFT computing Module                
 Release: version 1.0, May 2013, Q-Chem Inc. Pittsburgh 
 -------------------------------------------------------
 A restricted SCF calculation will be
 performed using DIIS
 SCF converges when DIIS error is below 1.0e-08
 ---------------------------------------
  Cycle       Energy         DIIS error
 ---------------------------------------
    1    -620.1574115421      2.99e-02  
    2    -617.4508782190      3.94e-03  
    3    -617.1628370254      5.78e-03  
    4    -617.7265629924      1.19e-03  
    5    -617.7481403720      3.74e-04  
    6    -617.7502259970      1.12e-04  
    7    -617.7504184815      3.35e-05  
    8    -617.7504361800      7.84e-06  
    9    -617.7504371635      2.19e-06  
   10    -617.7504372478      5.50e-07  
   11    -617.7504372526      1.89e-07  
   12    -617.7504372532      5.42e-08  
   13    -617.7504372533      2.13e-08  
   14    -617.7504372534      4.57e-09  Convergence criterion met
 ---------------------------------------
 SCF time:   CPU 529.57s  wall 92.00s 
 SCF   energy in the final basis set =     -617.7504372534
 Total energy in the final basis set =     -617.7504372534

 --------------------------------------------------------------

                    Orbital Energies (a.u.)
 --------------------------------------------------------------

 Alpha MOs
 -- Occupied --
-19.1554 -19.1268 -19.1069 -10.2608 -10.2456 -10.2203 -10.1994 -10.1904
-10.1893 -10.1849 -10.1784 -10.1766 -10.1709  -1.0566  -1.0544  -1.0142
 -0.8587  -0.8113  -0.7561  -0.7532  -0.6924  -0.6513  -0.6407  -0.6117
 -0.5795  -0.5638  -0.5386  -0.5092  -0.4930  -0.4829  -0.4723  -0.4655
 -0.4543  -0.4368  -0.4223  -0.4188  -0.4109  -0.4059  -0.4001  -0.3937
 -0.3885  -0.3660  -0.3594  -0.3550  -0.3394  -0.3380  -0.3220  -0.3154
 -0.3048  -0.2815  -0.2488
 -- Virtual --
 -0.0414  -0.0218  -0.0108  -0.0051   0.0022   0.0148   0.0190   0.0232
  0.0264   0.0334   0.0406   0.0431   0.0508   0.0522   0.0590   0.0657
  0.0697   0.0729   0.0752   0.0817   0.0841   0.0923   0.1017   0.1031
  0.1051   0.1094   0.1137   0.1165   0.1186   0.1225   0.1233   0.1263
  0.1318   0.1359   0.1377   0.1381   0.1408   0.1441   0.1463   0.1495
  0.1533   0.1557   0.1588   0.1631   0.1640   0.1691   0.1709   0.1731
  0.1751   0.1807   0.1846   0.1882   0.1939   0.1981   0.2036   0.2084
  0.2119   0.2154   0.2198   0.2247   0.2303   0.2320   0.2355   0.2383
  0.2439   0.2481   0.2524   0.2550   0.2691   0.2714   0.2767   0.2773
  0.2818   0.2874   0.2939   0.2959   0.2991   0.3046   0.3118   0.3155
  0.3239   0.3278   0.3307   0.3371   0.3392   0.3443   0.3491   0.3530
  0.3558   0.3611   0.3652   0.3669   0.3717   0.3824   0.3860   0.3975
  0.4089   0.4145   0.4292   0.4403   0.4530   0.4730   0.4758   0.4856
  0.4942   0.4975   0.5137   0.5237   0.5354   0.5501   0.5526   0.5686
  0.5768   0.5850   0.5952   0.6006   0.6118   0.6137   0.6250   0.6286
  0.6389   0.6470   0.6531   0.6621   0.6692   0.6818   0.6892   0.6918
  0.7015   0.7097   0.7183   0.7260   0.7352   0.7432   0.7480   0.7536
  0.7594   0.7650   0.7710   0.7771   0.7813   0.7843   0.7875   0.7942
  0.7975   0.8160   0.8328   0.8553   0.8839   0.9101   0.9187   0.9332
  0.9462   0.9630   0.9946   1.0158   1.0328   1.0484   1.0577   1.0954
  1.1010   1.1214   1.1383   1.1468   1.1606   1.1780   1.1860   1.1943
  1.2002   1.2203   1.2342   1.2526   1.2717   1.2775   1.2913   1.2970
  1.3159   1.3322   1.3438   1.3868   1.4105   1.4377   1.4447   1.4677
  1.4745   1.4859   1.5152   1.5202   1.5283   1.5463   1.5533   1.5656
  1.5674   1.5744   1.5860   1.5938   1.6010   1.6031   1.6141   1.6164
  1.6231   1.6296   1.6360   1.6498   1.6575   1.6681   1.6697   1.6858
  1.6932   1.7051   1.7197   1.7245   1.7394   1.7497   1.7638   1.7720
  1.7849   1.7948   1.8094   1.8220   1.8309   1.8437   1.8591   1.8705
  1.8740   1.8950   1.9083   1.9193   1.9329   1.9647   1.9900   1.9997
  2.0207   2.0367   2.0434   2.0691   2.0830   2.1053   2.1079   2.1201
  2.1563   2.1682   2.1794   2.1920   2.2153   2.2399   2.2554   2.2658
  2.2816   2.2989   2.3030   2.3449   2.3563   2.3747   2.4023   2.4105
  2.4242   2.4416   2.4649   2.4734   2.4861   2.4982   2.5187   2.5316
  2.5382   2.5553   2.5687   2.5823   2.5828   2.6151   2.6283   2.6374
  2.6637   2.6664   2.6880   2.6994   2.7141   2.7193   2.7284   2.7570
  2.7632   2.7756   2.8093   2.8177   2.8351   2.8532   2.8637   2.8865
  2.9025   2.9139   2.9194   2.9511   2.9584   2.9601   2.9953   3.0022
  3.0087   3.0278   3.0341   3.0502   3.0840   3.1197   3.1457   3.1598
  3.1680   3.1823   3.2017   3.2561   3.2821   3.3100   3.3375   3.3696
  3.4080   3.4207   3.4792   3.5132   3.5280   3.5608   3.7699   3.7785
  3.7954   3.8108   3.8299   3.8587   3.8853   3.9007   3.9199   3.9553
  3.9798   4.0273   4.0488   4.1147   4.1191   4.1925   4.2489   4.2737
  4.2933   4.3623   4.3759   5.0795   5.0954   5.1386   5.1754   5.4465
  5.4565   5.6444   5.7217   5.7457  23.7813  23.8065  23.8356  23.8680
 23.8757  23.9146  23.9176  23.9435  23.9480  23.9758  49.9237  49.9669
 49.9991
 --------------------------------------------------------------

          Ground-State Mulliken Net Atomic Charges

     Atom                 Charge (a.u.)
  ----------------------------------------
      1 C                     0.581654
      2 H                     0.211189
      3 C                    -0.650666
      4 H                     0.233736
      5 O                    -0.229564
      6 H                     0.257625
      7 C                    -0.583076
      8 H                     0.209455
      9 H                     0.123118
     10 C                     0.516915
     11 H                     0.165045
     12 C                    -0.721521
     13 H                     0.137440
     14 H                     0.144381
     15 H                     0.140647
     16 C                    -0.646301
     17 H                     0.168669
     18 H                     0.152782
     19 C                    -0.476137
     20 H                     0.149296
     21 H                     0.195471
     22 C                     0.290698
     23 H                     0.230402
     24 C                    -0.252720
     25 O                    -0.183355
     26 C                    -0.687911
     27 H                     0.132777
     28 O                    -0.262275
     29 H                     0.189572
     30 H                     0.315196
     31 H                     0.147457
  ----------------------------------------
  Sum of atomic charges =     0.000000

 -----------------------------------------------------------------
                    Cartesian Multipole Moments
 -----------------------------------------------------------------
    Charge (ESU x 10^10)
                 0.0000
    Dipole Moment (Debye)
         X      -4.1125      Y      -1.4723      Z      -0.7239
       Tot       4.4277
    Quadrupole Moments (Debye-Ang)
        XX     -90.4791     XY       2.2480     YY     -87.5303
        XZ      -4.5283     YZ      -8.6900     ZZ     -80.1350
    Octopole Moments (Debye-Ang^2)
       XXX     -16.3395    XXY      17.8876    XYY     -22.3554
       YYY     -30.9049    XXZ      -5.8693    XYZ     -10.9590
       YYZ       0.2314    XZZ       3.5180    YZZ     -14.1701
       ZZZ       0.8378
    Hexadecapole Moments (Debye-Ang^3)
      XXXX   -2730.2512   XXXY      86.6159   XXYY    -633.4401
      XYYY     -12.5833   YYYY    -810.8916   XXXZ     -17.0255
      XXYZ     -24.2143   XYYZ     -19.4926   YYYZ     -64.0276
      XXZZ    -501.4498   XYZZ      -6.4589   YYZZ    -204.6638
      XZZZ      -3.8277   YZZZ     -17.8905   ZZZZ    -406.4638
 -----------------------------------------------------------------
 Calculating analytic gradient of the SCF energy
 Gradient of SCF Energy
            1           2           3           4           5           6
    1   0.0001363   0.0000401   0.0000305   0.0000245   0.0006012  -0.0000228
    2   0.0000360  -0.0000486  -0.0001437   0.0001025  -0.0004732   0.0001831
    3   0.0001144   0.0000337  -0.0001326   0.0000125   0.0001032  -0.0002893
            7           8           9          10          11          12
    1  -0.0000367   0.0000566   0.0000678  -0.0001702  -0.0000066  -0.0001179
    2   0.0002977   0.0000611   0.0000092  -0.0001009   0.0000083   0.0000352
    3   0.0000051  -0.0000275   0.0000472  -0.0000994   0.0000076   0.0000856
           13          14          15          16          17          18
    1  -0.0000387  -0.0000116   0.0000088   0.0000700  -0.0000039  -0.0000333
    2   0.0000001  -0.0000178   0.0000354   0.0000880  -0.0000041  -0.0000127
    3  -0.0000085   0.0000141   0.0000148   0.0000564   0.0000009   0.0000203
           19          20          21          22          23          24
    1  -0.0000072   0.0000508  -0.0000202  -0.0002663  -0.0000945   0.0001141
    2  -0.0000162   0.0000429   0.0000393  -0.0000811  -0.0000629   0.0006155
    3  -0.0000821   0.0001065  -0.0000369   0.0000400   0.0001028   0.0001454
           25          26          27          28          29          30
    1   0.0001952  -0.0001356  -0.0001451  -0.0002503  -0.0000294   0.0002002
    2  -0.0005906  -0.0003279   0.0000183  -0.0000451  -0.0001860   0.0005638
    3  -0.0001001  -0.0002325   0.0000590   0.0005763   0.0000871  -0.0006660
           31
    1  -0.0002059
    2  -0.0000254
    3   0.0000421
 Max gradient component =       6.660E-04
 RMS gradient           =       1.920E-04
 Gradient time:  CPU 113.65 s  wall 19.19 s
 Geometry Optimization Parameters
   NAtoms,    NIC,     NZ,  NCons,   NDum,   NFix, NCnnct, MaxDiis
       31     245       0       0       0       0       0       0

 Cartesian Hessian Update
 Hessian Updated using BFGS Update


** GEOMETRY OPTIMIZATION IN DELOCALIZED INTERNAL COORDINATES **
   Searching for a Minimum

   Optimization Cycle:   8

                       Coordinates (Angstroms)
     ATOM                X               Y               Z
      1  C         0.2149797210    0.1549052475   -0.5941167952
      2  H         0.1153589413   -0.3802372757   -1.5487748078
      3  C        -0.3100632443   -0.7902166914    0.4977501436
      4  H        -0.1540666853   -0.3238250194    1.4812681579
      5  O         0.4472096995   -2.0192986556    0.4427411349
      6  H         0.0906836786   -2.6400591172    1.0866056333
      7  C        -1.7998190185   -1.0969496120    0.3266039069
      8  H        -1.9306585839   -1.6553369071   -0.6094162696
      9  H        -2.1196128428   -1.7621439040    1.1397238971
     10  C        -2.6769588423    0.1631903072    0.3015935373
     11  H        -2.5542852366    0.6825363923    1.2628641921
     12  C        -4.1600615225   -0.1809829403    0.1365065247
     13  H        -4.5136499077   -0.8285583065    0.9443613621
     14  H        -4.7741593347    0.7240207192    0.1426329962
     15  H        -4.3410377095   -0.6993759407   -0.8110368554
     16  C        -2.1691558262    1.0984574180   -0.8032588750
     17  H        -2.7419408075    2.0319043075   -0.7967956454
     18  H        -2.3504751179    0.6280176302   -1.7790431866
     19  C        -0.6787812400    1.4142172080   -0.6459449355
     20  H        -0.3434269392    2.0461175629   -1.4738065907
     21  H        -0.5229128421    2.0052829834    0.2639822123
     22  C         1.7207118325    0.5788227344   -0.4802951452
     23  H         1.8094828714    1.4875923558   -1.0858049491
     24  C         2.0836927921    0.9873496537    0.9367155463
     25  O         1.9802150842    2.1164248426    1.3596972044
     26  C         2.7418717403   -0.4274667980   -1.0631499160
     27  H         2.3747886296   -0.7576965703   -2.0470377652
     28  O         3.0534666240   -1.5297451217   -0.2340767689
     29  H         3.6881313698    0.0939572848   -1.2305463064
     30  H         2.2161239446   -1.9613802271   -0.0027356341
     31  H         2.4539453664    0.1762814903    1.5917232500
   Point Group: c1    Number of degrees of freedom:    87


   Energy is   -617.750437253

 Hessian Updated using BFGS Update

 87 Hessian modes will be used to form the next step
  Hessian Eigenvalues:
     0.003096    0.005518    0.005686    0.006196    0.006798    0.007387
     0.007864    0.012246    0.018029    0.020195    0.021010    0.034371
     0.037763    0.038066    0.039987    0.040836    0.043168    0.045239
     0.047338    0.047943    0.048391    0.049315    0.050073    0.051990
     0.055739    0.056180    0.056922    0.057841    0.059702    0.061417
     0.063562    0.068986    0.078658    0.082501    0.083308    0.083887
     0.092173    0.108624    0.117983    0.133212    0.142714    0.149247
     0.158878    0.159841    0.159852    0.159997    0.160018    0.161676
     0.166286    0.177723    0.185000    0.194768    0.201719    0.218273
     0.222404    0.256710    0.267552    0.273174    0.279500    0.287357
     0.289848    0.291484    0.295758    0.298201    0.310916    0.332553
     0.336907    0.337294    0.338238    0.338909    0.339301    0.339630
     0.340224    0.340415    0.340552    0.341004    0.341477    0.341953
     0.341986    0.342328    0.342361    0.411394    0.451640    0.470269
     0.511501    0.521777    0.889805

 Minimum Search - Taking Simple RFO Step
 Searching for Lamda that Minimizes Along All modes
 Value Taken    Lamda =  -0.00003213
 Step Taken.  Stepsize is  0.048911

                             Maximum     Tolerance    Cnvgd?
         Gradient           0.001569      0.000300      NO
         Displacement       0.020412      0.001200      NO
         Energy change     -0.000061      0.000001      NO


 New Cartesian Coordinates Obtained by Inverse Iteration

 Displacement from previous Coordinates is:  0.077187
 ----------------------------------------------------------------
             Standard Nuclear Orientation (Angstroms)
    I     Atom           X                Y                Z
 ----------------------------------------------------------------
    1      C       0.2144241853     0.1533223159    -0.5934882296
    2      H       0.1147542416    -0.3832490553    -1.5473501567
    3      C      -0.3122516561    -0.7884652234     0.5009052821
    4      H      -0.1588003419    -0.3191821599     1.4833304821
    5      O       0.4454662637    -2.0167712299     0.4521951593
    6      H       0.0913897352    -2.6336625735     1.1016101034
    7      C      -1.8010071520    -1.0973305210     0.3274087145
    8      H      -1.9308126993    -1.6564312237    -0.6083604831
    9      H      -2.1223399415    -1.7619898153     1.1403030048
   10      C      -2.6768586579     0.1635476541     0.3008784504
   11      H      -2.5544267483     0.6832508256     1.2619843485
   12      C      -4.1596170766    -0.1800352735     0.1347635112
   13      H      -4.5137683729    -0.8268139879     0.9430062359
   14      H      -4.7731230186     0.7254071084     0.1399362444
   15      H      -4.3402946243    -0.6990831671    -0.8125207710
   16      C      -2.1687103239     1.0980105268    -0.8044623754
   17      H      -2.7408140687     2.0319157529    -0.7982345149
   18      H      -2.3500636506     0.6275547772    -1.7802104417
   19      C      -0.6783281148     1.4131552846    -0.6475706299
   20      H      -0.3433153169     2.0432645106    -1.4770239322
   21      H      -0.5217772153     2.0053432388     0.2615433106
   22      C       1.7205845184     0.5775451550    -0.4791662785
   23      H       1.8082434583     1.4889423044    -1.0810960843
   24      C       2.0837062616     0.9805330957     0.9391941780
   25      O       1.9660616470     2.1056119965     1.3702723101
   26      C       2.7422711669    -0.4244097311    -1.0678185285
   27      H       2.3748466531    -0.7502511202    -2.0530332354
   28      O       3.0566937589    -1.5314347092    -0.2457730684
   29      H       3.6873231190     0.0998320067    -1.2344608961
   30      H       2.2212805739    -1.9625719722    -0.0044488460
   31      H       2.4688599910     0.1702502606     1.5866163895
 ----------------------------------------------------------------
 Molecular Point Group                 C1    NOp =  1
 Largest Abelian Subgroup              C1    NOp =  1
 Nuclear Repulsion Energy =   880.9198953077 hartrees
 There are       51 alpha and       51 beta electrons
 Applying Cartesian multipole field
    Component          Value
    ---------          -----
     (2,0,0)        1.00000E-11
     (0,2,0)        2.00000E-11
     (0,0,2)       -3.00000E-11
 Nucleus-field energy     =     0.0000000227 hartrees
 Requested basis set is 6-311++G(d,p)
 There are 168 shells and 412 basis functions
 A cutoff of  1.0D-11 yielded  12138 shell pairs
 There are     72744 function pairs (     77205 Cartesian)
 Smallest overlap matrix eigenvalue = 1.83E-06

 Q-Chem warning in module stvman/mkSTV.C, line 306:

 Overlap eigenvalue is smaller than square root of threshold
 Use THRESH >= 12 to get rid of this warning

 Guess from superposition of atomic densities
 Warning:  Energy on first SCF cycle will be non-variational
 SAD guess density has 102.000000 electrons

 -----------------------------------------------------------------------
  General SCF calculation program by
  Eric Jon Sundstrom, Paul Horn, Yuezhi Mao, Dmitri Zuev, Alec White,
  David Stuck, Shaama M.S., Shane Yost, Joonho Lee, David Small,
  Daniel Levine, Susi Lehtola, Hugh Burton, Evgeny Epifanovsky
 -----------------------------------------------------------------------
 Exchange:     0.2000 Hartree-Fock + 0.0800 Slater + 0.7200 B88
 Correlation:  0.1900 VWN1RPA + 0.8100 LYP
 Using SG-1 standard quadrature grid
 using 6 threads for integral computing
 -------------------------------------------------------
 OpenMP Integral computing Module                
 Release: version 2.0, May 2017, Q-Chem Inc. Pleasanton 
 -------------------------------------------------------
 -------------------------------------------------------
 OpenMP BLAS3 based DFT computing Module                
 Release: version 1.0, May 2013, Q-Chem Inc. Pittsburgh 
 -------------------------------------------------------
 A restricted SCF calculation will be
 performed using DIIS
 SCF converges when DIIS error is below 1.0e-08
 ---------------------------------------
  Cycle       Energy         DIIS error
 ---------------------------------------
    1    -620.1560712012      2.99e-02  
    2    -617.4506661619      3.94e-03  
    3    -617.1615464808      5.78e-03  
    4    -617.7265005734      1.19e-03  
    5    -617.7481568625      3.75e-04  
    6    -617.7502464021      1.13e-04  
    7    -617.7504397049      3.36e-05  
    8    -617.7504574334      7.85e-06  
    9    -617.7504584202      2.19e-06  
   10    -617.7504585047      5.51e-07  
   11    -617.7504585096      1.88e-07  
   12    -617.7504585101      5.39e-08  
   13    -617.7504585101      2.13e-08  
   14    -617.7504585102      4.60e-09  Convergence criterion met
 ---------------------------------------
 SCF time:   CPU 529.49s  wall 92.00s 
 SCF   energy in the final basis set =     -617.7504585102
 Total energy in the final basis set =     -617.7504585102

 --------------------------------------------------------------

                    Orbital Energies (a.u.)
 --------------------------------------------------------------

 Alpha MOs
 -- Occupied --
-19.1551 -19.1269 -19.1072 -10.2609 -10.2454 -10.2205 -10.1994 -10.1905
-10.1891 -10.1847 -10.1782 -10.1765 -10.1708  -1.0564  -1.0542  -1.0142
 -0.8586  -0.8112  -0.7561  -0.7532  -0.6923  -0.6515  -0.6406  -0.6115
 -0.5794  -0.5639  -0.5384  -0.5091  -0.4929  -0.4829  -0.4723  -0.4656
 -0.4541  -0.4370  -0.4222  -0.4186  -0.4107  -0.4059  -0.4001  -0.3940
 -0.3885  -0.3657  -0.3593  -0.3549  -0.3392  -0.3379  -0.3218  -0.3153
 -0.3045  -0.2817  -0.2489
 -- Virtual --
 -0.0417  -0.0218  -0.0108  -0.0050   0.0022   0.0148   0.0190   0.0232
  0.0264   0.0335   0.0406   0.0430   0.0508   0.0522   0.0591   0.0656
  0.0697   0.0729   0.0753   0.0817   0.0843   0.0923   0.1017   0.1032
  0.1050   0.1094   0.1138   0.1166   0.1187   0.1227   0.1233   0.1263
  0.1318   0.1360   0.1377   0.1381   0.1409   0.1443   0.1462   0.1495
  0.1533   0.1559   0.1589   0.1631   0.1640   0.1691   0.1710   0.1731
  0.1752   0.1805   0.1846   0.1882   0.1938   0.1982   0.2036   0.2086
  0.2118   0.2155   0.2197   0.2248   0.2303   0.2321   0.2357   0.2384
  0.2440   0.2481   0.2522   0.2551   0.2692   0.2711   0.2764   0.2770
  0.2821   0.2874   0.2938   0.2958   0.2992   0.3045   0.3118   0.3158
  0.3239   0.3277   0.3307   0.3372   0.3392   0.3443   0.3492   0.3532
  0.3558   0.3615   0.3651   0.3667   0.3716   0.3824   0.3862   0.3975
  0.4093   0.4146   0.4290   0.4401   0.4530   0.4732   0.4760   0.4857
  0.4942   0.4979   0.5140   0.5239   0.5351   0.5505   0.5527   0.5689
  0.5766   0.5852   0.5953   0.6005   0.6115   0.6135   0.6247   0.6291
  0.6391   0.6473   0.6534   0.6622   0.6691   0.6819   0.6893   0.6918
  0.7013   0.7094   0.7182   0.7260   0.7352   0.7435   0.7481   0.7538
  0.7591   0.7652   0.7709   0.7772   0.7816   0.7843   0.7875   0.7943
  0.7977   0.8160   0.8336   0.8551   0.8837   0.9103   0.9195   0.9328
  0.9468   0.9628   0.9946   1.0161   1.0325   1.0488   1.0576   1.0955
  1.1011   1.1222   1.1385   1.1469   1.1606   1.1778   1.1857   1.1943
  1.2000   1.2200   1.2335   1.2543   1.2719   1.2768   1.2910   1.2973
  1.3153   1.3326   1.3440   1.3880   1.4107   1.4371   1.4447   1.4672
  1.4743   1.4858   1.5148   1.5205   1.5279   1.5463   1.5537   1.5652
  1.5677   1.5747   1.5860   1.5942   1.6008   1.6034   1.6143   1.6165
  1.6232   1.6297   1.6359   1.6485   1.6577   1.6685   1.6702   1.6865
  1.6932   1.7052   1.7197   1.7245   1.7395   1.7495   1.7631   1.7718
  1.7850   1.7947   1.8095   1.8219   1.8303   1.8425   1.8587   1.8701
  1.8747   1.8953   1.9080   1.9191   1.9338   1.9647   1.9906   1.9994
  2.0208   2.0373   2.0433   2.0687   2.0826   2.1057   2.1077   2.1202
  2.1573   2.1686   2.1801   2.1920   2.2152   2.2391   2.2552   2.2655
  2.2820   2.2993   2.3026   2.3431   2.3561   2.3742   2.4023   2.4097
  2.4243   2.4413   2.4652   2.4737   2.4863   2.4983   2.5188   2.5318
  2.5384   2.5550   2.5688   2.5822   2.5830   2.6154   2.6286   2.6380
  2.6636   2.6660   2.6878   2.6989   2.7141   2.7194   2.7283   2.7564
  2.7631   2.7757   2.8095   2.8177   2.8345   2.8532   2.8631   2.8861
  2.9026   2.9135   2.9196   2.9505   2.9585   2.9603   2.9956   3.0024
  3.0083   3.0275   3.0348   3.0502   3.0849   3.1193   3.1438   3.1601
  3.1670   3.1824   3.2022   3.2564   3.2825   3.3103   3.3369   3.3690
  3.4073   3.4205   3.4788   3.5129   3.5277   3.5600   3.7697   3.7786
  3.7945   3.8111   3.8302   3.8587   3.8851   3.9007   3.9195   3.9566
  3.9787   4.0278   4.0479   4.1152   4.1188   4.1930   4.2493   4.2748
  4.2941   4.3626   4.3752   5.0789   5.0955   5.1381   5.1753   5.4427
  5.4570   5.6443   5.7223   5.7455  23.7817  23.8065  23.8359  23.8684
 23.8753  23.9143  23.9175  23.9435  23.9483  23.9760  49.9238  49.9661
 49.9988
 --------------------------------------------------------------

          Ground-State Mulliken Net Atomic Charges

     Atom                 Charge (a.u.)
  ----------------------------------------
      1 C                     0.579167
      2 H                     0.211262
      3 C                    -0.653540
      4 H                     0.233521
      5 O                    -0.230104
      6 H                     0.257504
      7 C                    -0.576543
      8 H                     0.209366
      9 H                     0.123086
     10 C                     0.516637
     11 H                     0.165173
     12 C                    -0.720994
     13 H                     0.137292
     14 H                     0.144193
     15 H                     0.140571
     16 C                    -0.649813
     17 H                     0.168461
     18 H                     0.152928
     19 C                    -0.476221
     20 H                     0.148838
     21 H                     0.196751
     22 C                     0.297535
     23 H                     0.230451
     24 C                    -0.255334
     25 O                    -0.182860
     26 C                    -0.688701
     27 H                     0.132992
     28 O                    -0.263018
     29 H                     0.189520
     30 H                     0.315080
     31 H                     0.146799
  ----------------------------------------
  Sum of atomic charges =     0.000000

 -----------------------------------------------------------------
                    Cartesian Multipole Moments
 -----------------------------------------------------------------
    Charge (ESU x 10^10)
                 0.0000
    Dipole Moment (Debye)
         X      -4.0733      Y      -1.4469      Z      -0.7173
       Tot       4.3817
    Quadrupole Moments (Debye-Ang)
        XX     -90.4007     XY       2.3472     YY     -87.5071
        XZ      -4.4574     YZ      -8.7711     ZZ     -80.1517
    Octopole Moments (Debye-Ang^2)
       XXX     -15.7612    XXY      18.3128    XYY     -21.9639
       YYY     -30.1662    XXZ      -5.5563    XYZ     -11.0815
       YYZ       0.3135    XZZ       3.5324    YZZ     -14.2876
       ZZZ       0.6844
    Hexadecapole Moments (Debye-Ang^3)
      XXXX   -2730.2581   XXXY      88.9093   XXYY    -632.0168
      XYYY     -10.5847   YYYY    -808.1441   XXXZ     -15.3311
      XXYZ     -24.4784   XYYZ     -18.8366   YYYZ     -63.9403
      XXZZ    -501.6333   XYZZ      -6.1065   YYZZ    -204.5093
      XZZZ      -3.6023   YZZZ     -18.2602   ZZZZ    -408.8440
 -----------------------------------------------------------------
 Calculating analytic gradient of the SCF energy
 Gradient of SCF Energy
            1           2           3           4           5           6
    1   0.0001051  -0.0000041  -0.0000302   0.0000455  -0.0000257  -0.0001244
    2  -0.0000947   0.0000113   0.0001282  -0.0000904   0.0000166  -0.0000514
    3  -0.0000409  -0.0000482   0.0000173   0.0000352  -0.0000214  -0.0000222
            7           8           9          10          11          12
    1   0.0000013  -0.0000160   0.0000174   0.0000226  -0.0000010   0.0000756
    2  -0.0000669   0.0000048  -0.0000238  -0.0000030  -0.0000049  -0.0000130
    3   0.0000301  -0.0000360  -0.0000059   0.0000406   0.0000291   0.0000053
           13          14          15          16          17          18
    1   0.0000176   0.0000367  -0.0000068   0.0000133   0.0000196   0.0000133
    2   0.0000054   0.0000219   0.0000173   0.0000752   0.0000309   0.0000295
    3   0.0000062   0.0000214  -0.0000090  -0.0000061   0.0000033   0.0000011
           19          20          21          22          23          24
    1   0.0000134  -0.0000189  -0.0000278  -0.0001337  -0.0000447  -0.0000069
    2  -0.0000811   0.0000398   0.0000235   0.0000563  -0.0000292  -0.0000378
    3  -0.0000323   0.0000337   0.0000326   0.0000860   0.0000287   0.0000139
           25          26          27          28          29          30
    1   0.0001497   0.0001582  -0.0000860  -0.0000016  -0.0000342  -0.0000123
    2   0.0000189  -0.0000307  -0.0000185   0.0001315   0.0000119   0.0000092
    3  -0.0000117  -0.0001467   0.0000663   0.0001076  -0.0000654  -0.0001355
           31
    1  -0.0001151
    2  -0.0000869
    3   0.0000230
 Max gradient component =       1.582E-04
 RMS gradient           =       5.731E-05
 Gradient time:  CPU 113.86 s  wall 19.22 s
 Geometry Optimization Parameters
   NAtoms,    NIC,     NZ,  NCons,   NDum,   NFix, NCnnct, MaxDiis
       31     245       0       0       0       0       0       0

 Cartesian Hessian Update
 Hessian Updated using BFGS Update


** GEOMETRY OPTIMIZATION IN DELOCALIZED INTERNAL COORDINATES **
   Searching for a Minimum

   Optimization Cycle:   9

                       Coordinates (Angstroms)
     ATOM                X               Y               Z
      1  C         0.2144241853    0.1533223159   -0.5934882296
      2  H         0.1147542416   -0.3832490553   -1.5473501567
      3  C        -0.3122516561   -0.7884652234    0.5009052821
      4  H        -0.1588003419   -0.3191821599    1.4833304821
      5  O         0.4454662637   -2.0167712299    0.4521951593
      6  H         0.0913897352   -2.6336625735    1.1016101034
      7  C        -1.8010071520   -1.0973305210    0.3274087145
      8  H        -1.9308126993   -1.6564312237   -0.6083604831
      9  H        -2.1223399415   -1.7619898153    1.1403030048
     10  C        -2.6768586579    0.1635476541    0.3008784504
     11  H        -2.5544267483    0.6832508256    1.2619843485
     12  C        -4.1596170766   -0.1800352735    0.1347635112
     13  H        -4.5137683729   -0.8268139879    0.9430062359
     14  H        -4.7731230186    0.7254071084    0.1399362444
     15  H        -4.3402946243   -0.6990831671   -0.8125207710
     16  C        -2.1687103239    1.0980105268   -0.8044623754
     17  H        -2.7408140687    2.0319157529   -0.7982345149
     18  H        -2.3500636506    0.6275547772   -1.7802104417
     19  C        -0.6783281148    1.4131552846   -0.6475706299
     20  H        -0.3433153169    2.0432645106   -1.4770239322
     21  H        -0.5217772153    2.0053432388    0.2615433106
     22  C         1.7205845184    0.5775451550   -0.4791662785
     23  H         1.8082434583    1.4889423044   -1.0810960843
     24  C         2.0837062616    0.9805330957    0.9391941780
     25  O         1.9660616470    2.1056119965    1.3702723101
     26  C         2.7422711669   -0.4244097311   -1.0678185285
     27  H         2.3748466531   -0.7502511202   -2.0530332354
     28  O         3.0566937589   -1.5314347092   -0.2457730684
     29  H         3.6873231190    0.0998320067   -1.2344608961
     30  H         2.2212805739   -1.9625719722   -0.0044488460
     31  H         2.4688599910    0.1702502606    1.5866163895
   Point Group: c1    Number of degrees of freedom:    87


   Energy is   -617.750458510

 Hessian Updated using BFGS Update

 87 Hessian modes will be used to form the next step
  Hessian Eigenvalues:
     0.002336    0.003917    0.005525    0.005929    0.006754    0.007397
     0.007856    0.012094    0.017979    0.020276    0.021175    0.034430
     0.037929    0.038056    0.040176    0.040876    0.043675    0.045507
     0.047646    0.047956    0.048374    0.049312    0.050310    0.052068
     0.055850    0.056176    0.056949    0.057850    0.059662    0.061472
     0.063615    0.069087    0.079260    0.082644    0.083608    0.084038
     0.092254    0.108276    0.117739    0.133432    0.143527    0.149231
     0.159305    0.159834    0.159959    0.159999    0.160522    0.162184
     0.168828    0.177127    0.185391    0.194903    0.208345    0.219357
     0.220585    0.257313    0.267538    0.272526    0.279182    0.286926
     0.290039    0.291493    0.295756    0.302707    0.311368    0.332576
     0.336966    0.337172    0.338271    0.338896    0.339298    0.339629
     0.340277    0.340445    0.340569    0.341017    0.341528    0.341952
     0.342141    0.342333    0.342365    0.413704    0.449220    0.491774
     0.519405    0.586274    0.894926

 Minimum Search - Taking Simple RFO Step
 Searching for Lamda that Minimizes Along All modes
 Value Taken    Lamda =  -0.00002754
 Step Taken.  Stepsize is  0.096944

                             Maximum     Tolerance    Cnvgd?
         Gradient           0.000277      0.000300     YES
         Displacement       0.039357      0.001200      NO
         Energy change     -0.000021      0.000001      NO


 New Cartesian Coordinates Obtained by Inverse Iteration

 Displacement from previous Coordinates is:  0.132330
 ----------------------------------------------------------------
             Standard Nuclear Orientation (Angstroms)
    I     Atom           X                Y                Z
 ----------------------------------------------------------------
    1      C       0.2142150990     0.1517448424    -0.5926534227
    2      H       0.1147994605    -0.3877210160    -1.5448008014
    3      C      -0.3142340327    -0.7856161970     0.5048543738
    4      H      -0.1652371250    -0.3101466920     1.4848969385
    5      O       0.4466956785    -2.0120359960     0.4655666725
    6      H       0.0995784780    -2.6233140260     1.1240303685
    7      C      -1.8018484228    -1.0973211057     0.3284964766
    8      H      -1.9298459998    -1.6575357751    -0.6067949766
    9      H      -2.1248255944    -1.7610379232     1.1414229900
   10      C      -2.6773585144     0.1639365925     0.2997263720
   11      H      -2.5548510158     0.6845522953     1.2603063296
   12      C      -4.1602211718    -0.1789317031     0.1332141643
   13      H      -4.5151582753    -0.8243403466     0.9422074309
   14      H      -4.7733678202     0.7267940226     0.1367254806
   15      H      -4.3407106470    -0.6993291373    -0.8133678181
   16      C      -2.1683803983     1.0971113276    -0.8062588689
   17      H      -2.7400210965     2.0313068634    -0.8005034229
   18      H      -2.3502224436     0.6260844802    -1.7816211366
   19      C      -0.6776448668     1.4119439809    -0.6503578499
   20      H      -0.3426769536     2.0388861880    -1.4822827995
   21      H      -0.5194660928     2.0061875370     0.2570933516
   22      C       1.7214443705     0.5757484058    -0.4776938365
   23      H       1.8080105341     1.4907091302    -1.0745672324
   24      C       2.0836296772     0.9720898631     0.9426535202
   25      O       1.9356639721     2.0882689750     1.3877898553
   26      C       2.7432427330    -0.4218473876    -1.0731428747
   27      H       2.3797964794    -0.7346286902    -2.0642109524
   28      O       3.0530888099    -1.5400198901    -0.2645527758
   29      H       3.6901685187     0.1023557189    -1.2299350077
   30      H       2.2165490038    -1.9644726511    -0.0144245306
   31      H       2.4987842501     0.1663833650     1.5771132356
 ----------------------------------------------------------------
 Molecular Point Group                 C1    NOp =  1
 Largest Abelian Subgroup              C1    NOp =  1
 Nuclear Repulsion Energy =   881.0965060903 hartrees
 There are       51 alpha and       51 beta electrons
 Applying Cartesian multipole field
    Component          Value
    ---------          -----
     (2,0,0)        1.00000E-11
     (0,2,0)        2.00000E-11
     (0,0,2)       -3.00000E-11
 Nucleus-field energy     =     0.0000000225 hartrees
 Requested basis set is 6-311++G(d,p)
 There are 168 shells and 412 basis functions
 A cutoff of  1.0D-11 yielded  12139 shell pairs
 There are     72741 function pairs (     77203 Cartesian)
 Smallest overlap matrix eigenvalue = 1.83E-06

 Q-Chem warning in module stvman/mkSTV.C, line 306:

 Overlap eigenvalue is smaller than square root of threshold
 Use THRESH >= 12 to get rid of this warning

 Guess from superposition of atomic densities
 Warning:  Energy on first SCF cycle will be non-variational
 SAD guess density has 102.000000 electrons

 -----------------------------------------------------------------------
  General SCF calculation program by
  Eric Jon Sundstrom, Paul Horn, Yuezhi Mao, Dmitri Zuev, Alec White,
  David Stuck, Shaama M.S., Shane Yost, Joonho Lee, David Small,
  Daniel Levine, Susi Lehtola, Hugh Burton, Evgeny Epifanovsky
 -----------------------------------------------------------------------
 Exchange:     0.2000 Hartree-Fock + 0.0800 Slater + 0.7200 B88
 Correlation:  0.1900 VWN1RPA + 0.8100 LYP
 Using SG-1 standard quadrature grid
 using 6 threads for integral computing
 -------------------------------------------------------
 OpenMP Integral computing Module                
 Release: version 2.0, May 2017, Q-Chem Inc. Pleasanton 
 -------------------------------------------------------
 -------------------------------------------------------
 OpenMP BLAS3 based DFT computing Module                
 Release: version 1.0, May 2013, Q-Chem Inc. Pittsburgh 
 -------------------------------------------------------
 A restricted SCF calculation will be
 performed using DIIS
 SCF converges when DIIS error is below 1.0e-08
 ---------------------------------------
  Cycle       Energy         DIIS error
 ---------------------------------------
    1    -620.1546659067      2.99e-02  
    2    -617.4506543683      3.94e-03  
    3    -617.1607471757      5.79e-03  
    4    -617.7264640703      1.19e-03  
    5    -617.7481767667      3.75e-04  
    6    -617.7502654420      1.13e-04  
    7    -617.7504592556      3.36e-05  
    8    -617.7504770392      7.86e-06  
    9    -617.7504780276      2.19e-06  
   10    -617.7504781121      5.53e-07  
   11    -617.7504781170      1.89e-07  
   12    -617.7504781176      5.41e-08  
   13    -617.7504781177      2.13e-08  
   14    -617.7504781176      4.61e-09  Convergence criterion met
 ---------------------------------------
 SCF time:   CPU 529.55s  wall 92.00s 
 SCF   energy in the final basis set =     -617.7504781176
 Total energy in the final basis set =     -617.7504781176

 --------------------------------------------------------------

                    Orbital Energies (a.u.)
 --------------------------------------------------------------

 Alpha MOs
 -- Occupied --
-19.1549 -19.1270 -19.1072 -10.2611 -10.2452 -10.2205 -10.1994 -10.1908
-10.1889 -10.1844 -10.1780 -10.1763 -10.1706  -1.0564  -1.0542  -1.0140
 -0.8585  -0.8111  -0.7559  -0.7532  -0.6922  -0.6515  -0.6404  -0.6113
 -0.5793  -0.5641  -0.5384  -0.5088  -0.4928  -0.4829  -0.4723  -0.4656
 -0.4539  -0.4371  -0.4219  -0.4181  -0.4104  -0.4058  -0.4001  -0.3947
 -0.3885  -0.3653  -0.3592  -0.3547  -0.3389  -0.3378  -0.3216  -0.3150
 -0.3043  -0.2818  -0.2490
 -- Virtual --
 -0.0420  -0.0217  -0.0107  -0.0049   0.0023   0.0149   0.0190   0.0234
  0.0264   0.0335   0.0406   0.0428   0.0508   0.0523   0.0593   0.0655
  0.0697   0.0730   0.0753   0.0818   0.0845   0.0926   0.1017   0.1034
  0.1050   0.1094   0.1140   0.1167   0.1188   0.1228   0.1233   0.1264
  0.1317   0.1361   0.1378   0.1382   0.1409   0.1445   0.1461   0.1495
  0.1534   0.1562   0.1590   0.1632   0.1641   0.1690   0.1712   0.1729
  0.1753   0.1804   0.1846   0.1883   0.1936   0.1984   0.2037   0.2086
  0.2116   0.2158   0.2196   0.2249   0.2304   0.2324   0.2361   0.2386
  0.2440   0.2481   0.2520   0.2552   0.2694   0.2707   0.2756   0.2769
  0.2827   0.2876   0.2937   0.2955   0.2997   0.3046   0.3116   0.3162
  0.3238   0.3276   0.3309   0.3373   0.3391   0.3442   0.3492   0.3535
  0.3559   0.3620   0.3651   0.3663   0.3714   0.3825   0.3864   0.3974
  0.4099   0.4148   0.4287   0.4398   0.4533   0.4734   0.4762   0.4858
  0.4941   0.4990   0.5146   0.5246   0.5345   0.5511   0.5531   0.5693
  0.5765   0.5855   0.5956   0.6005   0.6107   0.6136   0.6245   0.6299
  0.6391   0.6477   0.6539   0.6624   0.6689   0.6819   0.6889   0.6918
  0.7012   0.7089   0.7182   0.7257   0.7352   0.7442   0.7487   0.7545
  0.7587   0.7656   0.7707   0.7777   0.7824   0.7842   0.7873   0.7944
  0.7981   0.8158   0.8352   0.8550   0.8829   0.9106   0.9204   0.9322
  0.9472   0.9622   0.9948   1.0165   1.0318   1.0491   1.0581   1.0961
  1.1010   1.1235   1.1394   1.1465   1.1601   1.1779   1.1854   1.1934
  1.2004   1.2201   1.2327   1.2579   1.2717   1.2770   1.2905   1.2983
  1.3144   1.3330   1.3453   1.3889   1.4112   1.4364   1.4447   1.4660
  1.4738   1.4857   1.5143   1.5210   1.5267   1.5476   1.5544   1.5650
  1.5684   1.5747   1.5861   1.5949   1.6004   1.6037   1.6146   1.6168
  1.6234   1.6303   1.6358   1.6467   1.6576   1.6689   1.6717   1.6879
  1.6928   1.7057   1.7202   1.7247   1.7398   1.7485   1.7618   1.7719
  1.7850   1.7941   1.8093   1.8217   1.8291   1.8414   1.8582   1.8691
  1.8760   1.8952   1.9075   1.9189   1.9348   1.9646   1.9914   1.9989
  2.0208   2.0380   2.0430   2.0682   2.0825   2.1062   2.1072   2.1207
  2.1583   2.1696   2.1812   2.1927   2.2154   2.2386   2.2550   2.2650
  2.2826   2.2994   2.3023   2.3432   2.3563   2.3736   2.4022   2.4098
  2.4254   2.4417   2.4659   2.4739   2.4864   2.4987   2.5188   2.5323
  2.5389   2.5549   2.5693   2.5819   2.5838   2.6158   2.6287   2.6392
  2.6639   2.6663   2.6878   2.6987   2.7142   2.7191   2.7287   2.7549
  2.7626   2.7757   2.8092   2.8170   2.8337   2.8535   2.8619   2.8850
  2.9028   2.9134   2.9200   2.9504   2.9585   2.9606   2.9957   3.0026
  3.0080   3.0277   3.0361   3.0500   3.0859   3.1186   3.1430   3.1609
  3.1662   3.1826   3.2033   3.2555   3.2835   3.3102   3.3360   3.3685
  3.4076   3.4204   3.4787   3.5129   3.5279   3.5591   3.7696   3.7787
  3.7943   3.8111   3.8307   3.8588   3.8849   3.9004   3.9191   3.9573
  3.9782   4.0279   4.0476   4.1143   4.1181   4.1933   4.2497   4.2756
  4.2957   4.3631   4.3745   5.0778   5.0951   5.1374   5.1752   5.4410
  5.4572   5.6448   5.7234   5.7456  23.7819  23.8062  23.8359  23.8685
 23.8752  23.9141  23.9180  23.9438  23.9487  23.9762  49.9237  49.9662
 49.9992
 --------------------------------------------------------------

          Ground-State Mulliken Net Atomic Charges

     Atom                 Charge (a.u.)
  ----------------------------------------
      1 C                     0.569026
      2 H                     0.211953
      3 C                    -0.657456
      4 H                     0.233101
      5 O                    -0.232155
      6 H                     0.257917
      7 C                    -0.565940
      8 H                     0.208996
      9 H                     0.123372
     10 C                     0.516389
     11 H                     0.165298
     12 C                    -0.720073
     13 H                     0.137235
     14 H                     0.144073
     15 H                     0.140561
     16 C                    -0.654550
     17 H                     0.168131
     18 H                     0.153090
     19 C                    -0.476245
     20 H                     0.148040
     21 H                     0.199174
     22 C                     0.317582
     23 H                     0.230806
     24 C                    -0.261886
     25 O                    -0.182127
     26 C                    -0.694165
     27 H                     0.132706
     28 O                    -0.264491
     29 H                     0.189206
     30 H                     0.316633
     31 H                     0.145799
  ----------------------------------------
  Sum of atomic charges =     0.000000

 -----------------------------------------------------------------
                    Cartesian Multipole Moments
 -----------------------------------------------------------------
    Charge (ESU x 10^10)
                 0.0000
    Dipole Moment (Debye)
         X      -4.0026      Y      -1.3914      Z      -0.7058
       Tot       4.2959
    Quadrupole Moments (Debye-Ang)
        XX     -90.1602     XY       2.5827     YY     -87.4905
        XZ      -4.3177     YZ      -8.8812     ZZ     -80.2057
    Octopole Moments (Debye-Ang^2)
       XXX     -14.3567    XXY      19.2494    XYY     -21.3224
       YYY     -28.8254    XXZ      -4.9363    XYZ     -11.1859
       YYZ       0.4400    XZZ       3.6013    YZZ     -14.4573
       ZZZ       0.4660
    Hexadecapole Moments (Debye-Ang^3)
      XXXX   -2724.8962   XXXY      93.2302   XXYY    -629.8293
      XYYY      -6.3276   YYYY    -804.4674   XXXZ     -12.1794
      XXYZ     -24.5399   XYYZ     -17.6173   YYYZ     -64.0025
      XXZZ    -501.6561   XYZZ      -5.3271   YYZZ    -204.3735
      XZZZ      -2.9803   YZZZ     -19.0727   ZZZZ    -412.4574
 -----------------------------------------------------------------
 Calculating analytic gradient of the SCF energy
 Gradient of SCF Energy
            1           2           3           4           5           6
    1  -0.0000439  -0.0000434  -0.0001600  -0.0000124  -0.0001794  -0.0000437
    2  -0.0001161   0.0000203   0.0001593  -0.0000903   0.0001278  -0.0001344
    3  -0.0000493  -0.0000020  -0.0000320   0.0000030   0.0000074   0.0000376
            7           8           9          10          11          12
    1   0.0000858  -0.0000403  -0.0000457   0.0000266   0.0000275   0.0000907
    2  -0.0002036  -0.0000017  -0.0000223   0.0000524  -0.0000073  -0.0000042
    3   0.0000364  -0.0000183  -0.0000357   0.0000707   0.0000209  -0.0000087
           13          14          15          16          17          18
    1   0.0000198   0.0000190  -0.0000138  -0.0000163   0.0000114   0.0000148
    2   0.0000089   0.0000265   0.0000135   0.0000218   0.0000185   0.0000425
    3   0.0000045   0.0000196  -0.0000051   0.0000004   0.0000324   0.0000087
           19          20          21          22          23          24
    1   0.0000671  -0.0000229   0.0000294   0.0001560  -0.0000186  -0.0002637
    2  -0.0000392   0.0000019  -0.0000022   0.0003612   0.0000341  -0.0002574
    3   0.0000177  -0.0000113   0.0000920  -0.0000221   0.0000574  -0.0000120
           25          26          27          28          29          30
    1   0.0001336   0.0002510  -0.0000110   0.0000913  -0.0000112  -0.0000543
    2   0.0001855  -0.0000056  -0.0000189   0.0000975   0.0000185  -0.0002353
    3  -0.0000467  -0.0000141  -0.0000088  -0.0002245  -0.0000582   0.0001495
           31
    1  -0.0000434
    2  -0.0000516
    3  -0.0000092
 Max gradient component =       3.612E-04
 RMS gradient           =       9.385E-05
 Gradient time:  CPU 113.74 s  wall 19.21 s
 Geometry Optimization Parameters
   NAtoms,    NIC,     NZ,  NCons,   NDum,   NFix, NCnnct, MaxDiis
       31     245       0       0       0       0       0       0

 Cartesian Hessian Update
 Hessian Updated using BFGS Update


** GEOMETRY OPTIMIZATION IN DELOCALIZED INTERNAL COORDINATES **
   Searching for a Minimum

   Optimization Cycle:  10

                       Coordinates (Angstroms)
     ATOM                X               Y               Z
      1  C         0.2142150990    0.1517448424   -0.5926534227
      2  H         0.1147994605   -0.3877210160   -1.5448008014
      3  C        -0.3142340327   -0.7856161970    0.5048543738
      4  H        -0.1652371250   -0.3101466920    1.4848969385
      5  O         0.4466956785   -2.0120359960    0.4655666725
      6  H         0.0995784780   -2.6233140260    1.1240303685
      7  C        -1.8018484228   -1.0973211057    0.3284964766
      8  H        -1.9298459998   -1.6575357751   -0.6067949766
      9  H        -2.1248255944   -1.7610379232    1.1414229900
     10  C        -2.6773585144    0.1639365925    0.2997263720
     11  H        -2.5548510158    0.6845522953    1.2603063296
     12  C        -4.1602211718   -0.1789317031    0.1332141643
     13  H        -4.5151582753   -0.8243403466    0.9422074309
     14  H        -4.7733678202    0.7267940226    0.1367254806
     15  H        -4.3407106470   -0.6993291373   -0.8133678181
     16  C        -2.1683803983    1.0971113276   -0.8062588689
     17  H        -2.7400210965    2.0313068634   -0.8005034229
     18  H        -2.3502224436    0.6260844802   -1.7816211366
     19  C        -0.6776448668    1.4119439809   -0.6503578499
     20  H        -0.3426769536    2.0388861880   -1.4822827995
     21  H        -0.5194660928    2.0061875370    0.2570933516
     22  C         1.7214443705    0.5757484058   -0.4776938365
     23  H         1.8080105341    1.4907091302   -1.0745672324
     24  C         2.0836296772    0.9720898631    0.9426535202
     25  O         1.9356639721    2.0882689750    1.3877898553
     26  C         2.7432427330   -0.4218473876   -1.0731428747
     27  H         2.3797964794   -0.7346286902   -2.0642109524
     28  O         3.0530888099   -1.5400198901   -0.2645527758
     29  H         3.6901685187    0.1023557189   -1.2299350077
     30  H         2.2165490038   -1.9644726511   -0.0144245306
     31  H         2.4987842501    0.1663833650    1.5771132356
   Point Group: c1    Number of degrees of freedom:    87


   Energy is   -617.750478118

 Hessian Updated using BFGS Update

 87 Hessian modes will be used to form the next step
  Hessian Eigenvalues:
     0.001015    0.003763    0.005525    0.005928    0.006778    0.007715
     0.007862    0.012149    0.018299    0.020323    0.021174    0.034634
     0.037984    0.038187    0.040174    0.041534    0.043654    0.045630
     0.047601    0.048071    0.048453    0.049315    0.050373    0.052121
     0.055992    0.056181    0.056949    0.057854    0.059677    0.061480
     0.063691    0.069132    0.079162    0.082633    0.083808    0.084052
     0.092258    0.109437    0.118253    0.133718    0.143525    0.149496
     0.159312    0.159839    0.159976    0.160015    0.160952    0.162007
     0.168765    0.183117    0.185806    0.194898    0.209729    0.220087
     0.225239    0.257647    0.268264    0.272993    0.279421    0.286740
     0.290052    0.291674    0.295851    0.303851    0.312557    0.332711
     0.337056    0.337166    0.338285    0.338903    0.339298    0.339638
     0.340325    0.340445    0.340567    0.341046    0.341524    0.341954
     0.342136    0.342332    0.342394    0.414275    0.450702    0.492888
     0.519508    0.643923    0.896903

 Minimum Search - Taking Simple RFO Step
 Searching for Lamda that Minimizes Along All modes
 Value Taken    Lamda =  -0.00002743
 Step Taken.  Stepsize is  0.148404

                             Maximum     Tolerance    Cnvgd?
         Gradient           0.000753      0.000300      NO
         Displacement       0.061177      0.001200      NO
         Energy change     -0.000020      0.000001      NO


 New Cartesian Coordinates Obtained by Inverse Iteration

 Displacement from previous Coordinates is:  0.229446
 ----------------------------------------------------------------
             Standard Nuclear Orientation (Angstroms)
    I     Atom           X                Y                Z
 ----------------------------------------------------------------
    1      C       0.2143095487     0.1508816598    -0.5891004762
    2      H       0.1167835404    -0.3942569684    -1.5381511908
    3      C      -0.3157476716    -0.7791652220     0.5134696341
    4      H      -0.1712395472    -0.2948126593     1.4897734605
    5      O       0.4493059510    -2.0030435541     0.4859304368
    6      H       0.1114628971    -2.6058522643     1.1568199393
    7      C      -1.8021453823    -1.0945969297     0.3341193512
    8      H      -1.9269567466    -1.6597275037    -0.5985671058
    9      H      -2.1267916492    -1.7544988105     1.1493617857
   10      C      -2.6786047583     0.1660171354     0.2969330767
   11      H      -2.5581901768     0.6912974096     1.2552020945
   12      C      -4.1610168310    -0.1783545416     0.1290205129
   13      H      -4.5173390771    -0.8197983650     0.9405722781
   14      H      -4.7748179411     0.7269521011     0.1265278162
   15      H      -4.3392038746    -0.7038115238    -0.8151968143
   16      C      -2.1679925796     1.0942173694    -0.8124450762
   17      H      -2.7400777543     2.0281788727    -0.8117849033
   18      H      -2.3481537223     0.6186298870    -1.7859047782
   19      C      -0.6775443347     1.4107466627    -0.6559530450
   20      H      -0.3416632403     2.0321167573    -1.4917332437
   21      H      -0.5199403766     2.0102355446     0.2479420713
   22      C       1.7224467380     0.5735042374    -0.4726932440
   23      H       1.8069686093     1.4955433808    -1.0591451610
   24      C       2.0882112138     0.9530133630     0.9515292357
   25      O       1.8937387160     2.0500180477     1.4259326700
   26      C       2.7412811973    -0.4159638547    -1.0838617238
   27      H       2.3789823876    -0.7088749464    -2.0815603965
   28      O       3.0459694088    -1.5498591375    -0.2956145684
   29      H       3.6903094197     0.1080076079    -1.2297826052
   30      H       2.2076966777    -1.9637651930    -0.0333744304
   31      H       2.5495559525     0.1528264888     1.5606636530
 ----------------------------------------------------------------
 Molecular Point Group                 C1    NOp =  1
 Largest Abelian Subgroup              C1    NOp =  1
 Nuclear Repulsion Energy =   881.5019376108 hartrees
 There are       51 alpha and       51 beta electrons
 Applying Cartesian multipole field
    Component          Value
    ---------          -----
     (2,0,0)        1.00000E-11
     (0,2,0)        2.00000E-11
     (0,0,2)       -3.00000E-11
 Nucleus-field energy     =     0.0000000222 hartrees
 Requested basis set is 6-311++G(d,p)
 There are 168 shells and 412 basis functions
 A cutoff of  1.0D-11 yielded  12139 shell pairs
 There are     72745 function pairs (     77207 Cartesian)
 Smallest overlap matrix eigenvalue = 1.83E-06

 Q-Chem warning in module stvman/mkSTV.C, line 306:

 Overlap eigenvalue is smaller than square root of threshold
 Use THRESH >= 12 to get rid of this warning

 Guess from superposition of atomic densities
 Warning:  Energy on first SCF cycle will be non-variational
 SAD guess density has 102.000000 electrons

 -----------------------------------------------------------------------
  General SCF calculation program by
  Eric Jon Sundstrom, Paul Horn, Yuezhi Mao, Dmitri Zuev, Alec White,
  David Stuck, Shaama M.S., Shane Yost, Joonho Lee, David Small,
  Daniel Levine, Susi Lehtola, Hugh Burton, Evgeny Epifanovsky
 -----------------------------------------------------------------------
 Exchange:     0.2000 Hartree-Fock + 0.0800 Slater + 0.7200 B88
 Correlation:  0.1900 VWN1RPA + 0.8100 LYP
 Using SG-1 standard quadrature grid
 using 6 threads for integral computing
 -------------------------------------------------------
 OpenMP Integral computing Module                
 Release: version 2.0, May 2017, Q-Chem Inc. Pleasanton 
 -------------------------------------------------------
 -------------------------------------------------------
 OpenMP BLAS3 based DFT computing Module                
 Release: version 1.0, May 2013, Q-Chem Inc. Pittsburgh 
 -------------------------------------------------------
 A restricted SCF calculation will be
 performed using DIIS
 SCF converges when DIIS error is below 1.0e-08
 ---------------------------------------
  Cycle       Energy         DIIS error
 ---------------------------------------
    1    -620.1549404466      2.99e-02  
    2    -617.4505797130      3.95e-03  
    3    -617.1595353920      5.79e-03  
    4    -617.7264261148      1.19e-03  
    5    -617.7481929370      3.75e-04  
    6    -617.7502819787      1.13e-04  
    7    -617.7504761370      3.37e-05  
    8    -617.7504939926      7.87e-06  
    9    -617.7504949818      2.19e-06  
   10    -617.7504950663      5.55e-07  
   11    -617.7504950713      1.89e-07  
   12    -617.7504950718      5.42e-08  
   13    -617.7504950719      2.13e-08  
   14    -617.7504950719      4.63e-09  Convergence criterion met
 ---------------------------------------
 SCF time:   CPU 529.66s  wall 92.00s 
 SCF   energy in the final basis set =     -617.7504950719
 Total energy in the final basis set =     -617.7504950719

 --------------------------------------------------------------

                    Orbital Energies (a.u.)
 --------------------------------------------------------------

 Alpha MOs
 -- Occupied --
-19.1548 -19.1271 -19.1072 -10.2614 -10.2448 -10.2204 -10.1993 -10.1910
-10.1886 -10.1840 -10.1777 -10.1760 -10.1703  -1.0564  -1.0541  -1.0139
 -0.8582  -0.8109  -0.7557  -0.7532  -0.6920  -0.6515  -0.6401  -0.6111
 -0.5791  -0.5642  -0.5384  -0.5086  -0.4926  -0.4828  -0.4722  -0.4657
 -0.4536  -0.4373  -0.4217  -0.4175  -0.4101  -0.4056  -0.4001  -0.3955
 -0.3884  -0.3649  -0.3591  -0.3544  -0.3386  -0.3376  -0.3213  -0.3147
 -0.3041  -0.2818  -0.2491
 -- Virtual --
 -0.0425  -0.0214  -0.0106  -0.0046   0.0024   0.0149   0.0190   0.0237
  0.0264   0.0336   0.0407   0.0425   0.0508   0.0525   0.0595   0.0654
  0.0696   0.0732   0.0754   0.0820   0.0849   0.0931   0.1019   0.1036
  0.1049   0.1094   0.1142   0.1168   0.1190   0.1228   0.1234   0.1264
  0.1317   0.1362   0.1378   0.1383   0.1409   0.1448   0.1460   0.1493
  0.1536   0.1566   0.1592   0.1634   0.1642   0.1689   0.1714   0.1729
  0.1757   0.1801   0.1845   0.1884   0.1931   0.1987   0.2039   0.2085
  0.2113   0.2165   0.2196   0.2253   0.2306   0.2331   0.2364   0.2392
  0.2441   0.2481   0.2518   0.2553   0.2693   0.2702   0.2745   0.2767
  0.2835   0.2880   0.2934   0.2953   0.3006   0.3046   0.3112   0.3169
  0.3238   0.3275   0.3314   0.3374   0.3392   0.3441   0.3493   0.3538
  0.3563   0.3627   0.3645   0.3666   0.3714   0.3825   0.3866   0.3974
  0.4109   0.4153   0.4279   0.4397   0.4540   0.4738   0.4767   0.4858
  0.4942   0.5002   0.5153   0.5259   0.5336   0.5518   0.5535   0.5699
  0.5764   0.5859   0.5959   0.6004   0.6098   0.6140   0.6242   0.6308
  0.6393   0.6482   0.6548   0.6628   0.6685   0.6821   0.6881   0.6921
  0.7008   0.7080   0.7185   0.7253   0.7353   0.7451   0.7494   0.7549
  0.7584   0.7660   0.7705   0.7783   0.7836   0.7842   0.7870   0.7942
  0.7989   0.8156   0.8378   0.8549   0.8816   0.9110   0.9214   0.9321
  0.9472   0.9618   0.9953   1.0172   1.0309   1.0495   1.0589   1.0975
  1.1006   1.1246   1.1405   1.1456   1.1589   1.1778   1.1852   1.1920
  1.2026   1.2200   1.2317   1.2632   1.2718   1.2764   1.2902   1.3006
  1.3137   1.3332   1.3478   1.3895   1.4119   1.4347   1.4446   1.4635
  1.4738   1.4856   1.5139   1.5216   1.5247   1.5490   1.5554   1.5643
  1.5695   1.5749   1.5859   1.5957   1.6004   1.6045   1.6153   1.6174
  1.6241   1.6313   1.6356   1.6442   1.6577   1.6697   1.6743   1.6896
  1.6925   1.7068   1.7206   1.7262   1.7401   1.7464   1.7597   1.7725
  1.7856   1.7931   1.8082   1.8217   1.8278   1.8398   1.8579   1.8681
  1.8779   1.8953   1.9082   1.9188   1.9370   1.9647   1.9921   1.9983
  2.0210   2.0390   2.0433   2.0673   2.0821   2.1046   2.1086   2.1220
  2.1593   2.1707   2.1829   2.1941   2.2160   2.2381   2.2549   2.2646
  2.2835   2.2994   2.3023   2.3438   2.3567   2.3723   2.4019   2.4100
  2.4279   2.4429   2.4674   2.4740   2.4867   2.4996   2.5189   2.5332
  2.5398   2.5547   2.5702   2.5815   2.5847   2.6163   2.6285   2.6407
  2.6648   2.6670   2.6882   2.6988   2.7146   2.7186   2.7297   2.7524
  2.7621   2.7760   2.8094   2.8163   2.8332   2.8546   2.8595   2.8835
  2.9034   2.9132   2.9211   2.9498   2.9583   2.9613   2.9959   3.0027
  3.0082   3.0271   3.0388   3.0501   3.0869   3.1181   3.1413   3.1627
  3.1653   3.1832   3.2053   3.2542   3.2847   3.3109   3.3351   3.3677
  3.4089   3.4200   3.4792   3.5133   3.5284   3.5576   3.7694   3.7790
  3.7944   3.8113   3.8312   3.8588   3.8839   3.8995   3.9190   3.9582
  3.9779   4.0282   4.0478   4.1115   4.1184   4.1941   4.2510   4.2770
  4.2992   4.3641   4.3743   5.0766   5.0946   5.1364   5.1752   5.4397
  5.4582   5.6454   5.7251   5.7459  23.7825  23.8063  23.8362  23.8687
 23.8755  23.9144  23.9187  23.9442  23.9492  23.9764  49.9237  49.9669
 49.9995
 --------------------------------------------------------------

          Ground-State Mulliken Net Atomic Charges

     Atom                 Charge (a.u.)
  ----------------------------------------
      1 C                     0.554648
      2 H                     0.212453
      3 C                    -0.662787
      4 H                     0.231748
      5 O                    -0.234708
      6 H                     0.258614
      7 C                    -0.550689
      8 H                     0.208403
      9 H                     0.123787
     10 C                     0.515064
     11 H                     0.165493
     12 C                    -0.718163
     13 H                     0.137179
     14 H                     0.143901
     15 H                     0.140530
     16 C                    -0.662048
     17 H                     0.167657
     18 H                     0.153418
     19 C                    -0.478914
     20 H                     0.146717
     21 H                     0.203335
     22 C                     0.349151
     23 H                     0.230957
     24 C                    -0.271722
     25 O                    -0.181394
     26 C                    -0.700616
     27 H                     0.132192
     28 O                    -0.266310
     29 H                     0.188560
     30 H                     0.318769
     31 H                     0.144774
  ----------------------------------------
  Sum of atomic charges =     0.000000

 -----------------------------------------------------------------
                    Cartesian Multipole Moments
 -----------------------------------------------------------------
    Charge (ESU x 10^10)
                 0.0000
    Dipole Moment (Debye)
         X      -3.8981      Y      -1.2946      Z      -0.7030
       Tot       4.1672
    Quadrupole Moments (Debye-Ang)
        XX     -89.8005     XY       2.9307     YY     -87.3792
        XZ      -4.1276     YZ      -9.0602     ZZ     -80.3538
    Octopole Moments (Debye-Ang^2)
       XXX     -12.3355    XXY      20.6178    XYY     -20.2439
       YYY     -26.4089    XXZ      -4.0742    XYZ     -11.4053
       YYZ       0.5660    XZZ       3.5577    YZZ     -14.7571
       ZZZ      -0.1794
    Hexadecapole Moments (Debye-Ang^3)
      XXXX   -2716.5335   XXXY      99.2304   XXYY    -625.8089
      XYYY       0.5520   YYYY    -795.0855   XXXZ      -8.1749
      XXYZ     -24.8825   XYYZ     -15.9394   YYYZ     -63.6058
      XXZZ    -502.2849   XYZZ      -4.2838   YYZZ    -204.1408
      XZZZ      -3.1754   YZZZ     -20.4936   ZZZZ    -420.2706
 -----------------------------------------------------------------
 Calculating analytic gradient of the SCF energy
 Gradient of SCF Energy
            1           2           3           4           5           6
    1  -0.0000799   0.0000056  -0.0000576  -0.0000117  -0.0002618   0.0000058
    2  -0.0001728   0.0000166   0.0000134  -0.0000079   0.0001850  -0.0000905
    3   0.0000168   0.0000094   0.0000017   0.0000211  -0.0000230   0.0000528
            7           8           9          10          11          12
    1   0.0001184  -0.0000521  -0.0000415  -0.0000060   0.0000288   0.0000725
    2  -0.0001571  -0.0000019  -0.0000179   0.0000598  -0.0000094   0.0000297
    3   0.0000118  -0.0000010  -0.0000568   0.0000183   0.0000210  -0.0000167
           13          14          15          16          17          18
    1   0.0000084  -0.0000014  -0.0000185  -0.0000270   0.0000043   0.0000125
    2   0.0000080   0.0000216   0.0000190  -0.0000130   0.0000136   0.0000442
    3   0.0000068   0.0000166   0.0000026   0.0000101   0.0000531   0.0000060
           19          20          21          22          23          24
    1   0.0000310  -0.0000456   0.0000201   0.0003494  -0.0000388  -0.0000733
    2   0.0000241  -0.0000118  -0.0000075   0.0002663  -0.0000098  -0.0004010
    3   0.0000336  -0.0000082   0.0000364  -0.0000176  -0.0000077  -0.0002281
           25          26          27          28          29          30
    1  -0.0000024   0.0001444  -0.0000104   0.0001285  -0.0000210  -0.0000823
    2   0.0002558  -0.0000525   0.0000443   0.0001630   0.0001010  -0.0002485
    3   0.0000733   0.0001153  -0.0000771  -0.0003713  -0.0000349   0.0002822
           31
    1  -0.0000984
    2  -0.0000637
    3   0.0000536
 Max gradient component =       4.010E-04
 RMS gradient           =       1.095E-04
 Gradient time:  CPU 113.83 s  wall 19.22 s
 Geometry Optimization Parameters
   NAtoms,    NIC,     NZ,  NCons,   NDum,   NFix, NCnnct, MaxDiis
       31     245       0       0       0       0       0       0

 Cartesian Hessian Update
 Hessian Updated using BFGS Update


** GEOMETRY OPTIMIZATION IN DELOCALIZED INTERNAL COORDINATES **
   Searching for a Minimum

   Optimization Cycle:  11

                       Coordinates (Angstroms)
     ATOM                X               Y               Z
      1  C         0.2143095487    0.1508816598   -0.5891004762
      2  H         0.1167835404   -0.3942569684   -1.5381511908
      3  C        -0.3157476716   -0.7791652220    0.5134696341
      4  H        -0.1712395472   -0.2948126593    1.4897734605
      5  O         0.4493059510   -2.0030435541    0.4859304368
      6  H         0.1114628971   -2.6058522643    1.1568199393
      7  C        -1.8021453823   -1.0945969297    0.3341193512
      8  H        -1.9269567466   -1.6597275037   -0.5985671058
      9  H        -2.1267916492   -1.7544988105    1.1493617857
     10  C        -2.6786047583    0.1660171354    0.2969330767
     11  H        -2.5581901768    0.6912974096    1.2552020945
     12  C        -4.1610168310   -0.1783545416    0.1290205129
     13  H        -4.5173390771   -0.8197983650    0.9405722781
     14  H        -4.7748179411    0.7269521011    0.1265278162
     15  H        -4.3392038746   -0.7038115238   -0.8151968143
     16  C        -2.1679925796    1.0942173694   -0.8124450762
     17  H        -2.7400777543    2.0281788727   -0.8117849033
     18  H        -2.3481537223    0.6186298870   -1.7859047782
     19  C        -0.6775443347    1.4107466627   -0.6559530450
     20  H        -0.3416632403    2.0321167573   -1.4917332437
     21  H        -0.5199403766    2.0102355446    0.2479420713
     22  C         1.7224467380    0.5735042374   -0.4726932440
     23  H         1.8069686093    1.4955433808   -1.0591451610
     24  C         2.0882112138    0.9530133630    0.9515292357
     25  O         1.8937387160    2.0500180477    1.4259326700
     26  C         2.7412811973   -0.4159638547   -1.0838617238
     27  H         2.3789823876   -0.7088749464   -2.0815603965
     28  O         3.0459694088   -1.5498591375   -0.2956145684
     29  H         3.6903094197    0.1080076079   -1.2297826052
     30  H         2.2076966777   -1.9637651930   -0.0333744304
     31  H         2.5495559525    0.1528264888    1.5606636530
   Point Group: c1    Number of degrees of freedom:    87


   Energy is   -617.750495072

 Hessian Updated using BFGS Update

 87 Hessian modes will be used to form the next step
  Hessian Eigenvalues:
     0.000692    0.004186    0.005526    0.005931    0.006720    0.007678
     0.007853    0.012193    0.018441    0.020298    0.021213    0.034519
     0.037986    0.038177    0.040193    0.043003    0.043866    0.045634
     0.047586    0.048207    0.048452    0.049318    0.050380    0.052136
     0.055910    0.056181    0.056944    0.057847    0.059793    0.061482
     0.063688    0.069270    0.079127    0.082640    0.083811    0.083997
     0.092263    0.109402    0.118743    0.133734    0.143552    0.149448
     0.159411    0.159844    0.159977    0.160026    0.160952    0.161820
     0.168630    0.181299    0.188462    0.194924    0.209063    0.219958
     0.224721    0.258603    0.268149    0.273239    0.279858    0.288365
     0.290689    0.291638    0.295854    0.303809    0.312102    0.332727
     0.337053    0.337159    0.338293    0.338903    0.339311    0.339636
     0.340340    0.340482    0.340566    0.341173    0.341577    0.341956
     0.342172    0.342334    0.342472    0.414602    0.450847    0.491080
     0.519606    0.603463    0.896077

 Minimum Search - Taking Simple RFO Step
 Searching for Lamda that Minimizes Along All modes
 Value Taken    Lamda =  -0.00001835
 Step Taken.  Stepsize is  0.118808

                             Maximum     Tolerance    Cnvgd?
         Gradient           0.000921      0.000300      NO
         Displacement       0.054839      0.001200      NO
         Energy change     -0.000017      0.000001      NO


 New Cartesian Coordinates Obtained by Inverse Iteration

 Displacement from previous Coordinates is:  0.136812
 ----------------------------------------------------------------
             Standard Nuclear Orientation (Angstroms)
    I     Atom           X                Y                Z
 ----------------------------------------------------------------
    1      C       0.2140693944     0.1512513043    -0.5870667699
    2      H       0.1158707311    -0.3944991176    -1.5357031694
    3      C      -0.3164471973    -0.7775790911     0.5162610994
    4      H      -0.1728233728    -0.2915693416     1.4917519977
    5      O       0.4491748717    -2.0011377721     0.4907469904
    6      H       0.1170602169    -2.6002356422     1.1676764271
    7      C      -1.8025989392    -1.0936474548     0.3359287380
    8      H      -1.9261580934    -1.6601830154    -0.5960339163
    9      H      -2.1277909492    -1.7524410521     1.1518186603
   10      C      -2.6794280072     0.1666290771     0.2960914276
   11      H      -2.5607834716     0.6928249316     1.2540447558
   12      C      -4.1614189037    -0.1789611209     0.1262102522
   13      H      -4.5185716688    -0.8197805778     0.9378984291
   14      H      -4.7759353914     0.7258380260     0.1216346923
   15      H      -4.3375525597    -0.7057340253    -0.8176647049
   16      C      -2.1675694142     1.0941173666    -0.8133838529
   17      H      -2.7399309497     2.0279193715    -0.8143258038
   18      H      -2.3463854352     0.6175683002    -1.7866377246
   19      C      -0.6773416781     1.4112801306    -0.6552592232
   20      H      -0.3403300270     2.0319042055    -1.4912096357
   21      H      -0.5201227377     2.0109026692     0.2484805319
   22      C       1.7231973085     0.5718819769    -0.4713705405
   23      H       1.8071974531     1.4945361964    -1.0572289758
   24      C       2.0929688537     0.9516622538     0.9522755400
   25      O       1.8608510812     2.0350638259     1.4407092849
   26      C       2.7400304730    -0.4170065263    -1.0855657637
   27      H       2.3815763920    -0.7004392636    -2.0874059467
   28      O       3.0356438542    -1.5588885211    -0.3053821638
   29      H       3.6924112497     0.1033863482    -1.2231107802
   30      H       2.1939581740    -1.9643538911    -0.0411286111
   31      H       2.5967753373     0.1654954802     1.5458780091
 ----------------------------------------------------------------
 Molecular Point Group                 C1    NOp =  1
 Largest Abelian Subgroup              C1    NOp =  1
 Nuclear Repulsion Energy =   881.7972284308 hartrees
 There are       51 alpha and       51 beta electrons
 Applying Cartesian multipole field
    Component          Value
    ---------          -----
     (2,0,0)        1.00000E-11
     (0,2,0)        2.00000E-11
     (0,0,2)       -3.00000E-11
 Nucleus-field energy     =     0.0000000221 hartrees
 Requested basis set is 6-311++G(d,p)
 There are 168 shells and 412 basis functions
 A cutoff of  1.0D-11 yielded  12141 shell pairs
 There are     72769 function pairs (     77235 Cartesian)
 Smallest overlap matrix eigenvalue = 1.83E-06

 Q-Chem warning in module stvman/mkSTV.C, line 306:

 Overlap eigenvalue is smaller than square root of threshold
 Use THRESH >= 12 to get rid of this warning

 Guess from superposition of atomic densities
 Warning:  Energy on first SCF cycle will be non-variational
 SAD guess density has 102.000000 electrons

 -----------------------------------------------------------------------
  General SCF calculation program by
  Eric Jon Sundstrom, Paul Horn, Yuezhi Mao, Dmitri Zuev, Alec White,
  David Stuck, Shaama M.S., Shane Yost, Joonho Lee, David Small,
  Daniel Levine, Susi Lehtola, Hugh Burton, Evgeny Epifanovsky
 -----------------------------------------------------------------------
 Exchange:     0.2000 Hartree-Fock + 0.0800 Slater + 0.7200 B88
 Correlation:  0.1900 VWN1RPA + 0.8100 LYP
 Using SG-1 standard quadrature grid
 using 6 threads for integral computing
 -------------------------------------------------------
 OpenMP Integral computing Module                
 Release: version 2.0, May 2017, Q-Chem Inc. Pleasanton 
 -------------------------------------------------------
 -------------------------------------------------------
 OpenMP BLAS3 based DFT computing Module                
 Release: version 1.0, May 2013, Q-Chem Inc. Pittsburgh 
 -------------------------------------------------------
 A restricted SCF calculation will be
 performed using DIIS
 SCF converges when DIIS error is below 1.0e-08
 ---------------------------------------
  Cycle       Energy         DIIS error
 ---------------------------------------
    1    -620.1553529690      2.99e-02  
    2    -617.4505179110      3.95e-03  
    3    -617.1585706725      5.79e-03  
    4    -617.7263901125      1.19e-03  
    5    -617.7482067482      3.75e-04  
    6    -617.7502935587      1.13e-04  
    7    -617.7504879519      3.37e-05  
    8    -617.7505058976      7.89e-06  
    9    -617.7505068898      2.20e-06  
   10    -617.7505069743      5.60e-07  
   11    -617.7505069794      1.92e-07  
   12    -617.7505069800      5.52e-08  
   13    -617.7505069800      2.14e-08  
   14    -617.7505069800      4.61e-09  Convergence criterion met
 ---------------------------------------
 SCF time:   CPU 529.63s  wall 92.00s 
 SCF   energy in the final basis set =     -617.7505069800
 Total energy in the final basis set =     -617.7505069800

 --------------------------------------------------------------

                    Orbital Energies (a.u.)
 --------------------------------------------------------------

 Alpha MOs
 -- Occupied --
-19.1547 -19.1273 -19.1067 -10.2616 -10.2445 -10.2202 -10.1992 -10.1912
-10.1883 -10.1837 -10.1774 -10.1758 -10.1701  -1.0566  -1.0542  -1.0136
 -0.8580  -0.8107  -0.7555  -0.7531  -0.6919  -0.6513  -0.6398  -0.6110
 -0.5788  -0.5643  -0.5385  -0.5082  -0.4925  -0.4827  -0.4722  -0.4658
 -0.4534  -0.4373  -0.4216  -0.4170  -0.4099  -0.4054  -0.4002  -0.3961
 -0.3882  -0.3646  -0.3590  -0.3541  -0.3384  -0.3374  -0.3210  -0.3145
 -0.3040  -0.2817  -0.2492
 -- Virtual --
 -0.0430  -0.0212  -0.0105  -0.0044   0.0024   0.0149   0.0190   0.0239
  0.0263   0.0337   0.0408   0.0423   0.0508   0.0527   0.0598   0.0655
  0.0697   0.0734   0.0753   0.0821   0.0852   0.0933   0.1020   0.1037
  0.1049   0.1094   0.1144   0.1169   0.1191   0.1228   0.1237   0.1264
  0.1318   0.1364   0.1378   0.1384   0.1408   0.1452   0.1459   0.1489
  0.1539   0.1569   0.1593   0.1634   0.1644   0.1689   0.1714   0.1730
  0.1758   0.1801   0.1847   0.1886   0.1929   0.1988   0.2040   0.2085
  0.2113   0.2169   0.2198   0.2255   0.2307   0.2336   0.2366   0.2396
  0.2441   0.2481   0.2520   0.2556   0.2694   0.2702   0.2738   0.2770
  0.2840   0.2884   0.2929   0.2954   0.3011   0.3048   0.3110   0.3171
  0.3237   0.3276   0.3315   0.3375   0.3392   0.3438   0.3493   0.3537
  0.3569   0.3627   0.3643   0.3670   0.3716   0.3823   0.3863   0.3974
  0.4114   0.4158   0.4272   0.4394   0.4546   0.4740   0.4771   0.4858
  0.4944   0.5007   0.5160   0.5271   0.5334   0.5526   0.5539   0.5704
  0.5765   0.5860   0.5960   0.6008   0.6088   0.6146   0.6239   0.6310
  0.6395   0.6483   0.6553   0.6630   0.6684   0.6822   0.6875   0.6921
  0.7008   0.7076   0.7187   0.7247   0.7354   0.7457   0.7500   0.7545
  0.7588   0.7661   0.7704   0.7788   0.7842   0.7845   0.7869   0.7945
  0.7994   0.8156   0.8385   0.8551   0.8801   0.9115   0.9223   0.9317
  0.9459   0.9620   0.9959   1.0177   1.0305   1.0498   1.0597   1.0978
  1.1004   1.1255   1.1414   1.1448   1.1580   1.1778   1.1856   1.1909
  1.2038   1.2200   1.2318   1.2663   1.2726   1.2777   1.2904   1.3026
  1.3123   1.3340   1.3492   1.3891   1.4127   1.4326   1.4446   1.4613
  1.4738   1.4858   1.5135   1.5220   1.5233   1.5502   1.5562   1.5640
  1.5701   1.5750   1.5860   1.5958   1.6008   1.6050   1.6152   1.6177
  1.6241   1.6321   1.6353   1.6434   1.6577   1.6703   1.6753   1.6908
  1.6925   1.7072   1.7209   1.7279   1.7401   1.7446   1.7585   1.7729
  1.7857   1.7923   1.8071   1.8215   1.8271   1.8394   1.8575   1.8667
  1.8792   1.8949   1.9093   1.9186   1.9374   1.9646   1.9928   1.9982
  2.0209   2.0395   2.0432   2.0667   2.0824   2.1026   2.1098   2.1228
  2.1592   2.1711   2.1838   2.1950   2.2162   2.2386   2.2551   2.2649
  2.2839   2.2995   2.3027   2.3462   2.3571   2.3720   2.4015   2.4112
  2.4302   2.4443   2.4686   2.4742   2.4871   2.5004   2.5187   2.5337
  2.5406   2.5551   2.5709   2.5813   2.5853   2.6169   2.6278   2.6410
  2.6657   2.6687   2.6891   2.6996   2.7151   2.7186   2.7314   2.7495
  2.7620   2.7760   2.8089   2.8157   2.8322   2.8553   2.8584   2.8817
  2.9035   2.9130   2.9223   2.9500   2.9584   2.9615   2.9961   3.0029
  3.0086   3.0271   3.0399   3.0505   3.0870   3.1183   3.1406   3.1635
  3.1653   3.1836   3.2066   3.2533   3.2852   3.3112   3.3353   3.3670
  3.4097   3.4194   3.4798   3.5138   3.5296   3.5564   3.7697   3.7792
  3.7948   3.8114   3.8315   3.8587   3.8834   3.8985   3.9186   3.9578
  3.9780   4.0285   4.0486   4.1085   4.1187   4.1947   4.2518   4.2770
  4.3012   4.3643   4.3744   5.0754   5.0942   5.1361   5.1752   5.4415
  5.4583   5.6458   5.7254   5.7457  23.7826  23.8062  23.8363  23.8688
 23.8754  23.9143  23.9193  23.9446  23.9495  23.9766  49.9237  49.9680
 50.0000
 --------------------------------------------------------------

          Ground-State Mulliken Net Atomic Charges

     Atom                 Charge (a.u.)
  ----------------------------------------
      1 C                     0.546550
      2 H                     0.213101
      3 C                    -0.667497
      4 H                     0.230389
      5 O                    -0.236455
      6 H                     0.259341
      7 C                    -0.541141
      8 H                     0.208141
      9 H                     0.123767
     10 C                     0.513332
     11 H                     0.165682
     12 C                    -0.716887
     13 H                     0.137137
     14 H                     0.143830
     15 H                     0.140490
     16 C                    -0.663617
     17 H                     0.167499
     18 H                     0.153405
     19 C                    -0.482077
     20 H                     0.145748
     21 H                     0.205869
     22 C                     0.369266
     23 H                     0.230597
     24 C                    -0.273999
     25 O                    -0.181874
     26 C                    -0.708305
     27 H                     0.131744
     28 O                    -0.267731
     29 H                     0.187957
     30 H                     0.320973
     31 H                     0.144768
  ----------------------------------------
  Sum of atomic charges =     0.000000

 -----------------------------------------------------------------
                    Cartesian Multipole Moments
 -----------------------------------------------------------------
    Charge (ESU x 10^10)
                 0.0000
    Dipole Moment (Debye)
         X      -3.8143      Y      -1.2307      Z      -0.6990
       Tot       4.0684
    Quadrupole Moments (Debye-Ang)
        XX     -89.4932     XY       3.2048     YY     -87.3467
        XZ      -4.0079     YZ      -9.1173     ZZ     -80.4279
    Octopole Moments (Debye-Ang^2)
       XXX     -10.4728    XXY      21.5587    XYY     -19.6146
       YYY     -25.2030    XXZ      -3.5379    XYZ     -11.3255
       YYZ       0.6449    XZZ       3.7147    YZZ     -14.8516
       ZZZ      -0.4421
    Hexadecapole Moments (Debye-Ang^3)
      XXXX   -2708.3204   XXXY     102.6157   XXYY    -623.8165
      XYYY       4.5332   YYYY    -792.8931   XXXZ      -5.9299
      XXYZ     -24.4531   XYYZ     -15.0255   YYYZ     -63.7908
      XXZZ    -501.7158   XYZZ      -3.5878   YYZZ    -204.1658
      XZZZ      -2.9651   YZZZ     -21.3002   ZZZZ    -422.4648
 -----------------------------------------------------------------
 Calculating analytic gradient of the SCF energy
 Gradient of SCF Energy
            1           2           3           4           5           6
    1  -0.0001858  -0.0000309   0.0000018  -0.0000635  -0.0000850   0.0000546
    2  -0.0001415   0.0000292  -0.0001537   0.0000228   0.0001968  -0.0000323
    3   0.0000358   0.0000184  -0.0000008   0.0000131  -0.0000589   0.0000198
            7           8           9          10          11          12
    1   0.0000704  -0.0000285  -0.0000301   0.0000029   0.0000236   0.0000366
    2  -0.0001154   0.0000062  -0.0000139   0.0000491  -0.0000132   0.0000181
    3   0.0000123   0.0000028  -0.0000419   0.0000006   0.0000167  -0.0000042
           13          14          15          16          17          18
    1   0.0000005   0.0000019  -0.0000105  -0.0000298   0.0000090   0.0000052
    2   0.0000034   0.0000137   0.0000154  -0.0000251   0.0000185   0.0000375
    3   0.0000041   0.0000173   0.0000040   0.0000179   0.0000436   0.0000103
           19          20          21          22          23          24
    1   0.0000406  -0.0000124   0.0000469   0.0005178  -0.0000285  -0.0002252
    2   0.0000569  -0.0000242  -0.0000204   0.0002910  -0.0000231  -0.0002891
    3   0.0000235  -0.0000108   0.0000443  -0.0000066   0.0000240  -0.0001406
           25          26          27          28          29          30
    1   0.0000201   0.0000152   0.0000431  -0.0000955  -0.0000014  -0.0000065
    2   0.0002040  -0.0000034   0.0000015  -0.0000915   0.0000563  -0.0000891
    3   0.0000271   0.0001331  -0.0000782  -0.0003283   0.0000023   0.0001926
           31
    1  -0.0000565
    2   0.0000155
    3   0.0000067
 Max gradient component =       5.178E-04
 RMS gradient           =       1.005E-04
 Gradient time:  CPU 114.02 s  wall 19.24 s
 Geometry Optimization Parameters
   NAtoms,    NIC,     NZ,  NCons,   NDum,   NFix, NCnnct, MaxDiis
       31     245       0       0       0       0       0       0

 Cartesian Hessian Update
 Hessian Updated using BFGS Update


** GEOMETRY OPTIMIZATION IN DELOCALIZED INTERNAL COORDINATES **
   Searching for a Minimum

   Optimization Cycle:  12

                       Coordinates (Angstroms)
     ATOM                X               Y               Z
      1  C         0.2140693944    0.1512513043   -0.5870667699
      2  H         0.1158707311   -0.3944991176   -1.5357031694
      3  C        -0.3164471973   -0.7775790911    0.5162610994
      4  H        -0.1728233728   -0.2915693416    1.4917519977
      5  O         0.4491748717   -2.0011377721    0.4907469904
      6  H         0.1170602169   -2.6002356422    1.1676764271
      7  C        -1.8025989392   -1.0936474548    0.3359287380
      8  H        -1.9261580934   -1.6601830154   -0.5960339163
      9  H        -2.1277909492   -1.7524410521    1.1518186603
     10  C        -2.6794280072    0.1666290771    0.2960914276
     11  H        -2.5607834716    0.6928249316    1.2540447558
     12  C        -4.1614189037   -0.1789611209    0.1262102522
     13  H        -4.5185716688   -0.8197805778    0.9378984291
     14  H        -4.7759353914    0.7258380260    0.1216346923
     15  H        -4.3375525597   -0.7057340253   -0.8176647049
     16  C        -2.1675694142    1.0941173666   -0.8133838529
     17  H        -2.7399309497    2.0279193715   -0.8143258038
     18  H        -2.3463854352    0.6175683002   -1.7866377246
     19  C        -0.6773416781    1.4112801306   -0.6552592232
     20  H        -0.3403300270    2.0319042055   -1.4912096357
     21  H        -0.5201227377    2.0109026692    0.2484805319
     22  C         1.7231973085    0.5718819769   -0.4713705405
     23  H         1.8071974531    1.4945361964   -1.0572289758
     24  C         2.0929688537    0.9516622538    0.9522755400
     25  O         1.8608510812    2.0350638259    1.4407092849
     26  C         2.7400304730   -0.4170065263   -1.0855657637
     27  H         2.3815763920   -0.7004392636   -2.0874059467
     28  O         3.0356438542   -1.5588885211   -0.3053821638
     29  H         3.6924112497    0.1033863482   -1.2231107802
     30  H         2.1939581740   -1.9643538911   -0.0411286111
     31  H         2.5967753373    0.1654954802    1.5458780091
   Point Group: c1    Number of degrees of freedom:    87


   Energy is   -617.750506980

 Hessian Updated using BFGS Update

 87 Hessian modes will be used to form the next step
  Hessian Eigenvalues:
     0.000471    0.004233    0.005526    0.005950    0.006615    0.007847
     0.007995    0.012158    0.017661    0.020189    0.021161    0.034283
     0.037948    0.038019    0.040178    0.043351    0.043935    0.045680
     0.047593    0.048411    0.048452    0.049317    0.050397    0.052561
     0.055780    0.056180    0.056932    0.057841    0.059678    0.061487
     0.063775    0.069446    0.079129    0.082669    0.083854    0.083996
     0.092250    0.109392    0.118807    0.133948    0.143717    0.149757
     0.159172    0.159865    0.159961    0.159978    0.160979    0.161526
     0.167927    0.178121    0.187690    0.195143    0.209372    0.220355
     0.227429    0.259933    0.268684    0.272899    0.279362    0.288501
     0.290814    0.291886    0.295899    0.304613    0.309809    0.333029
     0.337052    0.337113    0.338290    0.338904    0.339304    0.339633
     0.340343    0.340493    0.340566    0.341166    0.341541    0.341956
     0.342164    0.342335    0.342397    0.414815    0.452437    0.493821
     0.519622    0.605486    0.892058

 Minimum Search - Taking Simple RFO Step
 Searching for Lamda that Minimizes Along All modes
 Value Taken    Lamda =  -0.00001563
 Step Taken.  Stepsize is  0.124648

                             Maximum     Tolerance    Cnvgd?
         Gradient           0.000399      0.000300      NO
         Displacement       0.059574      0.001200      NO
         Energy change     -0.000012      0.000001      NO


 New Cartesian Coordinates Obtained by Inverse Iteration

 Displacement from previous Coordinates is:  0.156405
 ----------------------------------------------------------------
             Standard Nuclear Orientation (Angstroms)
    I     Atom           X                Y                Z
 ----------------------------------------------------------------
    1      C       0.2137663117     0.1523939061    -0.5837860508
    2      H       0.1156955899    -0.3949197023    -1.5315928193
    3      C      -0.3169970142    -0.7746351976     0.5206272361
    4      H      -0.1727077088    -0.2872052345     1.4951251693
    5      O       0.4484685652    -1.9985389254     0.4966622429
    6      H       0.1201145019    -2.5943521289     1.1782437286
    7      C      -1.8033499234    -1.0907940537     0.3402758346
    8      H      -1.9256195570    -1.6610272087    -0.5895798448
    9      H      -2.1289241180    -1.7466087924     1.1584004533
   10      C      -2.6811600387     0.1685055088     0.2945133157
   11      H      -2.5655963905     0.6978696677     1.2510451198
   12      C      -4.1623992668    -0.1796699788     0.1219467230
   13      H      -4.5207311336    -0.8182888005     0.9348587418
   14      H      -4.7783165159     0.7241357466     0.1125730399
   15      H      -4.3350869513    -0.7100559463    -0.8205451012
   16      C      -2.1674890472     1.0930038038    -0.8166385404
   17      H      -2.7408878252     2.0261592586    -0.8222006832
   18      H      -2.3432482147     0.6129748738    -1.7887684991
   19      C      -0.6779896191     1.4120826178    -0.6552856425
   20      H      -0.3392601799     2.0318061519    -1.4912988743
   21      H      -0.5231987165     2.0128090737     0.2479871837
   22      C       1.7232897588     0.5706011432    -0.4685958759
   23      H       1.8064004241     1.4957382581    -1.0511330280
   24      C       2.1014077542     0.9449300062     0.9551167467
   25      O       1.8305691965     2.0092259214     1.4649274025
   26      C       2.7372106313    -0.4159905500    -1.0894419079
   27      H       2.3785440752    -0.6928117722    -2.0929622196
   28      O       3.0293329880    -1.5629571275    -0.3152352876
   29      H       3.6913665959     0.1021691366    -1.2237102432
   30      H       2.1858889726    -1.9635712467    -0.0494382022
   31      H       2.6505034498     0.1728266419     1.5268391353
 ----------------------------------------------------------------
 Molecular Point Group                 C1    NOp =  1
 Largest Abelian Subgroup              C1    NOp =  1
 Nuclear Repulsion Energy =   882.0744046328 hartrees
 There are       51 alpha and       51 beta electrons
 Applying Cartesian multipole field
    Component          Value
    ---------          -----
     (2,0,0)        1.00000E-11
     (0,2,0)        2.00000E-11
     (0,0,2)       -3.00000E-11
 Nucleus-field energy     =     0.0000000219 hartrees
 Requested basis set is 6-311++G(d,p)
 There are 168 shells and 412 basis functions
 A cutoff of  1.0D-11 yielded  12141 shell pairs
 There are     72775 function pairs (     77241 Cartesian)
 Smallest overlap matrix eigenvalue = 1.84E-06

 Q-Chem warning in module stvman/mkSTV.C, line 306:

 Overlap eigenvalue is smaller than square root of threshold
 Use THRESH >= 12 to get rid of this warning

 Guess from superposition of atomic densities
 Warning:  Energy on first SCF cycle will be non-variational
 SAD guess density has 102.000000 electrons

 -----------------------------------------------------------------------
  General SCF calculation program by
  Eric Jon Sundstrom, Paul Horn, Yuezhi Mao, Dmitri Zuev, Alec White,
  David Stuck, Shaama M.S., Shane Yost, Joonho Lee, David Small,
  Daniel Levine, Susi Lehtola, Hugh Burton, Evgeny Epifanovsky
 -----------------------------------------------------------------------
 Exchange:     0.2000 Hartree-Fock + 0.0800 Slater + 0.7200 B88
 Correlation:  0.1900 VWN1RPA + 0.8100 LYP
 Using SG-1 standard quadrature grid
 using 6 threads for integral computing
 -------------------------------------------------------
 OpenMP Integral computing Module                
 Release: version 2.0, May 2017, Q-Chem Inc. Pleasanton 
 -------------------------------------------------------
 -------------------------------------------------------
 OpenMP BLAS3 based DFT computing Module                
 Release: version 1.0, May 2013, Q-Chem Inc. Pittsburgh 
 -------------------------------------------------------
 A restricted SCF calculation will be
 performed using DIIS
 SCF converges when DIIS error is below 1.0e-08
 ---------------------------------------
  Cycle       Energy         DIIS error
 ---------------------------------------
    1    -620.1556110019      2.99e-02  
    2    -617.4504116866      3.95e-03  
    3    -617.1574429270      5.80e-03  
    4    -617.7263797783      1.19e-03  
    5    -617.7482189013      3.75e-04  
    6    -617.7503052444      1.13e-04  
    7    -617.7504995656      3.38e-05  
    8    -617.7505175922      7.90e-06  
    9    -617.7505185871      2.20e-06  
   10    -617.7505186718      5.62e-07  
   11    -617.7505186768      1.93e-07  
   12    -617.7505186774      5.56e-08  
   13    -617.7505186775      2.13e-08  
   14    -617.7505186775      4.63e-09  Convergence criterion met
 ---------------------------------------
 SCF time:   CPU 529.84s  wall 92.00s 
 SCF   energy in the final basis set =     -617.7505186775
 Total energy in the final basis set =     -617.7505186775

 --------------------------------------------------------------

                    Orbital Energies (a.u.)
 --------------------------------------------------------------

 Alpha MOs
 -- Occupied --
-19.1545 -19.1273 -19.1066 -10.2618 -10.2441 -10.2200 -10.1989 -10.1913
-10.1881 -10.1834 -10.1771 -10.1755 -10.1699  -1.0567  -1.0541  -1.0136
 -0.8577  -0.8105  -0.7553  -0.7530  -0.6917  -0.6510  -0.6395  -0.6109
 -0.5785  -0.5643  -0.5384  -0.5079  -0.4922  -0.4827  -0.4721  -0.4660
 -0.4531  -0.4373  -0.4215  -0.4164  -0.4097  -0.4053  -0.4003  -0.3964
 -0.3879  -0.3643  -0.3588  -0.3538  -0.3382  -0.3372  -0.3208  -0.3144
 -0.3038  -0.2816  -0.2492
 -- Virtual --
 -0.0434  -0.0209  -0.0104  -0.0043   0.0025   0.0150   0.0190   0.0241
  0.0263   0.0338   0.0408   0.0421   0.0507   0.0530   0.0600   0.0656
  0.0697   0.0736   0.0753   0.0821   0.0854   0.0936   0.1021   0.1038
  0.1049   0.1095   0.1144   0.1170   0.1193   0.1227   0.1239   0.1264
  0.1318   0.1365   0.1377   0.1385   0.1408   0.1454   0.1459   0.1486
  0.1543   0.1572   0.1595   0.1634   0.1646   0.1689   0.1715   0.1732
  0.1759   0.1801   0.1849   0.1888   0.1928   0.1991   0.2042   0.2084
  0.2113   0.2173   0.2202   0.2258   0.2307   0.2340   0.2366   0.2401
  0.2442   0.2482   0.2521   0.2559   0.2692   0.2704   0.2732   0.2772
  0.2845   0.2888   0.2923   0.2955   0.3016   0.3048   0.3108   0.3173
  0.3237   0.3278   0.3317   0.3375   0.3393   0.3435   0.3494   0.3538
  0.3576   0.3625   0.3645   0.3675   0.3719   0.3819   0.3861   0.3974
  0.4120   0.4163   0.4260   0.4393   0.4552   0.4743   0.4777   0.4857
  0.4947   0.5009   0.5167   0.5284   0.5334   0.5535   0.5544   0.5711
  0.5763   0.5862   0.5960   0.6010   0.6081   0.6152   0.6236   0.6311
  0.6398   0.6483   0.6559   0.6631   0.6681   0.6825   0.6868   0.6924
  0.7009   0.7070   0.7189   0.7242   0.7356   0.7461   0.7504   0.7540
  0.7592   0.7659   0.7706   0.7794   0.7842   0.7853   0.7868   0.7949
  0.8001   0.8158   0.8396   0.8551   0.8787   0.9120   0.9234   0.9315
  0.9443   0.9626   0.9967   1.0182   1.0303   1.0502   1.0607   1.0976
  1.1006   1.1260   1.1409   1.1449   1.1568   1.1776   1.1862   1.1904
  1.2055   1.2198   1.2324   1.2676   1.2747   1.2782   1.2910   1.3048
  1.3112   1.3344   1.3506   1.3877   1.4132   1.4297   1.4447   1.4592
  1.4743   1.4862   1.5134   1.5213   1.5231   1.5506   1.5571   1.5632
  1.5706   1.5754   1.5860   1.5958   1.6011   1.6058   1.6152   1.6180
  1.6244   1.6329   1.6350   1.6428   1.6578   1.6712   1.6763   1.6913
  1.6935   1.7078   1.7208   1.7300   1.7400   1.7428   1.7574   1.7733
  1.7862   1.7916   1.8060   1.8209   1.8271   1.8388   1.8572   1.8658
  1.8802   1.8950   1.9110   1.9187   1.9383   1.9646   1.9933   1.9981
  2.0209   2.0400   2.0434   2.0659   2.0821   2.1001   2.1107   2.1237
  2.1586   2.1713   2.1844   2.1953   2.2166   2.2388   2.2555   2.2655
  2.2843   2.2995   2.3032   2.3474   2.3573   2.3713   2.4010   2.4119
  2.4329   2.4457   2.4699   2.4743   2.4874   2.5011   2.5185   2.5342
  2.5416   2.5555   2.5717   2.5811   2.5859   2.6173   2.6267   2.6408
  2.6665   2.6699   2.6902   2.7005   2.7154   2.7187   2.7331   2.7466
  2.7617   2.7761   2.8089   2.8153   2.8314   2.8554   2.8582   2.8802
  2.9039   2.9129   2.9236   2.9496   2.9583   2.9621   2.9965   3.0028
  3.0091   3.0262   3.0409   3.0511   3.0869   3.1187   3.1385   3.1643
  3.1654   3.1840   3.2077   3.2527   3.2851   3.3117   3.3356   3.3663
  3.4106   3.4184   3.4809   3.5147   3.5311   3.5548   3.7700   3.7795
  3.7950   3.8116   3.8317   3.8585   3.8820   3.8971   3.9182   3.9575
  3.9780   4.0291   4.0493   4.1059   4.1190   4.1955   4.2531   4.2772
  4.3034   4.3646   4.3754   5.0743   5.0940   5.1358   5.1754   5.4422
  5.4587   5.6460   5.7255   5.7458  23.7829  23.8063  23.8365  23.8688
 23.8755  23.9146  23.9198  23.9449  23.9498  23.9769  49.9240  49.9686
 50.0001
 --------------------------------------------------------------

          Ground-State Mulliken Net Atomic Charges

     Atom                 Charge (a.u.)
  ----------------------------------------
      1 C                     0.541725
      2 H                     0.213147
      3 C                    -0.670633
      4 H                     0.228505
      5 O                    -0.237875
      6 H                     0.259868
      7 C                    -0.533783
      8 H                     0.207852
      9 H                     0.123619
     10 C                     0.510696
     11 H                     0.165883
     12 C                    -0.715462
     13 H                     0.137118
     14 H                     0.143736
     15 H                     0.140430
     16 C                    -0.665314
     17 H                     0.167304
     18 H                     0.153437
     19 C                    -0.487654
     20 H                     0.144662
     21 H                     0.208666
     22 C                     0.389696
     23 H                     0.229816
     24 C                    -0.275995
     25 O                    -0.182962
     26 C                    -0.714519
     27 H                     0.131433
     28 O                    -0.268297
     29 H                     0.187408
     30 H                     0.322007
     31 H                     0.145486
  ----------------------------------------
  Sum of atomic charges =     0.000000

 -----------------------------------------------------------------
                    Cartesian Multipole Moments
 -----------------------------------------------------------------
    Charge (ESU x 10^10)
                 0.0000
    Dipole Moment (Debye)
         X      -3.7270      Y      -1.1615      Z      -0.7149
       Tot       3.9688
    Quadrupole Moments (Debye-Ang)
        XX     -89.1952     XY       3.4579     YY     -87.2077
        XZ      -3.9262     YZ      -9.1756     ZZ     -80.5598
    Octopole Moments (Debye-Ang^2)
       XXX      -8.8041    XXY      22.4347    XYY     -18.7735
       YYY     -23.7512    XXZ      -3.1060    XYZ     -11.2688
       YYZ       0.6689    XZZ       3.7597    YZZ     -14.9917
       ZZZ      -1.0026
    Hexadecapole Moments (Debye-Ang^3)
      XXXX   -2702.7824   XXXY     105.8883   XXYY    -621.1852
      XYYY       8.7892   YYYY    -787.0615   XXXZ      -4.3520
      XXYZ     -24.1384   XYYZ     -14.2878   YYYZ     -63.4165
      XXZZ    -501.8529   XYZZ      -2.9706   YYZZ    -204.0488
      XZZZ      -3.6923   YZZZ     -22.0895   ZZZZ    -426.4386
 -----------------------------------------------------------------
 Calculating analytic gradient of the SCF energy
 Gradient of SCF Energy
            1           2           3           4           5           6
    1  -0.0001367  -0.0000046   0.0001708  -0.0000424   0.0000059   0.0000486
    2  -0.0000562   0.0000141  -0.0002651   0.0000293   0.0001224   0.0000088
    3   0.0000749   0.0000087  -0.0000353   0.0000101  -0.0000367   0.0000032
            7           8           9          10          11          12
    1  -0.0000523   0.0000095  -0.0000004   0.0000116   0.0000001  -0.0000273
    2   0.0000670   0.0000049  -0.0000031  -0.0000035  -0.0000040   0.0000152
    3  -0.0000158   0.0000057  -0.0000144  -0.0000255   0.0000085  -0.0000007
           13          14          15          16          17          18
    1  -0.0000071  -0.0000063  -0.0000034  -0.0000142   0.0000033  -0.0000076
    2  -0.0000011   0.0000058   0.0000163  -0.0000348   0.0000107   0.0000199
    3   0.0000021   0.0000144   0.0000069   0.0000278   0.0000305   0.0000102
           19          20          21          22          23          24
    1   0.0000192   0.0000043   0.0000063   0.0003548  -0.0000508  -0.0000569
    2   0.0000546  -0.0000020   0.0000045   0.0000852  -0.0000385  -0.0001496
    3   0.0000073   0.0000119  -0.0000030   0.0000235  -0.0000217  -0.0001524
           25          26          27          28          29          30
    1   0.0000259  -0.0001631   0.0000350  -0.0000925   0.0000194   0.0000242
    2   0.0000592   0.0000269   0.0000243  -0.0001264   0.0000016   0.0001237
    3   0.0000271   0.0001313  -0.0000481  -0.0001667   0.0000454   0.0000378
           31
    1  -0.0000732
    2  -0.0000102
    3   0.0000332
 Max gradient component =       3.548E-04
 RMS gradient           =       7.238E-05
 Gradient time:  CPU 113.91 s  wall 19.23 s
 Geometry Optimization Parameters
   NAtoms,    NIC,     NZ,  NCons,   NDum,   NFix, NCnnct, MaxDiis
       31     245       0       0       0       0       0       0

 Cartesian Hessian Update
 Hessian Updated using BFGS Update


** GEOMETRY OPTIMIZATION IN DELOCALIZED INTERNAL COORDINATES **
   Searching for a Minimum

   Optimization Cycle:  13

                       Coordinates (Angstroms)
     ATOM                X               Y               Z
      1  C         0.2137663117    0.1523939061   -0.5837860508
      2  H         0.1156955899   -0.3949197023   -1.5315928193
      3  C        -0.3169970142   -0.7746351976    0.5206272361
      4  H        -0.1727077088   -0.2872052345    1.4951251693
      5  O         0.4484685652   -1.9985389254    0.4966622429
      6  H         0.1201145019   -2.5943521289    1.1782437286
      7  C        -1.8033499234   -1.0907940537    0.3402758346
      8  H        -1.9256195570   -1.6610272087   -0.5895798448
      9  H        -2.1289241180   -1.7466087924    1.1584004533
     10  C        -2.6811600387    0.1685055088    0.2945133157
     11  H        -2.5655963905    0.6978696677    1.2510451198
     12  C        -4.1623992668   -0.1796699788    0.1219467230
     13  H        -4.5207311336   -0.8182888005    0.9348587418
     14  H        -4.7783165159    0.7241357466    0.1125730399
     15  H        -4.3350869513   -0.7100559463   -0.8205451012
     16  C        -2.1674890472    1.0930038038   -0.8166385404
     17  H        -2.7408878252    2.0261592586   -0.8222006832
     18  H        -2.3432482147    0.6129748738   -1.7887684991
     19  C        -0.6779896191    1.4120826178   -0.6552856425
     20  H        -0.3392601799    2.0318061519   -1.4912988743
     21  H        -0.5231987165    2.0128090737    0.2479871837
     22  C         1.7232897588    0.5706011432   -0.4685958759
     23  H         1.8064004241    1.4957382581   -1.0511330280
     24  C         2.1014077542    0.9449300062    0.9551167467
     25  O         1.8305691965    2.0092259214    1.4649274025
     26  C         2.7372106313   -0.4159905500   -1.0894419079
     27  H         2.3785440752   -0.6928117722   -2.0929622196
     28  O         3.0293329880   -1.5629571275   -0.3152352876
     29  H         3.6913665959    0.1021691366   -1.2237102432
     30  H         2.1858889726   -1.9635712467   -0.0494382022
     31  H         2.6505034498    0.1728266419    1.5268391353
   Point Group: c1    Number of degrees of freedom:    87


   Energy is   -617.750518677

 Hessian Updated using BFGS Update

 87 Hessian modes will be used to form the next step
  Hessian Eigenvalues:
     0.000252    0.003678    0.005525    0.005934    0.006597    0.007100
     0.007863    0.011967    0.016815    0.020272    0.021145    0.034561
     0.037816    0.038183    0.040159    0.043354    0.044071    0.045710
     0.047602    0.048440    0.048703    0.049318    0.050410    0.052426
     0.055882    0.056180    0.056939    0.057868    0.059721    0.061504
     0.063795    0.069455    0.079155    0.082718    0.083914    0.084150
     0.092364    0.109084    0.118814    0.133497    0.143877    0.149725
     0.159217    0.159789    0.159945    0.159986    0.160858    0.161886
     0.168006    0.177360    0.189244    0.195592    0.212112    0.220593
     0.225708    0.260177    0.270074    0.272427    0.279275    0.289005
     0.290813    0.294100    0.296224    0.304840    0.308177    0.333213
     0.337057    0.337112    0.338281    0.338905    0.339303    0.339633
     0.340387    0.340512    0.340568    0.341179    0.341500    0.341958
     0.342137    0.342334    0.342375    0.413425    0.454409    0.493886
     0.519865    0.657188    0.892409

 Minimum Search - Taking Simple RFO Step
 Searching for Lamda that Minimizes Along All modes
 Value Taken    Lamda =  -0.00002023
 Step Taken.  Stepsize is  0.226318

                             Maximum     Tolerance    Cnvgd?
         Gradient           0.000337      0.000300      NO
         Displacement       0.112410      0.001200      NO
         Energy change     -0.000012      0.000001      NO


 New Cartesian Coordinates Obtained by Inverse Iteration

 Displacement from previous Coordinates is:  0.259067
 ----------------------------------------------------------------
             Standard Nuclear Orientation (Angstroms)
    I     Atom           X                Y                Z
 ----------------------------------------------------------------
    1      C       0.2129809431     0.1536026087    -0.5802135869
    2      H       0.1147142202    -0.3947698377    -1.5274790863
    3      C      -0.3184621351    -0.7716511554     0.5249523540
    4      H      -0.1720121122    -0.2838843802     1.4986142788
    5      O       0.4455050550    -1.9969576433     0.5008144912
    6      H       0.1217431568    -2.5887925174     1.1879815666
    7      C      -1.8050880297    -1.0872685291     0.3448145449
    8      H      -1.9265014381    -1.6614040013    -0.5827416993
    9      H      -2.1312318691    -1.7397064794     1.1653903123
   10      C      -2.6833395941     0.1713095259     0.2926938698
   11      H      -2.5711671537     0.7039594747     1.2477166168
   12      C      -4.1636457332    -0.1796518094     0.1168273303
   13      H      -4.5234562583    -0.8155628821     0.9312169563
   14      H      -4.7810544514     0.7230476677     0.1016396637
   15      H      -4.3321751957    -0.7144162604    -0.8239644614
   16      C      -2.1672793507     1.0924415632    -0.8202401312
   17      H      -2.7416597625     2.0249608412    -0.8313137950
   18      H      -2.3391665668     0.6084753056    -1.7911602184
   19      C      -0.6786845602     1.4132580185    -0.6544637339
   20      H      -0.3375999095     2.0327316257    -1.4898698052
   21      H      -0.5264926558     2.0138933904     0.2490852572
   22      C       1.7229273861     0.5678554116    -0.4652590610
   23      H       1.8052679085     1.4952622486    -1.0451507963
   24      C       2.1131829438     0.9396448163     0.9574955777
   25      O       1.7724334720     1.9658794796     1.5019843557
   26      C       2.7336767806    -0.4167608025    -1.0923648647
   27      H       2.3752122341    -0.6885640004    -2.0971600322
   28      O       3.0217611284    -1.5680184904    -0.3224316404
   29      H       3.6897462169     0.0987888657    -1.2240342694
   30      H       2.1765207911    -1.9648189561    -0.0563702918
   31      H       2.7429411338     0.2029219531     1.4919195511
 ----------------------------------------------------------------
 Molecular Point Group                 C1    NOp =  1
 Largest Abelian Subgroup              C1    NOp =  1
 Nuclear Repulsion Energy =   882.5812059223 hartrees
 There are       51 alpha and       51 beta electrons
 Applying Cartesian multipole field
    Component          Value
    ---------          -----
     (2,0,0)        1.00000E-11
     (0,2,0)        2.00000E-11
     (0,0,2)       -3.00000E-11
 Nucleus-field energy     =     0.0000000216 hartrees
 Requested basis set is 6-311++G(d,p)
 There are 168 shells and 412 basis functions
 A cutoff of  1.0D-11 yielded  12137 shell pairs
 There are     72777 function pairs (     77247 Cartesian)
 Smallest overlap matrix eigenvalue = 1.84E-06

 Q-Chem warning in module stvman/mkSTV.C, line 306:

 Overlap eigenvalue is smaller than square root of threshold
 Use THRESH >= 12 to get rid of this warning

 Guess from superposition of atomic densities
 Warning:  Energy on first SCF cycle will be non-variational
 SAD guess density has 102.000000 electrons

 -----------------------------------------------------------------------
  General SCF calculation program by
  Eric Jon Sundstrom, Paul Horn, Yuezhi Mao, Dmitri Zuev, Alec White,
  David Stuck, Shaama M.S., Shane Yost, Joonho Lee, David Small,
  Daniel Levine, Susi Lehtola, Hugh Burton, Evgeny Epifanovsky
 -----------------------------------------------------------------------
 Exchange:     0.2000 Hartree-Fock + 0.0800 Slater + 0.7200 B88
 Correlation:  0.1900 VWN1RPA + 0.8100 LYP
 Using SG-1 standard quadrature grid
 using 6 threads for integral computing
 -------------------------------------------------------
 OpenMP Integral computing Module                
 Release: version 2.0, May 2017, Q-Chem Inc. Pleasanton 
 -------------------------------------------------------
 -------------------------------------------------------
 OpenMP BLAS3 based DFT computing Module                
 Release: version 1.0, May 2013, Q-Chem Inc. Pittsburgh 
 -------------------------------------------------------
 A restricted SCF calculation will be
 performed using DIIS
 SCF converges when DIIS error is below 1.0e-08
 ---------------------------------------
  Cycle       Energy         DIIS error
 ---------------------------------------
    1    -620.1553242471      2.99e-02  
    2    -617.4500877787      3.95e-03  
    3    -617.1547980676      5.81e-03  
    4    -617.7263370918      1.20e-03  
    5    -617.7482415420      3.75e-04  
    6    -617.7503277957      1.13e-04  
    7    -617.7505222498      3.40e-05  
    8    -617.7505404531      7.94e-06  
    9    -617.7505414559      2.20e-06  
   10    -617.7505415407      5.67e-07  
   11    -617.7505415458      1.95e-07  
   12    -617.7505415465      5.64e-08  
   13    -617.7505415465      2.13e-08  
   14    -617.7505415465      4.67e-09  Convergence criterion met
 ---------------------------------------
 SCF time:   CPU 530.17s  wall 93.00s 
 SCF   energy in the final basis set =     -617.7505415465
 Total energy in the final basis set =     -617.7505415465

 --------------------------------------------------------------

                    Orbital Energies (a.u.)
 --------------------------------------------------------------

 Alpha MOs
 -- Occupied --
-19.1540 -19.1275 -19.1065 -10.2621 -10.2432 -10.2198 -10.1984 -10.1915
-10.1875 -10.1827 -10.1763 -10.1750 -10.1695  -1.0569  -1.0537  -1.0134
 -0.8571  -0.8101  -0.7549  -0.7527  -0.6914  -0.6506  -0.6388  -0.6107
 -0.5778  -0.5642  -0.5379  -0.5074  -0.4917  -0.4826  -0.4720  -0.4663
 -0.4524  -0.4373  -0.4213  -0.4153  -0.4093  -0.4050  -0.4006  -0.3966
 -0.3872  -0.3638  -0.3585  -0.3532  -0.3377  -0.3367  -0.3204  -0.3142
 -0.3032  -0.2815  -0.2494
 -- Virtual --
 -0.0442  -0.0204  -0.0102  -0.0040   0.0027   0.0150   0.0190   0.0245
  0.0262   0.0340   0.0409   0.0418   0.0507   0.0533   0.0603   0.0658
  0.0697   0.0742   0.0753   0.0823   0.0859   0.0941   0.1025   0.1040
  0.1050   0.1096   0.1145   0.1172   0.1195   0.1227   0.1244   0.1263
  0.1320   0.1368   0.1376   0.1388   0.1407   0.1454   0.1463   0.1481
  0.1551   0.1577   0.1599   0.1635   0.1650   0.1690   0.1717   0.1735
  0.1759   0.1801   0.1853   0.1892   0.1927   0.1994   0.2046   0.2083
  0.2115   0.2178   0.2215   0.2263   0.2308   0.2347   0.2366   0.2409
  0.2445   0.2484   0.2524   0.2564   0.2688   0.2706   0.2728   0.2776
  0.2851   0.2894   0.2912   0.2958   0.3022   0.3050   0.3107   0.3175
  0.3238   0.3283   0.3319   0.3375   0.3394   0.3429   0.3495   0.3539
  0.3589   0.3620   0.3652   0.3683   0.3729   0.3808   0.3859   0.3977
  0.4132   0.4173   0.4239   0.4397   0.4562   0.4746   0.4789   0.4858
  0.4950   0.5002   0.5181   0.5300   0.5341   0.5545   0.5567   0.5722
  0.5761   0.5863   0.5958   0.6004   0.6079   0.6161   0.6228   0.6311
  0.6403   0.6477   0.6572   0.6633   0.6678   0.6824   0.6860   0.6930
  0.7014   0.7062   0.7192   0.7230   0.7360   0.7464   0.7500   0.7540
  0.7595   0.7658   0.7709   0.7803   0.7842   0.7861   0.7872   0.7958
  0.8012   0.8164   0.8413   0.8548   0.8765   0.9127   0.9267   0.9311
  0.9415   0.9643   0.9984   1.0188   1.0306   1.0508   1.0631   1.0964
  1.1018   1.1269   1.1381   1.1461   1.1545   1.1767   1.1877   1.1899
  1.2085   1.2188   1.2342   1.2673   1.2771   1.2818   1.2922   1.3061
  1.3098   1.3357   1.3526   1.3844   1.4130   1.4243   1.4449   1.4566
  1.4752   1.4874   1.5135   1.5192   1.5246   1.5504   1.5586   1.5610
  1.5714   1.5763   1.5862   1.5956   1.6011   1.6074   1.6146   1.6187
  1.6248   1.6331   1.6356   1.6435   1.6580   1.6727   1.6776   1.6915
  1.6961   1.7087   1.7203   1.7327   1.7389   1.7412   1.7567   1.7743
  1.7870   1.7902   1.8049   1.8195   1.8278   1.8381   1.8566   1.8645
  1.8812   1.8950   1.9135   1.9198   1.9393   1.9644   1.9943   1.9982
  2.0206   2.0410   2.0437   2.0644   2.0815   2.0951   2.1121   2.1252
  2.1564   2.1719   2.1853   2.1948   2.2172   2.2389   2.2565   2.2668
  2.2848   2.2998   2.3045   2.3490   2.3577   2.3703   2.4001   2.4131
  2.4372   2.4481   2.4721   2.4746   2.4882   2.5017   2.5178   2.5351
  2.5433   2.5566   2.5732   2.5806   2.5869   2.6178   2.6240   2.6405
  2.6679   2.6719   2.6916   2.7029   2.7152   2.7197   2.7354   2.7419
  2.7613   2.7759   2.8096   2.8151   2.8293   2.8543   2.8608   2.8780
  2.9043   2.9128   2.9260   2.9485   2.9580   2.9635   2.9973   3.0028
  3.0103   3.0241   3.0425   3.0508   3.0870   3.1195   3.1346   3.1646
  3.1669   3.1848   3.2083   3.2523   3.2847   3.3123   3.3359   3.3644
  3.4114   3.4170   3.4830   3.5164   3.5342   3.5519   3.7707   3.7801
  3.7946   3.8121   3.8320   3.8581   3.8799   3.8951   3.9171   3.9570
  3.9774   4.0301   4.0501   4.1017   4.1197   4.1974   4.2554   4.2778
  4.3065   4.3650   4.3773   5.0723   5.0941   5.1356   5.1760   5.4427
  5.4592   5.6463   5.7251   5.7459  23.7837  23.8066  23.8369  23.8690
 23.8751  23.9151  23.9204  23.9457  23.9505  23.9774  49.9245  49.9692
 50.0000
 --------------------------------------------------------------

          Ground-State Mulliken Net Atomic Charges

     Atom                 Charge (a.u.)
  ----------------------------------------
      1 C                     0.545772
      2 H                     0.213421
      3 C                    -0.672338
      4 H                     0.224848
      5 O                    -0.239683
      6 H                     0.260256
      7 C                    -0.530519
      8 H                     0.207261
      9 H                     0.123161
     10 C                     0.504340
     11 H                     0.166148
     12 C                    -0.713835
     13 H                     0.137058
     14 H                     0.143531
     15 H                     0.140282
     16 C                    -0.664766
     17 H                     0.166867
     18 H                     0.153376
     19 C                    -0.499611
     20 H                     0.142933
     21 H                     0.213211
     22 C                     0.416816
     23 H                     0.227670
     24 C                    -0.275420
     25 O                    -0.186091
     26 C                    -0.724712
     27 H                     0.131067
     28 O                    -0.268890
     29 H                     0.186572
     30 H                     0.322939
     31 H                     0.148334
  ----------------------------------------
  Sum of atomic charges =     0.000000

 -----------------------------------------------------------------
                    Cartesian Multipole Moments
 -----------------------------------------------------------------
    Charge (ESU x 10^10)
                 0.0000
    Dipole Moment (Debye)
         X      -3.5639      Y      -1.0431      Z      -0.7502
       Tot       3.7884
    Quadrupole Moments (Debye-Ang)
        XX     -88.6989     XY       3.9131     YY     -86.9102
        XZ      -3.8072     YZ      -9.2109     ZZ     -80.7860
    Octopole Moments (Debye-Ang^2)
       XXX      -5.8996    XXY      23.9350    XYY     -17.1904
       YYY     -21.4457    XXZ      -2.4545    XYZ     -10.9695
       YYZ       0.7472    XZZ       3.9701    YZZ     -15.1349
       ZZZ      -1.9590
    Hexadecapole Moments (Debye-Ang^3)
      XXXX   -2694.3866   XXXY     111.7356   XXYY    -616.6233
      XYYY      15.9392   YYYY    -777.8549   XXXZ      -1.9149
      XXYZ     -23.0099   XYYZ     -13.0247   YYYZ     -62.6007
      XXZZ    -501.5136   XYZZ      -1.7109   YYZZ    -203.7847
      XZZZ      -4.6308   YZZZ     -23.1599   ZZZZ    -431.7685
 -----------------------------------------------------------------
 Calculating analytic gradient of the SCF energy
 Gradient of SCF Energy
            1           2           3           4           5           6
    1  -0.0000283   0.0000125   0.0002603   0.0000058   0.0000406   0.0000330
    2  -0.0000427   0.0000026  -0.0002373   0.0000199   0.0000824   0.0000459
    3   0.0000220  -0.0000329  -0.0000156   0.0000384  -0.0000477  -0.0000081
            7           8           9          10          11          12
    1  -0.0001713   0.0000353   0.0000351   0.0000748  -0.0000254  -0.0000672
    2   0.0001662  -0.0000017   0.0000053  -0.0000378  -0.0000051  -0.0000062
    3  -0.0000460   0.0000021   0.0000120  -0.0000096   0.0000025  -0.0000016
           13          14          15          16          17          18
    1  -0.0000012   0.0000001   0.0000105  -0.0000124   0.0000049  -0.0000028
    2  -0.0000054  -0.0000006   0.0000087  -0.0000254   0.0000102   0.0000054
    3   0.0000009   0.0000116   0.0000057   0.0000285   0.0000005   0.0000079
           19          20          21          22          23          24
    1   0.0000431   0.0000167  -0.0000188   0.0001216  -0.0001195   0.0000846
    2  -0.0000044   0.0000211   0.0000438  -0.0000071  -0.0000606   0.0000002
    3   0.0000057   0.0000487  -0.0000149  -0.0000065  -0.0000231   0.0000285
           25          26          27          28          29          30
    1   0.0000091  -0.0002081   0.0000393  -0.0001055   0.0000284   0.0000380
    2   0.0000249   0.0001234   0.0000044  -0.0002214  -0.0000196   0.0002126
    3  -0.0000409   0.0000794  -0.0000148  -0.0000129   0.0000289  -0.0000630
           31
    1  -0.0001329
    2  -0.0001015
    3   0.0000146
 Max gradient component =       2.603E-04
 RMS gradient           =       7.183E-05
 Gradient time:  CPU 113.94 s  wall 19.24 s
 Geometry Optimization Parameters
   NAtoms,    NIC,     NZ,  NCons,   NDum,   NFix, NCnnct, MaxDiis
       31     245       0       0       0       0       0       0

 Cartesian Hessian Update
 Hessian Updated using BFGS Update
**WARNING** Hereditary positive definiteness endangered


** GEOMETRY OPTIMIZATION IN DELOCALIZED INTERNAL COORDINATES **
   Searching for a Minimum

   Optimization Cycle:  14

                       Coordinates (Angstroms)
     ATOM                X               Y               Z
      1  C         0.2129809431    0.1536026087   -0.5802135869
      2  H         0.1147142202   -0.3947698377   -1.5274790863
      3  C        -0.3184621351   -0.7716511554    0.5249523540
      4  H        -0.1720121122   -0.2838843802    1.4986142788
      5  O         0.4455050550   -1.9969576433    0.5008144912
      6  H         0.1217431568   -2.5887925174    1.1879815666
      7  C        -1.8050880297   -1.0872685291    0.3448145449
      8  H        -1.9265014381   -1.6614040013   -0.5827416993
      9  H        -2.1312318691   -1.7397064794    1.1653903123
     10  C        -2.6833395941    0.1713095259    0.2926938698
     11  H        -2.5711671537    0.7039594747    1.2477166168
     12  C        -4.1636457332   -0.1796518094    0.1168273303
     13  H        -4.5234562583   -0.8155628821    0.9312169563
     14  H        -4.7810544514    0.7230476677    0.1016396637
     15  H        -4.3321751957   -0.7144162604   -0.8239644614
     16  C        -2.1672793507    1.0924415632   -0.8202401312
     17  H        -2.7416597625    2.0249608412   -0.8313137950
     18  H        -2.3391665668    0.6084753056   -1.7911602184
     19  C        -0.6786845602    1.4132580185   -0.6544637339
     20  H        -0.3375999095    2.0327316257   -1.4898698052
     21  H        -0.5264926558    2.0138933904    0.2490852572
     22  C         1.7229273861    0.5678554116   -0.4652590610
     23  H         1.8052679085    1.4952622486   -1.0451507963
     24  C         2.1131829438    0.9396448163    0.9574955777
     25  O         1.7724334720    1.9658794796    1.5019843557
     26  C         2.7336767806   -0.4167608025   -1.0923648647
     27  H         2.3752122341   -0.6885640004   -2.0971600322
     28  O         3.0217611284   -1.5680184904   -0.3224316404
     29  H         3.6897462169    0.0987888657   -1.2240342694
     30  H         2.1765207911   -1.9648189561   -0.0563702918
     31  H         2.7429411338    0.2029219531    1.4919195511
   Point Group: c1    Number of degrees of freedom:    87


   Energy is   -617.750541546

 Hessian Updated using BFGS Update
**WARNING** Hereditary positive definiteness endangered

 87 Hessian modes will be used to form the next step
  Hessian Eigenvalues:
    -0.000273    0.002665    0.005520    0.005902    0.006089    0.006817
     0.007856    0.011872    0.016321    0.020122    0.021135    0.034511
     0.037697    0.038156    0.040124    0.042929    0.043924    0.045660
     0.047584    0.048392    0.048580    0.049293    0.050403    0.052356
     0.055851    0.056177    0.056936    0.057862    0.059718    0.061427
     0.063750    0.069412    0.079116    0.082708    0.083899    0.083965
     0.092263    0.108529    0.118723    0.133153    0.143745    0.149582
     0.156952    0.159692    0.159940    0.159981    0.160734    0.161878
     0.167652    0.174303    0.189176    0.195439    0.210334    0.219134
     0.224062    0.259179    0.268875    0.271360    0.279081    0.288936
     0.290414    0.293840    0.296190    0.304802    0.306825    0.333164
     0.336893    0.337090    0.338269    0.338905    0.339303    0.339630
     0.340352    0.340512    0.340567    0.341145    0.341473    0.341950
     0.342106    0.342333    0.342357    0.412344    0.454240    0.493028
     0.519864    0.634906    0.891844
**WARNING** Hessian does not have the Desired Local Structure

 Minimum Search - Taking Simple RFO Step
 Searching for Lamda that Minimizes Along All modes
 Value Taken    Lamda =  -0.00032978
 Calculated Step too Large.  Step scaled by  0.125872
 Step Taken.  Stepsize is  0.300000

                             Maximum     Tolerance    Cnvgd?
         Gradient           0.000644      0.000300      NO
         Displacement       0.150228      0.001200      NO
         Energy change     -0.000023      0.000001      NO


 New Cartesian Coordinates Obtained by Inverse Iteration

 Displacement from previous Coordinates is:  0.349392
 ----------------------------------------------------------------
             Standard Nuclear Orientation (Angstroms)
    I     Atom           X                Y                Z
 ----------------------------------------------------------------
    1      C       0.2118740210     0.1546084820    -0.5743486312
    2      H       0.1133739544    -0.3965498085    -1.5199394792
    3      C      -0.3217506355    -0.7669536218     0.5325240573
    4      H      -0.1768480285    -0.2756247311     1.5041201195
    5      O       0.4430768831    -1.9923213608     0.5136870317
    6      H       0.1265828705    -2.5774335968     1.2099174197
    7      C      -1.8077069765    -1.0839942968     0.3494915425
    8      H      -1.9263781818    -1.6620841072    -0.5759180363
    9      H      -2.1360280378    -1.7330923431     1.1717841066
   10      C      -2.6865378493     0.1739488838     0.2896054072
   11      H      -2.5780835280     0.7101527234     1.2429762872
   12      C      -4.1658707565    -0.1793162800     0.1095467244
   13      H      -4.5280241875    -0.8120245526     0.9254083239
   14      H      -4.7844802617     0.7224399875     0.0877463987
   15      H      -4.3299152932    -0.7187610858    -0.8293925427
   16      C      -2.1672767530     1.0914604560    -0.8249074681
   17      H      -2.7425884867     2.0233447439    -0.8416163522
   18      H      -2.3351433130     0.6035225325    -1.7945936180
   19      C      -0.6795719430     1.4142223143    -0.6545219720
   20      H      -0.3359039296     2.0313135480    -1.4908902025
   21      H      -0.5296487681     2.0160882906     0.2482278168
   22      C       1.7234579189     0.5637687758    -0.4603640292
   23      H       1.8049391231     1.4950410322    -1.0353484827
   24      C       2.1293714500     0.9300173361     0.9611254165
   25      O       1.7037464328     1.8952198733     1.5551618737
   26      C       2.7294062874    -0.4169667731    -1.0983074887
   27      H       2.3711984057    -0.6778751033    -2.1059687670
   28      O       3.0120305620    -1.5765719920    -0.3386254867
   29      H       3.6881733164     0.0953244249    -1.2244781998
   30      H       2.1652295997    -1.9662802761    -0.0663880368
   31      H       2.8588926989     0.2511815757     1.4432155206
 ----------------------------------------------------------------
 Molecular Point Group                 C1    NOp =  1
 Largest Abelian Subgroup              C1    NOp =  1
 Nuclear Repulsion Energy =   883.1676756130 hartrees
 There are       51 alpha and       51 beta electrons
 Applying Cartesian multipole field
    Component          Value
    ---------          -----
     (2,0,0)        1.00000E-11
     (0,2,0)        2.00000E-11
     (0,0,2)       -3.00000E-11
 Nucleus-field energy     =     0.0000000212 hartrees
 Requested basis set is 6-311++G(d,p)
 There are 168 shells and 412 basis functions
 A cutoff of  1.0D-11 yielded  12132 shell pairs
 There are     72774 function pairs (     77244 Cartesian)
 Smallest overlap matrix eigenvalue = 1.84E-06

 Q-Chem warning in module stvman/mkSTV.C, line 306:

 Overlap eigenvalue is smaller than square root of threshold
 Use THRESH >= 12 to get rid of this warning

 Guess from superposition of atomic densities
 Warning:  Energy on first SCF cycle will be non-variational
 SAD guess density has 102.000000 electrons

 -----------------------------------------------------------------------
  General SCF calculation program by
  Eric Jon Sundstrom, Paul Horn, Yuezhi Mao, Dmitri Zuev, Alec White,
  David Stuck, Shaama M.S., Shane Yost, Joonho Lee, David Small,
  Daniel Levine, Susi Lehtola, Hugh Burton, Evgeny Epifanovsky
 -----------------------------------------------------------------------
 Exchange:     0.2000 Hartree-Fock + 0.0800 Slater + 0.7200 B88
 Correlation:  0.1900 VWN1RPA + 0.8100 LYP
 Using SG-1 standard quadrature grid
 using 6 threads for integral computing
 -------------------------------------------------------
 OpenMP Integral computing Module                
 Release: version 2.0, May 2017, Q-Chem Inc. Pleasanton 
 -------------------------------------------------------
 -------------------------------------------------------
 OpenMP BLAS3 based DFT computing Module                
 Release: version 1.0, May 2013, Q-Chem Inc. Pittsburgh 
 -------------------------------------------------------
 A restricted SCF calculation will be
 performed using DIIS
 SCF converges when DIIS error is below 1.0e-08
 ---------------------------------------
  Cycle       Energy         DIIS error
 ---------------------------------------
    1    -620.1538550491      2.99e-02  
    2    -617.4496493384      3.95e-03  
    3    -617.1505816124      5.83e-03  
    4    -617.7262416859      1.20e-03  
    5    -617.7483193495      3.76e-04  
    6    -617.7504017199      1.13e-04  
    7    -617.7505967100      3.42e-05  
    8    -617.7506151964      7.99e-06  
    9    -617.7506162100      2.21e-06  
   10    -617.7506162950      5.72e-07  
   11    -617.7506163002      1.96e-07  
   12    -617.7506163009      5.72e-08  
   13    -617.7506163009      2.13e-08  
   14    -617.7506163008      4.73e-09  Convergence criterion met
 ---------------------------------------
 SCF time:   CPU 529.81s  wall 93.00s 
 SCF   energy in the final basis set =     -617.7506163008
 Total energy in the final basis set =     -617.7506163008

 --------------------------------------------------------------

                    Orbital Energies (a.u.)
 --------------------------------------------------------------

 Alpha MOs
 -- Occupied --
-19.1532 -19.1278 -19.1065 -10.2629 -10.2419 -10.2196 -10.1977 -10.1921
-10.1867 -10.1818 -10.1755 -10.1744 -10.1689  -1.0573  -1.0529  -1.0132
 -0.8562  -0.8096  -0.7546  -0.7522  -0.6910  -0.6503  -0.6378  -0.6103
 -0.5770  -0.5642  -0.5373  -0.5068  -0.4909  -0.4824  -0.4718  -0.4667
 -0.4515  -0.4373  -0.4211  -0.4144  -0.4086  -0.4053  -0.4008  -0.3963
 -0.3864  -0.3633  -0.3583  -0.3523  -0.3369  -0.3360  -0.3198  -0.3140
 -0.3024  -0.2810  -0.2500
 -- Virtual --
 -0.0449  -0.0196  -0.0099  -0.0036   0.0028   0.0149   0.0191   0.0250
  0.0262   0.0343   0.0410   0.0413   0.0507   0.0538   0.0607   0.0659
  0.0698   0.0748   0.0753   0.0826   0.0865   0.0947   0.1030   0.1044
  0.1052   0.1100   0.1145   0.1175   0.1198   0.1226   0.1249   0.1261
  0.1321   0.1371   0.1373   0.1389   0.1406   0.1448   0.1470   0.1478
  0.1560   0.1584   0.1602   0.1636   0.1653   0.1690   0.1718   0.1739
  0.1757   0.1802   0.1860   0.1897   0.1927   0.1999   0.2050   0.2081
  0.2117   0.2181   0.2235   0.2268   0.2313   0.2355   0.2365   0.2417
  0.2454   0.2493   0.2528   0.2572   0.2680   0.2701   0.2731   0.2781
  0.2856   0.2889   0.2910   0.2964   0.3025   0.3052   0.3107   0.3178
  0.3241   0.3290   0.3322   0.3377   0.3393   0.3425   0.3496   0.3540
  0.3599   0.3620   0.3661   0.3692   0.3750   0.3788   0.3859   0.3981
  0.4147   0.4182   0.4214   0.4413   0.4575   0.4747   0.4800   0.4855
  0.4940   0.4990   0.5196   0.5311   0.5353   0.5553   0.5606   0.5733
  0.5757   0.5862   0.5945   0.5991   0.6095   0.6168   0.6220   0.6312
  0.6409   0.6467   0.6590   0.6633   0.6678   0.6807   0.6862   0.6937
  0.7021   0.7059   0.7192   0.7221   0.7365   0.7462   0.7472   0.7556
  0.7590   0.7668   0.7717   0.7810   0.7841   0.7863   0.7890   0.7967
  0.8018   0.8175   0.8447   0.8539   0.8746   0.9134   0.9292   0.9322
  0.9401   0.9669   1.0010   1.0195   1.0322   1.0516   1.0679   1.0957
  1.1034   1.1280   1.1341   1.1466   1.1508   1.1751   1.1894   1.1914
  1.2119   1.2181   1.2367   1.2649   1.2770   1.2871   1.2944   1.3016
  1.3114   1.3366   1.3551   1.3789   1.4075   1.4207   1.4452   1.4547
  1.4774   1.4885   1.5141   1.5177   1.5272   1.5497   1.5572   1.5605
  1.5722   1.5773   1.5868   1.5942   1.5998   1.6098   1.6139   1.6193
  1.6251   1.6315   1.6388   1.6468   1.6584   1.6747   1.6799   1.6917
  1.6989   1.7102   1.7188   1.7327   1.7352   1.7443   1.7563   1.7753
  1.7873   1.7882   1.8055   1.8171   1.8290   1.8372   1.8562   1.8641
  1.8823   1.8948   1.9145   1.9232   1.9402   1.9641   1.9943   1.9994
  2.0199   2.0421   2.0440   2.0609   2.0786   2.0907   2.1142   2.1276
  2.1521   2.1730   2.1860   2.1943   2.2190   2.2387   2.2576   2.2684
  2.2850   2.3003   2.3062   2.3508   2.3582   2.3688   2.3990   2.4141
  2.4415   2.4509   2.4742   2.4752   2.4889   2.5000   2.5168   2.5361
  2.5453   2.5585   2.5745   2.5805   2.5880   2.6170   2.6210   2.6409
  2.6697   2.6746   2.6916   2.7068   2.7124   2.7215   2.7310   2.7433
  2.7608   2.7743   2.8111   2.8156   2.8288   2.8537   2.8656   2.8768
  2.9048   2.9123   2.9285   2.9461   2.9569   2.9662   2.9981   3.0026
  3.0116   3.0213   3.0452   3.0476   3.0879   3.1196   3.1302   3.1647
  3.1691   3.1859   3.2072   3.2519   3.2841   3.3131   3.3352   3.3617
  3.4116   3.4171   3.4860   3.5184   3.5366   3.5486   3.7710   3.7808
  3.7938   3.8124   3.8326   3.8571   3.8776   3.8934   3.9155   3.9562
  3.9764   4.0311   4.0501   4.0974   4.1208   4.1999   4.2580   4.2792
  4.3097   4.3655   4.3793   5.0702   5.0941   5.1355   5.1769   5.4424
  5.4600   5.6470   5.7259   5.7463  23.7854  23.8068  23.8375  23.8693
 23.8742  23.9151  23.9207  23.9464  23.9514  23.9781  49.9247  49.9701
 49.9991
 --------------------------------------------------------------

          Ground-State Mulliken Net Atomic Charges

     Atom                 Charge (a.u.)
  ----------------------------------------
      1 C                     0.575149
      2 H                     0.213837
      3 C                    -0.668509
      4 H                     0.220157
      5 O                    -0.241893
      6 H                     0.260447
      7 C                    -0.544359
      8 H                     0.206012
      9 H                     0.122969
     10 C                     0.495528
     11 H                     0.166255
     12 C                    -0.713304
     13 H                     0.137024
     14 H                     0.143202
     15 H                     0.140110
     16 C                    -0.660011
     17 H                     0.165960
     18 H                     0.153444
     19 C                    -0.519147
     20 H                     0.141441
     21 H                     0.218163
     22 C                     0.437476
     23 H                     0.223593
     24 C                    -0.270680
     25 O                    -0.192115
     26 C                    -0.735222
     27 H                     0.130689
     28 O                    -0.270503
     29 H                     0.185856
     30 H                     0.324767
     31 H                     0.153662
  ----------------------------------------
  Sum of atomic charges =     0.000000

 -----------------------------------------------------------------
                    Cartesian Multipole Moments
 -----------------------------------------------------------------
    Charge (ESU x 10^10)
                 0.0000
    Dipole Moment (Debye)
         X      -3.3621      Y      -0.8583      Z      -0.7928
       Tot       3.5594
    Quadrupole Moments (Debye-Ang)
        XX     -88.1180     XY       4.5154     YY     -86.4598
        XZ      -3.6404     YZ      -9.2425     ZZ     -81.1042
    Octopole Moments (Debye-Ang^2)
       XXX      -2.4414    XXY      25.8453    XYY     -15.1865
       YYY     -17.8198    XXZ      -1.6005    XYZ     -10.6260
       YYZ       1.0784    XZZ       4.1202    YZZ     -15.2481
       ZZZ      -3.3244
    Hexadecapole Moments (Debye-Ang^3)
      XXXX   -2685.9809   XXXY     118.9991   XXYY    -611.2355
      XYYY      25.3722   YYYY    -763.6678   XXXZ       1.3971
      XXYZ     -21.7283   XYYZ     -11.0067   YYYZ     -60.6838
      XXZZ    -501.8747   XYZZ       0.0598   YYZZ    -202.9820
      XZZZ      -5.9616   YZZZ     -24.3938   ZZZZ    -440.1965
 -----------------------------------------------------------------
 Calculating analytic gradient of the SCF energy
 Gradient of SCF Energy
            1           2           3           4           5           6
    1  -0.0001327   0.0000200   0.0002336   0.0000424  -0.0000452   0.0000351
    2  -0.0000224   0.0000059  -0.0003399   0.0000411   0.0000235   0.0000183
    3   0.0000985  -0.0000032  -0.0001647   0.0000691  -0.0000033  -0.0000031
            7           8           9          10          11          12
    1  -0.0001796   0.0000569   0.0000276   0.0000662  -0.0000290  -0.0000866
    2   0.0001813  -0.0000020   0.0000008  -0.0000244   0.0000011  -0.0000137
    3   0.0000097   0.0000125   0.0000128  -0.0000251  -0.0000077  -0.0000032
           13          14          15          16          17          18
    1  -0.0000048  -0.0000040   0.0000113  -0.0000170   0.0000088  -0.0000186
    2  -0.0000065  -0.0000067   0.0000054  -0.0000591   0.0000023  -0.0000070
    3   0.0000010   0.0000066   0.0000046   0.0000347  -0.0000013   0.0000079
           19          20          21          22          23          24
    1   0.0000126   0.0000229   0.0000260   0.0005261  -0.0002637   0.0000935
    2  -0.0000241   0.0000282   0.0000628   0.0002851  -0.0001179  -0.0002220
    3   0.0000491   0.0000641  -0.0000464  -0.0002887  -0.0000483   0.0002030
           25          26          27          28          29          30
    1  -0.0000203  -0.0002768   0.0000423  -0.0000137   0.0000483   0.0000241
    2   0.0002934   0.0001721   0.0000099  -0.0002409  -0.0000595   0.0001868
    3  -0.0001042   0.0001563  -0.0000310  -0.0000598   0.0000221  -0.0000683
           31
    1  -0.0002058
    2  -0.0001721
    3   0.0001065
 Max gradient component =       5.261E-04
 RMS gradient           =       1.223E-04
 Gradient time:  CPU 113.91 s  wall 19.23 s
 Geometry Optimization Parameters
   NAtoms,    NIC,     NZ,  NCons,   NDum,   NFix, NCnnct, MaxDiis
       31     245       0       0       0       0       0       0

 Cartesian Hessian Update
 Hessian Updated using BFGS Update
**WARNING** Hereditary positive definiteness endangered


** GEOMETRY OPTIMIZATION IN DELOCALIZED INTERNAL COORDINATES **
   Searching for a Minimum

   Optimization Cycle:  15

                       Coordinates (Angstroms)
     ATOM                X               Y               Z
      1  C         0.2118740210    0.1546084820   -0.5743486312
      2  H         0.1133739544   -0.3965498085   -1.5199394792
      3  C        -0.3217506355   -0.7669536218    0.5325240573
      4  H        -0.1768480285   -0.2756247311    1.5041201195
      5  O         0.4430768831   -1.9923213608    0.5136870317
      6  H         0.1265828705   -2.5774335968    1.2099174197
      7  C        -1.8077069765   -1.0839942968    0.3494915425
      8  H        -1.9263781818   -1.6620841072   -0.5759180363
      9  H        -2.1360280378   -1.7330923431    1.1717841066
     10  C        -2.6865378493    0.1739488838    0.2896054072
     11  H        -2.5780835280    0.7101527234    1.2429762872
     12  C        -4.1658707565   -0.1793162800    0.1095467244
     13  H        -4.5280241875   -0.8120245526    0.9254083239
     14  H        -4.7844802617    0.7224399875    0.0877463987
     15  H        -4.3299152932   -0.7187610858   -0.8293925427
     16  C        -2.1672767530    1.0914604560   -0.8249074681
     17  H        -2.7425884867    2.0233447439   -0.8416163522
     18  H        -2.3351433130    0.6035225325   -1.7945936180
     19  C        -0.6795719430    1.4142223143   -0.6545219720
     20  H        -0.3359039296    2.0313135480   -1.4908902025
     21  H        -0.5296487681    2.0160882906    0.2482278168
     22  C         1.7234579189    0.5637687758   -0.4603640292
     23  H         1.8049391231    1.4950410322   -1.0353484827
     24  C         2.1293714500    0.9300173361    0.9611254165
     25  O         1.7037464328    1.8952198733    1.5551618737
     26  C         2.7294062874   -0.4169667731   -1.0983074887
     27  H         2.3711984057   -0.6778751033   -2.1059687670
     28  O         3.0120305620   -1.5765719920   -0.3386254867
     29  H         3.6881733164    0.0953244249   -1.2244781998
     30  H         2.1652295997   -1.9662802761   -0.0663880368
     31  H         2.8588926989    0.2511815757    1.4432155206
   Point Group: c1    Number of degrees of freedom:    87


   Energy is   -617.750616301

 Hessian Updated using BFGS Update
**WARNING** Hereditary positive definiteness endangered

 87 Hessian modes will be used to form the next step
  Hessian Eigenvalues:
    -0.000836    0.002662    0.005520    0.005795    0.006082    0.006808
     0.007854    0.011870    0.016320    0.020117    0.021130    0.034509
     0.037674    0.038139    0.040123    0.042930    0.043893    0.045658
     0.047584    0.048381    0.048518    0.049288    0.050380    0.052297
     0.055851    0.056177    0.056936    0.057860    0.059715    0.061428
     0.063622    0.069412    0.079104    0.082706    0.083886    0.083960
     0.092264    0.108528    0.118708    0.133149    0.143645    0.149549
     0.156769    0.159684    0.159939    0.159980    0.160688    0.161875
     0.167446    0.173509    0.189026    0.195437    0.209475    0.219117
     0.223633    0.259092    0.268880    0.271340    0.279058    0.288936
     0.290402    0.293791    0.296182    0.304784    0.306354    0.333164
     0.336894    0.337025    0.338266    0.338904    0.339301    0.339630
     0.340352    0.340511    0.340566    0.341124    0.341470    0.341950
     0.342106    0.342332    0.342356    0.412229    0.454240    0.492884
     0.519861    0.633781    0.891325
**WARNING** Hessian does not have the Desired Local Structure

 Minimum Search - Taking Simple RFO Step
 Searching for Lamda that Minimizes Along All modes
 Value Taken    Lamda =  -0.00099082
 Calculated Step too Large.  Step scaled by  0.119206
 Step Taken.  Stepsize is  0.300000

                             Maximum     Tolerance    Cnvgd?
         Gradient           0.000381      0.000300      NO
         Displacement       0.152175      0.001200      NO
         Energy change     -0.000075      0.000001      NO


 New Cartesian Coordinates Obtained by Inverse Iteration

 Displacement from previous Coordinates is:  0.362805
 ----------------------------------------------------------------
             Standard Nuclear Orientation (Angstroms)
    I     Atom           X                Y                Z
 ----------------------------------------------------------------
    1      C       0.2101437026     0.1563180402    -0.5671726628
    2      H       0.1110862957    -0.3984371447    -1.5106217394
    3      C      -0.3255647636    -0.7597269103     0.5425013202
    4      H      -0.1843310764    -0.2631168207     1.5113318847
    5      O       0.4425370435    -1.9836408344     0.5316446069
    6      H       0.1327641856    -2.5617752789     1.2366482425
    7      C      -1.8100376286    -1.0803138389     0.3546687144
    8      H      -1.9244016350    -1.6628683854    -0.5684670115
    9      H      -2.1409573563    -1.7258736822     1.1786355833
   10      C      -2.6901760629     0.1763832707     0.2855198623
   11      H      -2.5867320105     0.7164329053     1.2371911788
   12      C      -4.1679901157    -0.1803247052     0.0999648130
   13      H      -4.5327402463    -0.8099711326     0.9170466805
   14      H      -4.7883642589     0.7200288715     0.0708633382
   15      H      -4.3262938708    -0.7246968780    -0.8371485929
   16      C      -2.1673679927     1.0905523536    -0.8303554924
   17      H      -2.7440250009     2.0215120872    -0.8532732616
   18      H      -2.3301314897     0.5985100343    -1.7988773042
   19      C      -0.6808567077     1.4158423226    -0.6544560936
   20      H      -0.3341429336     2.0302823349    -1.4918083825
   21      H      -0.5343337937     2.0190279493     0.2476533073
   22      C       1.7231283928     0.5592308976    -0.4543852737
   23      H       1.8044414915     1.4960104713    -1.0217883161
   24      C       2.1484304442     0.9161500076     0.9651882753
   25      O       1.6506845760     1.8082875807     1.6145022392
   26      C       2.7229429208    -0.4167579477    -1.1063789424
   27      H       2.3620087733    -0.6677697584    -2.1154245805
   28      O       3.0026167610    -1.5837502496    -0.3566266187
   29      H       3.6835519318     0.0930041047    -1.2302536540
   30      H       2.1554081468    -1.9672567949    -0.0762516627
   31      H       2.9682988719     0.3045121812     1.3888587958
 ----------------------------------------------------------------
 Molecular Point Group                 C1    NOp =  1
 Largest Abelian Subgroup              C1    NOp =  1
 Nuclear Repulsion Energy =   883.8086061537 hartrees
 There are       51 alpha and       51 beta electrons
 Applying Cartesian multipole field
    Component          Value
    ---------          -----
     (2,0,0)        1.00000E-11
     (0,2,0)        2.00000E-11
     (0,0,2)       -3.00000E-11
 Nucleus-field energy     =     0.0000000208 hartrees
 Requested basis set is 6-311++G(d,p)
 There are 168 shells and 412 basis functions
 A cutoff of  1.0D-11 yielded  12133 shell pairs
 There are     72791 function pairs (     77259 Cartesian)
 Smallest overlap matrix eigenvalue = 1.83E-06

 Q-Chem warning in module stvman/mkSTV.C, line 306:

 Overlap eigenvalue is smaller than square root of threshold
 Use THRESH >= 12 to get rid of this warning

 Guess from superposition of atomic densities
 Warning:  Energy on first SCF cycle will be non-variational
 SAD guess density has 102.000000 electrons

 -----------------------------------------------------------------------
  General SCF calculation program by
  Eric Jon Sundstrom, Paul Horn, Yuezhi Mao, Dmitri Zuev, Alec White,
  David Stuck, Shaama M.S., Shane Yost, Joonho Lee, David Small,
  Daniel Levine, Susi Lehtola, Hugh Burton, Evgeny Epifanovsky
 -----------------------------------------------------------------------
 Exchange:     0.2000 Hartree-Fock + 0.0800 Slater + 0.7200 B88
 Correlation:  0.1900 VWN1RPA + 0.8100 LYP
 Using SG-1 standard quadrature grid
 using 6 threads for integral computing
 -------------------------------------------------------
 OpenMP Integral computing Module                
 Release: version 2.0, May 2017, Q-Chem Inc. Pleasanton 
 -------------------------------------------------------
 -------------------------------------------------------
 OpenMP BLAS3 based DFT computing Module                
 Release: version 1.0, May 2013, Q-Chem Inc. Pittsburgh 
 -------------------------------------------------------
 A restricted SCF calculation will be
 performed using DIIS
 SCF converges when DIIS error is below 1.0e-08
 ---------------------------------------
  Cycle       Energy         DIIS error
 ---------------------------------------
    1    -620.1539228596      2.99e-02  
    2    -617.4492172171      3.96e-03  
    3    -617.1461200424      5.85e-03  
    4    -617.7262547879      1.20e-03  
    5    -617.7484882585      3.76e-04  
    6    -617.7505669142      1.14e-04  
    7    -617.7507624450      3.45e-05  
    8    -617.7507812299      8.03e-06  
    9    -617.7507822538      2.21e-06  
   10    -617.7507823391      5.75e-07  
   11    -617.7507823444      1.96e-07  
   12    -617.7507823451      5.79e-08  
   13    -617.7507823451      2.13e-08  
   14    -617.7507823450      4.82e-09  Convergence criterion met
 ---------------------------------------
 SCF time:   CPU 530.15s  wall 93.00s 
 SCF   energy in the final basis set =     -617.7507823450
 Total energy in the final basis set =     -617.7507823450

 --------------------------------------------------------------

                    Orbital Energies (a.u.)
 --------------------------------------------------------------

 Alpha MOs
 -- Occupied --
-19.1523 -19.1281 -19.1064 -10.2636 -10.2404 -10.2195 -10.1968 -10.1926
-10.1860 -10.1808 -10.1750 -10.1739 -10.1683  -1.0577  -1.0519  -1.0130
 -0.8555  -0.8092  -0.7545  -0.7516  -0.6905  -0.6501  -0.6368  -0.6100
 -0.5763  -0.5641  -0.5366  -0.5062  -0.4902  -0.4824  -0.4715  -0.4671
 -0.4506  -0.4375  -0.4211  -0.4140  -0.4080  -0.4058  -0.4004  -0.3957
 -0.3857  -0.3631  -0.3580  -0.3514  -0.3361  -0.3354  -0.3193  -0.3138
 -0.3016  -0.2804  -0.2509
 -- Virtual --
 -0.0453  -0.0189  -0.0097  -0.0033   0.0029   0.0148   0.0192   0.0251
  0.0264   0.0344   0.0408   0.0412   0.0506   0.0543   0.0609   0.0659
  0.0699   0.0752   0.0753   0.0830   0.0870   0.0952   0.1036   0.1048
  0.1053   0.1105   0.1144   0.1178   0.1199   0.1224   0.1250   0.1260
  0.1322   0.1368   0.1373   0.1388   0.1409   0.1443   0.1476   0.1479
  0.1567   0.1590   0.1605   0.1637   0.1655   0.1691   0.1721   0.1742
  0.1753   0.1803   0.1867   0.1902   0.1930   0.2003   0.2054   0.2077
  0.2119   0.2182   0.2249   0.2276   0.2323   0.2362   0.2365   0.2424
  0.2459   0.2511   0.2535   0.2581   0.2672   0.2696   0.2735   0.2786
  0.2858   0.2876   0.2921   0.2970   0.3021   0.3055   0.3110   0.3183
  0.3247   0.3297   0.3324   0.3379   0.3393   0.3428   0.3497   0.3541
  0.3598   0.3628   0.3668   0.3702   0.3757   0.3786   0.3865   0.3990
  0.4159   0.4186   0.4197   0.4437   0.4587   0.4743   0.4805   0.4846
  0.4920   0.4992   0.5210   0.5325   0.5359   0.5560   0.5640   0.5731
  0.5751   0.5858   0.5933   0.5987   0.6116   0.6171   0.6226   0.6312
  0.6412   0.6462   0.6608   0.6629   0.6678   0.6785   0.6874   0.6942
  0.7027   0.7066   0.7173   0.7240   0.7370   0.7431   0.7458   0.7566
  0.7599   0.7688   0.7724   0.7814   0.7842   0.7862   0.7904   0.7974
  0.8013   0.8184   0.8491   0.8533   0.8736   0.9139   0.9269   0.9372
  0.9423   0.9697   1.0038   1.0202   1.0345   1.0524   1.0739   1.0959
  1.1042   1.1294   1.1317   1.1461   1.1476   1.1737   1.1903   1.1949
  1.2119   1.2199   1.2383   1.2611   1.2754   1.2904   1.2929   1.2993
  1.3130   1.3369   1.3557   1.3730   1.4006   1.4193   1.4453   1.4544
  1.4819   1.4897   1.5159   1.5173   1.5308   1.5484   1.5550   1.5615
  1.5730   1.5782   1.5863   1.5914   1.5983   1.6115   1.6140   1.6191
  1.6252   1.6305   1.6410   1.6503   1.6596   1.6766   1.6823   1.6921
  1.7003   1.7119   1.7171   1.7292   1.7347   1.7495   1.7567   1.7761
  1.7837   1.7896   1.8086   1.8155   1.8315   1.8364   1.8563   1.8660
  1.8829   1.8945   1.9143   1.9270   1.9411   1.9648   1.9917   2.0019
  2.0198   2.0421   2.0440   2.0568   2.0741   2.0903   2.1161   2.1303
  2.1481   2.1740   2.1855   2.1941   2.2215   2.2386   2.2585   2.2693
  2.2856   2.3011   2.3083   2.3521   2.3586   2.3677   2.3981   2.4147
  2.4448   2.4535   2.4752   2.4764   2.4886   2.4964   2.5163   2.5370
  2.5466   2.5604   2.5747   2.5811   2.5887   2.6139   2.6203   2.6422
  2.6709   2.6772   2.6906   2.7059   2.7115   2.7236   2.7276   2.7461
  2.7614   2.7718   2.8101   2.8172   2.8359   2.8545   2.8707   2.8794
  2.9054   2.9114   2.9293   2.9443   2.9556   2.9691   2.9990   3.0020
  3.0119   3.0199   3.0430   3.0486   3.0892   3.1191   3.1280   3.1650
  3.1714   3.1874   3.2048   3.2519   3.2837   3.3141   3.3340   3.3602
  3.4098   3.4203   3.4893   3.5199   3.5376   3.5462   3.7713   3.7814
  3.7929   3.8126   3.8330   3.8553   3.8754   3.8937   3.9145   3.9558
  3.9754   4.0320   4.0492   4.0951   4.1222   4.2028   4.2607   4.2817
  4.3115   4.3659   4.3819   5.0693   5.0938   5.1356   5.1784   5.4419
  5.4611   5.6477   5.7270   5.7470  23.7879  23.8074  23.8380  23.8695
 23.8734  23.9146  23.9214  23.9467  23.9521  23.9786  49.9247  49.9712
 49.9974
 --------------------------------------------------------------

          Ground-State Mulliken Net Atomic Charges

     Atom                 Charge (a.u.)
  ----------------------------------------
      1 C                     0.629840
      2 H                     0.213798
      3 C                    -0.662975
      4 H                     0.217974
      5 O                    -0.243037
      6 H                     0.260213
      7 C                    -0.574424
      8 H                     0.204634
      9 H                     0.123091
     10 C                     0.486913
     11 H                     0.166245
     12 C                    -0.714249
     13 H                     0.137034
     14 H                     0.142847
     15 H                     0.139929
     16 C                    -0.651535
     17 H                     0.165064
     18 H                     0.153506
     19 C                    -0.540181
     20 H                     0.140847
     21 H                     0.220709
     22 C                     0.435077
     23 H                     0.217923
     24 C                    -0.259146
     25 O                    -0.199369
     26 C                    -0.742307
     27 H                     0.130641
     28 O                    -0.271323
     29 H                     0.185547
     30 H                     0.326114
     31 H                     0.160599
  ----------------------------------------
  Sum of atomic charges =     0.000000

 -----------------------------------------------------------------
                    Cartesian Multipole Moments
 -----------------------------------------------------------------
    Charge (ESU x 10^10)
                 0.0000
    Dipole Moment (Debye)
         X      -3.1895      Y      -0.6556      Z      -0.8470
       Tot       3.3646
    Quadrupole Moments (Debye-Ang)
        XX     -87.6498     XY       5.0589     YY     -85.9189
        XZ      -3.5236     YZ      -9.2232     ZZ     -81.4586
    Octopole Moments (Debye-Ang^2)
       XXX       0.4591    XXY      27.5239    XYY     -13.3040
       YYY     -13.8610    XXZ      -0.9651    XYZ     -10.3092
       YYZ       1.5642    XZZ       4.0534    YZZ     -15.2773
       ZZZ      -4.9440
    Hexadecapole Moments (Debye-Ang^3)
      XXXX   -2680.2149   XXXY     125.1771   XXYY    -606.2411
      XYYY      34.0618   YYYY    -746.7631   XXXZ       3.5207
      XXYZ     -20.6040   XYYZ      -9.0677   YYYZ     -57.5663
      XXZZ    -503.1480   XYZZ       1.7137   YYZZ    -201.5978
      XZZZ      -8.3211   YZZZ     -25.2037   ZZZZ    -450.2620
 -----------------------------------------------------------------
 Calculating analytic gradient of the SCF energy
 Gradient of SCF Energy
            1           2           3           4           5           6
    1  -0.0002946   0.0000685   0.0002217   0.0000755  -0.0000818   0.0000043
    2  -0.0001309   0.0000086  -0.0002978   0.0000306   0.0000165   0.0000098
    3   0.0000813  -0.0000319  -0.0002118   0.0001272  -0.0000276  -0.0000063
            7           8           9          10          11          12
    1  -0.0001903   0.0000660   0.0000445   0.0000532  -0.0000311  -0.0000637
    2   0.0002184  -0.0000145  -0.0000063  -0.0000335   0.0000082  -0.0000438
    3   0.0000485   0.0000007   0.0000173  -0.0000305  -0.0000086   0.0000041
           13          14          15          16          17          18
    1  -0.0000050   0.0000080   0.0000090   0.0000134   0.0000250  -0.0000353
    2  -0.0000073  -0.0000057   0.0000036  -0.0000895   0.0000120  -0.0000142
    3   0.0000012   0.0000065  -0.0000011   0.0000049  -0.0000104   0.0000026
           19          20          21          22          23          24
    1  -0.0000827   0.0000515   0.0000700   0.0009132  -0.0005198   0.0000917
    2  -0.0000553   0.0000300   0.0000628   0.0004725  -0.0001724  -0.0004506
    3   0.0001569   0.0000570  -0.0000800  -0.0004934  -0.0000490   0.0003530
           25          26          27          28          29          30
    1   0.0000938  -0.0003401   0.0000460   0.0000170   0.0000652  -0.0000719
    2   0.0005980   0.0002701   0.0000001  -0.0001906  -0.0000552   0.0000578
    3  -0.0001563   0.0001808  -0.0000380  -0.0000279   0.0000005  -0.0001059
           31
    1  -0.0002211
    2  -0.0002313
    3   0.0002359
 Max gradient component =       9.132E-04
 RMS gradient           =       1.878E-04
 Gradient time:  CPU 113.89 s  wall 19.23 s
 Geometry Optimization Parameters
   NAtoms,    NIC,     NZ,  NCons,   NDum,   NFix, NCnnct, MaxDiis
       31     245       0       0       0       0       0       0

 Cartesian Hessian Update
 Hessian Updated using BFGS Update
**WARNING** Hereditary positive definiteness endangered


** GEOMETRY OPTIMIZATION IN DELOCALIZED INTERNAL COORDINATES **
   Searching for a Minimum

   Optimization Cycle:  16

                       Coordinates (Angstroms)
     ATOM                X               Y               Z
      1  C         0.2101437026    0.1563180402   -0.5671726628
      2  H         0.1110862957   -0.3984371447   -1.5106217394
      3  C        -0.3255647636   -0.7597269103    0.5425013202
      4  H        -0.1843310764   -0.2631168207    1.5113318847
      5  O         0.4425370435   -1.9836408344    0.5316446069
      6  H         0.1327641856   -2.5617752789    1.2366482425
      7  C        -1.8100376286   -1.0803138389    0.3546687144
      8  H        -1.9244016350   -1.6628683854   -0.5684670115
      9  H        -2.1409573563   -1.7258736822    1.1786355833
     10  C        -2.6901760629    0.1763832707    0.2855198623
     11  H        -2.5867320105    0.7164329053    1.2371911788
     12  C        -4.1679901157   -0.1803247052    0.0999648130
     13  H        -4.5327402463   -0.8099711326    0.9170466805
     14  H        -4.7883642589    0.7200288715    0.0708633382
     15  H        -4.3262938708   -0.7246968780   -0.8371485929
     16  C        -2.1673679927    1.0905523536   -0.8303554924
     17  H        -2.7440250009    2.0215120872   -0.8532732616
     18  H        -2.3301314897    0.5985100343   -1.7988773042
     19  C        -0.6808567077    1.4158423226   -0.6544560936
     20  H        -0.3341429336    2.0302823349   -1.4918083825
     21  H        -0.5343337937    2.0190279493    0.2476533073
     22  C         1.7231283928    0.5592308976   -0.4543852737
     23  H         1.8044414915    1.4960104713   -1.0217883161
     24  C         2.1484304442    0.9161500076    0.9651882753
     25  O         1.6506845760    1.8082875807    1.6145022392
     26  C         2.7229429208   -0.4167579477   -1.1063789424
     27  H         2.3620087733   -0.6677697584   -2.1154245805
     28  O         3.0026167610   -1.5837502496   -0.3566266187
     29  H         3.6835519318    0.0930041047   -1.2302536540
     30  H         2.1554081468   -1.9672567949   -0.0762516627
     31  H         2.9682988719    0.3045121812    1.3888587958
   Point Group: c1    Number of degrees of freedom:    87


   Energy is   -617.750782345

 Hessian Updated using BFGS Update
**WARNING** Hereditary positive definiteness endangered

 87 Hessian modes will be used to form the next step
  Hessian Eigenvalues:
    -0.001139    0.002633    0.005520    0.005772    0.006076    0.006788
     0.007853    0.011867    0.016195    0.020097    0.021128    0.034487
     0.037624    0.038131    0.040108    0.042841    0.043756    0.045644
     0.047583    0.048372    0.048473    0.049287    0.050352    0.052293
     0.055846    0.056176    0.056936    0.057827    0.059715    0.061358
     0.063545    0.069412    0.079101    0.082703    0.083855    0.083952
     0.092236    0.108476    0.118705    0.133092    0.143590    0.149481
     0.156608    0.159684    0.159929    0.159979    0.160643    0.161839
     0.167456    0.173502    0.188785    0.195402    0.209499    0.219096
     0.223300    0.258967    0.268850    0.271300    0.279028    0.288904
     0.290313    0.293786    0.296182    0.304738    0.305755    0.333157
     0.336863    0.337010    0.338262    0.338904    0.339301    0.339630
     0.340350    0.340510    0.340566    0.341100    0.341465    0.341950
     0.342105    0.342332    0.342356    0.412209    0.454229    0.492739
     0.519846    0.633802    0.891160
**WARNING** Hessian does not have the Desired Local Structure

 Minimum Search - Taking Simple RFO Step
 Searching for Lamda that Minimizes Along All modes
 Value Taken    Lamda =  -0.00150104
 Calculated Step too Large.  Step scaled by  0.148046
 Step Taken.  Stepsize is  0.300000

                             Maximum     Tolerance    Cnvgd?
         Gradient           0.000529      0.000300      NO
         Displacement       0.153295      0.001200      NO
         Energy change     -0.000166      0.000001      NO


 New Cartesian Coordinates Obtained by Inverse Iteration

 Displacement from previous Coordinates is:  0.370975
 ----------------------------------------------------------------
             Standard Nuclear Orientation (Angstroms)
    I     Atom           X                Y                Z
 ----------------------------------------------------------------
    1      C       0.2082958636     0.1576044891    -0.5611942887
    2      H       0.1088470067    -0.4017503777    -1.5018355754
    3      C      -0.3295735084    -0.7512523750     0.5525217727
    4      H      -0.1940874025    -0.2466007580     1.5172604179
    5      O       0.4445712432    -1.9719009148     0.5537460684
    6      H       0.1424774085    -2.5416478872     1.2688223709
    7      C      -1.8121005602    -1.0768682163     0.3593450515
    8      H      -1.9219887809    -1.6641214799    -0.5612976642
    9      H      -2.1458605564    -1.7185304970     1.1851255491
   10      C      -2.6933196007     0.1788528088     0.2809365463
   11      H      -2.5937300543     0.7230124974     1.2305929124
   12      C      -4.1700083030    -0.1803898703     0.0914731178
   13      H      -4.5369394814    -0.8064182715     0.9103663878
   14      H      -4.7916280360     0.7188868644     0.0553873411
   15      H      -4.3239002562    -0.7299216335    -0.8433809332
   16      C      -2.1676447877     1.0892528647    -0.8369835574
   17      H      -2.7456876675     2.0192282064    -0.8659185813
   18      H      -2.3260558832     0.5928237324    -1.8040005041
   19      C      -0.6820859685     1.4170679566    -0.6572030619
   20      H      -0.3330410684     2.0276319152    -1.4966870325
   21      H      -0.5386595528     2.0226893229     0.2435109726
   22      C       1.7222807705     0.5541214494    -0.4481983439
   23      H       1.8051607800     1.4985513424    -1.0042210908
   24      C       2.1644932855     0.8961100291     0.9705302547
   25      O       1.6038657676     1.7017413510     1.6786112069
   26      C       2.7169837416    -0.4147944945    -1.1162165238
   27      H       2.3525521146    -0.6556537746    -2.1263298889
   28      O       2.9964335095    -1.5889793682    -0.3775283277
   29      H       3.6784509136     0.0940549495    -1.2383995041
   30      H       2.1502309616    -1.9653300423    -0.0843910892
   31      H       3.0612646961     0.3583352322     1.3344852500
 ----------------------------------------------------------------
 Molecular Point Group                 C1    NOp =  1
 Largest Abelian Subgroup              C1    NOp =  1
 Nuclear Repulsion Energy =   884.5728881928 hartrees
 There are       51 alpha and       51 beta electrons
 Applying Cartesian multipole field
    Component          Value
    ---------          -----
     (2,0,0)        1.00000E-11
     (0,2,0)        2.00000E-11
     (0,0,2)       -3.00000E-11
 Nucleus-field energy     =     0.0000000203 hartrees
 Requested basis set is 6-311++G(d,p)
 There are 168 shells and 412 basis functions
 A cutoff of  1.0D-11 yielded  12132 shell pairs
 There are     72768 function pairs (     77234 Cartesian)
 Smallest overlap matrix eigenvalue = 1.81E-06

 Q-Chem warning in module stvman/mkSTV.C, line 306:

 Overlap eigenvalue is smaller than square root of threshold
 Use THRESH >= 12 to get rid of this warning

 Guess from superposition of atomic densities
 Warning:  Energy on first SCF cycle will be non-variational
 SAD guess density has 102.000000 electrons

 -----------------------------------------------------------------------
  General SCF calculation program by
  Eric Jon Sundstrom, Paul Horn, Yuezhi Mao, Dmitri Zuev, Alec White,
  David Stuck, Shaama M.S., Shane Yost, Joonho Lee, David Small,
  Daniel Levine, Susi Lehtola, Hugh Burton, Evgeny Epifanovsky
 -----------------------------------------------------------------------
 Exchange:     0.2000 Hartree-Fock + 0.0800 Slater + 0.7200 B88
 Correlation:  0.1900 VWN1RPA + 0.8100 LYP
 Using SG-1 standard quadrature grid
 using 6 threads for integral computing
 -------------------------------------------------------
 OpenMP Integral computing Module                
 Release: version 2.0, May 2017, Q-Chem Inc. Pleasanton 
 -------------------------------------------------------
 -------------------------------------------------------
 OpenMP BLAS3 based DFT computing Module                
 Release: version 1.0, May 2013, Q-Chem Inc. Pittsburgh 
 -------------------------------------------------------
 A restricted SCF calculation will be
 performed using DIIS
 SCF converges when DIIS error is below 1.0e-08
 ---------------------------------------
  Cycle       Energy         DIIS error
 ---------------------------------------
    1    -620.1549579749      2.99e-02  
    2    -617.4489516304      3.96e-03  
    3    -617.1419040866      5.87e-03  
    4    -617.7263885257      1.21e-03  
    5    -617.7487604389      3.76e-04  
    6    -617.7508355191      1.14e-04  
    7    -617.7510313168      3.47e-05  
    8    -617.7510503933      8.05e-06  
    9    -617.7510514231      2.21e-06  
   10    -617.7510515087      5.76e-07  
   11    -617.7510515140      1.95e-07  
   12    -617.7510515147      5.82e-08  
   13    -617.7510515146      2.12e-08  
   14    -617.7510515146      4.92e-09  Convergence criterion met
 ---------------------------------------
 SCF time:   CPU 529.95s  wall 92.00s 
 SCF   energy in the final basis set =     -617.7510515146
 Total energy in the final basis set =     -617.7510515146

 --------------------------------------------------------------

                    Orbital Energies (a.u.)
 --------------------------------------------------------------

 Alpha MOs
 -- Occupied --
-19.1513 -19.1284 -19.1064 -10.2644 -10.2387 -10.2196 -10.1959 -10.1931
-10.1854 -10.1798 -10.1747 -10.1735 -10.1678  -1.0583  -1.0508  -1.0130
 -0.8549  -0.8089  -0.7546  -0.7509  -0.6901  -0.6501  -0.6359  -0.6097
 -0.5756  -0.5640  -0.5358  -0.5057  -0.4894  -0.4824  -0.4711  -0.4674
 -0.4499  -0.4378  -0.4214  -0.4144  -0.4073  -0.4060  -0.3996  -0.3950
 -0.3851  -0.3632  -0.3577  -0.3505  -0.3353  -0.3347  -0.3189  -0.3136
 -0.3008  -0.2798  -0.2518
 -- Virtual --
 -0.0451  -0.0181  -0.0095  -0.0031   0.0030   0.0146   0.0193   0.0251
  0.0270   0.0345   0.0403   0.0412   0.0506   0.0547   0.0611   0.0656
  0.0701   0.0753   0.0755   0.0834   0.0873   0.0956   0.1042   0.1052
  0.1054   0.1111   0.1142   0.1182   0.1200   0.1222   0.1246   0.1261
  0.1322   0.1362   0.1373   0.1391   0.1416   0.1441   0.1480   0.1481
  0.1570   0.1594   0.1607   0.1638   0.1655   0.1693   0.1723   0.1743
  0.1750   0.1804   0.1873   0.1905   0.1934   0.2008   0.2056   0.2074
  0.2120   0.2183   0.2257   0.2284   0.2335   0.2363   0.2370   0.2434
  0.2458   0.2519   0.2561   0.2589   0.2666   0.2693   0.2739   0.2792
  0.2849   0.2873   0.2934   0.2974   0.3018   0.3055   0.3117   0.3188
  0.3252   0.3303   0.3325   0.3374   0.3406   0.3435   0.3494   0.3542
  0.3585   0.3641   0.3673   0.3713   0.3743   0.3813   0.3877   0.4004
  0.4155   0.4176   0.4216   0.4463   0.4599   0.4730   0.4798   0.4838
  0.4906   0.5006   0.5223   0.5342   0.5365   0.5562   0.5668   0.5712
  0.5744   0.5859   0.5935   0.5986   0.6124   0.6185   0.6240   0.6311
  0.6412   0.6464   0.6603   0.6632   0.6682   0.6773   0.6887   0.6939
  0.7036   0.7074   0.7150   0.7271   0.7375   0.7391   0.7453   0.7558
  0.7632   0.7708   0.7732   0.7817   0.7844   0.7865   0.7906   0.7978
  0.7997   0.8189   0.8494   0.8565   0.8733   0.9145   0.9253   0.9412
  0.9474   0.9721   1.0064   1.0208   1.0367   1.0533   1.0799   1.0950
  1.1056   1.1284   1.1349   1.1453   1.1457   1.1727   1.1924   1.1982
  1.2113   1.2210   1.2380   1.2564   1.2724   1.2856   1.2919   1.3011
  1.3159   1.3372   1.3526   1.3723   1.3967   1.4177   1.4456   1.4550
  1.4887   1.4903   1.5175   1.5183   1.5350   1.5469   1.5553   1.5617
  1.5733   1.5786   1.5821   1.5911   1.5969   1.6112   1.6161   1.6179
  1.6253   1.6303   1.6418   1.6521   1.6625   1.6780   1.6846   1.6920
  1.7002   1.7112   1.7160   1.7275   1.7348   1.7537   1.7566   1.7765
  1.7804   1.7909   1.8108   1.8177   1.8349   1.8365   1.8565   1.8702
  1.8823   1.8943   1.9140   1.9296   1.9422   1.9670   1.9883   2.0042
  2.0202   2.0403   2.0452   2.0543   2.0718   2.0911   2.1178   2.1330
  2.1449   2.1747   2.1839   2.1950   2.2244   2.2387   2.2589   2.2685
  2.2870   2.3023   2.3105   2.3525   2.3589   2.3676   2.3976   2.4147
  2.4467   2.4547   2.4756   2.4770   2.4856   2.4946   2.5165   2.5381
  2.5472   2.5620   2.5743   2.5813   2.5887   2.6117   2.6204   2.6440
  2.6707   2.6788   2.6900   2.7018   2.7144   2.7249   2.7270   2.7483
  2.7621   2.7698   2.8086   2.8175   2.8445   2.8567   2.8790   2.8854
  2.9058   2.9093   2.9279   2.9443   2.9548   2.9713   2.9995   3.0004
  3.0126   3.0207   3.0383   3.0518   3.0904   3.1179   3.1272   3.1646
  3.1737   3.1890   3.2025   3.2522   3.2836   3.3149   3.3322   3.3601
  3.4078   3.4248   3.4922   3.5209   3.5380   3.5442   3.7711   3.7820
  3.7920   3.8128   3.8334   3.8530   3.8740   3.8965   3.9140   3.9551
  3.9749   4.0326   4.0475   4.0946   4.1237   4.2061   4.2630   4.2849
  4.3123   4.3663   4.3844   5.0694   5.0939   5.1361   5.1805   5.4408
  5.4625   5.6485   5.7292   5.7482  23.7910  23.8082  23.8384  23.8698
 23.8731  23.9134  23.9227  23.9467  23.9527  23.9791  49.9244  49.9723
 49.9950
 --------------------------------------------------------------

          Ground-State Mulliken Net Atomic Charges

     Atom                 Charge (a.u.)
  ----------------------------------------
      1 C                     0.697341
      2 H                     0.214046
      3 C                    -0.662020
      4 H                     0.219628
      5 O                    -0.243461
      6 H                     0.259850
      7 C                    -0.607524
      8 H                     0.202989
      9 H                     0.123451
     10 C                     0.477983
     11 H                     0.166243
     12 C                    -0.716530
     13 H                     0.137083
     14 H                     0.142510
     15 H                     0.139797
     16 C                    -0.644131
     17 H                     0.164115
     18 H                     0.153566
     19 C                    -0.558626
     20 H                     0.141238
     21 H                     0.220711
     22 C                     0.410826
     23 H                     0.211583
     24 C                    -0.240584
     25 O                    -0.205993
     26 C                    -0.743378
     27 H                     0.130845
     28 O                    -0.271154
     29 H                     0.185283
     30 H                     0.327028
     31 H                     0.167283
  ----------------------------------------
  Sum of atomic charges =     0.000000

 -----------------------------------------------------------------
                    Cartesian Multipole Moments
 -----------------------------------------------------------------
    Charge (ESU x 10^10)
                 0.0000
    Dipole Moment (Debye)
         X      -3.0364      Y      -0.4282      Z      -0.9023
       Tot       3.1965
    Quadrupole Moments (Debye-Ang)
        XX     -87.2701     XY       5.5718     YY     -85.3113
        XZ      -3.4097     YZ      -9.1466     ZZ     -81.8390
    Octopole Moments (Debye-Ang^2)
       XXX       2.8599    XXY      29.1372    XYY     -11.4508
       YYY      -9.4666    XXZ      -0.4010    XYZ      -9.9870
       YYZ       2.3273    XZZ       3.8635    YZZ     -15.1390
       ZZZ      -6.7076
    Hexadecapole Moments (Debye-Ang^3)
      XXXX   -2676.4222   XXXY     131.5391   XXYY    -601.1412
      XYYY      42.8648   YYYY    -727.3489   XXXZ       5.4445
      XXYZ     -19.3785   XYYZ      -6.7012   YYYZ     -52.9953
      XXZZ    -505.0154   XYZZ       3.6621   YYZZ    -199.4397
      XZZZ     -10.8715   YZZZ     -25.2413   ZZZZ    -462.2396
 -----------------------------------------------------------------
 Calculating analytic gradient of the SCF energy
 Gradient of SCF Energy
            1           2           3           4           5           6
    1  -0.0004395   0.0001024   0.0002497   0.0001138  -0.0000873  -0.0000158
    2  -0.0002647   0.0000245  -0.0002644   0.0001077  -0.0000013  -0.0000263
    3   0.0000417  -0.0000423  -0.0003567   0.0001449   0.0000507  -0.0000128
            7           8           9          10          11          12
    1  -0.0002099   0.0000814   0.0000382   0.0000236  -0.0000344  -0.0000470
    2   0.0002698  -0.0000204  -0.0000066  -0.0000263   0.0000174  -0.0000490
    3   0.0000896   0.0000129   0.0000193  -0.0000264  -0.0000133   0.0000143
           13          14          15          16          17          18
    1  -0.0000073   0.0000058   0.0000077   0.0000463   0.0000272  -0.0000503
    2  -0.0000060  -0.0000031   0.0000037  -0.0001180   0.0000158  -0.0000178
    3   0.0000048   0.0000080  -0.0000001  -0.0000326  -0.0000050   0.0000028
           19          20          21          22          23          24
    1  -0.0002130   0.0000663   0.0000918   0.0012329  -0.0007557   0.0003417
    2  -0.0000232   0.0000348   0.0000729   0.0004935  -0.0001778  -0.0004486
    3   0.0002626   0.0000314  -0.0001390  -0.0006222  -0.0000362   0.0003814
           25          26          27          28          29          30
    1   0.0000661  -0.0004198   0.0000699   0.0001129   0.0001030  -0.0000747
    2   0.0006824   0.0003014   0.0000037  -0.0000612  -0.0000716   0.0000071
    3  -0.0001404   0.0002473  -0.0000634  -0.0000430  -0.0000211  -0.0001161
           31
    1  -0.0004257
    2  -0.0004486
    3   0.0003587
 Max gradient component =       1.233E-03
 RMS gradient           =       2.437E-04
 Gradient time:  CPU 114.08 s  wall 19.26 s
 Geometry Optimization Parameters
   NAtoms,    NIC,     NZ,  NCons,   NDum,   NFix, NCnnct, MaxDiis
       31     245       0       0       0       0       0       0

 Cartesian Hessian Update
 Hessian Updated using BFGS Update
**WARNING** Hereditary positive definiteness endangered


** GEOMETRY OPTIMIZATION IN DELOCALIZED INTERNAL COORDINATES **
   Searching for a Minimum

   Optimization Cycle:  17

                       Coordinates (Angstroms)
     ATOM                X               Y               Z
      1  C         0.2082958636    0.1576044891   -0.5611942887
      2  H         0.1088470067   -0.4017503777   -1.5018355754
      3  C        -0.3295735084   -0.7512523750    0.5525217727
      4  H        -0.1940874025   -0.2466007580    1.5172604179
      5  O         0.4445712432   -1.9719009148    0.5537460684
      6  H         0.1424774085   -2.5416478872    1.2688223709
      7  C        -1.8121005602   -1.0768682163    0.3593450515
      8  H        -1.9219887809   -1.6641214799   -0.5612976642
      9  H        -2.1458605564   -1.7185304970    1.1851255491
     10  C        -2.6933196007    0.1788528088    0.2809365463
     11  H        -2.5937300543    0.7230124974    1.2305929124
     12  C        -4.1700083030   -0.1803898703    0.0914731178
     13  H        -4.5369394814   -0.8064182715    0.9103663878
     14  H        -4.7916280360    0.7188868644    0.0553873411
     15  H        -4.3239002562   -0.7299216335   -0.8433809332
     16  C        -2.1676447877    1.0892528647   -0.8369835574
     17  H        -2.7456876675    2.0192282064   -0.8659185813
     18  H        -2.3260558832    0.5928237324   -1.8040005041
     19  C        -0.6820859685    1.4170679566   -0.6572030619
     20  H        -0.3330410684    2.0276319152   -1.4966870325
     21  H        -0.5386595528    2.0226893229    0.2435109726
     22  C         1.7222807705    0.5541214494   -0.4481983439
     23  H         1.8051607800    1.4985513424   -1.0042210908
     24  C         2.1644932855    0.8961100291    0.9705302547
     25  O         1.6038657676    1.7017413510    1.6786112069
     26  C         2.7169837416   -0.4147944945   -1.1162165238
     27  H         2.3525521146   -0.6556537746   -2.1263298889
     28  O         2.9964335095   -1.5889793682   -0.3775283277
     29  H         3.6784509136    0.0940549495   -1.2383995041
     30  H         2.1502309616   -1.9653300423   -0.0843910892
     31  H         3.0612646961    0.3583352322    1.3344852500
   Point Group: c1    Number of degrees of freedom:    87


   Energy is   -617.751051515

 Hessian Updated using BFGS Update
**WARNING** Hereditary positive definiteness endangered

 87 Hessian modes will be used to form the next step
  Hessian Eigenvalues:
    -0.001132    0.002467    0.005516    0.005712    0.005962    0.006791
     0.007852    0.011865    0.016195    0.020031    0.021096    0.034376
     0.037549    0.038133    0.040108    0.042619    0.043413    0.045612
     0.047583    0.048373    0.048448    0.049283    0.050325    0.052272
     0.055843    0.056176    0.056936    0.057826    0.059712    0.061353
     0.063476    0.069400    0.079093    0.082702    0.083851    0.083952
     0.092216    0.108467    0.118662    0.133010    0.143576    0.149480
     0.156601    0.159573    0.159929    0.159967    0.160638    0.161435
     0.167038    0.173494    0.188083    0.195400    0.209504    0.219094
     0.223235    0.258935    0.268777    0.270837    0.279029    0.288880
     0.290306    0.293772    0.296181    0.304729    0.305566    0.333105
     0.336861    0.336999    0.338261    0.338904    0.339301    0.339630
     0.340340    0.340510    0.340566    0.341048    0.341462    0.341950
     0.342105    0.342331    0.342355    0.412133    0.454133    0.492681
     0.519841    0.633216    0.891172
**WARNING** Hessian does not have the Desired Local Structure

 Minimum Search - Taking Simple RFO Step
 Searching for Lamda that Minimizes Along All modes
 Value Taken    Lamda =  -0.00177554
 Calculated Step too Large.  Step scaled by  0.181377
 Step Taken.  Stepsize is  0.300000

                             Maximum     Tolerance    Cnvgd?
         Gradient           0.000460      0.000300      NO
         Displacement       0.159111      0.001200      NO
         Energy change     -0.000269      0.000001      NO


 New Cartesian Coordinates Obtained by Inverse Iteration

 Displacement from previous Coordinates is:  0.345723
 ----------------------------------------------------------------
             Standard Nuclear Orientation (Angstroms)
    I     Atom           X                Y                Z
 ----------------------------------------------------------------
    1      C       0.2061208531     0.1594681298    -0.5537092591
    2      H       0.1038985324    -0.4007739569    -1.4935210303
    3      C      -0.3337101144    -0.7471912761     0.5603461358
    4      H      -0.2022518066    -0.2408865520     1.5238681980
    5      O       0.4438638359    -1.9662387661     0.5655807833
    6      H       0.1467626742    -2.5315817072     1.2861675901
    7      C      -1.8147633449    -1.0755334758     0.3604443997
    8      H      -1.9204591417    -1.6636598461    -0.5601134502
    9      H      -2.1516974119    -1.7164981704     1.1854143319
   10      C      -2.6968791312     0.1795475348     0.2773931834
   11      H      -2.6020489771     0.7238070211     1.2273914154
   12      C      -4.1723624858    -0.1813070394     0.0810586189
   13      H      -4.5423428162    -0.8073546384     0.8985627781
   14      H      -4.7951064060     0.7170684151     0.0413369620
   15      H      -4.3209245675    -0.7317766481    -0.8541194114
   16      C      -2.1675626807     1.0908517712    -0.8383225954
   17      H      -2.7467715357     2.0200510015    -0.8697518795
   18      H      -2.3210681993     0.5941657948    -1.8060188781
   19      C      -0.6829664716     1.4196502400    -0.6525414811
   20      H      -0.3310992962     2.0306622246    -1.4907087659
   21      H      -0.5434640247     2.0231358189     0.2500160386
   22      C       1.7208101311     0.5487672058    -0.4447416307
   23      H       1.8064077623     1.4950887164    -0.9991053153
   24      C       2.1849549208     0.8916980464     0.9673004851
   25      O       1.5767722862     1.6108932776     1.7267494749
   26      C       2.7099373855    -0.4197278705    -1.1200222389
   27      H       2.3408498264    -0.6607532348    -2.1281485074
   28      O       2.9891574431    -1.5935386064    -0.3802118372
   29      H       3.6719189216     0.0872592062    -1.2461992754
   30      H       2.1430643486    -1.9629465059    -0.0778050504
   31      H       3.1505560843     0.4434589406     1.2723394646
 ----------------------------------------------------------------
 Molecular Point Group                 C1    NOp =  1
 Largest Abelian Subgroup              C1    NOp =  1
 Nuclear Repulsion Energy =   885.1324640415 hartrees
 There are       51 alpha and       51 beta electrons
 Applying Cartesian multipole field
    Component          Value
    ---------          -----
     (2,0,0)        1.00000E-11
     (0,2,0)        2.00000E-11
     (0,0,2)       -3.00000E-11
 Nucleus-field energy     =     0.0000000200 hartrees
 Requested basis set is 6-311++G(d,p)
 There are 168 shells and 412 basis functions
 A cutoff of  1.0D-11 yielded  12136 shell pairs
 There are     72790 function pairs (     77247 Cartesian)
 Smallest overlap matrix eigenvalue = 1.80E-06

 Q-Chem warning in module stvman/mkSTV.C, line 306:

 Overlap eigenvalue is smaller than square root of threshold
 Use THRESH >= 12 to get rid of this warning

 Guess from superposition of atomic densities
 Warning:  Energy on first SCF cycle will be non-variational
 SAD guess density has 102.000000 electrons

 -----------------------------------------------------------------------
  General SCF calculation program by
  Eric Jon Sundstrom, Paul Horn, Yuezhi Mao, Dmitri Zuev, Alec White,
  David Stuck, Shaama M.S., Shane Yost, Joonho Lee, David Small,
  Daniel Levine, Susi Lehtola, Hugh Burton, Evgeny Epifanovsky
 -----------------------------------------------------------------------
 Exchange:     0.2000 Hartree-Fock + 0.0800 Slater + 0.7200 B88
 Correlation:  0.1900 VWN1RPA + 0.8100 LYP
 Using SG-1 standard quadrature grid
 using 6 threads for integral computing
 -------------------------------------------------------
 OpenMP Integral computing Module                
 Release: version 2.0, May 2017, Q-Chem Inc. Pleasanton 
 -------------------------------------------------------
 -------------------------------------------------------
 OpenMP BLAS3 based DFT computing Module                
 Release: version 1.0, May 2013, Q-Chem Inc. Pittsburgh 
 -------------------------------------------------------
 A restricted SCF calculation will be
 performed using DIIS
 SCF converges when DIIS error is below 1.0e-08
 ---------------------------------------
  Cycle       Energy         DIIS error
 ---------------------------------------
    1    -620.1569159831      2.99e-02  
    2    -617.4487115029      3.96e-03  
    3    -617.1375994004      5.89e-03  
    4    -617.7266144528      1.21e-03  
    5    -617.7491277271      3.76e-04  
    6    -617.7511977020      1.14e-04  
    7    -617.7513935486      3.50e-05  
    8    -617.7514129568      8.07e-06  
    9    -617.7514139935      2.21e-06  
   10    -617.7514140793      5.79e-07  
   11    -617.7514140847      1.97e-07  
   12    -617.7514140854      5.91e-08  
   13    -617.7514140854      2.11e-08  
   14    -617.7514140854      5.00e-09  Convergence criterion met
 ---------------------------------------
 SCF time:   CPU 529.89s  wall 92.00s 
 SCF   energy in the final basis set =     -617.7514140854
 Total energy in the final basis set =     -617.7514140854

 --------------------------------------------------------------

                    Orbital Energies (a.u.)
 --------------------------------------------------------------

 Alpha MOs
 -- Occupied --
-19.1505 -19.1287 -19.1061 -10.2651 -10.2372 -10.2196 -10.1950 -10.1936
-10.1849 -10.1790 -10.1746 -10.1732 -10.1674  -1.0589  -1.0498  -1.0127
 -0.8543  -0.8086  -0.7548  -0.7504  -0.6898  -0.6500  -0.6350  -0.6097
 -0.5751  -0.5637  -0.5351  -0.5051  -0.4889  -0.4825  -0.4707  -0.4677
 -0.4492  -0.4381  -0.4218  -0.4152  -0.4068  -0.4059  -0.3986  -0.3943
 -0.3845  -0.3635  -0.3573  -0.3499  -0.3348  -0.3342  -0.3186  -0.3135
 -0.3001  -0.2789  -0.2528
 -- Virtual --
 -0.0445  -0.0174  -0.0094  -0.0030   0.0029   0.0142   0.0194   0.0250
  0.0275   0.0347   0.0399   0.0414   0.0505   0.0551   0.0613   0.0656
  0.0703   0.0753   0.0757   0.0835   0.0874   0.0958   0.1048   0.1053
  0.1058   0.1114   0.1140   0.1187   0.1200   0.1216   0.1240   0.1262
  0.1323   0.1358   0.1373   0.1395   0.1423   0.1442   0.1482   0.1486
  0.1571   0.1596   0.1607   0.1637   0.1655   0.1695   0.1724   0.1741
  0.1749   0.1804   0.1879   0.1908   0.1942   0.2009   0.2055   0.2075
  0.2124   0.2185   0.2263   0.2288   0.2344   0.2362   0.2372   0.2441
  0.2458   0.2520   0.2590   0.2599   0.2664   0.2690   0.2737   0.2805
  0.2837   0.2881   0.2944   0.2973   0.3016   0.3054   0.3128   0.3189
  0.3258   0.3308   0.3321   0.3368   0.3424   0.3438   0.3485   0.3541
  0.3566   0.3650   0.3678   0.3712   0.3745   0.3838   0.3885   0.4023
  0.4139   0.4172   0.4240   0.4474   0.4607   0.4709   0.4785   0.4842
  0.4907   0.5019   0.5240   0.5360   0.5374   0.5560   0.5687   0.5688
  0.5736   0.5862   0.5946   0.5988   0.6115   0.6203   0.6262   0.6309
  0.6411   0.6470   0.6579   0.6638   0.6694   0.6770   0.6897   0.6933
  0.7043   0.7071   0.7140   0.7292   0.7352   0.7396   0.7448   0.7549
  0.7662   0.7721   0.7739   0.7817   0.7846   0.7872   0.7898   0.7971
  0.7985   0.8193   0.8476   0.8606   0.8750   0.9157   0.9246   0.9430
  0.9529   0.9740   1.0088   1.0210   1.0379   1.0545   1.0842   1.0897
  1.1082   1.1279   1.1380   1.1455   1.1457   1.1728   1.1949   1.1979
  1.2135   1.2197   1.2345   1.2518   1.2690   1.2792   1.2937   1.3037
  1.3188   1.3360   1.3499   1.3733   1.3962   1.4158   1.4460   1.4560
  1.4903   1.4949   1.5182   1.5206   1.5381   1.5459   1.5571   1.5618
  1.5730   1.5787   1.5797   1.5919   1.5956   1.6101   1.6163   1.6179
  1.6252   1.6301   1.6417   1.6526   1.6653   1.6790   1.6858   1.6900
  1.7001   1.7078   1.7149   1.7292   1.7337   1.7547   1.7579   1.7747
  1.7784   1.7922   1.8107   1.8223   1.8346   1.8416   1.8566   1.8771
  1.8787   1.8944   1.9124   1.9299   1.9439   1.9707   1.9863   2.0059
  2.0194   2.0394   2.0465   2.0540   2.0717   2.0917   2.1191   2.1346
  2.1428   2.1749   2.1815   2.1962   2.2265   2.2397   2.2589   2.2667
  2.2880   2.3037   2.3132   2.3537   2.3597   2.3695   2.3979   2.4154
  2.4462   2.4541   2.4752   2.4771   2.4820   2.4948   2.5162   2.5388
  2.5474   2.5637   2.5738   2.5803   2.5890   2.6107   2.6204   2.6462
  2.6703   2.6796   2.6910   2.6991   2.7159   2.7258   2.7287   2.7513
  2.7615   2.7686   2.8074   2.8176   2.8497   2.8597   2.8906   2.8926
  2.9035   2.9083   2.9244   2.9461   2.9567   2.9729   2.9974   3.0020
  3.0138   3.0231   3.0350   3.0548   3.0900   3.1173   3.1270   3.1643
  3.1757   3.1906   3.2001   3.2527   3.2838   3.3145   3.3319   3.3610
  3.4069   3.4276   3.4946   3.5211   3.5381   3.5434   3.7710   3.7824
  3.7912   3.8128   3.8336   3.8506   3.8727   3.9004   3.9134   3.9541
  3.9751   4.0331   4.0465   4.0947   4.1251   4.2092   4.2648   4.2884
  4.3100   4.3659   4.3880   5.0682   5.0959   5.1377   5.1832   5.4425
  5.4625   5.6489   5.7309   5.7489  23.7936  23.8090  23.8385  23.8699
 23.8731  23.9116  23.9238  23.9465  23.9531  23.9796  49.9243  49.9737
 49.9920
 --------------------------------------------------------------

          Ground-State Mulliken Net Atomic Charges

     Atom                 Charge (a.u.)
  ----------------------------------------
      1 C                     0.768245
      2 H                     0.213626
      3 C                    -0.673826
      4 H                     0.226144
      5 O                    -0.242689
      6 H                     0.259073
      7 C                    -0.633092
      8 H                     0.202006
      9 H                     0.123403
     10 C                     0.472853
     11 H                     0.166165
     12 C                    -0.718480
     13 H                     0.137184
     14 H                     0.142274
     15 H                     0.139710
     16 C                    -0.637939
     17 H                     0.163534
     18 H                     0.153447
     19 C                    -0.578613
     20 H                     0.141878
     21 H                     0.219017
     22 C                     0.371373
     23 H                     0.204245
     24 C                    -0.214851
     25 O                    -0.212123
     26 C                    -0.738924
     27 H                     0.131128
     28 O                    -0.269583
     29 H                     0.184946
     30 H                     0.328601
     31 H                     0.171267
  ----------------------------------------
  Sum of atomic charges =     0.000000

 -----------------------------------------------------------------
                    Cartesian Multipole Moments
 -----------------------------------------------------------------
    Charge (ESU x 10^10)
                -0.0000
    Dipole Moment (Debye)
         X      -2.9267      Y      -0.2232      Z      -0.9635
       Tot       3.0892
    Quadrupole Moments (Debye-Ang)
        XX     -86.9889     XY       6.0076     YY     -84.7762
        XZ      -3.4188     YZ      -8.9942     ZZ     -82.1576
    Octopole Moments (Debye-Ang^2)
       XXX       4.7169    XXY      30.4487    XYY     -10.0978
       YYY      -6.0145    XXZ      -0.3324    XYZ      -9.5340
       YYZ       3.0432    XZZ       3.6526    YZZ     -14.8445
       ZZZ      -8.3063
    Hexadecapole Moments (Debye-Ang^3)
      XXXX   -2674.9459   XXXY     135.8058   XXYY    -598.0896
      XYYY      48.7945   YYYY    -714.2308   XXXZ       4.8301
      XXYZ     -17.8344   XYYZ      -5.3644   YYYZ     -49.2082
      XXZZ    -506.5561   XYZZ       4.9471   YYZZ    -197.3264
      XZZZ     -14.0453   YZZZ     -24.7517   ZZZZ    -469.4131
 -----------------------------------------------------------------
 Calculating analytic gradient of the SCF energy
 Gradient of SCF Energy
            1           2           3           4           5           6
    1  -0.0005933   0.0001508   0.0001519   0.0000791   0.0001774  -0.0000526
    2  -0.0003890   0.0000314  -0.0001662   0.0000569   0.0000353   0.0000020
    3   0.0000531  -0.0000187  -0.0002642   0.0000917   0.0000078  -0.0000457
            7           8           9          10          11          12
    1  -0.0001940   0.0000503   0.0000524   0.0000366  -0.0000229  -0.0000745
    2   0.0002541  -0.0000167   0.0000002  -0.0000332   0.0000078  -0.0000375
    3   0.0000619   0.0000073   0.0000276  -0.0000126  -0.0000307   0.0000062
           13          14          15          16          17          18
    1  -0.0000047  -0.0000080   0.0000127   0.0000652   0.0000169  -0.0000500
    2  -0.0000043  -0.0000043   0.0000069  -0.0000916   0.0000182  -0.0000246
    3   0.0000034   0.0000045  -0.0000013  -0.0000515  -0.0000165   0.0000020
           19          20          21          22          23          24
    1  -0.0003079   0.0000862   0.0000960   0.0011926  -0.0009357   0.0008762
    2   0.0000296   0.0000314  -0.0000178   0.0004133  -0.0001617  -0.0004206
    3   0.0002602  -0.0000115  -0.0001718  -0.0007661  -0.0000198   0.0006141
           25          26          27          28          29          30
    1   0.0000148  -0.0004607   0.0000781  -0.0000363   0.0000986  -0.0000317
    2   0.0007981   0.0005734   0.0000067  -0.0002004  -0.0000537   0.0000313
    3  -0.0002621   0.0001374  -0.0000254   0.0001359  -0.0000020  -0.0001662
           31
    1  -0.0004635
    2  -0.0006748
    3   0.0004528
 Max gradient component =       1.193E-03
 RMS gradient           =       2.880E-04
 Gradient time:  CPU 114.48 s  wall 19.33 s
 Geometry Optimization Parameters
   NAtoms,    NIC,     NZ,  NCons,   NDum,   NFix, NCnnct, MaxDiis
       31     245       0       0       0       0       0       0

 Cartesian Hessian Update
 Hessian Updated using BFGS Update
**WARNING** Hereditary positive definiteness endangered


** GEOMETRY OPTIMIZATION IN DELOCALIZED INTERNAL COORDINATES **
   Searching for a Minimum

   Optimization Cycle:  18

                       Coordinates (Angstroms)
     ATOM                X               Y               Z
      1  C         0.2061208531    0.1594681298   -0.5537092591
      2  H         0.1038985324   -0.4007739569   -1.4935210303
      3  C        -0.3337101144   -0.7471912761    0.5603461358
      4  H        -0.2022518066   -0.2408865520    1.5238681980
      5  O         0.4438638359   -1.9662387661    0.5655807833
      6  H         0.1467626742   -2.5315817072    1.2861675901
      7  C        -1.8147633449   -1.0755334758    0.3604443997
      8  H        -1.9204591417   -1.6636598461   -0.5601134502
      9  H        -2.1516974119   -1.7164981704    1.1854143319
     10  C        -2.6968791312    0.1795475348    0.2773931834
     11  H        -2.6020489771    0.7238070211    1.2273914154
     12  C        -4.1723624858   -0.1813070394    0.0810586189
     13  H        -4.5423428162   -0.8073546384    0.8985627781
     14  H        -4.7951064060    0.7170684151    0.0413369620
     15  H        -4.3209245675   -0.7317766481   -0.8541194114
     16  C        -2.1675626807    1.0908517712   -0.8383225954
     17  H        -2.7467715357    2.0200510015   -0.8697518795
     18  H        -2.3210681993    0.5941657948   -1.8060188781
     19  C        -0.6829664716    1.4196502400   -0.6525414811
     20  H        -0.3310992962    2.0306622246   -1.4907087659
     21  H        -0.5434640247    2.0231358189    0.2500160386
     22  C         1.7208101311    0.5487672058   -0.4447416307
     23  H         1.8064077623    1.4950887164   -0.9991053153
     24  C         2.1849549208    0.8916980464    0.9673004851
     25  O         1.5767722862    1.6108932776    1.7267494749
     26  C         2.7099373855   -0.4197278705   -1.1200222389
     27  H         2.3408498264   -0.6607532348   -2.1281485074
     28  O         2.9891574431   -1.5935386064   -0.3802118372
     29  H         3.6719189216    0.0872592062   -1.2461992754
     30  H         2.1430643486   -1.9629465059   -0.0778050504
     31  H         3.1505560843    0.4434589406    1.2723394646
   Point Group: c1    Number of degrees of freedom:    87


   Energy is   -617.751414085

 Hessian Updated using BFGS Update
**WARNING** Hereditary positive definiteness endangered

 87 Hessian modes will be used to form the next step
  Hessian Eigenvalues:
    -0.000898    0.002438    0.005512    0.005656    0.005962    0.006784
     0.007848    0.011842    0.016141    0.019832    0.021074    0.034210
     0.037530    0.038133    0.040108    0.042624    0.043418    0.045586
     0.047568    0.048343    0.048435    0.049277    0.050293    0.052249
     0.055843    0.056176    0.056936    0.057770    0.059711    0.061324
     0.063439    0.069397    0.079087    0.082702    0.083850    0.083929
     0.092158    0.108466    0.118667    0.132991    0.143346    0.149449
     0.156430    0.159506    0.159909    0.159961    0.160355    0.161432
     0.166046    0.172139    0.187805    0.195328    0.209574    0.219027
     0.222218    0.258601    0.268360    0.270718    0.279027    0.288850
     0.290291    0.293775    0.296172    0.304109    0.305013    0.333102
     0.336856    0.337004    0.338260    0.338898    0.339301    0.339630
     0.340216    0.340509    0.340566    0.341028    0.341460    0.341949
     0.342100    0.342329    0.342354    0.412086    0.453448    0.492173
     0.519828    0.629206    0.891174
**WARNING** Hessian does not have the Desired Local Structure

 Minimum Search - Taking Simple RFO Step
 Searching for Lamda that Minimizes Along All modes
 Value Taken    Lamda =  -0.00186346
 Calculated Step too Large.  Step scaled by  0.216915
 Step Taken.  Stepsize is  0.300000

                             Maximum     Tolerance    Cnvgd?
         Gradient           0.000831      0.000300      NO
         Displacement       0.159974      0.001200      NO
         Energy change     -0.000363      0.000001      NO


 New Cartesian Coordinates Obtained by Inverse Iteration

 Displacement from previous Coordinates is:  0.331443
 ----------------------------------------------------------------
             Standard Nuclear Orientation (Angstroms)
    I     Atom           X                Y                Z
 ----------------------------------------------------------------
    1      C       0.2044016823     0.1592405680    -0.5499514024
    2      H       0.0989561296    -0.4000698380    -1.4900186749
    3      C      -0.3369499733    -0.7470988071     0.5635906824
    4      H      -0.2066995329    -0.2410315648     1.5266263478
    5      O       0.4408135580    -1.9665475180     0.5696247275
    6      H       0.1485286950    -2.5279041226     1.2952554605
    7      C      -1.8175341125    -1.0752571411     0.3591906954
    8      H      -1.9212417828    -1.6623664707    -0.5622089398
    9      H      -2.1571345650    -1.7167638340     1.1825850650
   10      C      -2.6992283363     0.1802606232     0.2754511987
   11      H      -2.6069236248     0.7228601068     1.2266007756
   12      C      -4.1742711003    -0.1799830150     0.0742152292
   13      H      -4.5467235970    -0.8071634859     0.8897317861
   14      H      -4.7969555453     0.7184201581     0.0337495523
   15      H      -4.3199600585    -0.7293102198    -0.8620966194
   16      C      -2.1671427627     1.0935427019    -0.8373803961
   17      H      -2.7462863377     2.0228074114    -0.8684348034
   18      H      -2.3182781784     0.5986060997    -1.8063554478
   19      C      -0.6827246078     1.4210558701    -0.6479828929
   20      H      -0.3292787286     2.0336048108    -1.4844280790
   21      H      -0.5452528260     2.0215616709     0.2568504635
   22      C       1.7185527212     0.5428548539    -0.4437872637
   23      H       1.8081704887     1.4891255076    -0.9997014002
   24      C       2.1979545262     0.8934063314     0.9609357103
   25      O       1.5512747569     1.5216443332     1.7672448900
   26      C       2.7059268499    -0.4266490200    -1.1196314885
   27      H       2.3350115672    -0.6728714729    -2.1256216231
   28      O       2.9859868601    -1.5960636146    -0.3732837143
   29      H       3.6676481753     0.0798448798    -1.2497172273
   30      H       2.1397367117    -1.9594011640    -0.0636338941
   31      H       3.2192195420     0.5454504124     1.2115105359
 ----------------------------------------------------------------
 Molecular Point Group                 C1    NOp =  1
 Largest Abelian Subgroup              C1    NOp =  1
 Nuclear Repulsion Energy =   885.7193595994 hartrees
 There are       51 alpha and       51 beta electrons
 Applying Cartesian multipole field
    Component          Value
    ---------          -----
     (2,0,0)        1.00000E-11
     (0,2,0)        2.00000E-11
     (0,0,2)       -3.00000E-11
 Nucleus-field energy     =     0.0000000197 hartrees
 Requested basis set is 6-311++G(d,p)
 There are 168 shells and 412 basis functions
 A cutoff of  1.0D-11 yielded  12135 shell pairs
 There are     72823 function pairs (     77284 Cartesian)
 Smallest overlap matrix eigenvalue = 1.78E-06

 Q-Chem warning in module stvman/mkSTV.C, line 306:

 Overlap eigenvalue is smaller than square root of threshold
 Use THRESH >= 12 to get rid of this warning

 Guess from superposition of atomic densities
 Warning:  Energy on first SCF cycle will be non-variational
 SAD guess density has 102.000000 electrons

 -----------------------------------------------------------------------
  General SCF calculation program by
  Eric Jon Sundstrom, Paul Horn, Yuezhi Mao, Dmitri Zuev, Alec White,
  David Stuck, Shaama M.S., Shane Yost, Joonho Lee, David Small,
  Daniel Levine, Susi Lehtola, Hugh Burton, Evgeny Epifanovsky
 -----------------------------------------------------------------------
 Exchange:     0.2000 Hartree-Fock + 0.0800 Slater + 0.7200 B88
 Correlation:  0.1900 VWN1RPA + 0.8100 LYP
 Using SG-1 standard quadrature grid
 using 6 threads for integral computing
 -------------------------------------------------------
 OpenMP Integral computing Module                
 Release: version 2.0, May 2017, Q-Chem Inc. Pleasanton 
 -------------------------------------------------------
 -------------------------------------------------------
 OpenMP BLAS3 based DFT computing Module                
 Release: version 1.0, May 2013, Q-Chem Inc. Pittsburgh 
 -------------------------------------------------------
 A restricted SCF calculation will be
 performed using DIIS
 SCF converges when DIIS error is below 1.0e-08
 ---------------------------------------
  Cycle       Energy         DIIS error
 ---------------------------------------
    1    -620.1601461421      2.99e-02  
    2    -617.4485795001      3.96e-03  
    3    -617.1336912780      5.91e-03  
    4    -617.7269188370      1.21e-03  
    5    -617.7495534219      3.76e-04  
    6    -617.7516202607      1.14e-04  
    7    -617.7518154443      3.53e-05  
    8    -617.7518351899      8.08e-06  
    9    -617.7518362278      2.22e-06  
   10    -617.7518363141      5.82e-07  
   11    -617.7518363196      2.00e-07  
   12    -617.7518363201      5.99e-08  
   13    -617.7518363202      2.10e-08  
   14    -617.7518363202      5.08e-09  Convergence criterion met
 ---------------------------------------
 SCF time:   CPU 530.46s  wall 93.00s 
 SCF   energy in the final basis set =     -617.7518363202
 Total energy in the final basis set =     -617.7518363202

 --------------------------------------------------------------

                    Orbital Energies (a.u.)
 --------------------------------------------------------------

 Alpha MOs
 -- Occupied --
-19.1497 -19.1290 -19.1059 -10.2659 -10.2358 -10.2199 -10.1943 -10.1941
-10.1844 -10.1781 -10.1747 -10.1730 -10.1670  -1.0595  -1.0489  -1.0126
 -0.8539  -0.8086  -0.7550  -0.7498  -0.6895  -0.6502  -0.6342  -0.6097
 -0.5745  -0.5634  -0.5344  -0.5047  -0.4884  -0.4828  -0.4703  -0.4679
 -0.4487  -0.4383  -0.4224  -0.4163  -0.4063  -0.4055  -0.3976  -0.3935
 -0.3839  -0.3640  -0.3570  -0.3494  -0.3343  -0.3337  -0.3183  -0.3135
 -0.2995  -0.2779  -0.2539
 -- Virtual --
 -0.0435  -0.0168  -0.0093  -0.0030   0.0029   0.0139   0.0196   0.0248
  0.0278   0.0350   0.0395   0.0417   0.0503   0.0553   0.0615   0.0656
  0.0705   0.0755   0.0758   0.0834   0.0873   0.0959   0.1049   0.1057
  0.1063   0.1116   0.1135   0.1191   0.1200   0.1212   0.1236   0.1263
  0.1324   0.1354   0.1373   0.1400   0.1429   0.1449   0.1485   0.1490
  0.1568   0.1596   0.1609   0.1637   0.1654   0.1696   0.1722   0.1741
  0.1752   0.1805   0.1884   0.1909   0.1952   0.2010   0.2052   0.2077
  0.2127   0.2187   0.2268   0.2290   0.2350   0.2358   0.2373   0.2437
  0.2464   0.2522   0.2600   0.2616   0.2664   0.2689   0.2735   0.2810
  0.2842   0.2890   0.2952   0.2973   0.3019   0.3049   0.3137   0.3189
  0.3265   0.3309   0.3319   0.3363   0.3434   0.3440   0.3473   0.3540
  0.3550   0.3652   0.3680   0.3708   0.3761   0.3858   0.3892   0.4041
  0.4129   0.4171   0.4268   0.4478   0.4617   0.4687   0.4775   0.4848
  0.4915   0.5030   0.5254   0.5375   0.5388   0.5553   0.5660   0.5700
  0.5727   0.5865   0.5962   0.5994   0.6102   0.6215   0.6289   0.6316
  0.6410   0.6477   0.6553   0.6638   0.6709   0.6770   0.6902   0.6928
  0.7037   0.7059   0.7150   0.7278   0.7348   0.7413   0.7446   0.7543
  0.7682   0.7727   0.7744   0.7814   0.7847   0.7873   0.7893   0.7956
  0.7987   0.8197   0.8457   0.8603   0.8790   0.9167   0.9258   0.9450
  0.9556   0.9752   1.0114   1.0205   1.0382   1.0562   1.0826   1.0869
  1.1103   1.1276   1.1385   1.1469   1.1487   1.1741   1.1957   1.1972
  1.2136   1.2193   1.2301   1.2483   1.2649   1.2741   1.2979   1.3062
  1.3213   1.3346   1.3508   1.3744   1.3983   1.4144   1.4465   1.4573
  1.4895   1.4993   1.5186   1.5224   1.5412   1.5463   1.5563   1.5643
  1.5734   1.5777   1.5810   1.5911   1.5957   1.6089   1.6150   1.6190
  1.6251   1.6299   1.6411   1.6530   1.6671   1.6790   1.6852   1.6873
  1.7002   1.7044   1.7141   1.7301   1.7329   1.7534   1.7596   1.7707
  1.7785   1.7935   1.8105   1.8268   1.8335   1.8465   1.8568   1.8721
  1.8829   1.8947   1.9104   1.9298   1.9463   1.9755   1.9868   2.0074
  2.0173   2.0402   2.0471   2.0553   2.0735   2.0919   2.1202   2.1355
  2.1421   2.1747   2.1798   2.1978   2.2278   2.2413   2.2588   2.2648
  2.2883   2.3045   2.3163   2.3541   2.3613   2.3721   2.3991   2.4162
  2.4418   2.4527   2.4731   2.4772   2.4810   2.4957   2.5157   2.5391
  2.5477   2.5653   2.5736   2.5788   2.5896   2.6101   2.6207   2.6483
  2.6710   2.6801   2.6926   2.6976   2.7164   2.7264   2.7311   2.7549
  2.7604   2.7693   2.8068   2.8175   2.8526   2.8626   2.8926   2.8954
  2.9034   2.9099   2.9211   2.9481   2.9598   2.9743   2.9952   3.0039
  3.0153   3.0252   3.0375   3.0582   3.0892   3.1167   3.1274   3.1630
  3.1776   3.1919   3.1995   3.2531   3.2842   3.3132   3.3322   3.3632
  3.4074   3.4286   3.4960   3.5209   3.5359   3.5454   3.7707   3.7828
  3.7901   3.8129   3.8337   3.8488   3.8717   3.9046   3.9127   3.9534
  3.9755   4.0336   4.0461   4.0954   4.1264   4.2120   4.2658   4.2921
  4.3061   4.3655   4.3917   5.0667   5.0994   5.1404   5.1869   5.4444
  5.4618   5.6490   5.7324   5.7495  23.7962  23.8098  23.8386  23.8703
 23.8734  23.9098  23.9249  23.9464  23.9534  23.9800  49.9245  49.9751
 49.9885
 --------------------------------------------------------------

          Ground-State Mulliken Net Atomic Charges

     Atom                 Charge (a.u.)
  ----------------------------------------
      1 C                     0.830690
      2 H                     0.213987
      3 C                    -0.697838
      4 H                     0.234146
      5 O                    -0.242118
      6 H                     0.258254
      7 C                    -0.641686
      8 H                     0.201086
      9 H                     0.122912
     10 C                     0.467533
     11 H                     0.166214
     12 C                    -0.719894
     13 H                     0.137283
     14 H                     0.142097
     15 H                     0.139687
     16 C                    -0.636244
     17 H                     0.162942
     18 H                     0.153322
     19 C                    -0.595949
     20 H                     0.142757
     21 H                     0.216632
     22 C                     0.322893
     23 H                     0.197222
     24 C                    -0.185632
     25 O                    -0.216315
     26 C                    -0.723895
     27 H                     0.131617
     28 O                    -0.266893
     29 H                     0.184291
     30 H                     0.330199
     31 H                     0.170700
  ----------------------------------------
  Sum of atomic charges =     0.000000

 -----------------------------------------------------------------
                    Cartesian Multipole Moments
 -----------------------------------------------------------------
    Charge (ESU x 10^10)
                 0.0000
    Dipole Moment (Debye)
         X      -2.8319      Y      -0.0200      Z      -1.0266
       Tot       3.0124
    Quadrupole Moments (Debye-Ang)
        XX     -86.7949     XY       6.4105     YY     -84.2635
        XZ      -3.4767     YZ      -8.7800     ZZ     -82.4368
    Octopole Moments (Debye-Ang^2)
       XXX       6.1665    XXY      31.6999    XYY      -8.8424
       YYY      -2.8258    XXZ      -0.4915    XYZ      -8.9472
       YYZ       3.8449    XZZ       3.5189    YZZ     -14.3901
       ZZZ      -9.7500
    Hexadecapole Moments (Debye-Ang^3)
      XXXX   -2674.6177   XXXY     140.1627   XXYY    -595.4006
      XYYY      54.0344   YYYY    -703.8174   XXXZ       3.6486
      XXYZ     -15.8181   XYYZ      -4.0871   YYYZ     -45.4395
      XXZZ    -507.5806   XYZZ       6.2688   YYZZ    -195.0038
      XZZZ     -16.5935   YZZZ     -23.6174   ZZZZ    -474.4451
 -----------------------------------------------------------------
 Calculating analytic gradient of the SCF energy
 Gradient of SCF Energy
            1           2           3           4           5           6
    1  -0.0006237   0.0001801   0.0002704   0.0000663   0.0002530  -0.0000620
    2  -0.0004280   0.0000038  -0.0000665   0.0000551   0.0000477  -0.0000265
    3  -0.0000149  -0.0000171  -0.0003212   0.0001142   0.0001087  -0.0000677
            7           8           9          10          11          12
    1  -0.0001955   0.0000503   0.0000367   0.0000377  -0.0000171  -0.0000978
    2   0.0002300   0.0000031   0.0000113   0.0000091  -0.0000041  -0.0000166
    3   0.0000322   0.0000291   0.0000242  -0.0000000  -0.0000371   0.0000018
           13          14          15          16          17          18
    1  -0.0000084  -0.0000152   0.0000198   0.0000706  -0.0000006  -0.0000346
    2  -0.0000082  -0.0000098   0.0000057  -0.0000887   0.0000039  -0.0000284
    3   0.0000020  -0.0000007  -0.0000019  -0.0000549  -0.0000082  -0.0000020
           19          20          21          22          23          24
    1  -0.0003006   0.0000686   0.0001070   0.0010251  -0.0010700   0.0012343
    2   0.0001037   0.0000265  -0.0000482   0.0001245  -0.0000748  -0.0002161
    3   0.0002409  -0.0000127  -0.0001613  -0.0008118   0.0000684   0.0007352
           25          26          27          28          29          30
    1  -0.0001112  -0.0006108   0.0001405  -0.0000602   0.0001193   0.0000066
    2   0.0007254   0.0007129  -0.0000110  -0.0002902  -0.0000987   0.0002198
    3  -0.0003320   0.0000126  -0.0000208   0.0001418   0.0000942  -0.0001851
           31
    1  -0.0004784
    2  -0.0008667
    3   0.0004439
 Max gradient component =       1.234E-03
 RMS gradient           =       3.140E-04
 Gradient time:  CPU 114.12 s  wall 19.27 s
 Geometry Optimization Parameters
   NAtoms,    NIC,     NZ,  NCons,   NDum,   NFix, NCnnct, MaxDiis
       31     245       0       0       0       0       0       0

 Cartesian Hessian Update
 Hessian Updated using BFGS Update
**WARNING** Hereditary positive definiteness endangered


** GEOMETRY OPTIMIZATION IN DELOCALIZED INTERNAL COORDINATES **
   Searching for a Minimum

   Optimization Cycle:  19

                       Coordinates (Angstroms)
     ATOM                X               Y               Z
      1  C         0.2044016823    0.1592405680   -0.5499514024
      2  H         0.0989561296   -0.4000698380   -1.4900186749
      3  C        -0.3369499733   -0.7470988071    0.5635906824
      4  H        -0.2066995329   -0.2410315648    1.5266263478
      5  O         0.4408135580   -1.9665475180    0.5696247275
      6  H         0.1485286950   -2.5279041226    1.2952554605
      7  C        -1.8175341125   -1.0752571411    0.3591906954
      8  H        -1.9212417828   -1.6623664707   -0.5622089398
      9  H        -2.1571345650   -1.7167638340    1.1825850650
     10  C        -2.6992283363    0.1802606232    0.2754511987
     11  H        -2.6069236248    0.7228601068    1.2266007756
     12  C        -4.1742711003   -0.1799830150    0.0742152292
     13  H        -4.5467235970   -0.8071634859    0.8897317861
     14  H        -4.7969555453    0.7184201581    0.0337495523
     15  H        -4.3199600585   -0.7293102198   -0.8620966194
     16  C        -2.1671427627    1.0935427019   -0.8373803961
     17  H        -2.7462863377    2.0228074114   -0.8684348034
     18  H        -2.3182781784    0.5986060997   -1.8063554478
     19  C        -0.6827246078    1.4210558701   -0.6479828929
     20  H        -0.3292787286    2.0336048108   -1.4844280790
     21  H        -0.5452528260    2.0215616709    0.2568504635
     22  C         1.7185527212    0.5428548539   -0.4437872637
     23  H         1.8081704887    1.4891255076   -0.9997014002
     24  C         2.1979545262    0.8934063314    0.9609357103
     25  O         1.5512747569    1.5216443332    1.7672448900
     26  C         2.7059268499   -0.4266490200   -1.1196314885
     27  H         2.3350115672   -0.6728714729   -2.1256216231
     28  O         2.9859868601   -1.5960636146   -0.3732837143
     29  H         3.6676481753    0.0798448798   -1.2497172273
     30  H         2.1397367117   -1.9594011640   -0.0636338941
     31  H         3.2192195420    0.5454504124    1.2115105359
   Point Group: c1    Number of degrees of freedom:    87


   Energy is   -617.751836320

 Hessian Updated using BFGS Update
**WARNING** Hereditary positive definiteness endangered

 87 Hessian modes will be used to form the next step
  Hessian Eigenvalues:
    -0.000759    0.001011    0.005367    0.005543    0.005959    0.006690
     0.007847    0.011738    0.016143    0.019810    0.021006    0.034172
     0.037530    0.038135    0.040094    0.042001    0.043348    0.045493
     0.047569    0.048206    0.048372    0.049270    0.050276    0.052079
     0.055844    0.056175    0.056925    0.057709    0.059609    0.061219
     0.063457    0.069382    0.079056    0.082697    0.083859    0.083912
     0.092112    0.108459    0.118387    0.132779    0.143151    0.149449
     0.155589    0.159505    0.159911    0.159965    0.160281    0.161473
     0.165633    0.170384    0.187156    0.195284    0.208908    0.217863
     0.222340    0.258644    0.268238    0.270787    0.278984    0.288837
     0.290238    0.293714    0.296120    0.303897    0.305157    0.333028
     0.336862    0.336995    0.338233    0.338898    0.339301    0.339627
     0.340218    0.340506    0.340564    0.341023    0.341459    0.341948
     0.342096    0.342329    0.342354    0.412092    0.453245    0.492173
     0.519703    0.623800    0.890867
**WARNING** Hessian does not have the Desired Local Structure

 Minimum Search - Taking Simple RFO Step
 Searching for Lamda that Minimizes Along All modes
 Value Taken    Lamda =  -0.00184565
 Calculated Step too Large.  Step scaled by  0.235166
 Step Taken.  Stepsize is  0.300000

                             Maximum     Tolerance    Cnvgd?
         Gradient           0.001062      0.000300      NO
         Displacement       0.149860      0.001200      NO
         Energy change     -0.000422      0.000001      NO


 New Cartesian Coordinates Obtained by Inverse Iteration

 Displacement from previous Coordinates is:  0.407075
 ----------------------------------------------------------------
             Standard Nuclear Orientation (Angstroms)
    I     Atom           X                Y                Z
 ----------------------------------------------------------------
    1      C       0.2032703748     0.1585382400    -0.5505607254
    2      H       0.0929788277    -0.3915065905    -1.4956310248
    3      C      -0.3388042623    -0.7595246198     0.5537354497
    4      H      -0.2009601584    -0.2676973677     1.5223195410
    5      O       0.4302837275    -1.9850153304     0.5390350704
    6      H       0.1385432234    -2.5510763313     1.2611686712
    7      C      -1.8215463689    -1.0789159783     0.3485215823
    8      H      -1.9285027911    -1.6569859729    -0.5783506744
    9      H      -2.1616729405    -1.7273374630     1.1662880871
   10      C      -2.7004070253     0.1790424953     0.2774442489
   11      H      -2.6066053441     0.7127868255     1.2334584956
   12      C      -4.1765375743    -0.1760292706     0.0740687740
   13      H      -4.5496419176    -0.8102524278     0.8838171020
   14      H      -4.7972310205     0.7241345105     0.0429360613
   15      H      -4.3242865352    -0.7159096296    -0.8673859977
   16      C      -2.1672794630     1.1009465279    -0.8276135116
   17      H      -2.7443309476     2.0317682426    -0.8502574793
   18      H      -2.3199103249     0.6148781473    -1.8008437966
   19      C      -0.6820897474     1.4230347146    -0.6358312723
   20      H      -0.3280062966     2.0439689591    -1.4658104442
   21      H      -0.5453820157     2.0145048135     0.2750614199
   22      C       1.7161363645     0.5379142548    -0.4489641043
   23      H       1.8131532563     1.4707980172    -1.0277781971
   24      C       2.2059472651     0.9275034359     0.9413378569
   25      O       1.5362440475     1.4902978113     1.7761143012
   26      C       2.7062087406    -0.4459982450    -1.1005365282
   27      H       2.3348907077    -0.7211968565    -2.0985699521
   28      O       2.9901123002    -1.5928352350    -0.3212226068
   29      H       3.6655741141     0.0607228295    -1.2456489210
   30      H       2.1421403841    -1.9600030912    -0.0200270618
   31      H       3.2673079941     0.6852496354     1.1486548893
 ----------------------------------------------------------------
 Molecular Point Group                 C1    NOp =  1
 Largest Abelian Subgroup              C1    NOp =  1
 Nuclear Repulsion Energy =   885.8357102341 hartrees
 There are       51 alpha and       51 beta electrons
 Applying Cartesian multipole field
    Component          Value
    ---------          -----
     (2,0,0)        1.00000E-11
     (0,2,0)        2.00000E-11
     (0,0,2)       -3.00000E-11
 Nucleus-field energy     =     0.0000000200 hartrees
 Requested basis set is 6-311++G(d,p)
 There are 168 shells and 412 basis functions
 A cutoff of  1.0D-11 yielded  12133 shell pairs
 There are     72819 function pairs (     77285 Cartesian)
 Smallest overlap matrix eigenvalue = 1.79E-06

 Q-Chem warning in module stvman/mkSTV.C, line 306:

 Overlap eigenvalue is smaller than square root of threshold
 Use THRESH >= 12 to get rid of this warning

 Guess from superposition of atomic densities
 Warning:  Energy on first SCF cycle will be non-variational
 SAD guess density has 102.000000 electrons

 -----------------------------------------------------------------------
  General SCF calculation program by
  Eric Jon Sundstrom, Paul Horn, Yuezhi Mao, Dmitri Zuev, Alec White,
  David Stuck, Shaama M.S., Shane Yost, Joonho Lee, David Small,
  Daniel Levine, Susi Lehtola, Hugh Burton, Evgeny Epifanovsky
 -----------------------------------------------------------------------
 Exchange:     0.2000 Hartree-Fock + 0.0800 Slater + 0.7200 B88
 Correlation:  0.1900 VWN1RPA + 0.8100 LYP
 Using SG-1 standard quadrature grid
 using 6 threads for integral computing
 -------------------------------------------------------
 OpenMP Integral computing Module                
 Release: version 2.0, May 2017, Q-Chem Inc. Pleasanton 
 -------------------------------------------------------
 -------------------------------------------------------
 OpenMP BLAS3 based DFT computing Module                
 Release: version 1.0, May 2013, Q-Chem Inc. Pittsburgh 
 -------------------------------------------------------
 A restricted SCF calculation will be
 performed using DIIS
 SCF converges when DIIS error is below 1.0e-08
 ---------------------------------------
  Cycle       Energy         DIIS error
 ---------------------------------------
    1    -620.1623464262      2.99e-02  
    2    -617.4484755822      3.97e-03  
    3    -617.1303349858      5.92e-03  
    4    -617.7272143814      1.21e-03  
    5    -617.7499877376      3.76e-04  
    6    -617.7520512184      1.14e-04  
    7    -617.7522449206      3.56e-05  
    8    -617.7522650011      8.09e-06  
    9    -617.7522660379      2.24e-06  
   10    -617.7522661250      5.89e-07  
   11    -617.7522661305      2.08e-07  
   12    -617.7522661312      6.09e-08  
   13    -617.7522661313      2.07e-08  
   14    -617.7522661313      5.10e-09  Convergence criterion met
 ---------------------------------------
 SCF time:   CPU 529.91s  wall 93.00s 
 SCF   energy in the final basis set =     -617.7522661313
 Total energy in the final basis set =     -617.7522661313

 --------------------------------------------------------------

                    Orbital Energies (a.u.)
 --------------------------------------------------------------

 Alpha MOs
 -- Occupied --
-19.1493 -19.1291 -19.1054 -10.2665 -10.2352 -10.2201 -10.1946 -10.1936
-10.1841 -10.1777 -10.1745 -10.1728 -10.1668  -1.0598  -1.0486  -1.0121
 -0.8536  -0.8087  -0.7551  -0.7495  -0.6894  -0.6503  -0.6335  -0.6099
 -0.5740  -0.5628  -0.5340  -0.5045  -0.4884  -0.4833  -0.4700  -0.4679
 -0.4481  -0.4384  -0.4229  -0.4172  -0.4061  -0.4051  -0.3967  -0.3929
 -0.3835  -0.3645  -0.3569  -0.3491  -0.3342  -0.3335  -0.3180  -0.3134
 -0.2992  -0.2767  -0.2547
 -- Virtual --
 -0.0424  -0.0166  -0.0093  -0.0031   0.0029   0.0135   0.0197   0.0247
  0.0279   0.0353   0.0392   0.0420   0.0499   0.0553   0.0618   0.0662
  0.0707   0.0758   0.0759   0.0825   0.0873   0.0959   0.1047   0.1060
  0.1073   0.1116   0.1126   0.1189   0.1198   0.1213   0.1236   0.1264
  0.1327   0.1353   0.1375   0.1401   0.1429   0.1457   0.1488   0.1497
  0.1563   0.1595   0.1607   0.1638   0.1655   0.1696   0.1719   0.1741
  0.1756   0.1805   0.1887   0.1907   0.1966   0.2006   0.2049   0.2079
  0.2128   0.2188   0.2274   0.2291   0.2346   0.2352   0.2374   0.2429
  0.2468   0.2528   0.2601   0.2621   0.2665   0.2689   0.2727   0.2811
  0.2863   0.2898   0.2956   0.2978   0.3024   0.3038   0.3147   0.3186
  0.3273   0.3296   0.3329   0.3356   0.3418   0.3443   0.3470   0.3542
  0.3544   0.3652   0.3679   0.3706   0.3769   0.3874   0.3886   0.4042
  0.4138   0.4170   0.4293   0.4471   0.4622   0.4670   0.4773   0.4855
  0.4933   0.5040   0.5272   0.5377   0.5397   0.5547   0.5640   0.5700
  0.5723   0.5860   0.5968   0.6004   0.6097   0.6222   0.6312   0.6329
  0.6401   0.6484   0.6528   0.6627   0.6720   0.6776   0.6900   0.6931
  0.7019   0.7049   0.7163   0.7251   0.7354   0.7414   0.7461   0.7550
  0.7680   0.7725   0.7746   0.7808   0.7849   0.7864   0.7909   0.7943
  0.7997   0.8201   0.8434   0.8581   0.8854   0.9165   0.9288   0.9435
  0.9572   0.9760   1.0144   1.0205   1.0365   1.0570   1.0759   1.0883
  1.1097   1.1254   1.1399   1.1485   1.1511   1.1748   1.1934   1.1974
  1.2083   1.2223   1.2287   1.2458   1.2658   1.2709   1.3019   1.3069
  1.3218   1.3337   1.3544   1.3727   1.4011   1.4148   1.4468   1.4579
  1.4895   1.4999   1.5186   1.5233   1.5433   1.5478   1.5554   1.5655
  1.5743   1.5768   1.5836   1.5910   1.5965   1.6079   1.6141   1.6182
  1.6240   1.6289   1.6399   1.6529   1.6673   1.6785   1.6808   1.6863
  1.7000   1.7019   1.7135   1.7282   1.7342   1.7536   1.7598   1.7684
  1.7790   1.7949   1.8104   1.8292   1.8315   1.8494   1.8569   1.8648
  1.8855   1.8951   1.9086   1.9294   1.9484   1.9800   1.9881   2.0080
  2.0129   2.0420   2.0461   2.0571   2.0739   2.0926   2.1202   2.1341
  2.1426   2.1727   2.1786   2.1996   2.2270   2.2431   2.2592   2.2647
  2.2871   2.3046   2.3195   2.3552   2.3638   2.3750   2.4015   2.4191
  2.4359   2.4526   2.4705   2.4777   2.4815   2.4969   2.5146   2.5385
  2.5480   2.5671   2.5738   2.5781   2.5896   2.6091   2.6211   2.6506
  2.6724   2.6811   2.6931   2.6970   2.7165   2.7271   2.7335   2.7546
  2.7625   2.7707   2.8068   2.8179   2.8557   2.8645   2.8864   2.8915
  2.9055   2.9126   2.9191   2.9493   2.9614   2.9749   2.9936   3.0060
  3.0153   3.0264   3.0435   3.0631   3.0879   3.1171   3.1300   3.1608
  3.1796   3.1926   3.2003   3.2539   3.2848   3.3110   3.3343   3.3655
  3.4096   3.4263   3.4969   3.5205   3.5316   3.5478   3.7705   3.7832
  3.7883   3.8127   3.8337   3.8482   3.8706   3.9053   3.9121   3.9534
  3.9743   4.0343   4.0470   4.0951   4.1269   4.2135   4.2649   4.2946
  4.2991   4.3645   4.3960   5.0646   5.1044   5.1444   5.1904   5.4498
  5.4579   5.6478   5.7306   5.7498  23.7969  23.8106  23.8383  23.8702
 23.8734  23.9080  23.9247  23.9464  23.9536  23.9803  49.9254  49.9762
 49.9853
 --------------------------------------------------------------

          Ground-State Mulliken Net Atomic Charges

     Atom                 Charge (a.u.)
  ----------------------------------------
      1 C                     0.892363
      2 H                     0.213943
      3 C                    -0.729309
      4 H                     0.239899
      5 O                    -0.240908
      6 H                     0.256397
      7 C                    -0.634956
      8 H                     0.201504
      9 H                     0.121341
     10 C                     0.466569
     11 H                     0.166224
     12 C                    -0.719012
     13 H                     0.137412
     14 H                     0.142097
     15 H                     0.139640
     16 C                    -0.632405
     17 H                     0.162643
     18 H                     0.152850
     19 C                    -0.619192
     20 H                     0.143400
     21 H                     0.214961
     22 C                     0.262541
     23 H                     0.190936
     24 C                    -0.158419
     25 O                    -0.219400
     26 C                    -0.702053
     27 H                     0.132194
     28 O                    -0.263459
     29 H                     0.183633
     30 H                     0.331176
     31 H                     0.167392
  ----------------------------------------
  Sum of atomic charges =     0.000000

 -----------------------------------------------------------------
                    Cartesian Multipole Moments
 -----------------------------------------------------------------
    Charge (ESU x 10^10)
                 0.0000
    Dipole Moment (Debye)
         X      -2.7803      Y       0.0743      Z      -1.1121
       Tot       2.9954
    Quadrupole Moments (Debye-Ang)
        XX     -86.7528     XY       6.6617     YY     -83.8681
        XZ      -3.7531     YZ      -8.5533     ZZ     -82.5936
    Octopole Moments (Debye-Ang^2)
       XXX       6.6762    XXY      32.4754    XYY      -7.9940
       YYY      -1.9527    XXZ      -1.5109    XYZ      -8.1219
       YYZ       4.1493    XZZ       3.6738    YZZ     -14.0362
       ZZZ     -10.6513
    Hexadecapole Moments (Debye-Ang^3)
      XXXX   -2679.2381   XXXY     142.5167   XXYY    -595.2192
      XYYY      55.1796   YYYY    -705.5702   XXXZ      -1.4271
      XXYZ     -13.0637   XYYZ      -4.8490   YYYZ     -44.8315
      XXZZ    -506.7761   XYZZ       6.3693   YYZZ    -193.9740
      XZZZ     -18.8208   YZZZ     -22.8965   ZZZZ    -468.5536
 -----------------------------------------------------------------
 Calculating analytic gradient of the SCF energy
 Gradient of SCF Energy
            1           2           3           4           5           6
    1  -0.0003989   0.0001393   0.0001339   0.0000636   0.0004568  -0.0000206
    2  -0.0004910  -0.0000368  -0.0002460   0.0000015   0.0001273   0.0000866
    3   0.0001039   0.0000439   0.0000236  -0.0001195  -0.0001336  -0.0001059
            7           8           9          10          11          12
    1  -0.0002486   0.0000052   0.0000745   0.0001094  -0.0000370  -0.0001628
    2   0.0001997   0.0000107   0.0000235  -0.0000138  -0.0000396   0.0000023
    3  -0.0001014  -0.0000097   0.0000386   0.0000203  -0.0000361  -0.0000029
           13          14          15          16          17          18
    1  -0.0000013  -0.0000305   0.0000459   0.0000079  -0.0000187   0.0000118
    2  -0.0000108  -0.0000109   0.0000011  -0.0000025   0.0000099  -0.0000195
    3   0.0000000  -0.0000017   0.0000039   0.0000375  -0.0000291   0.0000051
           19          20          21          22          23          24
    1  -0.0002631   0.0000601   0.0000554   0.0006190  -0.0009098   0.0011804
    2  -0.0000316   0.0000747   0.0000047   0.0000401  -0.0000627  -0.0006089
    3   0.0000137   0.0000547  -0.0001227  -0.0009076   0.0000602   0.0007875
           25          26          27          28          29          30
    1   0.0000954  -0.0005513   0.0001617  -0.0004547   0.0001146   0.0000186
    2   0.0009749   0.0011036   0.0000236  -0.0007077  -0.0000158   0.0002441
    3  -0.0004261  -0.0000419   0.0000404   0.0002166   0.0000415  -0.0000625
           31
    1  -0.0002562
    2  -0.0006307
    3   0.0006092
 Max gradient component =       1.180E-03
 RMS gradient           =       3.255E-04
 Gradient time:  CPU 114.43 s  wall 19.33 s
 Geometry Optimization Parameters
   NAtoms,    NIC,     NZ,  NCons,   NDum,   NFix, NCnnct, MaxDiis
       31     245       0       0       0       0       0       0

 Cartesian Hessian Update
 Hessian Updated using BFGS Update


** GEOMETRY OPTIMIZATION IN DELOCALIZED INTERNAL COORDINATES **
   Searching for a Minimum

   Optimization Cycle:  20

                       Coordinates (Angstroms)
     ATOM                X               Y               Z
      1  C         0.2032703748    0.1585382400   -0.5505607254
      2  H         0.0929788277   -0.3915065905   -1.4956310248
      3  C        -0.3388042623   -0.7595246198    0.5537354497
      4  H        -0.2009601584   -0.2676973677    1.5223195410
      5  O         0.4302837275   -1.9850153304    0.5390350704
      6  H         0.1385432234   -2.5510763313    1.2611686712
      7  C        -1.8215463689   -1.0789159783    0.3485215823
      8  H        -1.9285027911   -1.6569859729   -0.5783506744
      9  H        -2.1616729405   -1.7273374630    1.1662880871
     10  C        -2.7004070253    0.1790424953    0.2774442489
     11  H        -2.6066053441    0.7127868255    1.2334584956
     12  C        -4.1765375743   -0.1760292706    0.0740687740
     13  H        -4.5496419176   -0.8102524278    0.8838171020
     14  H        -4.7972310205    0.7241345105    0.0429360613
     15  H        -4.3242865352   -0.7159096296   -0.8673859977
     16  C        -2.1672794630    1.1009465279   -0.8276135116
     17  H        -2.7443309476    2.0317682426   -0.8502574793
     18  H        -2.3199103249    0.6148781473   -1.8008437966
     19  C        -0.6820897474    1.4230347146   -0.6358312723
     20  H        -0.3280062966    2.0439689591   -1.4658104442
     21  H        -0.5453820157    2.0145048135    0.2750614199
     22  C         1.7161363645    0.5379142548   -0.4489641043
     23  H         1.8131532563    1.4707980172   -1.0277781971
     24  C         2.2059472651    0.9275034359    0.9413378569
     25  O         1.5362440475    1.4902978113    1.7761143012
     26  C         2.7062087406   -0.4459982450   -1.1005365282
     27  H         2.3348907077   -0.7211968565   -2.0985699521
     28  O         2.9901123002   -1.5928352350   -0.3212226068
     29  H         3.6655741141    0.0607228295   -1.2456489210
     30  H         2.1421403841   -1.9600030912   -0.0200270618
     31  H         3.2673079941    0.6852496354    1.1486548893
   Point Group: c1    Number of degrees of freedom:    87


   Energy is   -617.752266131

 Hessian Updated using BFGS Update

 87 Hessian modes will be used to form the next step
  Hessian Eigenvalues:
     0.000037    0.001541    0.005503    0.005723    0.006264    0.007049
     0.007858    0.011781    0.016157    0.020275    0.021248    0.035188
     0.037923    0.038184    0.040104    0.043165    0.045404    0.047563
     0.048134    0.048363    0.049260    0.049977    0.051797    0.055835
     0.056025    0.056882    0.057390    0.057839    0.059623    0.061546
     0.067497    0.070170    0.079322    0.082699    0.083906    0.084189
     0.092908    0.108459    0.118602    0.132922    0.143415    0.149458
     0.156050    0.159644    0.159949    0.160052    0.161116    0.162174
     0.170052    0.175128    0.191866    0.196382    0.215434    0.218375
     0.234189    0.261484    0.268678    0.270915    0.279039    0.288899
     0.290895    0.293784    0.296157    0.304569    0.309020    0.333370
     0.336925    0.337158    0.338280    0.338911    0.339314    0.339630
     0.340234    0.340507    0.340569    0.341431    0.341948    0.342069
     0.342312    0.342346    0.345991    0.415669    0.464450    0.508702
     0.522750    0.755772    0.893472
**WARNING** Magnitude of eigenvalue   1 too small.  Replaced by     0.000100

 Minimum Search - Taking Simple RFO Step
 Searching for Lamda that Minimizes Along All modes
 Value Taken    Lamda =  -0.00143211
 Calculated Step too Large.  Step scaled by  0.314009
 Step Taken.  Stepsize is  0.300000

                             Maximum     Tolerance    Cnvgd?
         Gradient           0.002327      0.000300      NO
         Displacement       0.159099      0.001200      NO
         Energy change     -0.000430      0.000001      NO


 New Cartesian Coordinates Obtained by Inverse Iteration

 Displacement from previous Coordinates is:  0.354115
 ----------------------------------------------------------------
             Standard Nuclear Orientation (Angstroms)
    I     Atom           X                Y                Z
 ----------------------------------------------------------------
    1      C       0.2020844644     0.1567209896    -0.5500367458
    2      H       0.0877594040    -0.3882685019    -1.4976272718
    3      C      -0.3416575252    -0.7672642027     0.5491474172
    4      H      -0.2010068995    -0.2828280238     1.5202978751
    5      O       0.4227156948    -1.9961048907     0.5243018758
    6      H       0.1335299696    -2.5623918823     1.2472656086
    7      C      -1.8251846997    -1.0815274324     0.3408261619
    8      H      -1.9329882852    -1.6531071088    -0.5900550247
    9      H      -2.1672030436    -1.7347506465     1.1539529057
   10      C      -2.7016055395     0.1784931912     0.2777167109
   11      H      -2.6068887276     0.7059816833     1.2371385282
   12      C      -4.1785654627    -0.1718729954     0.0720979877
   13      H      -4.5530524495    -0.8106664187     0.8775991448
   14      H      -4.7971434224     0.7299601342     0.0472060091
   15      H      -4.3277956830    -0.7049930441    -0.8729634408
   16      C      -2.1668948720     1.1062795986    -0.8215974856
   17      H      -2.7419194817     2.0384967293    -0.8381533542
   18      H      -2.3207561972     0.6267836517    -1.7978805009
   19      C      -0.6809308929     1.4236613585    -0.6283399268
   20      H      -0.3261227749     2.0490895625    -1.4546417401
   21      H      -0.5448167675     2.0093895391     0.2864262700
   22      C       1.7133637655     0.5321550913    -0.4513363915
   23      H       1.8175550832     1.4576966593    -1.0426585092
   24      C       2.2126253476     0.9462577391     0.9270781490
   25      O       1.5283350573     1.4257776885     1.8005685754
   26      C       2.7058072912    -0.4593096933    -1.0890562886
   27      H       2.3330224256    -0.7541221258    -2.0807416801
   28      O       2.9950763859    -1.5896861212    -0.2882906278
   29      H       3.6625212974     0.0488400593    -1.2455521139
   30      H       2.1473489319    -1.9583775252     0.0125898997
   31      H       3.3023842000     0.8154919884     1.0836472356
 ----------------------------------------------------------------
 Molecular Point Group                 C1    NOp =  1
 Largest Abelian Subgroup              C1    NOp =  1
 Nuclear Repulsion Energy =   886.0741744838 hartrees
 There are       51 alpha and       51 beta electrons
 Applying Cartesian multipole field
    Component          Value
    ---------          -----
     (2,0,0)        1.00000E-11
     (0,2,0)        2.00000E-11
     (0,0,2)       -3.00000E-11
 Nucleus-field energy     =     0.0000000200 hartrees
 Requested basis set is 6-311++G(d,p)
 There are 168 shells and 412 basis functions
 A cutoff of  1.0D-11 yielded  12129 shell pairs
 There are     72789 function pairs (     77247 Cartesian)
 Smallest overlap matrix eigenvalue = 1.80E-06

 Q-Chem warning in module stvman/mkSTV.C, line 306:

 Overlap eigenvalue is smaller than square root of threshold
 Use THRESH >= 12 to get rid of this warning

 Guess from superposition of atomic densities
 Warning:  Energy on first SCF cycle will be non-variational
 SAD guess density has 102.000000 electrons

 -----------------------------------------------------------------------
  General SCF calculation program by
  Eric Jon Sundstrom, Paul Horn, Yuezhi Mao, Dmitri Zuev, Alec White,
  David Stuck, Shaama M.S., Shane Yost, Joonho Lee, David Small,
  Daniel Levine, Susi Lehtola, Hugh Burton, Evgeny Epifanovsky
 -----------------------------------------------------------------------
 Exchange:     0.2000 Hartree-Fock + 0.0800 Slater + 0.7200 B88
 Correlation:  0.1900 VWN1RPA + 0.8100 LYP
 Using SG-1 standard quadrature grid
 using 6 threads for integral computing
 -------------------------------------------------------
 OpenMP Integral computing Module                
 Release: version 2.0, May 2017, Q-Chem Inc. Pleasanton 
 -------------------------------------------------------
 -------------------------------------------------------
 OpenMP BLAS3 based DFT computing Module                
 Release: version 1.0, May 2013, Q-Chem Inc. Pittsburgh 
 -------------------------------------------------------
 A restricted SCF calculation will be
 performed using DIIS
 SCF converges when DIIS error is below 1.0e-08
 ---------------------------------------
  Cycle       Energy         DIIS error
 ---------------------------------------
    1    -620.1650976310      2.99e-02  
    2    -617.4484544007      3.97e-03  
    3    -617.1272072958      5.94e-03  
    4    -617.7275188599      1.22e-03  
    5    -617.7504142208      3.76e-04  
    6    -617.7524774430      1.14e-04  
    7    -617.7526693646      3.58e-05  
    8    -617.7526897444      8.06e-06  
    9    -617.7526907717      2.25e-06  
   10    -617.7526908596      5.90e-07  
   11    -617.7526908652      2.10e-07  
   12    -617.7526908658      6.11e-08  
   13    -617.7526908659      2.05e-08  
   14    -617.7526908659      5.15e-09  Convergence criterion met
 ---------------------------------------
 SCF time:   CPU 529.93s  wall 92.00s 
 SCF   energy in the final basis set =     -617.7526908659
 Total energy in the final basis set =     -617.7526908659

 --------------------------------------------------------------

                    Orbital Energies (a.u.)
 --------------------------------------------------------------

 Alpha MOs
 -- Occupied --
-19.1487 -19.1292 -19.1052 -10.2670 -10.2342 -10.2206 -10.1951 -10.1930
-10.1837 -10.1771 -10.1747 -10.1727 -10.1666  -1.0601  -1.0479  -1.0120
 -0.8533  -0.8089  -0.7554  -0.7491  -0.6893  -0.6507  -0.6328  -0.6101
 -0.5737  -0.5622  -0.5334  -0.5044  -0.4885  -0.4835  -0.4696  -0.4678
 -0.4477  -0.4387  -0.4237  -0.4182  -0.4057  -0.4047  -0.3958  -0.3921
 -0.3832  -0.3651  -0.3568  -0.3489  -0.3341  -0.3333  -0.3179  -0.3135
 -0.2987  -0.2757  -0.2556
 -- Virtual --
 -0.0410  -0.0162  -0.0094  -0.0033   0.0029   0.0131   0.0199   0.0246
  0.0282   0.0356   0.0389   0.0423   0.0495   0.0553   0.0620   0.0665
  0.0710   0.0758   0.0763   0.0817   0.0872   0.0959   0.1043   0.1061
  0.1083   0.1111   0.1117   0.1183   0.1200   0.1217   0.1236   0.1264
  0.1328   0.1350   0.1376   0.1404   0.1429   0.1464   0.1494   0.1503
  0.1554   0.1594   0.1607   0.1639   0.1654   0.1695   0.1716   0.1742
  0.1761   0.1807   0.1886   0.1905   0.1975   0.2003   0.2045   0.2081
  0.2129   0.2189   0.2278   0.2290   0.2335   0.2352   0.2372   0.2416
  0.2472   0.2534   0.2599   0.2626   0.2658   0.2692   0.2720   0.2814
  0.2875   0.2911   0.2963   0.2985   0.3026   0.3038   0.3148   0.3187
  0.3276   0.3286   0.3340   0.3350   0.3403   0.3451   0.3476   0.3536
  0.3544   0.3645   0.3675   0.3706   0.3779   0.3879   0.3892   0.4034
  0.4149   0.4169   0.4337   0.4474   0.4636   0.4647   0.4772   0.4858
  0.4948   0.5050   0.5283   0.5379   0.5402   0.5539   0.5620   0.5699
  0.5726   0.5858   0.5975   0.6021   0.6094   0.6236   0.6326   0.6354
  0.6397   0.6483   0.6515   0.6614   0.6724   0.6786   0.6892   0.6931
  0.7009   0.7048   0.7171   0.7232   0.7360   0.7410   0.7480   0.7554
  0.7673   0.7722   0.7751   0.7800   0.7845   0.7858   0.7919   0.7941
  0.8001   0.8203   0.8401   0.8553   0.8887   0.9162   0.9326   0.9430
  0.9584   0.9761   1.0148   1.0205   1.0366   1.0578   1.0715   1.0894
  1.1084   1.1197   1.1430   1.1497   1.1534   1.1744   1.1908   1.1980
  1.2047   1.2263   1.2292   1.2426   1.2653   1.2692   1.3036   1.3072
  1.3240   1.3351   1.3565   1.3730   1.4031   1.4183   1.4471   1.4590
  1.4888   1.4988   1.5178   1.5239   1.5450   1.5496   1.5557   1.5662
  1.5756   1.5762   1.5847   1.5912   1.5986   1.6074   1.6133   1.6185
  1.6231   1.6288   1.6383   1.6531   1.6668   1.6742   1.6775   1.6860
  1.6986   1.7009   1.7130   1.7268   1.7362   1.7499   1.7597   1.7677
  1.7793   1.7960   1.8110   1.8268   1.8313   1.8499   1.8542   1.8643
  1.8846   1.8961   1.9067   1.9304   1.9508   1.9856   1.9894   2.0054
  2.0120   2.0427   2.0451   2.0597   2.0747   2.0926   2.1203   2.1331
  2.1441   2.1714   2.1789   2.2013   2.2268   2.2441   2.2593   2.2641
  2.2854   2.3038   2.3228   2.3541   2.3657   2.3769   2.4030   2.4204
  2.4293   2.4526   2.4681   2.4783   2.4824   2.4979   2.5141   2.5379
  2.5484   2.5680   2.5739   2.5779   2.5899   2.6077   2.6215   2.6525
  2.6725   2.6806   2.6929   2.6960   2.7171   2.7275   2.7347   2.7531
  2.7686   2.7718   2.8071   2.8180   2.8576   2.8642   2.8781   2.8859
  2.9073   2.9158   2.9176   2.9500   2.9614   2.9749   2.9919   3.0066
  3.0156   3.0269   3.0467   3.0674   3.0883   3.1154   3.1328   3.1586
  3.1809   3.1940   3.2019   3.2550   3.2852   3.3094   3.3355   3.3690
  3.4121   3.4244   3.4977   3.5192   3.5278   3.5498   3.7699   3.7834
  3.7864   3.8129   3.8337   3.8478   3.8699   3.9055   3.9117   3.9538
  3.9734   4.0347   4.0473   4.0954   4.1275   4.2151   4.2640   4.2900
  4.2999   4.3640   4.4004   5.0630   5.1092   5.1476   5.1946   5.4521
  5.4559   5.6472   5.7295   5.7498  23.7982  23.8120  23.8384  23.8703
 23.8737  23.9062  23.9250  23.9461  23.9539  23.9805  49.9264  49.9764
 49.9823
 --------------------------------------------------------------

          Ground-State Mulliken Net Atomic Charges

     Atom                 Charge (a.u.)
  ----------------------------------------
      1 C                     0.931828
      2 H                     0.214703
      3 C                    -0.760067
      4 H                     0.246939
      5 O                    -0.240713
      6 H                     0.255276
      7 C                    -0.621563
      8 H                     0.201297
      9 H                     0.120400
     10 C                     0.463854
     11 H                     0.166345
     12 C                    -0.718668
     13 H                     0.137511
     14 H                     0.141990
     15 H                     0.139638
     16 C                    -0.632434
     17 H                     0.162140
     18 H                     0.152755
     19 C                    -0.635161
     20 H                     0.144073
     21 H                     0.211648
     22 C                     0.210132
     23 H                     0.185580
     24 C                    -0.134236
     25 O                    -0.220476
     26 C                    -0.672139
     27 H                     0.133326
     28 O                    -0.259548
     29 H                     0.182631
     30 H                     0.331041
     31 H                     0.161896
  ----------------------------------------
  Sum of atomic charges =     0.000000

 -----------------------------------------------------------------
                    Cartesian Multipole Moments
 -----------------------------------------------------------------
    Charge (ESU x 10^10)
                -0.0000
    Dipole Moment (Debye)
         X      -2.7384      Y       0.2140      Z      -1.1979
       Tot       2.9966
    Quadrupole Moments (Debye-Ang)
        XX     -86.7444     XY       6.9062     YY     -83.3960
        XZ      -4.0010     YZ      -8.3102     ZZ     -82.8156
    Octopole Moments (Debye-Ang^2)
       XXX       6.9655    XXY      33.3035    XYY      -6.9872
       YYY      -0.0528    XXZ      -2.4248    XYZ      -7.4520
       YYZ       4.7462    XZZ       3.5070    YZZ     -13.5503
       ZZZ     -11.8724
    Hexadecapole Moments (Debye-Ang^3)
      XXXX   -2684.2418   XXXY     145.4508   XXYY    -593.7915
      XYYY      57.5713   YYYY    -701.9639   XXXZ      -5.7780
      XXYZ     -10.7592   XYYZ      -4.7476   YYYZ     -42.3939
      XXZZ    -507.3657   XYZZ       6.8670   YYZZ    -192.1680
      XZZZ     -21.5590   YZZZ     -21.5785   ZZZZ    -467.9669
 -----------------------------------------------------------------
 Calculating analytic gradient of the SCF energy
 Gradient of SCF Energy
            1           2           3           4           5           6
    1  -0.0001913   0.0000980   0.0001832   0.0000285   0.0003621   0.0000211
    2  -0.0003786  -0.0000849  -0.0001996   0.0000065   0.0001168   0.0001148
    3   0.0001410   0.0000967   0.0001906  -0.0002204  -0.0001573  -0.0001212
            7           8           9          10          11          12
    1  -0.0002345  -0.0000127   0.0000825   0.0001252  -0.0000395  -0.0001725
    2   0.0001541   0.0000219   0.0000227   0.0000094  -0.0000586   0.0000122
    3  -0.0001511  -0.0000274   0.0000376   0.0000298  -0.0000295  -0.0000045
           13          14          15          16          17          18
    1  -0.0000027  -0.0000298   0.0000524  -0.0000117  -0.0000279   0.0000305
    2  -0.0000102  -0.0000085  -0.0000013   0.0000506   0.0000112  -0.0000132
    3  -0.0000004  -0.0000025   0.0000050   0.0000627  -0.0000275   0.0000063
           19          20          21          22          23          24
    1  -0.0002646   0.0000317   0.0000093   0.0002661  -0.0007287   0.0012714
    2  -0.0000055   0.0000892  -0.0000342  -0.0005729   0.0001264  -0.0009010
    3  -0.0001421   0.0000504  -0.0001146  -0.0007856   0.0001380   0.0006526
           25          26          27          28          29          30
    1   0.0001465  -0.0005927   0.0002346  -0.0005161   0.0000985   0.0000271
    2   0.0009779   0.0012613   0.0000382  -0.0007797   0.0000345   0.0002951
    3  -0.0004334  -0.0001442   0.0000202   0.0001178   0.0000092   0.0000993
           31
    1  -0.0002439
    2  -0.0002948
    3   0.0007046
 Max gradient component =       1.271E-03
 RMS gradient           =       3.302E-04
 Gradient time:  CPU 114.15 s  wall 19.28 s
 Geometry Optimization Parameters
   NAtoms,    NIC,     NZ,  NCons,   NDum,   NFix, NCnnct, MaxDiis
       31     245       0       0       0       0       0       0

 Cartesian Hessian Update
 Hessian Updated using BFGS Update


** GEOMETRY OPTIMIZATION IN DELOCALIZED INTERNAL COORDINATES **
   Searching for a Minimum

   Optimization Cycle:  21

                       Coordinates (Angstroms)
     ATOM                X               Y               Z
      1  C         0.2020844644    0.1567209896   -0.5500367458
      2  H         0.0877594040   -0.3882685019   -1.4976272718
      3  C        -0.3416575252   -0.7672642027    0.5491474172
      4  H        -0.2010068995   -0.2828280238    1.5202978751
      5  O         0.4227156948   -1.9961048907    0.5243018758
      6  H         0.1335299696   -2.5623918823    1.2472656086
      7  C        -1.8251846997   -1.0815274324    0.3408261619
      8  H        -1.9329882852   -1.6531071088   -0.5900550247
      9  H        -2.1672030436   -1.7347506465    1.1539529057
     10  C        -2.7016055395    0.1784931912    0.2777167109
     11  H        -2.6068887276    0.7059816833    1.2371385282
     12  C        -4.1785654627   -0.1718729954    0.0720979877
     13  H        -4.5530524495   -0.8106664187    0.8775991448
     14  H        -4.7971434224    0.7299601342    0.0472060091
     15  H        -4.3277956830   -0.7049930441   -0.8729634408
     16  C        -2.1668948720    1.1062795986   -0.8215974856
     17  H        -2.7419194817    2.0384967293   -0.8381533542
     18  H        -2.3207561972    0.6267836517   -1.7978805009
     19  C        -0.6809308929    1.4236613585   -0.6283399268
     20  H        -0.3261227749    2.0490895625   -1.4546417401
     21  H        -0.5448167675    2.0093895391    0.2864262700
     22  C         1.7133637655    0.5321550913   -0.4513363915
     23  H         1.8175550832    1.4576966593   -1.0426585092
     24  C         2.2126253476    0.9462577391    0.9270781490
     25  O         1.5283350573    1.4257776885    1.8005685754
     26  C         2.7058072912   -0.4593096933   -1.0890562886
     27  H         2.3330224256   -0.7541221258   -2.0807416801
     28  O         2.9950763859   -1.5896861212   -0.2882906278
     29  H         3.6625212974    0.0488400593   -1.2455521139
     30  H         2.1473489319   -1.9583775252    0.0125898997
     31  H         3.3023842000    0.8154919884    1.0836472356
   Point Group: c1    Number of degrees of freedom:    87


   Energy is   -617.752690866

 Hessian Updated using BFGS Update

 87 Hessian modes will be used to form the next step
  Hessian Eigenvalues:
     0.000340    0.002358    0.005506    0.005684    0.006321    0.006703
     0.007860    0.011780    0.016078    0.020166    0.021238    0.034761
     0.037778    0.038333    0.040085    0.043174    0.045377    0.047409
     0.047694    0.048196    0.049262    0.050001    0.052063    0.055738
     0.056044    0.056502    0.056901    0.058043    0.059665    0.061500
     0.067195    0.070336    0.079207    0.082698    0.083899    0.083971
     0.092940    0.108496    0.117570    0.132873    0.142484    0.149401
     0.154348    0.158831    0.159908    0.160081    0.160245    0.161788
     0.168323    0.172924    0.191831    0.195616    0.206163    0.218037
     0.233788    0.259108    0.266621    0.269620    0.279023    0.286526
     0.290586    0.292799    0.295282    0.297528    0.304856    0.333547
     0.336930    0.337267    0.338282    0.338888    0.339313    0.339630
     0.340156    0.340514    0.340569    0.341333    0.341944    0.342059
     0.342312    0.342346    0.346070    0.415252    0.464079    0.504753
     0.522484    0.663454    0.893411

 Minimum Search - Taking Simple RFO Step
 Searching for Lamda that Minimizes Along All modes
 Value Taken    Lamda =  -0.00112544
 Calculated Step too Large.  Step scaled by  0.355019
 Step Taken.  Stepsize is  0.300000

                             Maximum     Tolerance    Cnvgd?
         Gradient           0.002314      0.000300      NO
         Displacement       0.148754      0.001200      NO
         Energy change     -0.000425      0.000001      NO


 New Cartesian Coordinates Obtained by Inverse Iteration

 Displacement from previous Coordinates is:  0.418713
 ----------------------------------------------------------------
             Standard Nuclear Orientation (Angstroms)
    I     Atom           X                Y                Z
 ----------------------------------------------------------------
    1      C       0.2010967457     0.1543933427    -0.5534937122
    2      H       0.0817607347    -0.3805590360    -1.5063408667
    3      C      -0.3432511002    -0.7812657507     0.5367438246
    4      H      -0.1947512008    -0.3113321133     1.5133426321
    5      O       0.4113845234    -2.0163036069     0.4915784653
    6      H       0.1205419870    -2.5877201610     1.2098538030
    7      C      -1.8291242264    -1.0856955474     0.3288650573
    8      H      -1.9410224307    -1.6472391246    -0.6077620696
    9      H      -2.1716694450    -1.7463010470     1.1358268124
   10      C      -2.7017732668     0.1772717582     0.2803310938
   11      H      -2.6038865279     0.6951074949     1.2447602004
   12      C      -4.1803327869    -0.1660200264     0.0742014309
   13      H      -4.5552867793    -0.8121836337     0.8735676226
   14      H      -4.7956620824     0.7382789528     0.0606728383
   15      H      -4.3337766921    -0.6881397282    -0.8763012841
   16      C      -2.1663458980     1.1140446779    -0.8108051454
   17      H      -2.7380866162     2.0483981355    -0.8169993363
   18      H      -2.3237104831     0.6448566848    -1.7915312305
   19      C      -0.6791100590     1.4243651470    -0.6168031901
   20      H      -0.3240720127     2.0581134967    -1.4365885886
   21      H      -0.5421460959     2.0004813772     0.3041142827
   22      C       1.7098730560     0.5278615290    -0.4584535902
   23      H       1.8225215300     1.4380573389    -1.0732746734
   24      C       2.2130089893     0.9809116541     0.9042962459
   25      O       1.5244542026     1.3922800335     1.8081147598
   26      C       2.7086080340    -0.4779568438    -1.0667789977
   27      H       2.3358325337    -0.8075456258    -2.0472744938
   28      O       3.0069994905    -1.5782991408    -0.2289244270
   29      H       3.6610425316     0.0320139223    -1.2409421287
   30      H       2.1598750798    -1.9582322829     0.0601021842
   31      H       3.3166048594     0.9541631736     1.0148317342
 ----------------------------------------------------------------
 Molecular Point Group                 C1    NOp =  1
 Largest Abelian Subgroup              C1    NOp =  1
 Nuclear Repulsion Energy =   886.1214116273 hartrees
 There are       51 alpha and       51 beta electrons
 Applying Cartesian multipole field
    Component          Value
    ---------          -----
     (2,0,0)        1.00000E-11
     (0,2,0)        2.00000E-11
     (0,0,2)       -3.00000E-11
 Nucleus-field energy     =     0.0000000202 hartrees
 Requested basis set is 6-311++G(d,p)
 There are 168 shells and 412 basis functions
 A cutoff of  1.0D-11 yielded  12125 shell pairs
 There are     72775 function pairs (     77233 Cartesian)
 Smallest overlap matrix eigenvalue = 1.81E-06

 Q-Chem warning in module stvman/mkSTV.C, line 306:

 Overlap eigenvalue is smaller than square root of threshold
 Use THRESH >= 12 to get rid of this warning

 Guess from superposition of atomic densities
 Warning:  Energy on first SCF cycle will be non-variational
 SAD guess density has 102.000000 electrons

 -----------------------------------------------------------------------
  General SCF calculation program by
  Eric Jon Sundstrom, Paul Horn, Yuezhi Mao, Dmitri Zuev, Alec White,
  David Stuck, Shaama M.S., Shane Yost, Joonho Lee, David Small,
  Daniel Levine, Susi Lehtola, Hugh Burton, Evgeny Epifanovsky
 -----------------------------------------------------------------------
 Exchange:     0.2000 Hartree-Fock + 0.0800 Slater + 0.7200 B88
 Correlation:  0.1900 VWN1RPA + 0.8100 LYP
 Using SG-1 standard quadrature grid
 using 6 threads for integral computing
 -------------------------------------------------------
 OpenMP Integral computing Module                
 Release: version 2.0, May 2017, Q-Chem Inc. Pleasanton 
 -------------------------------------------------------
 -------------------------------------------------------
 OpenMP BLAS3 based DFT computing Module                
 Release: version 1.0, May 2013, Q-Chem Inc. Pittsburgh 
 -------------------------------------------------------
 A restricted SCF calculation will be
 performed using DIIS
 SCF converges when DIIS error is below 1.0e-08
 ---------------------------------------
  Cycle       Energy         DIIS error
 ---------------------------------------
    1    -620.1669601628      2.99e-02  
    2    -617.4484832754      3.97e-03  
    3    -617.1250747549      5.95e-03  
    4    -617.7277726700      1.22e-03  
    5    -617.7507717036      3.76e-04  
    6    -617.7528362864      1.13e-04  
    7    -617.7530256676      3.60e-05  
    8    -617.7530462653      8.01e-06  
    9    -617.7530472766      2.26e-06  
   10    -617.7530473653      5.89e-07  
   11    -617.7530473707      2.10e-07  
   12    -617.7530473715      6.11e-08  
   13    -617.7530473715      2.03e-08  
   14    -617.7530473716      5.19e-09  Convergence criterion met
 ---------------------------------------
 SCF time:   CPU 529.46s  wall 92.00s 
 SCF   energy in the final basis set =     -617.7530473716
 Total energy in the final basis set =     -617.7530473716

 --------------------------------------------------------------

                    Orbital Energies (a.u.)
 --------------------------------------------------------------

 Alpha MOs
 -- Occupied --
-19.1482 -19.1291 -19.1055 -10.2672 -10.2337 -10.2212 -10.1954 -10.1926
-10.1835 -10.1768 -10.1748 -10.1726 -10.1664  -1.0602  -1.0474  -1.0123
 -0.8531  -0.8092  -0.7556  -0.7489  -0.6893  -0.6511  -0.6322  -0.6102
 -0.5733  -0.5613  -0.5328  -0.5045  -0.4889  -0.4836  -0.4694  -0.4675
 -0.4472  -0.4389  -0.4243  -0.4192  -0.4054  -0.4043  -0.3951  -0.3912
 -0.3829  -0.3658  -0.3568  -0.3488  -0.3342  -0.3331  -0.3179  -0.3137
 -0.2982  -0.2751  -0.2562
 -- Virtual --
 -0.0396  -0.0160  -0.0095  -0.0034   0.0029   0.0128   0.0201   0.0244
  0.0285   0.0358   0.0387   0.0427   0.0489   0.0553   0.0622   0.0670
  0.0712   0.0758   0.0768   0.0804   0.0874   0.0958   0.1037   0.1061
  0.1089   0.1101   0.1115   0.1176   0.1204   0.1220   0.1240   0.1266
  0.1330   0.1348   0.1376   0.1405   0.1426   0.1467   0.1501   0.1510
  0.1548   0.1592   0.1606   0.1639   0.1657   0.1696   0.1714   0.1743
  0.1765   0.1809   0.1884   0.1902   0.1983   0.1998   0.2041   0.2087
  0.2128   0.2190   0.2282   0.2287   0.2323   0.2350   0.2369   0.2409
  0.2472   0.2538   0.2591   0.2624   0.2657   0.2699   0.2715   0.2821
  0.2882   0.2923   0.2966   0.2987   0.3016   0.3060   0.3145   0.3191
  0.3266   0.3289   0.3332   0.3364   0.3391   0.3459   0.3479   0.3531
  0.3545   0.3641   0.3673   0.3703   0.3781   0.3875   0.3895   0.4018
  0.4152   0.4174   0.4389   0.4474   0.4610   0.4663   0.4776   0.4861
  0.4963   0.5061   0.5298   0.5366   0.5403   0.5532   0.5614   0.5693
  0.5738   0.5855   0.5975   0.6036   0.6098   0.6251   0.6329   0.6372
  0.6390   0.6457   0.6530   0.6598   0.6718   0.6805   0.6881   0.6931
  0.7007   0.7049   0.7167   0.7229   0.7357   0.7402   0.7501   0.7567
  0.7649   0.7720   0.7758   0.7791   0.7840   0.7856   0.7924   0.7940
  0.8007   0.8208   0.8358   0.8543   0.8925   0.9154   0.9360   0.9397
  0.9627   0.9763   1.0138   1.0207   1.0368   1.0565   1.0708   1.0894
  1.1055   1.1144   1.1463   1.1495   1.1564   1.1728   1.1876   1.1976
  1.2033   1.2267   1.2322   1.2420   1.2640   1.2720   1.3021   1.3070
  1.3244   1.3372   1.3579   1.3730   1.4032   1.4245   1.4474   1.4594
  1.4888   1.4958   1.5167   1.5233   1.5452   1.5488   1.5582   1.5652
  1.5745   1.5778   1.5852   1.5924   1.5999   1.6073   1.6130   1.6177
  1.6225   1.6284   1.6366   1.6534   1.6658   1.6695   1.6769   1.6850
  1.6966   1.7002   1.7128   1.7261   1.7378   1.7469   1.7601   1.7682
  1.7797   1.7965   1.8121   1.8234   1.8301   1.8466   1.8534   1.8676
  1.8821   1.8976   1.9055   1.9312   1.9532   1.9891   1.9906   2.0008
  2.0132   2.0426   2.0446   2.0614   2.0733   2.0935   2.1192   2.1305
  2.1462   2.1703   2.1792   2.2028   2.2254   2.2445   2.2599   2.2646
  2.2829   2.3029   2.3253   2.3529   2.3666   2.3797   2.4035   2.4198
  2.4261   2.4529   2.4666   2.4789   2.4831   2.4985   2.5138   2.5368
  2.5487   2.5687   2.5739   2.5792   2.5900   2.6060   2.6218   2.6539
  2.6698   2.6795   2.6918   2.6962   2.7183   2.7282   2.7358   2.7531
  2.7729   2.7743   2.8076   2.8182   2.8578   2.8588   2.8763   2.8822
  2.9080   2.9152   2.9196   2.9500   2.9613   2.9743   2.9916   3.0062
  3.0169   3.0278   3.0464   3.0706   3.0888   3.1133   3.1364   3.1553
  3.1822   3.1952   3.2035   3.2576   3.2843   3.3086   3.3369   3.3724
  3.4150   3.4222   3.4984   3.5174   3.5255   3.5494   3.7698   3.7835
  3.7843   3.8132   3.8337   3.8490   3.8694   3.9040   3.9106   3.9540
  3.9720   4.0352   4.0476   4.0953   4.1275   4.2157   4.2617   4.2811
  4.3034   4.3632   4.4050   5.0622   5.1134   5.1509   5.1982   5.4531
  5.4546   5.6457   5.7259   5.7496  23.7982  23.8138  23.8384  23.8702
 23.8737  23.9055  23.9246  23.9461  23.9541  23.9808  49.9276  49.9754
 49.9803
 --------------------------------------------------------------

          Ground-State Mulliken Net Atomic Charges

     Atom                 Charge (a.u.)
  ----------------------------------------
      1 C                     0.963953
      2 H                     0.215721
      3 C                    -0.787336
      4 H                     0.251983
      5 O                    -0.240045
      6 H                     0.253929
      7 C                    -0.606149
      8 H                     0.201809
      9 H                     0.119141
     10 C                     0.462853
     11 H                     0.166475
     12 C                    -0.717630
     13 H                     0.137586
     14 H                     0.141978
     15 H                     0.139632
     16 C                    -0.627395
     17 H                     0.161786
     18 H                     0.152296
     19 C                    -0.652264
     20 H                     0.144324
     21 H                     0.208480
     22 C                     0.153267
     23 H                     0.181302
     24 C                    -0.109787
     25 O                    -0.220984
     26 C                    -0.642658
     27 H                     0.134969
     28 O                    -0.253801
     29 H                     0.182064
     30 H                     0.328154
     31 H                     0.156350
  ----------------------------------------
  Sum of atomic charges =    -0.000000

 -----------------------------------------------------------------
                    Cartesian Multipole Moments
 -----------------------------------------------------------------
    Charge (ESU x 10^10)
                -0.0000
    Dipole Moment (Debye)
         X      -2.7170      Y       0.2751      Z      -1.3094
       Tot       3.0285
    Quadrupole Moments (Debye-Ang)
        XX     -86.8265     XY       7.0058     YY     -82.9346
        XZ      -4.4054     YZ      -8.0573     ZZ     -82.9933
    Octopole Moments (Debye-Ang^2)
[truncated: 397,506 more chars]
