# Supplementary material for: An in silico investigation of menthol metabolism
Source: PLoS One. 2019 Sep 27;14(9):e0216577. doi: 10.1371/journal.pone.0216577 (PMC6764827; doi:10.1371/journal.pone.0216577)
Supplement: S2 File — (ZIP) [file pone.0216577.s002.zip › B3LYP/o-series/oeeyo-S.out]

Q-Chem Developer Version!
                  Welcome to Q-Chem
     A Quantum Leap Into The Future Of Chemistry


 Q-Chem 5.1, Q-Chem, Inc., Pleasanton, CA (2018)

 Yihan Shao,  Zhengting Gan,  E. Epifanovsky,  A. T. B. Gilbert,  M. Wormit,  
 J. Kussmann,  A. W. Lange,  A. Behn,  Jia Deng,  Xintian Feng,  D. Ghosh,  
 M. Goldey,  P. R. Horn,  L. D. Jacobson,  I. Kaliman,  T. Kus,  A. Landau,  
 Jie Liu,  E. I. Proynov,  R. M. Richard,  R. P. Steele,  E. J. Sundstrom,  
 H. L. Woodcock III,  P. M. Zimmerman,  D. Zuev,  B. Albrecht,  E. Alguire,  
 S. A. Baeppler,  D. Barton,  Z. Benda,  Y. A. Bernard,  E. J. Berquist,  
 K. B. Bravaya,  H. Burton,  D. Casanova,  Chun-Min Chang,  Yunqing Chen,  
 A. Chien,  K. D. Closser,  M. P. Coons,  S. Coriani,  S. Dasgupta,  
 A. L. Dempwolff,  M. Diedenhofen,  Hainam Do,  R. G. Edgar,  Po-Tung Fang,  
 S. Faraji,  S. Fatehi,  Qingguo Feng,  K. D. Fenk,  J. Fosso-Tande,  
 J. Gayvert,  Qinghui Ge,  A. Ghysels,  G. Gidofalvi,  J. Gomes,  
 J. Gonthier,  A. Gunina,  D. Hait,  M. W. D. Hanson-Heine,  
 P. H. P. Harbach,  A. W. Hauser,  J. E. Herr,  E. G. Hohenstein,  
 Z. C. Holden,  Kerwin Hui,  B. C. Huynh,  T.-C. Jagau,  Hyunjun Ji,  
 B. Kaduk,  K. Khistyaev,  Jaehoon Kim,  P. Klunzinger,  K. Koh,  
 D. Kosenkov,  L. Koulias,  T. Kowalczyk,  C. M. Krauter,  A. Kunitsa,  
 Ka Un Lao,  A. Laurent,  K. V. Lawler,  Joonho Lee,  D. Lefrancois,  
 S. Lehtola,  D. S. Levine,  Yi-Pei Li,  You-Sheng Lin,  Fenglai Liu,  
 E. Livshits,  A. Luenser,  P. Manohar,  E. Mansoor,  S. F. Manzer,  
 Shan-Ping Mao,  Yuezhi Mao,  N. Mardirossian,  A. V. Marenich,  
 T. Markovich,  L. A. Martinez-Martinez,  S. A. Maurer,  N. J. Mayhall,  
 S. C. McKenzie,  J.-M. Mewes,  A. F. Morrison,  J. W. Mullinax,  K. Nanda,  
 T. S. Nguyen-Beck,  R. Olivares-Amaya,  J. A. Parkhill,  T. M. Perrine,  
 F. Plasser,  P. Pokhilko,  S. Prager,  A. Prociuk,  E. Ramos,  D. R. Rehn,  
 F. Rob,  M. Schneider,  N. Sergueev,  S. M. Sharada,  S. Sharma,  
 D. W. Small,  T. Stauch,  T. Stein,  Yu-Chuan Su,  A. J. W. Thom,  
 A. Tkatchenko,  T. Tsuchimochi,  N. M. Tubman,  L. Vogt,  M. L. Vidal,  
 O. Vydrov,  M. A. Watson,  J. Wenzel,  M. de Wergifosse,  T. A. Wesolowski,  
 A. White,  J. Witte,  A. Yamada,  Jun Yang,  K. Yao,  S. Yeganeh,  
 S. R. Yost,  Zhi-Qiang You,  A. Zech,  Igor Ying Zhang,  Xing Zhang,  
 Yan Zhao,  Ying Zhu,  B. R. Brooks,  G. K. L. Chan,  C. J. Cramer,  
 M. S. Gordon,  W. J. Hehre,  A. Klamt,  M. W. Schmidt,  C. D. Sherrill,  
 D. G. Truhlar,  A. Aspuru-Guzik,  R. Baer,  A. T. Bell,  N. A. Besley,  
 Jeng-Da Chai,  A. E. DePrince, III,  R. A. DiStasio Jr.,  A. Dreuw,  
 B. D. Dunietz,  T. R. Furlani,  Chao-Ping Hsu,  Yousung Jung,  Jing Kong,  
 D. S. Lambrecht,  WanZhen Liang,  C. Ochsenfeld,  V. A. Rassolov,  
 L. V. Slipchenko,  J. E. Subotnik,  T. Van Voorhis,  J. M. Herbert,  
 A. I. Krylov,  P. M. W. Gill,  M. Head-Gordon

 Contributors to earlier versions of Q-Chem not listed above: 
 R. D. Adamson,  B. Austin,  J. Baker,  G. J. O. Beran,  K. Brandhorst,  
 S. T. Brown,  E. F. C. Byrd,  A. K. Chakraborty,  C.-L. Cheng,  
 Siu Hung Chien,  D. M. Chipman,  D. L. Crittenden,  H. Dachsel,  
 R. J. Doerksen,  A. D. Dutoi,  L. Fusti-Molnar,  W. A. Goddard III,  
 A. Golubeva-Zadorozhnaya,  S. R. Gwaltney,  G. Hawkins,  A. Heyden,  
 S. Hirata,  G. Kedziora,  F. J. Keil,  C. Kelley,  Jihan Kim,  R. A. King,  
 R. Z. Khaliullin,  P. P. Korambath,  W. Kurlancheek,  A. M. Lee,  M. S. Lee,  
 S. V. Levchenko,  Ching Yeh Lin,  D. Liotard,  R. C. Lochan,  I. Lotan,  
 P. E. Maslen,  N. Nair,  D. P. O'Neill,  D. Neuhauser,  E. Neuscamman,  
 C. M. Oana,  R. Olson,  B. Peters,  R. Peverati,  P. A. Pieniazek,  
 Y. M. Rhee,  J. Ritchie,  M. A. Rohrdanz,  E. Rosta,  N. J. Russ,  
 H. F. Schaefer III,  N. E. Schultz,  N. Shenvi,  A. C. Simmonett,  A. Sodt,  
 D. Stuck,  K. S. Thanthiriwatte,  V. Vanovschi,  Tao Wang,  A. Warshel,  
 C. F. Williams,  Q. Wu,  X. Xu,  W. Zhang

 Please cite Q-Chem as follows:
 Y. Shao et al., Mol. Phys. 113, 184-215 (2015)
 DOI: 10.1080/00268976.2014.952696

 Q-Chem 5.1.2 for Intel X86 EM64T Linux

 Parts of Q-Chem use Armadillo 8.300.2 (Tropical Shenanigans).
 http://arma.sourceforge.net/

 Q-Chem begins on Sun Mar 24 19:45:15 2019  

Host: 
0

     Scratch files written to /scratch/taweetham/qchem1735//
Input Ideriv = 2
Curr. Ideriv = -1
Max.  Ideriv = 2

Checking the input file for inconsistencies... 	...done.

--------------------------------------------------------------
User input:
--------------------------------------------------------------
$molecule
0 1
  C   -0.3938617    0.2619333    0.1453626
  H   -0.4003569    0.3067415    1.2436827
  C    0.2143865   -1.0998359   -0.2707356
  H    0.1589648   -1.2056050   -1.3615423
  O   -0.5411249   -2.1652279    0.3015249
  H   -0.1182733   -3.0005156    0.0249475
  C    1.6696670   -1.2541957    0.1786256
  H    1.7060705   -1.3203797    1.2744676
  H    2.0619778   -2.2128522   -0.1849136
  C    2.5516220   -0.1075905   -0.3162659
  H    2.5803110   -0.1365661   -1.4135678
  C    3.9819255   -0.2652558    0.1959549
  H    4.4154145   -1.2096224   -0.1496529
  H    4.6173400    0.5485794   -0.1688886
  H    4.0170142   -0.2572809    1.2907200
  C    1.9649990    1.2358933    0.1190428
  H    2.5707276    2.0567975   -0.2830297
  H    1.9984050    1.3241973    1.2127807
  C    0.5216829    1.3991891   -0.3545658
  H    0.1613693    2.3665122    0.0139352
  H    0.5021004    1.4401309   -1.4508967
  C   -1.8728802    0.3999795   -0.3396565
  C   -2.2594989    1.8331134   -0.6406610
  O   -2.6741584    2.6284359    0.1973442
  C   -2.8975504   -0.1612824    0.6585985
  H   -2.6207015    0.0540926    1.6963754
  O   -3.0496435   -1.5670596    0.5053381
  H   -3.8896329    0.2735590    0.4938500
  H   -2.1532196   -1.9542509    0.6141079
  H   -2.0821994    2.1590132   -1.6806941
  H   -1.9884309   -0.1386932   -1.2899745
$end

$rem
   JOB_TYPE 	optimization
   BASIS 	6-311++G**
   EXCHANGE 	B3LYP
   SCF_GUESS SAD
   SCF_GUESS_ALWAYS TRUE
$end

--------------------------------------------------------------
 ----------------------------------------------------------------
             Standard Nuclear Orientation (Angstroms)
    I     Atom           X                Y                Z
 ----------------------------------------------------------------
    1      C      -0.2494756528    -0.1809085866    -0.1239186509
    2      H      -0.2865337091    -0.0786415288    -1.2177765730
    3      C       0.5358743342     1.0286463827     0.4397489045
    4      H       0.5190933645     0.9949344027     1.5364256234
    5      O      -0.0911958338     2.2450958453     0.0392824532
    6      H       0.4403570220     2.9780795273     0.4042352707
    7      C       1.9884005305     1.0613502539    -0.0426325580
    8      H       2.0080180227     1.2671885908    -1.1214378967
    9      H       2.5072894232     1.9078991376     0.4255555487
   10      C       2.7288027355    -0.2402473031     0.2657731451
   11      H       2.7858382539    -0.3606762693     1.3557171426
   12      C       4.1555524146    -0.1928962686    -0.2774945880
   13      H       4.7130566244     0.6369185484     0.1694753944
   14      H       4.6907255945    -1.1196979535    -0.0455066499
   15      H       4.1644842202    -0.0599781244    -1.3647196934
   16      C       1.9667808757    -1.4319269527    -0.3154249513
   17      H       2.4724641598    -2.3669701500    -0.0462934353
   18      H       1.9638784070    -1.3779459423    -1.4118982877
   19      C       0.5255363503    -1.4781017403     0.1893661895
   20      H       0.0371660005    -2.3364453930    -0.2861056103
   21      H       0.5258124410    -1.6612430097     1.2712443466
   22      C      -1.7226632538    -0.1993780631     0.3968242557
   23      C      -2.2810039269    -1.6013575768     0.5258964813
   24      O      -2.8121090705    -2.2216432796    -0.3905674125
   25      C      -2.6902628072     0.6107283854    -0.4800768964
   26      H      -2.4665991100     0.5024262648    -1.5469685494
   27      O      -2.6593003253     1.9917423905    -0.1414439982
   28      H      -3.7254898474     0.2830057269    -0.3339275465
   29      H      -1.7237075425     2.2769248348    -0.2345079495
   30      H      -2.1229092019    -2.0814797122     1.5076313918
   31      H      -1.7473518856     0.2186902156     1.4123211434
 ----------------------------------------------------------------
 Molecular Point Group                 C1    NOp =  1
 Largest Abelian Subgroup              C1    NOp =  1
 Nuclear Repulsion Energy =   877.6619537933 hartrees
 There are       51 alpha and       51 beta electrons
 Requested basis set is 6-311++G(d,p)
 There are 168 shells and 412 basis functions

 Total QAlloc Memory Limit   2000 MB
 Mega-Array Size       188 MB
 MEM_STATIC part       192 MB
 A cutoff of  1.0D-11 yielded  12120 shell pairs
 There are     72431 function pairs (     76833 Cartesian)

 -------------------------------------------------------
 OpenMP Integral Computing Module                       
 Release: version 1.0, May 2013, Q-Chem Inc. Pittsburgh 
 -------------------------------------------------------
 Integral Job Info:
 Integral job number is                      11
 Integral operator is                         1
 short-range coefficients                     0
 long-range coefficients              100000000
 Omega coefficients                           0
 if combine SR and LR in K                    0
 Integral screening is                        0
 Integral computing path is                   2
 max size of driver memory is            800000
 size of driver memory is                593474
 size of scratch memory is              2361544
 max col of scratch BK array               1296
 max len of scratch array in speh3          155
 max len of scratch index in speh4           18
 max int batch size is                      520
 min int batch size is                       52
 fixed nKL is                                52
 max L of basis functions is                  2
 order of int derivative is                   0
 number of shells is                        168
 number of basis is                         425
 number of cartesian basis is               425
 number of contracted shell pairs         12120
 number of primitive shell pairs          26246
 maxK2 (contraction) of shell pair           36
 max number of K2 of shell pair               1
 max number of CS2 of shell pair           2176
 max number of PS2 of shell pair           3780
 mem total for path MDJ                  605196
 -------------------------------------------------------
 Smallest overlap matrix eigenvalue = 2.00E-06

 Q-Chem warning in module stvman/mkSTV.C, line 306:

 Overlap eigenvalue is smaller than square root of threshold
 Use THRESH >= 12 to get rid of this warning


 Scale SEOQF with 1.000000e-01/1.000000e-01/1.000000e-01

 Standard Electronic Orientation quadrupole field applied
 Nucleus-field energy     =     0.0000000311 hartrees
 Guess from superposition of atomic densities
 Warning:  Energy on first SCF cycle will be non-variational
 SAD guess density has 102.000000 electrons

 -----------------------------------------------------------------------
  General SCF calculation program by
  Eric Jon Sundstrom, Paul Horn, Yuezhi Mao, Dmitri Zuev, Alec White,
  David Stuck, Shaama M.S., Shane Yost, Joonho Lee, David Small,
  Daniel Levine, Susi Lehtola, Hugh Burton, Evgeny Epifanovsky
 -----------------------------------------------------------------------
 Exchange:     0.2000 Hartree-Fock + 0.0800 Slater + 0.7200 B88
 Correlation:  0.1900 VWN1RPA + 0.8100 LYP
 Using SG-1 standard quadrature grid
 using 6 threads for integral computing
 -------------------------------------------------------
 OpenMP Integral computing Module                
 Release: version 2.0, May 2017, Q-Chem Inc. Pleasanton 
 -------------------------------------------------------
 -------------------------------------------------------
 OpenMP BLAS3 based DFT computing Module                
 Release: version 1.0, May 2013, Q-Chem Inc. Pittsburgh 
 -------------------------------------------------------
 A restricted SCF calculation will be
 performed using DIIS
 SCF converges when DIIS error is below 1.0e-08
 ---------------------------------------
  Cycle       Energy         DIIS error
 ---------------------------------------
    1    -620.1948593122      3.00e-02  
    2    -617.4337486451      3.98e-03  
    3    -617.0864957530      6.08e-03  
    4    -617.7100191341      1.35e-03  
    5    -617.7386969640      3.85e-04  
    6    -617.7408414999      1.27e-04  
    7    -617.7410894720      3.75e-05  
    8    -617.7411111507      1.01e-05  
    9    -617.7411127955      2.46e-06  
   10    -617.7411128864      8.51e-07  
   11    -617.7411128979      2.43e-07  
   12    -617.7411128989      7.91e-08  
   13    -617.7411128990      2.14e-08  
   14    -617.7411128990      6.94e-09  Convergence criterion met
 ---------------------------------------
 SCF time:   CPU 528.70s  wall 93.00s 
 SCF   energy in the final basis set =     -617.7411128990
 Total energy in the final basis set =     -617.7411128990

 --------------------------------------------------------------

                    Orbital Energies (a.u.)
 --------------------------------------------------------------

 Alpha MOs
 -- Occupied --
-19.1584 -19.1299 -19.0894 -10.2676 -10.2473 -10.2079 -10.2033 -10.1904
-10.1901 -10.1860 -10.1850 -10.1797 -10.1719  -1.0640  -1.0494  -0.9956
 -0.8623  -0.8139  -0.7611  -0.7529  -0.6918  -0.6548  -0.6378  -0.6145
 -0.5823  -0.5594  -0.5444  -0.5044  -0.4984  -0.4893  -0.4793  -0.4656
 -0.4506  -0.4448  -0.4276  -0.4180  -0.4137  -0.4063  -0.3935  -0.3853
 -0.3840  -0.3706  -0.3628  -0.3505  -0.3440  -0.3422  -0.3252  -0.3081
 -0.3012  -0.2735  -0.2473
 -- Virtual --
 -0.0489  -0.0247  -0.0124  -0.0098   0.0018   0.0133   0.0180   0.0227
  0.0247   0.0293   0.0408   0.0470   0.0483   0.0539   0.0572   0.0587
  0.0699   0.0727   0.0797   0.0825   0.0855   0.0907   0.0965   0.1002
  0.1033   0.1083   0.1132   0.1151   0.1184   0.1217   0.1231   0.1267
  0.1279   0.1292   0.1393   0.1409   0.1423   0.1437   0.1456   0.1487
  0.1519   0.1548   0.1587   0.1616   0.1644   0.1662   0.1696   0.1750
  0.1767   0.1787   0.1840   0.1864   0.1920   0.1982   0.2051   0.2072
  0.2087   0.2115   0.2167   0.2249   0.2293   0.2313   0.2397   0.2437
  0.2446   0.2504   0.2533   0.2551   0.2591   0.2650   0.2718   0.2822
  0.2882   0.2912   0.2958   0.2995   0.3002   0.3096   0.3118   0.3182
  0.3231   0.3267   0.3324   0.3337   0.3384   0.3456   0.3510   0.3570
  0.3592   0.3619   0.3662   0.3711   0.3725   0.3839   0.3866   0.3972
  0.4048   0.4100   0.4295   0.4387   0.4468   0.4600   0.4701   0.4772
  0.4845   0.4938   0.5106   0.5172   0.5303   0.5333   0.5584   0.5681
  0.5775   0.5808   0.5995   0.6059   0.6129   0.6171   0.6187   0.6277
  0.6399   0.6437   0.6488   0.6632   0.6716   0.6793   0.6849   0.6946
  0.7016   0.7066   0.7084   0.7185   0.7305   0.7354   0.7421   0.7496
  0.7559   0.7592   0.7643   0.7749   0.7777   0.7822   0.7888   0.7944
  0.7951   0.8107   0.8261   0.8462   0.8841   0.8979   0.9346   0.9570
  0.9699   1.0042   1.0107   1.0139   1.0352   1.0452   1.0667   1.0842
  1.1066   1.1166   1.1429   1.1485   1.1651   1.1672   1.1794   1.1938
  1.2164   1.2261   1.2353   1.2497   1.2676   1.2855   1.2965   1.3019
  1.3243   1.3312   1.3505   1.3750   1.3989   1.4186   1.4400   1.4464
  1.4670   1.4850   1.5038   1.5156   1.5275   1.5477   1.5586   1.5641
  1.5665   1.5804   1.5894   1.5969   1.6021   1.6059   1.6153   1.6169
  1.6226   1.6259   1.6321   1.6400   1.6521   1.6640   1.6743   1.6775
  1.6897   1.7095   1.7135   1.7215   1.7328   1.7550   1.7631   1.7884
  1.7900   1.8081   1.8111   1.8272   1.8341   1.8627   1.8667   1.8795
  1.8980   1.9097   1.9165   1.9210   1.9636   1.9723   1.9861   1.9968
  2.0237   2.0272   2.0455   2.0515   2.0630   2.1055   2.1105   2.1363
  2.1443   2.1592   2.1758   2.1819   2.2081   2.2359   2.2483   2.2551
  2.2983   2.3048   2.3266   2.3384   2.3562   2.3631   2.4039   2.4080
  2.4157   2.4444   2.4586   2.4747   2.4814   2.4965   2.5210   2.5313
  2.5411   2.5635   2.5692   2.5799   2.6012   2.6175   2.6258   2.6319
  2.6700   2.6850   2.6948   2.7024   2.7154   2.7257   2.7370   2.7589
  2.7666   2.7912   2.7932   2.8120   2.8484   2.8558   2.8877   2.8998
  2.9126   2.9167   2.9355   2.9479   2.9592   2.9716   2.9853   3.0070
  3.0118   3.0230   3.0348   3.0632   3.0836   3.0992   3.1433   3.1614
  3.1804   3.2187   3.2281   3.2536   3.2725   3.3124   3.3378   3.3409
  3.4065   3.4143   3.4640   3.5021   3.5142   3.5502   3.7603   3.7745
  3.7854   3.8105   3.8257   3.8573   3.8869   3.9004   3.9207   3.9368
  4.0013   4.0436   4.0568   4.1190   4.1379   4.2107   4.2622   4.2936
  4.2992   4.3537   4.3803   5.0851   5.1058   5.1442   5.1705   5.4322
  5.4981   5.6216   5.7104   5.7368  23.7805  23.8263  23.8434  23.8685
 23.8756  23.8969  23.9181  23.9336  23.9461  23.9750  49.9219  49.9674
 49.9891
 --------------------------------------------------------------

          Ground-State Mulliken Net Atomic Charges

     Atom                 Charge (a.u.)
  ----------------------------------------
      1 C                     0.259514
      2 H                     0.233559
      3 C                    -0.477104
      4 H                     0.207066
      5 O                    -0.228689
      6 H                     0.265243
      7 C                    -0.544306
      8 H                     0.214868
      9 H                     0.117457
     10 C                     0.487543
     11 H                     0.165221
     12 C                    -0.733368
     13 H                     0.137135
     14 H                     0.141126
     15 H                     0.141713
     16 C                    -0.698916
     17 H                     0.169234
     18 H                     0.165705
     19 C                    -0.358859
     20 H                     0.174932
     21 H                     0.175402
     22 C                     0.616357
     23 C                    -0.519795
     24 O                    -0.206373
     25 C                    -0.675023
     26 H                     0.163222
     27 O                    -0.279091
     28 H                     0.197444
     29 H                     0.338070
     30 H                     0.127866
     31 H                     0.222848
  ----------------------------------------
  Sum of atomic charges =     0.000000

 -----------------------------------------------------------------
                    Cartesian Multipole Moments
 -----------------------------------------------------------------
    Charge (ESU x 10^10)
                 0.0000
    Dipole Moment (Debye)
         X       5.6142      Y       0.4794      Z       2.1072
       Tot       6.0158
    Quadrupole Moments (Debye-Ang)
        XX     -94.2626     XY       3.4471     YY     -86.9811
        XZ      -2.8821     YZ      -1.1400     ZZ     -79.7167
    Octopole Moments (Debye-Ang^2)
       XXX      24.7037    XXY      -0.5199    XYY      44.0992
       YYY      34.5044    XXZ      11.6730    XYZ      10.8777
       YYZ      13.9358    XZZ      -5.8844    YZZ       2.9267
       ZZZ      -0.4485
    Hexadecapole Moments (Debye-Ang^3)
      XXXX   -2801.3545   XXXY      12.9717   XXYY    -739.9365
      XYYY      10.8677   YYYY   -1009.5380   XXXZ     -12.4773
      XXYZ     -23.1022   XYYZ      -9.3970   YYYZ      11.1377
      XXZZ    -480.3295   XYZZ       4.9675   YYZZ    -209.3572
      XZZZ       1.1976   YZZZ       0.8261   ZZZZ    -214.5851
 -----------------------------------------------------------------
 Calculating analytic gradient of the SCF energy
 Gradient of SCF Energy
            1           2           3           4           5           6
    1  -0.0017024  -0.0001955  -0.0066230   0.0002981  -0.0108891   0.0095069
    2  -0.0023862  -0.0008961   0.0055313   0.0046767  -0.0169187   0.0065516
    3  -0.0031954  -0.0014659   0.0039611  -0.0016424  -0.0019626   0.0061396
            7           8           9          10          11          12
    1   0.0009589   0.0020279   0.0004107  -0.0071878   0.0011070  -0.0041880
    2   0.0026335   0.0025910   0.0000390   0.0006060   0.0005205  -0.0005020
    3  -0.0010625  -0.0005238  -0.0017549   0.0060819  -0.0004851  -0.0031598
           13          14          15          16          17          18
    1  -0.0011080  -0.0006388   0.0002254   0.0018125  -0.0002999  -0.0011569
    2   0.0004733  -0.0008889   0.0001726   0.0013434  -0.0010549  -0.0011137
    3   0.0010903   0.0007671  -0.0005064  -0.0041695   0.0009198  -0.0000985
           19          20          21          22          23          24
    1  -0.0004521   0.0029346   0.0003185   0.0080612  -0.0015226  -0.0089706
    2   0.0025441  -0.0025822   0.0003767   0.0058430   0.0181085  -0.0145653
    3   0.0019583  -0.0027590  -0.0001910   0.0017689   0.0262036  -0.0234477
           25          26          27          28          29          30
    1   0.0057920  -0.0013345  -0.0001565  -0.0035272   0.0129425   0.0037837
    2  -0.0186200   0.0064954  -0.0010839   0.0002171   0.0007554   0.0029098
    3  -0.0005248   0.0002896   0.0038096  -0.0008611  -0.0039962  -0.0026632
           31
    1  -0.0002272
    2  -0.0017770
    3   0.0014798
 Max gradient component =       2.620E-02
 RMS gradient           =       6.185E-03
 Gradient time:  CPU 113.26 s  wall 19.13 s
 Geometry Optimization Parameters
   NAtoms,    NIC,     NZ,  NCons,   NDum,   NFix, NCnnct, MaxDiis
       31     245       0       0       0       0       0       0


** GEOMETRY OPTIMIZATION IN DELOCALIZED INTERNAL COORDINATES **
   Searching for a Minimum

   Optimization Cycle:   1

                       Coordinates (Angstroms)
     ATOM                X               Y               Z
      1  C        -0.2494756528   -0.1809085866   -0.1239186509
      2  H        -0.2865337091   -0.0786415288   -1.2177765730
      3  C         0.5358743342    1.0286463827    0.4397489045
      4  H         0.5190933645    0.9949344027    1.5364256234
      5  O        -0.0911958338    2.2450958453    0.0392824532
      6  H         0.4403570220    2.9780795273    0.4042352707
      7  C         1.9884005305    1.0613502539   -0.0426325580
      8  H         2.0080180227    1.2671885908   -1.1214378967
      9  H         2.5072894232    1.9078991376    0.4255555487
     10  C         2.7288027355   -0.2402473031    0.2657731451
     11  H         2.7858382539   -0.3606762693    1.3557171426
     12  C         4.1555524146   -0.1928962686   -0.2774945880
     13  H         4.7130566244    0.6369185484    0.1694753944
     14  H         4.6907255945   -1.1196979535   -0.0455066499
     15  H         4.1644842202   -0.0599781244   -1.3647196934
     16  C         1.9667808757   -1.4319269527   -0.3154249513
     17  H         2.4724641598   -2.3669701500   -0.0462934353
     18  H         1.9638784070   -1.3779459423   -1.4118982877
     19  C         0.5255363503   -1.4781017403    0.1893661895
     20  H         0.0371660005   -2.3364453930   -0.2861056103
     21  H         0.5258124410   -1.6612430097    1.2712443466
     22  C        -1.7226632538   -0.1993780631    0.3968242557
     23  C        -2.2810039269   -1.6013575768    0.5258964813
     24  O        -2.8121090705   -2.2216432796   -0.3905674125
     25  C        -2.6902628072    0.6107283854   -0.4800768964
     26  H        -2.4665991100    0.5024262648   -1.5469685494
     27  O        -2.6593003253    1.9917423905   -0.1414439982
     28  H        -3.7254898474    0.2830057269   -0.3339275465
     29  H        -1.7237075425    2.2769248348   -0.2345079495
     30  H        -2.1229092019   -2.0814797122    1.5076313918
     31  H        -1.7473518856    0.2186902156    1.4123211434
   Point Group: c1    Number of degrees of freedom:    87


   Energy is   -617.741112899


 Attempting to Generate Delocalized Internal Coordinates

 87 Hessian modes will be used to form the next step
  Hessian Eigenvalues:
     0.002000    0.004323    0.005552    0.005744    0.006800    0.007250
     0.007382    0.008014    0.012212    0.012700    0.019889    0.020645
     0.035800    0.037072    0.038349    0.040063    0.042175    0.044167
     0.045072    0.047374    0.048512    0.048882    0.049200    0.049413
     0.055201    0.056003    0.056176    0.056960    0.057325    0.060612
     0.062560    0.068035    0.077465    0.082499    0.083238    0.083875
     0.091981    0.098528    0.117015    0.128170    0.138970    0.145900
     0.155582    0.160000    0.160000    0.160000    0.160000    0.160000
     0.160000    0.169827    0.170568    0.179575    0.181873    0.194428
     0.219710    0.220065    0.265499    0.266051    0.271924    0.280185
     0.288124    0.289312    0.290943    0.294954    0.296634    0.308947
     0.332191    0.337649    0.338525    0.338550    0.338977    0.339260
     0.339303    0.339799    0.339858    0.340649    0.341224    0.341674
     0.341902    0.342009    0.342326    0.342329    0.415764    0.421214
     0.509006    0.521261    0.921400

 Minimum Search - Taking Simple RFO Step
 Searching for Lamda that Minimizes Along All modes
 Value Taken    Lamda =  -0.02530775
 Calculated Step too Large.  Step scaled by  0.591993
 Step Taken.  Stepsize is  0.300000

                             Maximum     Tolerance    Cnvgd?
         Gradient           0.044647      0.000300      NO
         Displacement       0.169319      0.001200      NO
         Energy change     *********      0.000001      NO


 New Cartesian Coordinates Obtained by Inverse Iteration

 Displacement from previous Coordinates is:  1.418475
 ----------------------------------------------------------------
             Standard Nuclear Orientation (Angstroms)
    I     Atom           X                Y                Z
 ----------------------------------------------------------------
    1      C      -0.2407081522    -0.1018403132    -0.1348237325
    2      H      -0.2714628387     0.0003485305    -1.2276845579
    3      C       0.5938342384     1.0789546028     0.4249897211
    4      H       0.5670612329     1.0368203486     1.5227196669
    5      O       0.0318225680     2.3288455559     0.0074483223
    6      H       0.5752767261     3.0473685262     0.3646221549
    7      C       2.0546344912     1.0492102458    -0.0416329258
    8      H       2.0842857203     1.2466957942    -1.1208615702
    9      H       2.5949701951     1.8802559411     0.4311092611
   10      C       2.7637341400    -0.2698557435     0.2718804886
   11      H       2.8043885427    -0.3918315675     1.3627945985
   12      C       4.2027310422    -0.2666913405    -0.2538207924
   13      H       4.7853455105     0.5447842303     0.1942980647
   14      H       4.7095359536    -1.2080177609    -0.0190962575
   15      H       4.2254161822    -0.1354153131    -1.3406071758
   16      C       1.9557151637    -1.4293686297    -0.3102990799
   17      H       2.4244267216    -2.3820160199    -0.0394499266
   18      H       1.9666993457    -1.3727235204    -1.4065593633
   19      C       0.5059933453    -1.4180178648     0.1827349629
   20      H      -0.0190225032    -2.2547988552    -0.2883447882
   21      H       0.4921123768    -1.6002015888     1.2648960506
   22      C      -1.7303350872    -0.1638142235     0.3789126110
   23      C      -2.1754425237    -1.6109646354     0.4864757512
   24      O      -2.6967825833    -2.2389877095    -0.4175506851
   25      C      -2.7945493307     0.5775841171    -0.4716201869
   26      H      -2.5626009889     0.4943430677    -1.5400268134
   27      O      -2.9989464814     1.9365329154    -0.1049016007
   28      H      -3.7710939486     0.1094623821    -0.3239680682
   29      H      -2.1372157971     2.3888579886    -0.1623910187
   30      H      -2.0103764759    -2.0948027715     1.4682940102
   31      H      -1.7789181780     0.2333762635     1.4012589235
 ----------------------------------------------------------------
 Molecular Point Group                 C1    NOp =  1
 Largest Abelian Subgroup              C1    NOp =  1
 Nuclear Repulsion Energy =   869.2496614295 hartrees
 There are       51 alpha and       51 beta electrons
 Applying Cartesian multipole field
    Component          Value
    ---------          -----
     (2,0,0)        1.00000E-11
     (0,2,0)        2.00000E-11
     (0,0,2)       -3.00000E-11
 Nucleus-field energy     =     0.0000000320 hartrees
 Requested basis set is 6-311++G(d,p)
 There are 168 shells and 412 basis functions
 A cutoff of  1.0D-11 yielded  12065 shell pairs
 There are     72007 function pairs (     76362 Cartesian)
 Smallest overlap matrix eigenvalue = 2.03E-06

 Q-Chem warning in module stvman/mkSTV.C, line 306:

 Overlap eigenvalue is smaller than square root of threshold
 Use THRESH >= 12 to get rid of this warning

 Guess from superposition of atomic densities
 Warning:  Energy on first SCF cycle will be non-variational
 SAD guess density has 102.000000 electrons

 -----------------------------------------------------------------------
  General SCF calculation program by
  Eric Jon Sundstrom, Paul Horn, Yuezhi Mao, Dmitri Zuev, Alec White,
  David Stuck, Shaama M.S., Shane Yost, Joonho Lee, David Small,
  Daniel Levine, Susi Lehtola, Hugh Burton, Evgeny Epifanovsky
 -----------------------------------------------------------------------
 Exchange:     0.2000 Hartree-Fock + 0.0800 Slater + 0.7200 B88
 Correlation:  0.1900 VWN1RPA + 0.8100 LYP
 Using SG-1 standard quadrature grid
 using 6 threads for integral computing
 -------------------------------------------------------
 OpenMP Integral computing Module                
 Release: version 2.0, May 2017, Q-Chem Inc. Pleasanton 
 -------------------------------------------------------
 -------------------------------------------------------
 OpenMP BLAS3 based DFT computing Module                
 Release: version 1.0, May 2013, Q-Chem Inc. Pittsburgh 
 -------------------------------------------------------
 A restricted SCF calculation will be
 performed using DIIS
 SCF converges when DIIS error is below 1.0e-08
 ---------------------------------------
  Cycle       Energy         DIIS error
 ---------------------------------------
    1    -620.1147264982      2.98e-02  
    2    -617.4375282507      3.97e-03  
    3    -617.1028843978      6.03e-03  
    4    -617.7137437430      1.30e-03  
    5    -617.7401831830      3.79e-04  
    6    -617.7422753921      1.20e-04  
    7    -617.7424945743      3.55e-05  
    8    -617.7425145001      8.98e-06  
    9    -617.7425158704      2.19e-06  
   10    -617.7425159506      6.75e-07  
   11    -617.7425159590      1.67e-07  
   12    -617.7425159594      5.82e-08  
   13    -617.7425159595      2.03e-08  
   14    -617.7425159595      6.86e-09  Convergence criterion met
 ---------------------------------------
 SCF time:   CPU 521.25s  wall 91.00s 
 SCF   energy in the final basis set =     -617.7425159595
 Total energy in the final basis set =     -617.7425159595

 --------------------------------------------------------------

                    Orbital Energies (a.u.)
 --------------------------------------------------------------

 Alpha MOs
 -- Occupied --
-19.1475 -19.1304 -19.1108 -10.2687 -10.2436 -10.2151 -10.2029 -10.1944
-10.1887 -10.1840 -10.1828 -10.1783 -10.1710  -1.0564  -1.0486  -1.0110
 -0.8588  -0.8123  -0.7574  -0.7521  -0.6914  -0.6582  -0.6354  -0.6109
 -0.5796  -0.5598  -0.5345  -0.5091  -0.4947  -0.4866  -0.4772  -0.4638
 -0.4528  -0.4438  -0.4286  -0.4141  -0.4101  -0.4044  -0.3908  -0.3900
 -0.3851  -0.3714  -0.3607  -0.3478  -0.3415  -0.3403  -0.3259  -0.3155
 -0.2965  -0.2808  -0.2552
 -- Virtual --
 -0.0461  -0.0229  -0.0119  -0.0086   0.0025   0.0144   0.0179   0.0210
  0.0251   0.0302   0.0406   0.0468   0.0487   0.0514   0.0579   0.0587
  0.0704   0.0734   0.0784   0.0822   0.0849   0.0909   0.0960   0.1021
  0.1039   0.1081   0.1112   0.1155   0.1178   0.1215   0.1239   0.1256
  0.1273   0.1296   0.1393   0.1401   0.1412   0.1439   0.1461   0.1491
  0.1528   0.1550   0.1570   0.1619   0.1651   0.1666   0.1697   0.1742
  0.1757   0.1790   0.1819   0.1851   0.1925   0.1982   0.2033   0.2057
  0.2095   0.2110   0.2156   0.2205   0.2298   0.2317   0.2361   0.2431
  0.2453   0.2467   0.2522   0.2553   0.2590   0.2639   0.2640   0.2790
  0.2828   0.2897   0.2928   0.2948   0.2991   0.3093   0.3106   0.3159
  0.3224   0.3275   0.3280   0.3308   0.3375   0.3454   0.3468   0.3551
  0.3618   0.3624   0.3646   0.3705   0.3736   0.3782   0.3875   0.4008
  0.4041   0.4131   0.4216   0.4403   0.4421   0.4615   0.4693   0.4782
  0.4895   0.4946   0.5092   0.5198   0.5226   0.5359   0.5560   0.5626
  0.5756   0.5849   0.5960   0.5995   0.6100   0.6143   0.6208   0.6271
  0.6353   0.6425   0.6523   0.6644   0.6682   0.6786   0.6802   0.6900
  0.7012   0.7048   0.7108   0.7161   0.7273   0.7344   0.7416   0.7463
  0.7581   0.7606   0.7676   0.7751   0.7784   0.7813   0.7881   0.7892
  0.7950   0.8120   0.8283   0.8335   0.8875   0.9009   0.9395   0.9543
  0.9774   1.0032   1.0113   1.0148   1.0363   1.0467   1.0626   1.0762
  1.1018   1.1190   1.1504   1.1531   1.1654   1.1702   1.1756   1.1923
  1.2056   1.2156   1.2253   1.2289   1.2604   1.2698   1.2845   1.2938
  1.3200   1.3267   1.3451   1.3902   1.3974   1.4109   1.4377   1.4454
  1.4691   1.4862   1.5026   1.5170   1.5211   1.5351   1.5449   1.5639
  1.5674   1.5735   1.5800   1.5908   1.5949   1.6014   1.6100   1.6162
  1.6184   1.6275   1.6365   1.6434   1.6505   1.6596   1.6722   1.6810
  1.6889   1.6947   1.7039   1.7181   1.7305   1.7501   1.7694   1.7781
  1.7855   1.8048   1.8123   1.8174   1.8295   1.8518   1.8541   1.8677
  1.8849   1.9088   1.9159   1.9255   1.9601   1.9719   1.9816   1.9927
  2.0114   2.0229   2.0433   2.0505   2.0587   2.0927   2.1019   2.1266
  2.1373   2.1566   2.1699   2.1969   2.1997   2.2273   2.2373   2.2517
  2.2588   2.2855   2.3037   2.3335   2.3407   2.3551   2.3851   2.4034
  2.4171   2.4401   2.4566   2.4728   2.4806   2.4864   2.5225   2.5275
  2.5424   2.5550   2.5672   2.5735   2.5852   2.6072   2.6121   2.6195
  2.6660   2.6680   2.6777   2.6964   2.7130   2.7240   2.7362   2.7429
  2.7761   2.7834   2.7974   2.8022   2.8457   2.8592   2.8765   2.8901
  2.9065   2.9093   2.9233   2.9426   2.9532   2.9601   2.9804   2.9856
  3.0129   3.0218   3.0358   3.0501   3.0728   3.1030   3.1307   3.1384
  3.1566   3.1916   3.2085   3.2463   3.2751   3.2987   3.3150   3.3450
  3.3908   3.4068   3.4756   3.5057   3.5175   3.5411   3.7600   3.7745
  3.7796   3.8113   3.8274   3.8573   3.8791   3.8869   3.9087   3.9476
  3.9684   4.0265   4.0436   4.1012   4.1285   4.1970   4.2467   4.2812
  4.2904   4.3673   4.3706   5.0874   5.1038   5.1142   5.1725   5.4001
  5.4520   5.6365   5.6830   5.7396  23.7781  23.8256  23.8372  23.8670
 23.8709  23.8873  23.9107  23.9374  23.9488  23.9756  49.9299  49.9452
 49.9789
 --------------------------------------------------------------

          Ground-State Mulliken Net Atomic Charges

     Atom                 Charge (a.u.)
  ----------------------------------------
      1 C                     0.294675
      2 H                     0.240029
      3 C                    -0.475503
      4 H                     0.199524
      5 O                    -0.223393
      6 H                     0.255349
      7 C                    -0.523882
      8 H                     0.214186
      9 H                     0.115692
     10 C                     0.490855
     11 H                     0.161596
     12 C                    -0.735824
     13 H                     0.138534
     14 H                     0.141552
     15 H                     0.142519
     16 C                    -0.755573
     17 H                     0.167126
     18 H                     0.164952
     19 C                    -0.324236
     20 H                     0.177715
     21 H                     0.179197
     22 C                     0.601255
     23 C                    -0.557428
     24 O                    -0.196195
     25 C                    -0.660245
     26 H                     0.169854
     27 O                    -0.241263
     28 H                     0.198988
     29 H                     0.281492
     30 H                     0.129658
     31 H                     0.228795
  ----------------------------------------
  Sum of atomic charges =     0.000000

 -----------------------------------------------------------------
                    Cartesian Multipole Moments
 -----------------------------------------------------------------
    Charge (ESU x 10^10)
                 0.0000
    Dipole Moment (Debye)
         X       5.2100      Y       0.6191      Z       2.0404
       Tot       5.6295
    Quadrupole Moments (Debye-Ang)
        XX     -94.1955     XY       3.0721     YY     -86.0714
        XZ      -2.3864     YZ      -1.2709     ZZ     -80.0751
    Octopole Moments (Debye-Ang^2)
       XXX      29.9006    XXY      -3.6571    XYY      38.6621
       YYY      38.3868    XXZ      10.1884    XYZ      11.3887
       YYZ      14.4545    XZZ      -6.2686    YZZ       2.4204
       ZZZ       0.0504
    Hexadecapole Moments (Debye-Ang^3)
      XXXX   -2924.5085   XXXY      63.4981   XXYY    -744.0054
      XYYY      15.2419   YYYY   -1000.9144   XXXZ     -12.2338
      XXYZ     -24.0316   XYYZ      -9.5653   YYYZ       5.4469
      XXZZ    -495.9232   XYZZ       9.7723   YYZZ    -211.2520
      XZZZ      -4.2522   YZZZ      -3.0105   ZZZZ    -211.6753
 -----------------------------------------------------------------
 Calculating analytic gradient of the SCF energy
 Gradient of SCF Energy
            1           2           3           4           5           6
    1  -0.0010269   0.0005492  -0.0017072   0.0006419   0.0096861   0.0040854
    2  -0.0032784  -0.0010771   0.0003257   0.0024995  -0.0055353   0.0045992
    3  -0.0011972  -0.0005969   0.0020361  -0.0011585  -0.0000692   0.0023506
            7           8           9          10          11          12
    1  -0.0000735   0.0014595   0.0009622  -0.0051233   0.0008407  -0.0012308
    2   0.0021450   0.0016570  -0.0002576   0.0001617   0.0003040  -0.0003352
    3  -0.0011649  -0.0000383  -0.0008146   0.0034448  -0.0004401  -0.0020393
           13          14          15          16          17          18
    1  -0.0002101  -0.0000600   0.0001452   0.0013791   0.0002245  -0.0006113
    2   0.0002332  -0.0003277   0.0000484   0.0011463  -0.0001389  -0.0006296
    3   0.0005453   0.0003211  -0.0000335  -0.0023909   0.0006605   0.0000681
           19          20          21          22          23          24
    1  -0.0029937  -0.0001206  -0.0001755   0.0023356   0.0066707  -0.0054349
    2   0.0025961  -0.0012263  -0.0000437  -0.0005339   0.0101476  -0.0076462
    3   0.0023293  -0.0017141  -0.0001887   0.0009572   0.0119832  -0.0119688
           25          26          27          28          29          30
    1   0.0032705  -0.0016270  -0.0132903  -0.0024093   0.0050785   0.0000241
    2  -0.0062594   0.0011214  -0.0030492   0.0010050   0.0026274   0.0014982
    3   0.0004225  -0.0002184  -0.0003148   0.0002796  -0.0006387  -0.0011131
           31
    1  -0.0012586
    2  -0.0017774
    3   0.0007018
 Max gradient component =       1.329E-02
 RMS gradient           =       3.454E-03
 Gradient time:  CPU 111.65 s  wall 18.85 s
 Geometry Optimization Parameters
   NAtoms,    NIC,     NZ,  NCons,   NDum,   NFix, NCnnct, MaxDiis
       31     245       0       0       0       0       0       0

 Cartesian Hessian Update
 Hessian Updated using BFGS Update


** GEOMETRY OPTIMIZATION IN DELOCALIZED INTERNAL COORDINATES **
   Searching for a Minimum

   Optimization Cycle:   2

                       Coordinates (Angstroms)
     ATOM                X               Y               Z
      1  C        -0.2407081522   -0.1018403132   -0.1348237325
      2  H        -0.2714628387    0.0003485305   -1.2276845579
      3  C         0.5938342384    1.0789546028    0.4249897211
      4  H         0.5670612329    1.0368203486    1.5227196669
      5  O         0.0318225680    2.3288455559    0.0074483223
      6  H         0.5752767261    3.0473685262    0.3646221549
      7  C         2.0546344912    1.0492102458   -0.0416329258
      8  H         2.0842857203    1.2466957942   -1.1208615702
      9  H         2.5949701951    1.8802559411    0.4311092611
     10  C         2.7637341400   -0.2698557435    0.2718804886
     11  H         2.8043885427   -0.3918315675    1.3627945985
     12  C         4.2027310422   -0.2666913405   -0.2538207924
     13  H         4.7853455105    0.5447842303    0.1942980647
     14  H         4.7095359536   -1.2080177609   -0.0190962575
     15  H         4.2254161822   -0.1354153131   -1.3406071758
     16  C         1.9557151637   -1.4293686297   -0.3102990799
     17  H         2.4244267216   -2.3820160199   -0.0394499266
     18  H         1.9666993457   -1.3727235204   -1.4065593633
     19  C         0.5059933453   -1.4180178648    0.1827349629
     20  H        -0.0190225032   -2.2547988552   -0.2883447882
     21  H         0.4921123768   -1.6002015888    1.2648960506
     22  C        -1.7303350872   -0.1638142235    0.3789126110
     23  C        -2.1754425237   -1.6109646354    0.4864757512
     24  O        -2.6967825833   -2.2389877095   -0.4175506851
     25  C        -2.7945493307    0.5775841171   -0.4716201869
     26  H        -2.5626009889    0.4943430677   -1.5400268134
     27  O        -2.9989464814    1.9365329154   -0.1049016007
     28  H        -3.7710939486    0.1094623821   -0.3239680682
     29  H        -2.1372157971    2.3888579886   -0.1623910187
     30  H        -2.0103764759   -2.0948027715    1.4682940102
     31  H        -1.7789181780    0.2333762635    1.4012589235
   Point Group: c1    Number of degrees of freedom:    87


   Energy is   -617.742515960

 Hessian Updated using BFGS Update

 83 Hessian modes will be used to form the next step
  Hessian Eigenvalues:
     0.002064    0.004830    0.005552    0.005784    0.006807    0.007246
     0.007657    0.008017    0.012212    0.012732    0.020055    0.020654
     0.035798    0.037528    0.038349    0.039947    0.042196    0.044237
     0.045857    0.047337    0.048540    0.049169    0.049403    0.052954
     0.055327    0.056175    0.056506    0.056944    0.057751    0.060653
     0.062582    0.068938    0.077840    0.082455    0.083123    0.083845
     0.091979    0.107381    0.115677    0.131252    0.138702    0.147572
     0.152784    0.159628    0.160111    0.167433    0.171944    0.180122
     0.193884    0.207650    0.220053    0.252891    0.263653    0.270321
     0.279801    0.283926    0.289264    0.290481    0.294496    0.296343
     0.307919    0.331840    0.337584    0.338491    0.338532    0.338956
     0.339259    0.339294    0.339605    0.339858    0.340602    0.340927
     0.341479    0.341883    0.342005    0.342318    0.342327    0.410517
     0.421170    0.495390    0.501864    0.518235    0.890644

 Minimum Search - Taking Simple RFO Step
 Searching for Lamda that Minimizes Along All modes
 Value Taken    Lamda =  -0.00803817
 Calculated Step too Large.  Step scaled by  0.778152
 Step Taken.  Stepsize is  0.300000

                             Maximum     Tolerance    Cnvgd?
         Gradient           0.035041      0.000300      NO
         Displacement       0.139126      0.001200      NO
         Energy change     -0.001403      0.000001      NO


 New Cartesian Coordinates Obtained by Inverse Iteration

 Displacement from previous Coordinates is:  0.937366
 ----------------------------------------------------------------
             Standard Nuclear Orientation (Angstroms)
    I     Atom           X                Y                Z
 ----------------------------------------------------------------
    1      C      -0.2384703596    -0.1506941764    -0.1386674227
    2      H      -0.2682338344    -0.0583309561    -1.2314116532
    3      C       0.5668226925     1.0470532359     0.3934125607
    4      H       0.5370126301     1.0100596267     1.4930775415
    5      O      -0.0672081002     2.2603153377    -0.0554042554
    6      H       0.4217876797     3.0198657604     0.2753163420
    7      C       2.0293493840     1.0341867119    -0.0731215074
    8      H       2.0427996829     1.1959028415    -1.1578328687
    9      H       2.5450048418     1.8931849878     0.3773673737
   10      C       2.7818782180    -0.2577550812     0.2688009360
   11      H       2.8192619844    -0.3522862328     1.3631157085
   12      C       4.2266742461    -0.2320643665    -0.2497231587
   13      H       4.7914530829     0.6040727277     0.1743815292
   14      H       4.7576511522    -1.1533438674     0.0076089553
   15      H       4.2479453457    -0.1292999138    -1.3393494457
   16      C       1.9886597414    -1.4477758500    -0.2777643012
   17      H       2.4739943942    -2.3851585011     0.0132910043
   18      H       2.0038171470    -1.4142763135    -1.3750007773
   19      C       0.5334811362    -1.4483063408     0.2104053700
   20      H       0.0133030164    -2.3009393341    -0.2315186004
   21      H       0.5217155899    -1.6016862634     1.2973019337
   22      C      -1.7317241606    -0.1902547651     0.3699457040
   23      C      -2.2233031848    -1.6310109466     0.4254489934
   24      O      -2.8179714827    -2.1830182344    -0.4702304604
   25      C      -2.7564336018     0.6490228454    -0.4437998178
   26      H      -2.5127711549     0.5871964726    -1.5117617740
   27      O      -2.8988555012     1.9960944326    -0.0110165505
   28      H      -3.7483857192     0.2135298841    -0.3221746240
   29      H      -2.0248444958     2.4118378229    -0.0214595958
   30      H      -2.1033457937    -2.1531742489     1.3972543896
   31      H      -1.7605359690     0.1811453574     1.4023045155
 ----------------------------------------------------------------
 Molecular Point Group                 C1    NOp =  1
 Largest Abelian Subgroup              C1    NOp =  1
 Nuclear Repulsion Energy =   870.0603984910 hartrees
 There are       51 alpha and       51 beta electrons
 Applying Cartesian multipole field
    Component          Value
    ---------          -----
     (2,0,0)        1.00000E-11
     (0,2,0)        2.00000E-11
     (0,0,2)       -3.00000E-11
 Nucleus-field energy     =     0.0000000321 hartrees
 Requested basis set is 6-311++G(d,p)
 There are 168 shells and 412 basis functions
 A cutoff of  1.0D-11 yielded  12082 shell pairs
 There are     72137 function pairs (     76512 Cartesian)
 Smallest overlap matrix eigenvalue = 2.15E-06

 Q-Chem warning in module stvman/mkSTV.C, line 306:

 Overlap eigenvalue is smaller than square root of threshold
 Use THRESH >= 12 to get rid of this warning

 Guess from superposition of atomic densities
 Warning:  Energy on first SCF cycle will be non-variational
 SAD guess density has 102.000000 electrons

 -----------------------------------------------------------------------
  General SCF calculation program by
  Eric Jon Sundstrom, Paul Horn, Yuezhi Mao, Dmitri Zuev, Alec White,
  David Stuck, Shaama M.S., Shane Yost, Joonho Lee, David Small,
  Daniel Levine, Susi Lehtola, Hugh Burton, Evgeny Epifanovsky
 -----------------------------------------------------------------------
 Exchange:     0.2000 Hartree-Fock + 0.0800 Slater + 0.7200 B88
 Correlation:  0.1900 VWN1RPA + 0.8100 LYP
 Using SG-1 standard quadrature grid
 using 6 threads for integral computing
 -------------------------------------------------------
 OpenMP Integral computing Module                
 Release: version 2.0, May 2017, Q-Chem Inc. Pleasanton 
 -------------------------------------------------------
 -------------------------------------------------------
 OpenMP BLAS3 based DFT computing Module                
 Release: version 1.0, May 2013, Q-Chem Inc. Pittsburgh 
 -------------------------------------------------------
 A restricted SCF calculation will be
 performed using DIIS
 SCF converges when DIIS error is below 1.0e-08
 ---------------------------------------
  Cycle       Energy         DIIS error
 ---------------------------------------
    1    -620.1166191387      2.98e-02  
    2    -617.4440557939      3.96e-03  
    3    -617.1219154415      5.96e-03  
    4    -617.7190352755      1.26e-03  
    5    -617.7437560363      3.72e-04  
    6    -617.7457919863      1.15e-04  
    7    -617.7459956978      3.48e-05  
    8    -617.7460148457      8.60e-06  
    9    -617.7460160890      2.17e-06  
   10    -617.7460161666      6.68e-07  
   11    -617.7460161746      1.78e-07  
   12    -617.7460161750      6.58e-08  
   13    -617.7460161751      2.09e-08  
   14    -617.7460161751      6.52e-09  Convergence criterion met
 ---------------------------------------
 SCF time:   CPU 522.11s  wall 92.00s 
 SCF   energy in the final basis set =     -617.7460161751
 Total energy in the final basis set =     -617.7460161751

 --------------------------------------------------------------

                    Orbital Energies (a.u.)
 --------------------------------------------------------------

 Alpha MOs
 -- Occupied --
-19.1515 -19.1299 -19.1048 -10.2672 -10.2449 -10.2125 -10.2009 -10.1931
-10.1912 -10.1855 -10.1845 -10.1798 -10.1727  -1.0607  -1.0520  -1.0071
 -0.8592  -0.8110  -0.7573  -0.7528  -0.6923  -0.6571  -0.6363  -0.6108
 -0.5799  -0.5597  -0.5377  -0.5072  -0.4943  -0.4884  -0.4772  -0.4620
 -0.4530  -0.4425  -0.4295  -0.4151  -0.4109  -0.4055  -0.3919  -0.3906
 -0.3830  -0.3724  -0.3629  -0.3475  -0.3417  -0.3407  -0.3257  -0.3140
 -0.3018  -0.2777  -0.2535
 -- Virtual --
 -0.0431  -0.0228  -0.0120  -0.0090   0.0021   0.0143   0.0175   0.0223
  0.0251   0.0299   0.0409   0.0467   0.0488   0.0516   0.0581   0.0587
  0.0704   0.0741   0.0778   0.0821   0.0858   0.0924   0.0964   0.1018
  0.1039   0.1080   0.1120   0.1148   0.1173   0.1213   0.1233   0.1251
  0.1278   0.1293   0.1383   0.1393   0.1415   0.1448   0.1458   0.1490
  0.1527   0.1553   0.1582   0.1615   0.1647   0.1665   0.1700   0.1732
  0.1755   0.1796   0.1822   0.1858   0.1928   0.1979   0.2017   0.2052
  0.2085   0.2105   0.2148   0.2226   0.2280   0.2335   0.2359   0.2421
  0.2456   0.2484   0.2526   0.2565   0.2586   0.2624   0.2669   0.2791
  0.2820   0.2914   0.2948   0.2965   0.2985   0.3089   0.3106   0.3163
  0.3212   0.3262   0.3287   0.3329   0.3377   0.3436   0.3483   0.3561
  0.3582   0.3605   0.3656   0.3702   0.3723   0.3814   0.3861   0.4016
  0.4038   0.4124   0.4237   0.4431   0.4450   0.4619   0.4688   0.4783
  0.4859   0.4932   0.5069   0.5194   0.5265   0.5363   0.5555   0.5633
  0.5772   0.5800   0.5903   0.6019   0.6120   0.6182   0.6195   0.6270
  0.6363   0.6400   0.6467   0.6643   0.6690   0.6776   0.6780   0.6881
  0.6999   0.7050   0.7116   0.7178   0.7287   0.7327   0.7402   0.7461
  0.7566   0.7604   0.7691   0.7749   0.7768   0.7817   0.7882   0.7921
  0.7941   0.8152   0.8277   0.8370   0.8857   0.8985   0.9384   0.9546
  0.9786   1.0031   1.0103   1.0173   1.0389   1.0426   1.0559   1.0727
  1.1102   1.1190   1.1449   1.1618   1.1688   1.1704   1.1756   1.1903
  1.2098   1.2137   1.2170   1.2304   1.2625   1.2693   1.2903   1.2976
  1.3155   1.3223   1.3392   1.3880   1.4036   1.4174   1.4381   1.4482
  1.4640   1.4823   1.5044   1.5132   1.5232   1.5378   1.5469   1.5622
  1.5716   1.5736   1.5829   1.5915   1.5987   1.6013   1.6105   1.6154
  1.6207   1.6318   1.6376   1.6415   1.6528   1.6568   1.6714   1.6792
  1.6900   1.6978   1.7102   1.7187   1.7255   1.7505   1.7660   1.7796
  1.7855   1.8021   1.8120   1.8165   1.8281   1.8489   1.8549   1.8629
  1.8819   1.8961   1.9124   1.9250   1.9633   1.9749   1.9850   1.9927
  2.0083   2.0213   2.0463   2.0499   2.0655   2.0998   2.1008   2.1358
  2.1393   2.1578   2.1706   2.1918   2.2028   2.2312   2.2509   2.2637
  2.2824   2.2916   2.3168   2.3369   2.3426   2.3552   2.3943   2.4058
  2.4158   2.4388   2.4536   2.4705   2.4783   2.4937   2.5207   2.5315
  2.5418   2.5552   2.5675   2.5795   2.5886   2.6020   2.6059   2.6216
  2.6609   2.6689   2.6811   2.6931   2.7101   2.7204   2.7350   2.7411
  2.7706   2.7786   2.7932   2.8009   2.8431   2.8552   2.8829   2.8885
  2.9058   2.9107   2.9199   2.9415   2.9548   2.9584   2.9805   2.9915
  3.0043   3.0174   3.0302   3.0532   3.0719   3.1050   3.1229   3.1441
  3.1592   3.1865   3.2045   3.2401   3.2792   3.3043   3.3111   3.3508
  3.4043   3.4080   3.4870   3.5072   3.5231   3.5450   3.7639   3.7775
  3.7786   3.8093   3.8283   3.8571   3.8780   3.8923   3.9126   3.9504
  3.9617   4.0264   4.0386   4.1000   4.1212   4.1902   4.2466   4.2774
  4.2871   4.3672   4.3729   5.0871   5.1066   5.1291   5.1737   5.4256
  5.4524   5.6493   5.7134   5.7451  23.7763  23.8228  23.8312  23.8652
 23.8780  23.8885  23.9140  23.9361  23.9455  23.9727  49.9265  49.9581
 49.9826
 --------------------------------------------------------------

          Ground-State Mulliken Net Atomic Charges

     Atom                 Charge (a.u.)
  ----------------------------------------
      1 C                     0.241057
      2 H                     0.242034
      3 C                    -0.461866
      4 H                     0.202523
      5 O                    -0.233377
      6 H                     0.255460
      7 C                    -0.527309
      8 H                     0.212694
      9 H                     0.117926
     10 C                     0.483581
     11 H                     0.159972
     12 C                    -0.729202
     13 H                     0.140250
     14 H                     0.143318
     15 H                     0.143654
     16 C                    -0.701447
     17 H                     0.168496
     18 H                     0.163592
     19 C                    -0.344903
     20 H                     0.179561
     21 H                     0.180213
     22 C                     0.591337
     23 C                    -0.559336
     24 O                    -0.191763
     25 C                    -0.635116
     26 H                     0.167056
     27 O                    -0.248992
     28 H                     0.195993
     29 H                     0.289486
     30 H                     0.130679
     31 H                     0.224428
  ----------------------------------------
  Sum of atomic charges =     0.000000

 -----------------------------------------------------------------
                    Cartesian Multipole Moments
 -----------------------------------------------------------------
    Charge (ESU x 10^10)
                 0.0000
    Dipole Moment (Debye)
         X       5.4547      Y       0.5492      Z       2.0424
       Tot       5.8503
    Quadrupole Moments (Debye-Ang)
        XX     -94.7168     XY       3.0655     YY     -85.1362
        XZ      -2.6535     YZ      -1.3995     ZZ     -80.6232
    Octopole Moments (Debye-Ang^2)
       XXX      34.7880    XXY      -3.5208    XYY      38.3204
       YYY      37.3527    XXZ      10.5318    XYZ      11.7648
       YYZ      14.5059    XZZ      -5.1591    YZZ       2.3799
       ZZZ       0.7773
    Hexadecapole Moments (Debye-Ang^3)
      XXXX   -2927.0000   XXXY      52.6668   XXYY    -752.0161
      XYYY      23.9136   YYYY    -987.6520   XXXZ     -10.9910
      XXYZ     -29.9234   XYYZ     -11.4515   YYYZ       4.2216
      XXZZ    -499.7691   XYZZ       9.7329   YYZZ    -212.1953
      XZZZ      -2.1068   YZZZ      -2.6611   ZZZZ    -208.4500
 -----------------------------------------------------------------
 Calculating analytic gradient of the SCF energy
 Gradient of SCF Energy
            1           2           3           4           5           6
    1   0.0000160   0.0004744   0.0003463   0.0000897   0.0039828  -0.0014923
    2  -0.0008069   0.0007476   0.0008750  -0.0007149   0.0005714  -0.0001930
    3  -0.0005862   0.0004016  -0.0002147  -0.0001405   0.0000507  -0.0006509
            7           8           9          10          11          12
    1   0.0001295   0.0001776   0.0002491  -0.0006197   0.0002847   0.0014593
    2  -0.0027022   0.0005762  -0.0000763  -0.0002110   0.0000543  -0.0004161
    3  -0.0002225   0.0002475   0.0003329  -0.0004380  -0.0003556  -0.0003950
           13          14          15          16          17          18
    1   0.0005045   0.0004392  -0.0000396   0.0008844   0.0004099  -0.0001464
    2  -0.0000194   0.0001174  -0.0000244   0.0007323   0.0002892   0.0000170
    3  -0.0000320  -0.0001033   0.0003330   0.0002782   0.0001939   0.0002650
           19          20          21          22          23          24
    1  -0.0006710  -0.0002161   0.0002079  -0.0028369   0.0105508  -0.0032612
    2  -0.0003132   0.0008264  -0.0001245  -0.0006177  -0.0023897   0.0007111
    3   0.0003394  -0.0002244  -0.0002134   0.0007625  -0.0014337   0.0008857
           25          26          27          28          29          30
    1  -0.0002184  -0.0003879  -0.0028775  -0.0003640  -0.0016933  -0.0042047
    2  -0.0029671  -0.0014496   0.0026535   0.0010345   0.0023163   0.0010002
    3   0.0004916   0.0000390  -0.0008285   0.0002050   0.0016264   0.0001010
           31
    1  -0.0011770
    2   0.0005036
    3  -0.0007145
 Max gradient component =       1.055E-02
 RMS gradient           =       1.599E-03
 Gradient time:  CPU 111.39 s  wall 18.81 s
 Geometry Optimization Parameters
   NAtoms,    NIC,     NZ,  NCons,   NDum,   NFix, NCnnct, MaxDiis
       31     245       0       0       0       0       0       0

 Cartesian Hessian Update
 Hessian Updated using BFGS Update


** GEOMETRY OPTIMIZATION IN DELOCALIZED INTERNAL COORDINATES **
   Searching for a Minimum

   Optimization Cycle:   3

                       Coordinates (Angstroms)
     ATOM                X               Y               Z
      1  C        -0.2384703596   -0.1506941764   -0.1386674227
      2  H        -0.2682338344   -0.0583309561   -1.2314116532
      3  C         0.5668226925    1.0470532359    0.3934125607
      4  H         0.5370126301    1.0100596267    1.4930775415
      5  O        -0.0672081002    2.2603153377   -0.0554042554
      6  H         0.4217876797    3.0198657604    0.2753163420
      7  C         2.0293493840    1.0341867119   -0.0731215074
      8  H         2.0427996829    1.1959028415   -1.1578328687
      9  H         2.5450048418    1.8931849878    0.3773673737
     10  C         2.7818782180   -0.2577550812    0.2688009360
     11  H         2.8192619844   -0.3522862328    1.3631157085
     12  C         4.2266742461   -0.2320643665   -0.2497231587
     13  H         4.7914530829    0.6040727277    0.1743815292
     14  H         4.7576511522   -1.1533438674    0.0076089553
     15  H         4.2479453457   -0.1292999138   -1.3393494457
     16  C         1.9886597414   -1.4477758500   -0.2777643012
     17  H         2.4739943942   -2.3851585011    0.0132910043
     18  H         2.0038171470   -1.4142763135   -1.3750007773
     19  C         0.5334811362   -1.4483063408    0.2104053700
     20  H         0.0133030164   -2.3009393341   -0.2315186004
     21  H         0.5217155899   -1.6016862634    1.2973019337
     22  C        -1.7317241606   -0.1902547651    0.3699457040
     23  C        -2.2233031848   -1.6310109466    0.4254489934
     24  O        -2.8179714827   -2.1830182344   -0.4702304604
     25  C        -2.7564336018    0.6490228454   -0.4437998178
     26  H        -2.5127711549    0.5871964726   -1.5117617740
     27  O        -2.8988555012    1.9960944326   -0.0110165505
     28  H        -3.7483857192    0.2135298841   -0.3221746240
     29  H        -2.0248444958    2.4118378229   -0.0214595958
     30  H        -2.1033457937   -2.1531742489    1.3972543896
     31  H        -1.7605359690    0.1811453574    1.4023045155
   Point Group: c1    Number of degrees of freedom:    87


   Energy is   -617.746016175

 Hessian Updated using BFGS Update

 84 Hessian modes will be used to form the next step
  Hessian Eigenvalues:
     0.002319    0.004851    0.005552    0.005821    0.006807    0.007191
     0.007965    0.009768    0.012241    0.013003    0.020049    0.020676
     0.035795    0.037926    0.038354    0.040090    0.042204    0.044631
     0.046909    0.047945    0.048738    0.049205    0.049585    0.052607
     0.055340    0.056175    0.056830    0.056964    0.057528    0.061028
     0.062241    0.069630    0.079492    0.082577    0.083259    0.083911
     0.091980    0.107415    0.115808    0.132307    0.139799    0.147663
     0.156499    0.159601    0.160048    0.164406    0.171686    0.176341
     0.187389    0.194298    0.213827    0.220112    0.249746    0.267562
     0.272312    0.277732    0.282849    0.289549    0.291205    0.295777
     0.300663    0.308899    0.323640    0.335240    0.337707    0.338577
     0.338609    0.339066    0.339310    0.339325    0.339808    0.339911
     0.340697    0.341539    0.341750    0.342066    0.342232    0.342335
     0.342916    0.411472    0.432500    0.506698    0.520992    0.894946

 Minimum Search - Taking Simple RFO Step
 Searching for Lamda that Minimizes Along All modes
 Value Taken    Lamda =  -0.00447273
 Calculated Step too Large.  Step scaled by  0.682343
 Step Taken.  Stepsize is  0.300000

                             Maximum     Tolerance    Cnvgd?
         Gradient           0.015952      0.000300      NO
         Displacement       0.131648      0.001200      NO
         Energy change     -0.003500      0.000001      NO


 New Cartesian Coordinates Obtained by Inverse Iteration

 Displacement from previous Coordinates is:  0.526576
 ----------------------------------------------------------------
             Standard Nuclear Orientation (Angstroms)
    I     Atom           X                Y                Z
 ----------------------------------------------------------------
    1      C      -0.2480760856    -0.1711467127    -0.1369902557
    2      H      -0.2824845064    -0.0847412391    -1.2299215551
    3      C       0.5431691853     1.0330080518     0.3848425486
    4      H       0.5150179063     0.9992122183     1.4856260405
    5      O      -0.1208169989     2.2327216548    -0.0705640637
    6      H       0.3546618388     3.0035048632     0.2457233757
    7      C       2.0023802553     1.0296850856    -0.0865209093
    8      H       2.0044260678     1.1696452345    -1.1741081269
    9      H       2.5087661505     1.9015829326     0.3493637800
   10      C       2.7697836250    -0.2524144415     0.2681673246
   11      H       2.8044412596    -0.3352999623     1.3641427695
   12      C       4.2142921797    -0.2158656109    -0.2477107875
   13      H       4.7695610438     0.6311945020     0.1660615368
   14      H       4.7545941936    -1.1284063538     0.0196334872
   15      H       4.2350237942    -0.1255655037    -1.3386751398
   16      C       1.9839142707    -1.4570236146    -0.2645095876
   17      H       2.4752401494    -2.3887660541     0.0330826388
   18      H       2.0006195389    -1.4319558851    -1.3622637418
   19      C       0.5289003949    -1.4627618235     0.2243564895
   20      H       0.0079014681    -2.3229772840    -0.2004475378
   21      H       0.5191465522    -1.6010827792     1.3136391348
   22      C      -1.7359417015    -0.1934959631     0.3725927398
   23      C      -2.2555689357    -1.6274375532     0.4199422679
   24      O      -2.7794065385    -2.1936613373    -0.5039818739
   25      C      -2.7258347153     0.6917571427    -0.4349875858
   26      H      -2.4714801027     0.6348167769    -1.5012021065
   27      O      -2.8048950905     2.0307390835     0.0220273255
   28      H      -3.7301906062     0.2854881911    -0.3265466381
   29      H      -1.9093415554     2.3893110637     0.0151505242
   30      H      -2.0308403227    -2.2005872361     1.3460670735
   31      H      -1.7464341073     0.1746152061     1.4068068966
 ----------------------------------------------------------------
 Molecular Point Group                 C1    NOp =  1
 Largest Abelian Subgroup              C1    NOp =  1
 Nuclear Repulsion Energy =   873.2844966409 hartrees
 There are       51 alpha and       51 beta electrons
 Applying Cartesian multipole field
    Component          Value
    ---------          -----
     (2,0,0)        1.00000E-11
     (0,2,0)        2.00000E-11
     (0,0,2)       -3.00000E-11
 Nucleus-field energy     =     0.0000000319 hartrees
 Requested basis set is 6-311++G(d,p)
 There are 168 shells and 412 basis functions
 A cutoff of  1.0D-11 yielded  12101 shell pairs
 There are     72268 function pairs (     76651 Cartesian)
 Smallest overlap matrix eigenvalue = 2.13E-06

 Q-Chem warning in module stvman/mkSTV.C, line 306:

 Overlap eigenvalue is smaller than square root of threshold
 Use THRESH >= 12 to get rid of this warning

 Guess from superposition of atomic densities
 Warning:  Energy on first SCF cycle will be non-variational
 SAD guess density has 102.000000 electrons

 -----------------------------------------------------------------------
  General SCF calculation program by
  Eric Jon Sundstrom, Paul Horn, Yuezhi Mao, Dmitri Zuev, Alec White,
  David Stuck, Shaama M.S., Shane Yost, Joonho Lee, David Small,
  Daniel Levine, Susi Lehtola, Hugh Burton, Evgeny Epifanovsky
 -----------------------------------------------------------------------
 Exchange:     0.2000 Hartree-Fock + 0.0800 Slater + 0.7200 B88
 Correlation:  0.1900 VWN1RPA + 0.8100 LYP
 Using SG-1 standard quadrature grid
 using 6 threads for integral computing
 -------------------------------------------------------
 OpenMP Integral computing Module                
 Release: version 2.0, May 2017, Q-Chem Inc. Pleasanton 
 -------------------------------------------------------
 -------------------------------------------------------
 OpenMP BLAS3 based DFT computing Module                
 Release: version 1.0, May 2013, Q-Chem Inc. Pittsburgh 
 -------------------------------------------------------
 A restricted SCF calculation will be
 performed using DIIS
 SCF converges when DIIS error is below 1.0e-08
 ---------------------------------------
  Cycle       Energy         DIIS error
 ---------------------------------------
    1    -620.1529090852      2.99e-02  
    2    -617.4447156955      3.95e-03  
    3    -617.1275632276      5.93e-03  
    4    -617.7199372761      1.24e-03  
    5    -617.7439122815      3.69e-04  
    6    -617.7459176607      1.13e-04  
    7    -617.7461136135      3.43e-05  
    8    -617.7461321758      8.36e-06  
    9    -617.7461333375      2.18e-06  
   10    -617.7461334140      6.85e-07  
   11    -617.7461334220      1.91e-07  
   12    -617.7461334225      7.06e-08  
   13    -617.7461334226      2.04e-08  
   14    -617.7461334226      6.34e-09  Convergence criterion met
 ---------------------------------------
 SCF time:   CPU 525.16s  wall 91.00s 
 SCF   energy in the final basis set =     -617.7461334226
 Total energy in the final basis set =     -617.7461334226

 --------------------------------------------------------------

                    Orbital Energies (a.u.)
 --------------------------------------------------------------

 Alpha MOs
 -- Occupied --
-19.1550 -19.1301 -19.0983 -10.2667 -10.2465 -10.2102 -10.2004 -10.1924
-10.1914 -10.1860 -10.1854 -10.1803 -10.1733  -1.0633  -1.0565  -1.0050
 -0.8604  -0.8113  -0.7584  -0.7525  -0.6925  -0.6565  -0.6365  -0.6116
 -0.5806  -0.5595  -0.5406  -0.5057  -0.4959  -0.4909  -0.4773  -0.4614
 -0.4533  -0.4420  -0.4293  -0.4167  -0.4125  -0.4062  -0.3941  -0.3911
 -0.3829  -0.3724  -0.3644  -0.3475  -0.3422  -0.3410  -0.3262  -0.3127
 -0.3037  -0.2758  -0.2511
 -- Virtual --
 -0.0430  -0.0229  -0.0122  -0.0091   0.0023   0.0146   0.0177   0.0226
  0.0252   0.0300   0.0408   0.0473   0.0490   0.0524   0.0580   0.0592
  0.0707   0.0744   0.0779   0.0823   0.0866   0.0930   0.0965   0.1024
  0.1043   0.1080   0.1126   0.1146   0.1175   0.1212   0.1229   0.1254
  0.1289   0.1292   0.1378   0.1392   0.1419   0.1454   0.1454   0.1494
  0.1517   0.1550   0.1588   0.1614   0.1650   0.1676   0.1705   0.1738
  0.1761   0.1804   0.1831   0.1864   0.1933   0.1982   0.2009   0.2054
  0.2081   0.2112   0.2144   0.2242   0.2279   0.2339   0.2369   0.2414
  0.2447   0.2484   0.2550   0.2562   0.2580   0.2624   0.2701   0.2817
  0.2824   0.2904   0.2948   0.2985   0.3006   0.3089   0.3119   0.3184
  0.3217   0.3266   0.3296   0.3348   0.3374   0.3454   0.3470   0.3565
  0.3582   0.3610   0.3660   0.3710   0.3729   0.3831   0.3862   0.4007
  0.4045   0.4110   0.4237   0.4411   0.4492   0.4637   0.4691   0.4783
  0.4845   0.4925   0.5073   0.5194   0.5278   0.5373   0.5553   0.5666
  0.5779   0.5785   0.5900   0.6038   0.6113   0.6177   0.6199   0.6272
  0.6319   0.6418   0.6446   0.6620   0.6710   0.6779   0.6819   0.6881
  0.7013   0.7065   0.7120   0.7202   0.7312   0.7315   0.7428   0.7470
  0.7569   0.7631   0.7689   0.7748   0.7767   0.7820   0.7887   0.7948
  0.7983   0.8159   0.8287   0.8414   0.8854   0.8964   0.9402   0.9566
  0.9764   1.0013   1.0096   1.0232   1.0317   1.0413   1.0631   1.0761
  1.1136   1.1191   1.1361   1.1516   1.1618   1.1707   1.1781   1.1900
  1.2102   1.2148   1.2304   1.2427   1.2595   1.2691   1.2894   1.2968
  1.3117   1.3276   1.3466   1.3861   1.4060   1.4208   1.4373   1.4499
  1.4662   1.4797   1.5020   1.5118   1.5305   1.5458   1.5474   1.5601
  1.5725   1.5773   1.5818   1.5930   1.5983   1.6015   1.6074   1.6150
  1.6209   1.6315   1.6365   1.6410   1.6544   1.6579   1.6713   1.6771
  1.6928   1.7022   1.7156   1.7195   1.7222   1.7528   1.7686   1.7778
  1.7837   1.8022   1.8133   1.8198   1.8267   1.8493   1.8616   1.8648
  1.8804   1.8915   1.9149   1.9288   1.9574   1.9681   1.9882   1.9931
  2.0087   2.0192   2.0416   2.0479   2.0674   2.0986   2.1061   2.1331
  2.1404   2.1656   2.1719   2.1889   2.2034   2.2290   2.2483   2.2646
  2.2956   2.3031   2.3315   2.3450   2.3542   2.3593   2.4033   2.4109
  2.4277   2.4379   2.4566   2.4714   2.4792   2.5055   2.5225   2.5343
  2.5424   2.5588   2.5684   2.5824   2.5895   2.6032   2.6091   2.6258
  2.6612   2.6767   2.6812   2.6971   2.7051   2.7224   2.7376   2.7450
  2.7657   2.7795   2.7923   2.7965   2.8457   2.8590   2.8866   2.8917
  2.9057   2.9143   2.9278   2.9416   2.9524   2.9597   2.9797   2.9978
  3.0009   3.0128   3.0363   3.0597   3.0758   3.1067   3.1295   3.1545
  3.1678   3.1862   3.2097   3.2414   3.2832   3.3060   3.3189   3.3607
  3.4079   3.4146   3.5003   3.5058   3.5242   3.5532   3.7653   3.7779
  3.7817   3.8097   3.8274   3.8541   3.8685   3.9002   3.9190   3.9458
  3.9739   4.0234   4.0451   4.1038   4.1254   4.1917   4.2497   4.2768
  4.2882   4.3655   4.3741   5.0924   5.1102   5.1348   5.1732   5.4450
  5.4715   5.6523   5.7246   5.7544  23.7755  23.8247  23.8285  23.8652
 23.8842  23.8917  23.9168  23.9380  23.9453  23.9719  49.9245  49.9737
 49.9868
 --------------------------------------------------------------

          Ground-State Mulliken Net Atomic Charges

     Atom                 Charge (a.u.)
  ----------------------------------------
      1 C                     0.205705
      2 H                     0.241931
      3 C                    -0.453145
      4 H                     0.205019
      5 O                    -0.235725
      6 H                     0.256477
      7 C                    -0.525044
      8 H                     0.212361
      9 H                     0.118034
     10 C                     0.481153
     11 H                     0.158875
     12 C                    -0.730279
     13 H                     0.140419
     14 H                     0.143995
     15 H                     0.143954
     16 C                    -0.736664
     17 H                     0.170022
     18 H                     0.163144
     19 C                    -0.347379
     20 H                     0.184770
     21 H                     0.180925
     22 C                     0.617674
     23 C                    -0.519184
     24 O                    -0.192045
     25 C                    -0.631920
     26 H                     0.163055
     27 O                    -0.258593
     28 H                     0.196138
     29 H                     0.302217
     30 H                     0.124029
     31 H                     0.220080
  ----------------------------------------
  Sum of atomic charges =     0.000000

 -----------------------------------------------------------------
                    Cartesian Multipole Moments
 -----------------------------------------------------------------
    Charge (ESU x 10^10)
                 0.0000
    Dipole Moment (Debye)
         X       5.5041      Y       0.5023      Z       2.0374
       Tot       5.8905
    Quadrupole Moments (Debye-Ang)
        XX     -94.1445     XY       3.4951     YY     -85.3656
        XZ      -2.6869     YZ      -1.6475     ZZ     -80.8670
    Octopole Moments (Debye-Ang^2)
       XXX      31.5115    XXY      -4.7497    XYY      39.3705
       YYY      35.8956    XXZ      10.2567    XYZ      12.0435
       YYZ      14.4599    XZZ      -4.4618    YZZ       2.5775
       ZZZ       0.6167
    Hexadecapole Moments (Debye-Ang^3)
      XXXX   -2859.7324   XXXY      53.5860   XXYY    -746.8500
      XYYY      31.9467   YYYY    -997.0167   XXXZ      -9.8523
      XXYZ     -31.5681   XYYZ     -11.7317   YYYZ       1.6226
      XXZZ    -494.1417   XYZZ       9.4251   YYZZ    -213.9594
      XZZZ      -0.9702   YZZZ      -2.6281   ZZZZ    -209.0121
 -----------------------------------------------------------------
 Calculating analytic gradient of the SCF energy
 Gradient of SCF Energy
            1           2           3           4           5           6
    1   0.0004801   0.0000024   0.0008194  -0.0000454  -0.0024695  -0.0034698
    2   0.0028993   0.0013404   0.0009096  -0.0015950   0.0028125  -0.0027087
    3  -0.0000163   0.0005599  -0.0015620   0.0005614   0.0002036  -0.0014442
            7           8           9          10          11          12
    1   0.0003280  -0.0005032  -0.0002547   0.0014256   0.0000005   0.0017478
    2  -0.0032400  -0.0001881   0.0001800  -0.0000855  -0.0000452  -0.0001182
    3   0.0005062   0.0003043   0.0007390  -0.0019460  -0.0000587   0.0004828
           13          14          15          16          17          18
    1   0.0004946   0.0003219  -0.0001266   0.0003319   0.0000850   0.0001580
    2  -0.0001598   0.0002422  -0.0000227  -0.0001446   0.0002395   0.0002672
    3  -0.0002612  -0.0002168   0.0002687   0.0010784  -0.0001154   0.0001473
           19          20          21          22          23          24
    1  -0.0004757  -0.0008967   0.0000268   0.0037399  -0.0150093   0.0079785
    2  -0.0010833   0.0007020  -0.0001585  -0.0015019   0.0009428   0.0006362
    3  -0.0001670   0.0004008  -0.0001419  -0.0025932   0.0007227   0.0044978
           25          26          27          28          29          30
    1  -0.0015655   0.0002708   0.0059134   0.0012472  -0.0036827   0.0032691
    2  -0.0005049  -0.0014672   0.0033048   0.0007423   0.0001059  -0.0028607
    3  -0.0005420   0.0002021  -0.0003983   0.0002059   0.0015594  -0.0023269
           31
    1  -0.0001416
    2   0.0005595
    3  -0.0006504
 Max gradient component =       1.501E-02
 RMS gradient           =       2.336E-03
 Gradient time:  CPU 112.36 s  wall 18.98 s
 Geometry Optimization Parameters
   NAtoms,    NIC,     NZ,  NCons,   NDum,   NFix, NCnnct, MaxDiis
       31     245       0       0       0       0       0       0

 Cartesian Hessian Update
 Hessian Updated using BFGS Update


** GEOMETRY OPTIMIZATION IN DELOCALIZED INTERNAL COORDINATES **
   Searching for a Minimum

   Optimization Cycle:   4

                       Coordinates (Angstroms)
     ATOM                X               Y               Z
      1  C        -0.2480760856   -0.1711467127   -0.1369902557
      2  H        -0.2824845064   -0.0847412391   -1.2299215551
      3  C         0.5431691853    1.0330080518    0.3848425486
      4  H         0.5150179063    0.9992122183    1.4856260405
      5  O        -0.1208169989    2.2327216548   -0.0705640637
      6  H         0.3546618388    3.0035048632    0.2457233757
      7  C         2.0023802553    1.0296850856   -0.0865209093
      8  H         2.0044260678    1.1696452345   -1.1741081269
      9  H         2.5087661505    1.9015829326    0.3493637800
     10  C         2.7697836250   -0.2524144415    0.2681673246
     11  H         2.8044412596   -0.3352999623    1.3641427695
     12  C         4.2142921797   -0.2158656109   -0.2477107875
     13  H         4.7695610438    0.6311945020    0.1660615368
     14  H         4.7545941936   -1.1284063538    0.0196334872
     15  H         4.2350237942   -0.1255655037   -1.3386751398
     16  C         1.9839142707   -1.4570236146   -0.2645095876
     17  H         2.4752401494   -2.3887660541    0.0330826388
     18  H         2.0006195389   -1.4319558851   -1.3622637418
     19  C         0.5289003949   -1.4627618235    0.2243564895
     20  H         0.0079014681   -2.3229772840   -0.2004475378
     21  H         0.5191465522   -1.6010827792    1.3136391348
     22  C        -1.7359417015   -0.1934959631    0.3725927398
     23  C        -2.2555689357   -1.6274375532    0.4199422679
     24  O        -2.7794065385   -2.1936613373   -0.5039818739
     25  C        -2.7258347153    0.6917571427   -0.4349875858
     26  H        -2.4714801027    0.6348167769   -1.5012021065
     27  O        -2.8048950905    2.0307390835    0.0220273255
     28  H        -3.7301906062    0.2854881911   -0.3265466381
     29  H        -1.9093415554    2.3893110637    0.0151505242
     30  H        -2.0308403227   -2.2005872361    1.3460670735
     31  H        -1.7464341073    0.1746152061    1.4068068966
   Point Group: c1    Number of degrees of freedom:    87


   Energy is   -617.746133423

 Hessian Updated using BFGS Update

 85 Hessian modes will be used to form the next step
  Hessian Eigenvalues:
     0.002329    0.004864    0.005552    0.005844    0.006815    0.007178
     0.007987    0.012187    0.012770    0.020022    0.020644    0.031925
     0.035931    0.037985    0.038354    0.040248    0.042226    0.044644
     0.046911    0.047852    0.048768    0.049199    0.049598    0.053164
     0.055371    0.056176    0.056829    0.056987    0.057783    0.060972
     0.062359    0.069040    0.079458    0.082556    0.083388    0.083926
     0.092136    0.107869    0.116221    0.132972    0.138716    0.148898
     0.153890    0.159836    0.160019    0.160094    0.161313    0.169292
     0.172674    0.182580    0.194180    0.211501    0.220219    0.249009
     0.266332    0.271720    0.279544    0.284860    0.288892    0.290811
     0.292881    0.296110    0.307956    0.331196    0.337585    0.338354
     0.338537    0.338899    0.339217    0.339289    0.339669    0.339819
     0.340632    0.341058    0.341617    0.341803    0.341984    0.342293
     0.342326    0.380880    0.411528    0.454168    0.507970    0.525156
     0.902993

 Minimum Search - Taking Simple RFO Step
 Searching for Lamda that Minimizes Along All modes
 Value Taken    Lamda =  -0.00268484
 Step Taken.  Stepsize is  0.253706

                             Maximum     Tolerance    Cnvgd?
         Gradient           0.008415      0.000300      NO
         Displacement       0.110133      0.001200      NO
         Energy change     -0.000117      0.000001      NO


 New Cartesian Coordinates Obtained by Inverse Iteration

 Displacement from previous Coordinates is:  0.385018
 ----------------------------------------------------------------
             Standard Nuclear Orientation (Angstroms)
    I     Atom           X                Y                Z
 ----------------------------------------------------------------
    1      C      -0.2448513754    -0.1814581499    -0.1388408807
    2      H      -0.2803776150    -0.1139593861    -1.2338379448
    3      C       0.5431638781     1.0356783906     0.3755094738
    4      H       0.5199985427     1.0212491057     1.4760612264
    5      O      -0.0991024927     2.2419860854    -0.0830533914
    6      H       0.4110364164     2.9995078085     0.2236903004
    7      C       1.9969914989     1.0377367384    -0.1021402855
    8      H       1.9979692038     1.1606456855    -1.1923172204
    9      H       2.5041924748     1.9167435812     0.3170867906
   10      C       2.7594948221    -0.2396868721     0.2718669058
   11      H       2.7920112139    -0.3105757495     1.3688871193
   12      C       4.1995737826    -0.2025778931    -0.2438458040
   13      H       4.7470331536     0.6524995835     0.1634838714
   14      H       4.7411680151    -1.1105787762     0.0365100077
   15      H       4.2225167734    -0.1242771534    -1.3361919485
   16      C       1.9863206281    -1.4547996630    -0.2552246448
   17      H       2.4820838029    -2.3815469277     0.0516048758
   18      H       2.0025519806    -1.4405363986    -1.3534433835
   19      C       0.5356207148    -1.4654761317     0.2354837775
   20      H       0.0257073153    -2.3376946432    -0.1805626244
   21      H       0.5274866592    -1.5908990996     1.3265211035
   22      C      -1.7290145461    -0.2111949997     0.3704671107
   23      C      -2.2544497826    -1.6404996478     0.3804764879
   24      O      -2.8696462582    -2.1495984870    -0.5252271674
   25      C      -2.7152652087     0.6868256305    -0.4220039986
   26      H      -2.4577943204     0.6732200734    -1.4888211856
   27      O      -2.7833588621     2.0079812350     0.0720489292
   28      H      -3.7215796519     0.2767511682    -0.3302377205
   29      H      -1.8764800104     2.3455996369     0.0433195181
   30      H      -2.0769818064    -2.2145693646     1.3160833516
   31      H      -1.7354903389     0.1275972728     1.4154433945
 ----------------------------------------------------------------
 Molecular Point Group                 C1    NOp =  1
 Largest Abelian Subgroup              C1    NOp =  1
 Nuclear Repulsion Energy =   873.9766710147 hartrees
 There are       51 alpha and       51 beta electrons
 Applying Cartesian multipole field
    Component          Value
    ---------          -----
     (2,0,0)        1.00000E-11
     (0,2,0)        2.00000E-11
     (0,0,2)       -3.00000E-11
 Nucleus-field energy     =     0.0000000318 hartrees
 Requested basis set is 6-311++G(d,p)
 There are 168 shells and 412 basis functions
 A cutoff of  1.0D-11 yielded  12109 shell pairs
 There are     72286 function pairs (     76673 Cartesian)
 Smallest overlap matrix eigenvalue = 2.12E-06

 Q-Chem warning in module stvman/mkSTV.C, line 306:

 Overlap eigenvalue is smaller than square root of threshold
 Use THRESH >= 12 to get rid of this warning

 Guess from superposition of atomic densities
 Warning:  Energy on first SCF cycle will be non-variational
 SAD guess density has 102.000000 electrons

 -----------------------------------------------------------------------
  General SCF calculation program by
  Eric Jon Sundstrom, Paul Horn, Yuezhi Mao, Dmitri Zuev, Alec White,
  David Stuck, Shaama M.S., Shane Yost, Joonho Lee, David Small,
  Daniel Levine, Susi Lehtola, Hugh Burton, Evgeny Epifanovsky
 -----------------------------------------------------------------------
 Exchange:     0.2000 Hartree-Fock + 0.0800 Slater + 0.7200 B88
 Correlation:  0.1900 VWN1RPA + 0.8100 LYP
 Using SG-1 standard quadrature grid
 using 6 threads for integral computing
 -------------------------------------------------------
 OpenMP Integral computing Module                
 Release: version 2.0, May 2017, Q-Chem Inc. Pleasanton 
 -------------------------------------------------------
 -------------------------------------------------------
 OpenMP BLAS3 based DFT computing Module                
 Release: version 1.0, May 2013, Q-Chem Inc. Pittsburgh 
 -------------------------------------------------------
 A restricted SCF calculation will be
 performed using DIIS
 SCF converges when DIIS error is below 1.0e-08
 ---------------------------------------
  Cycle       Energy         DIIS error
 ---------------------------------------
    1    -620.1748205787      3.00e-02  
    2    -617.4445603181      3.96e-03  
    3    -617.1258211611      5.94e-03  
    4    -617.7204581211      1.26e-03  
    5    -617.7449720933      3.71e-04  
    6    -617.7469957935      1.14e-04  
    7    -617.7471958331      3.45e-05  
    8    -617.7472145727      8.50e-06  
    9    -617.7472157644      2.22e-06  
   10    -617.7472158425      7.03e-07  
   11    -617.7472158508      2.02e-07  
   12    -617.7472158514      7.31e-08  
   13    -617.7472158515      2.03e-08  
   14    -617.7472158515      6.35e-09  Convergence criterion met
 ---------------------------------------
 SCF time:   CPU 525.48s  wall 92.00s 
 SCF   energy in the final basis set =     -617.7472158515
 Total energy in the final basis set =     -617.7472158515

 --------------------------------------------------------------

                    Orbital Energies (a.u.)
 --------------------------------------------------------------

 Alpha MOs
 -- Occupied --
-19.1557 -19.1298 -19.0976 -10.2666 -10.2467 -10.2088 -10.2016 -10.1921
-10.1910 -10.1865 -10.1860 -10.1808 -10.1730  -1.0609  -1.0575  -1.0063
 -0.8616  -0.8124  -0.7596  -0.7526  -0.6922  -0.6561  -0.6364  -0.6120
 -0.5816  -0.5594  -0.5409  -0.5060  -0.4965  -0.4913  -0.4782  -0.4626
 -0.4530  -0.4432  -0.4291  -0.4173  -0.4139  -0.4067  -0.3942  -0.3902
 -0.3832  -0.3728  -0.3648  -0.3488  -0.3426  -0.3424  -0.3275  -0.3124
 -0.3030  -0.2753  -0.2508
 -- Virtual --
 -0.0420  -0.0233  -0.0124  -0.0095   0.0016   0.0143   0.0179   0.0223
  0.0251   0.0293   0.0411   0.0468   0.0488   0.0530   0.0572   0.0587
  0.0705   0.0744   0.0778   0.0821   0.0871   0.0925   0.0962   0.1019
  0.1041   0.1077   0.1124   0.1142   0.1171   0.1212   0.1227   0.1250
  0.1285   0.1291   0.1372   0.1393   0.1417   0.1452   0.1456   0.1492
  0.1521   0.1551   0.1585   0.1614   0.1648   0.1676   0.1709   0.1735
  0.1763   0.1811   0.1831   0.1870   0.1940   0.1982   0.2009   0.2067
  0.2094   0.2107   0.2160   0.2240   0.2276   0.2336   0.2369   0.2418
  0.2448   0.2492   0.2529   0.2567   0.2576   0.2617   0.2716   0.2802
  0.2812   0.2910   0.2953   0.2978   0.3005   0.3087   0.3123   0.3177
  0.3215   0.3271   0.3293   0.3354   0.3385   0.3439   0.3478   0.3557
  0.3578   0.3607   0.3650   0.3700   0.3715   0.3839   0.3851   0.4011
  0.4055   0.4113   0.4288   0.4415   0.4514   0.4631   0.4684   0.4783
  0.4836   0.4933   0.5072   0.5203   0.5275   0.5379   0.5537   0.5666
  0.5770   0.5787   0.5892   0.6049   0.6092   0.6172   0.6191   0.6273
  0.6354   0.6406   0.6447   0.6655   0.6712   0.6791   0.6809   0.6876
  0.7008   0.7071   0.7109   0.7210   0.7298   0.7327   0.7420   0.7464
  0.7556   0.7608   0.7681   0.7736   0.7754   0.7814   0.7885   0.7925
  0.7956   0.8166   0.8289   0.8437   0.8847   0.8974   0.9409   0.9552
  0.9747   0.9996   1.0089   1.0232   1.0384   1.0412   1.0604   1.0771
  1.1112   1.1190   1.1416   1.1515   1.1624   1.1714   1.1820   1.1897
  1.2091   1.2170   1.2313   1.2516   1.2623   1.2690   1.2875   1.2944
  1.3099   1.3236   1.3452   1.3889   1.4090   1.4215   1.4385   1.4506
  1.4625   1.4758   1.5038   1.5111   1.5285   1.5443   1.5503   1.5614
  1.5720   1.5741   1.5825   1.5956   1.5968   1.5981   1.6066   1.6139
  1.6194   1.6290   1.6367   1.6413   1.6522   1.6562   1.6688   1.6782
  1.6904   1.7016   1.7133   1.7207   1.7327   1.7542   1.7659   1.7817
  1.7857   1.8053   1.8117   1.8167   1.8258   1.8505   1.8611   1.8645
  1.8814   1.8910   1.9169   1.9271   1.9574   1.9718   1.9899   1.9960
  2.0143   2.0227   2.0453   2.0534   2.0651   2.0970   2.1053   2.1342
  2.1464   2.1650   2.1707   2.1888   2.2038   2.2286   2.2498   2.2647
  2.2940   2.3042   2.3347   2.3434   2.3534   2.3685   2.4034   2.4091
  2.4245   2.4391   2.4543   2.4744   2.4795   2.5004   2.5210   2.5324
  2.5418   2.5575   2.5661   2.5815   2.5945   2.6053   2.6095   2.6233
  2.6646   2.6754   2.6845   2.6968   2.7083   2.7260   2.7395   2.7501
  2.7641   2.7809   2.7920   2.8014   2.8434   2.8610   2.8848   2.8970
  2.9067   2.9184   2.9303   2.9437   2.9580   2.9608   2.9849   2.9986
  3.0030   3.0185   3.0402   3.0606   3.0817   3.1083   3.1300   3.1586
  3.1673   3.1843   3.2078   3.2469   3.2812   3.3092   3.3218   3.3552
  3.4097   3.4125   3.4897   3.5091   3.5256   3.5515   3.7662   3.7775
  3.7825   3.8115   3.8259   3.8563   3.8799   3.8963   3.9168   3.9404
  3.9786   4.0283   4.0471   4.1115   4.1305   4.1985   4.2512   4.2793
  4.2921   4.3594   4.3731   5.0895   5.1134   5.1351   5.1737   5.4508
  5.4808   5.6413   5.7205   5.7474  23.7766  23.8260  23.8316  23.8686
 23.8824  23.8948  23.9152  23.9359  23.9470  23.9729  49.9232  49.9751
 49.9868
 --------------------------------------------------------------

          Ground-State Mulliken Net Atomic Charges

     Atom                 Charge (a.u.)
  ----------------------------------------
      1 C                     0.199236
      2 H                     0.240250
      3 C                    -0.441238
      4 H                     0.208573
      5 O                    -0.233182
      6 H                     0.256536
      7 C                    -0.535079
      8 H                     0.213423
      9 H                     0.115090
     10 C                     0.472152
     11 H                     0.160227
     12 C                    -0.729574
     13 H                     0.139120
     14 H                     0.143226
     15 H                     0.143495
     16 C                    -0.695257
     17 H                     0.169271
     18 H                     0.163754
     19 C                    -0.354866
     20 H                     0.187612
     21 H                     0.182027
     22 C                     0.595197
     23 C                    -0.532804
     24 O                    -0.194348
     25 C                    -0.633319
     26 H                     0.165422
     27 O                    -0.258258
     28 H                     0.193960
     29 H                     0.308218
     30 H                     0.128058
     31 H                     0.223078
  ----------------------------------------
  Sum of atomic charges =     0.000000

 -----------------------------------------------------------------
                    Cartesian Multipole Moments
 -----------------------------------------------------------------
    Charge (ESU x 10^10)
                 0.0000
    Dipole Moment (Debye)
         X       5.6814      Y       0.3947      Z       1.9627
       Tot       6.0238
    Quadrupole Moments (Debye-Ang)
        XX     -94.9541     XY       3.5114     YY     -85.2115
        XZ      -2.5764     YZ      -1.8487     ZZ     -80.8856
    Octopole Moments (Debye-Ang^2)
       XXX      34.2151    XXY      -2.3050    XYY      40.0987
       YYY      33.3064    XXZ      10.3191    XYZ      12.9572
       YYZ      13.6834    XZZ      -3.9842    YZZ       2.4612
       ZZZ       0.8522
    Hexadecapole Moments (Debye-Ang^3)
      XXXX   -2878.2817   XXXY      34.8816   XXYY    -745.4393
      XYYY      28.2430   YYYY    -991.1872   XXXZ     -10.9870
      XXYZ     -35.6462   XYYZ     -10.6969   YYYZ      -0.7813
      XXZZ    -494.5302   XYZZ       6.2974   YYZZ    -212.9871
      XZZZ      -1.7278   YZZZ      -4.2629   ZZZZ    -207.6562
 -----------------------------------------------------------------
 Calculating analytic gradient of the SCF energy
 Gradient of SCF Energy
            1           2           3           4           5           6
    1   0.0002196  -0.0003141  -0.0012001   0.0002393  -0.0005381   0.0000163
    2   0.0000267   0.0001890   0.0005658   0.0003958  -0.0003791  -0.0001412
    3  -0.0005766  -0.0000486   0.0003220   0.0002213  -0.0002276   0.0004167
            7           8           9          10          11          12
    1   0.0002018  -0.0001355  -0.0002453  -0.0003447   0.0001493  -0.0004805
    2   0.0005269  -0.0000513   0.0002371  -0.0000282   0.0000806   0.0003159
    3   0.0000279  -0.0000792   0.0000493  -0.0000472   0.0001477  -0.0000178
           13          14          15          16          17          18
    1  -0.0001777  -0.0002945  -0.0000160   0.0000862  -0.0003109  -0.0000350
    2  -0.0000368  -0.0000445   0.0000102  -0.0002194  -0.0001540  -0.0000517
    3  -0.0000093   0.0000685  -0.0001372   0.0000316  -0.0000388  -0.0001363
           19          20          21          22          23          24
    1  -0.0000662   0.0002923   0.0000984  -0.0001850   0.0020323  -0.0007175
    2  -0.0009258   0.0000051   0.0001124   0.0015677  -0.0010807   0.0004497
    3  -0.0007395   0.0001687   0.0000177   0.0015405  -0.0016022   0.0005888
           25          26          27          28          29          30
    1   0.0010656  -0.0000282   0.0016553   0.0000148  -0.0004445  -0.0011338
    2   0.0001259   0.0006272  -0.0001472   0.0001916  -0.0029681   0.0003291
    3  -0.0005102   0.0001107  -0.0010294   0.0003841   0.0003553   0.0007552
           31
    1   0.0005965
    2   0.0004712
    3  -0.0000060
 Max gradient component =       2.968E-03
 RMS gradient           =       6.348E-04
 Gradient time:  CPU 112.54 s  wall 19.00 s
 Geometry Optimization Parameters
   NAtoms,    NIC,     NZ,  NCons,   NDum,   NFix, NCnnct, MaxDiis
       31     245       0       0       0       0       0       0

 Cartesian Hessian Update
 Hessian Updated using BFGS Update


** GEOMETRY OPTIMIZATION IN DELOCALIZED INTERNAL COORDINATES **
   Searching for a Minimum

   Optimization Cycle:   5

                       Coordinates (Angstroms)
     ATOM                X               Y               Z
      1  C        -0.2448513754   -0.1814581499   -0.1388408807
      2  H        -0.2803776150   -0.1139593861   -1.2338379448
      3  C         0.5431638781    1.0356783906    0.3755094738
      4  H         0.5199985427    1.0212491057    1.4760612264
      5  O        -0.0991024927    2.2419860854   -0.0830533914
      6  H         0.4110364164    2.9995078085    0.2236903004
      7  C         1.9969914989    1.0377367384   -0.1021402855
      8  H         1.9979692038    1.1606456855   -1.1923172204
      9  H         2.5041924748    1.9167435812    0.3170867906
     10  C         2.7594948221   -0.2396868721    0.2718669058
     11  H         2.7920112139   -0.3105757495    1.3688871193
     12  C         4.1995737826   -0.2025778931   -0.2438458040
     13  H         4.7470331536    0.6524995835    0.1634838714
     14  H         4.7411680151   -1.1105787762    0.0365100077
     15  H         4.2225167734   -0.1242771534   -1.3361919485
     16  C         1.9863206281   -1.4547996630   -0.2552246448
     17  H         2.4820838029   -2.3815469277    0.0516048758
     18  H         2.0025519806   -1.4405363986   -1.3534433835
     19  C         0.5356207148   -1.4654761317    0.2354837775
     20  H         0.0257073153   -2.3376946432   -0.1805626244
     21  H         0.5274866592   -1.5908990996    1.3265211035
     22  C        -1.7290145461   -0.2111949997    0.3704671107
     23  C        -2.2544497826   -1.6404996478    0.3804764879
     24  O        -2.8696462582   -2.1495984870   -0.5252271674
     25  C        -2.7152652087    0.6868256305   -0.4220039986
     26  H        -2.4577943204    0.6732200734   -1.4888211856
     27  O        -2.7833588621    2.0079812350    0.0720489292
     28  H        -3.7215796519    0.2767511682   -0.3302377205
     29  H        -1.8764800104    2.3455996369    0.0433195181
     30  H        -2.0769818064   -2.2145693646    1.3160833516
     31  H        -1.7354903389    0.1275972728    1.4154433945
   Point Group: c1    Number of degrees of freedom:    87


   Energy is   -617.747215851

 Hessian Updated using BFGS Update

 86 Hessian modes will be used to form the next step
  Hessian Eigenvalues:
     0.002190    0.004864    0.005552    0.005843    0.006809    0.007117
     0.007997    0.012029    0.012424    0.020038    0.020673    0.035726
     0.037613    0.038353    0.040086    0.042151    0.044491    0.046016
     0.047565    0.048302    0.048843    0.049421    0.049686    0.052800
     0.055336    0.056178    0.056879    0.057030    0.057570    0.060974
     0.062202    0.069679    0.079537    0.082602    0.083443    0.083875
     0.092248    0.107678    0.116007    0.132485    0.138609    0.148166
     0.156996    0.159129    0.159960    0.160003    0.160043    0.164246
     0.171364    0.180883    0.189032    0.194979    0.214626    0.220236
     0.249821    0.267993    0.271138    0.278371    0.283826    0.289698
     0.291217    0.295776    0.299115    0.308866    0.327109    0.336956
     0.337671    0.338558    0.338653    0.339149    0.339276    0.339545
     0.339728    0.340117    0.340696    0.341367    0.341752    0.342022
     0.342243    0.342328    0.343736    0.411695    0.440889    0.502909
     0.521641    0.898693

 Minimum Search - Taking Simple RFO Step
 Searching for Lamda that Minimizes Along All modes
 Value Taken    Lamda =  -0.00108868
 Calculated Step too Large.  Step scaled by  0.918280
 Step Taken.  Stepsize is  0.300000

                             Maximum     Tolerance    Cnvgd?
         Gradient           0.009023      0.000300      NO
         Displacement       0.133017      0.001200      NO
         Energy change     -0.001082      0.000001      NO


 New Cartesian Coordinates Obtained by Inverse Iteration

 Displacement from previous Coordinates is:  0.843871
 ----------------------------------------------------------------
             Standard Nuclear Orientation (Angstroms)
    I     Atom           X                Y                Z
 ----------------------------------------------------------------
    1      C      -0.2427770110    -0.1869196726    -0.1423479680
    2      H      -0.2716493448    -0.1549070456    -1.2391413865
    3      C       0.5494799465     1.0456461321     0.3350423080
    4      H       0.5248694947     1.0647591071     1.4350253032
    5      O      -0.0814342976     2.2421283827    -0.1614728049
    6      H       0.4407029582     3.0044961492     0.1136502481
    7      C       2.0054424094     1.0310279192    -0.1399898518
    8      H       2.0107845076     1.1191943677    -1.2335240816
    9      H       2.5138134140     1.9221004336     0.2509463769
   10      C       2.7681460707    -0.2314656490     0.2785344689
   11      H       2.7964000770    -0.2670997922     1.3771180172
   12      C       4.2108932070    -0.2123642830    -0.2335840233
   13      H       4.7574325876     0.6557728479     0.1469741299
   14      H       4.7526560313    -1.1102319007     0.0779417059
   15      H       4.2374831375    -0.1699252217    -1.3277081772
   16      C       1.9955485401    -1.4603062408    -0.2120101794
   17      H       2.4914788972    -2.3760907595     0.1262198663
   18      H       2.0149009019    -1.4814249005    -1.3098909209
   19      C       0.5429616009    -1.4547626710     0.2745325252
   20      H       0.0370516438    -2.3405012614    -0.1177677012
   21      H       0.5307208979    -1.5475493365     1.3687691267
   22      C      -1.7334481250    -0.2276526878     0.3623163299
   23      C      -2.2584771497    -1.6538479031     0.2831353230
   24      O      -2.8805760355    -2.1034702421    -0.6503459569
   25      C      -2.7365890953     0.7128303410    -0.3631786725
   26      H      -2.4892917330     0.7697417758    -1.4310428247
   27      O      -2.8444577472     2.0012234170     0.2131011243
   28      H      -3.7337341842     0.2756506525    -0.2934342472
   29      H      -1.9619381171     2.4018337417     0.1740463900
   30      H      -2.0546671298    -2.2930022873     1.1690805229
   31      H      -1.7411977456     0.0392092396     1.4278010737
 ----------------------------------------------------------------
 Molecular Point Group                 C1    NOp =  1
 Largest Abelian Subgroup              C1    NOp =  1
 Nuclear Repulsion Energy =   871.5510728684 hartrees
 There are       51 alpha and       51 beta electrons
 Applying Cartesian multipole field
    Component          Value
    ---------          -----
     (2,0,0)        1.00000E-11
     (0,2,0)        2.00000E-11
     (0,0,2)       -3.00000E-11
 Nucleus-field energy     =     0.0000000320 hartrees
 Requested basis set is 6-311++G(d,p)
 There are 168 shells and 412 basis functions
 A cutoff of  1.0D-11 yielded  12092 shell pairs
 There are     72207 function pairs (     76585 Cartesian)
 Smallest overlap matrix eigenvalue = 2.14E-06

 Q-Chem warning in module stvman/mkSTV.C, line 306:

 Overlap eigenvalue is smaller than square root of threshold
 Use THRESH >= 12 to get rid of this warning

 Guess from superposition of atomic densities
 Warning:  Energy on first SCF cycle will be non-variational
 SAD guess density has 102.000000 electrons

 -----------------------------------------------------------------------
  General SCF calculation program by
  Eric Jon Sundstrom, Paul Horn, Yuezhi Mao, Dmitri Zuev, Alec White,
  David Stuck, Shaama M.S., Shane Yost, Joonho Lee, David Small,
  Daniel Levine, Susi Lehtola, Hugh Burton, Evgeny Epifanovsky
 -----------------------------------------------------------------------
 Exchange:     0.2000 Hartree-Fock + 0.0800 Slater + 0.7200 B88
 Correlation:  0.1900 VWN1RPA + 0.8100 LYP
 Using SG-1 standard quadrature grid
 using 6 threads for integral computing
 -------------------------------------------------------
 OpenMP Integral computing Module                
 Release: version 2.0, May 2017, Q-Chem Inc. Pleasanton 
 -------------------------------------------------------
 -------------------------------------------------------
 OpenMP BLAS3 based DFT computing Module                
 Release: version 1.0, May 2013, Q-Chem Inc. Pittsburgh 
 -------------------------------------------------------
 A restricted SCF calculation will be
 performed using DIIS
 SCF converges when DIIS error is below 1.0e-08
 ---------------------------------------
  Cycle       Energy         DIIS error
 ---------------------------------------
    1    -620.1420661985      2.99e-02  
    2    -617.4447123548      3.96e-03  
    3    -617.1235015993      5.95e-03  
    4    -617.7206070176      1.25e-03  
    5    -617.7451290703      3.72e-04  
    6    -617.7471705997      1.14e-04  
    7    -617.7473706702      3.44e-05  
    8    -617.7473894033      8.39e-06  
    9    -617.7473905775      2.19e-06  
   10    -617.7473906560      6.68e-07  
   11    -617.7473906638      1.80e-07  
   12    -617.7473906642      6.66e-08  
   13    -617.7473906644      2.09e-08  
   14    -617.7473906644      6.53e-09  Convergence criterion met
 ---------------------------------------
 SCF time:   CPU 523.81s  wall 92.00s 
 SCF   energy in the final basis set =     -617.7473906644
 Total energy in the final basis set =     -617.7473906644

 --------------------------------------------------------------

                    Orbital Energies (a.u.)
 --------------------------------------------------------------

 Alpha MOs
 -- Occupied --
-19.1525 -19.1302 -19.1031 -10.2669 -10.2455 -10.2105 -10.2021 -10.1923
-10.1914 -10.1865 -10.1853 -10.1805 -10.1728  -1.0605  -1.0535  -1.0078
 -0.8607  -0.8119  -0.7585  -0.7528  -0.6922  -0.6571  -0.6354  -0.6107
 -0.5811  -0.5598  -0.5377  -0.5073  -0.4955  -0.4905  -0.4771  -0.4616
 -0.4540  -0.4418  -0.4296  -0.4150  -0.4131  -0.4063  -0.3940  -0.3907
 -0.3822  -0.3727  -0.3645  -0.3488  -0.3422  -0.3415  -0.3271  -0.3135
 -0.3016  -0.2774  -0.2524
 -- Virtual --
 -0.0424  -0.0230  -0.0124  -0.0091   0.0015   0.0147   0.0181   0.0217
  0.0253   0.0294   0.0411   0.0466   0.0484   0.0527   0.0568   0.0592
  0.0702   0.0744   0.0770   0.0816   0.0884   0.0925   0.0959   0.1025
  0.1039   0.1087   0.1121   0.1140   0.1164   0.1200   0.1219   0.1256
  0.1279   0.1305   0.1360   0.1390   0.1420   0.1443   0.1459   0.1492
  0.1524   0.1542   0.1574   0.1620   0.1656   0.1684   0.1709   0.1732
  0.1761   0.1811   0.1827   0.1886   0.1939   0.1973   0.2006   0.2059
  0.2101   0.2112   0.2161   0.2211   0.2278   0.2323   0.2359   0.2408
  0.2447   0.2490   0.2511   0.2559   0.2583   0.2617   0.2702   0.2750
  0.2797   0.2906   0.2943   0.2970   0.2988   0.3084   0.3107   0.3158
  0.3205   0.3257   0.3278   0.3365   0.3402   0.3435   0.3477   0.3553
  0.3599   0.3617   0.3653   0.3696   0.3721   0.3834   0.3851   0.4027
  0.4054   0.4120   0.4290   0.4410   0.4501   0.4641   0.4651   0.4782
  0.4832   0.4960   0.5063   0.5218   0.5264   0.5390   0.5528   0.5627
  0.5746   0.5796   0.5861   0.6030   0.6059   0.6163   0.6203   0.6251
  0.6359   0.6375   0.6462   0.6632   0.6708   0.6770   0.6805   0.6834
  0.6993   0.7066   0.7119   0.7215   0.7258   0.7308   0.7426   0.7478
  0.7543   0.7610   0.7690   0.7734   0.7742   0.7841   0.7900   0.7922
  0.7960   0.8183   0.8283   0.8435   0.8853   0.8968   0.9422   0.9553
  0.9805   0.9924   1.0075   1.0164   1.0377   1.0414   1.0646   1.0793
  1.1092   1.1244   1.1359   1.1536   1.1625   1.1707   1.1804   1.1867
  1.2044   1.2118   1.2207   1.2360   1.2514   1.2695   1.2842   1.2904
  1.3135   1.3239   1.3487   1.3926   1.4114   1.4210   1.4386   1.4423
  1.4591   1.4759   1.5025   1.5117   1.5294   1.5397   1.5494   1.5601
  1.5706   1.5746   1.5819   1.5908   1.5936   1.5968   1.6065   1.6103
  1.6198   1.6278   1.6352   1.6397   1.6503   1.6577   1.6631   1.6789
  1.6877   1.6966   1.7145   1.7194   1.7352   1.7492   1.7677   1.7786
  1.7831   1.8052   1.8091   1.8173   1.8261   1.8457   1.8553   1.8622
  1.8753   1.8863   1.9120   1.9319   1.9515   1.9693   1.9866   1.9970
  2.0122   2.0283   2.0453   2.0515   2.0664   2.0918   2.1005   2.1280
  2.1435   2.1645   2.1733   2.1880   2.2017   2.2292   2.2469   2.2700
  2.2870   2.3003   2.3262   2.3424   2.3491   2.3549   2.3955   2.4076
  2.4119   2.4383   2.4531   2.4722   2.4791   2.4927   2.5213   2.5308
  2.5410   2.5555   2.5644   2.5815   2.5873   2.6037   2.6095   2.6221
  2.6537   2.6724   2.6810   2.6935   2.7073   2.7242   2.7454   2.7496
  2.7611   2.7776   2.7915   2.7998   2.8462   2.8579   2.8766   2.8937
  2.9039   2.9113   2.9365   2.9452   2.9505   2.9605   2.9834   2.9986
  3.0010   3.0118   3.0445   3.0537   3.0817   3.1066   3.1139   3.1487
  3.1587   3.1831   3.2037   3.2473   3.2726   3.3092   3.3240   3.3537
  3.4034   3.4100   3.4893   3.5105   3.5216   3.5490   3.7662   3.7765
  3.7783   3.8109   3.8259   3.8571   3.8806   3.8973   3.9184   3.9436
  3.9673   4.0289   4.0409   4.1079   4.1262   4.1972   4.2445   4.2682
  4.2898   4.3558   4.3739   5.0909   5.1110   5.1388   5.1733   5.4400
  5.4596   5.6417   5.7096   5.7410  23.7768  23.8202  23.8307  23.8669
 23.8790  23.8911  23.9113  23.9346  23.9476  23.9732  49.9257  49.9633
 49.9847
 --------------------------------------------------------------

          Ground-State Mulliken Net Atomic Charges

     Atom                 Charge (a.u.)
  ----------------------------------------
      1 C                     0.204126
      2 H                     0.241672
      3 C                    -0.439701
      4 H                     0.211314
      5 O                    -0.227017
      6 H                     0.251876
      7 C                    -0.550022
      8 H                     0.214768
      9 H                     0.113979
     10 C                     0.474840
     11 H                     0.160596
     12 C                    -0.729922
     13 H                     0.138813
     14 H                     0.143055
     15 H                     0.143737
     16 C                    -0.706263
     17 H                     0.167730
     18 H                     0.163282
     19 C                    -0.358057
     20 H                     0.194239
     21 H                     0.184363
     22 C                     0.583739
     23 C                    -0.510156
     24 O                    -0.193509
     25 C                    -0.637495
     26 H                     0.175404
     27 O                    -0.245860
     28 H                     0.194344
     29 H                     0.284718
     30 H                     0.131456
     31 H                     0.219952
  ----------------------------------------
  Sum of atomic charges =     0.000000

 -----------------------------------------------------------------
                    Cartesian Multipole Moments
 -----------------------------------------------------------------
    Charge (ESU x 10^10)
                 0.0000
    Dipole Moment (Debye)
         X       5.6093      Y       0.3927      Z       1.9079
       Tot       5.9379
    Quadrupole Moments (Debye-Ang)
        XX     -95.0537     XY       3.5071     YY     -84.1834
        XZ      -2.4739     YZ      -2.5602     ZZ     -81.6427
    Octopole Moments (Debye-Ang^2)
       XXX      36.3368    XXY      -2.7252    XYY      37.3954
       YYY      33.3521    XXZ       9.8683    XYZ      14.9016
       YYZ      13.5180    XZZ      -2.2429    YZZ       2.4308
       ZZZ       2.0342
    Hexadecapole Moments (Debye-Ang^3)
      XXXX   -2918.8386   XXXY      44.5858   XXYY    -743.8358
      XYYY      33.6275   YYYY    -978.7131   XXXZ      -9.6869
      XXYZ     -45.8567   XYYZ     -11.4830   YYYZ     -11.4299
      XXZZ    -504.3423   XYZZ       5.5230   YYZZ    -215.6961
      XZZZ      -3.2857   YZZZ      -9.7248   ZZZZ    -208.6495
 -----------------------------------------------------------------
 Calculating analytic gradient of the SCF energy
 Gradient of SCF Energy
            1           2           3           4           5           6
    1   0.0007623   0.0004417  -0.0000092   0.0001717   0.0042414  -0.0000288
    2  -0.0009555  -0.0001343  -0.0005997   0.0004062  -0.0008250   0.0008828
    3  -0.0002719   0.0000417   0.0003471  -0.0001704  -0.0010013   0.0006219
            7           8           9          10          11          12
    1  -0.0000861   0.0000781   0.0002046  -0.0007882   0.0001154  -0.0002640
    2   0.0010568   0.0000829  -0.0000672  -0.0000594   0.0000128   0.0000594
    3  -0.0004169   0.0000030  -0.0001511   0.0004154  -0.0000278  -0.0002233
           13          14          15          16          17          18
    1  -0.0000875  -0.0000497   0.0000400   0.0001271   0.0000874  -0.0000995
    2   0.0000124  -0.0000558   0.0000062  -0.0000194   0.0000621  -0.0000060
    3   0.0000167   0.0000076  -0.0000380  -0.0000350   0.0000140  -0.0000665
           19          20          21          22          23          24
    1   0.0003047  -0.0000999   0.0002720  -0.0007347   0.0008739  -0.0010281
    2   0.0002516   0.0001507   0.0000787  -0.0009332   0.0010146  -0.0003685
    3  -0.0001515  -0.0001054  -0.0000379   0.0007012   0.0005155  -0.0009879
           25          26          27          28          29          30
    1  -0.0006596  -0.0004283  -0.0035285  -0.0003352   0.0008479   0.0000175
    2   0.0003513  -0.0002835  -0.0005336  -0.0002561   0.0008050   0.0001726
    3   0.0011861  -0.0004340  -0.0019799   0.0002275   0.0017580   0.0004299
           31
    1  -0.0003584
    2  -0.0003089
    3  -0.0001869
 Max gradient component =       4.241E-03
 RMS gradient           =       7.785E-04
 Gradient time:  CPU 111.69 s  wall 18.86 s
 Geometry Optimization Parameters
   NAtoms,    NIC,     NZ,  NCons,   NDum,   NFix, NCnnct, MaxDiis
       31     245       0       0       0       0       0       0

 Cartesian Hessian Update
 Hessian Updated using BFGS Update


** GEOMETRY OPTIMIZATION IN DELOCALIZED INTERNAL COORDINATES **
   Searching for a Minimum

   Optimization Cycle:   6

                       Coordinates (Angstroms)
     ATOM                X               Y               Z
      1  C        -0.2427770110   -0.1869196726   -0.1423479680
      2  H        -0.2716493448   -0.1549070456   -1.2391413865
      3  C         0.5494799465    1.0456461321    0.3350423080
      4  H         0.5248694947    1.0647591071    1.4350253032
      5  O        -0.0814342976    2.2421283827   -0.1614728049
      6  H         0.4407029582    3.0044961492    0.1136502481
      7  C         2.0054424094    1.0310279192   -0.1399898518
      8  H         2.0107845076    1.1191943677   -1.2335240816
      9  H         2.5138134140    1.9221004336    0.2509463769
     10  C         2.7681460707   -0.2314656490    0.2785344689
     11  H         2.7964000770   -0.2670997922    1.3771180172
     12  C         4.2108932070   -0.2123642830   -0.2335840233
     13  H         4.7574325876    0.6557728479    0.1469741299
     14  H         4.7526560313   -1.1102319007    0.0779417059
     15  H         4.2374831375   -0.1699252217   -1.3277081772
     16  C         1.9955485401   -1.4603062408   -0.2120101794
     17  H         2.4914788972   -2.3760907595    0.1262198663
     18  H         2.0149009019   -1.4814249005   -1.3098909209
     19  C         0.5429616009   -1.4547626710    0.2745325252
     20  H         0.0370516438   -2.3405012614   -0.1177677012
     21  H         0.5307208979   -1.5475493365    1.3687691267
     22  C        -1.7334481250   -0.2276526878    0.3623163299
     23  C        -2.2584771497   -1.6538479031    0.2831353230
     24  O        -2.8805760355   -2.1034702421   -0.6503459569
     25  C        -2.7365890953    0.7128303410   -0.3631786725
     26  H        -2.4892917330    0.7697417758   -1.4310428247
     27  O        -2.8444577472    2.0012234170    0.2131011243
     28  H        -3.7337341842    0.2756506525   -0.2934342472
     29  H        -1.9619381171    2.4018337417    0.1740463900
     30  H        -2.0546671298   -2.2930022873    1.1690805229
     31  H        -1.7411977456    0.0392092396    1.4278010737
   Point Group: c1    Number of degrees of freedom:    87


   Energy is   -617.747390664

 Hessian Updated using BFGS Update

 87 Hessian modes will be used to form the next step
  Hessian Eigenvalues:
     0.002693    0.004887    0.005552    0.005809    0.006750    0.007084
     0.007995    0.010449    0.012310    0.020000    0.020724    0.035805
     0.037600    0.038349    0.040219    0.042235    0.044305    0.045446
     0.047379    0.048127    0.048819    0.049223    0.049629    0.053216
     0.055334    0.056176    0.056794    0.056990    0.058042    0.060986
     0.062987    0.069818    0.079497    0.082577    0.083441    0.083868
     0.092220    0.108123    0.116261    0.132976    0.138391    0.149171
     0.158080    0.159315    0.159983    0.160000    0.160014    0.160107
     0.166702    0.172079    0.179616    0.188624    0.194252    0.212606
     0.220228    0.251518    0.268541    0.275931    0.280211    0.285122
     0.289722    0.291280    0.295725    0.298464    0.309020    0.331182
     0.337663    0.338533    0.338593    0.338922    0.339243    0.339270
     0.339655    0.339847    0.340624    0.341284    0.341663    0.341775
     0.342029    0.342314    0.342326    0.411530    0.427369    0.502147
     0.520369    0.625208    0.899267

 Minimum Search - Taking Simple RFO Step
 Searching for Lamda that Minimizes Along All modes
 Value Taken    Lamda =  -0.00060111
 Step Taken.  Stepsize is  0.135653

                             Maximum     Tolerance    Cnvgd?
         Gradient           0.011261      0.000300      NO
         Displacement       0.057194      0.001200      NO
         Energy change     -0.000175      0.000001      NO


 New Cartesian Coordinates Obtained by Inverse Iteration

 Displacement from previous Coordinates is:  0.219258
 ----------------------------------------------------------------
             Standard Nuclear Orientation (Angstroms)
    I     Atom           X                Y                Z
 ----------------------------------------------------------------
    1      C      -0.2451284752    -0.1887342780    -0.1397825367
    2      H      -0.2752592090    -0.1516693449    -1.2363771421
    3      C       0.5440617552     1.0397814250     0.3462872262
    4      H       0.5243326819     1.0443657162     1.4466542294
    5      O      -0.1010592247     2.2384793710    -0.1311894167
    6      H       0.4286183304     2.9996514481     0.1298288369
    7      C       1.9984895250     1.0305164390    -0.1343531027
    8      H       1.9993759983     1.1221092423    -1.2275821497
    9      H       2.5055893160     1.9213690806     0.2585746596
   10      C       2.7671654311    -0.2314518633     0.2776490872
   11      H       2.7973960869    -0.2697672460     1.3761110202
   12      C       4.2093241552    -0.2080428627    -0.2377647213
   13      H       4.7552244242     0.6609101585     0.1418895650
   14      H       4.7549097920    -1.1047085483     0.0703544441
   15      H       4.2325011027    -0.1639666046    -1.3318798196
   16      C       1.9935610407    -1.4606848854    -0.2123915369
   17      H       2.4906865548    -2.3764395369     0.1240057685
   18      H       2.0129898082    -1.4803159297    -1.3102319060
   19      C       0.5401850299    -1.4574522946     0.2743640835
   20      H       0.0341442140    -2.3423991239    -0.1197704482
   21      H       0.5257293026    -1.5532053290     1.3684351462
   22      C      -1.7319497184    -0.2285434357     0.3647660709
   23      C      -2.2529620422    -1.6567472363     0.2853637479
   24      O      -2.8756495623    -2.1067814557    -0.6461419762
   25      C      -2.7301242000     0.7166043534    -0.3616069442
   26      H      -2.4942539975     0.7551849407    -1.4327238034
   27      O      -2.8105131177     2.0143279007     0.1976925001
   28      H      -3.7311801147     0.2927950462    -0.2742653258
   29      H      -1.9350333158     2.4172793841     0.0940436108
   30      H      -2.0435784880    -2.2979007809     1.1686051279
   31      H      -1.7370644763     0.0395289029     1.4302317494
 ----------------------------------------------------------------
 Molecular Point Group                 C1    NOp =  1
 Largest Abelian Subgroup              C1    NOp =  1
 Nuclear Repulsion Energy =   872.4918455109 hartrees
 There are       51 alpha and       51 beta electrons
 Applying Cartesian multipole field
    Component          Value
    ---------          -----
     (2,0,0)        1.00000E-11
     (0,2,0)        2.00000E-11
     (0,0,2)       -3.00000E-11
 Nucleus-field energy     =     0.0000000319 hartrees
 Requested basis set is 6-311++G(d,p)
 There are 168 shells and 412 basis functions
 A cutoff of  1.0D-11 yielded  12095 shell pairs
 There are     72205 function pairs (     76579 Cartesian)
 Smallest overlap matrix eigenvalue = 2.13E-06

 Q-Chem warning in module stvman/mkSTV.C, line 306:

 Overlap eigenvalue is smaller than square root of threshold
 Use THRESH >= 12 to get rid of this warning

 Guess from superposition of atomic densities
 Warning:  Energy on first SCF cycle will be non-variational
 SAD guess density has 102.000000 electrons

 -----------------------------------------------------------------------
  General SCF calculation program by
  Eric Jon Sundstrom, Paul Horn, Yuezhi Mao, Dmitri Zuev, Alec White,
  David Stuck, Shaama M.S., Shane Yost, Joonho Lee, David Small,
  Daniel Levine, Susi Lehtola, Hugh Burton, Evgeny Epifanovsky
 -----------------------------------------------------------------------
 Exchange:     0.2000 Hartree-Fock + 0.0800 Slater + 0.7200 B88
 Correlation:  0.1900 VWN1RPA + 0.8100 LYP
 Using SG-1 standard quadrature grid
 using 6 threads for integral computing
 -------------------------------------------------------
 OpenMP Integral computing Module                
 Release: version 2.0, May 2017, Q-Chem Inc. Pleasanton 
 -------------------------------------------------------
 -------------------------------------------------------
 OpenMP BLAS3 based DFT computing Module                
 Release: version 1.0, May 2013, Q-Chem Inc. Pittsburgh 
 -------------------------------------------------------
 A restricted SCF calculation will be
 performed using DIIS
 SCF converges when DIIS error is below 1.0e-08
 ---------------------------------------
  Cycle       Energy         DIIS error
 ---------------------------------------
    1    -620.1509209776      2.99e-02  
    2    -617.4455401905      3.96e-03  
    3    -617.1274365844      5.94e-03  
    4    -617.7212477898      1.25e-03  
    5    -617.7454108682      3.71e-04  
    6    -617.7474474160      1.14e-04  
    7    -617.7476462911      3.43e-05  
    8    -617.7476649117      8.41e-06  
    9    -617.7476660843      2.20e-06  
   10    -617.7476661626      6.77e-07  
   11    -617.7476661705      1.90e-07  
   12    -617.7476661710      7.01e-08  
   13    -617.7476661710      2.06e-08  
   14    -617.7476661711      6.43e-09  Convergence criterion met
 ---------------------------------------
 SCF time:   CPU 524.58s  wall 91.00s 
 SCF   energy in the final basis set =     -617.7476661711
 Total energy in the final basis set =     -617.7476661711

 --------------------------------------------------------------

                    Orbital Energies (a.u.)
 --------------------------------------------------------------

 Alpha MOs
 -- Occupied --
-19.1532 -19.1298 -19.1008 -10.2663 -10.2457 -10.2099 -10.2014 -10.1919
-10.1912 -10.1865 -10.1858 -10.1806 -10.1731  -1.0607  -1.0543  -1.0062
 -0.8611  -0.8121  -0.7585  -0.7525  -0.6923  -0.6570  -0.6353  -0.6109
 -0.5813  -0.5589  -0.5383  -0.5072  -0.4960  -0.4906  -0.4772  -0.4616
 -0.4538  -0.4416  -0.4290  -0.4156  -0.4133  -0.4069  -0.3942  -0.3904
 -0.3816  -0.3727  -0.3648  -0.3488  -0.3421  -0.3410  -0.3271  -0.3132
 -0.3018  -0.2767  -0.2514
 -- Virtual --
 -0.0415  -0.0227  -0.0123  -0.0091   0.0015   0.0148   0.0182   0.0217
  0.0253   0.0294   0.0411   0.0467   0.0485   0.0530   0.0569   0.0591
  0.0701   0.0749   0.0770   0.0817   0.0883   0.0930   0.0960   0.1025
  0.1042   0.1088   0.1122   0.1139   0.1164   0.1202   0.1224   0.1257
  0.1283   0.1304   0.1364   0.1388   0.1423   0.1443   0.1459   0.1491
  0.1524   0.1544   0.1580   0.1618   0.1652   0.1679   0.1711   0.1735
  0.1760   0.1813   0.1831   0.1890   0.1942   0.1978   0.2008   0.2061
  0.2101   0.2109   0.2161   0.2226   0.2277   0.2326   0.2360   0.2413
  0.2449   0.2482   0.2524   0.2562   0.2587   0.2611   0.2709   0.2768
  0.2793   0.2909   0.2957   0.2962   0.2992   0.3086   0.3110   0.3161
  0.3205   0.3258   0.3280   0.3367   0.3403   0.3439   0.3480   0.3550
  0.3601   0.3617   0.3654   0.3698   0.3720   0.3837   0.3854   0.4039
  0.4051   0.4127   0.4285   0.4426   0.4499   0.4631   0.4646   0.4785
  0.4828   0.4958   0.5065   0.5227   0.5267   0.5388   0.5546   0.5646
  0.5748   0.5796   0.5876   0.6038   0.6069   0.6160   0.6204   0.6256
  0.6374   0.6380   0.6455   0.6647   0.6706   0.6779   0.6791   0.6843
  0.7002   0.7082   0.7117   0.7224   0.7284   0.7309   0.7424   0.7482
  0.7549   0.7622   0.7694   0.7737   0.7746   0.7833   0.7905   0.7923
  0.7991   0.8178   0.8286   0.8437   0.8855   0.8968   0.9412   0.9561
  0.9794   0.9925   1.0067   1.0186   1.0371   1.0422   1.0645   1.0783
  1.1087   1.1223   1.1373   1.1497   1.1634   1.1716   1.1816   1.1870
  1.2052   1.2109   1.2284   1.2407   1.2517   1.2702   1.2844   1.2891
  1.3178   1.3252   1.3475   1.3871   1.4074   1.4259   1.4398   1.4467
  1.4608   1.4775   1.5058   1.5115   1.5305   1.5408   1.5519   1.5598
  1.5711   1.5742   1.5823   1.5904   1.5940   1.5985   1.6061   1.6118
  1.6188   1.6282   1.6347   1.6383   1.6496   1.6565   1.6632   1.6793
  1.6895   1.6997   1.7150   1.7194   1.7360   1.7504   1.7677   1.7792
  1.7843   1.8050   1.8103   1.8215   1.8270   1.8452   1.8545   1.8654
  1.8772   1.8867   1.9124   1.9332   1.9537   1.9692   1.9879   1.9973
  2.0129   2.0283   2.0454   2.0522   2.0679   2.0923   2.1030   2.1299
  2.1429   2.1648   2.1727   2.1888   2.2024   2.2285   2.2473   2.2706
  2.2907   2.3019   2.3348   2.3444   2.3545   2.3576   2.3991   2.4077
  2.4147   2.4386   2.4527   2.4721   2.4788   2.4942   2.5216   2.5310
  2.5408   2.5578   2.5651   2.5817   2.5911   2.6046   2.6093   2.6200
  2.6541   2.6736   2.6812   2.6955   2.7076   2.7249   2.7446   2.7497
  2.7653   2.7781   2.7911   2.8010   2.8457   2.8576   2.8792   2.8938
  2.9040   2.9121   2.9378   2.9455   2.9525   2.9607   2.9860   2.9986
  3.0008   3.0124   3.0441   3.0545   3.0824   3.1055   3.1181   3.1520
  3.1649   3.1832   3.2027   3.2470   3.2742   3.3082   3.3316   3.3556
  3.4035   3.4107   3.4914   3.5096   3.5245   3.5512   3.7661   3.7775
  3.7809   3.8104   3.8252   3.8573   3.8830   3.8972   3.9233   3.9426
  3.9701   4.0274   4.0441   4.1090   4.1251   4.1970   4.2460   4.2685
  4.2915   4.3552   4.3748   5.0921   5.1116   5.1379   5.1748   5.4505
  5.4609   5.6425   5.7099   5.7425  23.7765  23.8232  23.8304  23.8668
 23.8820  23.8914  23.9128  23.9354  23.9467  23.9726  49.9252  49.9671
 49.9863
 --------------------------------------------------------------

          Ground-State Mulliken Net Atomic Charges

     Atom                 Charge (a.u.)
  ----------------------------------------
      1 C                     0.179700
      2 H                     0.240488
      3 C                    -0.425026
      4 H                     0.212225
      5 O                    -0.228643
      6 H                     0.253028
      7 C                    -0.558105
      8 H                     0.214169
      9 H                     0.114883
     10 C                     0.473875
     11 H                     0.160841
     12 C                    -0.730373
     13 H                     0.139173
     14 H                     0.143637
     15 H                     0.143917
     16 C                    -0.709141
     17 H                     0.167846
     18 H                     0.163339
     19 C                    -0.353503
     20 H                     0.194727
     21 H                     0.184946
     22 C                     0.588436
     23 C                    -0.504490
     24 O                    -0.193907
     25 C                    -0.631385
     26 H                     0.173871
     27 O                    -0.247408
     28 H                     0.194386
     29 H                     0.288545
     30 H                     0.131017
     31 H                     0.218932
  ----------------------------------------
  Sum of atomic charges =     0.000000

 -----------------------------------------------------------------
                    Cartesian Multipole Moments
 -----------------------------------------------------------------
    Charge (ESU x 10^10)
                 0.0000
    Dipole Moment (Debye)
         X       5.6385      Y       0.3966      Z       1.8096
       Tot       5.9350
    Quadrupole Moments (Debye-Ang)
        XX     -94.8497     XY       3.5134     YY     -84.2093
        XZ      -2.3778     YZ      -2.8812     ZZ     -81.6070
    Octopole Moments (Debye-Ang^2)
       XXX      35.5321    XXY      -2.4958    XYY      37.5457
       YYY      33.4165    XXZ       9.9108    XYZ      15.2344
       YYZ      12.4760    XZZ      -2.3354    YZZ       2.4391
       ZZZ       1.5238
    Hexadecapole Moments (Debye-Ang^3)
      XXXX   -2899.0173   XXXY      42.1746   XXYY    -742.2863
      XYYY      34.0705   YYYY    -980.6939   XXXZ     -11.7678
      XXYZ     -45.8426   XYYZ     -10.3427   YYYZ     -14.0339
      XXZZ    -501.9899   XYZZ       5.7769   YYZZ    -216.0346
      XZZZ      -3.7557   YZZZ     -10.2042   ZZZZ    -208.1385
 -----------------------------------------------------------------
 Calculating analytic gradient of the SCF energy
 Gradient of SCF Energy
            1           2           3           4           5           6
    1   0.0003506   0.0000976   0.0004735   0.0001800   0.0003404  -0.0003068
    2  -0.0005179  -0.0000538  -0.0004126   0.0000668  -0.0000900   0.0001709
    3  -0.0004774   0.0000823   0.0000769  -0.0000341   0.0001845   0.0003172
            7           8           9          10          11          12
    1   0.0000321  -0.0000588   0.0000465   0.0000902  -0.0000226   0.0001871
    2  -0.0000981  -0.0000021  -0.0001386   0.0000424  -0.0000492  -0.0000333
    3  -0.0001092   0.0000558  -0.0000433  -0.0001031  -0.0000142  -0.0000080
           13          14          15          16          17          18
    1   0.0000405   0.0000906  -0.0000001  -0.0000777   0.0000799   0.0000484
    2   0.0000000   0.0000027   0.0000070   0.0000729   0.0000872   0.0000634
    3  -0.0000543  -0.0000703   0.0000080   0.0000493  -0.0000301  -0.0000079
           19          20          21          22          23          24
    1  -0.0002039  -0.0003577   0.0000577  -0.0003412   0.0007841   0.0000193
    2   0.0002602   0.0001119  -0.0000170  -0.0007235  -0.0002125   0.0001905
    3   0.0001509   0.0000280   0.0000543   0.0001800  -0.0005852   0.0005026
           25          26          27          28          29          30
    1  -0.0005940  -0.0003131  -0.0008655   0.0000826   0.0002216  -0.0000319
    2   0.0004586  -0.0001015   0.0001808  -0.0001973   0.0011741  -0.0000357
    3   0.0004992  -0.0002751  -0.0005414   0.0001431  -0.0002101   0.0002411
           31
    1  -0.0000493
    2  -0.0002061
    3  -0.0000097
 Max gradient component =       1.174E-03
 RMS gradient           =       2.855E-04
 Gradient time:  CPU 111.97 s  wall 18.91 s
 Geometry Optimization Parameters
   NAtoms,    NIC,     NZ,  NCons,   NDum,   NFix, NCnnct, MaxDiis
       31     245       0       0       0       0       0       0

 Cartesian Hessian Update
 Hessian Updated using BFGS Update


** GEOMETRY OPTIMIZATION IN DELOCALIZED INTERNAL COORDINATES **
   Searching for a Minimum

   Optimization Cycle:   7

                       Coordinates (Angstroms)
     ATOM                X               Y               Z
      1  C        -0.2451284752   -0.1887342780   -0.1397825367
      2  H        -0.2752592090   -0.1516693449   -1.2363771421
      3  C         0.5440617552    1.0397814250    0.3462872262
      4  H         0.5243326819    1.0443657162    1.4466542294
      5  O        -0.1010592247    2.2384793710   -0.1311894167
      6  H         0.4286183304    2.9996514481    0.1298288369
      7  C         1.9984895250    1.0305164390   -0.1343531027
      8  H         1.9993759983    1.1221092423   -1.2275821497
      9  H         2.5055893160    1.9213690806    0.2585746596
     10  C         2.7671654311   -0.2314518633    0.2776490872
     11  H         2.7973960869   -0.2697672460    1.3761110202
     12  C         4.2093241552   -0.2080428627   -0.2377647213
     13  H         4.7552244242    0.6609101585    0.1418895650
     14  H         4.7549097920   -1.1047085483    0.0703544441
     15  H         4.2325011027   -0.1639666046   -1.3318798196
     16  C         1.9935610407   -1.4606848854   -0.2123915369
     17  H         2.4906865548   -2.3764395369    0.1240057685
     18  H         2.0129898082   -1.4803159297   -1.3102319060
     19  C         0.5401850299   -1.4574522946    0.2743640835
     20  H         0.0341442140   -2.3423991239   -0.1197704482
     21  H         0.5257293026   -1.5532053290    1.3684351462
     22  C        -1.7319497184   -0.2285434357    0.3647660709
     23  C        -2.2529620422   -1.6567472363    0.2853637479
     24  O        -2.8756495623   -2.1067814557   -0.6461419762
     25  C        -2.7301242000    0.7166043534   -0.3616069442
     26  H        -2.4942539975    0.7551849407   -1.4327238034
     27  O        -2.8105131177    2.0143279007    0.1976925001
     28  H        -3.7311801147    0.2927950462   -0.2742653258
     29  H        -1.9350333158    2.4172793841    0.0940436108
     30  H        -2.0435784880   -2.2979007809    1.1686051279
     31  H        -1.7370644763    0.0395289029    1.4302317494
   Point Group: c1    Number of degrees of freedom:    87


   Energy is   -617.747666171

 Hessian Updated using BFGS Update

 87 Hessian modes will be used to form the next step
  Hessian Eigenvalues:
     0.002586    0.005198    0.005551    0.006157    0.007006    0.007146
     0.008006    0.011424    0.014548    0.020301    0.021201    0.036261
     0.037546    0.038368    0.040224    0.042610    0.043994    0.045411
     0.047375    0.048161    0.048819    0.049273    0.049644    0.052836
     0.055335    0.056177    0.056885    0.057247    0.057934    0.061015
     0.064474    0.069837    0.079423    0.082586    0.083617    0.083864
     0.092891    0.108656    0.115998    0.133278    0.139571    0.150688
     0.158410    0.159119    0.159979    0.160000    0.160014    0.160171
     0.164990    0.172041    0.179360    0.187747    0.194350    0.219908
     0.221084    0.249934    0.268304    0.275602    0.279886    0.288963
     0.289940    0.291361    0.295715    0.298419    0.308960    0.331219
     0.337654    0.338545    0.338561    0.338911    0.339238    0.339274
     0.339656    0.339857    0.340629    0.341257    0.341709    0.341840
     0.342017    0.342290    0.342326    0.394255    0.411712    0.451018
     0.502870    0.522025    0.901655

 Minimum Search - Taking Simple RFO Step
 Searching for Lamda that Minimizes Along All modes
 Value Taken    Lamda =  -0.00055264
 Step Taken.  Stepsize is  0.289862

                             Maximum     Tolerance    Cnvgd?
         Gradient           0.003261      0.000300      NO
         Displacement       0.135631      0.001200      NO
         Energy change     -0.000276      0.000001      NO


 New Cartesian Coordinates Obtained by Inverse Iteration

 Displacement from previous Coordinates is:  0.857727
 ----------------------------------------------------------------
             Standard Nuclear Orientation (Angstroms)
    I     Atom           X                Y                Z
 ----------------------------------------------------------------
    1      C      -0.2500061291    -0.2138600437    -0.1472310335
    2      H      -0.2879266736    -0.2058910378    -1.2443558422
    3      C       0.5241833555     1.0378384112     0.3002166536
    4      H       0.4970915762     1.0809895102     1.3997335813
    5      O      -0.1288183358     2.2138477118    -0.2248899883
    6      H       0.4128041130     2.9830261199    -0.0194293012
    7      C       1.9810280361     1.0257604534    -0.1718029963
    8      H       1.9875245558     1.0812374303    -1.2675499081
    9      H       2.4769685014     1.9340099225     0.1948731240
   10      C       2.7594936165    -0.2152735199     0.2835997020
   11      H       2.7804592788    -0.2209324112     1.3830047608
   12      C       4.2049252615    -0.1909345256    -0.2211062199
   13      H       4.7380754484     0.6953919614     0.1356936545
   14      H       4.7578100815    -1.0715338016     0.1183290354
   15      H       4.2359783235    -0.1800817752    -1.3159604913
   16      C       2.0023736340    -1.4662110197    -0.1778106752
   17      H       2.5059242483    -2.3675786390     0.1867547697
   18      H       2.0300652125    -1.5157880896    -1.2745238631
   19      C       0.5462012115    -1.4653782895     0.2993207232
   20      H       0.0528174766    -2.3659993439    -0.0751560259
   21      H       0.5246110579    -1.5351982414     1.3953069493
   22      C      -1.7290599423    -0.2537801681     0.3647288017
   23      C      -2.2782374874    -1.6657997825     0.2110396329
   24      O      -2.9068534659    -2.0543699630    -0.7430517891
   25      C      -2.7004869978     0.7518084045    -0.3080980422
   26      H      -2.4439077497     0.8657692402    -1.3686226716
   27      O      -2.7571791662     2.0010291321     0.3497978976
   28      H      -3.7104419930     0.3432511749    -0.2660787142
   29      H      -1.8728479366     2.3850167511     0.2625729974
   30      H      -2.0785635701    -2.3581560473     1.0570273967
   31      H      -1.7234769343    -0.0381168720     1.4424639262
 ----------------------------------------------------------------
 Molecular Point Group                 C1    NOp =  1
 Largest Abelian Subgroup              C1    NOp =  1
 Nuclear Repulsion Energy =   874.0346734565 hartrees
 There are       51 alpha and       51 beta electrons
 Applying Cartesian multipole field
    Component          Value
    ---------          -----
     (2,0,0)        1.00000E-11
     (0,2,0)        2.00000E-11
     (0,0,2)       -3.00000E-11
 Nucleus-field energy     =     0.0000000316 hartrees
 Requested basis set is 6-311++G(d,p)
 There are 168 shells and 412 basis functions
 A cutoff of  1.0D-11 yielded  12103 shell pairs
 There are     72234 function pairs (     76620 Cartesian)
 Smallest overlap matrix eigenvalue = 2.09E-06

 Q-Chem warning in module stvman/mkSTV.C, line 306:

 Overlap eigenvalue is smaller than square root of threshold
 Use THRESH >= 12 to get rid of this warning

 Guess from superposition of atomic densities
 Warning:  Energy on first SCF cycle will be non-variational
 SAD guess density has 102.000000 electrons

 -----------------------------------------------------------------------
  General SCF calculation program by
  Eric Jon Sundstrom, Paul Horn, Yuezhi Mao, Dmitri Zuev, Alec White,
  David Stuck, Shaama M.S., Shane Yost, Joonho Lee, David Small,
  Daniel Levine, Susi Lehtola, Hugh Burton, Evgeny Epifanovsky
 -----------------------------------------------------------------------
 Exchange:     0.2000 Hartree-Fock + 0.0800 Slater + 0.7200 B88
 Correlation:  0.1900 VWN1RPA + 0.8100 LYP
 Using SG-1 standard quadrature grid
 using 6 threads for integral computing
 -------------------------------------------------------
 OpenMP Integral computing Module                
 Release: version 2.0, May 2017, Q-Chem Inc. Pleasanton 
 -------------------------------------------------------
 -------------------------------------------------------
 OpenMP BLAS3 based DFT computing Module                
 Release: version 1.0, May 2013, Q-Chem Inc. Pittsburgh 
 -------------------------------------------------------
 A restricted SCF calculation will be
 performed using DIIS
 SCF converges when DIIS error is below 1.0e-08
 ---------------------------------------
  Cycle       Energy         DIIS error
 ---------------------------------------
    1    -620.1687611809      2.99e-02  
    2    -617.4454096164      3.96e-03  
    3    -617.1278619603      5.93e-03  
    4    -617.7215201665      1.24e-03  
    5    -617.7455552301      3.72e-04  
    6    -617.7476022431      1.13e-04  
    7    -617.7477985008      3.43e-05  
    8    -617.7478171107      8.34e-06  
    9    -617.7478182565      2.22e-06  
   10    -617.7478183357      6.81e-07  
   11    -617.7478183435      1.99e-07  
   12    -617.7478183441      7.17e-08  
   13    -617.7478183441      2.06e-08  
   14    -617.7478183442      6.37e-09  Convergence criterion met
 ---------------------------------------
 SCF time:   CPU 525.52s  wall 91.00s 
 SCF   energy in the final basis set =     -617.7478183442
 Total energy in the final basis set =     -617.7478183442

 --------------------------------------------------------------

                    Orbital Energies (a.u.)
 --------------------------------------------------------------

 Alpha MOs
 -- Occupied --
-19.1546 -19.1298 -19.0993 -10.2659 -10.2463 -10.2082 -10.2011 -10.1924
-10.1902 -10.1868 -10.1867 -10.1810 -10.1735  -1.0609  -1.0561  -1.0068
 -0.8615  -0.8127  -0.7591  -0.7524  -0.6924  -0.6570  -0.6352  -0.6110
 -0.5815  -0.5597  -0.5391  -0.5072  -0.4961  -0.4927  -0.4771  -0.4612
 -0.4540  -0.4411  -0.4290  -0.4160  -0.4140  -0.4070  -0.3952  -0.3901
 -0.3806  -0.3729  -0.3662  -0.3498  -0.3425  -0.3416  -0.3275  -0.3139
 -0.3019  -0.2763  -0.2508
 -- Virtual --
 -0.0415  -0.0228  -0.0124  -0.0090   0.0012   0.0149   0.0183   0.0218
  0.0255   0.0291   0.0412   0.0463   0.0484   0.0539   0.0564   0.0595
  0.0701   0.0728   0.0771   0.0815   0.0903   0.0940   0.0959   0.1026
  0.1036   0.1091   0.1126   0.1135   0.1161   0.1185   0.1216   0.1259
  0.1274   0.1318   0.1352   0.1386   0.1422   0.1433   0.1466   0.1489
  0.1527   0.1531   0.1580   0.1626   0.1657   0.1685   0.1720   0.1737
  0.1769   0.1811   0.1830   0.1910   0.1922   0.1987   0.2003   0.2063
  0.2105   0.2122   0.2182   0.2226   0.2267   0.2312   0.2370   0.2413
  0.2445   0.2483   0.2520   0.2565   0.2592   0.2622   0.2735   0.2751
  0.2789   0.2896   0.2938   0.2968   0.2990   0.3077   0.3131   0.3159
  0.3210   0.3260   0.3289   0.3370   0.3418   0.3449   0.3473   0.3565
  0.3615   0.3635   0.3655   0.3695   0.3726   0.3824   0.3893   0.4017
  0.4059   0.4112   0.4328   0.4416   0.4549   0.4630   0.4652   0.4780
  0.4822   0.4959   0.5060   0.5227   0.5278   0.5389   0.5503   0.5652
  0.5733   0.5801   0.5839   0.6013   0.6035   0.6154   0.6212   0.6233
  0.6362   0.6392   0.6486   0.6616   0.6728   0.6760   0.6794   0.6821
  0.6998   0.7095   0.7130   0.7194   0.7279   0.7325   0.7433   0.7483
  0.7535   0.7618   0.7692   0.7728   0.7735   0.7854   0.7898   0.7916
  0.7973   0.8205   0.8292   0.8491   0.8824   0.8957   0.9411   0.9554
  0.9803   0.9884   1.0033   1.0156   1.0374   1.0442   1.0701   1.0825
  1.1113   1.1252   1.1302   1.1473   1.1641   1.1725   1.1828   1.1855
  1.2070   1.2120   1.2299   1.2472   1.2510   1.2652   1.2843   1.2878
  1.3171   1.3257   1.3623   1.3992   1.4116   1.4255   1.4394   1.4434
  1.4561   1.4721   1.5033   1.5136   1.5348   1.5412   1.5540   1.5599
  1.5717   1.5746   1.5812   1.5879   1.5904   1.6008   1.6077   1.6091
  1.6195   1.6253   1.6339   1.6410   1.6483   1.6590   1.6662   1.6768
  1.6891   1.6974   1.7165   1.7221   1.7464   1.7472   1.7684   1.7790
  1.7874   1.8060   1.8094   1.8195   1.8276   1.8461   1.8554   1.8619
  1.8767   1.8878   1.9134   1.9342   1.9502   1.9688   1.9831   2.0015
  2.0148   2.0305   2.0463   2.0552   2.0724   2.0916   2.1017   2.1231
  2.1441   2.1630   2.1785   2.1920   2.2018   2.2272   2.2471   2.2737
  2.2927   2.3050   2.3396   2.3443   2.3568   2.3657   2.4019   2.4083
  2.4198   2.4399   2.4528   2.4731   2.4783   2.4976   2.5213   2.5318
  2.5410   2.5564   2.5636   2.5807   2.5920   2.6057   2.6134   2.6230
  2.6544   2.6740   2.6855   2.7009   2.7083   2.7291   2.7456   2.7503
  2.7669   2.7784   2.7888   2.8012   2.8466   2.8588   2.8736   2.8984
  2.9039   2.9139   2.9441   2.9471   2.9534   2.9616   2.9890   2.9979
  3.0033   3.0099   3.0499   3.0610   3.0908   3.1073   3.1118   3.1582
  3.1644   3.1805   3.2059   3.2553   3.2718   3.3081   3.3455   3.3575
  3.4036   3.4129   3.4924   3.5114   3.5240   3.5556   3.7670   3.7773
  3.7822   3.8101   3.8252   3.8566   3.8819   3.8997   3.9237   3.9450
  3.9792   4.0271   4.0474   4.1089   4.1313   4.1988   4.2448   4.2640
  4.2963   4.3534   4.3772   5.0905   5.1170   5.1414   5.1737   5.4524
  5.4787   5.6439   5.7122   5.7423  23.7763  23.8232  23.8312  23.8662
 23.8845  23.8939  23.9111  23.9336  23.9467  23.9720  49.9245  49.9746
 49.9881
 --------------------------------------------------------------

          Ground-State Mulliken Net Atomic Charges

     Atom                 Charge (a.u.)
  ----------------------------------------
      1 C                     0.146461
      2 H                     0.240678
      3 C                    -0.419440
      4 H                     0.218163
      5 O                    -0.226209
      6 H                     0.250465
      7 C                    -0.574985
      8 H                     0.213818
      9 H                     0.113793
     10 C                     0.475730
     11 H                     0.161198
     12 C                    -0.728698
     13 H                     0.138617
     14 H                     0.143865
     15 H                     0.144171
     16 C                    -0.692445
     17 H                     0.167351
     18 H                     0.163495
     19 C                    -0.359383
     20 H                     0.193983
     21 H                     0.184565
     22 C                     0.615242
     23 C                    -0.489295
     24 O                    -0.195789
     25 C                    -0.646596
     26 H                     0.179923
     27 O                    -0.247435
     28 H                     0.192390
     29 H                     0.286196
     30 H                     0.130050
     31 H                     0.220119
  ----------------------------------------
  Sum of atomic charges =     0.000000

 -----------------------------------------------------------------
                    Cartesian Multipole Moments
 -----------------------------------------------------------------
    Charge (ESU x 10^10)
                 0.0000
    Dipole Moment (Debye)
         X       5.7088      Y       0.3268      Z       1.7228
       Tot       5.9720
    Quadrupole Moments (Debye-Ang)
        XX     -94.8464     XY       3.7542     YY     -83.5527
        XZ      -2.3760     YZ      -3.5383     ZZ     -82.3388
    Octopole Moments (Debye-Ang^2)
       XXX      35.6037    XXY      -2.1841    XYY      36.2432
       YYY      31.5259    XXZ       9.5760    XYZ      16.5610
       YYZ      11.3983    XZZ      -0.3534    YZZ       2.3950
       ZZZ       2.4672
    Hexadecapole Moments (Debye-Ang^3)
      XXXX   -2881.9362   XXXY      35.2043   XXYY    -733.8142
      XYYY      38.2930   YYYY    -970.2114   XXXZ      -9.4162
      XXYZ     -54.4455   XYYZ     -10.3605   YYYZ     -23.0542
      XXZZ    -505.4998   XYZZ       3.8486   YYZZ    -217.7822
      XZZZ      -3.0458   YZZZ     -13.9166   ZZZZ    -213.0078
 -----------------------------------------------------------------
 Calculating analytic gradient of the SCF energy
 Gradient of SCF Energy
            1           2           3           4           5           6
    1  -0.0000424  -0.0001680  -0.0007995   0.0000275  -0.0009366  -0.0007159
    2   0.0003847  -0.0000949   0.0001363  -0.0002157   0.0006540  -0.0003492
    3  -0.0000915   0.0000143   0.0000881   0.0001218  -0.0007213   0.0004074
            7           8           9          10          11          12
    1  -0.0001003  -0.0000340  -0.0001492   0.0003595  -0.0000292   0.0000191
    2  -0.0002218  -0.0000913  -0.0000268   0.0001796   0.0000023  -0.0000552
    3  -0.0000922   0.0000897  -0.0000103  -0.0001548   0.0000287   0.0001680
           13          14          15          16          17          18
    1   0.0000468   0.0000468  -0.0000135  -0.0001203  -0.0000372   0.0000462
    2  -0.0000225   0.0000217   0.0000394  -0.0000836   0.0000234   0.0000253
    3  -0.0000718  -0.0000935  -0.0000482  -0.0000045  -0.0000784  -0.0000503
           19          20          21          22          23          24
    1   0.0000021   0.0000198   0.0000470   0.0002870  -0.0008305   0.0005634
    2  -0.0002295  -0.0001529  -0.0000096   0.0005555  -0.0003394   0.0001987
    3  -0.0000738   0.0001390  -0.0000195   0.0006360  -0.0015397   0.0013855
           25          26          27          28          29          30
    1   0.0007320   0.0000650   0.0011726   0.0002861   0.0000170   0.0001755
    2   0.0015264  -0.0001725  -0.0005246   0.0000176  -0.0012134  -0.0001334
    3   0.0005085  -0.0003132  -0.0017553   0.0002345   0.0010874   0.0000069
           31
    1   0.0000633
    2   0.0001712
    3   0.0002024
 Max gradient component =       1.755E-03
 RMS gradient           =       4.773E-04
 Gradient time:  CPU 112.32 s  wall 18.97 s
 Geometry Optimization Parameters
   NAtoms,    NIC,     NZ,  NCons,   NDum,   NFix, NCnnct, MaxDiis
       31     245       0       0       0       0       0       0

 Cartesian Hessian Update
 Hessian Updated using BFGS Update


** GEOMETRY OPTIMIZATION IN DELOCALIZED INTERNAL COORDINATES **
   Searching for a Minimum

   Optimization Cycle:   8

                       Coordinates (Angstroms)
     ATOM                X               Y               Z
      1  C        -0.2500061291   -0.2138600437   -0.1472310335
      2  H        -0.2879266736   -0.2058910378   -1.2443558422
      3  C         0.5241833555    1.0378384112    0.3002166536
      4  H         0.4970915762    1.0809895102    1.3997335813
      5  O        -0.1288183358    2.2138477118   -0.2248899883
      6  H         0.4128041130    2.9830261199   -0.0194293012
      7  C         1.9810280361    1.0257604534   -0.1718029963
      8  H         1.9875245558    1.0812374303   -1.2675499081
      9  H         2.4769685014    1.9340099225    0.1948731240
     10  C         2.7594936165   -0.2152735199    0.2835997020
     11  H         2.7804592788   -0.2209324112    1.3830047608
     12  C         4.2049252615   -0.1909345256   -0.2211062199
     13  H         4.7380754484    0.6953919614    0.1356936545
     14  H         4.7578100815   -1.0715338016    0.1183290354
     15  H         4.2359783235   -0.1800817752   -1.3159604913
     16  C         2.0023736340   -1.4662110197   -0.1778106752
     17  H         2.5059242483   -2.3675786390    0.1867547697
     18  H         2.0300652125   -1.5157880896   -1.2745238631
     19  C         0.5462012115   -1.4653782895    0.2993207232
     20  H         0.0528174766   -2.3659993439   -0.0751560259
     21  H         0.5246110579   -1.5351982414    1.3953069493
     22  C        -1.7290599423   -0.2537801681    0.3647288017
     23  C        -2.2782374874   -1.6657997825    0.2110396329
     24  O        -2.9068534659   -2.0543699630   -0.7430517891
     25  C        -2.7004869978    0.7518084045   -0.3080980422
     26  H        -2.4439077497    0.8657692402   -1.3686226716
     27  O        -2.7571791662    2.0010291321    0.3497978976
     28  H        -3.7104419930    0.3432511749   -0.2660787142
     29  H        -1.8728479366    2.3850167511    0.2625729974
     30  H        -2.0785635701   -2.3581560473    1.0570273967
     31  H        -1.7234769343   -0.0381168720    1.4424639262
   Point Group: c1    Number of degrees of freedom:    87


   Energy is   -617.747818344

 Hessian Updated using BFGS Update

 87 Hessian modes will be used to form the next step
  Hessian Eigenvalues:
     0.002078    0.005118    0.005548    0.005856    0.006910    0.007095
     0.007994    0.011341    0.018077    0.020598    0.022555    0.036361
     0.037902    0.038366    0.040226    0.042514    0.044163    0.045305
     0.047369    0.048531    0.048833    0.049342    0.049761    0.053115
     0.055439    0.056176    0.056923    0.057167    0.057934    0.061053
     0.064275    0.069865    0.079437    0.082577    0.083600    0.083861
     0.092942    0.108603    0.116439    0.133184    0.142268    0.151538
     0.158308    0.159266    0.159996    0.160000    0.160059    0.160267
     0.164370    0.172346    0.179792    0.191247    0.194354    0.216409
     0.220966    0.255345    0.268187    0.275625    0.280222    0.288099
     0.290186    0.291346    0.295830    0.299514    0.309094    0.331284
     0.337654    0.338528    0.338587    0.338928    0.339253    0.339257
     0.339653    0.339858    0.340623    0.341271    0.341700    0.341794
     0.342028    0.342306    0.342326    0.411561    0.436647    0.502517
     0.520022    0.599495    0.902710

 Minimum Search - Taking Simple RFO Step
 Searching for Lamda that Minimizes Along All modes
 Value Taken    Lamda =  -0.00030668
 Step Taken.  Stepsize is  0.165430

                             Maximum     Tolerance    Cnvgd?
         Gradient           0.007528      0.000300      NO
         Displacement       0.072092      0.001200      NO
         Energy change     -0.000152      0.000001      NO


 New Cartesian Coordinates Obtained by Inverse Iteration

 Displacement from previous Coordinates is:  0.343342
 ----------------------------------------------------------------
             Standard Nuclear Orientation (Angstroms)
    I     Atom           X                Y                Z
 ----------------------------------------------------------------
    1      C      -0.2497570645    -0.2162264657    -0.1488059337
    2      H      -0.2871196702    -0.2174670530    -1.2460554932
    3      C       0.5251652712     1.0407643599     0.2858508016
    4      H       0.4974550857     1.0980329295     1.3845953687
    5      O      -0.1236152929     2.2116140657    -0.2546118396
    6      H       0.4376278015     2.9761435820    -0.0864310066
    7      C       1.9824683976     1.0232582091    -0.1847419131
    8      H       1.9904768767     1.0653878708    -1.2812469801
    9      H       2.4778306509     1.9362082329     0.1712185250
   10      C       2.7608745455    -0.2111870290     0.2871279795
   11      H       2.7789858503    -0.2038443350     1.3865067322
   12      C       4.2073407535    -0.1907918506    -0.2144082791
   13      H       4.7375190385     0.7016583834     0.1315025783
   14      H       4.7610226065    -1.0653721760     0.1389560453
   15      H       4.2411357559    -0.1952626879    -1.3092213192
   16      C       2.0063141307    -1.4674872698    -0.1623185060
   17      H       2.5091080350    -2.3643658514     0.2144541740
   18      H       2.0377424141    -1.5298200910    -1.2581939953
   19      C       0.5484915922    -1.4626222548     0.3093612825
   20      H       0.0585718072    -2.3670779206    -0.0601546336
   21      H       0.5222017837    -1.5241681561     1.4057774752
   22      C      -1.7295066837    -0.2630928147     0.3622185292
   23      C      -2.2803862633    -1.6699841332     0.1728732473
   24      O      -2.9041589842    -2.0333984689    -0.7949147270
   25      C      -2.7073986794     0.7587033093    -0.2759723782
   26      H      -2.4604955251     0.9051804010    -1.3342149066
   27      O      -2.7638221061     1.9892231507     0.4189711781
   28      H      -3.7159005690     0.3456800331    -0.2372795130
   29      H      -1.8984790746     2.4036051721     0.2893344286
   30      H      -2.0880483854    -2.3824495546     1.0032995223
   31      H      -1.7211154908    -0.0767489346     1.4453196007
 ----------------------------------------------------------------
 Molecular Point Group                 C1    NOp =  1
 Largest Abelian Subgroup              C1    NOp =  1
 Nuclear Repulsion Energy =   873.4408583035 hartrees
 There are       51 alpha and       51 beta electrons
 Applying Cartesian multipole field
    Component          Value
    ---------          -----
     (2,0,0)        1.00000E-11
     (0,2,0)        2.00000E-11
     (0,0,2)       -3.00000E-11
 Nucleus-field energy     =     0.0000000315 hartrees
 Requested basis set is 6-311++G(d,p)
 There are 168 shells and 412 basis functions
 A cutoff of  1.0D-11 yielded  12096 shell pairs
 There are     72207 function pairs (     76591 Cartesian)
 Smallest overlap matrix eigenvalue = 2.07E-06

 Q-Chem warning in module stvman/mkSTV.C, line 306:

 Overlap eigenvalue is smaller than square root of threshold
 Use THRESH >= 12 to get rid of this warning

 Guess from superposition of atomic densities
 Warning:  Energy on first SCF cycle will be non-variational
 SAD guess density has 102.000000 electrons

 -----------------------------------------------------------------------
  General SCF calculation program by
  Eric Jon Sundstrom, Paul Horn, Yuezhi Mao, Dmitri Zuev, Alec White,
  David Stuck, Shaama M.S., Shane Yost, Joonho Lee, David Small,
  Daniel Levine, Susi Lehtola, Hugh Burton, Evgeny Epifanovsky
 -----------------------------------------------------------------------
 Exchange:     0.2000 Hartree-Fock + 0.0800 Slater + 0.7200 B88
 Correlation:  0.1900 VWN1RPA + 0.8100 LYP
 Using SG-1 standard quadrature grid
 using 6 threads for integral computing
 -------------------------------------------------------
 OpenMP Integral computing Module                
 Release: version 2.0, May 2017, Q-Chem Inc. Pleasanton 
 -------------------------------------------------------
 -------------------------------------------------------
 OpenMP BLAS3 based DFT computing Module                
 Release: version 1.0, May 2013, Q-Chem Inc. Pittsburgh 
 -------------------------------------------------------
 A restricted SCF calculation will be
 performed using DIIS
 SCF converges when DIIS error is below 1.0e-08
 ---------------------------------------
  Cycle       Energy         DIIS error
 ---------------------------------------
    1    -620.1605457242      2.99e-02  
    2    -617.4455947466      3.96e-03  
    3    -617.1273491680      5.94e-03  
    4    -617.7217303426      1.24e-03  
    5    -617.7457404630      3.73e-04  
    6    -617.7477948018      1.13e-04  
    7    -617.7479915284      3.43e-05  
    8    -617.7480101337      8.32e-06  
    9    -617.7480112781      2.20e-06  
   10    -617.7480113572      6.68e-07  
   11    -617.7480113648      1.90e-07  
   12    -617.7480113653      6.93e-08  
   13    -617.7480113655      2.08e-08  
   14    -617.7480113654      6.42e-09  Convergence criterion met
 ---------------------------------------
 SCF time:   CPU 525.28s  wall 92.00s 
 SCF   energy in the final basis set =     -617.7480113654
 Total energy in the final basis set =     -617.7480113654

 --------------------------------------------------------------

                    Orbital Energies (a.u.)
 --------------------------------------------------------------

 Alpha MOs
 -- Occupied --
-19.1532 -19.1298 -19.1014 -10.2658 -10.2455 -10.2089 -10.2009 -10.1921
-10.1901 -10.1865 -10.1865 -10.1808 -10.1733  -1.0606  -1.0545  -1.0080
 -0.8610  -0.8125  -0.7586  -0.7523  -0.6924  -0.6570  -0.6349  -0.6104
 -0.5812  -0.5595  -0.5376  -0.5079  -0.4956  -0.4925  -0.4768  -0.4609
 -0.4543  -0.4408  -0.4289  -0.4155  -0.4136  -0.4072  -0.3948  -0.3903
 -0.3798  -0.3728  -0.3660  -0.3497  -0.3422  -0.3409  -0.3274  -0.3145
 -0.3016  -0.2773  -0.2513
 -- Virtual --
 -0.0417  -0.0224  -0.0123  -0.0086   0.0012   0.0150   0.0185   0.0217
  0.0256   0.0291   0.0411   0.0462   0.0482   0.0540   0.0563   0.0597
  0.0700   0.0722   0.0771   0.0815   0.0909   0.0940   0.0960   0.1029
  0.1035   0.1094   0.1125   0.1137   0.1157   0.1179   0.1217   0.1262
  0.1273   0.1324   0.1351   0.1387   0.1421   0.1429   0.1466   0.1489
  0.1523   0.1533   0.1578   0.1632   0.1659   0.1681   0.1721   0.1739
  0.1770   0.1809   0.1830   0.1912   0.1921   0.1992   0.2004   0.2060
  0.2105   0.2128   0.2186   0.2221   0.2270   0.2302   0.2379   0.2407
  0.2450   0.2479   0.2524   0.2568   0.2592   0.2625   0.2718   0.2743
  0.2785   0.2885   0.2934   0.2966   0.2990   0.3065   0.3113   0.3164
  0.3211   0.3257   0.3290   0.3367   0.3423   0.3449   0.3469   0.3568
  0.3615   0.3644   0.3657   0.3697   0.3737   0.3818   0.3896   0.4022
  0.4059   0.4132   0.4329   0.4424   0.4547   0.4613   0.4649   0.4778
  0.4824   0.4960   0.5063   0.5230   0.5287   0.5389   0.5503   0.5646
  0.5728   0.5808   0.5831   0.5998   0.6027   0.6158   0.6195   0.6243
  0.6353   0.6396   0.6488   0.6605   0.6736   0.6749   0.6781   0.6818
  0.6998   0.7105   0.7135   0.7184   0.7268   0.7334   0.7436   0.7488
  0.7533   0.7618   0.7694   0.7727   0.7737   0.7859   0.7898   0.7915
  0.7979   0.8214   0.8291   0.8483   0.8813   0.8957   0.9393   0.9564
  0.9810   0.9887   1.0013   1.0136   1.0378   1.0447   1.0701   1.0845
  1.1104   1.1275   1.1307   1.1478   1.1627   1.1741   1.1810   1.1848
  1.2072   1.2114   1.2256   1.2418   1.2490   1.2642   1.2837   1.2891
  1.3187   1.3262   1.3621   1.3972   1.4066   1.4284   1.4396   1.4453
  1.4558   1.4731   1.5039   1.5158   1.5358   1.5407   1.5527   1.5606
  1.5703   1.5738   1.5798   1.5856   1.5899   1.6024   1.6081   1.6088
  1.6188   1.6249   1.6323   1.6394   1.6487   1.6576   1.6652   1.6768
  1.6903   1.6956   1.7166   1.7243   1.7451   1.7470   1.7681   1.7772
  1.7881   1.8047   1.8099   1.8204   1.8306   1.8468   1.8532   1.8602
  1.8778   1.8891   1.9114   1.9359   1.9495   1.9689   1.9805   2.0020
  2.0149   2.0315   2.0471   2.0564   2.0745   2.0912   2.1010   2.1234
  2.1441   2.1625   2.1792   2.1922   2.2019   2.2271   2.2465   2.2754
  2.2914   2.3028   2.3371   2.3443   2.3570   2.3588   2.3998   2.4075
  2.4155   2.4397   2.4512   2.4722   2.4783   2.4948   2.5209   2.5300
  2.5401   2.5570   2.5637   2.5798   2.5922   2.6065   2.6133   2.6201
  2.6523   2.6733   2.6857   2.6991   2.7088   2.7276   2.7449   2.7509
  2.7700   2.7780   2.7879   2.8017   2.8459   2.8590   2.8723   2.8950
  2.9036   2.9144   2.9446   2.9473   2.9561   2.9635   2.9885   2.9974
  3.0051   3.0070   3.0499   3.0603   3.0901   3.1055   3.1096   3.1560
  3.1635   3.1790   3.2015   3.2584   3.2695   3.3081   3.3483   3.3561
  3.3999   3.4145   3.4913   3.5125   3.5224   3.5552   3.7673   3.7775
  3.7831   3.8104   3.8257   3.8566   3.8813   3.8982   3.9250   3.9442
  3.9783   4.0273   4.0466   4.1086   4.1298   4.1989   4.2426   4.2601
  4.2969   4.3533   4.3792   5.0902   5.1164   5.1412   5.1734   5.4559
  5.4701   5.6444   5.7067   5.7403  23.7769  23.8227  23.8314  23.8660
 23.8833  23.8932  23.9094  23.9328  23.9468  23.9722  49.9256  49.9705
 49.9872
 --------------------------------------------------------------

          Ground-State Mulliken Net Atomic Charges

     Atom                 Charge (a.u.)
  ----------------------------------------
      1 C                     0.151036
      2 H                     0.240468
      3 C                    -0.427418
      4 H                     0.220344
      5 O                    -0.223082
      6 H                     0.249265
      7 C                    -0.586812
      8 H                     0.213906
      9 H                     0.114206
     10 C                     0.477117
     11 H                     0.161485
     12 C                    -0.728684
     13 H                     0.138293
     14 H                     0.143968
     15 H                     0.144110
     16 C                    -0.689915
     17 H                     0.166756
     18 H                     0.163501
     19 C                    -0.357411
     20 H                     0.192717
     21 H                     0.184716
     22 C                     0.613695
     23 C                    -0.479618
     24 O                    -0.196323
     25 C                    -0.650086
     26 H                     0.182979
     27 O                    -0.242087
     28 H                     0.192808
     29 H                     0.279358
     30 H                     0.130886
     31 H                     0.219826
  ----------------------------------------
  Sum of atomic charges =     0.000000

 -----------------------------------------------------------------
                    Cartesian Multipole Moments
 -----------------------------------------------------------------
    Charge (ESU x 10^10)
                 0.0000
    Dipole Moment (Debye)
         X       5.6480      Y       0.3376      Z       1.6214
       Tot       5.8858
    Quadrupole Moments (Debye-Ang)
        XX     -94.5667     XY       3.7108     YY     -83.1199
        XZ      -2.2661     YZ      -4.0786     ZZ     -82.7441
    Octopole Moments (Debye-Ang^2)
       XXX      34.7123    XXY      -1.7815    XYY      34.7777
       YYY      31.5759    XXZ       9.2392    XYZ      17.4830
       YYZ      10.3897    XZZ       0.6226    YZZ       2.3743
       ZZZ       2.7057
    Hexadecapole Moments (Debye-Ang^3)
      XXXX   -2886.8009   XXXY      35.7693   XXYY    -729.3032
      XYYY      38.6907   YYYY    -963.8931   XXXZ      -8.2251
      XXYZ     -58.9567   XYYZ      -9.8618   YYYZ     -29.6610
      XXZZ    -509.6284   XYZZ       3.4992   YYZZ    -219.0696
      XZZZ      -3.0025   YZZZ     -17.0036   ZZZZ    -216.4792
 -----------------------------------------------------------------
 Calculating analytic gradient of the SCF energy
 Gradient of SCF Energy
            1           2           3           4           5           6
    1  -0.0001661  -0.0001504  -0.0001046   0.0000772   0.0004423  -0.0001653
    2   0.0001725  -0.0001266  -0.0001130  -0.0001293   0.0003312  -0.0001253
    3   0.0004948   0.0000341   0.0002183   0.0000576  -0.0007443   0.0003360
            7           8           9          10          11          12
    1  -0.0001152  -0.0000057  -0.0000718   0.0001680  -0.0000184  -0.0000626
    2   0.0000572  -0.0000111  -0.0000087   0.0000894   0.0000110  -0.0000351
    3  -0.0001686   0.0000455  -0.0000653  -0.0000285   0.0000043   0.0000910
           13          14          15          16          17          18
    1   0.0000246   0.0000036  -0.0000092  -0.0000571   0.0000079   0.0000132
    2   0.0000052   0.0000228   0.0000407  -0.0001071   0.0000077   0.0000078
    3  -0.0000488  -0.0000685  -0.0000552   0.0000052  -0.0000603  -0.0000122
           19          20          21          22          23          24
    1   0.0002647   0.0001182   0.0000299  -0.0001990  -0.0004927   0.0001462
    2   0.0000351  -0.0000935  -0.0000034   0.0003832  -0.0001379   0.0000896
    3  -0.0001088   0.0000926  -0.0000107  -0.0002247  -0.0007511   0.0007314
           25          26          27          28          29          30
    1   0.0006272  -0.0000234  -0.0006858   0.0001570   0.0000123   0.0002169
    2   0.0015174  -0.0001332  -0.0007542  -0.0000495  -0.0009026  -0.0000347
    3   0.0006821  -0.0002976  -0.0006857   0.0001759   0.0002685  -0.0000207
           31
    1   0.0000183
    2  -0.0000057
    3   0.0001137
 Max gradient component =       1.517E-03
 RMS gradient           =       3.132E-04
 Gradient time:  CPU 112.25 s  wall 18.96 s
 Geometry Optimization Parameters
   NAtoms,    NIC,     NZ,  NCons,   NDum,   NFix, NCnnct, MaxDiis
       31     245       0       0       0       0       0       0

 Cartesian Hessian Update
 Hessian Updated using BFGS Update


** GEOMETRY OPTIMIZATION IN DELOCALIZED INTERNAL COORDINATES **
   Searching for a Minimum

   Optimization Cycle:   9

                       Coordinates (Angstroms)
     ATOM                X               Y               Z
      1  C        -0.2497570645   -0.2162264657   -0.1488059337
      2  H        -0.2871196702   -0.2174670530   -1.2460554932
      3  C         0.5251652712    1.0407643599    0.2858508016
      4  H         0.4974550857    1.0980329295    1.3845953687
      5  O        -0.1236152929    2.2116140657   -0.2546118396
      6  H         0.4376278015    2.9761435820   -0.0864310066
      7  C         1.9824683976    1.0232582091   -0.1847419131
      8  H         1.9904768767    1.0653878708   -1.2812469801
      9  H         2.4778306509    1.9362082329    0.1712185250
     10  C         2.7608745455   -0.2111870290    0.2871279795
     11  H         2.7789858503   -0.2038443350    1.3865067322
     12  C         4.2073407535   -0.1907918506   -0.2144082791
     13  H         4.7375190385    0.7016583834    0.1315025783
     14  H         4.7610226065   -1.0653721760    0.1389560453
     15  H         4.2411357559   -0.1952626879   -1.3092213192
     16  C         2.0063141307   -1.4674872698   -0.1623185060
     17  H         2.5091080350   -2.3643658514    0.2144541740
     18  H         2.0377424141   -1.5298200910   -1.2581939953
     19  C         0.5484915922   -1.4626222548    0.3093612825
     20  H         0.0585718072   -2.3670779206   -0.0601546336
     21  H         0.5222017837   -1.5241681561    1.4057774752
     22  C        -1.7295066837   -0.2630928147    0.3622185292
     23  C        -2.2803862633   -1.6699841332    0.1728732473
     24  O        -2.9041589842   -2.0333984689   -0.7949147270
     25  C        -2.7073986794    0.7587033093   -0.2759723782
     26  H        -2.4604955251    0.9051804010   -1.3342149066
     27  O        -2.7638221061    1.9892231507    0.4189711781
     28  H        -3.7159005690    0.3456800331   -0.2372795130
     29  H        -1.8984790746    2.4036051721    0.2893344286
     30  H        -2.0880483854   -2.3824495546    1.0032995223
     31  H        -1.7211154908   -0.0767489346    1.4453196007
   Point Group: c1    Number of degrees of freedom:    87


   Energy is   -617.748011365

 Hessian Updated using BFGS Update

 87 Hessian modes will be used to form the next step
  Hessian Eigenvalues:
     0.001857    0.005161    0.005483    0.005647    0.006773    0.007046
     0.007987    0.010516    0.016418    0.020527    0.021521    0.036287
     0.037958    0.038409    0.040226    0.042557    0.044080    0.045347
     0.047419    0.048452    0.048846    0.049274    0.049627    0.053619
     0.055333    0.056176    0.056928    0.057257    0.057933    0.061027
     0.064277    0.069802    0.079418    0.082561    0.083608    0.083873
     0.092908    0.108735    0.115994    0.133365    0.141215    0.150507
     0.158180    0.159267    0.159918    0.159999    0.160006    0.160604
     0.165389    0.172092    0.181028    0.189332    0.194436    0.217037
     0.220241    0.255830    0.268316    0.275726    0.280245    0.288450
     0.290052    0.291366    0.295822    0.299365    0.309191    0.331203
     0.337649    0.338461    0.338574    0.338912    0.339229    0.339258
     0.339641    0.339858    0.340603    0.341191    0.341422    0.341718
     0.342025    0.342307    0.342326    0.409299    0.423687    0.502829
     0.520147    0.723324    0.898720

 Minimum Search - Taking Simple RFO Step
 Searching for Lamda that Minimizes Along All modes
 Value Taken    Lamda =  -0.00012358
 Step Taken.  Stepsize is  0.153773

                             Maximum     Tolerance    Cnvgd?
         Gradient           0.000798      0.000300      NO
         Displacement       0.054693      0.001200      NO
         Energy change     -0.000193      0.000001      NO


 New Cartesian Coordinates Obtained by Inverse Iteration

 Displacement from previous Coordinates is:  0.266856
 ----------------------------------------------------------------
             Standard Nuclear Orientation (Angstroms)
    I     Atom           X                Y                Z
 ----------------------------------------------------------------
    1      C      -0.2505722036    -0.2200485512    -0.1539395275
    2      H      -0.2900877487    -0.2251338944    -1.2512114310
    3      C       0.5225747896     1.0415998882     0.2724846821
    4      H       0.4919171647     1.1098675001     1.3703753675
    5      O      -0.1263008351     2.2069294822    -0.2790718591
    6      H       0.4501425989     2.9679981028    -0.1499932641
    7      C       1.9813869756     1.0221416678    -0.1935298266
    8      H       1.9934103485     1.0562497933    -1.2904728144
    9      H       2.4752414370     1.9379336429     0.1577424420
   10      C       2.7589590437    -0.2078859847     0.2902501745
   11      H       2.7716647656    -0.1930745687     1.3895629050
   12      C       4.2079178770    -0.1879388931    -0.2040546114
   13      H       4.7331479046     0.7097148179     0.1359518948
   14      H       4.7622883920    -1.0570853926     0.1614777173
   15      H       4.2476786189    -0.2035320533    -1.2985158706
   16      C       2.0088325545    -1.4678661118    -0.1553246825
   17      H       2.5113530864    -2.3615817275     0.2294709869
   18      H       2.0454653818    -1.5367842616    -1.2505960520
   19      C       0.5488479040    -1.4633924746     0.3094331346
   20      H       0.0617573624    -2.3690194679    -0.0609380325
   21      H       0.5169824728    -1.5228749863     1.4058460318
   22      C      -1.7273589353    -0.2727063017     0.3643486405
   23      C      -2.2814192411    -1.6743748706     0.1496087963
   24      O      -2.8904266594    -2.0212026378    -0.8343370512
   25      C      -2.7088985122     0.7626965297    -0.2458894972
   26      H      -2.4744795290     0.9261605378    -1.3036505420
   27      O      -2.7478433830     1.9852844529     0.4692856430
   28      H      -3.7195397658     0.3546777226    -0.2013903506
   29      H      -1.8998199843     2.4217904523     0.3009098721
   30      H      -2.1089351312    -2.3979936938     0.9744558959
   31      H      -1.7133581421    -0.1064560667     1.4505072724
 ----------------------------------------------------------------
 Molecular Point Group                 C1    NOp =  1
 Largest Abelian Subgroup              C1    NOp =  1
 Nuclear Repulsion Energy =   873.5011776215 hartrees
 There are       51 alpha and       51 beta electrons
 Applying Cartesian multipole field
    Component          Value
    ---------          -----
     (2,0,0)        1.00000E-11
     (0,2,0)        2.00000E-11
     (0,0,2)       -3.00000E-11
 Nucleus-field energy     =     0.0000000313 hartrees
 Requested basis set is 6-311++G(d,p)
 There are 168 shells and 412 basis functions
 A cutoff of  1.0D-11 yielded  12093 shell pairs
 There are     72212 function pairs (     76598 Cartesian)
 Smallest overlap matrix eigenvalue = 2.04E-06

 Q-Chem warning in module stvman/mkSTV.C, line 306:

 Overlap eigenvalue is smaller than square root of threshold
 Use THRESH >= 12 to get rid of this warning

 Guess from superposition of atomic densities
 Warning:  Energy on first SCF cycle will be non-variational
 SAD guess density has 102.000000 electrons

 -----------------------------------------------------------------------
  General SCF calculation program by
  Eric Jon Sundstrom, Paul Horn, Yuezhi Mao, Dmitri Zuev, Alec White,
  David Stuck, Shaama M.S., Shane Yost, Joonho Lee, David Small,
  Daniel Levine, Susi Lehtola, Hugh Burton, Evgeny Epifanovsky
 -----------------------------------------------------------------------
 Exchange:     0.2000 Hartree-Fock + 0.0800 Slater + 0.7200 B88
 Correlation:  0.1900 VWN1RPA + 0.8100 LYP
 Using SG-1 standard quadrature grid
 using 6 threads for integral computing
 -------------------------------------------------------
 OpenMP Integral computing Module                
 Release: version 2.0, May 2017, Q-Chem Inc. Pleasanton 
 -------------------------------------------------------
 -------------------------------------------------------
 OpenMP BLAS3 based DFT computing Module                
 Release: version 1.0, May 2013, Q-Chem Inc. Pittsburgh 
 -------------------------------------------------------
 A restricted SCF calculation will be
 performed using DIIS
 SCF converges when DIIS error is below 1.0e-08
 ---------------------------------------
  Cycle       Energy         DIIS error
 ---------------------------------------
    1    -620.1549194975      2.99e-02  
    2    -617.4455765851      3.96e-03  
    3    -617.1260127693      5.94e-03  
    4    -617.7217734759      1.24e-03  
    5    -617.7458042123      3.74e-04  
    6    -617.7478688175      1.14e-04  
    7    -617.7480676737      3.44e-05  
    8    -617.7480864163      8.39e-06  
    9    -617.7480875797      2.21e-06  
   10    -617.7480876593      6.70e-07  
   11    -617.7480876669      1.92e-07  
   12    -617.7480876675      6.98e-08  
   13    -617.7480876677      2.09e-08  
   14    -617.7480876676      6.45e-09  Convergence criterion met
 ---------------------------------------
 SCF time:   CPU 525.26s  wall 92.00s 
 SCF   energy in the final basis set =     -617.7480876676
 Total energy in the final basis set =     -617.7480876676

 --------------------------------------------------------------

                    Orbital Energies (a.u.)
 --------------------------------------------------------------

 Alpha MOs
 -- Occupied --
-19.1524 -19.1298 -19.1019 -10.2658 -10.2450 -10.2094 -10.2005 -10.1920
-10.1898 -10.1866 -10.1862 -10.1806 -10.1732  -1.0602  -1.0537  -1.0073
 -0.8607  -0.8124  -0.7584  -0.7522  -0.6924  -0.6571  -0.6347  -0.6101
 -0.5809  -0.5593  -0.5367  -0.5084  -0.4954  -0.4921  -0.4767  -0.4608
 -0.4545  -0.4403  -0.4289  -0.4153  -0.4134  -0.4073  -0.3944  -0.3903
 -0.3787  -0.3727  -0.3659  -0.3499  -0.3420  -0.3400  -0.3271  -0.3148
 -0.3011  -0.2775  -0.2514
 -- Virtual --
 -0.0420  -0.0220  -0.0123  -0.0083   0.0012   0.0151   0.0186   0.0217
  0.0257   0.0292   0.0410   0.0461   0.0482   0.0542   0.0563   0.0598
  0.0699   0.0717   0.0772   0.0816   0.0915   0.0942   0.0962   0.1030
  0.1036   0.1096   0.1125   0.1139   0.1153   0.1177   0.1219   0.1264
  0.1273   0.1328   0.1350   0.1388   0.1417   0.1429   0.1466   0.1489
  0.1521   0.1535   0.1579   0.1636   0.1661   0.1677   0.1723   0.1740
  0.1772   0.1807   0.1829   0.1910   0.1926   0.1992   0.2004   0.2059
  0.2105   0.2130   0.2191   0.2226   0.2272   0.2297   0.2381   0.2405
  0.2452   0.2475   0.2531   0.2572   0.2593   0.2626   0.2709   0.2747
  0.2785   0.2874   0.2937   0.2967   0.2989   0.3055   0.3113   0.3167
  0.3213   0.3258   0.3296   0.3365   0.3428   0.3450   0.3469   0.3569
  0.3619   0.3645   0.3664   0.3699   0.3748   0.3815   0.3901   0.4023
  0.4063   0.4150   0.4321   0.4426   0.4547   0.4600   0.4651   0.4775
  0.4826   0.4957   0.5066   0.5234   0.5299   0.5386   0.5501   0.5647
  0.5725   0.5810   0.5827   0.5990   0.6027   0.6161   0.6186   0.6250
  0.6348   0.6409   0.6490   0.6607   0.6739   0.6747   0.6770   0.6818
  0.7002   0.7121   0.7143   0.7179   0.7261   0.7340   0.7437   0.7493
  0.7531   0.7617   0.7697   0.7723   0.7741   0.7858   0.7894   0.7918
  0.7984   0.8227   0.8288   0.8481   0.8802   0.8953   0.9384   0.9565
  0.9813   0.9898   0.9987   1.0135   1.0384   1.0445   1.0703   1.0849
  1.1112   1.1286   1.1309   1.1490   1.1615   1.1736   1.1818   1.1843
  1.2078   1.2113   1.2239   1.2407   1.2493   1.2633   1.2835   1.2902
  1.3205   1.3271   1.3638   1.3953   1.4037   1.4311   1.4396   1.4485
  1.4562   1.4738   1.5050   1.5174   1.5361   1.5412   1.5530   1.5616
  1.5690   1.5729   1.5796   1.5849   1.5902   1.6046   1.6081   1.6088
  1.6183   1.6248   1.6311   1.6400   1.6492   1.6576   1.6651   1.6775
  1.6922   1.6954   1.7166   1.7265   1.7442   1.7458   1.7678   1.7765
  1.7890   1.8044   1.8097   1.8216   1.8325   1.8487   1.8513   1.8603
  1.8778   1.8901   1.9099   1.9363   1.9516   1.9687   1.9796   2.0027
  2.0147   2.0317   2.0477   2.0562   2.0762   2.0918   2.1007   2.1232
  2.1441   2.1625   2.1794   2.1930   2.2022   2.2270   2.2466   2.2764
  2.2911   2.3017   2.3348   2.3451   2.3541   2.3597   2.3992   2.4070
  2.4162   2.4400   2.4506   2.4721   2.4781   2.4933   2.5210   2.5290
  2.5396   2.5573   2.5644   2.5792   2.5935   2.6068   2.6130   2.6209
  2.6514   2.6739   2.6864   2.6979   2.7092   2.7277   2.7448   2.7516
  2.7716   2.7792   2.7875   2.8022   2.8448   2.8594   2.8723   2.8932
  2.9040   2.9153   2.9450   2.9477   2.9581   2.9661   2.9876   2.9964
  3.0035   3.0082   3.0493   3.0601   3.0902   3.1045   3.1097   3.1553
  3.1634   3.1784   3.1989   3.2611   3.2681   3.3078   3.3510   3.3548
  3.3975   3.4168   3.4896   3.5132   3.5207   3.5553   3.7673   3.7776
  3.7851   3.8106   3.8264   3.8569   3.8813   3.8978   3.9278   3.9441
  3.9795   4.0270   4.0469   4.1088   4.1286   4.1992   4.2403   4.2582
  4.2969   4.3541   4.3793   5.0902   5.1164   5.1408   5.1734   5.4565
  5.4649   5.6461   5.7027   5.7398  23.7772  23.8231  23.8317  23.8660
 23.8828  23.8924  23.9084  23.9323  23.9467  23.9722  49.9263  49.9692
 49.9868
 --------------------------------------------------------------

          Ground-State Mulliken Net Atomic Charges

     Atom                 Charge (a.u.)
  ----------------------------------------
      1 C                     0.146532
      2 H                     0.241162
      3 C                    -0.434273
      4 H                     0.222586
      5 O                    -0.221621
      6 H                     0.248496
      7 C                    -0.598658
      8 H                     0.213377
      9 H                     0.115043
     10 C                     0.478408
     11 H                     0.161634
     12 C                    -0.728686
     13 H                     0.137939
     14 H                     0.144175
     15 H                     0.144110
     16 C                    -0.680532
     17 H                     0.166402
     18 H                     0.163376
     19 C                    -0.358046
     20 H                     0.192164
     21 H                     0.184159
     22 C                     0.626873
     23 C                    -0.477024
     24 O                    -0.196014
     25 C                    -0.655996
     26 H                     0.184802
     27 O                    -0.241220
     28 H                     0.193143
     29 H                     0.276622
     30 H                     0.131736
     31 H                     0.219331
  ----------------------------------------
  Sum of atomic charges =     0.000000

 -----------------------------------------------------------------
                    Cartesian Multipole Moments
 -----------------------------------------------------------------
    Charge (ESU x 10^10)
                 0.0000
    Dipole Moment (Debye)
         X       5.5869      Y       0.3462      Z       1.5308
       Tot       5.8032
    Quadrupole Moments (Debye-Ang)
        XX     -94.1429     XY       3.7204     YY     -82.8434
        XZ      -2.2222     YZ      -4.5931     ZZ     -83.0652
    Octopole Moments (Debye-Ang^2)
       XXX      32.6147    XXY      -1.5437    XYY      33.6560
       YYY      31.7469    XXZ       9.0764    XYZ      18.1672
       YYZ       9.3933    XZZ       1.3341    YZZ       2.3802
       ZZZ       2.9034
    Hexadecapole Moments (Debye-Ang^3)
      XXXX   -2876.7396   XXXY      35.3219   XXYY    -724.4386
      XYYY      38.6450   YYYY    -960.6607   XXXZ      -7.3125
      XXYZ     -62.1660   XYYZ      -9.4496   YYYZ     -35.5922
      XXZZ    -511.2729   XYZZ       3.2426   YYZZ    -220.3069
      XZZZ      -2.7049   YZZZ     -19.5353   ZZZZ    -219.6013
 -----------------------------------------------------------------
 Calculating analytic gradient of the SCF energy
 Gradient of SCF Energy
            1           2           3           4           5           6
    1  -0.0002690   0.0000438   0.0001723   0.0000317   0.0003905  -0.0000045
    2  -0.0001428  -0.0000458  -0.0002296   0.0000241  -0.0001453   0.0001393
    3   0.0002991  -0.0000830   0.0000248  -0.0000036  -0.0001848   0.0001739
            7           8           9          10          11          12
    1   0.0000064  -0.0000130   0.0000339  -0.0000024   0.0000200  -0.0001096
    2   0.0000463   0.0000517   0.0000277   0.0000154   0.0000301   0.0000128
    3  -0.0001046  -0.0000046  -0.0000597   0.0000661  -0.0000250   0.0000095
           13          14          15          16          17          18
    1   0.0000025  -0.0000109   0.0000041   0.0000142   0.0000056  -0.0000181
    2   0.0000222   0.0000172   0.0000266   0.0000654  -0.0000001  -0.0000105
    3  -0.0000231  -0.0000298  -0.0000447  -0.0000419  -0.0000005   0.0000042
           19          20          21          22          23          24
    1   0.0001838   0.0001296  -0.0000338  -0.0002238   0.0002146  -0.0002940
    2   0.0000697  -0.0000074  -0.0000017   0.0001155  -0.0001291  -0.0000024
    3  -0.0001308   0.0000416   0.0000113  -0.0003438   0.0001474   0.0000394
           25          26          27          28          29          30
    1  -0.0001026  -0.0000256  -0.0002889  -0.0000007   0.0001731   0.0001507
    2  -0.0000041   0.0000137  -0.0001466  -0.0002259   0.0004077   0.0000347
    3   0.0003299  -0.0000259   0.0000324  -0.0001534   0.0000126  -0.0000251
           31
    1  -0.0001797
    2  -0.0000288
    3   0.0000920
 Max gradient component =       4.077E-04
 RMS gradient           =       1.304E-04
 Gradient time:  CPU 112.21 s  wall 18.95 s
 Geometry Optimization Parameters
   NAtoms,    NIC,     NZ,  NCons,   NDum,   NFix, NCnnct, MaxDiis
       31     245       0       0       0       0       0       0

 Cartesian Hessian Update
 Hessian Updated using BFGS Update


** GEOMETRY OPTIMIZATION IN DELOCALIZED INTERNAL COORDINATES **
   Searching for a Minimum

   Optimization Cycle:  10

                       Coordinates (Angstroms)
     ATOM                X               Y               Z
      1  C        -0.2505722036   -0.2200485512   -0.1539395275
      2  H        -0.2900877487   -0.2251338944   -1.2512114310
      3  C         0.5225747896    1.0415998882    0.2724846821
      4  H         0.4919171647    1.1098675001    1.3703753675
      5  O        -0.1263008351    2.2069294822   -0.2790718591
      6  H         0.4501425989    2.9679981028   -0.1499932641
      7  C         1.9813869756    1.0221416678   -0.1935298266
      8  H         1.9934103485    1.0562497933   -1.2904728144
      9  H         2.4752414370    1.9379336429    0.1577424420
     10  C         2.7589590437   -0.2078859847    0.2902501745
     11  H         2.7716647656   -0.1930745687    1.3895629050
     12  C         4.2079178770   -0.1879388931   -0.2040546114
     13  H         4.7331479046    0.7097148179    0.1359518948
     14  H         4.7622883920   -1.0570853926    0.1614777173
     15  H         4.2476786189   -0.2035320533   -1.2985158706
     16  C         2.0088325545   -1.4678661118   -0.1553246825
     17  H         2.5113530864   -2.3615817275    0.2294709869
     18  H         2.0454653818   -1.5367842616   -1.2505960520
     19  C         0.5488479040   -1.4633924746    0.3094331346
     20  H         0.0617573624   -2.3690194679   -0.0609380325
     21  H         0.5169824728   -1.5228749863    1.4058460318
     22  C        -1.7273589353   -0.2727063017    0.3643486405
     23  C        -2.2814192411   -1.6743748706    0.1496087963
     24  O        -2.8904266594   -2.0212026378   -0.8343370512
     25  C        -2.7088985122    0.7626965297   -0.2458894972
     26  H        -2.4744795290    0.9261605378   -1.3036505420
     27  O        -2.7478433830    1.9852844529    0.4692856430
     28  H        -3.7195397658    0.3546777226   -0.2013903506
     29  H        -1.8998199843    2.4217904523    0.3009098721
     30  H        -2.1089351312   -2.3979936938    0.9744558959
     31  H        -1.7133581421   -0.1064560667    1.4505072724
   Point Group: c1    Number of degrees of freedom:    87


   Energy is   -617.748087668

 Hessian Updated using BFGS Update

 87 Hessian modes will be used to form the next step
  Hessian Eigenvalues:
     0.001405    0.004724    0.005215    0.005588    0.006278    0.006965
     0.007998    0.010107    0.017537    0.020556    0.022274    0.036260
     0.038228    0.038394    0.040238    0.042550    0.044493    0.045579
     0.047468    0.048565    0.048846    0.049442    0.050210    0.053576
     0.055787    0.056176    0.056978    0.057310    0.057950    0.061088
     0.064282    0.069966    0.079315    0.082593    0.083563    0.083866
     0.092415    0.108988    0.115921    0.133301    0.143745    0.149463
     0.158098    0.159435    0.159974    0.159999    0.160204    0.160566
     0.170281    0.172171    0.183997    0.191705    0.195179    0.218016
     0.221388    0.255865    0.268329    0.275336    0.280425    0.288193
     0.290218    0.291432    0.295884    0.299318    0.309085    0.331368
     0.337760    0.338356    0.338581    0.338925    0.339252    0.339283
     0.339653    0.339862    0.340620    0.341241    0.341531    0.341922
     0.342039    0.342307    0.342325    0.412674    0.443562    0.507558
     0.520448    0.728248    0.902328

 Minimum Search - Taking Simple RFO Step
 Searching for Lamda that Minimizes Along All modes
 Value Taken    Lamda =  -0.00005308
 Step Taken.  Stepsize is  0.145988

                             Maximum     Tolerance    Cnvgd?
         Gradient           0.001058      0.000300      NO
         Displacement       0.063424      0.001200      NO
         Energy change     -0.000076      0.000001      NO


 New Cartesian Coordinates Obtained by Inverse Iteration

 Displacement from previous Coordinates is:  0.279593
 ----------------------------------------------------------------
             Standard Nuclear Orientation (Angstroms)
    I     Atom           X                Y                Z
 ----------------------------------------------------------------
    1      C      -0.2513360708    -0.2234912836    -0.1567676866
    2      H      -0.2934500181    -0.2346119153    -1.2537601603
    3      C       0.5184615605     1.0437255855     0.2595163549
    4      H       0.4850565019     1.1235870977     1.3564974954
    5      O      -0.1312926989     2.2021844353    -0.3060001402
    6      H       0.4573583859     2.9590302587    -0.2138662464
    7      C       1.9787465294     1.0211643240    -0.2022394144
    8      H       1.9939301963     1.0462668655    -1.2994933757
    9      H       2.4707042405     1.9401375702     0.1435391348
   10      C       2.7570260417    -0.2041220047     0.2927871968
   11      H       2.7657678497    -0.1813245658     1.3919959473
   12      C       4.2080225240    -0.1848285302    -0.1964250426
   13      H       4.7292274822     0.7178334799     0.1364342430
   14      H       4.7636793921    -1.0484623494     0.1800608996
   15      H       4.2517843351    -0.2115385969    -1.2904501630
   16      C       2.0104421287    -1.4684423908    -0.1462246526
   17      H       2.5133786354    -2.3585831727     0.2462865128
   18      H       2.0505537967    -1.5447088201    -1.2408693890
   19      C       0.5491187911    -1.4629911343     0.3143408317
   20      H       0.0629053616    -2.3703929299    -0.0530507356
   21      H       0.5143124942    -1.5171733594     1.4109462451
   22      C      -1.7254389742    -0.2817418466     0.3664487549
   23      C      -2.2833129621    -1.6768098015     0.1217677884
   24      O      -2.8673068262    -2.0068235783    -0.8829517456
   25      C      -2.7076888560     0.7680342312    -0.2178514172
   26      H      -2.4841312951     0.9465103627    -1.2750308607
   27      O      -2.7295370840     1.9799231403     0.5173591624
   28      H      -3.7210796502     0.3678026458    -0.1663899699
   29      H      -1.8905311234     2.4229017802     0.3253895136
   30      H      -2.1383476031    -2.4122368716     0.9414457778
   31      H      -1.7064944775    -0.1367259735     1.4553511856
 ----------------------------------------------------------------
 Molecular Point Group                 C1    NOp =  1
 Largest Abelian Subgroup              C1    NOp =  1
 Nuclear Repulsion Energy =   873.8108988750 hartrees
 There are       51 alpha and       51 beta electrons
 Applying Cartesian multipole field
    Component          Value
    ---------          -----
     (2,0,0)        1.00000E-11
     (0,2,0)        2.00000E-11
     (0,0,2)       -3.00000E-11
 Nucleus-field energy     =     0.0000000311 hartrees
 Requested basis set is 6-311++G(d,p)
 There are 168 shells and 412 basis functions
 A cutoff of  1.0D-11 yielded  12098 shell pairs
 There are     72235 function pairs (     76622 Cartesian)
 Smallest overlap matrix eigenvalue = 1.99E-06

 Q-Chem warning in module stvman/mkSTV.C, line 306:

 Overlap eigenvalue is smaller than square root of threshold
 Use THRESH >= 12 to get rid of this warning

 Guess from superposition of atomic densities
 Warning:  Energy on first SCF cycle will be non-variational
 SAD guess density has 102.000000 electrons

 -----------------------------------------------------------------------
  General SCF calculation program by
  Eric Jon Sundstrom, Paul Horn, Yuezhi Mao, Dmitri Zuev, Alec White,
  David Stuck, Shaama M.S., Shane Yost, Joonho Lee, David Small,
  Daniel Levine, Susi Lehtola, Hugh Burton, Evgeny Epifanovsky
 -----------------------------------------------------------------------
 Exchange:     0.2000 Hartree-Fock + 0.0800 Slater + 0.7200 B88
 Correlation:  0.1900 VWN1RPA + 0.8100 LYP
 Using SG-1 standard quadrature grid
 using 6 threads for integral computing
 -------------------------------------------------------
 OpenMP Integral computing Module                
 Release: version 2.0, May 2017, Q-Chem Inc. Pleasanton 
 -------------------------------------------------------
 -------------------------------------------------------
 OpenMP BLAS3 based DFT computing Module                
 Release: version 1.0, May 2013, Q-Chem Inc. Pittsburgh 
 -------------------------------------------------------
 A restricted SCF calculation will be
 performed using DIIS
 SCF converges when DIIS error is below 1.0e-08
 ---------------------------------------
  Cycle       Energy         DIIS error
 ---------------------------------------
    1    -620.1542630978      2.99e-02  
    2    -617.4456939507      3.96e-03  
    3    -617.1258014163      5.94e-03  
    4    -617.7218283482      1.24e-03  
    5    -617.7458393284      3.74e-04  
    6    -617.7479070086      1.14e-04  
    7    -617.7481060522      3.45e-05  
    8    -617.7481248625      8.40e-06  
    9    -617.7481260287      2.21e-06  
   10    -617.7481261084      6.69e-07  
   11    -617.7481261160      1.93e-07  
   12    -617.7481261165      6.99e-08  
   13    -617.7481261166      2.09e-08  
   14    -617.7481261166      6.45e-09  Convergence criterion met
 ---------------------------------------
 SCF time:   CPU 525.58s  wall 92.00s 
 SCF   energy in the final basis set =     -617.7481261166
 Total energy in the final basis set =     -617.7481261166

 --------------------------------------------------------------

                    Orbital Energies (a.u.)
 --------------------------------------------------------------

 Alpha MOs
 -- Occupied --
-19.1520 -19.1297 -19.1022 -10.2657 -10.2448 -10.2098 -10.2001 -10.1920
-10.1895 -10.1868 -10.1859 -10.1804 -10.1733  -1.0601  -1.0533  -1.0076
 -0.8605  -0.8123  -0.7582  -0.7521  -0.6925  -0.6570  -0.6346  -0.6099
 -0.5806  -0.5593  -0.5363  -0.5088  -0.4955  -0.4917  -0.4766  -0.4606
 -0.4546  -0.4400  -0.4289  -0.4153  -0.4132  -0.4075  -0.3942  -0.3905
 -0.3778  -0.3727  -0.3660  -0.3501  -0.3418  -0.3395  -0.3269  -0.3152
 -0.3010  -0.2776  -0.2514
 -- Virtual --
 -0.0422  -0.0217  -0.0122  -0.0080   0.0012   0.0151   0.0186   0.0217
  0.0259   0.0292   0.0409   0.0459   0.0482   0.0545   0.0563   0.0600
  0.0699   0.0712   0.0773   0.0816   0.0920   0.0943   0.0964   0.1030
  0.1038   0.1098   0.1124   0.1142   0.1146   0.1176   0.1220   0.1265
  0.1272   0.1331   0.1351   0.1391   0.1414   0.1428   0.1465   0.1487
  0.1520   0.1537   0.1579   0.1640   0.1661   0.1675   0.1727   0.1741
  0.1773   0.1806   0.1828   0.1907   0.1931   0.1991   0.2005   0.2058
  0.2105   0.2130   0.2200   0.2232   0.2275   0.2291   0.2378   0.2407
  0.2455   0.2474   0.2537   0.2576   0.2596   0.2629   0.2704   0.2749
  0.2787   0.2862   0.2938   0.2968   0.2990   0.3044   0.3115   0.3170
  0.3215   0.3258   0.3303   0.3363   0.3432   0.3447   0.3472   0.3569
  0.3626   0.3643   0.3672   0.3696   0.3759   0.3814   0.3907   0.4023
  0.4067   0.4164   0.4319   0.4425   0.4540   0.4600   0.4656   0.4773
  0.4826   0.4953   0.5069   0.5235   0.5312   0.5381   0.5494   0.5649
  0.5725   0.5808   0.5824   0.5985   0.6026   0.6160   0.6182   0.6251
  0.6346   0.6421   0.6495   0.6613   0.6728   0.6755   0.6767   0.6820
  0.7007   0.7134   0.7150   0.7178   0.7259   0.7349   0.7440   0.7497
  0.7527   0.7614   0.7697   0.7720   0.7744   0.7856   0.7890   0.7923
  0.7983   0.8237   0.8284   0.8488   0.8793   0.8949   0.9375   0.9569
  0.9812   0.9902   0.9965   1.0141   1.0387   1.0448   1.0702   1.0858
  1.1118   1.1283   1.1324   1.1495   1.1609   1.1720   1.1831   1.1851
  1.2086   1.2115   1.2233   1.2400   1.2491   1.2626   1.2834   1.2908
  1.3208   1.3287   1.3639   1.3971   1.4020   1.4326   1.4397   1.4504
  1.4565   1.4738   1.5051   1.5193   1.5357   1.5425   1.5530   1.5623
  1.5679   1.5717   1.5800   1.5837   1.5909   1.6064   1.6081   1.6093
  1.6177   1.6244   1.6300   1.6399   1.6494   1.6581   1.6654   1.6782
  1.6940   1.6955   1.7161   1.7292   1.7424   1.7451   1.7669   1.7757
  1.7894   1.8037   1.8097   1.8224   1.8344   1.8494   1.8526   1.8604
  1.8770   1.8908   1.9092   1.9367   1.9533   1.9684   1.9789   2.0034
  2.0148   2.0317   2.0482   2.0562   2.0771   2.0932   2.1010   2.1237
  2.1438   2.1630   2.1798   2.1933   2.2026   2.2271   2.2469   2.2775
  2.2916   2.3005   2.3342   2.3465   2.3526   2.3610   2.3997   2.4065
  2.4172   2.4405   2.4501   2.4719   2.4779   2.4925   2.5212   2.5283
  2.5391   2.5571   2.5653   2.5787   2.5942   2.6069   2.6126   2.6225
  2.6512   2.6751   2.6876   2.6975   2.7093   2.7278   2.7450   2.7520
  2.7717   2.7806   2.7874   2.8025   2.8431   2.8604   2.8721   2.8929
  2.9045   2.9161   2.9448   2.9478   2.9604   2.9686   2.9885   2.9951
  3.0018   3.0108   3.0485   3.0629   3.0892   3.1038   3.1113   3.1556
  3.1632   3.1778   3.1974   3.2634   3.2673   3.3073   3.3520   3.3553
  3.3973   3.4188   3.4889   3.5137   3.5194   3.5570   3.7675   3.7778
  3.7874   3.8107   3.8270   3.8571   3.8815   3.8978   3.9290   3.9441
  3.9827   4.0264   4.0479   4.1086   4.1289   4.1994   4.2371   4.2564
  4.2970   4.3547   4.3796   5.0905   5.1168   5.1398   5.1736   5.4574
  5.4654   5.6476   5.7017   5.7404  23.7774  23.8238  23.8319  23.8655
 23.8833  23.8925  23.9075  23.9319  23.9466  23.9721  49.9266  49.9692
 49.9872
 --------------------------------------------------------------

          Ground-State Mulliken Net Atomic Charges

     Atom                 Charge (a.u.)
  ----------------------------------------
      1 C                     0.135513
      2 H                     0.242324
      3 C                    -0.446257
      4 H                     0.224780
      5 O                    -0.220686
      6 H                     0.248208
      7 C                    -0.604344
      8 H                     0.212739
      9 H                     0.116023
     10 C                     0.479144
     11 H                     0.161656
     12 C                    -0.728277
     13 H                     0.137665
     14 H                     0.144425
     15 H                     0.144176
     16 C                    -0.668407
     17 H                     0.166172
     18 H                     0.163275
     19 C                    -0.356816
     20 H                     0.191438
     21 H                     0.182986
     22 C                     0.644869
     23 C                    -0.476329
     24 O                    -0.195225
     25 C                    -0.664137
     26 H                     0.186712
     27 O                    -0.240912
     28 H                     0.192477
     29 H                     0.275840
     30 H                     0.132248
     31 H                     0.218722
  ----------------------------------------
  Sum of atomic charges =     0.000000

 -----------------------------------------------------------------
                    Cartesian Multipole Moments
 -----------------------------------------------------------------
    Charge (ESU x 10^10)
                 0.0000
    Dipole Moment (Debye)
         X       5.5213      Y       0.3373      Z       1.4763
       Tot       5.7252
    Quadrupole Moments (Debye-Ang)
        XX     -93.6238     XY       3.8159     YY     -82.6554
        XZ      -2.2470     YZ      -5.0460     ZZ     -83.4141
    Octopole Moments (Debye-Ang^2)
       XXX      29.9969    XXY      -1.7093    XYY      32.5762
       YYY      31.3036    XXZ       9.0706    XYZ      18.7061
       YYZ       8.6678    XZZ       2.1170    YZZ       2.5180
       ZZZ       3.3655
    Hexadecapole Moments (Debye-Ang^3)
      XXXX   -2860.2519   XXXY      35.9485   XXYY    -718.6040
      XYYY      40.0841   YYYY    -957.9070   XXXZ      -7.0294
      XXYZ     -64.9885   XYYZ      -9.5666   YYYZ     -41.1832
      XXZZ    -512.8156   XYZZ       2.8342   YYZZ    -221.5408
      XZZZ      -3.0426   YZZZ     -22.2502   ZZZZ    -223.9882
 -----------------------------------------------------------------
 Calculating analytic gradient of the SCF energy
 Gradient of SCF Energy
            1           2           3           4           5           6
    1  -0.0001602   0.0000515   0.0001718   0.0000311   0.0003363  -0.0000488
    2  -0.0002048   0.0000311   0.0000265  -0.0000233   0.0000722  -0.0000037
    3   0.0001504  -0.0000385  -0.0000268   0.0000194  -0.0001442   0.0000474
            7           8           9          10          11          12
    1  -0.0000212  -0.0000231   0.0000119   0.0000144   0.0000085   0.0000347
    2  -0.0000716   0.0000536   0.0000303  -0.0000432   0.0000211   0.0000001
    3  -0.0000086  -0.0000047  -0.0000183  -0.0000600  -0.0000280  -0.0000132
           13          14          15          16          17          18
    1   0.0000091   0.0000227  -0.0000004   0.0000424   0.0000012  -0.0000045
    2   0.0000230   0.0000256   0.0000175   0.0001194   0.0000058   0.0000079
    3  -0.0000223  -0.0000250  -0.0000111   0.0000346   0.0000117   0.0000059
           19          20          21          22          23          24
    1   0.0000439   0.0000077  -0.0000319  -0.0001979   0.0001932  -0.0002050
    2   0.0000547   0.0000414  -0.0000207  -0.0000126  -0.0000802  -0.0000069
    3  -0.0000531  -0.0000015   0.0000087  -0.0002633   0.0002117   0.0001043
           25          26          27          28          29          30
    1   0.0000982   0.0000110  -0.0001589   0.0000210  -0.0002659   0.0001614
    2  -0.0003151   0.0000522   0.0001391   0.0000933   0.0000337  -0.0000361
    3  -0.0001012   0.0000836   0.0004229  -0.0000913  -0.0001532  -0.0001104
           31
    1  -0.0001541
    2  -0.0000303
    3   0.0000740
 Max gradient component =       4.229E-04
 RMS gradient           =       1.091E-04
 Gradient time:  CPU 112.14 s  wall 18.93 s
 Geometry Optimization Parameters
   NAtoms,    NIC,     NZ,  NCons,   NDum,   NFix, NCnnct, MaxDiis
       31     245       0       0       0       0       0       0

 Cartesian Hessian Update
 Hessian Updated using BFGS Update


** GEOMETRY OPTIMIZATION IN DELOCALIZED INTERNAL COORDINATES **
   Searching for a Minimum

   Optimization Cycle:  11

                       Coordinates (Angstroms)
     ATOM                X               Y               Z
      1  C        -0.2513360708   -0.2234912836   -0.1567676866
      2  H        -0.2934500181   -0.2346119153   -1.2537601603
      3  C         0.5184615605    1.0437255855    0.2595163549
      4  H         0.4850565019    1.1235870977    1.3564974954
      5  O        -0.1312926989    2.2021844353   -0.3060001402
      6  H         0.4573583859    2.9590302587   -0.2138662464
      7  C         1.9787465294    1.0211643240   -0.2022394144
      8  H         1.9939301963    1.0462668655   -1.2994933757
      9  H         2.4707042405    1.9401375702    0.1435391348
     10  C         2.7570260417   -0.2041220047    0.2927871968
     11  H         2.7657678497   -0.1813245658    1.3919959473
     12  C         4.2080225240   -0.1848285302   -0.1964250426
     13  H         4.7292274822    0.7178334799    0.1364342430
     14  H         4.7636793921   -1.0484623494    0.1800608996
     15  H         4.2517843351   -0.2115385969   -1.2904501630
     16  C         2.0104421287   -1.4684423908   -0.1462246526
     17  H         2.5133786354   -2.3585831727    0.2462865128
     18  H         2.0505537967   -1.5447088201   -1.2408693890
     19  C         0.5491187911   -1.4629911343    0.3143408317
     20  H         0.0629053616   -2.3703929299   -0.0530507356
     21  H         0.5143124942   -1.5171733594    1.4109462451
     22  C        -1.7254389742   -0.2817418466    0.3664487549
     23  C        -2.2833129621   -1.6768098015    0.1217677884
     24  O        -2.8673068262   -2.0068235783   -0.8829517456
     25  C        -2.7076888560    0.7680342312   -0.2178514172
     26  H        -2.4841312951    0.9465103627   -1.2750308607
     27  O        -2.7295370840    1.9799231403    0.5173591624
     28  H        -3.7210796502    0.3678026458   -0.1663899699
     29  H        -1.8905311234    2.4229017802    0.3253895136
     30  H        -2.1383476031   -2.4122368716    0.9414457778
     31  H        -1.7064944775   -0.1367259735    1.4553511856
   Point Group: c1    Number of degrees of freedom:    87


   Energy is   -617.748126117

 Hessian Updated using BFGS Update

 87 Hessian modes will be used to form the next step
  Hessian Eigenvalues:
     0.000934    0.003557    0.005292    0.005577    0.006232    0.007056
     0.008056    0.010266    0.017722    0.020579    0.022219    0.036307
     0.037950    0.038393    0.040297    0.042579    0.044220    0.045708
     0.047605    0.048546    0.048854    0.049378    0.050079    0.053537
     0.055818    0.056176    0.056978    0.057812    0.058090    0.061303
     0.064224    0.070128    0.079264    0.082590    0.083729    0.083929
     0.092566    0.109241    0.117297    0.133240    0.143897    0.149030
     0.158318    0.159555    0.159973    0.160000    0.160327    0.160565
     0.171432    0.179319    0.183264    0.191561    0.199580    0.217619
     0.222087    0.255814    0.268325    0.277310    0.280363    0.288013
     0.290382    0.291447    0.295951    0.299945    0.308999    0.331289
     0.337663    0.338276    0.338557    0.338925    0.339251    0.339273
     0.339671    0.339861    0.340620    0.341223    0.341695    0.342007
     0.342290    0.342323    0.342883    0.413721    0.441044    0.515914
     0.520400    0.686096    0.901435

 Minimum Search - Taking Simple RFO Step
 Searching for Lamda that Minimizes Along All modes
 Value Taken    Lamda =  -0.00007965
 Step Taken.  Stepsize is  0.232199

                             Maximum     Tolerance    Cnvgd?
         Gradient           0.001568      0.000300      NO
         Displacement       0.130708      0.001200      NO
         Energy change     -0.000038      0.000001      NO


 New Cartesian Coordinates Obtained by Inverse Iteration

 Displacement from previous Coordinates is:  0.320507
 ----------------------------------------------------------------
             Standard Nuclear Orientation (Angstroms)
    I     Atom           X                Y                Z
 ----------------------------------------------------------------
    1      C      -0.2519861146    -0.2258329135    -0.1571932215
    2      H      -0.2977463417    -0.2403859570    -1.2536958489
    3      C       0.5141284345     1.0459119788     0.2515022583
    4      H       0.4782704883     1.1359162449     1.3474911174
    5      O      -0.1370841475     2.1980060022    -0.3253580095
    6      H       0.4669387850     2.9468369553    -0.2814548497
    7      C       1.9755861624     1.0214538213    -0.2066663189
    8      H       1.9935546088     1.0403762713    -1.3041514840
    9      H       2.4661723436     1.9422681053     0.1363786760
   10      C       2.7543594293    -0.2008999428     0.2951601692
   11      H       2.7603433396    -0.1736898046     1.3943021379
   12      C       4.2067876742    -0.1802418888    -0.1904330575
   13      H       4.7237832016     0.7267409214     0.1371610209
   14      H       4.7642492818    -1.0390429843     0.1943146801
   15      H       4.2534468538    -0.2152300475    -1.2840194892
   16      C       2.0112083379    -1.4684643295    -0.1406746965
   17      H       2.5155477994    -2.3560510511     0.2558223123
   18      H       2.0530805142    -1.5483663041    -1.2350013690
   19      C       0.5493810988    -1.4628968915     0.3181827185
   20      H       0.0626281252    -2.3708965527    -0.0473418902
   21      H       0.5142423123    -1.5136457221     1.4149047430
   22      C      -1.7230679537    -0.2910921917     0.3724190382
   23      C      -2.2853704944    -1.6778925805     0.0949143647
   24      O      -2.8073804253    -1.9985218613    -0.9464562194
   25      C      -2.7081897544     0.7698418464    -0.1878532504
   26      H      -2.5055320426     0.9483721176    -1.2486877441
   27      O      -2.7002623182     1.9803121189     0.5517025887
   28      H      -3.7248733140     0.3810825729    -0.1133581526
   29      H      -1.8673325748     2.4214977221     0.3324448906
   30      H      -2.2050843830    -2.4158805669     0.9213639793
   31      H      -1.6992703193    -0.1654924358     1.4630769506
 ----------------------------------------------------------------
 Molecular Point Group                 C1    NOp =  1
 Largest Abelian Subgroup              C1    NOp =  1
 Nuclear Repulsion Energy =   874.5203182396 hartrees
 There are       51 alpha and       51 beta electrons
 Applying Cartesian multipole field
    Component          Value
    ---------          -----
     (2,0,0)        1.00000E-11
     (0,2,0)        2.00000E-11
     (0,0,2)       -3.00000E-11
 Nucleus-field energy     =     0.0000000308 hartrees
 Requested basis set is 6-311++G(d,p)
 There are 168 shells and 412 basis functions
 A cutoff of  1.0D-11 yielded  12099 shell pairs
 There are     72251 function pairs (     76639 Cartesian)
 Smallest overlap matrix eigenvalue = 1.93E-06

 Q-Chem warning in module stvman/mkSTV.C, line 306:

 Overlap eigenvalue is smaller than square root of threshold
 Use THRESH >= 12 to get rid of this warning

 Guess from superposition of atomic densities
 Warning:  Energy on first SCF cycle will be non-variational
 SAD guess density has 102.000000 electrons

 -----------------------------------------------------------------------
  General SCF calculation program by
  Eric Jon Sundstrom, Paul Horn, Yuezhi Mao, Dmitri Zuev, Alec White,
  David Stuck, Shaama M.S., Shane Yost, Joonho Lee, David Small,
  Daniel Levine, Susi Lehtola, Hugh Burton, Evgeny Epifanovsky
 -----------------------------------------------------------------------
 Exchange:     0.2000 Hartree-Fock + 0.0800 Slater + 0.7200 B88
 Correlation:  0.1900 VWN1RPA + 0.8100 LYP
 Using SG-1 standard quadrature grid
 using 6 threads for integral computing
 -------------------------------------------------------
 OpenMP Integral computing Module                
 Release: version 2.0, May 2017, Q-Chem Inc. Pleasanton 
 -------------------------------------------------------
 -------------------------------------------------------
 OpenMP BLAS3 based DFT computing Module                
 Release: version 1.0, May 2013, Q-Chem Inc. Pittsburgh 
 -------------------------------------------------------
 A restricted SCF calculation will be
 performed using DIIS
 SCF converges when DIIS error is below 1.0e-08
 ---------------------------------------
  Cycle       Energy         DIIS error
 ---------------------------------------
    1    -620.1546467079      2.99e-02  
    2    -617.4459121312      3.96e-03  
    3    -617.1252941747      5.95e-03  
    4    -617.7218472725      1.25e-03  
    5    -617.7458980282      3.75e-04  
    6    -617.7479667727      1.14e-04  
    7    -617.7481664887      3.46e-05  
    8    -617.7481854738      8.46e-06  
    9    -617.7481866523      2.22e-06  
   10    -617.7481867322      6.77e-07  
   11    -617.7481867398      1.99e-07  
   12    -617.7481867405      7.16e-08  
   13    -617.7481867406      2.08e-08  
   14    -617.7481867405      6.44e-09  Convergence criterion met
 ---------------------------------------
 SCF time:   CPU 525.96s  wall 92.00s 
 SCF   energy in the final basis set =     -617.7481867405
 Total energy in the final basis set =     -617.7481867405

 --------------------------------------------------------------

                    Orbital Energies (a.u.)
 --------------------------------------------------------------

 Alpha MOs
 -- Occupied --
-19.1520 -19.1296 -19.1019 -10.2657 -10.2445 -10.2106 -10.1992 -10.1920
-10.1891 -10.1871 -10.1854 -10.1802 -10.1732  -1.0601  -1.0534  -1.0072
 -0.8602  -0.8121  -0.7580  -0.7521  -0.6926  -0.6566  -0.6346  -0.6099
 -0.5804  -0.5593  -0.5362  -0.5092  -0.4960  -0.4905  -0.4767  -0.4604
 -0.4546  -0.4394  -0.4291  -0.4154  -0.4133  -0.4078  -0.3938  -0.3910
 -0.3766  -0.3728  -0.3661  -0.3502  -0.3416  -0.3388  -0.3264  -0.3155
 -0.3010  -0.2776  -0.2513
 -- Virtual --
 -0.0427  -0.0212  -0.0120  -0.0076   0.0013   0.0149   0.0187   0.0219
  0.0260   0.0293   0.0408   0.0455   0.0486   0.0548   0.0564   0.0602
  0.0699   0.0710   0.0776   0.0817   0.0924   0.0944   0.0967   0.1027
  0.1043   0.1102   0.1123   0.1139   0.1146   0.1179   0.1223   0.1265
  0.1271   0.1333   0.1353   0.1395   0.1411   0.1427   0.1463   0.1486
  0.1522   0.1540   0.1581   0.1643   0.1659   0.1674   0.1732   0.1743
  0.1774   0.1805   0.1823   0.1908   0.1933   0.1983   0.2008   0.2057
  0.2109   0.2126   0.2209   0.2249   0.2278   0.2287   0.2365   0.2413
  0.2457   0.2479   0.2549   0.2584   0.2602   0.2631   0.2707   0.2758
  0.2789   0.2850   0.2939   0.2969   0.2993   0.3037   0.3121   0.3172
  0.3218   0.3256   0.3318   0.3360   0.3439   0.3442   0.3477   0.3562
  0.3634   0.3640   0.3681   0.3690   0.3766   0.3823   0.3912   0.4030
  0.4073   0.4179   0.4306   0.4421   0.4525   0.4607   0.4664   0.4772
  0.4825   0.4951   0.5072   0.5236   0.5328   0.5372   0.5487   0.5650
  0.5725   0.5801   0.5827   0.5988   0.6034   0.6160   0.6179   0.6249
  0.6346   0.6437   0.6501   0.6636   0.6715   0.6762   0.6775   0.6826
  0.7017   0.7144   0.7168   0.7196   0.7261   0.7356   0.7443   0.7500
  0.7518   0.7607   0.7699   0.7717   0.7746   0.7851   0.7885   0.7935
  0.7986   0.8247   0.8268   0.8500   0.8791   0.8947   0.9369   0.9571
  0.9816   0.9904   0.9936   1.0168   1.0382   1.0446   1.0699   1.0847
  1.1131   1.1273   1.1345   1.1516   1.1630   1.1690   1.1822   1.1887
  1.2092   1.2120   1.2243   1.2397   1.2489   1.2644   1.2829   1.2913
  1.3188   1.3325   1.3633   1.3965   1.4019   1.4335   1.4403   1.4531
  1.4590   1.4737   1.5054   1.5206   1.5356   1.5436   1.5544   1.5628
  1.5668   1.5709   1.5810   1.5829   1.5937   1.6070   1.6076   1.6117
  1.6173   1.6240   1.6285   1.6399   1.6495   1.6599   1.6653   1.6805
  1.6961   1.6975   1.7147   1.7323   1.7376   1.7443   1.7652   1.7751
  1.7899   1.8034   1.8094   1.8229   1.8353   1.8497   1.8592   1.8610
  1.8730   1.8905   1.9084   1.9361   1.9575   1.9685   1.9797   2.0028
  2.0152   2.0313   2.0485   2.0544   2.0788   2.0962   2.1022   2.1242
  2.1432   2.1656   2.1799   2.1931   2.2030   2.2277   2.2479   2.2789
  2.2927   2.2985   2.3368   2.3486   2.3537   2.3622   2.4024   2.4063
  2.4192   2.4413   2.4501   2.4719   2.4778   2.4914   2.5218   2.5279
  2.5384   2.5562   2.5670   2.5789   2.5957   2.6067   2.6126   2.6250
  2.6516   2.6783   2.6899   2.6978   2.7094   2.7285   2.7457   2.7524
  2.7689   2.7818   2.7888   2.8028   2.8399   2.8616   2.8726   2.8939
  2.9052   2.9165   2.9439   2.9494   2.9626   2.9724   2.9895   2.9931
  3.0013   3.0144   3.0473   3.0654   3.0885   3.1034   3.1145   3.1552
  3.1627   3.1771   3.1968   3.2651   3.2668   3.3073   3.3509   3.3574
  3.3990   3.4208   3.4878   3.5129   3.5180   3.5599   3.7679   3.7781
  3.7909   3.8114   3.8278   3.8580   3.8833   3.8981   3.9319   3.9435
  3.9872   4.0258   4.0495   4.1090   4.1303   4.2002   4.2312   4.2556
  4.2957   4.3553   4.3793   5.0913   5.1171   5.1377   5.1736   5.4566
  5.4683   5.6498   5.7018   5.7425  23.7779  23.8249  23.8322  23.8652
 23.8836  23.8925  23.9070  23.9317  23.9465  23.9722  49.9267  49.9704
 49.9880
 --------------------------------------------------------------

          Ground-State Mulliken Net Atomic Charges

     Atom                 Charge (a.u.)
  ----------------------------------------
      1 C                     0.117669
      2 H                     0.244755
      3 C                    -0.466908
      4 H                     0.227459
      5 O                    -0.220096
      6 H                     0.248668
      7 C                    -0.608112
      8 H                     0.211772
      9 H                     0.117604
     10 C                     0.479413
     11 H                     0.161564
     12 C                    -0.727527
     13 H                     0.137214
     14 H                     0.144771
     15 H                     0.144210
     16 C                    -0.639430
     17 H                     0.166012
     18 H                     0.163133
     19 C                    -0.360801
     20 H                     0.190797
     21 H                     0.179829
     22 C                     0.677869
     23 C                    -0.483784
     24 O                    -0.192786
     25 C                    -0.677672
     26 H                     0.188980
     27 O                    -0.243100
     28 H                     0.190507
     29 H                     0.277072
     30 H                     0.133382
     31 H                     0.217534
  ----------------------------------------
  Sum of atomic charges =     0.000000

 -----------------------------------------------------------------
                    Cartesian Multipole Moments
 -----------------------------------------------------------------
    Charge (ESU x 10^10)
                 0.0000
    Dipole Moment (Debye)
         X       5.3959      Y       0.3187      Z       1.4397
       Tot       5.5937
    Quadrupole Moments (Debye-Ang)
        XX     -92.6334     XY       4.0899     YY     -82.6540
        XZ      -2.3460     YZ      -5.6300     ZZ     -83.7936
    Octopole Moments (Debye-Ang^2)
       XXX      24.6296    XXY      -2.6866    XYY      31.4997
       YYY      30.5454    XXZ       9.1915    XYZ      19.2130
       YYZ       7.9444    XZZ       2.7662    YZZ       2.9267
       ZZZ       4.1133
    Hexadecapole Moments (Debye-Ang^3)
      XXXX   -2827.1017   XXXY      39.8260   XXYY    -710.6482
      XYYY      42.9259   YYYY    -958.1444   XXXZ      -6.8589
      XXYZ     -67.2410   XYYZ     -10.1330   YYYZ     -48.4108
      XXZZ    -512.8466   XYZZ       2.1981   YYZZ    -223.2728
      XZZZ      -4.0700   YZZZ     -25.9844   ZZZZ    -229.5770
 -----------------------------------------------------------------
 Calculating analytic gradient of the SCF energy
 Gradient of SCF Energy
            1           2           3           4           5           6
    1   0.0002158   0.0000804   0.0000615   0.0000298  -0.0002404  -0.0000358
    2  -0.0002215   0.0001611   0.0004274  -0.0000409  -0.0000370  -0.0000864
    3  -0.0001600   0.0000584  -0.0000821   0.0000328   0.0002472  -0.0000992
            7           8           9          10          11          12
    1   0.0000056  -0.0000302  -0.0000107  -0.0000675   0.0000180   0.0001525
    2  -0.0001338   0.0000252   0.0000372  -0.0000820   0.0000106   0.0000343
    3   0.0000778  -0.0000164   0.0000411  -0.0001326  -0.0000087  -0.0000931
           13          14          15          16          17          18
    1  -0.0000087   0.0000218  -0.0000156   0.0000838   0.0000228  -0.0000018
    2   0.0000267   0.0000317   0.0000049   0.0000665   0.0000094   0.0000229
    3  -0.0000152   0.0000014   0.0000279   0.0000917   0.0000085  -0.0000113
           19          20          21          22          23          24
    1  -0.0000862  -0.0000763   0.0000195  -0.0005076   0.0000483  -0.0000910
    2  -0.0000097   0.0000794  -0.0000405  -0.0001929   0.0000559  -0.0000251
    3   0.0000177  -0.0000947  -0.0000201   0.0000912   0.0002807   0.0001161
           25          26          27          28          29          30
    1   0.0000130   0.0000476   0.0008199   0.0000230  -0.0006659   0.0002323
    2  -0.0012473   0.0000793   0.0008749   0.0002300  -0.0000368  -0.0000865
    3  -0.0009698   0.0003009   0.0006933  -0.0000588  -0.0001501  -0.0001707
           31
    1  -0.0000580
    2   0.0000629
    3  -0.0000041
 Max gradient component =       1.247E-03
 RMS gradient           =       2.579E-04
 Gradient time:  CPU 112.24 s  wall 18.95 s
 Geometry Optimization Parameters
   NAtoms,    NIC,     NZ,  NCons,   NDum,   NFix, NCnnct, MaxDiis
       31     245       0       0       0       0       0       0

 Cartesian Hessian Update
 Hessian Updated using BFGS Update


** GEOMETRY OPTIMIZATION IN DELOCALIZED INTERNAL COORDINATES **
   Searching for a Minimum

   Optimization Cycle:  12

                       Coordinates (Angstroms)
     ATOM                X               Y               Z
      1  C        -0.2519861146   -0.2258329135   -0.1571932215
      2  H        -0.2977463417   -0.2403859570   -1.2536958489
      3  C         0.5141284345    1.0459119788    0.2515022583
      4  H         0.4782704883    1.1359162449    1.3474911174
      5  O        -0.1370841475    2.1980060022   -0.3253580095
      6  H         0.4669387850    2.9468369553   -0.2814548497
      7  C         1.9755861624    1.0214538213   -0.2066663189
      8  H         1.9935546088    1.0403762713   -1.3041514840
      9  H         2.4661723436    1.9422681053    0.1363786760
     10  C         2.7543594293   -0.2008999428    0.2951601692
     11  H         2.7603433396   -0.1736898046    1.3943021379
     12  C         4.2067876742   -0.1802418888   -0.1904330575
     13  H         4.7237832016    0.7267409214    0.1371610209
     14  H         4.7642492818   -1.0390429843    0.1943146801
     15  H         4.2534468538   -0.2152300475   -1.2840194892
     16  C         2.0112083379   -1.4684643295   -0.1406746965
     17  H         2.5155477994   -2.3560510511    0.2558223123
     18  H         2.0530805142   -1.5483663041   -1.2350013690
     19  C         0.5493810988   -1.4628968915    0.3181827185
     20  H         0.0626281252   -2.3708965527   -0.0473418902
     21  H         0.5142423123   -1.5136457221    1.4149047430
     22  C        -1.7230679537   -0.2910921917    0.3724190382
     23  C        -2.2853704944   -1.6778925805    0.0949143647
     24  O        -2.8073804253   -1.9985218613   -0.9464562194
     25  C        -2.7081897544    0.7698418464   -0.1878532504
     26  H        -2.5055320426    0.9483721176   -1.2486877441
     27  O        -2.7002623182    1.9803121189    0.5517025887
     28  H        -3.7248733140    0.3810825729   -0.1133581526
     29  H        -1.8673325748    2.4214977221    0.3324448906
     30  H        -2.2050843830   -2.4158805669    0.9213639793
     31  H        -1.6992703193   -0.1654924358    1.4630769506
   Point Group: c1    Number of degrees of freedom:    87


   Energy is   -617.748186741

 Hessian Updated using BFGS Update

 87 Hessian modes will be used to form the next step
  Hessian Eigenvalues:
     0.000288    0.003706    0.005295    0.005583    0.006008    0.007000
     0.008024    0.011761    0.017965    0.020764    0.023028    0.036459
     0.037899    0.038420    0.040288    0.042596    0.044275    0.045703
     0.047541    0.048544    0.048906    0.049362    0.050108    0.053674
     0.055920    0.056178    0.056985    0.057900    0.058226    0.061314
     0.065066    0.070274    0.079358    0.082583    0.083772    0.083898
     0.093474    0.109212    0.117179    0.133262    0.143935    0.150028
     0.158427    0.159621    0.159978    0.160008    0.160325    0.160587
     0.171604    0.178213    0.183086    0.191545    0.199770    0.217532
     0.222585    0.259292    0.268581    0.277339    0.280366    0.287846
     0.290397    0.291442    0.296024    0.299847    0.309772    0.331215
     0.337884    0.338399    0.338550    0.338926    0.339251    0.339264
     0.339679    0.339875    0.340630    0.341304    0.341994    0.342037
     0.342314    0.342331    0.343048    0.415083    0.441801    0.517347
     0.520855    0.813118    0.905127

 Minimum Search - Taking Simple RFO Step
 Searching for Lamda that Minimizes Along All modes
 Value Taken    Lamda =  -0.00014641
 Calculated Step too Large.  Step scaled by  0.565498
 Step Taken.  Stepsize is  0.300000

                             Maximum     Tolerance    Cnvgd?
         Gradient           0.000906      0.000300      NO
         Displacement       0.163437      0.001200      NO
         Energy change     -0.000061      0.000001      NO


 New Cartesian Coordinates Obtained by Inverse Iteration

 Displacement from previous Coordinates is:  0.472676
 ----------------------------------------------------------------
             Standard Nuclear Orientation (Angstroms)
    I     Atom           X                Y                Z
 ----------------------------------------------------------------
    1      C      -0.2524877275    -0.2315998285    -0.1593122017
    2      H      -0.3019869514    -0.2574519977    -1.2552227784
    3      C       0.5083983554     1.0477345496     0.2343207974
    4      H       0.4689292450     1.1548825234     1.3284788574
    5      O      -0.1439700472     2.1899118191    -0.3611900060
    6      H       0.4739463328     2.9283634989    -0.3711834494
    7      C       1.9714042845     1.0204169570    -0.2188261170
    8      H       1.9931154195     1.0258223282    -1.3165424419
    9      H       2.4592547172     1.9458307309     0.1157716260
   10      C       2.7516616447    -0.1945700143     0.2983960207
   11      H       2.7538104431    -0.1560362060     1.3972251841
   12      C       4.2057164628    -0.1736619601    -0.1826256838
   13      H       4.7174282022     0.7397824999     0.1351388998
   14      H       4.7655298956    -1.0249248319     0.2151518596
   15      H       4.2561133333    -0.2225658545    -1.2754713915
   16      C       2.0135514244    -1.4688560759    -0.1269626014
   17      H       2.5199471238    -2.3507496900     0.2794491327
   18      H       2.0580443034    -1.5593355030    -1.2203608237
   19      C       0.5510657826    -1.4617325895     0.3296010718
   20      H       0.0651464899    -2.3739660350    -0.0267735176
   21      H       0.5151713510    -1.5004579566     1.4267959538
   22      C      -1.7196427040    -0.3048709956     0.3769995938
   23      C      -2.2904734760    -1.6764624551     0.0471156629
   24      O      -2.7335259955    -1.9760931953    -1.0363672522
   25      C      -2.7073581801     0.7755595841    -0.1429716738
   26      H      -2.5313817555     0.9636757514    -1.2066015545
   27      O      -2.6648107366     1.9764246241     0.6110909022
   28      H      -3.7264114987     0.3976594960    -0.0434895442
   29      H      -1.8387330242     2.4170019535     0.3655559397
   30      H      -2.2969752002    -2.4217757714     0.8712358685
   31      H      -1.6899489069    -0.2138627029     1.4703697108
 ----------------------------------------------------------------
 Molecular Point Group                 C1    NOp =  1
 Largest Abelian Subgroup              C1    NOp =  1
 Nuclear Repulsion Energy =   875.3207696809 hartrees
 There are       51 alpha and       51 beta electrons
 Applying Cartesian multipole field
    Component          Value
    ---------          -----
     (2,0,0)        1.00000E-11
     (0,2,0)        2.00000E-11
     (0,0,2)       -3.00000E-11
 Nucleus-field energy     =     0.0000000304 hartrees
 Requested basis set is 6-311++G(d,p)
 There are 168 shells and 412 basis functions
 A cutoff of  1.0D-11 yielded  12105 shell pairs
 There are     72324 function pairs (     76711 Cartesian)
 Smallest overlap matrix eigenvalue = 1.84E-06

 Q-Chem warning in module stvman/mkSTV.C, line 306:

 Overlap eigenvalue is smaller than square root of threshold
 Use THRESH >= 12 to get rid of this warning

 Guess from superposition of atomic densities
 Warning:  Energy on first SCF cycle will be non-variational
 SAD guess density has 102.000000 electrons

 -----------------------------------------------------------------------
  General SCF calculation program by
  Eric Jon Sundstrom, Paul Horn, Yuezhi Mao, Dmitri Zuev, Alec White,
  David Stuck, Shaama M.S., Shane Yost, Joonho Lee, David Small,
  Daniel Levine, Susi Lehtola, Hugh Burton, Evgeny Epifanovsky
 -----------------------------------------------------------------------
 Exchange:     0.2000 Hartree-Fock + 0.0800 Slater + 0.7200 B88
 Correlation:  0.1900 VWN1RPA + 0.8100 LYP
 Using SG-1 standard quadrature grid
 using 6 threads for integral computing
 -------------------------------------------------------
 OpenMP Integral computing Module                
 Release: version 2.0, May 2017, Q-Chem Inc. Pleasanton 
 -------------------------------------------------------
 -------------------------------------------------------
 OpenMP BLAS3 based DFT computing Module                
 Release: version 1.0, May 2013, Q-Chem Inc. Pittsburgh 
 -------------------------------------------------------
 A restricted SCF calculation will be
 performed using DIIS
 SCF converges when DIIS error is below 1.0e-08
 ---------------------------------------
  Cycle       Energy         DIIS error
 ---------------------------------------
    1    -620.1549592745      2.99e-02  
    2    -617.4460453783      3.96e-03  
    3    -617.1242818226      5.95e-03  
    4    -617.7218798765      1.25e-03  
    5    -617.7459770629      3.75e-04  
    6    -617.7480492172      1.14e-04  
    7    -617.7482488069      3.48e-05  
    8    -617.7482679744      8.50e-06  
    9    -617.7482691597      2.22e-06  
   10    -617.7482692396      6.79e-07  
   11    -617.7482692473      2.02e-07  
   12    -617.7482692480      7.23e-08  
   13    -617.7482692480      2.08e-08  
   14    -617.7482692480      6.42e-09  Convergence criterion met
 ---------------------------------------
 SCF time:   CPU 526.41s  wall 92.00s 
 SCF   energy in the final basis set =     -617.7482692480
 Total energy in the final basis set =     -617.7482692480

 --------------------------------------------------------------

                    Orbital Energies (a.u.)
 --------------------------------------------------------------

 Alpha MOs
 -- Occupied --
-19.1516 -19.1297 -19.1025 -10.2658 -10.2440 -10.2118 -10.1980 -10.1918
-10.1888 -10.1871 -10.1847 -10.1797 -10.1730  -1.0601  -1.0532  -1.0077
 -0.8597  -0.8118  -0.7576  -0.7520  -0.6927  -0.6561  -0.6345  -0.6097
 -0.5800  -0.5595  -0.5358  -0.5098  -0.4966  -0.4891  -0.4765  -0.4600
 -0.4548  -0.4386  -0.4295  -0.4155  -0.4131  -0.4080  -0.3935  -0.3918
 -0.3755  -0.3728  -0.3660  -0.3503  -0.3414  -0.3380  -0.3259  -0.3158
 -0.3009  -0.2778  -0.2515
 -- Virtual --
 -0.0434  -0.0207  -0.0118  -0.0070   0.0015   0.0147   0.0188   0.0221
  0.0262   0.0295   0.0407   0.0449   0.0492   0.0551   0.0567   0.0606
  0.0700   0.0705   0.0777   0.0819   0.0926   0.0942   0.0974   0.1022
  0.1049   0.1106   0.1120   0.1133   0.1153   0.1184   0.1226   0.1266
  0.1269   0.1334   0.1357   0.1403   0.1408   0.1423   0.1462   0.1482
  0.1527   0.1544   0.1581   0.1642   0.1662   0.1676   0.1737   0.1746
  0.1777   0.1805   0.1816   0.1906   0.1936   0.1978   0.2012   0.2056
  0.2112   0.2126   0.2218   0.2269   0.2277   0.2288   0.2349   0.2424
  0.2460   0.2485   0.2556   0.2598   0.2613   0.2634   0.2705   0.2769
  0.2794   0.2836   0.2932   0.2970   0.2998   0.3026   0.3127   0.3174
  0.3220   0.3257   0.3334   0.3357   0.3435   0.3448   0.3482   0.3547
  0.3629   0.3656   0.3681   0.3698   0.3774   0.3833   0.3922   0.4034
  0.4080   0.4190   0.4299   0.4423   0.4512   0.4618   0.4684   0.4778
  0.4827   0.4952   0.5075   0.5239   0.5345   0.5373   0.5479   0.5647
  0.5728   0.5785   0.5836   0.5979   0.6040   0.6162   0.6168   0.6237
  0.6349   0.6439   0.6520   0.6645   0.6707   0.6773   0.6786   0.6848
  0.7029   0.7144   0.7183   0.7214   0.7275   0.7367   0.7449   0.7497
  0.7515   0.7602   0.7698   0.7718   0.7750   0.7850   0.7882   0.7947
  0.7982   0.8233   0.8262   0.8520   0.8793   0.8947   0.9356   0.9579
  0.9829   0.9893   0.9903   1.0204   1.0365   1.0444   1.0668   1.0845
  1.1146   1.1270   1.1353   1.1503   1.1642   1.1707   1.1818   1.1925
  1.2102   1.2140   1.2242   1.2386   1.2469   1.2675   1.2833   1.2923
  1.3154   1.3380   1.3610   1.3948   1.4063   1.4336   1.4414   1.4537
  1.4638   1.4740   1.5052   1.5223   1.5359   1.5441   1.5554   1.5612
  1.5664   1.5697   1.5819   1.5830   1.5982   1.6058   1.6080   1.6151
  1.6172   1.6230   1.6264   1.6393   1.6498   1.6621   1.6645   1.6830
  1.6976   1.7002   1.7132   1.7316   1.7375   1.7441   1.7633   1.7740
  1.7911   1.8021   1.8099   1.8209   1.8371   1.8495   1.8590   1.8661
  1.8713   1.8901   1.9090   1.9358   1.9605   1.9695   1.9796   2.0023
  2.0151   2.0313   2.0473   2.0541   2.0811   2.1007   2.1037   2.1250
  2.1423   2.1690   2.1811   2.1915   2.2041   2.2291   2.2486   2.2796
  2.2924   2.2971   2.3369   2.3479   2.3561   2.3646   2.4041   2.4055
  2.4209   2.4420   2.4500   2.4718   2.4782   2.4904   2.5220   2.5279
  2.5374   2.5551   2.5683   2.5797   2.5972   2.6070   2.6129   2.6272
  2.6520   2.6831   2.6934   2.6981   2.7092   2.7269   2.7457   2.7534
  2.7659   2.7823   2.7921   2.8037   2.8340   2.8624   2.8731   2.8950
  2.9051   2.9176   2.9407   2.9510   2.9649   2.9760   2.9882   2.9935
  3.0008   3.0200   3.0473   3.0681   3.0887   3.1032   3.1196   3.1544
  3.1598   3.1767   3.1964   3.2651   3.2685   3.3072   3.3501   3.3599
  3.4021   3.4233   3.4865   3.5102   3.5182   3.5633   3.7687   3.7785
  3.7945   3.8122   3.8285   3.8591   3.8857   3.8976   3.9328   3.9440
  3.9921   4.0255   4.0514   4.1098   4.1320   4.2014   4.2228   4.2548
  4.2949   4.3556   4.3803   5.0921   5.1176   5.1354   5.1727   5.4555
  5.4697   5.6519   5.7022   5.7446  23.7788  23.8261  23.8324  23.8648
 23.8833  23.8930  23.9062  23.9316  23.9469  23.9724  49.9267  49.9710
 49.9888
 --------------------------------------------------------------

          Ground-State Mulliken Net Atomic Charges

     Atom                 Charge (a.u.)
  ----------------------------------------
      1 C                     0.107923
      2 H                     0.247559
      3 C                    -0.492794
      4 H                     0.230686
      5 O                    -0.220154
      6 H                     0.249377
      7 C                    -0.614848
      8 H                     0.210702
      9 H                     0.119911
     10 C                     0.479538
     11 H                     0.161344
     12 C                    -0.726818
     13 H                     0.136619
     14 H                     0.145043
     15 H                     0.144197
     16 C                    -0.604291
     17 H                     0.165528
     18 H                     0.163101
     19 C                    -0.368749
     20 H                     0.188767
     21 H                     0.175401
     22 C                     0.708339
     23 C                    -0.482671
     24 O                    -0.191476
     25 C                    -0.695853
     26 H                     0.192283
     27 O                    -0.244299
     28 H                     0.188161
     29 H                     0.277850
     30 H                     0.134389
     31 H                     0.215236
  ----------------------------------------
  Sum of atomic charges =     0.000000

 -----------------------------------------------------------------
                    Cartesian Multipole Moments
 -----------------------------------------------------------------
    Charge (ESU x 10^10)
                 0.0000
    Dipole Moment (Debye)
         X       5.2091      Y       0.2873      Z       1.4065
       Tot       5.4033
    Quadrupole Moments (Debye-Ang)
        XX     -91.4083     XY       4.4194     YY     -82.5255
        XZ      -2.4406     YZ      -6.2724     ZZ     -84.3763
    Octopole Moments (Debye-Ang^2)
       XXX      17.9633    XXY      -3.9295    XYY      29.5643
       YYY      29.2737    XXZ       9.1951    XYZ      19.7352
       YYZ       7.2053    XZZ       3.8442    YZZ       3.4737
       ZZZ       5.3339
    Hexadecapole Moments (Debye-Ang^3)
      XXXX   -2788.8571   XXXY      44.8454   XXYY    -699.4373
      XYYY      46.9240   YYYY    -954.8848   XXXZ      -5.9083
      XXYZ     -70.0479   XYYZ     -10.5835   YYYZ     -56.7354
      XXZZ    -514.0985   XYZZ       1.5124   YYZZ    -225.4262
      XZZZ      -5.4043   YZZZ     -31.2139   ZZZZ    -239.1450
 -----------------------------------------------------------------
 Calculating analytic gradient of the SCF energy
 Gradient of SCF Energy
            1           2           3           4           5           6
    1   0.0005397   0.0000262  -0.0001703  -0.0000263  -0.0002690   0.0000019
    2  -0.0004149   0.0001874   0.0005749   0.0000042  -0.0001003  -0.0000951
    3  -0.0004276   0.0000655  -0.0000656   0.0000371   0.0004314  -0.0002805
            7           8           9          10          11          12
    1  -0.0000113  -0.0000260  -0.0000163  -0.0001052   0.0000302   0.0002148
    2  -0.0001437   0.0000068   0.0000237  -0.0000729  -0.0000004   0.0000772
    3   0.0000776  -0.0000245   0.0000879  -0.0001220   0.0000218  -0.0001278
           13          14          15          16          17          18
    1  -0.0000250   0.0000058  -0.0000229   0.0000817   0.0000241   0.0000203
    2   0.0000328   0.0000474   0.0000045   0.0000479   0.0000415   0.0000226
    3  -0.0000124   0.0000183   0.0000385   0.0000879  -0.0000028  -0.0000380
           19          20          21          22          23          24
    1  -0.0002210  -0.0001020   0.0000628  -0.0010272   0.0001878  -0.0000939
    2  -0.0000170   0.0000633  -0.0000605  -0.0003132   0.0000156   0.0000422
    3   0.0001353  -0.0001734  -0.0000106   0.0005597   0.0001170   0.0001580
           25          26          27          28          29          30
    1   0.0000555   0.0000686   0.0009296   0.0000797  -0.0006481   0.0003671
    2  -0.0014865   0.0001345   0.0011959   0.0002423  -0.0000667  -0.0000758
    3  -0.0014244   0.0003374   0.0007022  -0.0000415   0.0000806  -0.0001400
           31
    1   0.0000683
    2   0.0000822
    3  -0.0000653
 Max gradient component =       1.487E-03
 RMS gradient           =       3.452E-04
 Gradient time:  CPU 112.56 s  wall 19.01 s
 Geometry Optimization Parameters
   NAtoms,    NIC,     NZ,  NCons,   NDum,   NFix, NCnnct, MaxDiis
       31     245       0       0       0       0       0       0

 Cartesian Hessian Update
 Hessian Updated using BFGS Update
**WARNING** Hereditary positive definiteness endangered


** GEOMETRY OPTIMIZATION IN DELOCALIZED INTERNAL COORDINATES **
   Searching for a Minimum

   Optimization Cycle:  13

                       Coordinates (Angstroms)
     ATOM                X               Y               Z
      1  C        -0.2524877275   -0.2315998285   -0.1593122017
      2  H        -0.3019869514   -0.2574519977   -1.2552227784
      3  C         0.5083983554    1.0477345496    0.2343207974
      4  H         0.4689292450    1.1548825234    1.3284788574
      5  O        -0.1439700472    2.1899118191   -0.3611900060
      6  H         0.4739463328    2.9283634989   -0.3711834494
      7  C         1.9714042845    1.0204169570   -0.2188261170
      8  H         1.9931154195    1.0258223282   -1.3165424419
      9  H         2.4592547172    1.9458307309    0.1157716260
     10  C         2.7516616447   -0.1945700143    0.2983960207
     11  H         2.7538104431   -0.1560362060    1.3972251841
     12  C         4.2057164628   -0.1736619601   -0.1826256838
     13  H         4.7174282022    0.7397824999    0.1351388998
     14  H         4.7655298956   -1.0249248319    0.2151518596
     15  H         4.2561133333   -0.2225658545   -1.2754713915
     16  C         2.0135514244   -1.4688560759   -0.1269626014
     17  H         2.5199471238   -2.3507496900    0.2794491327
     18  H         2.0580443034   -1.5593355030   -1.2203608237
     19  C         0.5510657826   -1.4617325895    0.3296010718
     20  H         0.0651464899   -2.3739660350   -0.0267735176
     21  H         0.5151713510   -1.5004579566    1.4267959538
     22  C        -1.7196427040   -0.3048709956    0.3769995938
     23  C        -2.2904734760   -1.6764624551    0.0471156629
     24  O        -2.7335259955   -1.9760931953   -1.0363672522
     25  C        -2.7073581801    0.7755595841   -0.1429716738
     26  H        -2.5313817555    0.9636757514   -1.2066015545
     27  O        -2.6648107366    1.9764246241    0.6110909022
     28  H        -3.7264114987    0.3976594960   -0.0434895442
     29  H        -1.8387330242    2.4170019535    0.3655559397
     30  H        -2.2969752002   -2.4217757714    0.8712358685
     31  H        -1.6899489069   -0.2138627029    1.4703697108
   Point Group: c1    Number of degrees of freedom:    87


   Energy is   -617.748269248

 Hessian Updated using BFGS Update

 87 Hessian modes will be used to form the next step
  Hessian Eigenvalues:
     0.000000    0.004262    0.005385    0.005578    0.006297    0.007263
     0.008051    0.012663    0.019442    0.020708    0.030547    0.036437
     0.038395    0.039554    0.040841    0.044249    0.044716    0.045768
     0.047701    0.048616    0.048874    0.049593    0.053134    0.053943
     0.056171    0.056197    0.056985    0.057947    0.059550    0.062766
     0.069803    0.076677    0.082042    0.083054    0.083794    0.087195
     0.093385    0.111563    0.116876    0.133433    0.144517    0.149978
     0.158337    0.159800    0.159990    0.160046    0.160369    0.161309
     0.175881    0.179711    0.191484    0.197480    0.217127    0.222427
     0.251633    0.267677    0.276891    0.278634    0.287632    0.289953
     0.290318    0.295779    0.299238    0.301296    0.331145    0.335085
     0.337886    0.338537    0.338791    0.339163    0.339246    0.339677
     0.339845    0.340230    0.340865    0.341617    0.341797    0.342062
     0.342328    0.342365    0.383272    0.419141    0.514021    0.518437
     0.570476    0.896291    3.748331
**WARNING** Magnitude of eigenvalue   1 too small.  Replaced by     0.000100

 Minimum Search - Taking Simple RFO Step
 Searching for Lamda that Minimizes Along All modes
 Value Taken    Lamda =  -0.00024725
 Calculated Step too Large.  Step scaled by  0.377511
 Step Taken.  Stepsize is  0.300000

                             Maximum     Tolerance    Cnvgd?
         Gradient           0.001005      0.000300      NO
         Displacement       0.164757      0.001200      NO
         Energy change     -0.000083      0.000001      NO


 New Cartesian Coordinates Obtained by Inverse Iteration

 Displacement from previous Coordinates is:  0.466189
 ----------------------------------------------------------------
             Standard Nuclear Orientation (Angstroms)
    I     Atom           X                Y                Z
 ----------------------------------------------------------------
    1      C      -0.2527471912    -0.2375351095    -0.1613228014
    2      H      -0.3057739309    -0.2749896796    -1.2565256207
    3      C       0.5027249563     1.0489455117     0.2176201079
    4      H       0.4596158685     1.1727715253     1.3097058902
    5      O      -0.1508375789     2.1812086422    -0.3957759776
    6      H       0.4779096346     2.9078895907    -0.4557655858
    7      C       1.9671618238     1.0192683366    -0.2306928842
    8      H       1.9924639437     1.0114100372    -1.3284527525
    9      H       2.4522422423     1.9491262959     0.0955506117
   10      C       2.7489669985    -0.1882885019     0.3013602486
   11      H       2.7476805985    -0.1387733479     1.3997695424
   12      C       4.2043566335    -0.1668860065    -0.1757345658
   13      H       4.7111267272     0.7524600198     0.1327665049
   14      H       4.7664598207    -1.0109717460     0.2338345679
   15      H       4.2580249584    -0.2285528738    -1.2677564798
   16      C       2.0157394245    -1.4691704481    -0.1134881771
   17      H       2.5243600249    -2.3453094078     0.3023914788
   18      H       2.0624228306    -1.5700321927    -1.2058933078
   19      C       0.5528392585    -1.4604770865     0.3415360294
   20      H       0.0676047939    -2.3771597429    -0.0046652419
   21      H       0.5168518411    -1.4863179436     1.4391224582
   22      C      -1.7159346596    -0.3179926361     0.3811847816
   23      C      -2.2959580233    -1.6722476241     0.0002198014
   24      O      -2.6558960787    -1.9530672701    -1.1186270903
   25      C      -2.7056855939     0.7803392075    -0.0996382327
   26      H      -2.5561178569     0.9770736066    -1.1656016611
   27      O      -2.6302972004     1.9716666897     0.6662979372
   28      H      -3.7257658919     0.4114785851     0.0248817116
   29      H      -1.8086841517     2.4094179601     0.4001782597
   30      H      -2.3935297170    -2.4206172785     0.8162416148
   31      H      -1.6807958979    -0.2605744602     1.4760748767
 ----------------------------------------------------------------
 Molecular Point Group                 C1    NOp =  1
 Largest Abelian Subgroup              C1    NOp =  1
 Nuclear Repulsion Energy =   876.1788809797 hartrees
 There are       51 alpha and       51 beta electrons
 Applying Cartesian multipole field
    Component          Value
    ---------          -----
     (2,0,0)        1.00000E-11
     (0,2,0)        2.00000E-11
     (0,0,2)       -3.00000E-11
 Nucleus-field energy     =     0.0000000299 hartrees
 Requested basis set is 6-311++G(d,p)
 There are 168 shells and 412 basis functions
 A cutoff of  1.0D-11 yielded  12108 shell pairs
 There are     72374 function pairs (     76766 Cartesian)
 Smallest overlap matrix eigenvalue = 1.77E-06

 Q-Chem warning in module stvman/mkSTV.C, line 306:

 Overlap eigenvalue is smaller than square root of threshold
 Use THRESH >= 12 to get rid of this warning

 Guess from superposition of atomic densities
 Warning:  Energy on first SCF cycle will be non-variational
 SAD guess density has 102.000000 electrons

 -----------------------------------------------------------------------
  General SCF calculation program by
  Eric Jon Sundstrom, Paul Horn, Yuezhi Mao, Dmitri Zuev, Alec White,
  David Stuck, Shaama M.S., Shane Yost, Joonho Lee, David Small,
  Daniel Levine, Susi Lehtola, Hugh Burton, Evgeny Epifanovsky
 -----------------------------------------------------------------------
 Exchange:     0.2000 Hartree-Fock + 0.0800 Slater + 0.7200 B88
 Correlation:  0.1900 VWN1RPA + 0.8100 LYP
 Using SG-1 standard quadrature grid
 using 6 threads for integral computing
 -------------------------------------------------------
 OpenMP Integral computing Module                
 Release: version 2.0, May 2017, Q-Chem Inc. Pleasanton 
 -------------------------------------------------------
 -------------------------------------------------------
 OpenMP BLAS3 based DFT computing Module                
 Release: version 1.0, May 2013, Q-Chem Inc. Pittsburgh 
 -------------------------------------------------------
 A restricted SCF calculation will be
 performed using DIIS
 SCF converges when DIIS error is below 1.0e-08
 ---------------------------------------
  Cycle       Energy         DIIS error
 ---------------------------------------
    1    -620.1561206803      2.99e-02  
    2    -617.4461215359      3.96e-03  
    3    -617.1232201938      5.95e-03  
    4    -617.7219235799      1.25e-03  
    5    -617.7460646014      3.76e-04  
    6    -617.7481403137      1.14e-04  
    7    -617.7483394053      3.49e-05  
    8    -617.7483587392      8.53e-06  
    9    -617.7483599296      2.22e-06  
   10    -617.7483600095      6.79e-07  
   11    -617.7483600171      2.04e-07  
   12    -617.7483600177      7.28e-08  
   13    -617.7483600177      2.07e-08  
   14    -617.7483600178      6.40e-09  Convergence criterion met
 ---------------------------------------
 SCF time:   CPU 527.01s  wall 92.00s 
 SCF   energy in the final basis set =     -617.7483600178
 Total energy in the final basis set =     -617.7483600178

 --------------------------------------------------------------

                    Orbital Energies (a.u.)
 --------------------------------------------------------------

 Alpha MOs
 -- Occupied --
-19.1512 -19.1297 -19.1033 -10.2659 -10.2433 -10.2131 -10.1965 -10.1915
-10.1885 -10.1870 -10.1840 -10.1792 -10.1727  -1.0603  -1.0529  -1.0084
 -0.8592  -0.8115  -0.7572  -0.7520  -0.6928  -0.6555  -0.6343  -0.6095
 -0.5796  -0.5597  -0.5355  -0.5103  -0.4973  -0.4876  -0.4763  -0.4597
 -0.4548  -0.4378  -0.4298  -0.4155  -0.4127  -0.4081  -0.3939  -0.3920
 -0.3749  -0.3725  -0.3656  -0.3502  -0.3411  -0.3372  -0.3254  -0.3160
 -0.3008  -0.2781  -0.2519
 -- Virtual --
 -0.0439  -0.0202  -0.0115  -0.0064   0.0017   0.0145   0.0190   0.0223
  0.0264   0.0297   0.0407   0.0444   0.0498   0.0552   0.0571   0.0610
  0.0700   0.0703   0.0775   0.0824   0.0927   0.0940   0.0981   0.1019
  0.1055   0.1105   0.1119   0.1133   0.1160   0.1191   0.1226   0.1265
  0.1269   0.1333   0.1358   0.1403   0.1413   0.1420   0.1461   0.1480
  0.1534   0.1549   0.1581   0.1637   0.1667   0.1681   0.1739   0.1747
  0.1786   0.1801   0.1815   0.1905   0.1936   0.1975   0.2016   0.2055
  0.2112   0.2131   0.2225   0.2272   0.2284   0.2302   0.2338   0.2434
  0.2460   0.2493   0.2559   0.2605   0.2623   0.2647   0.2705   0.2778
  0.2797   0.2836   0.2921   0.2971   0.3000   0.3025   0.3131   0.3177
  0.3220   0.3261   0.3342   0.3357   0.3432   0.3457   0.3484   0.3528
  0.3625   0.3667   0.3679   0.3713   0.3781   0.3842   0.3932   0.4035
  0.4084   0.4188   0.4301   0.4425   0.4515   0.4626   0.4705   0.4792
  0.4832   0.4957   0.5075   0.5244   0.5347   0.5390   0.5477   0.5645
  0.5729   0.5766   0.5846   0.5970   0.6045   0.6148   0.6176   0.6221
  0.6357   0.6430   0.6539   0.6638   0.6706   0.6778   0.6796   0.6891
  0.7038   0.7143   0.7193   0.7213   0.7301   0.7384   0.7455   0.7500
  0.7523   0.7601   0.7697   0.7721   0.7756   0.7848   0.7884   0.7957
  0.7980   0.8199   0.8262   0.8531   0.8802   0.8951   0.9342   0.9584
  0.9848   0.9865   0.9899   1.0240   1.0344   1.0438   1.0623   1.0837
  1.1171   1.1279   1.1323   1.1491   1.1628   1.1755   1.1814   1.1955
  1.2112   1.2167   1.2229   1.2386   1.2455   1.2709   1.2847   1.2939
  1.3118   1.3439   1.3587   1.3934   1.4111   1.4322   1.4424   1.4543
  1.4695   1.4753   1.5047   1.5221   1.5370   1.5442   1.5556   1.5586
  1.5661   1.5692   1.5818   1.5850   1.6016   1.6041   1.6099   1.6154
  1.6199   1.6223   1.6250   1.6386   1.6499   1.6630   1.6646   1.6848
  1.6976   1.7025   1.7136   1.7292   1.7407   1.7446   1.7622   1.7731
  1.7929   1.7995   1.8108   1.8175   1.8386   1.8492   1.8546   1.8665
  1.8764   1.8905   1.9110   1.9358   1.9619   1.9715   1.9789   2.0012
  2.0136   2.0325   2.0450   2.0553   2.0840   2.1034   2.1084   2.1257
  2.1413   2.1721   2.1830   2.1894   2.2047   2.2310   2.2488   2.2781
  2.2913   2.2979   2.3358   2.3462   2.3602   2.3670   2.4036   2.4065
  2.4212   2.4428   2.4503   2.4716   2.4791   2.4904   2.5221   2.5283
  2.5364   2.5540   2.5689   2.5809   2.5985   2.6073   2.6131   2.6283
  2.6529   2.6871   2.6965   2.7003   2.7085   2.7238   2.7454   2.7546
  2.7633   2.7829   2.7956   2.8044   2.8282   2.8621   2.8743   2.8956
  2.9055   2.9194   2.9361   2.9527   2.9651   2.9776   2.9868   2.9948
  3.0023   3.0251   3.0484   3.0679   3.0894   3.1048   3.1249   3.1523
  3.1576   3.1772   3.1967   3.2648   3.2700   3.3075   3.3500   3.3623
  3.4057   3.4255   3.4856   3.5077   3.5193   3.5657   3.7696   3.7790
  3.7979   3.8131   3.8293   3.8601   3.8882   3.8969   3.9330   3.9446
  3.9965   4.0254   4.0531   4.1111   4.1333   4.2028   4.2148   4.2549
  4.2947   4.3557   4.3818   5.0924   5.1178   5.1327   5.1715   5.4542
  5.4704   5.6534   5.7029   5.7465  23.7801  23.8271  23.8327  23.8645
 23.8824  23.8940  23.9058  23.9320  23.9475  23.9727  49.9265  49.9716
 49.9895
 --------------------------------------------------------------

          Ground-State Mulliken Net Atomic Charges

     Atom                 Charge (a.u.)
  ----------------------------------------
      1 C                     0.109514
      2 H                     0.250376
      3 C                    -0.515504
      4 H                     0.233546
      5 O                    -0.220902
      6 H                     0.250609
      7 C                    -0.621921
      8 H                     0.209540
      9 H                     0.122774
     10 C                     0.478649
     11 H                     0.160980
     12 C                    -0.726275
     13 H                     0.135994
     14 H                     0.145250
     15 H                     0.144113
     16 C                    -0.573617
     17 H                     0.164992
     18 H                     0.163096
     19 C                    -0.381687
     20 H                     0.186192
     21 H                     0.170835
     22 C                     0.731693
     23 C                    -0.476472
     24 O                    -0.191779
     25 C                    -0.712608
     26 H                     0.195192
     27 O                    -0.245091
     28 H                     0.186198
     29 H                     0.278732
     30 H                     0.134945
     31 H                     0.212635
  ----------------------------------------
  Sum of atomic charges =     0.000000

 -----------------------------------------------------------------
                    Cartesian Multipole Moments
 -----------------------------------------------------------------
    Charge (ESU x 10^10)
                 0.0000
    Dipole Moment (Debye)
         X       5.0069      Y       0.2530      Z       1.3779
       Tot       5.1992
    Quadrupole Moments (Debye-Ang)
        XX     -90.2010     XY       4.7494     YY     -82.4364
        XZ      -2.4913     YZ      -6.8120     ZZ     -84.9154
    Octopole Moments (Debye-Ang^2)
       XXX      11.3428    XXY      -5.2270    XYY      27.5931
       YYY      27.8796    XXZ       8.9892    XYZ      19.9891
       YYZ       6.5333    XZZ       4.7657    YZZ       4.0523
       ZZZ       6.5181
    Hexadecapole Moments (Debye-Ang^3)
      XXXX   -2751.7533   XXXY      49.9699   XXYY    -688.3313
      XYYY      50.8684   YYYY    -951.3047   XXXZ      -3.9960
      XXYZ     -71.7731   XYYZ     -10.6739   YYYZ     -63.8284
      XXZZ    -514.8139   XYZZ       1.0996   YYZZ    -227.2259
      XZZZ      -6.3894   YZZZ     -36.2484   ZZZZ    -249.3485
 -----------------------------------------------------------------
 Calculating analytic gradient of the SCF energy
 Gradient of SCF Energy
            1           2           3           4           5           6
    1   0.0008222  -0.0000917  -0.0005330  -0.0001251  -0.0001616   0.0000657
    2  -0.0006402   0.0001950   0.0006901   0.0000585  -0.0001338  -0.0001278
    3  -0.0007738   0.0000123   0.0000589   0.0000371   0.0005425  -0.0005138
            7           8           9          10          11          12
    1  -0.0000436  -0.0000135  -0.0000261  -0.0001329   0.0000457   0.0002497
    2  -0.0001559  -0.0000190   0.0000042  -0.0000435  -0.0000101   0.0001281
    3   0.0000184  -0.0000344   0.0001370  -0.0000693   0.0000604  -0.0001573
           13          14          15          16          17          18
    1  -0.0000450  -0.0000193  -0.0000284   0.0000603   0.0000173   0.0000495
    2   0.0000395   0.0000649   0.0000064   0.0000115   0.0000833   0.0000161
    3  -0.0000109   0.0000342   0.0000390   0.0000541  -0.0000217  -0.0000709
           19          20          21          22          23          24
    1  -0.0004311  -0.0001339   0.0001118  -0.0016511   0.0004416  -0.0000753
    2  -0.0000320   0.0000303  -0.0000715  -0.0004443   0.0000060   0.0001835
    3   0.0003147  -0.0002558   0.0000260   0.0013000  -0.0000819   0.0001289
           25          26          27          28          29          30
    1   0.0001489   0.0000682   0.0007670   0.0001600  -0.0003714   0.0005873
    2  -0.0013859   0.0002114   0.0013290   0.0001925  -0.0001204  -0.0002399
    3  -0.0018815   0.0003229   0.0006127  -0.0000125   0.0004092  -0.0000703
           31
    1   0.0002878
    2   0.0001739
    3  -0.0001543
 Max gradient component =       1.882E-03
 RMS gradient           =       4.388E-04
 Gradient time:  CPU 112.84 s  wall 19.06 s
 Geometry Optimization Parameters
   NAtoms,    NIC,     NZ,  NCons,   NDum,   NFix, NCnnct, MaxDiis
       31     245       0       0       0       0       0       0

 Cartesian Hessian Update
 Hessian Updated using BFGS Update


** GEOMETRY OPTIMIZATION IN DELOCALIZED INTERNAL COORDINATES **
   Searching for a Minimum

   Optimization Cycle:  14

                       Coordinates (Angstroms)
     ATOM                X               Y               Z
      1  C        -0.2527471912   -0.2375351095   -0.1613228014
      2  H        -0.3057739309   -0.2749896796   -1.2565256207
      3  C         0.5027249563    1.0489455117    0.2176201079
      4  H         0.4596158685    1.1727715253    1.3097058902
      5  O        -0.1508375789    2.1812086422   -0.3957759776
      6  H         0.4779096346    2.9078895907   -0.4557655858
      7  C         1.9671618238    1.0192683366   -0.2306928842
      8  H         1.9924639437    1.0114100372   -1.3284527525
      9  H         2.4522422423    1.9491262959    0.0955506117
     10  C         2.7489669985   -0.1882885019    0.3013602486
     11  H         2.7476805985   -0.1387733479    1.3997695424
     12  C         4.2043566335   -0.1668860065   -0.1757345658
     13  H         4.7111267272    0.7524600198    0.1327665049
     14  H         4.7664598207   -1.0109717460    0.2338345679
     15  H         4.2580249584   -0.2285528738   -1.2677564798
     16  C         2.0157394245   -1.4691704481   -0.1134881771
     17  H         2.5243600249   -2.3453094078    0.3023914788
     18  H         2.0624228306   -1.5700321927   -1.2058933078
     19  C         0.5528392585   -1.4604770865    0.3415360294
     20  H         0.0676047939   -2.3771597429   -0.0046652419
     21  H         0.5168518411   -1.4863179436    1.4391224582
     22  C        -1.7159346596   -0.3179926361    0.3811847816
     23  C        -2.2959580233   -1.6722476241    0.0002198014
     24  O        -2.6558960787   -1.9530672701   -1.1186270903
     25  C        -2.7056855939    0.7803392075   -0.0996382327
     26  H        -2.5561178569    0.9770736066   -1.1656016611
     27  O        -2.6302972004    1.9716666897    0.6662979372
     28  H        -3.7257658919    0.4114785851    0.0248817116
     29  H        -1.8086841517    2.4094179601    0.4001782597
     30  H        -2.3935297170   -2.4206172785    0.8162416148
     31  H        -1.6807958979   -0.2605744602    1.4760748767
   Point Group: c1    Number of degrees of freedom:    87


   Energy is   -617.748360018

 Hessian Updated using BFGS Update

 87 Hessian modes will be used to form the next step
  Hessian Eigenvalues:
     0.000000    0.000834    0.005113    0.005593    0.005989    0.006941
     0.007923    0.010161    0.019521    0.020776    0.028496    0.036201
     0.038505    0.039611    0.040692    0.044168    0.044955    0.046515
     0.047352    0.048645    0.049124    0.049624    0.051757    0.053951
     0.055823    0.056184    0.056974    0.057897    0.059407    0.062569
     0.070353    0.077234    0.082299    0.083180    0.083760    0.086694
     0.092899    0.111495    0.115333    0.133542    0.144617    0.149596
     0.158035    0.159742    0.159982    0.160058    0.160444    0.164781
     0.172722    0.180700    0.191695    0.196909    0.221490    0.227204
     0.264329    0.270621    0.278011    0.279846    0.287459    0.290115
     0.291298    0.295974    0.299855    0.310963    0.332135    0.337000
     0.338234    0.338565    0.338864    0.339166    0.339328    0.339665
     0.339809    0.340345    0.340947    0.341653    0.342019    0.342308
     0.342336    0.343128    0.413919    0.432570    0.507286    0.521276
     0.674758    0.898081    4.137974
**WARNING** Magnitude of eigenvalue   1 too small.  Replaced by     0.000100

 Minimum Search - Taking Simple RFO Step
 Searching for Lamda that Minimizes Along All modes
 Value Taken    Lamda =  -0.00036219
 Calculated Step too Large.  Step scaled by  0.447007
 Step Taken.  Stepsize is  0.300000

                             Maximum     Tolerance    Cnvgd?
         Gradient           0.001536      0.000300      NO
         Displacement       0.150211      0.001200      NO
         Energy change     -0.000091      0.000001      NO


 New Cartesian Coordinates Obtained by Inverse Iteration

 Displacement from previous Coordinates is:  0.357534
 ----------------------------------------------------------------
             Standard Nuclear Orientation (Angstroms)
    I     Atom           X                Y                Z
 ----------------------------------------------------------------
    1      C      -0.2503880182    -0.2443156880    -0.1589036608
    2      H      -0.3058767082    -0.2919795614    -1.2533641183
    3      C       0.4989804761     1.0456769929     0.2130390601
    4      H       0.4546950103     1.1785840856     1.3037653512
    5      O      -0.1586987793     2.1723961800    -0.4062232509
    6      H       0.4679569885     2.8999165694    -0.4797783375
    7      C       1.9629557302     1.0189976667    -0.2352748568
    8      H       1.9883160474     1.0048093885    -1.3329796460
    9      H       2.4459395133     1.9510116658     0.0870631843
   10      C       2.7476138192    -0.1846185116     0.3008966810
   11      H       2.7491391577    -0.1313433598     1.3992401458
   12      C       4.2009599006    -0.1601967821    -0.1809526904
   13      H       4.7067297797     0.7601940651     0.1259628194
   14      H       4.7658490750    -1.0033216529     0.2265352245
   15      H       4.2509766554    -0.2213759625    -1.2733116295
   16      C       2.0166288425    -1.4701207762    -0.1071721702
   17      H       2.5299408909    -2.3424873976     0.3103194502
   18      H       2.0594752359    -1.5756653622    -1.1994156613
   19      C       0.5562397109    -1.4613804610     0.3558333695
   20      H       0.0702039939    -2.3835253833     0.0244245983
   21      H       0.5281124901    -1.4722869088     1.4539390970
   22      C      -1.7115481400    -0.3223437363     0.3840013279
   23      C      -2.3023523940    -1.6633965275    -0.0254960957
   24      O      -2.5681854122    -1.9515740860    -1.1684885337
   25      C      -2.7008953528     0.7840013156    -0.0869006719
   26      H      -2.5614841609     0.9742775801    -1.1566566701
   27      O      -2.6181696064     1.9746379156     0.6733037204
   28      H      -3.7198530412     0.4140921882     0.0495766264
   29      H      -1.7677314172     2.3816315691     0.4445174485
   30      H      -2.5080616018    -2.3879814042     0.7925562501
   31      H      -1.6769400782    -0.2782209688     1.4787396829
 ----------------------------------------------------------------
 Molecular Point Group                 C1    NOp =  1
 Largest Abelian Subgroup              C1    NOp =  1
 Nuclear Repulsion Energy =   877.2675621412 hartrees
 There are       51 alpha and       51 beta electrons
 Applying Cartesian multipole field
    Component          Value
    ---------          -----
     (2,0,0)        1.00000E-11
     (0,2,0)        2.00000E-11
     (0,0,2)       -3.00000E-11
 Nucleus-field energy     =     0.0000000296 hartrees
 Requested basis set is 6-311++G(d,p)
 There are 168 shells and 412 basis functions
 A cutoff of  1.0D-11 yielded  12119 shell pairs
 There are     72477 function pairs (     76881 Cartesian)
 Smallest overlap matrix eigenvalue = 1.73E-06

 Q-Chem warning in module stvman/mkSTV.C, line 306:

 Overlap eigenvalue is smaller than square root of threshold
 Use THRESH >= 12 to get rid of this warning

 Guess from superposition of atomic densities
 Warning:  Energy on first SCF cycle will be non-variational
 SAD guess density has 102.000000 electrons

 -----------------------------------------------------------------------
  General SCF calculation program by
  Eric Jon Sundstrom, Paul Horn, Yuezhi Mao, Dmitri Zuev, Alec White,
  David Stuck, Shaama M.S., Shane Yost, Joonho Lee, David Small,
  Daniel Levine, Susi Lehtola, Hugh Burton, Evgeny Epifanovsky
 -----------------------------------------------------------------------
 Exchange:     0.2000 Hartree-Fock + 0.0800 Slater + 0.7200 B88
 Correlation:  0.1900 VWN1RPA + 0.8100 LYP
 Using SG-1 standard quadrature grid
 using 6 threads for integral computing
 -------------------------------------------------------
 OpenMP Integral computing Module                
 Release: version 2.0, May 2017, Q-Chem Inc. Pleasanton 
 -------------------------------------------------------
 -------------------------------------------------------
 OpenMP BLAS3 based DFT computing Module                
 Release: version 1.0, May 2013, Q-Chem Inc. Pittsburgh 
 -------------------------------------------------------
 A restricted SCF calculation will be
 performed using DIIS
 SCF converges when DIIS error is below 1.0e-08
 ---------------------------------------
  Cycle       Energy         DIIS error
 ---------------------------------------
    1    -620.1635828285      2.99e-02  
    2    -617.4460722325      3.96e-03  
    3    -617.1224532984      5.96e-03  
    4    -617.7218903509      1.25e-03  
    5    -617.7461315797      3.76e-04  
    6    -617.7482065633      1.14e-04  
    7    -617.7484038058      3.51e-05  
    8    -617.7484232904      8.54e-06  
    9    -617.7484244808      2.22e-06  
   10    -617.7484245606      6.82e-07  
   11    -617.7484245682      2.08e-07  
   12    -617.7484245689      7.36e-08  
   13    -617.7484245690      2.07e-08  
   14    -617.7484245690      6.36e-09  Convergence criterion met
 ---------------------------------------
 SCF time:   CPU 527.95s  wall 92.00s 
 SCF   energy in the final basis set =     -617.7484245690
 Total energy in the final basis set =     -617.7484245690

 --------------------------------------------------------------

                    Orbital Energies (a.u.)
 --------------------------------------------------------------

 Alpha MOs
 -- Occupied --
-19.1516 -19.1299 -19.1037 -10.2661 -10.2432 -10.2143 -10.1952 -10.1912
-10.1885 -10.1868 -10.1834 -10.1788 -10.1724  -1.0605  -1.0535  -1.0092
 -0.8590  -0.8113  -0.7570  -0.7522  -0.6928  -0.6547  -0.6344  -0.6096
 -0.5796  -0.5602  -0.5359  -0.5103  -0.4984  -0.4863  -0.4764  -0.4598
 -0.4542  -0.4372  -0.4305  -0.4156  -0.4129  -0.4079  -0.3949  -0.3920
 -0.3755  -0.3718  -0.3655  -0.3500  -0.3410  -0.3371  -0.3248  -0.3152
 -0.3012  -0.2784  -0.2521
 -- Virtual --
 -0.0442  -0.0202  -0.0113  -0.0062   0.0020   0.0141   0.0192   0.0227
  0.0263   0.0298   0.0410   0.0437   0.0506   0.0550   0.0573   0.0614
  0.0700   0.0704   0.0773   0.0829   0.0920   0.0939   0.0985   0.1014
  0.1059   0.1103   0.1124   0.1134   0.1162   0.1199   0.1225   0.1263
  0.1273   0.1333   0.1360   0.1401   0.1414   0.1418   0.1462   0.1480
  0.1541   0.1553   0.1578   0.1631   0.1666   0.1685   0.1739   0.1749
  0.1787   0.1799   0.1823   0.1906   0.1934   0.1971   0.2021   0.2054
  0.2113   0.2142   0.2225   0.2268   0.2283   0.2314   0.2339   0.2434
  0.2459   0.2510   0.2556   0.2605   0.2627   0.2673   0.2727   0.2775
  0.2798   0.2843   0.2913   0.2973   0.3003   0.3032   0.3138   0.3176
  0.3219   0.3265   0.3343   0.3359   0.3434   0.3461   0.3482   0.3517
  0.3616   0.3661   0.3690   0.3722   0.3787   0.3847   0.3938   0.4022
  0.4081   0.4169   0.4312   0.4424   0.4531   0.4625   0.4728   0.4806
  0.4842   0.4967   0.5073   0.5251   0.5346   0.5386   0.5485   0.5635
  0.5720   0.5756   0.5851   0.5961   0.6055   0.6119   0.6201   0.6217
  0.6369   0.6410   0.6558   0.6636   0.6711   0.6770   0.6805   0.6950
  0.7043   0.7134   0.7191   0.7218   0.7310   0.7410   0.7464   0.7510
  0.7534   0.7603   0.7690   0.7724   0.7754   0.7847   0.7888   0.7967
  0.8005   0.8166   0.8245   0.8545   0.8823   0.8968   0.9324   0.9585
  0.9832   0.9856   0.9906   1.0256   1.0340   1.0420   1.0579   1.0829
  1.1187   1.1298   1.1330   1.1477   1.1621   1.1776   1.1805   1.1967
  1.2120   1.2192   1.2238   1.2382   1.2480   1.2723   1.2881   1.2967
  1.3094   1.3472   1.3574   1.3948   1.4178   1.4293   1.4437   1.4548
  1.4658   1.4771   1.5030   1.5212   1.5377   1.5450   1.5546   1.5575
  1.5663   1.5693   1.5810   1.5896   1.6021   1.6037   1.6127   1.6162
  1.6210   1.6228   1.6244   1.6377   1.6503   1.6603   1.6671   1.6850
  1.6955   1.7023   1.7159   1.7300   1.7417   1.7490   1.7615   1.7728
  1.7946   1.7950   1.8114   1.8162   1.8388   1.8463   1.8533   1.8617
  1.8795   1.8930   1.9142   1.9351   1.9620   1.9710   1.9790   1.9992
  2.0116   2.0361   2.0430   2.0559   2.0859   2.1035   2.1142   2.1251
  2.1412   2.1765   2.1853   2.1884   2.2030   2.2331   2.2478   2.2744
  2.2914   2.3009   2.3356   2.3455   2.3644   2.3691   2.4030   2.4097
  2.4188   2.4458   2.4522   2.4718   2.4803   2.4924   2.5228   2.5285
  2.5359   2.5541   2.5688   2.5822   2.5992   2.6075   2.6128   2.6253
  2.6536   2.6878   2.6988   2.7063   2.7078   2.7219   2.7433   2.7555
  2.7611   2.7844   2.7958   2.8035   2.8247   2.8627   2.8742   2.8953
  2.9080   2.9207   2.9314   2.9533   2.9642   2.9775   2.9874   2.9949
  3.0071   3.0293   3.0519   3.0662   3.0894   3.1092   3.1263   3.1503
  3.1585   3.1782   3.2011   3.2657   3.2733   3.3075   3.3505   3.3647
  3.4111   3.4273   3.4859   3.5074   3.5195   3.5683   3.7710   3.7794
  3.7973   3.8143   3.8291   3.8607   3.8928   3.8976   3.9331   3.9462
  3.9988   4.0261   4.0537   4.1137   4.1368   4.2065   4.2090   4.2570
  4.2944   4.3540   4.3829   5.0914   5.1156   5.1305   5.1716   5.4511
  5.4744   5.6536   5.7049   5.7484  23.7815  23.8274  23.8327  23.8647
 23.8817  23.8953  23.9067  23.9330  23.9483  23.9732  49.9259  49.9739
 49.9907
 --------------------------------------------------------------

          Ground-State Mulliken Net Atomic Charges

     Atom                 Charge (a.u.)
  ----------------------------------------
      1 C                     0.110145
      2 H                     0.253718
      3 C                    -0.519308
      4 H                     0.233955
      5 O                    -0.223920
      6 H                     0.252611
      7 C                    -0.612700
      8 H                     0.209041
      9 H                     0.123979
     10 C                     0.475587
     11 H                     0.160672
     12 C                    -0.724636
     13 H                     0.135539
     14 H                     0.145127
     15 H                     0.143989
     16 C                    -0.547967
     17 H                     0.164571
     18 H                     0.163098
     19 C                    -0.402362
     20 H                     0.182561
     21 H                     0.165681
     22 C                     0.746661
     23 C                    -0.474656
     24 O                    -0.192677
     25 C                    -0.730854
     26 H                     0.197961
     27 O                    -0.248178
     28 H                     0.182798
     29 H                     0.283254
     30 H                     0.134321
     31 H                     0.211989
  ----------------------------------------
  Sum of atomic charges =     0.000000

 -----------------------------------------------------------------
                    Cartesian Multipole Moments
 -----------------------------------------------------------------
    Charge (ESU x 10^10)
                 0.0000
    Dipole Moment (Debye)
         X       4.8541      Y       0.2343      Z       1.4570
       Tot       5.0735
    Quadrupole Moments (Debye-Ang)
        XX     -89.3543     XY       5.2306     YY     -82.6539
        XZ      -2.5354     YZ      -6.8891     ZZ     -85.1359
    Octopole Moments (Debye-Ang^2)
       XXX       6.0210    XXY      -7.4838    XYY      27.0107
       YYY      27.0014    XXZ       8.5674    XYZ      19.7035
       YYZ       7.0606    XZZ       4.7492    YZZ       4.7593
       ZZZ       7.6947
    Hexadecapole Moments (Debye-Ang^3)
      XXXX   -2720.9161   XXXY      59.1651   XXYY    -682.2093
      XYYY      56.2414   YYYY    -951.6382   XXXZ      -0.6742
      XXYZ     -70.9198   XYYZ     -11.2577   YYYZ     -66.3990
      XXZZ    -512.8888   XYZZ       0.8676   YYZZ    -228.1227
      XZZZ      -6.9585   YZZZ     -39.0036   ZZZZ    -255.1589
 -----------------------------------------------------------------
 Calculating analytic gradient of the SCF energy
 Gradient of SCF Energy
            1           2           3           4           5           6
    1   0.0017455  -0.0004752  -0.0017795  -0.0003458  -0.0001490   0.0000709
    2  -0.0008663   0.0000773   0.0002114   0.0004126  -0.0003787   0.0001278
    3  -0.0011564  -0.0000640   0.0006211  -0.0001771   0.0005200  -0.0006462
            7           8           9          10          11          12
    1  -0.0000426   0.0000742  -0.0001152  -0.0001696   0.0000812   0.0000766
    2   0.0001033  -0.0001631  -0.0001225   0.0002863  -0.0000483   0.0002523
    3  -0.0001851  -0.0000627   0.0001649   0.0002141   0.0001679  -0.0001466
           13          14          15          16          17          18
    1  -0.0000862  -0.0001221  -0.0000428  -0.0001355  -0.0000454   0.0001538
    2   0.0000332   0.0000690   0.0000428  -0.0002210   0.0001856  -0.0000479
    3  -0.0000139   0.0000316  -0.0000473  -0.0002189  -0.0001126  -0.0001948
           19          20          21          22          23          24
    1  -0.0006662  -0.0001335   0.0002432  -0.0025474   0.0012172  -0.0002916
    2  -0.0000803  -0.0003323  -0.0000843  -0.0002853  -0.0003312   0.0005794
    3   0.0006870  -0.0002906   0.0000372   0.0024932  -0.0009344   0.0001038
           25          26          27          28          29          30
    1   0.0007141  -0.0000702  -0.0006011   0.0003012   0.0016412   0.0007491
    2   0.0000931   0.0002845   0.0007629  -0.0004681  -0.0002106  -0.0003033
    3  -0.0012958  -0.0002148  -0.0008430   0.0001233   0.0015576   0.0003308
           31
    1   0.0007506
    2   0.0004218
    3  -0.0004481
 Max gradient component =       2.547E-03
 RMS gradient           =       6.469E-04
 Gradient time:  CPU 113.02 s  wall 19.09 s
 Geometry Optimization Parameters
   NAtoms,    NIC,     NZ,  NCons,   NDum,   NFix, NCnnct, MaxDiis
       31     245       0       0       0       0       0       0

 Cartesian Hessian Update
 Hessian Updated using BFGS Update


** GEOMETRY OPTIMIZATION IN DELOCALIZED INTERNAL COORDINATES **
   Searching for a Minimum

   Optimization Cycle:  15

                       Coordinates (Angstroms)
     ATOM                X               Y               Z
      1  C        -0.2503880182   -0.2443156880   -0.1589036608
      2  H        -0.3058767082   -0.2919795614   -1.2533641183
      3  C         0.4989804761    1.0456769929    0.2130390601
      4  H         0.4546950103    1.1785840856    1.3037653512
      5  O        -0.1586987793    2.1723961800   -0.4062232509
      6  H         0.4679569885    2.8999165694   -0.4797783375
      7  C         1.9629557302    1.0189976667   -0.2352748568
      8  H         1.9883160474    1.0048093885   -1.3329796460
      9  H         2.4459395133    1.9510116658    0.0870631843
     10  C         2.7476138192   -0.1846185116    0.3008966810
     11  H         2.7491391577   -0.1313433598    1.3992401458
     12  C         4.2009599006   -0.1601967821   -0.1809526904
     13  H         4.7067297797    0.7601940651    0.1259628194
     14  H         4.7658490750   -1.0033216529    0.2265352245
     15  H         4.2509766554   -0.2213759625   -1.2733116295
     16  C         2.0166288425   -1.4701207762   -0.1071721702
     17  H         2.5299408909   -2.3424873976    0.3103194502
     18  H         2.0594752359   -1.5756653622   -1.1994156613
     19  C         0.5562397109   -1.4613804610    0.3558333695
     20  H         0.0702039939   -2.3835253833    0.0244245983
     21  H         0.5281124901   -1.4722869088    1.4539390970
     22  C        -1.7115481400   -0.3223437363    0.3840013279
     23  C        -2.3023523940   -1.6633965275   -0.0254960957
     24  O        -2.5681854122   -1.9515740860   -1.1684885337
     25  C        -2.7008953528    0.7840013156   -0.0869006719
     26  H        -2.5614841609    0.9742775801   -1.1566566701
     27  O        -2.6181696064    1.9746379156    0.6733037204
     28  H        -3.7198530412    0.4140921882    0.0495766264
     29  H        -1.7677314172    2.3816315691    0.4445174485
     30  H        -2.5080616018   -2.3879814042    0.7925562501
     31  H        -1.6769400782   -0.2782209688    1.4787396829
   Point Group: c1    Number of degrees of freedom:    87


   Energy is   -617.748424569

 Hessian Updated using BFGS Update

 87 Hessian modes will be used to form the next step
  Hessian Eigenvalues:
     0.000000    0.004003    0.005158    0.005593    0.006507    0.007417
     0.008039    0.012782    0.019521    0.021028    0.030149    0.036223
     0.038525    0.039652    0.040717    0.044253    0.045019    0.046514
     0.047762    0.048930    0.049208    0.049645    0.052576    0.054055
     0.055826    0.056184    0.056975    0.057913    0.059411    0.062548
     0.070362    0.077238    0.082291    0.083189    0.083767    0.087328
     0.093044    0.111530    0.116851    0.133566    0.144626    0.149505
     0.158213    0.159721    0.159986    0.160056    0.160501    0.164660
     0.175367    0.181006    0.192035    0.196952    0.221467    0.227253
     0.264698    0.271383    0.278013    0.279691    0.287484    0.290110
     0.291304    0.295974    0.300645    0.310924    0.332147    0.337056
     0.338513    0.338784    0.338954    0.339194    0.339329    0.339761
     0.339935    0.340522    0.341224    0.341671    0.342027    0.342324
     0.342353    0.344353    0.413891    0.451908    0.517813    0.526047
     0.682603    0.898582    4.164968
**WARNING** Magnitude of eigenvalue   1 too small.  Replaced by     0.000100

 Minimum Search - Taking Simple RFO Step
 Searching for Lamda that Minimizes Along All modes
 Value Taken    Lamda =  -0.00032965
 Calculated Step too Large.  Step scaled by  0.393057
 Step Taken.  Stepsize is  0.300000

                             Maximum     Tolerance    Cnvgd?
         Gradient           0.004127      0.000300      NO
         Displacement       0.164535      0.001200      NO
         Energy change     -0.000065      0.000001      NO


 New Cartesian Coordinates Obtained by Inverse Iteration

 Displacement from previous Coordinates is:  0.460111
 ----------------------------------------------------------------
             Standard Nuclear Orientation (Angstroms)
    I     Atom           X                Y                Z
 ----------------------------------------------------------------
    1      C      -0.2505856820    -0.2502944486    -0.1610325172
    2      H      -0.3092264495    -0.3083604086    -1.2545858008
    3      C       0.4934615794     1.0464716217     0.1968140779
    4      H       0.4455065643     1.1953210042     1.2851904765
    5      O      -0.1654393133     2.1630217091    -0.4397224228
    6      H       0.4712558101     2.8740996335    -0.5667945307
    7      C       1.9589657668     1.0176947297    -0.2464024788
    8      H       1.9881573298     0.9911213889    -1.3439276738
    9      H       2.4391776163     1.9538028684     0.0682992290
   10      C       2.7451157384    -0.1785861425     0.3038637523
   11      H       2.7428159492    -0.1149981150     1.4016675079
   12      C       4.2000330050    -0.1532667017    -0.1735664705
   13      H       4.7003969257     0.7731135296     0.1240213516
   14      H       4.7672876133    -0.9887764969     0.2460532012
   15      H       4.2538207269    -0.2274418736    -1.2648979810
   16      C       2.0192540096    -1.4702137323    -0.0945787064
   17      H       2.5346749246    -2.3369624431     0.3318826426
   18      H       2.0647414878    -1.5853351462    -1.1857436953
   19      C       0.5581518767    -1.4604321815     0.3660766835
   20      H       0.0732011635    -2.3862027235     0.0429303936
   21      H       0.5291475874    -1.4603233810     1.4642252104
   22      C      -1.7080543817    -0.3358143090     0.3879858140
   23      C      -2.3090809713    -1.6561795195    -0.0701823582
   24      O      -2.4912386411    -1.9318694860    -1.2326092938
   25      C      -2.6985677041     0.7872144884    -0.0429429152
   26      H      -2.5849514043     0.9884089404    -1.1134275733
   27      O      -2.5842826014     1.9672519040     0.7298023728
   28      H      -3.7173987506     0.4255643136     0.1175304331
   29      H      -1.7421578848     2.3761434653     0.4747706297
   30      H      -2.6053130310    -2.3748603549     0.7252599480
   31      H      -1.6683402523    -0.3252194806     1.4828367378
 ----------------------------------------------------------------
 Molecular Point Group                 C1    NOp =  1
 Largest Abelian Subgroup              C1    NOp =  1
 Nuclear Repulsion Energy =   878.0625257912 hartrees
 There are       51 alpha and       51 beta electrons
 Applying Cartesian multipole field
    Component          Value
    ---------          -----
     (2,0,0)        1.00000E-11
     (0,2,0)        2.00000E-11
     (0,0,2)       -3.00000E-11
 Nucleus-field energy     =     0.0000000291 hartrees
 Requested basis set is 6-311++G(d,p)
 There are 168 shells and 412 basis functions
 A cutoff of  1.0D-11 yielded  12120 shell pairs
 There are     72477 function pairs (     76881 Cartesian)
 Smallest overlap matrix eigenvalue = 1.70E-06

 Q-Chem warning in module stvman/mkSTV.C, line 306:

 Overlap eigenvalue is smaller than square root of threshold
 Use THRESH >= 12 to get rid of this warning

 Guess from superposition of atomic densities
 Warning:  Energy on first SCF cycle will be non-variational
 SAD guess density has 102.000000 electrons

 -----------------------------------------------------------------------
  General SCF calculation program by
  Eric Jon Sundstrom, Paul Horn, Yuezhi Mao, Dmitri Zuev, Alec White,
  David Stuck, Shaama M.S., Shane Yost, Joonho Lee, David Small,
  Daniel Levine, Susi Lehtola, Hugh Burton, Evgeny Epifanovsky
 -----------------------------------------------------------------------
 Exchange:     0.2000 Hartree-Fock + 0.0800 Slater + 0.7200 B88
 Correlation:  0.1900 VWN1RPA + 0.8100 LYP
 Using SG-1 standard quadrature grid
 using 6 threads for integral computing
 -------------------------------------------------------
 OpenMP Integral computing Module                
 Release: version 2.0, May 2017, Q-Chem Inc. Pleasanton 
 -------------------------------------------------------
 -------------------------------------------------------
 OpenMP BLAS3 based DFT computing Module                
 Release: version 1.0, May 2013, Q-Chem Inc. Pittsburgh 
 -------------------------------------------------------
 A restricted SCF calculation will be
 performed using DIIS
 SCF converges when DIIS error is below 1.0e-08
 ---------------------------------------
  Cycle       Energy         DIIS error
 ---------------------------------------
    1    -620.1641548072      2.99e-02  
    2    -617.4461034323      3.96e-03  
    3    -617.1214244602      5.96e-03  
    4    -617.7219971897      1.25e-03  
    5    -617.7462485851      3.76e-04  
    6    -617.7483281563      1.14e-04  
    7    -617.7485249570      3.52e-05  
    8    -617.7485445776      8.56e-06  
    9    -617.7485457725      2.22e-06  
   10    -617.7485458520      6.77e-07  
   11    -617.7485458595      2.08e-07  
   12    -617.7485458602      7.35e-08  
   13    -617.7485458603      2.07e-08  
   14    -617.7485458603      6.32e-09  Convergence criterion met
 ---------------------------------------
 SCF time:   CPU 528.38s  wall 92.00s 
 SCF   energy in the final basis set =     -617.7485458603
 Total energy in the final basis set =     -617.7485458603

 --------------------------------------------------------------

                    Orbital Energies (a.u.)
 --------------------------------------------------------------

 Alpha MOs
 -- Occupied --
-19.1509 -19.1301 -19.1048 -10.2663 -10.2423 -10.2158 -10.1935 -10.1908
-10.1884 -10.1866 -10.1824 -10.1781 -10.1721  -1.0608  -1.0528  -1.0101
 -0.8583  -0.8109  -0.7564  -0.7522  -0.6928  -0.6542  -0.6342  -0.6092
 -0.5790  -0.5605  -0.5354  -0.5108  -0.4989  -0.4849  -0.4760  -0.4598
 -0.4540  -0.4364  -0.4305  -0.4157  -0.4124  -0.4080  -0.3960  -0.3914
 -0.3755  -0.3710  -0.3649  -0.3496  -0.3406  -0.3361  -0.3243  -0.3153
 -0.3009  -0.2787  -0.2529
 -- Virtual --
 -0.0444  -0.0195  -0.0110  -0.0055   0.0021   0.0138   0.0194   0.0229
  0.0265   0.0300   0.0411   0.0431   0.0512   0.0551   0.0579   0.0617
  0.0697   0.0707   0.0769   0.0836   0.0918   0.0937   0.0987   0.1013
  0.1066   0.1097   0.1127   0.1137   0.1168   0.1207   0.1224   0.1265
  0.1276   0.1332   0.1359   0.1396   0.1410   0.1427   0.1461   0.1483
  0.1547   0.1557   0.1579   0.1628   0.1668   0.1692   0.1736   0.1752
  0.1779   0.1814   0.1827   0.1903   0.1934   0.1977   0.2024   0.2052
  0.2109   0.2152   0.2229   0.2264   0.2289   0.2312   0.2355   0.2444
  0.2458   0.2518   0.2556   0.2608   0.2627   0.2676   0.2734   0.2782
  0.2801   0.2857   0.2913   0.2976   0.2998   0.3042   0.3137   0.3183
  0.3216   0.3274   0.3328   0.3358   0.3438   0.3471   0.3481   0.3509
  0.3612   0.3661   0.3701   0.3734   0.3793   0.3845   0.3947   0.4022
  0.4078   0.4169   0.4324   0.4429   0.4540   0.4626   0.4750   0.4821
  0.4869   0.4978   0.5074   0.5262   0.5348   0.5398   0.5499   0.5638
  0.5701   0.5761   0.5862   0.5970   0.6051   0.6103   0.6208   0.6224
  0.6385   0.6403   0.6570   0.6616   0.6715   0.6763   0.6815   0.6985
  0.7051   0.7128   0.7186   0.7227   0.7334   0.7428   0.7476   0.7520
  0.7564   0.7612   0.7688   0.7733   0.7761   0.7843   0.7887   0.7976
  0.8025   0.8134   0.8237   0.8532   0.8832   0.8973   0.9308   0.9579
  0.9815   0.9875   0.9915   1.0232   1.0361   1.0411   1.0547   1.0811
  1.1167   1.1275   1.1335   1.1461   1.1639   1.1792   1.1806   1.1985
  1.2122   1.2200   1.2234   1.2347   1.2542   1.2728   1.2936   1.2992
  1.3040   1.3521   1.3566   1.3936   1.4164   1.4306   1.4441   1.4560
  1.4722   1.4816   1.5026   1.5189   1.5397   1.5453   1.5539   1.5551
  1.5662   1.5699   1.5793   1.5925   1.5994   1.6040   1.6127   1.6172
  1.6230   1.6236   1.6256   1.6371   1.6500   1.6581   1.6691   1.6865
  1.6952   1.6985   1.7188   1.7320   1.7424   1.7559   1.7606   1.7742
  1.7906   1.7973   1.8114   1.8171   1.8386   1.8423   1.8513   1.8625
  1.8803   1.8945   1.9180   1.9355   1.9627   1.9724   1.9789   1.9981
  2.0089   2.0370   2.0438   2.0581   2.0901   2.1060   2.1200   2.1258
  2.1404   2.1783   2.1843   2.1891   2.2029   2.2354   2.2478   2.2702
  2.2907   2.3024   2.3319   2.3454   2.3678   2.3718   2.4018   2.4105
  2.4157   2.4464   2.4527   2.4716   2.4812   2.4941   2.5241   2.5289
  2.5350   2.5534   2.5687   2.5838   2.6002   2.6073   2.6130   2.6247
  2.6558   2.6858   2.6974   2.7056   2.7117   2.7195   2.7443   2.7561
  2.7615   2.7852   2.7987   2.8050   2.8235   2.8627   2.8747   2.8933
  2.9111   2.9216   2.9290   2.9555   2.9648   2.9758   2.9868   2.9951
  3.0107   3.0323   3.0530   3.0642   3.0860   3.1122   3.1282   3.1500
  3.1585   3.1799   3.2015   3.2647   3.2734   3.3089   3.3525   3.3678
  3.4131   3.4298   3.4855   3.5077   3.5214   3.5683   3.7717   3.7799
  3.8011   3.8153   3.8301   3.8616   3.8934   3.8975   3.9333   3.9472
  4.0025   4.0258   4.0541   4.1157   4.1351   4.2033   4.2080   4.2579
  4.2956   4.3546   4.3850   5.0886   5.1148   5.1274   5.1727   5.4500
  5.4731   5.6550   5.7046   5.7488  23.7831  23.8278  23.8332  23.8645
 23.8802  23.8963  23.9067  23.9339  23.9491  23.9736  49.9257  49.9741
 49.9910
 --------------------------------------------------------------

          Ground-State Mulliken Net Atomic Charges

     Atom                 Charge (a.u.)
  ----------------------------------------
      1 C                     0.132501
      2 H                     0.256624
      3 C                    -0.534717
      4 H                     0.236335
      5 O                    -0.225024
      6 H                     0.254244
      7 C                    -0.623473
      8 H                     0.207355
      9 H                     0.128122
     10 C                     0.472054
     11 H                     0.160251
     12 C                    -0.725030
     13 H                     0.134852
     14 H                     0.145328
     15 H                     0.143795
     16 C                    -0.538308
     17 H                     0.164014
     18 H                     0.162838
     19 C                    -0.416701
     20 H                     0.179501
     21 H                     0.162334
     22 C                     0.743842
     23 C                    -0.450644
     24 O                    -0.195171
     25 C                    -0.735031
     26 H                     0.199364
     27 O                    -0.247247
     28 H                     0.182216
     29 H                     0.283128
     30 H                     0.133573
     31 H                     0.209075
  ----------------------------------------
  Sum of atomic charges =     0.000000

 -----------------------------------------------------------------
                    Cartesian Multipole Moments
 -----------------------------------------------------------------
    Charge (ESU x 10^10)
                 0.0000
    Dipole Moment (Debye)
         X       4.6272      Y       0.2071      Z       1.3891
       Tot       4.8356
    Quadrupole Moments (Debye-Ang)
        XX     -88.1918     XY       5.4802     YY     -82.6187
        XZ      -2.4592     YZ      -7.3743     ZZ     -85.5721
    Octopole Moments (Debye-Ang^2)
       XXX      -0.2158    XXY      -8.4387    XYY      24.9485
       YYY      25.7331    XXZ       7.9318    XYZ      19.6834
       YYZ       6.1382    XZZ       5.3750    YZZ       5.2946
       ZZZ       8.4463
    Hexadecapole Moments (Debye-Ang^3)
      XXXX   -2688.7661   XXXY      62.7397   XXYY    -671.6412
      XYYY      58.7582   YYYY    -948.2307   XXXZ       2.9359
      XXYZ     -71.6016   XYYZ     -10.4477   YYYZ     -72.5705
      XXZZ    -512.9096   XYZZ       1.0450   YYZZ    -229.3142
      XZZZ      -6.5718   YZZZ     -43.7497   ZZZZ    -265.3359
 -----------------------------------------------------------------
 Calculating analytic gradient of the SCF energy
 Gradient of SCF Energy
            1           2           3           4           5           6
    1   0.0018663  -0.0005867  -0.0020646  -0.0004441   0.0001031   0.0001541
    2  -0.0010951   0.0000879   0.0004824   0.0003961  -0.0004189   0.0000636
    3  -0.0016729  -0.0001744   0.0007869  -0.0001617   0.0005038  -0.0008810
            7           8           9          10          11          12
    1  -0.0000966   0.0000724  -0.0000931  -0.0002106   0.0000959   0.0001446
    2   0.0000191  -0.0001638  -0.0001223   0.0002735  -0.0000564   0.0002965
    3  -0.0002889  -0.0000605   0.0002392   0.0002682   0.0001995  -0.0002003
           13          14          15          16          17          18
    1  -0.0001083  -0.0001396  -0.0000480  -0.0001341  -0.0000377   0.0001794
    2   0.0000423   0.0000908   0.0000354  -0.0002729   0.0002259  -0.0000469
    3  -0.0000115   0.0000517  -0.0000336  -0.0002383  -0.0001271  -0.0002121
           19          20          21          22          23          24
    1  -0.0009256  -0.0001699   0.0002138  -0.0031875   0.0013311   0.0000247
    2  -0.0000388  -0.0003767  -0.0001195  -0.0006075  -0.0002824   0.0008444
    3   0.0009275  -0.0003859   0.0000633   0.0035243  -0.0009956  -0.0000508
           25          26          27          28          29          30
    1   0.0007647  -0.0001264  -0.0007727   0.0003634   0.0017959   0.0009753
    2   0.0002434   0.0003306   0.0009289  -0.0003835  -0.0003633  -0.0006770
    3  -0.0020567  -0.0001105  -0.0006055   0.0001698   0.0016859   0.0004124
           31
    1   0.0010606
    2   0.0006641
    3  -0.0005651
 Max gradient component =       3.524E-03
 RMS gradient           =       8.097E-04
 Gradient time:  CPU 113.16 s  wall 19.11 s
 Geometry Optimization Parameters
   NAtoms,    NIC,     NZ,  NCons,   NDum,   NFix, NCnnct, MaxDiis
       31     245       0       0       0       0       0       0

 Cartesian Hessian Update
 Hessian Updated using BFGS Update


** GEOMETRY OPTIMIZATION IN DELOCALIZED INTERNAL COORDINATES **
   Searching for a Minimum

   Optimization Cycle:  16

                       Coordinates (Angstroms)
     ATOM                X               Y               Z
      1  C        -0.2505856820   -0.2502944486   -0.1610325172
      2  H        -0.3092264495   -0.3083604086   -1.2545858008
      3  C         0.4934615794    1.0464716217    0.1968140779
      4  H         0.4455065643    1.1953210042    1.2851904765
      5  O        -0.1654393133    2.1630217091   -0.4397224228
      6  H         0.4712558101    2.8740996335   -0.5667945307
      7  C         1.9589657668    1.0176947297   -0.2464024788
      8  H         1.9881573298    0.9911213889   -1.3439276738
      9  H         2.4391776163    1.9538028684    0.0682992290
     10  C         2.7451157384   -0.1785861425    0.3038637523
     11  H         2.7428159492   -0.1149981150    1.4016675079
     12  C         4.2000330050   -0.1532667017   -0.1735664705
     13  H         4.7003969257    0.7731135296    0.1240213516
     14  H         4.7672876133   -0.9887764969    0.2460532012
     15  H         4.2538207269   -0.2274418736   -1.2648979810
     16  C         2.0192540096   -1.4702137323   -0.0945787064
     17  H         2.5346749246   -2.3369624431    0.3318826426
     18  H         2.0647414878   -1.5853351462   -1.1857436953
     19  C         0.5581518767   -1.4604321815    0.3660766835
     20  H         0.0732011635   -2.3862027235    0.0429303936
     21  H         0.5291475874   -1.4603233810    1.4642252104
     22  C        -1.7080543817   -0.3358143090    0.3879858140
     23  C        -2.3090809713   -1.6561795195   -0.0701823582
     24  O        -2.4912386411   -1.9318694860   -1.2326092938
     25  C        -2.6985677041    0.7872144884   -0.0429429152
     26  H        -2.5849514043    0.9884089404   -1.1134275733
     27  O        -2.5842826014    1.9672519040    0.7298023728
     28  H        -3.7173987506    0.4255643136    0.1175304331
     29  H        -1.7421578848    2.3761434653    0.4747706297
     30  H        -2.6053130310   -2.3748603549    0.7252599480
     31  H        -1.6683402523   -0.3252194806    1.4828367378
   Point Group: c1    Number of degrees of freedom:    87


   Energy is   -617.748545860

 Hessian Updated using BFGS Update

 87 Hessian modes will be used to form the next step
  Hessian Eigenvalues:
     0.000007    0.000526    0.005213    0.005449    0.005607    0.006848
     0.007928    0.009689    0.019607    0.020614    0.029700    0.036359
     0.038497    0.039650    0.040704    0.044477    0.045125    0.046765
     0.047712    0.048506    0.049477    0.049930    0.051984    0.054042
     0.055836    0.056191    0.056975    0.057908    0.059433    0.062504
     0.070489    0.077435    0.082288    0.083232    0.083766    0.086589
     0.093013    0.112042    0.114716    0.133496    0.144626    0.149698
     0.158073    0.159604    0.159988    0.160055    0.160339    0.165048
     0.172573    0.182301    0.191909    0.197127    0.222790    0.232282
     0.265320    0.270929    0.278395    0.281107    0.287544    0.290124
     0.291965    0.296080    0.298507    0.313937    0.331565    0.337006
     0.337304    0.338533    0.338915    0.339132    0.339422    0.339544
     0.339843    0.340280    0.340790    0.341654    0.342021    0.342309
     0.342342    0.343255    0.415411    0.418268    0.506552    0.520810
     0.806477    0.900574    3.525490
**WARNING** Magnitude of eigenvalue   1 too small.  Replaced by     0.000100

 Minimum Search - Taking Simple RFO Step
 Searching for Lamda that Minimizes Along All modes
 Value Taken    Lamda =  -0.00082092
 Calculated Step too Large.  Step scaled by  0.400470
 Step Taken.  Stepsize is  0.300000

                             Maximum     Tolerance    Cnvgd?
         Gradient           0.004764      0.000300      NO
         Displacement       0.165577      0.001200      NO
         Energy change     -0.000121      0.000001      NO


 New Cartesian Coordinates Obtained by Inverse Iteration

 Displacement from previous Coordinates is:  0.356360
 ----------------------------------------------------------------
             Standard Nuclear Orientation (Angstroms)
    I     Atom           X                Y                Z
 ----------------------------------------------------------------
    1      C      -0.2521643050    -0.2476594716    -0.1623044534
    2      H      -0.3081489982    -0.3025986090    -1.2560238141
    3      C       0.4947156643     1.0523683606     0.1881366167
    4      H       0.4479468007     1.2066977326     1.2763690498
    5      O      -0.1620104299     2.1634887264    -0.4596015199
    6      H       0.4934743311     2.8391524898    -0.6603089607
    7      C       1.9616669878     1.0161819332    -0.2524573273
    8      H       1.9923559809     0.9842441313    -1.3499980487
    9      H       2.4428656873     1.9539440554     0.0578230506
   10      C       2.7474029202    -0.1767717457     0.3069003376
   11      H       2.7397633286    -0.1053222573     1.4040119005
   12      C       4.2060702503    -0.1547997200    -0.1625053372
   13      H       4.7016337250     0.7779848117     0.1230172505
   14      H       4.7736772719    -0.9811453301     0.2746076526
   15      H       4.2666921839    -0.2472853928    -1.2517716061
   16      C       2.0229441286    -1.4690690677    -0.0864845048
   17      H       2.5351353791    -2.3343459858     0.3476933808
   18      H       2.0741761954    -1.5894134430    -1.1765786649
   19      C       0.5580365196    -1.4576354035     0.3624395530
   20      H       0.0754547920    -2.3795644582     0.0276625945
   21      H       0.5192038691    -1.4651796381     1.4603720031
   22      C      -1.7107989776    -0.3467457448     0.3880230086
   23      C      -2.3130462435    -1.6583696860    -0.0914491629
   24      O      -2.4999585861    -1.9153543506    -1.2577159334
   25      C      -2.7019608003     0.7855817050    -0.0093271913
   26      H      -2.5914627718     1.0221848990    -1.0701244558
   27      O      -2.5737500282     1.9464394364     0.8000693629
   28      H      -3.7234051315     0.4322891050     0.1480474921
   29      H      -1.8014154686     2.4224852945     0.4668511962
   30      H      -2.5950053161    -2.3963301719     0.6898976080
   31      H      -1.6695603514    -0.3613595526     1.4835249673
 ----------------------------------------------------------------
 Molecular Point Group                 C1    NOp =  1
 Largest Abelian Subgroup              C1    NOp =  1
 Nuclear Repulsion Energy =   877.0611044646 hartrees
 There are       51 alpha and       51 beta electrons
 Applying Cartesian multipole field
    Component          Value
    ---------          -----
     (2,0,0)        1.00000E-11
     (0,2,0)        2.00000E-11
     (0,0,2)       -3.00000E-11
 Nucleus-field energy     =     0.0000000289 hartrees
 Requested basis set is 6-311++G(d,p)
 There are 168 shells and 412 basis functions
 A cutoff of  1.0D-11 yielded  12115 shell pairs
 There are     72445 function pairs (     76844 Cartesian)
 Smallest overlap matrix eigenvalue = 1.69E-06

 Q-Chem warning in module stvman/mkSTV.C, line 306:

 Overlap eigenvalue is smaller than square root of threshold
 Use THRESH >= 12 to get rid of this warning

 Guess from superposition of atomic densities
 Warning:  Energy on first SCF cycle will be non-variational
 SAD guess density has 102.000000 electrons

 -----------------------------------------------------------------------
  General SCF calculation program by
  Eric Jon Sundstrom, Paul Horn, Yuezhi Mao, Dmitri Zuev, Alec White,
  David Stuck, Shaama M.S., Shane Yost, Joonho Lee, David Small,
  Daniel Levine, Susi Lehtola, Hugh Burton, Evgeny Epifanovsky
 -----------------------------------------------------------------------
 Exchange:     0.2000 Hartree-Fock + 0.0800 Slater + 0.7200 B88
 Correlation:  0.1900 VWN1RPA + 0.8100 LYP
 Using SG-1 standard quadrature grid
 using 6 threads for integral computing
 -------------------------------------------------------
 OpenMP Integral computing Module                
 Release: version 2.0, May 2017, Q-Chem Inc. Pleasanton 
 -------------------------------------------------------
 -------------------------------------------------------
 OpenMP BLAS3 based DFT computing Module                
 Release: version 1.0, May 2013, Q-Chem Inc. Pittsburgh 
 -------------------------------------------------------
 A restricted SCF calculation will be
 performed using DIIS
 SCF converges when DIIS error is below 1.0e-08
 ---------------------------------------
  Cycle       Energy         DIIS error
 ---------------------------------------
    1    -620.1487583233      2.99e-02  
    2    -617.4459383285      3.96e-03  
    3    -617.1202786612      5.97e-03  
    4    -617.7219920671      1.25e-03  
    5    -617.7461171026      3.77e-04  
    6    -617.7482047986      1.15e-04  
    7    -617.7484045413      3.51e-05  
    8    -617.7484240931      8.57e-06  
    9    -617.7484252995      2.19e-06  
   10    -617.7484253781      6.56e-07  
   11    -617.7484253854      1.95e-07  
   12    -617.7484253860      7.03e-08  
   13    -617.7484253859      2.09e-08  
   14    -617.7484253860      6.34e-09  Convergence criterion met
 ---------------------------------------
 SCF time:   CPU 527.86s  wall 92.00s 
 SCF   energy in the final basis set =     -617.7484253860
 Total energy in the final basis set =     -617.7484253860

 --------------------------------------------------------------

                    Orbital Energies (a.u.)
 --------------------------------------------------------------

 Alpha MOs
 -- Occupied --
-19.1485 -19.1301 -19.1066 -10.2662 -10.2411 -10.2165 -10.1928 -10.1905
-10.1885 -10.1865 -10.1816 -10.1776 -10.1719  -1.0605  -1.0501  -1.0108
 -0.8572  -0.8104  -0.7557  -0.7518  -0.6926  -0.6546  -0.6337  -0.6086
 -0.5783  -0.5597  -0.5334  -0.5114  -0.4974  -0.4843  -0.4755  -0.4592
 -0.4549  -0.4362  -0.4297  -0.4153  -0.4116  -0.4078  -0.3960  -0.3901
 -0.3748  -0.3711  -0.3637  -0.3491  -0.3398  -0.3347  -0.3250  -0.3168
 -0.2992  -0.2791  -0.2538
 -- Virtual --
 -0.0447  -0.0186  -0.0108  -0.0047   0.0020   0.0141   0.0191   0.0226
  0.0270   0.0302   0.0408   0.0433   0.0508   0.0550   0.0583   0.0616
  0.0692   0.0709   0.0769   0.0838   0.0928   0.0934   0.0987   0.1017
  0.1068   0.1090   0.1122   0.1138   0.1174   0.1209   0.1224   0.1268
  0.1276   0.1329   0.1357   0.1391   0.1408   0.1434   0.1459   0.1486
  0.1547   0.1560   0.1582   0.1631   0.1673   0.1700   0.1735   0.1752
  0.1781   0.1816   0.1825   0.1901   0.1935   0.1981   0.2020   0.2053
  0.2102   0.2145   0.2236   0.2264   0.2300   0.2308   0.2356   0.2456
  0.2460   0.2492   0.2566   0.2609   0.2623   0.2669   0.2720   0.2791
  0.2798   0.2860   0.2919   0.2973   0.3000   0.3045   0.3135   0.3188
  0.3219   0.3279   0.3313   0.3355   0.3436   0.3477   0.3482   0.3517
  0.3603   0.3667   0.3691   0.3740   0.3803   0.3845   0.3955   0.4048
  0.4097   0.4179   0.4317   0.4433   0.4536   0.4626   0.4744   0.4831
  0.4873   0.4985   0.5071   0.5253   0.5348   0.5439   0.5511   0.5656
  0.5715   0.5777   0.5873   0.5989   0.6047   0.6140   0.6190   0.6219
  0.6385   0.6411   0.6559   0.6617   0.6693   0.6766   0.6819   0.6977
  0.7051   0.7123   0.7194   0.7222   0.7369   0.7431   0.7461   0.7517
  0.7570   0.7616   0.7693   0.7739   0.7773   0.7833   0.7889   0.7949
  0.7983   0.8131   0.8262   0.8522   0.8811   0.8964   0.9308   0.9575
  0.9819   0.9893   0.9944   1.0218   1.0336   1.0429   1.0544   1.0791
  1.1108   1.1246   1.1288   1.1456   1.1653   1.1801   1.1854   1.1983
  1.2106   1.2158   1.2239   1.2344   1.2554   1.2754   1.2943   1.2971
  1.3039   1.3542   1.3592   1.3885   1.4125   1.4305   1.4434   1.4564
  1.4813   1.4884   1.5040   1.5187   1.5379   1.5451   1.5535   1.5561
  1.5656   1.5696   1.5790   1.5879   1.5988   1.6002   1.6120   1.6162
  1.6210   1.6250   1.6288   1.6396   1.6491   1.6602   1.6693   1.6873
  1.6965   1.6969   1.7191   1.7310   1.7421   1.7569   1.7618   1.7759
  1.7899   1.7981   1.8115   1.8172   1.8397   1.8437   1.8473   1.8701
  1.8810   1.8916   1.9172   1.9373   1.9621   1.9686   1.9826   1.9995
  2.0081   2.0345   2.0456   2.0599   2.0942   2.1098   2.1204   2.1289
  2.1390   2.1732   2.1823   2.1878   2.2074   2.2359   2.2502   2.2707
  2.2908   2.3002   2.3178   2.3446   2.3677   2.3705   2.3995   2.4071
  2.4185   2.4412   2.4514   2.4709   2.4815   2.4947   2.5247   2.5290
  2.5350   2.5518   2.5688   2.5853   2.6010   2.6079   2.6163   2.6286
  2.6581   2.6878   2.6969   2.7036   2.7109   2.7166   2.7469   2.7551
  2.7628   2.7843   2.7997   2.8104   2.8225   2.8614   2.8765   2.8931
  2.9101   2.9223   2.9287   2.9601   2.9629   2.9761   2.9865   2.9973
  3.0079   3.0288   3.0496   3.0613   3.0822   3.1107   3.1291   3.1503
  3.1590   3.1768   3.1960   3.2600   3.2640   3.3124   3.3520   3.3572
  3.4076   3.4293   3.4845   3.5067   3.5252   3.5659   3.7710   3.7800
  3.8080   3.8154   3.8328   3.8628   3.8861   3.8975   3.9344   3.9468
  4.0039   4.0249   4.0531   4.1138   4.1303   4.2013   4.2049   4.2559
  4.2963   4.3584   4.3868   5.0876   5.1170   5.1254   5.1717   5.4514
  5.4652   5.6562   5.7002   5.7471  23.7835  23.8279  23.8338  23.8638
 23.8788  23.8958  23.9053  23.9339  23.9493  23.9737  49.9279  49.9692
 49.9902
 --------------------------------------------------------------

          Ground-State Mulliken Net Atomic Charges

     Atom                 Charge (a.u.)
  ----------------------------------------
      1 C                     0.187978
      2 H                     0.253907
      3 C                    -0.579554
      4 H                     0.238356
      5 O                    -0.222565
      6 H                     0.253414
      7 C                    -0.649959
      8 H                     0.205507
      9 H                     0.133265
     10 C                     0.475156
     11 H                     0.159989
     12 C                    -0.728010
     13 H                     0.134524
     14 H                     0.145751
     15 H                     0.143600
     16 C                    -0.541464
     17 H                     0.163949
     18 H                     0.162744
     19 C                    -0.415930
     20 H                     0.179110
     21 H                     0.163630
     22 C                     0.730573
     23 C                    -0.434397
     24 O                    -0.196392
     25 C                    -0.721981
     26 H                     0.196828
     27 O                    -0.241644
     28 H                     0.187850
     29 H                     0.275719
     30 H                     0.134209
     31 H                     0.205837
  ----------------------------------------
  Sum of atomic charges =     0.000000

 -----------------------------------------------------------------
                    Cartesian Multipole Moments
 -----------------------------------------------------------------
    Charge (ESU x 10^10)
                 0.0000
    Dipole Moment (Debye)
         X       4.4873      Y       0.2418      Z       1.1863
       Tot       4.6477
    Quadrupole Moments (Debye-Ang)
        XX     -87.6354     XY       4.9857     YY     -82.2808
        XZ      -2.3357     YZ      -8.0018     ZZ     -85.8613
    Octopole Moments (Debye-Ang^2)
       XXX      -1.6591    XXY      -6.5568    XYY      22.3498
       YYY      25.8577    XXZ       7.4982    XYZ      20.0852
       YYZ       4.3658    XZZ       6.4451    YZZ       5.3854
       ZZZ       7.6779
    Hexadecapole Moments (Debye-Ang^3)
      XXXX   -2691.6226   XXXY      57.1993   XXYY    -665.3003
      XYYY      52.2963   YYYY    -944.1437   XXXZ       5.1826
      XXYZ     -74.2535   XYYZ      -9.4463   YYYZ     -77.6505
      XXZZ    -517.2482   XYZZ       1.6566   YYZZ    -229.5350
      XZZZ      -4.9621   YZZZ     -47.4248   ZZZZ    -272.2076
 -----------------------------------------------------------------
 Calculating analytic gradient of the SCF energy
 Gradient of SCF Energy
            1           2           3           4           5           6
    1   0.0008427  -0.0000330  -0.0001065  -0.0000429   0.0005312   0.0004956
    2  -0.0009526   0.0004291   0.0017024  -0.0002619  -0.0006670  -0.0002964
    3  -0.0014785  -0.0000600  -0.0000200   0.0005111  -0.0000528  -0.0008930
            7           8           9          10          11          12
    1  -0.0003337  -0.0001311   0.0001841  -0.0001632   0.0000571   0.0006588
    2  -0.0006719   0.0001393   0.0001147  -0.0003009  -0.0000324   0.0001478
    3  -0.0002325   0.0000292   0.0003451  -0.0000621   0.0000683  -0.0003512
           13          14          15          16          17          18
    1  -0.0000843   0.0000024  -0.0000431   0.0001589   0.0001351   0.0000092
    2   0.0000706   0.0001225  -0.0000283   0.0000344   0.0001118   0.0001045
    3   0.0000032   0.0000800   0.0001490   0.0002428  -0.0000012  -0.0000054
           19          20          21          22          23          24
    1  -0.0008392  -0.0000470   0.0001235  -0.0033304  -0.0001402   0.0003709
    2  -0.0000018   0.0004137  -0.0000834  -0.0014818   0.0006405   0.0002550
    3   0.0004267  -0.0005849   0.0001786   0.0025260   0.0004743  -0.0003001
           25          26          27          28          29          30
    1  -0.0000880   0.0000765   0.0011174   0.0003541  -0.0018663   0.0014526
    2  -0.0022054   0.0004488   0.0022078   0.0008553  -0.0004830  -0.0006566
    3  -0.0042305   0.0009963   0.0017949   0.0001629   0.0004886  -0.0002240
           31
    1   0.0006787
    2   0.0003256
    3   0.0000193
 Max gradient component =       4.231E-03
 RMS gradient           =       8.932E-04
 Gradient time:  CPU 112.91 s  wall 19.06 s
 Geometry Optimization Parameters
   NAtoms,    NIC,     NZ,  NCons,   NDum,   NFix, NCnnct, MaxDiis
       31     245       0       0       0       0       0       0

 Cartesian Hessian Update
 Hessian Updated using BFGS Update


** GEOMETRY OPTIMIZATION IN DELOCALIZED INTERNAL COORDINATES **
   Searching for a Minimum

   Optimization Cycle:  17

                       Coordinates (Angstroms)
     ATOM                X               Y               Z
      1  C        -0.2521643050   -0.2476594716   -0.1623044534
      2  H        -0.3081489982   -0.3025986090   -1.2560238141
      3  C         0.4947156643    1.0523683606    0.1881366167
      4  H         0.4479468007    1.2066977326    1.2763690498
      5  O        -0.1620104299    2.1634887264   -0.4596015199
      6  H         0.4934743311    2.8391524898   -0.6603089607
      7  C         1.9616669878    1.0161819332   -0.2524573273
      8  H         1.9923559809    0.9842441313   -1.3499980487
      9  H         2.4428656873    1.9539440554    0.0578230506
     10  C         2.7474029202   -0.1767717457    0.3069003376
     11  H         2.7397633286   -0.1053222573    1.4040119005
     12  C         4.2060702503   -0.1547997200   -0.1625053372
     13  H         4.7016337250    0.7779848117    0.1230172505
     14  H         4.7736772719   -0.9811453301    0.2746076526
     15  H         4.2666921839   -0.2472853928   -1.2517716061
     16  C         2.0229441286   -1.4690690677   -0.0864845048
     17  H         2.5351353791   -2.3343459858    0.3476933808
     18  H         2.0741761954   -1.5894134430   -1.1765786649
     19  C         0.5580365196   -1.4576354035    0.3624395530
     20  H         0.0754547920   -2.3795644582    0.0276625945
     21  H         0.5192038691   -1.4651796381    1.4603720031
     22  C        -1.7107989776   -0.3467457448    0.3880230086
     23  C        -2.3130462435   -1.6583696860   -0.0914491629
     24  O        -2.4999585861   -1.9153543506   -1.2577159334
     25  C        -2.7019608003    0.7855817050   -0.0093271913
     26  H        -2.5914627718    1.0221848990   -1.0701244558
     27  O        -2.5737500282    1.9464394364    0.8000693629
     28  H        -3.7234051315    0.4322891050    0.1480474921
     29  H        -1.8014154686    2.4224852945    0.4668511962
     30  H        -2.5950053161   -2.3963301719    0.6898976080
     31  H        -1.6695603514   -0.3613595526    1.4835249673
   Point Group: c1    Number of degrees of freedom:    87


   Energy is   -617.748425386

 Hessian Updated using BFGS Update

 87 Hessian modes will be used to form the next step
  Hessian Eigenvalues:
     0.000007    0.004468    0.005364    0.005583    0.006382    0.007430
     0.008066    0.010499    0.019625    0.020860    0.030510    0.036371
     0.038503    0.039906    0.040833    0.044523    0.045280    0.046757
     0.048242    0.048780    0.049529    0.050183    0.052516    0.054011
     0.055836    0.056194    0.056975    0.057903    0.059446    0.062825
     0.070620    0.077544    0.082283    0.083293    0.083765    0.086479
     0.093166    0.112039    0.116713    0.133493    0.144656    0.149562
     0.158176    0.159736    0.159993    0.160058    0.160679    0.164974
     0.175510    0.183292    0.193161    0.197159    0.222801    0.231568
     0.264843    0.271022    0.278545    0.281130    0.287804    0.290123
     0.291902    0.296076    0.300226    0.313469    0.332193    0.337150
     0.338503    0.338801    0.339122    0.339304    0.339518    0.339833
     0.339945    0.340688    0.341450    0.341751    0.342024    0.342311
     0.342353    0.343184    0.415407    0.431732    0.512298    0.521173
     0.844694    0.900505    3.372388
**WARNING** Magnitude of eigenvalue   1 too small.  Replaced by     0.000100

 Minimum Search - Taking Simple RFO Step
 Searching for Lamda that Minimizes Along All modes
 Value Taken    Lamda =  -0.00062637
 Calculated Step too Large.  Step scaled by  0.507548
 Step Taken.  Stepsize is  0.300000

                             Maximum     Tolerance    Cnvgd?
         Gradient           0.005524      0.000300      NO
         Displacement       0.163529      0.001200      NO
         Energy change      0.000120      0.000001      NO


 New Cartesian Coordinates Obtained by Inverse Iteration

 Displacement from previous Coordinates is:  0.391211
 ----------------------------------------------------------------
             Standard Nuclear Orientation (Angstroms)
    I     Atom           X                Y                Z
 ----------------------------------------------------------------
    1      C      -0.2504664609    -0.2545027118    -0.1612754207
    2      H      -0.3081263931    -0.3195266634    -1.2540708054
    3      C       0.4898958881     1.0503740070     0.1804519380
    4      H       0.4415750475     1.2152338735     1.2667913591
    5      O      -0.1706382588     2.1551889807    -0.4744361676
    6      H       0.4851606255     2.8193221209    -0.7095546438
    7      C       1.9570011118     1.0160175812    -0.2588385894
    8      H       1.9889226681     0.9757239662    -1.3561774704
    9      H       2.4355710400     1.9566368803     0.0462203787
   10      C       2.7455577161    -0.1716636350     0.3076010381
   11      H       2.7387354447    -0.0939418949     1.4043603676
   12      C       4.2033704772    -0.1472888689    -0.1637419955
   13      H       4.6961593237     0.7885122200     0.1165711617
   14      H       4.7739459581    -0.9697162702     0.2767467344
   15      H       4.2627814534    -0.2449037300    -1.2526882525
   16      C       2.0246118665    -1.4693238466    -0.0772327708
   17      H       2.5406535563    -2.3297775918     0.3616032318
   18      H       2.0743216289    -1.5966831746    -1.1666900108
   19      C       0.5610534765    -1.4576338530     0.3759746554
   20      H       0.0778920296    -2.3841953610     0.0540661240
   21      H       0.5270426419    -1.4511191597     1.4740946191
   22      C      -1.7066000249    -0.3559762337     0.3904831817
   23      C      -2.3205950380    -1.6479727932    -0.1256197361
   24      O      -2.4152876737    -1.9115623995    -1.3015153129
   25      C      -2.6965608381     0.7873769428     0.0156343379
   26      H      -2.6017918060     1.0244903352    -1.0472013318
   27      O      -2.5504352639     1.9437609060     0.8256216242
   28      H      -3.7169397299     0.4368467986     0.1894076121
   29      H      -1.7625554185     2.4028772294     0.5017962788
   30      H      -2.7084087726    -2.3589188956     0.6357243381
   31      H      -1.6653176682    -0.3935621064     1.4846895713
 ----------------------------------------------------------------
 Molecular Point Group                 C1    NOp =  1
 Largest Abelian Subgroup              C1    NOp =  1
 Nuclear Repulsion Energy =   878.0892380198 hartrees
 There are       51 alpha and       51 beta electrons
 Applying Cartesian multipole field
    Component          Value
    ---------          -----
     (2,0,0)        1.00000E-11
     (0,2,0)        2.00000E-11
     (0,0,2)       -3.00000E-11
 Nucleus-field energy     =     0.0000000286 hartrees
 Requested basis set is 6-311++G(d,p)
 There are 168 shells and 412 basis functions
 A cutoff of  1.0D-11 yielded  12110 shell pairs
 There are     72443 function pairs (     76845 Cartesian)
 Smallest overlap matrix eigenvalue = 1.68E-06

 Q-Chem warning in module stvman/mkSTV.C, line 306:

 Overlap eigenvalue is smaller than square root of threshold
 Use THRESH >= 12 to get rid of this warning

 Guess from superposition of atomic densities
 Warning:  Energy on first SCF cycle will be non-variational
 SAD guess density has 102.000000 electrons

 -----------------------------------------------------------------------
  General SCF calculation program by
  Eric Jon Sundstrom, Paul Horn, Yuezhi Mao, Dmitri Zuev, Alec White,
  David Stuck, Shaama M.S., Shane Yost, Joonho Lee, David Small,
  Daniel Levine, Susi Lehtola, Hugh Burton, Evgeny Epifanovsky
 -----------------------------------------------------------------------
 Exchange:     0.2000 Hartree-Fock + 0.0800 Slater + 0.7200 B88
 Correlation:  0.1900 VWN1RPA + 0.8100 LYP
 Using SG-1 standard quadrature grid
 using 6 threads for integral computing
 -------------------------------------------------------
 OpenMP Integral computing Module                
 Release: version 2.0, May 2017, Q-Chem Inc. Pleasanton 
 -------------------------------------------------------
 -------------------------------------------------------
 OpenMP BLAS3 based DFT computing Module                
 Release: version 1.0, May 2013, Q-Chem Inc. Pittsburgh 
 -------------------------------------------------------
 A restricted SCF calculation will be
 performed using DIIS
 SCF converges when DIIS error is below 1.0e-08
 ---------------------------------------
  Cycle       Energy         DIIS error
 ---------------------------------------
    1    -620.1541853842      2.99e-02  
    2    -617.4460998032      3.96e-03  
    3    -617.1199089515      5.97e-03  
    4    -617.7221930409      1.25e-03  
    5    -617.7463773629      3.77e-04  
    6    -617.7484652653      1.14e-04  
    7    -617.7486634057      3.52e-05  
    8    -617.7486830879      8.59e-06  
    9    -617.7486842957      2.19e-06  
   10    -617.7486843740      6.56e-07  
   11    -617.7486843813      1.98e-07  
   12    -617.7486843818      7.11e-08  
   13    -617.7486843819      2.08e-08  
   14    -617.7486843819      6.28e-09  Convergence criterion met
 ---------------------------------------
 SCF time:   CPU 528.50s  wall 93.00s 
 SCF   energy in the final basis set =     -617.7486843819
 Total energy in the final basis set =     -617.7486843819

 --------------------------------------------------------------

                    Orbital Energies (a.u.)
 --------------------------------------------------------------

 Alpha MOs
 -- Occupied --
-19.1485 -19.1303 -19.1072 -10.2664 -10.2406 -10.2178 -10.1912 -10.1902
-10.1885 -10.1862 -10.1807 -10.1770 -10.1716  -1.0609  -1.0502  -1.0114
 -0.8568  -0.8102  -0.7555  -0.7518  -0.6925  -0.6538  -0.6337  -0.6086
 -0.5781  -0.5602  -0.5336  -0.5113  -0.4983  -0.4829  -0.4754  -0.4596
 -0.4542  -0.4355  -0.4298  -0.4156  -0.4118  -0.4076  -0.3969  -0.3896
 -0.3753  -0.3705  -0.3632  -0.3488  -0.3395  -0.3342  -0.3246  -0.3162
 -0.2993  -0.2794  -0.2544
 -- Virtual --
 -0.0447  -0.0183  -0.0105  -0.0043   0.0021   0.0137   0.0193   0.0230
  0.0271   0.0304   0.0410   0.0427   0.0516   0.0549   0.0587   0.0618
  0.0691   0.0713   0.0763   0.0844   0.0921   0.0934   0.0988   0.1016
  0.1073   0.1090   0.1127   0.1141   0.1176   0.1218   0.1223   0.1269
  0.1282   0.1330   0.1357   0.1388   0.1405   0.1439   0.1459   0.1490
  0.1549   0.1565   0.1582   0.1628   0.1669   0.1705   0.1735   0.1753
  0.1774   0.1825   0.1838   0.1897   0.1936   0.1988   0.2024   0.2050
  0.2101   0.2158   0.2235   0.2262   0.2299   0.2308   0.2373   0.2455
  0.2465   0.2503   0.2562   0.2608   0.2625   0.2671   0.2729   0.2798
  0.2809   0.2858   0.2930   0.2981   0.2995   0.3055   0.3139   0.3195
  0.3213   0.3285   0.3298   0.3353   0.3438   0.3477   0.3480   0.3529
  0.3601   0.3666   0.3691   0.3744   0.3809   0.3847   0.3963   0.4040
  0.4085   0.4180   0.4331   0.4438   0.4548   0.4617   0.4763   0.4843
  0.4902   0.4996   0.5078   0.5260   0.5352   0.5437   0.5523   0.5642
  0.5714   0.5782   0.5882   0.6008   0.6057   0.6114   0.6200   0.6243
  0.6400   0.6408   0.6564   0.6610   0.6699   0.6757   0.6823   0.6993
  0.7057   0.7124   0.7187   0.7240   0.7386   0.7448   0.7482   0.7527
  0.7591   0.7635   0.7685   0.7748   0.7776   0.7831   0.7888   0.7975
  0.8008   0.8099   0.8248   0.8515   0.8827   0.8973   0.9291   0.9562
  0.9805   0.9885   0.9959   1.0161   1.0371   1.0427   1.0529   1.0772
  1.1032   1.1282   1.1306   1.1449   1.1662   1.1788   1.1866   1.2008
  1.2119   1.2158   1.2285   1.2312   1.2622   1.2750   1.2973   1.2994
  1.3028   1.3551   1.3593   1.3880   1.4137   1.4308   1.4441   1.4578
  1.4823   1.4907   1.5030   1.5186   1.5395   1.5444   1.5528   1.5570
  1.5647   1.5704   1.5767   1.5909   1.5961   1.6006   1.6127   1.6168
  1.6225   1.6270   1.6304   1.6373   1.6490   1.6574   1.6711   1.6880
  1.6904   1.6974   1.7211   1.7337   1.7428   1.7573   1.7664   1.7778
  1.7898   1.8006   1.8115   1.8191   1.8357   1.8438   1.8459   1.8694
  1.8807   1.8927   1.9202   1.9367   1.9610   1.9702   1.9833   1.9980
  2.0071   2.0359   2.0478   2.0610   2.0976   2.1116   2.1248   2.1288
  2.1390   2.1742   2.1813   2.1908   2.2059   2.2382   2.2495   2.2669
  2.2905   2.3016   2.3214   2.3444   2.3707   2.3729   2.3993   2.4100
  2.4135   2.4425   2.4525   2.4710   2.4821   2.4965   2.5269   2.5294
  2.5344   2.5522   2.5686   2.5868   2.6018   2.6073   2.6166   2.6250
  2.6599   2.6813   2.6967   2.7044   2.7126   2.7183   2.7476   2.7553
  2.7640   2.7857   2.8007   2.8117   2.8236   2.8636   2.8737   2.8913
  2.9127   2.9218   2.9305   2.9601   2.9657   2.9767   2.9857   2.9977
  3.0122   3.0310   3.0486   3.0603   3.0798   3.1154   3.1282   3.1505
  3.1610   3.1780   3.1992   3.2587   3.2658   3.3137   3.3547   3.3612
  3.4109   3.4316   3.4849   3.5088   3.5267   3.5658   3.7721   3.7804
  3.8093   3.8162   3.8332   3.8634   3.8884   3.8984   3.9354   3.9490
  4.0063   4.0251   4.0528   4.1168   4.1300   4.1985   4.2062   4.2580
  4.2980   4.3576   4.3888   5.0835   5.1166   5.1212   5.1742   5.4498
  5.4666   5.6569   5.7017   5.7473  23.7850  23.8278  23.8341  23.8638
 23.8776  23.8961  23.9064  23.9353  23.9500  23.9742  49.9270  49.9712
 49.9903
 --------------------------------------------------------------

          Ground-State Mulliken Net Atomic Charges

     Atom                 Charge (a.u.)
  ----------------------------------------
      1 C                     0.202068
      2 H                     0.256881
      3 C                    -0.576601
      4 H                     0.238935
      5 O                    -0.226146
      6 H                     0.256101
      7 C                    -0.654685
      8 H                     0.203763
      9 H                     0.136832
     10 C                     0.469171
     11 H                     0.159801
     12 C                    -0.728624
     13 H                     0.133948
     14 H                     0.145770
     15 H                     0.143374
     16 C                    -0.541716
     17 H                     0.163434
     18 H                     0.162394
     19 C                    -0.427667
     20 H                     0.176212
     21 H                     0.160303
     22 C                     0.719864
     23 C                    -0.411713
     24 O                    -0.199417
     25 C                    -0.718132
     26 H                     0.198118
     27 O                    -0.242748
     28 H                     0.186033
     29 H                     0.278150
     30 H                     0.131864
     31 H                     0.204433
  ----------------------------------------
  Sum of atomic charges =     0.000000

 -----------------------------------------------------------------
                    Cartesian Multipole Moments
 -----------------------------------------------------------------
    Charge (ESU x 10^10)
                 0.0000
    Dipole Moment (Debye)
         X       4.2968      Y       0.2186      Z       1.1750
       Tot       4.4599
    Quadrupole Moments (Debye-Ang)
        XX     -86.7093     XY       5.3603     YY     -82.5041
        XZ      -2.2435     YZ      -8.2097     ZZ     -86.0645
    Octopole Moments (Debye-Ang^2)
       XXX      -7.1048    XXY      -8.2179    XYY      21.2645
       YYY      24.8081    XXZ       6.7578    XYZ      19.7197
       YYZ       4.2124    XZZ       6.4336    YZZ       6.0481
       ZZZ       8.3077
    Hexadecapole Moments (Debye-Ang^3)
      XXXX   -2661.8706   XXXY      63.1882   XXYY    -658.0813
      XYYY      55.5621   YYYY    -944.1528   XXXZ       9.2275
      XXYZ     -73.2824   XYYZ      -9.0191   YYYZ     -81.1207
      XXZZ    -515.3057   XYZZ       1.8622   YYZZ    -230.1437
      XZZZ      -4.4108   YZZZ     -51.0220   ZZZZ    -279.4686
 -----------------------------------------------------------------
 Calculating analytic gradient of the SCF energy
 Gradient of SCF Energy
            1           2           3           4           5           6
    1   0.0014353  -0.0004102  -0.0010048  -0.0002031   0.0005984   0.0004949
    2  -0.0012201   0.0003226   0.0016251  -0.0000205  -0.0007857  -0.0001940
    3  -0.0022152  -0.0001589   0.0003345   0.0003625   0.0000108  -0.0010126
            7           8           9          10          11          12
    1  -0.0003202  -0.0000624   0.0001296  -0.0001934   0.0000814   0.0005913
    2  -0.0005823   0.0000352   0.0000531  -0.0001104  -0.0000541   0.0002376
    3  -0.0003685   0.0000109   0.0004077   0.0000904   0.0001425  -0.0003707
           13          14          15          16          17          18
    1  -0.0001155  -0.0000578  -0.0000576   0.0000560   0.0000735   0.0000859
    2   0.0000683   0.0001317  -0.0000155  -0.0001016   0.0001829   0.0000597
    3   0.0000021   0.0000901   0.0001090   0.0000848  -0.0000557  -0.0000935
           19          20          21          22          23          24
    1  -0.0011900  -0.0001700   0.0002287  -0.0039063   0.0001937   0.0007555
    2   0.0000363   0.0001151  -0.0001153  -0.0014918   0.0003698   0.0006848
    3   0.0008540  -0.0006174   0.0001918   0.0039639  -0.0001276  -0.0004757
           25          26          27          28          29          30
    1   0.0001823  -0.0000288   0.0004736   0.0004092  -0.0006883   0.0014850
    2  -0.0013467   0.0004065   0.0020297   0.0004766  -0.0004546  -0.0009015
    3  -0.0042589   0.0007522   0.0012404   0.0002516   0.0010464   0.0001011
           31
    1   0.0011339
    2   0.0005593
    3  -0.0002921
 Max gradient component =       4.259E-03
 RMS gradient           =       9.694E-04
 Gradient time:  CPU 113.04 s  wall 19.09 s
 Geometry Optimization Parameters
   NAtoms,    NIC,     NZ,  NCons,   NDum,   NFix, NCnnct, MaxDiis
       31     245       0       0       0       0       0       0

 Cartesian Hessian Update
 Hessian Updated using BFGS Update


** GEOMETRY OPTIMIZATION IN DELOCALIZED INTERNAL COORDINATES **
   Searching for a Minimum

   Optimization Cycle:  18

                       Coordinates (Angstroms)
     ATOM                X               Y               Z
      1  C        -0.2504664609   -0.2545027118   -0.1612754207
      2  H        -0.3081263931   -0.3195266634   -1.2540708054
      3  C         0.4898958881    1.0503740070    0.1804519380
      4  H         0.4415750475    1.2152338735    1.2667913591
      5  O        -0.1706382588    2.1551889807   -0.4744361676
      6  H         0.4851606255    2.8193221209   -0.7095546438
      7  C         1.9570011118    1.0160175812   -0.2588385894
      8  H         1.9889226681    0.9757239662   -1.3561774704
      9  H         2.4355710400    1.9566368803    0.0462203787
     10  C         2.7455577161   -0.1716636350    0.3076010381
     11  H         2.7387354447   -0.0939418949    1.4043603676
     12  C         4.2033704772   -0.1472888689   -0.1637419955
     13  H         4.6961593237    0.7885122200    0.1165711617
     14  H         4.7739459581   -0.9697162702    0.2767467344
     15  H         4.2627814534   -0.2449037300   -1.2526882525
     16  C         2.0246118665   -1.4693238466   -0.0772327708
     17  H         2.5406535563   -2.3297775918    0.3616032318
     18  H         2.0743216289   -1.5966831746   -1.1666900108
     19  C         0.5610534765   -1.4576338530    0.3759746554
     20  H         0.0778920296   -2.3841953610    0.0540661240
     21  H         0.5270426419   -1.4511191597    1.4740946191
     22  C        -1.7066000249   -0.3559762337    0.3904831817
     23  C        -2.3205950380   -1.6479727932   -0.1256197361
     24  O        -2.4152876737   -1.9115623995   -1.3015153129
     25  C        -2.6965608381    0.7873769428    0.0156343379
     26  H        -2.6017918060    1.0244903352   -1.0472013318
     27  O        -2.5504352639    1.9437609060    0.8256216242
     28  H        -3.7169397299    0.4368467986    0.1894076121
     29  H        -1.7625554185    2.4028772294    0.5017962788
     30  H        -2.7084087726   -2.3589188956    0.6357243381
     31  H        -1.6653176682   -0.3935621064    1.4846895713
   Point Group: c1    Number of degrees of freedom:    87


   Energy is   -617.748684382

 Hessian Updated using BFGS Update

 87 Hessian modes will be used to form the next step
  Hessian Eigenvalues:
     0.000019    0.003438    0.005329    0.005588    0.006123    0.006930
     0.007937    0.010965    0.019560    0.020646    0.029224    0.036348
     0.038506    0.039774    0.040662    0.044424    0.045301    0.046884
     0.047096    0.048543    0.049384    0.049761    0.052223    0.054091
     0.055845    0.056187    0.056975    0.057917    0.059463    0.062717
     0.070295    0.077084    0.082251    0.083168    0.083765    0.086576
     0.092897    0.111990    0.115267    0.133607    0.144576    0.149684
     0.158048    0.159398    0.159977    0.160042    0.160163    0.165145
     0.172258    0.181535    0.191201    0.197152    0.223650    0.232595
     0.264918    0.272115    0.277919    0.282090    0.287590    0.290123
     0.291849    0.296102    0.298606    0.315047    0.331673    0.336909
     0.337673    0.338524    0.338890    0.339132    0.339420    0.339543
     0.339852    0.340313    0.340885    0.341657    0.342018    0.342319
     0.342356    0.343866    0.414990    0.431226    0.504582    0.520926
     0.738738    0.897863    3.441062
**WARNING** Magnitude of eigenvalue   1 too small.  Replaced by     0.000100

 Minimum Search - Taking Simple RFO Step
 Searching for Lamda that Minimizes Along All modes
 Value Taken    Lamda =  -0.00050803
 Step Taken.  Stepsize is  0.286602

                             Maximum     Tolerance    Cnvgd?
         Gradient           0.004132      0.000300      NO
         Displacement       0.140129      0.001200      NO
         Energy change     -0.000259      0.000001      NO


 New Cartesian Coordinates Obtained by Inverse Iteration

 Displacement from previous Coordinates is:  0.465640
 ----------------------------------------------------------------
             Standard Nuclear Orientation (Angstroms)
    I     Atom           X                Y                Z
 ----------------------------------------------------------------
    1      C      -0.2469276024    -0.2589214909    -0.1563995172
    2      H      -0.3021633640    -0.3236459842    -1.2494498041
    3      C       0.4904383386     1.0410331497     0.2015670172
    4      H       0.4478154384     1.1876824877     1.2899147373
    5      O      -0.1771995638     2.1618416052    -0.4188411751
    6      H       0.4671507607     2.8485670930    -0.6177196339
    7      C       1.9535217705     1.0199268276    -0.2482065651
    8      H       1.9789540669     0.9891230852    -1.3459895185
    9      H       2.4308034457     1.9584745701     0.0622754984
   10      C       2.7458589706    -0.1724866105     0.3017220504
   11      H       2.7483831763    -0.1054927927     1.3993215913
   12      C       4.1980149679    -0.1425919473    -0.1825117449
   13      H       4.6960627380     0.7866182468     0.1100428932
   14      H       4.7703789880    -0.9747461708     0.2367128008
   15      H       4.2471183651    -0.2196505126    -1.2739968098
   16      C       2.0234938945    -1.4694224803    -0.0883770582
   17      H       2.5448017445    -2.3315265788     0.3400512531
   18      H       2.0648036652    -1.5899871536    -1.1791978866
   19      C       0.5645585641    -1.4624498317     0.3795738552
   20      H       0.0802508540    -2.3926578886     0.0681117169
   21      H       0.5411498510    -1.4501870762     1.4778005423
   22      C      -1.7029552246    -0.3458960075     0.3880111876
   23      C      -2.3268806277    -1.6476317153    -0.0928824843
   24      O      -2.4033703728    -1.9592613012    -1.2577344955
   25      C      -2.6875819846     0.7879282434    -0.0332275416
   26      H      -2.5666573488     0.9945501277    -1.1028716702
   27      O      -2.5702670547     1.9604128263     0.7468499400
   28      H      -3.7088674647     0.4280735937     0.1198741896
   29      H      -1.7145401398     2.3563237920     0.5122407543
   30      H      -2.7630682830    -2.3078502048     0.6895259169
   31      H      -1.6725519618    -0.3520572487     1.4826060045
 ----------------------------------------------------------------
 Molecular Point Group                 C1    NOp =  1
 Largest Abelian Subgroup              C1    NOp =  1
 Nuclear Repulsion Energy =   878.9158869532 hartrees
 There are       51 alpha and       51 beta electrons
 Applying Cartesian multipole field
    Component          Value
    ---------          -----
     (2,0,0)        1.00000E-11
     (0,2,0)        2.00000E-11
     (0,0,2)       -3.00000E-11
 Nucleus-field energy     =     0.0000000289 hartrees
 Requested basis set is 6-311++G(d,p)
 There are 168 shells and 412 basis functions
 A cutoff of  1.0D-11 yielded  12115 shell pairs
 There are     72450 function pairs (     76853 Cartesian)
 Smallest overlap matrix eigenvalue = 1.67E-06

 Q-Chem warning in module stvman/mkSTV.C, line 306:

 Overlap eigenvalue is smaller than square root of threshold
 Use THRESH >= 12 to get rid of this warning

 Guess from superposition of atomic densities
 Warning:  Energy on first SCF cycle will be non-variational
 SAD guess density has 102.000000 electrons

 -----------------------------------------------------------------------
  General SCF calculation program by
  Eric Jon Sundstrom, Paul Horn, Yuezhi Mao, Dmitri Zuev, Alec White,
  David Stuck, Shaama M.S., Shane Yost, Joonho Lee, David Small,
  Daniel Levine, Susi Lehtola, Hugh Burton, Evgeny Epifanovsky
 -----------------------------------------------------------------------
 Exchange:     0.2000 Hartree-Fock + 0.0800 Slater + 0.7200 B88
 Correlation:  0.1900 VWN1RPA + 0.8100 LYP
 Using SG-1 standard quadrature grid
 using 6 threads for integral computing
 -------------------------------------------------------
 OpenMP Integral computing Module                
 Release: version 2.0, May 2017, Q-Chem Inc. Pleasanton 
 -------------------------------------------------------
 -------------------------------------------------------
 OpenMP BLAS3 based DFT computing Module                
 Release: version 1.0, May 2013, Q-Chem Inc. Pittsburgh 
 -------------------------------------------------------
 A restricted SCF calculation will be
 performed using DIIS
 SCF converges when DIIS error is below 1.0e-08
 ---------------------------------------
  Cycle       Energy         DIIS error
 ---------------------------------------
    1    -620.1723937122      3.00e-02  
    2    -617.4462696303      3.96e-03  
    3    -617.1220535636      5.95e-03  
    4    -617.7222129457      1.25e-03  
    5    -617.7464253306      3.76e-04  
    6    -617.7484978067      1.13e-04  
    7    -617.7486935187      3.53e-05  
    8    -617.7487132799      8.64e-06  
    9    -617.7487144956      2.20e-06  
   10    -617.7487145738      6.77e-07  
   11    -617.7487145813      2.12e-07  
   12    -617.7487145820      7.39e-08  
   13    -617.7487145820      2.04e-08  
   14    -617.7487145820      6.18e-09  Convergence criterion met
 ---------------------------------------
 SCF time:   CPU 529.16s  wall 93.00s 
 SCF   energy in the final basis set =     -617.7487145820
 Total energy in the final basis set =     -617.7487145820

 --------------------------------------------------------------

                    Orbital Energies (a.u.)
 --------------------------------------------------------------

 Alpha MOs
 -- Occupied --
-19.1508 -19.1302 -19.1049 -10.2663 -10.2420 -10.2173 -10.1918 -10.1906
-10.1884 -10.1868 -10.1812 -10.1774 -10.1718  -1.0610  -1.0531  -1.0105
 -0.8580  -0.8108  -0.7562  -0.7526  -0.6929  -0.6531  -0.6344  -0.6096
 -0.5791  -0.5607  -0.5357  -0.5102  -0.5001  -0.4831  -0.4764  -0.4605
 -0.4528  -0.4358  -0.4306  -0.4164  -0.4129  -0.4080  -0.3967  -0.3905
 -0.3766  -0.3705  -0.3649  -0.3493  -0.3403  -0.3348  -0.3239  -0.3152
 -0.3011  -0.2786  -0.2533
 -- Virtual --
 -0.0441  -0.0190  -0.0107  -0.0051   0.0023   0.0133   0.0196   0.0233
  0.0264   0.0302   0.0413   0.0425   0.0519   0.0549   0.0582   0.0619
  0.0694   0.0711   0.0762   0.0842   0.0909   0.0937   0.0991   0.1013
  0.1070   0.1095   0.1128   0.1140   0.1171   0.1213   0.1228   0.1266
  0.1284   0.1334   0.1356   0.1391   0.1405   0.1431   0.1460   0.1488
  0.1548   0.1562   0.1579   0.1624   0.1663   0.1700   0.1736   0.1755
  0.1768   0.1829   0.1836   0.1897   0.1933   0.1987   0.2031   0.2057
  0.2108   0.2165   0.2218   0.2263   0.2291   0.2312   0.2370   0.2444
  0.2459   0.2528   0.2553   0.2612   0.2629   0.2683   0.2740   0.2802
  0.2806   0.2854   0.2931   0.2987   0.2999   0.3055   0.3139   0.3188
  0.3207   0.3278   0.3301   0.3360   0.3434   0.3474   0.3482   0.3512
  0.3613   0.3658   0.3695   0.3739   0.3795   0.3846   0.3947   0.4024
  0.4068   0.4170   0.4341   0.4445   0.4543   0.4607   0.4781   0.4836
  0.4888   0.4986   0.5083   0.5264   0.5357   0.5407   0.5526   0.5633
  0.5696   0.5774   0.5874   0.5999   0.6074   0.6093   0.6219   0.6251
  0.6385   0.6404   0.6573   0.6609   0.6715   0.6757   0.6812   0.6999
  0.7063   0.7126   0.7187   0.7245   0.7375   0.7440   0.7499   0.7539
  0.7581   0.7633   0.7676   0.7740   0.7764   0.7832   0.7886   0.7985
  0.8074   0.8118   0.8226   0.8546   0.8851   0.8987   0.9282   0.9569
  0.9781   0.9864   0.9929   1.0169   1.0387   1.0422   1.0529   1.0782
  1.1068   1.1277   1.1386   1.1440   1.1641   1.1774   1.1851   1.1993
  1.2100   1.2256   1.2264   1.2329   1.2621   1.2736   1.2951   1.3013
  1.3043   1.3531   1.3581   1.3935   1.4147   1.4342   1.4446   1.4573
  1.4767   1.4856   1.5013   1.5186   1.5427   1.5450   1.5528   1.5565
  1.5650   1.5711   1.5765   1.5933   1.5951   1.6071   1.6128   1.6180
  1.6245   1.6258   1.6273   1.6373   1.6488   1.6559   1.6704   1.6860
  1.6915   1.6976   1.7226   1.7360   1.7429   1.7561   1.7641   1.7779
  1.7931   1.8004   1.8124   1.8198   1.8342   1.8415   1.8499   1.8613
  1.8796   1.8945   1.9210   1.9341   1.9621   1.9712   1.9806   1.9978
  2.0068   2.0363   2.0472   2.0585   2.0946   2.1104   2.1239   2.1246
  2.1412   2.1771   2.1827   2.1929   2.2027   2.2375   2.2485   2.2651
  2.2925   2.3052   2.3329   2.3471   2.3693   2.3752   2.3999   2.4105
  2.4167   2.4488   2.4526   2.4716   2.4818   2.4965   2.5269   2.5291
  2.5343   2.5537   2.5680   2.5862   2.6014   2.6047   2.6144   2.6213
  2.6599   2.6786   2.6954   2.7070   2.7127   2.7236   2.7468   2.7574
  2.7624   2.7868   2.8007   2.8046   2.8242   2.8636   2.8718   2.8912
  2.9119   2.9207   2.9329   2.9594   2.9661   2.9777   2.9867   2.9972
  3.0142   3.0317   3.0524   3.0643   3.0820   3.1186   3.1288   3.1541
  3.1606   3.1807   3.2058   3.2628   3.2727   3.3108   3.3557   3.3744
  3.4174   3.4336   3.4874   3.5098   3.5236   3.5675   3.7729   3.7800
  3.8039   3.8168   3.8300   3.8621   3.8959   3.8968   3.9363   3.9522
  4.0062   4.0261   4.0546   4.1197   4.1363   4.1985   4.2106   4.2600
  4.2979   4.3533   4.3876   5.0819   5.1131   5.1198   5.1759   5.4480
  5.4792   5.6585   5.7021   5.7474  23.7842  23.8283  23.8340  23.8649
 23.8788  23.8958  23.9082  23.9358  23.9496  23.9741  49.9255  49.9783
 49.9908
 --------------------------------------------------------------

          Ground-State Mulliken Net Atomic Charges

     Atom                 Charge (a.u.)
  ----------------------------------------
      1 C                     0.168596
      2 H                     0.255032
      3 C                    -0.540795
      4 H                     0.238130
      5 O                    -0.230696
      6 H                     0.257935
      7 C                    -0.620617
      8 H                     0.205042
      9 H                     0.133489
     10 C                     0.465853
     11 H                     0.160432
     12 C                    -0.727823
     13 H                     0.134209
     14 H                     0.145464
     15 H                     0.143478
     16 C                    -0.544130
     17 H                     0.163559
     18 H                     0.162431
     19 C                    -0.436262
     20 H                     0.174344
     21 H                     0.158783
     22 C                     0.719730
     23 C                    -0.413053
     24 O                    -0.200544
     25 C                    -0.729543
     26 H                     0.198726
     27 O                    -0.249121
     28 H                     0.182906
     29 H                     0.286775
     30 H                     0.130199
     31 H                     0.207471
  ----------------------------------------
  Sum of atomic charges =     0.000000

 -----------------------------------------------------------------
                    Cartesian Multipole Moments
 -----------------------------------------------------------------
    Charge (ESU x 10^10)
                 0.0000
    Dipole Moment (Debye)
         X       4.4557      Y       0.2384      Z       1.3032
       Tot       4.6485
    Quadrupole Moments (Debye-Ang)
        XX     -87.2398     XY       5.7562     YY     -83.1664
        XZ      -2.2982     YZ      -7.7879     ZZ     -85.5536
    Octopole Moments (Debye-Ang^2)
       XXX      -5.3103    XXY      -9.8537    XYY      24.3672
       YYY      25.5320    XXZ       6.7585    XYZ      19.3352
       YYZ       5.6234    XZZ       5.0406    YZZ       6.3580
       ZZZ       8.2669
    Hexadecapole Moments (Debye-Ang^3)
      XXXX   -2662.9852   XXXY      67.5424   XXYY    -666.3297
      XYYY      57.9386   YYYY    -955.5398   XXXZ       9.1864
      XXYZ     -71.0334   XYYZ     -10.5540   YYYZ     -78.3732
      XXZZ    -510.4926   XYZZ       0.7790   YYZZ    -229.4396
      XZZZ      -4.6691   YZZZ     -47.8138   ZZZZ    -268.8045
 -----------------------------------------------------------------
 Calculating analytic gradient of the SCF energy
 Gradient of SCF Energy
            1           2           3           4           5           6
    1   0.0024901  -0.0007634  -0.0029054  -0.0005821  -0.0002218  -0.0000454
    2  -0.0012356  -0.0000823   0.0000216   0.0007643  -0.0000834   0.0000272
    3  -0.0020800  -0.0001520   0.0008128  -0.0004597   0.0013804  -0.0010759
            7           8           9          10          11          12
    1   0.0001255   0.0000881  -0.0001973  -0.0002643   0.0001075  -0.0000259
    2   0.0002848  -0.0002049  -0.0002318   0.0004657  -0.0000991   0.0003554
    3  -0.0001964  -0.0000592   0.0001312   0.0003474   0.0002404  -0.0001034
           13          14          15          16          17          18
    1  -0.0001313  -0.0001850  -0.0000573  -0.0001603  -0.0001044   0.0002504
    2   0.0000410   0.0000866   0.0000464  -0.0003584   0.0002662  -0.0001001
    3  -0.0000259   0.0000532  -0.0000997  -0.0004573  -0.0001693  -0.0002865
           19          20          21          22          23          24
    1  -0.0010752  -0.0001653   0.0002189  -0.0036221   0.0020677  -0.0002643
    2   0.0000587  -0.0006907  -0.0001025   0.0001302  -0.0005632   0.0008722
    3   0.0011773  -0.0003398   0.0000395   0.0044022  -0.0017316   0.0001344
           25          26          27          28          29          30
    1   0.0011856  -0.0000259  -0.0010832   0.0004049   0.0031754   0.0006851
    2   0.0007200   0.0004285   0.0008698  -0.0007650  -0.0006462  -0.0008461
    3  -0.0016300  -0.0004326  -0.0013322   0.0001324   0.0019480   0.0006582
           31
    1   0.0010807
    2   0.0005707
    3  -0.0008259
 Max gradient component =       4.402E-03
 RMS gradient           =       1.034E-03
 Gradient time:  CPU 113.15 s  wall 19.11 s
 Geometry Optimization Parameters
   NAtoms,    NIC,     NZ,  NCons,   NDum,   NFix, NCnnct, MaxDiis
       31     245       0       0       0       0       0       0

 Cartesian Hessian Update
 Hessian Updated using BFGS Update


** GEOMETRY OPTIMIZATION IN DELOCALIZED INTERNAL COORDINATES **
   Searching for a Minimum

   Optimization Cycle:  19

                       Coordinates (Angstroms)
     ATOM                X               Y               Z
      1  C        -0.2469276024   -0.2589214909   -0.1563995172
      2  H        -0.3021633640   -0.3236459842   -1.2494498041
      3  C         0.4904383386    1.0410331497    0.2015670172
      4  H         0.4478154384    1.1876824877    1.2899147373
      5  O        -0.1771995638    2.1618416052   -0.4188411751
      6  H         0.4671507607    2.8485670930   -0.6177196339
      7  C         1.9535217705    1.0199268276   -0.2482065651
      8  H         1.9789540669    0.9891230852   -1.3459895185
      9  H         2.4308034457    1.9584745701    0.0622754984
     10  C         2.7458589706   -0.1724866105    0.3017220504
     11  H         2.7483831763   -0.1054927927    1.3993215913
     12  C         4.1980149679   -0.1425919473   -0.1825117449
     13  H         4.6960627380    0.7866182468    0.1100428932
     14  H         4.7703789880   -0.9747461708    0.2367128008
     15  H         4.2471183651   -0.2196505126   -1.2739968098
     16  C         2.0234938945   -1.4694224803   -0.0883770582
     17  H         2.5448017445   -2.3315265788    0.3400512531
     18  H         2.0648036652   -1.5899871536   -1.1791978866
     19  C         0.5645585641   -1.4624498317    0.3795738552
     20  H         0.0802508540   -2.3926578886    0.0681117169
     21  H         0.5411498510   -1.4501870762    1.4778005423
     22  C        -1.7029552246   -0.3458960075    0.3880111876
     23  C        -2.3268806277   -1.6476317153   -0.0928824843
     24  O        -2.4033703728   -1.9592613012   -1.2577344955
     25  C        -2.6875819846    0.7879282434   -0.0332275416
     26  H        -2.5666573488    0.9945501277   -1.1028716702
     27  O        -2.5702670547    1.9604128263    0.7468499400
     28  H        -3.7088674647    0.4280735937    0.1198741896
     29  H        -1.7145401398    2.3563237920    0.5122407543
     30  H        -2.7630682830   -2.3078502048    0.6895259169
     31  H        -1.6725519618   -0.3520572487    1.4826060045
   Point Group: c1    Number of degrees of freedom:    87


   Energy is   -617.748714582

 Hessian Updated using BFGS Update

 87 Hessian modes will be used to form the next step
  Hessian Eigenvalues:
     0.000021    0.003936    0.005309    0.005589    0.006606    0.007639
     0.008132    0.012362    0.019564    0.020962    0.029847    0.036338
     0.038511    0.040039    0.040829    0.044523    0.045414    0.046667
     0.047548    0.048685    0.049312    0.049707    0.052277    0.054147
     0.055875    0.056184    0.056975    0.057917    0.059478    0.063149
     0.070560    0.076901    0.082228    0.083148    0.083766    0.086575
     0.092971    0.111950    0.116858    0.133608    0.144462    0.149564
     0.158240    0.159760    0.159960    0.160058    0.160275    0.165046
     0.173123    0.180879    0.193534    0.197231    0.224187    0.231882
     0.264820    0.272030    0.277747    0.281949    0.287506    0.290149
     0.291895    0.296117    0.300649    0.314201    0.332354    0.337019
     0.338519    0.338848    0.339084    0.339232    0.339428    0.339757
     0.339896    0.340474    0.341174    0.341700    0.342019    0.342323
     0.342359    0.344938    0.415173    0.465318    0.515634    0.523448
     0.725043    0.896415    3.466857
**WARNING** Magnitude of eigenvalue   1 too small.  Replaced by     0.000100

 Minimum Search - Taking Simple RFO Step
 Searching for Lamda that Minimizes Along All modes
 Value Taken    Lamda =  -0.00055367
 Calculated Step too Large.  Step scaled by  0.453087
 Step Taken.  Stepsize is  0.300000

                             Maximum     Tolerance    Cnvgd?
         Gradient           0.008357      0.000300      NO
         Displacement       0.161188      0.001200      NO
         Energy change     -0.000030      0.000001      NO


 New Cartesian Coordinates Obtained by Inverse Iteration

 Displacement from previous Coordinates is:  0.422053
 ----------------------------------------------------------------
             Standard Nuclear Orientation (Angstroms)
    I     Atom           X                Y                Z
 ----------------------------------------------------------------
    1      C      -0.2457673438    -0.2637324326    -0.1570418433
    2      H      -0.3014058711    -0.3353808034    -1.2493254289
    3      C       0.4868112879     1.0418880336     0.1901533198
    4      H       0.4422832113     1.2006877740     1.2767425533
    5      O      -0.1830229813     2.1541214661    -0.4432513772
    6      H       0.4666252091     2.8136230747    -0.7059297601
    7      C       1.9509891851     1.0190470786    -0.2563032376
    8      H       1.9790925568     0.9787853438    -1.3539198377
    9      H       2.4261849741     1.9606769314     0.0483968133
   10      C       2.7452390384    -0.1675090896     0.3038991200
   11      H       2.7453518779    -0.0921293697     1.4009477479
   12      C       4.1986482249    -0.1367454505    -0.1774940571
   13      H       4.6920845396     0.7975141644     0.1066554941
   14      H       4.7732960348    -0.9620807661     0.2519167468
   15      H       4.2505060905    -0.2251675032    -1.2679024367
   16      C       2.0269381748    -1.4691588008    -0.0778563152
   17      H       2.5501323761    -2.3266965146     0.3574726779
   18      H       2.0698538031    -1.5972034731    -1.1677315241
   19      C       0.5674050551    -1.4614913453     0.3881973326
   20      H       0.0836347275    -2.3936404170     0.0821457441
   21      H       0.5436365125    -1.4409427589     1.4863569340
   22      C      -1.6997813958    -0.3587755992     0.3897701268
   23      C      -2.3355614931    -1.6386141583    -0.1311109321
   24      O      -2.3335174134    -1.9560726712    -1.2970313021
   25      C      -2.6848059564     0.7888639599     0.0050608665
   26      H      -2.5813063014     1.0120493729    -1.0624417011
   27      O      -2.5457541509     1.9487331476     0.8023330618
   28      H      -3.7059481080     0.4346146539     0.1728561260
   29      H      -1.7047582115     2.3582477672     0.5418722821
   30      H      -2.8590466896    -2.2733813588     0.6179380907
   31      H      -1.6675083560    -0.3960376031     1.4834207592
 ----------------------------------------------------------------
 Molecular Point Group                 C1    NOp =  1
 Largest Abelian Subgroup              C1    NOp =  1
 Nuclear Repulsion Energy =   879.3573134249 hartrees
 There are       51 alpha and       51 beta electrons
 Applying Cartesian multipole field
    Component          Value
    ---------          -----
     (2,0,0)        1.00000E-11
     (0,2,0)        2.00000E-11
     (0,0,2)       -3.00000E-11
 Nucleus-field energy     =     0.0000000285 hartrees
 Requested basis set is 6-311++G(d,p)
 There are 168 shells and 412 basis functions
 A cutoff of  1.0D-11 yielded  12118 shell pairs
 There are     72493 function pairs (     76896 Cartesian)
 Smallest overlap matrix eigenvalue = 1.67E-06

 Q-Chem warning in module stvman/mkSTV.C, line 306:

 Overlap eigenvalue is smaller than square root of threshold
 Use THRESH >= 12 to get rid of this warning

 Guess from superposition of atomic densities
 Warning:  Energy on first SCF cycle will be non-variational
 SAD guess density has 102.000000 electrons

 -----------------------------------------------------------------------
  General SCF calculation program by
  Eric Jon Sundstrom, Paul Horn, Yuezhi Mao, Dmitri Zuev, Alec White,
  David Stuck, Shaama M.S., Shane Yost, Joonho Lee, David Small,
  Daniel Levine, Susi Lehtola, Hugh Burton, Evgeny Epifanovsky
 -----------------------------------------------------------------------
 Exchange:     0.2000 Hartree-Fock + 0.0800 Slater + 0.7200 B88
 Correlation:  0.1900 VWN1RPA + 0.8100 LYP
 Using SG-1 standard quadrature grid
 using 6 threads for integral computing
 -------------------------------------------------------
 OpenMP Integral computing Module                
 Release: version 2.0, May 2017, Q-Chem Inc. Pleasanton 
 -------------------------------------------------------
 -------------------------------------------------------
 OpenMP BLAS3 based DFT computing Module                
 Release: version 1.0, May 2013, Q-Chem Inc. Pittsburgh 
 -------------------------------------------------------
 A restricted SCF calculation will be
 performed using DIIS
 SCF converges when DIIS error is below 1.0e-08
 ---------------------------------------
  Cycle       Energy         DIIS error
 ---------------------------------------
    1    -620.1706735521      2.99e-02  
    2    -617.4463159996      3.96e-03  
    3    -617.1212496600      5.96e-03  
    4    -617.7224280835      1.25e-03  
    5    -617.7466422133      3.76e-04  
    6    -617.7487173026      1.13e-04  
    7    -617.7489124814      3.54e-05  
    8    -617.7489323120      8.63e-06  
    9    -617.7489335282      2.19e-06  
   10    -617.7489336058      6.65e-07  
   11    -617.7489336131      2.08e-07  
   12    -617.7489336137      7.31e-08  
   13    -617.7489336138      2.04e-08  
   14    -617.7489336138      6.13e-09  Convergence criterion met
 ---------------------------------------
 SCF time:   CPU 529.39s  wall 92.00s 
 SCF   energy in the final basis set =     -617.7489336138
 Total energy in the final basis set =     -617.7489336138

 --------------------------------------------------------------

                    Orbital Energies (a.u.)
 --------------------------------------------------------------

 Alpha MOs
 -- Occupied --
-19.1496 -19.1304 -19.1063 -10.2665 -10.2411 -10.2187 -10.1901 -10.1900
-10.1885 -10.1865 -10.1800 -10.1766 -10.1714  -1.0612  -1.0520  -1.0115
 -0.8571  -0.8104  -0.7557  -0.7524  -0.6928  -0.6526  -0.6341  -0.6093
 -0.5785  -0.5609  -0.5350  -0.5103  -0.5002  -0.4817  -0.4761  -0.4608
 -0.4524  -0.4351  -0.4302  -0.4165  -0.4129  -0.4078  -0.3974  -0.3895
 -0.3767  -0.3702  -0.3639  -0.3487  -0.3397  -0.3337  -0.3238  -0.3154
 -0.3005  -0.2789  -0.2543
 -- Virtual --
 -0.0440  -0.0183  -0.0104  -0.0043   0.0024   0.0131   0.0197   0.0234
  0.0267   0.0304   0.0411   0.0423   0.0523   0.0550   0.0588   0.0619
  0.0691   0.0716   0.0755   0.0849   0.0906   0.0936   0.0990   0.1015
  0.1076   0.1091   0.1129   0.1144   0.1174   0.1217   0.1232   0.1268
  0.1291   0.1334   0.1354   0.1387   0.1403   0.1438   0.1459   0.1494
  0.1544   0.1567   0.1583   0.1627   0.1662   0.1709   0.1736   0.1756
  0.1767   0.1836   0.1847   0.1891   0.1934   0.2003   0.2033   0.2054
  0.2104   0.2174   0.2217   0.2262   0.2294   0.2311   0.2385   0.2451
  0.2460   0.2527   0.2555   0.2613   0.2628   0.2678   0.2729   0.2804
  0.2825   0.2847   0.2945   0.2984   0.3002   0.3061   0.3141   0.3196
  0.3200   0.3282   0.3287   0.3356   0.3433   0.3470   0.3485   0.3527
  0.3611   0.3665   0.3686   0.3745   0.3795   0.3857   0.3954   0.4028
  0.4065   0.4184   0.4348   0.4449   0.4550   0.4599   0.4790   0.4854
  0.4905   0.4992   0.5098   0.5265   0.5363   0.5415   0.5535   0.5631
  0.5704   0.5789   0.5894   0.6020   0.6082   0.6105   0.6224   0.6273
  0.6392   0.6419   0.6561   0.6609   0.6708   0.6753   0.6811   0.6990
  0.7063   0.7142   0.7185   0.7260   0.7405   0.7444   0.7516   0.7557
  0.7596   0.7657   0.7670   0.7750   0.7775   0.7826   0.7885   0.7993
  0.8070   0.8118   0.8233   0.8539   0.8855   0.8986   0.9275   0.9548
  0.9768   0.9856   0.9953   1.0089   1.0395   1.0452   1.0527   1.0753
  1.0981   1.1273   1.1405   1.1436   1.1659   1.1766   1.1852   1.2032
  1.2091   1.2264   1.2279   1.2328   1.2676   1.2746   1.2883   1.3031
  1.3091   1.3542   1.3576   1.3894   1.4146   1.4363   1.4447   1.4591
  1.4807   1.4899   1.5012   1.5195   1.5428   1.5446   1.5523   1.5583
  1.5634   1.5720   1.5749   1.5916   1.5941   1.6072   1.6130   1.6180
  1.6256   1.6273   1.6304   1.6351   1.6477   1.6547   1.6721   1.6826
  1.6908   1.6983   1.7234   1.7376   1.7437   1.7514   1.7698   1.7788
  1.8007   1.8030   1.8137   1.8209   1.8316   1.8428   1.8473   1.8644
  1.8796   1.8934   1.9229   1.9339   1.9612   1.9721   1.9832   1.9975
  2.0060   2.0361   2.0496   2.0598   2.1000   2.1129   2.1248   2.1278
  2.1415   2.1736   2.1829   2.1948   2.2034   2.2393   2.2492   2.2620
  2.2916   2.3044   2.3307   2.3476   2.3706   2.3768   2.3986   2.4070
  2.4178   2.4473   2.4529   2.4714   2.4823   2.4967   2.5281   2.5310
  2.5341   2.5534   2.5681   2.5882   2.6011   2.6026   2.6160   2.6210
  2.6621   2.6746   2.6954   2.7076   2.7127   2.7247   2.7486   2.7588
  2.7654   2.7876   2.8034   2.8090   2.8257   2.8649   2.8696   2.8899
  2.9119   2.9220   2.9349   2.9594   2.9696   2.9815   2.9860   2.9985
  3.0148   3.0308   3.0507   3.0636   3.0795   3.1208   3.1286   3.1537
  3.1633   3.1813   3.2067   3.2596   3.2704   3.3141   3.3583   3.3753
  3.4173   3.4360   3.4874   3.5115   3.5271   3.5657   3.7736   3.7805
  3.8072   3.8176   3.8314   3.8631   3.8944   3.8970   3.9373   3.9548
  4.0081   4.0259   4.0536   4.1214   4.1329   4.1951   4.2104   4.2612
  4.3008   4.3545   4.3909   5.0773   5.1124   5.1168   5.1784   5.4478
  5.4758   5.6596   5.7015   5.7463  23.7858  23.8285  23.8344  23.8647
 23.8773  23.8954  23.9086  23.9370  23.9504  23.9747  49.9256  49.9777
 49.9899
 --------------------------------------------------------------

          Ground-State Mulliken Net Atomic Charges

     Atom                 Charge (a.u.)
  ----------------------------------------
      1 C                     0.206989
      2 H                     0.256218
      3 C                    -0.552044
      4 H                     0.239086
      5 O                    -0.232838
      6 H                     0.260217
      7 C                    -0.638752
      8 H                     0.202437
      9 H                     0.139480
     10 C                     0.461004
     11 H                     0.160282
     12 C                    -0.730561
     13 H                     0.133579
     14 H                     0.145604
     15 H                     0.143179
     16 C                    -0.553276
     17 H                     0.163153
     18 H                     0.161840
     19 C                    -0.442689
     20 H                     0.172657
     21 H                     0.156974
     22 C                     0.692070
     23 C                    -0.385037
     24 O                    -0.204260
     25 C                    -0.709429
     26 H                     0.198495
     27 O                    -0.246967
     28 H                     0.183730
     29 H                     0.285456
     30 H                     0.127880
     31 H                     0.205524
  ----------------------------------------
  Sum of atomic charges =     0.000000

 -----------------------------------------------------------------
                    Cartesian Multipole Moments
 -----------------------------------------------------------------
    Charge (ESU x 10^10)
                 0.0000
    Dipole Moment (Debye)
         X       4.2214      Y       0.2417      Z       1.1860
       Tot       4.3915
    Quadrupole Moments (Debye-Ang)
        XX     -86.2299     XY       5.8298     YY     -83.3043
        XZ      -2.1071     YZ      -8.2358     ZZ     -85.7782
    Octopole Moments (Debye-Ang^2)
       XXX     -10.5745    XXY     -10.3781    XYY      22.3762
       YYY      24.8395    XXZ       5.7809    XYZ      19.1628
       YYZ       4.6825    XZZ       5.3379    YZZ       6.9804
       ZZZ       8.1900
    Hexadecapole Moments (Debye-Ang^3)
      XXXX   -2640.2152   XXXY      69.9038   XXYY    -658.0045
      XYYY      57.2988   YYYY    -955.1888   XXXZ      14.2007
      XXYZ     -71.2625   XYYZ      -9.4337   YYYZ     -83.7302
      XXZZ    -510.4347   XYZZ       1.4557   YYZZ    -229.8456
      XZZZ      -2.6097   YZZZ     -52.4038   ZZZZ    -277.0495
 -----------------------------------------------------------------
 Calculating analytic gradient of the SCF energy
 Gradient of SCF Energy
            1           2           3           4           5           6
    1   0.0025981  -0.0008718  -0.0028275  -0.0005300   0.0000937   0.0000943
    2  -0.0012540  -0.0000146   0.0005116   0.0006214  -0.0003168  -0.0000354
    3  -0.0026742  -0.0001803   0.0009561  -0.0002742   0.0010182  -0.0011858
            7           8           9          10          11          12
    1  -0.0000202   0.0000787  -0.0001071  -0.0002973   0.0001176   0.0001365
    2   0.0000306  -0.0001793  -0.0001769   0.0003912  -0.0001000   0.0003651
    3  -0.0003734  -0.0000457   0.0002661   0.0003681   0.0002519  -0.0002031
           13          14          15          16          17          18
    1  -0.0001469  -0.0001793  -0.0000629  -0.0001298  -0.0000729   0.0002403
    2   0.0000483   0.0001087   0.0000299  -0.0003713   0.0002812  -0.0000695
    3  -0.0000158   0.0000741  -0.0000530  -0.0003983  -0.0001655  -0.0002724
           19          20          21          22          23          24
    1  -0.0013372  -0.0002735   0.0002729  -0.0039431   0.0017414   0.0003091
    2   0.0001594  -0.0006198  -0.0001110  -0.0004189  -0.0004558   0.0011271
    3   0.0013810  -0.0004505   0.0000864   0.0051715  -0.0013773  -0.0002698
           25          26          27          28          29          30
    1   0.0009819  -0.0000680  -0.0010256   0.0004135   0.0026970   0.0007753
    2   0.0005125   0.0003408   0.0012015  -0.0005267  -0.0006630  -0.0010886
    3  -0.0025312  -0.0001992  -0.0007681   0.0002379   0.0019030   0.0006350
           31
    1   0.0013427
    2   0.0006723
    3  -0.0009116
 Max gradient component =       5.171E-03
 RMS gradient           =       1.097E-03
 Gradient time:  CPU 113.47 s  wall 19.16 s
 Geometry Optimization Parameters
   NAtoms,    NIC,     NZ,  NCons,   NDum,   NFix, NCnnct, MaxDiis
       31     245       0       0       0       0       0       0

 Cartesian Hessian Update
 Hessian Updated using BFGS Update


** GEOMETRY OPTIMIZATION IN DELOCALIZED INTERNAL COORDINATES **
   Searching for a Minimum

   Optimization Cycle:  20

                       Coordinates (Angstroms)
     ATOM                X               Y               Z
      1  C        -0.2457673438   -0.2637324326   -0.1570418433
      2  H        -0.3014058711   -0.3353808034   -1.2493254289
      3  C         0.4868112879    1.0418880336    0.1901533198
      4  H         0.4422832113    1.2006877740    1.2767425533
      5  O        -0.1830229813    2.1541214661   -0.4432513772
      6  H         0.4666252091    2.8136230747   -0.7059297601
      7  C         1.9509891851    1.0190470786   -0.2563032376
      8  H         1.9790925568    0.9787853438   -1.3539198377
      9  H         2.4261849741    1.9606769314    0.0483968133
     10  C         2.7452390384   -0.1675090896    0.3038991200
     11  H         2.7453518779   -0.0921293697    1.4009477479
     12  C         4.1986482249   -0.1367454505   -0.1774940571
     13  H         4.6920845396    0.7975141644    0.1066554941
     14  H         4.7732960348   -0.9620807661    0.2519167468
     15  H         4.2505060905   -0.2251675032   -1.2679024367
     16  C         2.0269381748   -1.4691588008   -0.0778563152
     17  H         2.5501323761   -2.3266965146    0.3574726779
     18  H         2.0698538031   -1.5972034731   -1.1677315241
     19  C         0.5674050551   -1.4614913453    0.3881973326
     20  H         0.0836347275   -2.3936404170    0.0821457441
     21  H         0.5436365125   -1.4409427589    1.4863569340
     22  C        -1.6997813958   -0.3587755992    0.3897701268
     23  C        -2.3355614931   -1.6386141583   -0.1311109321
     24  O        -2.3335174134   -1.9560726712   -1.2970313021
     25  C        -2.6848059564    0.7888639599    0.0050608665
     26  H        -2.5813063014    1.0120493729   -1.0624417011
     27  O        -2.5457541509    1.9487331476    0.8023330618
     28  H        -3.7059481080    0.4346146539    0.1728561260
     29  H        -1.7047582115    2.3582477672    0.5418722821
     30  H        -2.8590466896   -2.2733813588    0.6179380907
     31  H        -1.6675083560   -0.3960376031    1.4834207592
   Point Group: c1    Number of degrees of freedom:    87


   Energy is   -617.748933614

 Hessian Updated using BFGS Update

 87 Hessian modes will be used to form the next step
  Hessian Eigenvalues:
     0.000072    0.003780    0.004458    0.005529    0.005616    0.006890
     0.007939    0.010122    0.019804    0.020642    0.030938    0.036403
     0.038456    0.039239    0.040600    0.044334    0.045126    0.046662
     0.047312    0.048515    0.049383    0.049924    0.052158    0.053734
     0.055814    0.056183    0.056976    0.057928    0.059430    0.062166
     0.070409    0.077089    0.082262    0.083200    0.083758    0.086229
     0.093341    0.111962    0.114201    0.133651    0.144415    0.149931
     0.158157    0.158975    0.159986    0.160046    0.160319    0.163054
     0.174430    0.180760    0.190406    0.196971    0.223150    0.231754
     0.266896    0.271243    0.278354    0.280773    0.287505    0.290020
     0.292294    0.296093    0.296879    0.312078    0.330403    0.336107
     0.337064    0.338545    0.339057    0.339225    0.339414    0.339486
     0.339903    0.340285    0.340752    0.341681    0.342017    0.342310
     0.342357    0.342639    0.391380    0.415980    0.507002    0.520674
     0.854749    0.904410    2.916390
**WARNING** Magnitude of eigenvalue   1 too small.  Replaced by     0.000100

 Minimum Search - Taking Simple RFO Step
 Searching for Lamda that Minimizes Along All modes
 Value Taken    Lamda =  -0.00074519
 Calculated Step too Large.  Step scaled by  0.884407
 Step Taken.  Stepsize is  0.300000

                             Maximum     Tolerance    Cnvgd?
         Gradient           0.007100      0.000300      NO
         Displacement       0.147971      0.001200      NO
         Energy change     -0.000219      0.000001      NO


 New Cartesian Coordinates Obtained by Inverse Iteration

 Displacement from previous Coordinates is:  0.349076
 ----------------------------------------------------------------
             Standard Nuclear Orientation (Angstroms)
    I     Atom           X                Y                Z
 ----------------------------------------------------------------
    1      C      -0.2434601089    -0.2598719100    -0.1593136401
    2      H      -0.2951961268    -0.3223450082    -1.2522862118
    3      C       0.4906369140     1.0475644469     0.1852946502
    4      H       0.4439208423     1.2093618880     1.2722004378
    5      O      -0.1775612685     2.1527519162    -0.4606931445
    6      H       0.4790509120     2.7706891459    -0.7959987945
    7      C       1.9570952967     1.0181290775    -0.2557546845
    8      H       1.9890164768     0.9783697961    -1.3536436782
    9      H       2.4331794034     1.9592425828     0.0514479705
   10      C       2.7500622572    -0.1692885488     0.3061682463
   11      H       2.7460754864    -0.0923619693     1.4029827341
   12      C       4.2069970386    -0.1403106178    -0.1687285226
   13      H       4.6980588887     0.7961934376     0.1122423055
   14      H       4.7803076990    -0.9620948968     0.2693700669
   15      H       4.2644483009    -0.2362995011    -1.2578654199
   16      C       2.0319975876    -1.4687794682    -0.0782506211
   17      H       2.5519439938    -2.3281217156     0.3582178947
   18      H       2.0792193646    -1.5944868575    -1.1680208999
   19      C       0.5691346849    -1.4619905395     0.3770922128
   20      H       0.0864692317    -2.3874233399     0.0535718122
   21      H       0.5384385301    -1.4553766861     1.4754538069
   22      C      -1.6990557845    -0.3635766137     0.3847556153
   23      C      -2.3393734684    -1.6391868619    -0.1346934181
   24      O      -2.3137962670    -1.9807880199    -1.2937023047
   25      C      -2.6892935355     0.7868869426     0.0244235051
   26      H      -2.5793894843     1.0517165483    -1.0299025065
   27      O      -2.5637176397     1.9258196303     0.8649324634
   28      H      -3.7111737467     0.4300599623     0.1758017757
   29      H      -1.7893699754     2.4151467675     0.5577617586
   30      H      -2.8787042765    -2.2548747436     0.6165031949
   31      H      -1.6654326195    -0.4106621914     1.4794294397
 ----------------------------------------------------------------
 Molecular Point Group                 C1    NOp =  1
 Largest Abelian Subgroup              C1    NOp =  1
 Nuclear Repulsion Energy =   877.9278004731 hartrees
 There are       51 alpha and       51 beta electrons
 Applying Cartesian multipole field
    Component          Value
    ---------          -----
     (2,0,0)        1.00000E-11
     (0,2,0)        2.00000E-11
     (0,0,2)       -3.00000E-11
 Nucleus-field energy     =     0.0000000285 hartrees
 Requested basis set is 6-311++G(d,p)
 There are 168 shells and 412 basis functions
 A cutoff of  1.0D-11 yielded  12103 shell pairs
 There are     72383 function pairs (     76777 Cartesian)
 Smallest overlap matrix eigenvalue = 1.68E-06

 Q-Chem warning in module stvman/mkSTV.C, line 306:

 Overlap eigenvalue is smaller than square root of threshold
 Use THRESH >= 12 to get rid of this warning

 Guess from superposition of atomic densities
 Warning:  Energy on first SCF cycle will be non-variational
 SAD guess density has 102.000000 electrons

 -----------------------------------------------------------------------
  General SCF calculation program by
  Eric Jon Sundstrom, Paul Horn, Yuezhi Mao, Dmitri Zuev, Alec White,
  David Stuck, Shaama M.S., Shane Yost, Joonho Lee, David Small,
  Daniel Levine, Susi Lehtola, Hugh Burton, Evgeny Epifanovsky
 -----------------------------------------------------------------------
 Exchange:     0.2000 Hartree-Fock + 0.0800 Slater + 0.7200 B88
 Correlation:  0.1900 VWN1RPA + 0.8100 LYP
 Using SG-1 standard quadrature grid
 using 6 threads for integral computing
 -------------------------------------------------------
 OpenMP Integral computing Module                
 Release: version 2.0, May 2017, Q-Chem Inc. Pleasanton 
 -------------------------------------------------------
 -------------------------------------------------------
 OpenMP BLAS3 based DFT computing Module                
 Release: version 1.0, May 2013, Q-Chem Inc. Pittsburgh 
 -------------------------------------------------------
 A restricted SCF calculation will be
 performed using DIIS
 SCF converges when DIIS error is below 1.0e-08
 ---------------------------------------
  Cycle       Energy         DIIS error
 ---------------------------------------
    1    -620.1526466144      2.99e-02  
    2    -617.4460800394      3.96e-03  
    3    -617.1200310297      5.97e-03  
    4    -617.7226144022      1.25e-03  
    5    -617.7467309202      3.77e-04  
    6    -617.7488122822      1.14e-04  
    7    -617.7490093055      3.52e-05  
    8    -617.7490290005      8.61e-06  
    9    -617.7490302248      2.14e-06  
   10    -617.7490303008      6.31e-07  
   11    -617.7490303075      1.84e-07  
   12    -617.7490303081      6.71e-08  
   13    -617.7490303082      2.07e-08  
   14    -617.7490303082      6.13e-09  Convergence criterion met
 ---------------------------------------
 SCF time:   CPU 528.21s  wall 92.00s 
 SCF   energy in the final basis set =     -617.7490303082
 Total energy in the final basis set =     -617.7490303082

 --------------------------------------------------------------

                    Orbital Energies (a.u.)
 --------------------------------------------------------------

 Alpha MOs
 -- Occupied --
-19.1467 -19.1306 -19.1096 -10.2665 -10.2395 -10.2204 -10.1895 -10.1888
-10.1887 -10.1859 -10.1786 -10.1758 -10.1710  -1.0611  -1.0486  -1.0130
 -0.8557  -0.8100  -0.7554  -0.7516  -0.6925  -0.6534  -0.6336  -0.6087
 -0.5774  -0.5602  -0.5326  -0.5108  -0.4985  -0.4808  -0.4756  -0.4605
 -0.4532  -0.4351  -0.4295  -0.4156  -0.4129  -0.4069  -0.3972  -0.3874
 -0.3763  -0.3698  -0.3624  -0.3476  -0.3385  -0.3326  -0.3254  -0.3164
 -0.2980  -0.2802  -0.2557
 -- Virtual --
 -0.0441  -0.0174  -0.0102  -0.0036   0.0025   0.0134   0.0193   0.0232
  0.0272   0.0305   0.0410   0.0425   0.0522   0.0543   0.0594   0.0615
  0.0686   0.0720   0.0757   0.0852   0.0908   0.0934   0.0990   0.1019
  0.1076   0.1087   0.1126   0.1143   0.1179   0.1221   0.1234   0.1270
  0.1293   0.1332   0.1352   0.1385   0.1403   0.1441   0.1456   0.1502
  0.1544   0.1571   0.1582   0.1635   0.1662   0.1717   0.1737   0.1752
  0.1769   0.1831   0.1857   0.1887   0.1934   0.2008   0.2032   0.2048
  0.2098   0.2165   0.2215   0.2262   0.2300   0.2318   0.2374   0.2450
  0.2467   0.2493   0.2562   0.2610   0.2624   0.2673   0.2719   0.2804
  0.2826   0.2849   0.2949   0.2987   0.3012   0.3061   0.3147   0.3184
  0.3210   0.3271   0.3287   0.3352   0.3433   0.3462   0.3491   0.3548
  0.3588   0.3672   0.3682   0.3748   0.3811   0.3849   0.3975   0.4035
  0.4098   0.4195   0.4332   0.4428   0.4549   0.4599   0.4793   0.4867
  0.4898   0.4995   0.5110   0.5249   0.5366   0.5446   0.5555   0.5647
  0.5715   0.5802   0.5904   0.6043   0.6095   0.6147   0.6250   0.6274
  0.6399   0.6418   0.6558   0.6614   0.6685   0.6747   0.6798   0.6983
  0.7050   0.7146   0.7185   0.7263   0.7421   0.7466   0.7501   0.7569
  0.7601   0.7662   0.7681   0.7753   0.7769   0.7829   0.7895   0.7996
  0.8030   0.8088   0.8258   0.8550   0.8823   0.8991   0.9259   0.9536
  0.9761   0.9865   1.0004   1.0032   1.0376   1.0442   1.0530   1.0717
  1.0924   1.1264   1.1385   1.1421   1.1663   1.1759   1.1862   1.2080
  1.2107   1.2169   1.2282   1.2345   1.2665   1.2770   1.2929   1.2987
  1.3122   1.3555   1.3610   1.3832   1.4133   1.4318   1.4448   1.4585
  1.4847   1.4955   1.5017   1.5207   1.5388   1.5439   1.5559   1.5579
  1.5623   1.5714   1.5734   1.5881   1.5928   1.5999   1.6126   1.6171
  1.6262   1.6267   1.6330   1.6373   1.6484   1.6576   1.6735   1.6800
  1.6911   1.6966   1.7229   1.7352   1.7426   1.7496   1.7740   1.7816
  1.8015   1.8039   1.8140   1.8193   1.8331   1.8424   1.8472   1.8720
  1.8768   1.8926   1.9198   1.9332   1.9581   1.9698   1.9843   1.9970
  2.0066   2.0364   2.0506   2.0616   2.1039   2.1145   2.1258   2.1322
  2.1402   2.1688   2.1823   2.1943   2.2092   2.2392   2.2522   2.2620
  2.2918   2.2999   2.3184   2.3442   2.3710   2.3731   2.3978   2.4105
  2.4136   2.4423   2.4531   2.4710   2.4830   2.4984   2.5280   2.5313
  2.5366   2.5538   2.5687   2.5900   2.6018   2.6026   2.6179   2.6245
  2.6623   2.6742   2.6973   2.7069   2.7101   2.7245   2.7502   2.7578
  2.7671   2.7874   2.8042   2.8132   2.8248   2.8659   2.8673   2.8902
  2.9122   2.9211   2.9342   2.9596   2.9744   2.9824   2.9888   3.0010
  3.0115   3.0266   3.0469   3.0596   3.0767   3.1189   3.1247   3.1534
  3.1663   3.1765   3.2027   3.2516   3.2627   3.3189   3.3535   3.3587
  3.4103   3.4366   3.4875   3.5099   3.5325   3.5645   3.7734   3.7809
  3.8118   3.8176   3.8356   3.8647   3.8916   3.8954   3.9381   3.9552
  4.0065   4.0251   4.0516   4.1180   4.1281   4.1939   4.2066   4.2594
  4.3027   4.3594   4.3945   5.0750   5.1127   5.1159   5.1788   5.4439
  5.4660   5.6591   5.7002   5.7446  23.7868  23.8287  23.8337  23.8638
 23.8756  23.8946  23.9077  23.9373  23.9508  23.9750  49.9288  49.9695
 49.9895
 --------------------------------------------------------------

          Ground-State Mulliken Net Atomic Charges

     Atom                 Charge (a.u.)
  ----------------------------------------
      1 C                     0.317310
      2 H                     0.251923
      3 C                    -0.627613
      4 H                     0.238674
      5 O                    -0.230486
      6 H                     0.259713
      7 C                    -0.651448
      8 H                     0.198721
      9 H                     0.145734
     10 C                     0.466879
     11 H                     0.159781
     12 C                    -0.733147
     13 H                     0.133415
     14 H                     0.145672
     15 H                     0.142808
     16 C                    -0.561402
     17 H                     0.163303
     18 H                     0.161691
     19 C                    -0.452291
     20 H                     0.169267
     21 H                     0.158093
     22 C                     0.653181
     23 C                    -0.369372
     24 O                    -0.206248
     25 C                    -0.689070
     26 H                     0.196526
     27 O                    -0.241848
     28 H                     0.190655
     29 H                     0.278055
     30 H                     0.127631
     31 H                     0.203894
  ----------------------------------------
  Sum of atomic charges =     0.000000

 -----------------------------------------------------------------
                    Cartesian Multipole Moments
 -----------------------------------------------------------------
    Charge (ESU x 10^10)
                 0.0000
    Dipole Moment (Debye)
         X       4.0097      Y       0.3693      Z       1.0006
       Tot       4.1491
    Quadrupole Moments (Debye-Ang)
        XX     -85.6679     XY       5.1624     YY     -83.2705
        XZ      -1.8411     YZ      -8.7071     ZZ     -85.8153
    Octopole Moments (Debye-Ang^2)
       XXX     -12.3961    XXY      -8.8010    XYY      19.9229
       YYY      26.7530    XXZ       4.5057    XYZ      19.3422
       YYZ       3.8905    XZZ       5.7114    YZZ       7.4498
       ZZZ       6.8214
    Hexadecapole Moments (Debye-Ang^3)
      XXXX   -2648.4619   XXXY      68.5133   XXYY    -654.7434
      XYYY      47.8468   YYYY    -958.1652   XXXZ      21.8153
      XXYZ     -73.1305   XYYZ      -8.8223   YYYZ     -87.3654
      XXZZ    -513.5556   XYZZ       2.9646   YYZZ    -229.6201
      XZZZ       2.1906   YZZZ     -55.8284   ZZZZ    -280.7471
 -----------------------------------------------------------------
 Calculating analytic gradient of the SCF energy
 Gradient of SCF Energy
            1           2           3           4           5           6
    1   0.0019774  -0.0004618  -0.0009311  -0.0001819   0.0011723   0.0002404
    2  -0.0010786   0.0005792   0.0020620  -0.0002273  -0.0010097  -0.0003572
    3  -0.0016215  -0.0000456   0.0004420   0.0005966  -0.0004145  -0.0011721
            7           8           9          10          11          12
    1  -0.0005376   0.0000407   0.0001457  -0.0002319   0.0000965   0.0007453
    2  -0.0008699  -0.0000675   0.0001264  -0.0001400  -0.0000077   0.0002129
    3  -0.0004994  -0.0000493   0.0005531   0.0000754   0.0001426  -0.0004977
           13          14          15          16          17          18
    1  -0.0001151  -0.0000609  -0.0000477   0.0001013   0.0000941   0.0000108
    2   0.0000579   0.0001309  -0.0000200  -0.0001322   0.0001615   0.0000962
    3   0.0000232   0.0000948   0.0001551   0.0002124  -0.0000600  -0.0000804
           19          20          21          22          23          24
    1  -0.0012142  -0.0002162   0.0004298  -0.0046483  -0.0000568   0.0007846
    2  -0.0001768   0.0002166  -0.0001006  -0.0022085   0.0006414   0.0004666
    3   0.0007192  -0.0007108   0.0001881   0.0031335  -0.0002080  -0.0006749
           25          26          27          28          29          30
    1  -0.0000181  -0.0001746   0.0011312   0.0005554  -0.0017554   0.0019070
    2  -0.0021109   0.0004762   0.0030022   0.0005985  -0.0002908  -0.0005450
    3  -0.0049311   0.0009533   0.0012600   0.0003154   0.0017839   0.0004328
           31
    1   0.0012191
    2   0.0005141
    3  -0.0001157
 Max gradient component =       4.931E-03
 RMS gradient           =       1.120E-03
 Gradient time:  CPU 112.94 s  wall 19.08 s
 Geometry Optimization Parameters
   NAtoms,    NIC,     NZ,  NCons,   NDum,   NFix, NCnnct, MaxDiis
       31     245       0       0       0       0       0       0

 Cartesian Hessian Update
 Hessian Updated using BFGS Update


** GEOMETRY OPTIMIZATION IN DELOCALIZED INTERNAL COORDINATES **
   Searching for a Minimum

   Optimization Cycle:  21

                       Coordinates (Angstroms)
     ATOM                X               Y               Z
      1  C        -0.2434601089   -0.2598719100   -0.1593136401
      2  H        -0.2951961268   -0.3223450082   -1.2522862118
      3  C         0.4906369140    1.0475644469    0.1852946502
      4  H         0.4439208423    1.2093618880    1.2722004378
      5  O        -0.1775612685    2.1527519162   -0.4606931445
      6  H         0.4790509120    2.7706891459   -0.7959987945
      7  C         1.9570952967    1.0181290775   -0.2557546845
      8  H         1.9890164768    0.9783697961   -1.3536436782
      9  H         2.4331794034    1.9592425828    0.0514479705
     10  C         2.7500622572   -0.1692885488    0.3061682463
     11  H         2.7460754864   -0.0923619693    1.4029827341
     12  C         4.2069970386   -0.1403106178   -0.1687285226
     13  H         4.6980588887    0.7961934376    0.1122423055
     14  H         4.7803076990   -0.9620948968    0.2693700669
     15  H         4.2644483009   -0.2362995011   -1.2578654199
     16  C         2.0319975876   -1.4687794682   -0.0782506211
     17  H         2.5519439938   -2.3281217156    0.3582178947
     18  H         2.0792193646   -1.5944868575   -1.1680208999
     19  C         0.5691346849   -1.4619905395    0.3770922128
     20  H         0.0864692317   -2.3874233399    0.0535718122
     21  H         0.5384385301   -1.4553766861    1.4754538069
     22  C        -1.6990557845   -0.3635766137    0.3847556153
     23  C        -2.3393734684   -1.6391868619   -0.1346934181
     24  O        -2.3137962670   -1.9807880199   -1.2937023047
     25  C        -2.6892935355    0.7868869426    0.0244235051
     26  H        -2.5793894843    1.0517165483   -1.0299025065
     27  O        -2.5637176397    1.9258196303    0.8649324634
     28  H        -3.7111737467    0.4300599623    0.1758017757
     29  H        -1.7893699754    2.4151467675    0.5577617586
     30  H        -2.8787042765   -2.2548747436    0.6165031949
     31  H        -1.6654326195   -0.4106621914    1.4794294397
   Point Group: c1    Number of degrees of freedom:    87


   Energy is   -617.749030308

 Hessian Updated using BFGS Update

 87 Hessian modes will be used to form the next step
  Hessian Eigenvalues:
     0.000060    0.004219    0.005262    0.005578    0.006484    0.007688
     0.008087    0.010660    0.019787    0.021028    0.031403    0.036433
     0.038487    0.040190    0.041268    0.044555    0.045636    0.046594
     0.048238    0.048818    0.049426    0.050032    0.052145    0.053956
     0.055912    0.056182    0.056977    0.057928    0.059487    0.062901
     0.071045    0.077095    0.082238    0.083199    0.083756    0.086051
     0.093352    0.111941    0.116508    0.133647    0.144302    0.149705
     0.158363    0.159754    0.159983    0.160056    0.160856    0.163257
     0.175387    0.180460    0.195663    0.198216    0.224135    0.231897
     0.266584    0.270509    0.278040    0.281545    0.287507    0.290137
     0.292149    0.296123    0.300442    0.310743    0.332423    0.336974
     0.338466    0.338644    0.339106    0.339347    0.339410    0.339752
     0.340072    0.340705    0.341109    0.341832    0.342049    0.342292
     0.342362    0.342479    0.405252    0.417711    0.511426    0.520624
     0.886375    0.946031    2.771891
**WARNING** Magnitude of eigenvalue   1 too small.  Replaced by     0.000100

 Minimum Search - Taking Simple RFO Step
 Searching for Lamda that Minimizes Along All modes
 Value Taken    Lamda =  -0.00072124
 Calculated Step too Large.  Step scaled by  0.423519
 Step Taken.  Stepsize is  0.300000

                             Maximum     Tolerance    Cnvgd?
         Gradient           0.006694      0.000300      NO
         Displacement       0.161603      0.001200      NO
         Energy change     -0.000097      0.000001      NO


 New Cartesian Coordinates Obtained by Inverse Iteration

 Displacement from previous Coordinates is:  0.374490
 ----------------------------------------------------------------
             Standard Nuclear Orientation (Angstroms)
    I     Atom           X                Y                Z
 ----------------------------------------------------------------
    1      C      -0.2414470194    -0.2666877639    -0.1596960440
    2      H      -0.2926422432    -0.3364354376    -1.2520137779
    3      C       0.4870421687     1.0449661440     0.1794833126
    4      H       0.4398915513     1.2128874819     1.2651409403
    5      O      -0.1850167157     2.1475718413    -0.4673030848
    6      H       0.4666885843     2.7396779633    -0.8542451179
    7      C       1.9535190880     1.0185718989    -0.2607548788
    8      H       1.9863645272     0.9724359187    -1.3585470424
    9      H       2.4267234921     1.9622438183     0.0423969187
   10      C       2.7495727068    -0.1641418990     0.3067741921
   11      H       2.7454362821    -0.0820380690     1.4032359125
   12      C       4.2062082686    -0.1322020242    -0.1685317264
   13      H       4.6937112679     0.8076945225     0.1072043647
   14      H       4.7825162576    -0.9494418156     0.2740158224
   15      H       4.2637972699    -0.2340185768    -1.2571702179
   16      C       2.0355544944    -1.4682660633    -0.0709623272
   17      H       2.5589428204    -2.3232082596     0.3698299306
   18      H       2.0827492641    -1.5997187283    -1.1601019903
   19      C       0.5731133658    -1.4627622481     0.3859718115
   20      H       0.0913770594    -2.3914816376     0.0705191091
   21      H       0.5440644252    -1.4463642520     1.4843171305
   22      C      -1.6946329320    -0.3736250995     0.3854192446
   23      C      -2.3514810659    -1.6284209046    -0.1628591164
   24      O      -2.2490957546    -1.9964641465    -1.3093284485
   25      C      -2.6823971966     0.7876367555     0.0483044013
   26      H      -2.5813050039     1.0596059441    -1.0054280189
   27      O      -2.5415313503     1.9180872943     0.8962057082
   28      H      -3.7047279581     0.4344457538     0.2081866813
   29      H      -1.7624518994     2.4015768144     0.5895505010
   30      H      -2.9875570154    -2.1953707216     0.5506624151
   31      H      -1.6624581318    -0.4426618509     1.4785194389
 ----------------------------------------------------------------
 Molecular Point Group                 C1    NOp =  1
 Largest Abelian Subgroup              C1    NOp =  1
 Nuclear Repulsion Energy =   878.6022507754 hartrees
 There are       51 alpha and       51 beta electrons
 Applying Cartesian multipole field
    Component          Value
    ---------          -----
     (2,0,0)        1.00000E-11
     (0,2,0)        2.00000E-11
     (0,0,2)       -3.00000E-11
 Nucleus-field energy     =     0.0000000283 hartrees
 Requested basis set is 6-311++G(d,p)
 There are 168 shells and 412 basis functions
 A cutoff of  1.0D-11 yielded  12108 shell pairs
 There are     72488 function pairs (     76900 Cartesian)
 Smallest overlap matrix eigenvalue = 1.69E-06

 Q-Chem warning in module stvman/mkSTV.C, line 306:

 Overlap eigenvalue is smaller than square root of threshold
 Use THRESH >= 12 to get rid of this warning

 Guess from superposition of atomic densities
 Warning:  Energy on first SCF cycle will be non-variational
 SAD guess density has 102.000000 electrons

 -----------------------------------------------------------------------
  General SCF calculation program by
  Eric Jon Sundstrom, Paul Horn, Yuezhi Mao, Dmitri Zuev, Alec White,
  David Stuck, Shaama M.S., Shane Yost, Joonho Lee, David Small,
  Daniel Levine, Susi Lehtola, Hugh Burton, Evgeny Epifanovsky
 -----------------------------------------------------------------------
 Exchange:     0.2000 Hartree-Fock + 0.0800 Slater + 0.7200 B88
 Correlation:  0.1900 VWN1RPA + 0.8100 LYP
 Using SG-1 standard quadrature grid
 using 6 threads for integral computing
 -------------------------------------------------------
 OpenMP Integral computing Module                
 Release: version 2.0, May 2017, Q-Chem Inc. Pleasanton 
 -------------------------------------------------------
 -------------------------------------------------------
 OpenMP BLAS3 based DFT computing Module                
 Release: version 1.0, May 2013, Q-Chem Inc. Pittsburgh 
 -------------------------------------------------------
 A restricted SCF calculation will be
 performed using DIIS
 SCF converges when DIIS error is below 1.0e-08
 ---------------------------------------
  Cycle       Energy         DIIS error
 ---------------------------------------
    1    -620.1571326824      2.99e-02  
    2    -617.4461639502      3.96e-03  
    3    -617.1199869141      5.97e-03  
    4    -617.7228664998      1.25e-03  
    5    -617.7470168824      3.76e-04  
    6    -617.7490924372      1.14e-04  
    7    -617.7492878590      3.53e-05  
    8    -617.7493076301      8.61e-06  
    9    -617.7493088524      2.13e-06  
   10    -617.7493089277      6.25e-07  
   11    -617.7493089345      1.84e-07  
   12    -617.7493089351      6.68e-08  
   13    -617.7493089351      2.06e-08  
   14    -617.7493089351      6.03e-09  Convergence criterion met
 ---------------------------------------
 SCF time:   CPU 528.17s  wall 92.00s 
 SCF   energy in the final basis set =     -617.7493089351
 Total energy in the final basis set =     -617.7493089351

 --------------------------------------------------------------

                    Orbital Energies (a.u.)
 --------------------------------------------------------------

 Alpha MOs
 -- Occupied --
-19.1464 -19.1308 -19.1102 -10.2667 -10.2391 -10.2214 -10.1891 -10.1890
-10.1874 -10.1857 -10.1776 -10.1751 -10.1707  -1.0614  -1.0484  -1.0136
 -0.8552  -0.8099  -0.7555  -0.7514  -0.6924  -0.6526  -0.6335  -0.6088
 -0.5772  -0.5607  -0.5328  -0.5102  -0.4991  -0.4795  -0.4755  -0.4612
 -0.4524  -0.4346  -0.4291  -0.4160  -0.4137  -0.4066  -0.3974  -0.3865
 -0.3769  -0.3698  -0.3618  -0.3473  -0.3382  -0.3319  -0.3255  -0.3162
 -0.2978  -0.2802  -0.2563
 -- Virtual --
 -0.0436  -0.0169  -0.0101  -0.0031   0.0026   0.0131   0.0194   0.0234
  0.0273   0.0306   0.0406   0.0425   0.0526   0.0546   0.0599   0.0615
  0.0684   0.0724   0.0749   0.0856   0.0902   0.0936   0.0989   0.1020
  0.1078   0.1088   0.1128   0.1145   0.1180   0.1222   0.1240   0.1270
  0.1299   0.1334   0.1351   0.1384   0.1402   0.1444   0.1455   0.1507
  0.1536   0.1573   0.1588   0.1641   0.1660   0.1724   0.1737   0.1754
  0.1770   0.1836   0.1868   0.1880   0.1933   0.2023   0.2036   0.2054
  0.2098   0.2175   0.2207   0.2262   0.2298   0.2321   0.2385   0.2449
  0.2464   0.2501   0.2554   0.2610   0.2628   0.2670   0.2711   0.2804
  0.2829   0.2851   0.2947   0.2984   0.3030   0.3060   0.3149   0.3176
  0.3213   0.3266   0.3291   0.3353   0.3433   0.3455   0.3491   0.3555
  0.3578   0.3667   0.3688   0.3749   0.3803   0.3868   0.3982   0.4031
  0.4101   0.4210   0.4346   0.4412   0.4552   0.4595   0.4801   0.4879
  0.4896   0.4999   0.5130   0.5249   0.5373   0.5447   0.5568   0.5642
  0.5714   0.5819   0.5918   0.6044   0.6101   0.6162   0.6287   0.6315
  0.6402   0.6434   0.6542   0.6618   0.6676   0.6742   0.6793   0.6983
  0.7048   0.7163   0.7182   0.7284   0.7423   0.7466   0.7514   0.7578
  0.7610   0.7665   0.7695   0.7752   0.7777   0.7838   0.7892   0.8006
  0.8035   0.8107   0.8263   0.8567   0.8834   0.8996   0.9258   0.9504
  0.9733   0.9850   0.9935   1.0028   1.0387   1.0482   1.0521   1.0695
  1.0869   1.1258   1.1422   1.1429   1.1662   1.1748   1.1837   1.2074
  1.2142   1.2218   1.2260   1.2385   1.2660   1.2768   1.2907   1.2985
  1.3168   1.3544   1.3586   1.3814   1.4148   1.4344   1.4453   1.4595
  1.4850   1.4965   1.5008   1.5234   1.5366   1.5458   1.5546   1.5563
  1.5623   1.5714   1.5750   1.5871   1.5930   1.6004   1.6128   1.6168
  1.6268   1.6293   1.6331   1.6349   1.6478   1.6569   1.6746   1.6778
  1.6901   1.6994   1.7230   1.7352   1.7426   1.7462   1.7768   1.7839
  1.8056   1.8060   1.8165   1.8221   1.8339   1.8437   1.8477   1.8725
  1.8748   1.8955   1.9219   1.9325   1.9566   1.9725   1.9861   1.9966
  2.0062   2.0375   2.0526   2.0616   2.1075   2.1162   2.1256   2.1340
  2.1413   2.1672   2.1834   2.1961   2.2087   2.2400   2.2531   2.2589
  2.2910   2.2988   2.3229   2.3445   2.3716   2.3740   2.3964   2.4073
  2.4171   2.4424   2.4527   2.4713   2.4834   2.4977   2.5282   2.5328
  2.5380   2.5547   2.5688   2.5901   2.5978   2.6029   2.6167   2.6277
  2.6638   2.6754   2.6974   2.7089   2.7105   2.7267   2.7501   2.7617
  2.7704   2.7885   2.8065   2.8183   2.8267   2.8622   2.8709   2.8897
  2.9127   2.9214   2.9341   2.9589   2.9777   2.9852   2.9915   3.0029
  3.0095   3.0267   3.0497   3.0611   3.0755   3.1186   3.1241   3.1536
  3.1715   3.1779   3.2051   3.2489   3.2623   3.3212   3.3558   3.3620
  3.4120   3.4393   3.4880   3.5114   3.5355   3.5628   3.7742   3.7813
  3.8126   3.8184   3.8359   3.8652   3.8918   3.8946   3.9387   3.9577
  4.0076   4.0254   4.0517   4.1180   4.1281   4.1908   4.2073   4.2610
  4.3058   4.3593   4.3979   5.0713   5.1096   5.1158   5.1822   5.4430
  5.4671   5.6600   5.7004   5.7438  23.7879  23.8289  23.8342  23.8640
 23.8751  23.8940  23.9087  23.9385  23.9514  23.9755  49.9281  49.9708
 49.9881
 --------------------------------------------------------------

          Ground-State Mulliken Net Atomic Charges

     Atom                 Charge (a.u.)
  ----------------------------------------
      1 C                     0.354700
      2 H                     0.251713
      3 C                    -0.636598
      4 H                     0.238707
      5 O                    -0.234324
      6 H                     0.263327
      7 C                    -0.663995
      8 H                     0.195378
      9 H                     0.150937
     10 C                     0.461356
     11 H                     0.160026
     12 C                    -0.736001
     13 H                     0.132930
     14 H                     0.145660
     15 H                     0.142513
     16 C                    -0.569213
     17 H                     0.162990
     18 H                     0.161121
     19 C                    -0.455581
     20 H                     0.169198
     21 H                     0.156240
     22 C                     0.614301
     23 C                    -0.349562
     24 O                    -0.209508
     25 C                    -0.659905
     26 H                     0.196170
     27 O                    -0.241535
     28 H                     0.190138
     29 H                     0.279838
     30 H                     0.124995
     31 H                     0.203985
  ----------------------------------------
  Sum of atomic charges =     0.000000

 -----------------------------------------------------------------
                    Cartesian Multipole Moments
 -----------------------------------------------------------------
    Charge (ESU x 10^10)
                 0.0000
    Dipole Moment (Debye)
         X       3.8286      Y       0.3766      Z       0.9088
       Tot       3.9530
    Quadrupole Moments (Debye-Ang)
        XX     -84.9222     XY       5.2869     YY     -83.7192
        XZ      -1.6471     YZ      -8.9586     ZZ     -85.7854
    Octopole Moments (Debye-Ang^2)
       XXX     -16.7163    XXY      -9.6137    XYY      18.9662
       YYY      26.2767    XXZ       3.6262    XYZ      18.9984
       YYZ       3.5083    XZZ       5.4904    YZZ       8.1279
       ZZZ       6.3603
[truncated: 596,141 more chars]
