# Supplementary material for: An in silico investigation of menthol metabolism
Source: PLoS One. 2019 Sep 27;14(9):e0216577. doi: 10.1371/journal.pone.0216577 (PMC6764827; doi:10.1371/journal.pone.0216577)
Supplement: S2 File — (ZIP) [file pone.0216577.s002.zip › B3LYP/o-series/oeoye-S.out]

Q-Chem Developer Version!
                  Welcome to Q-Chem
     A Quantum Leap Into The Future Of Chemistry


 Q-Chem 5.1, Q-Chem, Inc., Pleasanton, CA (2018)

 Yihan Shao,  Zhengting Gan,  E. Epifanovsky,  A. T. B. Gilbert,  M. Wormit,  
 J. Kussmann,  A. W. Lange,  A. Behn,  Jia Deng,  Xintian Feng,  D. Ghosh,  
 M. Goldey,  P. R. Horn,  L. D. Jacobson,  I. Kaliman,  T. Kus,  A. Landau,  
 Jie Liu,  E. I. Proynov,  R. M. Richard,  R. P. Steele,  E. J. Sundstrom,  
 H. L. Woodcock III,  P. M. Zimmerman,  D. Zuev,  B. Albrecht,  E. Alguire,  
 S. A. Baeppler,  D. Barton,  Z. Benda,  Y. A. Bernard,  E. J. Berquist,  
 K. B. Bravaya,  H. Burton,  D. Casanova,  Chun-Min Chang,  Yunqing Chen,  
 A. Chien,  K. D. Closser,  M. P. Coons,  S. Coriani,  S. Dasgupta,  
 A. L. Dempwolff,  M. Diedenhofen,  Hainam Do,  R. G. Edgar,  Po-Tung Fang,  
 S. Faraji,  S. Fatehi,  Qingguo Feng,  K. D. Fenk,  J. Fosso-Tande,  
 J. Gayvert,  Qinghui Ge,  A. Ghysels,  G. Gidofalvi,  J. Gomes,  
 J. Gonthier,  A. Gunina,  D. Hait,  M. W. D. Hanson-Heine,  
 P. H. P. Harbach,  A. W. Hauser,  J. E. Herr,  E. G. Hohenstein,  
 Z. C. Holden,  Kerwin Hui,  B. C. Huynh,  T.-C. Jagau,  Hyunjun Ji,  
 B. Kaduk,  K. Khistyaev,  Jaehoon Kim,  P. Klunzinger,  K. Koh,  
 D. Kosenkov,  L. Koulias,  T. Kowalczyk,  C. M. Krauter,  A. Kunitsa,  
 Ka Un Lao,  A. Laurent,  K. V. Lawler,  Joonho Lee,  D. Lefrancois,  
 S. Lehtola,  D. S. Levine,  Yi-Pei Li,  You-Sheng Lin,  Fenglai Liu,  
 E. Livshits,  A. Luenser,  P. Manohar,  E. Mansoor,  S. F. Manzer,  
 Shan-Ping Mao,  Yuezhi Mao,  N. Mardirossian,  A. V. Marenich,  
 T. Markovich,  L. A. Martinez-Martinez,  S. A. Maurer,  N. J. Mayhall,  
 S. C. McKenzie,  J.-M. Mewes,  A. F. Morrison,  J. W. Mullinax,  K. Nanda,  
 T. S. Nguyen-Beck,  R. Olivares-Amaya,  J. A. Parkhill,  T. M. Perrine,  
 F. Plasser,  P. Pokhilko,  S. Prager,  A. Prociuk,  E. Ramos,  D. R. Rehn,  
 F. Rob,  M. Schneider,  N. Sergueev,  S. M. Sharada,  S. Sharma,  
 D. W. Small,  T. Stauch,  T. Stein,  Yu-Chuan Su,  A. J. W. Thom,  
 A. Tkatchenko,  T. Tsuchimochi,  N. M. Tubman,  L. Vogt,  M. L. Vidal,  
 O. Vydrov,  M. A. Watson,  J. Wenzel,  M. de Wergifosse,  T. A. Wesolowski,  
 A. White,  J. Witte,  A. Yamada,  Jun Yang,  K. Yao,  S. Yeganeh,  
 S. R. Yost,  Zhi-Qiang You,  A. Zech,  Igor Ying Zhang,  Xing Zhang,  
 Yan Zhao,  Ying Zhu,  B. R. Brooks,  G. K. L. Chan,  C. J. Cramer,  
 M. S. Gordon,  W. J. Hehre,  A. Klamt,  M. W. Schmidt,  C. D. Sherrill,  
 D. G. Truhlar,  A. Aspuru-Guzik,  R. Baer,  A. T. Bell,  N. A. Besley,  
 Jeng-Da Chai,  A. E. DePrince, III,  R. A. DiStasio Jr.,  A. Dreuw,  
 B. D. Dunietz,  T. R. Furlani,  Chao-Ping Hsu,  Yousung Jung,  Jing Kong,  
 D. S. Lambrecht,  WanZhen Liang,  C. Ochsenfeld,  V. A. Rassolov,  
 L. V. Slipchenko,  J. E. Subotnik,  T. Van Voorhis,  J. M. Herbert,  
 A. I. Krylov,  P. M. W. Gill,  M. Head-Gordon

 Contributors to earlier versions of Q-Chem not listed above: 
 R. D. Adamson,  B. Austin,  J. Baker,  G. J. O. Beran,  K. Brandhorst,  
 S. T. Brown,  E. F. C. Byrd,  A. K. Chakraborty,  C.-L. Cheng,  
 Siu Hung Chien,  D. M. Chipman,  D. L. Crittenden,  H. Dachsel,  
 R. J. Doerksen,  A. D. Dutoi,  L. Fusti-Molnar,  W. A. Goddard III,  
 A. Golubeva-Zadorozhnaya,  S. R. Gwaltney,  G. Hawkins,  A. Heyden,  
 S. Hirata,  G. Kedziora,  F. J. Keil,  C. Kelley,  Jihan Kim,  R. A. King,  
 R. Z. Khaliullin,  P. P. Korambath,  W. Kurlancheek,  A. M. Lee,  M. S. Lee,  
 S. V. Levchenko,  Ching Yeh Lin,  D. Liotard,  R. C. Lochan,  I. Lotan,  
 P. E. Maslen,  N. Nair,  D. P. O'Neill,  D. Neuhauser,  E. Neuscamman,  
 C. M. Oana,  R. Olson,  B. Peters,  R. Peverati,  P. A. Pieniazek,  
 Y. M. Rhee,  J. Ritchie,  M. A. Rohrdanz,  E. Rosta,  N. J. Russ,  
 H. F. Schaefer III,  N. E. Schultz,  N. Shenvi,  A. C. Simmonett,  A. Sodt,  
 D. Stuck,  K. S. Thanthiriwatte,  V. Vanovschi,  Tao Wang,  A. Warshel,  
 C. F. Williams,  Q. Wu,  X. Xu,  W. Zhang

 Please cite Q-Chem as follows:
 Y. Shao et al., Mol. Phys. 113, 184-215 (2015)
 DOI: 10.1080/00268976.2014.952696

 Q-Chem 5.1.2 for Intel X86 EM64T Linux

 Parts of Q-Chem use Armadillo 8.300.2 (Tropical Shenanigans).
 http://arma.sourceforge.net/

 Q-Chem begins on Mon Mar 25 04:05:30 2019  

Host: 
0

     Scratch files written to /scratch/taweetham/qchem2456//
Input Ideriv = 2
Curr. Ideriv = -1
Max.  Ideriv = 2

Checking the input file for inconsistencies... 	...done.

--------------------------------------------------------------
User input:
--------------------------------------------------------------
$molecule
0 1
  C   -0.3342832    0.5148438    0.3334478
  H   -0.3242338    0.3027927    1.4133024
  C    0.1246068   -0.7681632   -0.3858081
  H    0.0614632   -0.6410116   -1.4724636
  O   -0.7402352   -1.8355968   -0.0147100
  H   -0.4909291   -2.6155402   -0.5421327
  C    1.5592021   -1.1497629   -0.0124413
  H    1.5945486   -1.4525820    1.0428679
  H    1.8575620   -2.0392888   -0.5821523
  C    2.5397318   -0.0024089   -0.2714202
  H    2.5475743    0.2121342   -1.3484046
  C    3.9571093   -0.3977318    0.1372172
  H    4.2897508   -1.2786586   -0.4219945
  H    4.6617691    0.4149313   -0.0687247
  H    4.0139507   -0.6330935    1.2053056
  C    2.0918255    1.2608527    0.4715565
  H    2.7709907    2.0907242    0.2423489
  H    2.1442012    1.0977232    1.5557985
  C    0.6668963    1.6584581    0.0888339
  H    0.3745366    2.5394670    0.6728462
  H    0.6571988    1.9577574   -0.9654817
  C   -1.7836165    0.9506583   -0.0215613
  O   -1.9583537    1.9267578    0.4505750
  C   -2.0581038    1.0870018   -1.5191911
  H   -3.0428758    1.5376257   -1.6878576
  H   -1.3201142    1.7247110   -2.0127898
  H   -2.0656314    0.1126691   -2.0197433
  C   -2.8045610    0.0201968    0.6203801
  O   -3.9209716   -0.1987221    0.1556879
  H   -2.5346469   -0.3771104    1.6139730
  H   -1.3374694    2.5774471    0.0872484
$end

$rem
   job_type 	optimization
   basis 	6-311++g**
   method 	b3lyp
   scf_guess sad
$end

--------------------------------------------------------------
 ----------------------------------------------------------------
             Standard Nuclear Orientation (Angstroms)
    I     Atom           X                Y                Z
 ----------------------------------------------------------------
    1      C       0.2053021533     0.2715415612    -0.3487945878
    2      H       0.1467558221     0.0955888909    -1.4335828628
    3      C      -0.3741984953    -0.9757861356     0.3457330639
    4      H      -0.2720212564    -0.8901702313     1.4334851258
    5      O       0.3597007417    -2.1187939353    -0.0785369620
    6      H       0.0390066256    -2.8830803091     0.4329916940
    7      C      -1.8503036728    -1.1874129436     0.0001721110
    8      H      -1.9433434049    -1.4515676199    -1.0619918147
    9      H      -2.2307406426    -2.0565665003     0.5521552512
   10      C      -2.6930520997     0.0510678855     0.3177726297
   11      H      -2.6520800120     0.2315302713     1.4002421487
   12      C      -4.1543774397    -0.1749661652    -0.0638823925
   13      H      -4.5681863299    -1.0315233217     0.4787704984
   14      H      -4.7608553192     0.7026438551     0.1838352854
   15      H      -4.2616961280    -0.3693618888    -1.1363244220
   16      C      -2.1271836771     1.2807094340    -0.4007250327
   17      H      -2.7058978602     2.1719221911    -0.1299522215
   18      H      -2.2225405879     1.1581009400    -1.4873755649
   19      C      -0.6587128794     1.5089982105    -0.0451021730
   20      H      -0.2855061613     2.3707869993    -0.6114572486
   21      H      -0.5915694921     1.7724738067     1.0166548013
   22      C       1.7015537069     0.5360061126    -0.0204311560
   23      O       1.9709084999     1.5015716882    -0.4691483538
   24      C       2.0244036513     0.5949834145     1.4725917631
   25      H       3.0562566285     0.9304511103     1.6275983373
   26      H       1.3724173097     1.2934198036     2.0036678130
   27      H       1.9370293586    -0.3895182487     1.9448793748
   28      C       2.5992018626    -0.4794316045    -0.7156211064
   29      O       3.6955584123    -0.8327433825    -0.2873571026
   30      H       2.2641786014    -0.8139019655    -1.7125275592
   31      H       1.4336529568     2.2042386372    -0.0710080047
 ----------------------------------------------------------------
 Molecular Point Group                 C1    NOp =  1
 Largest Abelian Subgroup              C1    NOp =  1
 Nuclear Repulsion Energy =   904.2941747045 hartrees
 There are       51 alpha and       51 beta electrons
 Requested basis set is 6-311++G(d,p)
 There are 168 shells and 412 basis functions

 Total QAlloc Memory Limit   2000 MB
 Mega-Array Size       188 MB
 MEM_STATIC part       192 MB
 A cutoff of  1.0D-11 yielded  12240 shell pairs
 There are     73433 function pairs (     77952 Cartesian)

 -------------------------------------------------------
 OpenMP Integral Computing Module                       
 Release: version 1.0, May 2013, Q-Chem Inc. Pittsburgh 
 -------------------------------------------------------
 Integral Job Info:
 Integral job number is                      11
 Integral operator is                         1
 short-range coefficients                     0
 long-range coefficients              100000000
 Omega coefficients                           0
 if combine SR and LR in K                    0
 Integral screening is                        0
 Integral computing path is                   2
 max size of driver memory is            800000
 size of driver memory is                593474
 size of scratch memory is              2361544
 max col of scratch BK array               1296
 max len of scratch array in speh3          155
 max len of scratch index in speh4           18
 max int batch size is                      520
 min int batch size is                       52
 fixed nKL is                                52
 max L of basis functions is                  2
 order of int derivative is                   0
 number of shells is                        168
 number of basis is                         425
 number of cartesian basis is               425
 number of contracted shell pairs         12240
 number of primitive shell pairs          26568
 maxK2 (contraction) of shell pair           36
 max number of K2 of shell pair               1
 max number of CS2 of shell pair           2170
 max number of PS2 of shell pair           3834
 mem total for path MDJ                  607562
 -------------------------------------------------------
 Smallest overlap matrix eigenvalue = 1.73E-06

 Q-Chem warning in module stvman/mkSTV.C, line 306:

 Overlap eigenvalue is smaller than square root of threshold
 Use THRESH >= 12 to get rid of this warning


 Scale SEOQF with 1.000000e-01/1.000000e-01/1.000000e-01

 Standard Electronic Orientation quadrupole field applied
 Nucleus-field energy     =     0.0000000242 hartrees
 Guess from superposition of atomic densities
 Warning:  Energy on first SCF cycle will be non-variational
 SAD guess density has 102.000000 electrons

 -----------------------------------------------------------------------
  General SCF calculation program by
  Eric Jon Sundstrom, Paul Horn, Yuezhi Mao, Dmitri Zuev, Alec White,
  David Stuck, Shaama M.S., Shane Yost, Joonho Lee, David Small,
  Daniel Levine, Susi Lehtola, Hugh Burton, Evgeny Epifanovsky
 -----------------------------------------------------------------------
 Exchange:     0.2000 Hartree-Fock + 0.0800 Slater + 0.7200 B88
 Correlation:  0.1900 VWN1RPA + 0.8100 LYP
 Using SG-1 standard quadrature grid
 using 6 threads for integral computing
 -------------------------------------------------------
 OpenMP Integral computing Module                
 Release: version 2.0, May 2017, Q-Chem Inc. Pleasanton 
 -------------------------------------------------------
 -------------------------------------------------------
 OpenMP BLAS3 based DFT computing Module                
 Release: version 1.0, May 2013, Q-Chem Inc. Pittsburgh 
 -------------------------------------------------------
 A restricted SCF calculation will be
 performed using DIIS
 SCF converges when DIIS error is below 1.0e-08
 ---------------------------------------
  Cycle       Energy         DIIS error
 ---------------------------------------
    1    -620.8000327925      3.25e-02  
    2    -617.2533268139      4.30e-03  
    3    -616.9238134185      6.16e-03  
    4    -617.5830617770      1.27e-03  
    5    -617.6062096570      4.15e-04  
    6    -617.6087643077      1.22e-04  
    7    -617.6089970786      3.49e-05  
    8    -617.6090161832      1.02e-05  
    9    -617.6090177950      2.68e-06  
   10    -617.6090179167      6.13e-07  
   11    -617.6090179228      1.94e-07  
   12    -617.6090179234      4.60e-08  
   13    -617.6090179235      1.62e-08  
   14    -617.6090179235      4.07e-09  Convergence criterion met
 ---------------------------------------
 SCF time:   CPU 542.60s  wall 94.00s 
 SCF   energy in the final basis set =     -617.6090179235
 Total energy in the final basis set =     -617.6090179235

 --------------------------------------------------------------

                    Orbital Energies (a.u.)
 --------------------------------------------------------------

 Alpha MOs
 -- Occupied --
-19.1395 -19.1331 -19.1175 -10.2494 -10.2284 -10.2245 -10.1886 -10.1859
-10.1814 -10.1765 -10.1735 -10.1682 -10.1494  -1.2025  -1.0371  -1.0328
 -0.8529  -0.7910  -0.7612  -0.7413  -0.7101  -0.6944  -0.6328  -0.6117
 -0.5960  -0.5746  -0.5407  -0.5245  -0.5150  -0.5034  -0.4742  -0.4686
 -0.4496  -0.4341  -0.4311  -0.4097  -0.4051  -0.4008  -0.3946  -0.3850
 -0.3810  -0.3700  -0.3559  -0.3511  -0.3481  -0.3409  -0.3309  -0.3190
 -0.2854  -0.2553  -0.2430
 -- Virtual --
 -0.0326  -0.0193  -0.0091  -0.0060  -0.0011   0.0169   0.0186   0.0225
  0.0271   0.0297   0.0415   0.0450   0.0531   0.0553   0.0567   0.0636
  0.0680   0.0731   0.0773   0.0824   0.0885   0.0952   0.0962   0.1019
  0.1044   0.1100   0.1129   0.1184   0.1209   0.1216   0.1237   0.1253
  0.1281   0.1336   0.1378   0.1414   0.1435   0.1451   0.1474   0.1506
  0.1518   0.1570   0.1628   0.1650   0.1679   0.1682   0.1733   0.1747
  0.1798   0.1831   0.1880   0.1903   0.1965   0.2008   0.2009   0.2081
  0.2127   0.2158   0.2243   0.2304   0.2322   0.2345   0.2389   0.2426
  0.2451   0.2497   0.2615   0.2619   0.2670   0.2688   0.2755   0.2832
  0.2866   0.2886   0.3007   0.3046   0.3122   0.3161   0.3237   0.3247
  0.3283   0.3358   0.3417   0.3436   0.3466   0.3523   0.3564   0.3606
  0.3640   0.3707   0.3790   0.3830   0.3885   0.3942   0.4018   0.4086
  0.4214   0.4283   0.4414   0.4484   0.4545   0.4637   0.4823   0.4897
  0.4950   0.5060   0.5218   0.5252   0.5284   0.5512   0.5639   0.5731
  0.5822   0.5944   0.5986   0.6094   0.6196   0.6304   0.6350   0.6428
  0.6540   0.6555   0.6644   0.6742   0.6832   0.6868   0.6988   0.7022
  0.7088   0.7168   0.7280   0.7345   0.7422   0.7465   0.7498   0.7590
  0.7646   0.7736   0.7769   0.7799   0.7870   0.7925   0.7969   0.8138
  0.8227   0.8271   0.8665   0.8824   0.9022   0.9196   0.9350   0.9414
  0.9622   0.9833   0.9981   1.0039   1.0351   1.0662   1.0680   1.0867
  1.1045   1.1250   1.1369   1.1513   1.1705   1.1771   1.1970   1.2054
  1.2173   1.2360   1.2494   1.2596   1.2753   1.2838   1.2990   1.3031
  1.3389   1.3532   1.3788   1.4179   1.4264   1.4402   1.4454   1.4594
  1.4730   1.4787   1.5053   1.5136   1.5299   1.5417   1.5578   1.5619
  1.5658   1.5759   1.5833   1.5933   1.5976   1.6070   1.6108   1.6194
  1.6271   1.6357   1.6422   1.6457   1.6666   1.6729   1.6800   1.6846
  1.7088   1.7100   1.7172   1.7348   1.7603   1.7783   1.7803   1.7878
  1.7929   1.8230   1.8319   1.8430   1.8602   1.8694   1.8807   1.8857
  1.8989   1.9354   1.9451   1.9652   1.9797   1.9938   2.0030   2.0161
  2.0279   2.0440   2.0538   2.0889   2.0964   2.1070   2.1205   2.1497
  2.1644   2.1765   2.1879   2.1924   2.2174   2.2328   2.2501   2.2716
  2.2759   2.2994   2.3304   2.3521   2.3632   2.3879   2.4178   2.4221
  2.4315   2.4733   2.4797   2.4910   2.4947   2.5107   2.5271   2.5457
  2.5527   2.5605   2.5711   2.5877   2.6116   2.6161   2.6310   2.6728
  2.6774   2.6807   2.6983   2.7198   2.7233   2.7263   2.7365   2.7629
  2.7660   2.7969   2.8113   2.8212   2.8431   2.8522   2.8814   2.9072
  2.9096   2.9235   2.9421   2.9572   2.9810   2.9918   2.9921   3.0219
  3.0344   3.0535   3.0790   3.1005   3.1349   3.1684   3.1854   3.2095
  3.2372   3.2739   3.2869   3.3397   3.3454   3.3940   3.4084   3.4723
  3.4923   3.5079   3.5207   3.5566   3.5740   3.7455   3.7798   3.7847
  3.8124   3.8168   3.8371   3.8487   3.8625   3.8689   3.9219   3.9643
  3.9874   4.0289   4.0482   4.1244   4.1595   4.2340   4.2840   4.3109
  4.3618   4.4166   4.5016   5.0781   5.1525   5.1946   5.3016   5.4579
  5.5399   5.6552   5.7554   6.0071  23.8043  23.8562  23.8641  23.8854
 23.9244  23.9322  23.9504  23.9763  23.9920  24.2114  49.9503  49.9819
 50.1158
 --------------------------------------------------------------

          Ground-State Mulliken Net Atomic Charges

     Atom                 Charge (a.u.)
  ----------------------------------------
      1 C                     0.072202
      2 H                     0.252515
      3 C                    -0.443118
      4 H                     0.198676
      5 O                    -0.179821
      6 H                     0.247967
      7 C                    -0.611282
      8 H                     0.208791
      9 H                     0.124097
     10 C                     0.496022
     11 H                     0.166340
     12 C                    -0.741489
     13 H                     0.136765
     14 H                     0.134430
     15 H                     0.140910
     16 C                    -0.613738
     17 H                     0.169743
     18 H                     0.154912
     19 C                    -0.416386
     20 H                     0.112308
     21 H                     0.174761
     22 C                     0.179173
     23 O                    -0.081485
     24 C                    -0.520182
     25 H                     0.196151
     26 H                     0.087720
     27 H                     0.189826
     28 C                    -0.060663
     29 O                    -0.221546
     30 H                     0.144946
     31 H                     0.301456
  ----------------------------------------
  Sum of atomic charges =     0.000000

 -----------------------------------------------------------------
                    Cartesian Multipole Moments
 -----------------------------------------------------------------
    Charge (ESU x 10^10)
                 0.0000
    Dipole Moment (Debye)
         X      -5.1443      Y       1.5403      Z       1.1966
       Tot       5.5017
    Quadrupole Moments (Debye-Ang)
        XX    -100.1863     XY       5.4293     YY     -76.4307
        XZ       0.5689     YZ      -1.6361     ZZ     -80.3853
    Octopole Moments (Debye-Ang^2)
       XXX     -55.6344    XXY      15.7077    XYY      -1.8557
       YYY      -8.6748    XXZ       4.2452    XYZ       2.8759
       YYZ      11.3840    XZZ       6.7829    YZZ      -4.6201
       ZZZ      -6.1307
    Hexadecapole Moments (Debye-Ang^3)
      XXXX   -3015.7111   XXXY      64.8567   XXYY    -588.4637
      XYYY      19.2742   YYYY    -640.8777   XXXZ       4.9333
      XXYZ       4.0957   XYYZ       0.5929   YYYZ     -27.9699
      XXZZ    -493.8551   XYZZ      -2.7811   YYZZ    -175.6702
      XZZZ     -12.3584   YZZZ      -1.7298   ZZZZ    -324.9566
 -----------------------------------------------------------------
 Calculating analytic gradient of the SCF energy
 Gradient of SCF Energy
            1           2           3           4           5           6
    1   0.0235880  -0.0014112   0.0119099   0.0004825  -0.0070102  -0.0054173
    2   0.0353474   0.0003090  -0.0006655  -0.0050765   0.0114317  -0.0074440
    3  -0.0126841  -0.0006077   0.0066868  -0.0015596  -0.0028629   0.0068659
            7           8           9          10          11          12
    1   0.0009608  -0.0021094   0.0006097   0.0059931  -0.0009897   0.0041551
    2  -0.0022566  -0.0025910  -0.0004422   0.0017216  -0.0007743  -0.0001462
    3  -0.0029631  -0.0003201  -0.0015218   0.0050048  -0.0002781  -0.0033712
           13          14          15          16          17          18
    1   0.0008683   0.0007060  -0.0003255  -0.0014260   0.0006877   0.0008104
    2  -0.0004417   0.0008518  -0.0001299  -0.0025906   0.0010091   0.0010301
    3   0.0011152   0.0007960  -0.0003993  -0.0017973   0.0008385  -0.0005049
           19          20          21          22          23          24
    1  -0.0014194   0.0024487   0.0002175   0.1164341  -0.1345520  -0.0013390
    2   0.0013612  -0.0004032   0.0001974   0.4214907  -0.4957294   0.0333527
    3  -0.0008089   0.0007780  -0.0013896  -0.2071184   0.2289779  -0.0331920
           25          26          27          28          29          30
    1   0.0024064   0.0031883   0.0001169  -0.0438462   0.0332177   0.0009425
    2   0.0013817  -0.0011702  -0.0030224   0.0396392  -0.0101475  -0.0011987
    3   0.0057364   0.0017884  -0.0051348  -0.0088493   0.0122123   0.0027672
           31
    1  -0.0098975
    2  -0.0148937
    3   0.0117959
 Max gradient component =       4.957E-01
 RMS gradient           =       7.765E-02
 Gradient time:  CPU 117.65 s  wall 19.86 s
 Geometry Optimization Parameters
   NAtoms,    NIC,     NZ,  NCons,   NDum,   NFix, NCnnct, MaxDiis
       31     245       0       0       0       0       0       0


** GEOMETRY OPTIMIZATION IN DELOCALIZED INTERNAL COORDINATES **
   Searching for a Minimum

   Optimization Cycle:   1

                       Coordinates (Angstroms)
     ATOM                X               Y               Z
      1  C         0.2053021533    0.2715415612   -0.3487945878
      2  H         0.1467558221    0.0955888909   -1.4335828628
      3  C        -0.3741984953   -0.9757861356    0.3457330639
      4  H        -0.2720212564   -0.8901702313    1.4334851258
      5  O         0.3597007417   -2.1187939353   -0.0785369620
      6  H         0.0390066256   -2.8830803091    0.4329916940
      7  C        -1.8503036728   -1.1874129436    0.0001721110
      8  H        -1.9433434049   -1.4515676199   -1.0619918147
      9  H        -2.2307406426   -2.0565665003    0.5521552512
     10  C        -2.6930520997    0.0510678855    0.3177726297
     11  H        -2.6520800120    0.2315302713    1.4002421487
     12  C        -4.1543774397   -0.1749661652   -0.0638823925
     13  H        -4.5681863299   -1.0315233217    0.4787704984
     14  H        -4.7608553192    0.7026438551    0.1838352854
     15  H        -4.2616961280   -0.3693618888   -1.1363244220
     16  C        -2.1271836771    1.2807094340   -0.4007250327
     17  H        -2.7058978602    2.1719221911   -0.1299522215
     18  H        -2.2225405879    1.1581009400   -1.4873755649
     19  C        -0.6587128794    1.5089982105   -0.0451021730
     20  H        -0.2855061613    2.3707869993   -0.6114572486
     21  H        -0.5915694921    1.7724738067    1.0166548013
     22  C         1.7015537069    0.5360061126   -0.0204311560
     23  O         1.9709084999    1.5015716882   -0.4691483538
     24  C         2.0244036513    0.5949834145    1.4725917631
     25  H         3.0562566285    0.9304511103    1.6275983373
     26  H         1.3724173097    1.2934198036    2.0036678130
     27  H         1.9370293586   -0.3895182487    1.9448793748
     28  C         2.5992018626   -0.4794316045   -0.7156211064
     29  O         3.6955584123   -0.8327433825   -0.2873571026
     30  H         2.2641786014   -0.8139019655   -1.7125275592
     31  H         1.4336529568    2.2042386372   -0.0710080047
   Point Group: c1    Number of degrees of freedom:    87


   Energy is   -617.609017924


 Attempting to Generate Delocalized Internal Coordinates

 87 Hessian modes will be used to form the next step
  Hessian Eigenvalues:
     0.002000    0.005386    0.005586    0.006108    0.006230    0.006514
     0.006861    0.007852    0.012596    0.019951    0.020582    0.034869
     0.038506    0.040012    0.043060    0.043212    0.045111    0.047466
     0.048835    0.049309    0.049757    0.054567    0.055495    0.055557
     0.056168    0.056942    0.057025    0.057242    0.060651    0.065268
     0.067920    0.076969    0.082124    0.082671    0.083236    0.086242
     0.091642    0.099155    0.128258    0.145204    0.157667    0.160000
     0.160000    0.160000    0.160000    0.160000    0.160000    0.160000
     0.160000    0.160000    0.169217    0.173337    0.178694    0.180428
     0.194896    0.220194    0.268489    0.272704    0.274373    0.280306
     0.288833    0.290013    0.294880    0.295467    0.296871    0.300593
     0.332871    0.336243    0.338524    0.338849    0.339383    0.339428
     0.340512    0.340631    0.341248    0.341263    0.341408    0.341943
     0.342198    0.342218    0.342229    0.344530    0.420039    0.525716
     0.533769    0.915391    1.784666

 Minimum Search - Taking Simple RFO Step
 Searching for Lamda that Minimizes Along All modes
 Value Taken    Lamda =  -0.19298221
 Calculated Step too Large.  Step scaled by  0.778562
 Step Taken.  Stepsize is  0.300000

                             Maximum     Tolerance    Cnvgd?
         Gradient           0.268898      0.000300      NO
         Displacement       0.134597      0.001200      NO
         Energy change     *********      0.000001      NO


 New Cartesian Coordinates Obtained by Inverse Iteration

 Displacement from previous Coordinates is:  0.678692
 ----------------------------------------------------------------
             Standard Nuclear Orientation (Angstroms)
    I     Atom           X                Y                Z
 ----------------------------------------------------------------
    1      C       0.1992928145     0.2779582755    -0.3462726308
    2      H       0.1440691704     0.0983005024    -1.4301333283
    3      C      -0.3791743178    -0.9655871494     0.3459778257
    4      H      -0.2776973313    -0.8735915934     1.4347454469
    5      O       0.3847067362    -2.0956628311    -0.0844002969
    6      H       0.0887131589    -2.8695028534     0.4152956289
    7      C      -1.8581284455    -1.1855345791     0.0045654608
    8      H      -1.9465428986    -1.4479858009    -1.0575304402
    9      H      -2.2322933522    -2.0569407505     0.5582362465
   10      C      -2.7159084388     0.0443085630     0.3206378239
   11      H      -2.6756588179     0.2268096235     1.4031376373
   12      C      -4.1806838817    -0.1904311484    -0.0584451604
   13      H      -4.5923178640    -1.0481366709     0.4831457111
   14      H      -4.7940497623     0.6826046756     0.1868947564
   15      H      -4.2862510687    -0.3863575888    -1.1304314009
   16      C      -2.1502732120     1.2745659898    -0.3982483518
   17      H      -2.7341398829     2.1623111983    -0.1292085537
   18      H      -2.2456316767     1.1489653912    -1.4843048465
   19      C      -0.6786946047     1.5100370381    -0.0435188746
   20      H      -0.3158508106     2.3747343644    -0.6119968069
   21      H      -0.6141557821     1.7750908924     1.0190369994
   22      C       1.7272727565     0.5472234223    -0.0184395984
   23      O       2.0716153100     1.6035130564    -0.5217083561
   24      C       2.0218977195     0.5610855368     1.5055603557
   25      H       3.0584318502     0.8666323308     1.6717240661
   26      H       1.3742631973     1.2722477568     2.0277943044
   27      H       1.9011128143    -0.4209508119     1.9747545170
   28      C       2.6104691290    -0.5133259024    -0.7152310391
   29      O       3.6785592320    -0.8987399240    -0.2822939188
   30      H       2.2715397009    -0.8336814865    -1.7175454914
   31      H       1.5991694304     2.3812510336    -0.1850663529
 ----------------------------------------------------------------
 Molecular Point Group                 C1    NOp =  1
 Largest Abelian Subgroup              C1    NOp =  1
 Nuclear Repulsion Energy =   894.5706841356 hartrees
 There are       51 alpha and       51 beta electrons
 Applying Cartesian multipole field
    Component          Value
    ---------          -----
     (2,0,0)        1.00000E-11
     (0,2,0)        2.00000E-11
     (0,0,2)       -3.00000E-11
 Nucleus-field energy     =     0.0000000246 hartrees
 Requested basis set is 6-311++G(d,p)
 There are 168 shells and 412 basis functions
 A cutoff of  1.0D-11 yielded  12209 shell pairs
 There are     73180 function pairs (     77673 Cartesian)
 Smallest overlap matrix eigenvalue = 1.87E-06

 Q-Chem warning in module stvman/mkSTV.C, line 306:

 Overlap eigenvalue is smaller than square root of threshold
 Use THRESH >= 12 to get rid of this warning

 Guess MOs from SCF MO coefficient file

 -----------------------------------------------------------------------
  General SCF calculation program by
  Eric Jon Sundstrom, Paul Horn, Yuezhi Mao, Dmitri Zuev, Alec White,
  David Stuck, Shaama M.S., Shane Yost, Joonho Lee, David Small,
  Daniel Levine, Susi Lehtola, Hugh Burton, Evgeny Epifanovsky
 -----------------------------------------------------------------------
 Exchange:     0.2000 Hartree-Fock + 0.0800 Slater + 0.7200 B88
 Correlation:  0.1900 VWN1RPA + 0.8100 LYP
 Using SG-1 standard quadrature grid
 using 6 threads for integral computing
 -------------------------------------------------------
 OpenMP Integral computing Module                
 Release: version 2.0, May 2017, Q-Chem Inc. Pleasanton 
 -------------------------------------------------------
 -------------------------------------------------------
 OpenMP BLAS3 based DFT computing Module                
 Release: version 1.0, May 2013, Q-Chem Inc. Pittsburgh 
 -------------------------------------------------------
 A restricted SCF calculation will be
 performed using DIIS
 SCF converges when DIIS error is below 1.0e-08
 ---------------------------------------
  Cycle       Energy         DIIS error
 ---------------------------------------
    1    -617.6903982490      9.68e-04  
    2    -617.7067674981      2.97e-04  
    3    -617.7063983427      3.24e-04  
    4    -617.7080924884      8.66e-05  
    5    -617.7081975507      2.94e-05  
    6    -617.7082107819      6.84e-06  
    7    -617.7082114460      1.86e-06  
    8    -617.7082115097      4.23e-07  
    9    -617.7082115133      1.49e-07  
   10    -617.7082115141      3.65e-08  
   11    -617.7082115141      1.70e-08  
   12    -617.7082115141      5.75e-09  Convergence criterion met
 ---------------------------------------
 SCF time:   CPU 480.83s  wall 84.00s 
 SCF   energy in the final basis set =     -617.7082115141
 Total energy in the final basis set =     -617.7082115141

 --------------------------------------------------------------

                    Orbital Energies (a.u.)
 --------------------------------------------------------------

 Alpha MOs
 -- Occupied --
-19.1411 -19.1341 -19.1183 -10.2521 -10.2344 -10.2313 -10.1863 -10.1858
-10.1824 -10.1793 -10.1753 -10.1685 -10.1562  -1.1280  -1.0408  -1.0366
 -0.8513  -0.7918  -0.7568  -0.7415  -0.6952  -0.6836  -0.6327  -0.6030
 -0.5872  -0.5725  -0.5272  -0.5243  -0.5029  -0.4879  -0.4716  -0.4623
 -0.4476  -0.4336  -0.4260  -0.4071  -0.4050  -0.4003  -0.3941  -0.3834
 -0.3805  -0.3727  -0.3551  -0.3510  -0.3493  -0.3399  -0.3311  -0.3191
 -0.2889  -0.2690  -0.2462
 -- Virtual --
 -0.0319  -0.0195  -0.0082  -0.0058  -0.0011   0.0171   0.0185   0.0220
  0.0273   0.0299   0.0415   0.0449   0.0534   0.0553   0.0566   0.0651
  0.0682   0.0731   0.0779   0.0817   0.0897   0.0956   0.0967   0.1020
  0.1047   0.1099   0.1129   0.1174   0.1208   0.1215   0.1231   0.1251
  0.1291   0.1332   0.1379   0.1417   0.1437   0.1451   0.1484   0.1504
  0.1516   0.1571   0.1634   0.1649   0.1674   0.1686   0.1728   0.1751
  0.1799   0.1826   0.1876   0.1901   0.1957   0.1992   0.2013   0.2067
  0.2114   0.2142   0.2208   0.2301   0.2323   0.2335   0.2387   0.2418
  0.2434   0.2463   0.2571   0.2622   0.2669   0.2670   0.2761   0.2815
  0.2842   0.2863   0.3017   0.3046   0.3115   0.3166   0.3222   0.3228
  0.3251   0.3308   0.3357   0.3416   0.3469   0.3523   0.3536   0.3570
  0.3600   0.3681   0.3802   0.3829   0.3859   0.3911   0.4003   0.4084
  0.4187   0.4262   0.4377   0.4426   0.4523   0.4590   0.4828   0.4871
  0.4935   0.4997   0.5210   0.5266   0.5275   0.5437   0.5527   0.5680
  0.5793   0.5903   0.5958   0.6027   0.6194   0.6270   0.6304   0.6410
  0.6500   0.6525   0.6590   0.6714   0.6855   0.6881   0.6947   0.6983
  0.7120   0.7147   0.7227   0.7301   0.7354   0.7423   0.7470   0.7501
  0.7582   0.7691   0.7753   0.7772   0.7830   0.7857   0.7923   0.7974
  0.8136   0.8293   0.8379   0.8812   0.9043   0.9159   0.9339   0.9356
  0.9628   0.9741   0.9910   1.0003   1.0307   1.0609   1.0750   1.0906
  1.1085   1.1297   1.1326   1.1483   1.1598   1.1787   1.2004   1.2053
  1.2153   1.2369   1.2508   1.2589   1.2794   1.2832   1.2972   1.3039
  1.3316   1.3481   1.3736   1.4151   1.4249   1.4431   1.4467   1.4601
  1.4669   1.4864   1.5071   1.5208   1.5278   1.5433   1.5511   1.5624
  1.5640   1.5740   1.5808   1.5907   1.5932   1.6074   1.6086   1.6150
  1.6242   1.6313   1.6372   1.6415   1.6505   1.6705   1.6760   1.6787
  1.7021   1.7078   1.7140   1.7278   1.7549   1.7638   1.7748   1.7800
  1.7912   1.8081   1.8164   1.8226   1.8401   1.8586   1.8662   1.8795
  1.8963   1.9214   1.9308   1.9576   1.9685   1.9716   1.9978   2.0040
  2.0194   2.0259   2.0454   2.0704   2.0878   2.1000   2.1190   2.1323
  2.1486   2.1652   2.1775   2.1899   2.2099   2.2230   2.2497   2.2523
  2.2694   2.2827   2.3215   2.3449   2.3551   2.3879   2.4128   2.4176
  2.4269   2.4657   2.4719   2.4873   2.4884   2.4945   2.5155   2.5298
  2.5476   2.5576   2.5665   2.5800   2.5951   2.6119   2.6234   2.6567
  2.6717   2.6740   2.6947   2.7107   2.7165   2.7242   2.7368   2.7586
  2.7674   2.7755   2.7979   2.8144   2.8192   2.8531   2.8719   2.8958
  2.9007   2.9119   2.9247   2.9491   2.9626   2.9865   2.9913   3.0204
  3.0241   3.0395   3.0549   3.0954   3.1131   3.1505   3.1793   3.1855
  3.2079   3.2601   3.2726   3.2869   3.3348   3.3550   3.3988   3.4122
  3.4273   3.4803   3.5126   3.5200   3.5344   3.6495   3.7667   3.7810
  3.8028   3.8109   3.8184   3.8304   3.8490   3.8702   3.9194   3.9585
  3.9673   4.0398   4.0472   4.1313   4.1635   4.2191   4.2672   4.2927
  4.3509   4.3618   4.4052   5.0778   5.1528   5.1853   5.2160   5.4530
  5.4692   5.6615   5.7449   5.8834  23.7980  23.8383  23.8490  23.8782
 23.9121  23.9274  23.9466  23.9544  23.9796  24.0249  49.9503  49.9759
 50.0199
 --------------------------------------------------------------

          Ground-State Mulliken Net Atomic Charges

     Atom                 Charge (a.u.)
  ----------------------------------------
      1 C                     0.119426
      2 H                     0.253987
      3 C                    -0.444840
      4 H                     0.196422
      5 O                    -0.184211
      6 H                     0.247826
      7 C                    -0.631275
      8 H                     0.209654
      9 H                     0.127406
     10 C                     0.503022
     11 H                     0.163977
     12 C                    -0.740947
     13 H                     0.137160
     14 H                     0.136108
     15 H                     0.141328
     16 C                    -0.623315
     17 H                     0.169052
     18 H                     0.152832
     19 C                    -0.374386
     20 H                     0.102003
     21 H                     0.174951
     22 C                     0.077181
     23 O                    -0.101277
     24 C                    -0.501350
     25 H                     0.198922
     26 H                     0.102631
     27 H                     0.195274
     28 C                    -0.032368
     29 O                    -0.206619
     30 H                     0.144023
     31 H                     0.287404
  ----------------------------------------
  Sum of atomic charges =     0.000000

 -----------------------------------------------------------------
                    Cartesian Multipole Moments
 -----------------------------------------------------------------
    Charge (ESU x 10^10)
                 0.0000
    Dipole Moment (Debye)
         X      -5.0915      Y       1.4091      Z       1.3326
       Tot       5.4484
    Quadrupole Moments (Debye-Ang)
        XX     -99.9943     XY       5.3686     YY     -76.0507
        XZ       0.9163     YZ      -1.5709     ZZ     -80.4517
    Octopole Moments (Debye-Ang^2)
       XXX     -56.3159    XXY      15.1131    XYY      -1.1701
       YYY      -6.2307    XXZ       5.0798    XYZ       3.1224
       YYZ      10.9201    XZZ       6.7619    YZZ      -5.2855
       ZZZ      -4.9832
    Hexadecapole Moments (Debye-Ang^3)
      XXXX   -3041.2311   XXXY      60.8246   XXYY    -599.2845
      XYYY      23.3507   YYYY    -640.6392   XXXZ       7.4951
      XXYZ       6.7387   XYYZ       1.8158   YYYZ     -25.9002
      XXZZ    -500.8220   XYZZ      -4.6739   YYZZ    -179.8102
      XZZZ      -8.0637   YZZZ       1.4734   ZZZZ    -329.5920
 -----------------------------------------------------------------
 Calculating analytic gradient of the SCF energy
 Gradient of SCF Energy
            1           2           3           4           5           6
    1   0.0028451  -0.0007781   0.0051641   0.0004709  -0.0038628  -0.0028734
    2   0.0115453   0.0001751   0.0013887  -0.0035088   0.0048551  -0.0030272
    3  -0.0073509  -0.0004274   0.0043971  -0.0005879  -0.0015509   0.0032155
            7           8           9          10          11          12
    1  -0.0001787  -0.0014690  -0.0002460   0.0049962  -0.0009714   0.0018261
    2  -0.0006617  -0.0020779  -0.0004259   0.0009743  -0.0006827   0.0001824
    3  -0.0019707   0.0000980  -0.0010096   0.0043176  -0.0001398  -0.0026689
           13          14          15          16          17          18
    1   0.0004935   0.0001655  -0.0001987  -0.0018520   0.0003615   0.0008435
    2  -0.0001063   0.0004288  -0.0000940  -0.0017225   0.0004020   0.0009351
    3   0.0007430   0.0005563  -0.0001034  -0.0021274   0.0008162  -0.0002180
           19          20          21          22          23          24
    1  -0.0019138   0.0006626  -0.0005319   0.0654041  -0.0649857  -0.0001241
    2   0.0003765   0.0001461   0.0002301   0.1675912  -0.2006307   0.0137501
    3  -0.0001181  -0.0001526  -0.0004054  -0.0958775   0.0983269  -0.0072718
           25          26          27          28          29          30
    1   0.0009458   0.0011983   0.0007425  -0.0222655   0.0184429   0.0020144
    2   0.0003757  -0.0007171  -0.0020356   0.0139252  -0.0052938  -0.0008488
    3   0.0030669   0.0015970   0.0005792  -0.0040988   0.0044195   0.0009524
           31
    1  -0.0043258
    2   0.0045513
    3   0.0029935
 Max gradient component =       2.006E-01
 RMS gradient           =       3.238E-02
 Gradient time:  CPU 115.99 s  wall 19.58 s
 Geometry Optimization Parameters
   NAtoms,    NIC,     NZ,  NCons,   NDum,   NFix, NCnnct, MaxDiis
       31     245       0       0       0       0       0       0

 Cartesian Hessian Update
 Hessian Updated using BFGS Update


** GEOMETRY OPTIMIZATION IN DELOCALIZED INTERNAL COORDINATES **
   Searching for a Minimum

   Optimization Cycle:   2

                       Coordinates (Angstroms)
     ATOM                X               Y               Z
      1  C         0.1992928145    0.2779582755   -0.3462726308
      2  H         0.1440691704    0.0983005024   -1.4301333283
      3  C        -0.3791743178   -0.9655871494    0.3459778257
      4  H        -0.2776973313   -0.8735915934    1.4347454469
      5  O         0.3847067362   -2.0956628311   -0.0844002969
      6  H         0.0887131589   -2.8695028534    0.4152956289
      7  C        -1.8581284455   -1.1855345791    0.0045654608
      8  H        -1.9465428986   -1.4479858009   -1.0575304402
      9  H        -2.2322933522   -2.0569407505    0.5582362465
     10  C        -2.7159084388    0.0443085630    0.3206378239
     11  H        -2.6756588179    0.2268096235    1.4031376373
     12  C        -4.1806838817   -0.1904311484   -0.0584451604
     13  H        -4.5923178640   -1.0481366709    0.4831457111
     14  H        -4.7940497623    0.6826046756    0.1868947564
     15  H        -4.2862510687   -0.3863575888   -1.1304314009
     16  C        -2.1502732120    1.2745659898   -0.3982483518
     17  H        -2.7341398829    2.1623111983   -0.1292085537
     18  H        -2.2456316767    1.1489653912   -1.4843048465
     19  C        -0.6786946047    1.5100370381   -0.0435188746
     20  H        -0.3158508106    2.3747343644   -0.6119968069
     21  H        -0.6141557821    1.7750908924    1.0190369994
     22  C         1.7272727565    0.5472234223   -0.0184395984
     23  O         2.0716153100    1.6035130564   -0.5217083561
     24  C         2.0218977195    0.5610855368    1.5055603557
     25  H         3.0584318502    0.8666323308    1.6717240661
     26  H         1.3742631973    1.2722477568    2.0277943044
     27  H         1.9011128143   -0.4209508119    1.9747545170
     28  C         2.6104691290   -0.5133259024   -0.7152310391
     29  O         3.6785592320   -0.8987399240   -0.2822939188
     30  H         2.2715397009   -0.8336814865   -1.7175454914
     31  H         1.5991694304    2.3812510336   -0.1850663529
   Point Group: c1    Number of degrees of freedom:    87


   Energy is   -617.708211514

 Hessian Updated using BFGS Update

 80 Hessian modes will be used to form the next step
  Hessian Eigenvalues:
     0.002000    0.005387    0.005586    0.006108    0.006230    0.006515
     0.006861    0.007852    0.012596    0.019953    0.020582    0.034875
     0.038508    0.040011    0.043211    0.044791    0.045117    0.047468
     0.048836    0.049312    0.049758    0.054574    0.055495    0.055558
     0.056168    0.056960    0.057025    0.057241    0.060653    0.065360
     0.067925    0.077027    0.082125    0.082685    0.083236    0.086240
     0.091644    0.099162    0.128250    0.145193    0.157664    0.159845
     0.165932    0.170203    0.173374    0.180066    0.180661    0.194949
     0.220199    0.268415    0.274311    0.277409    0.280307    0.288821
     0.290031    0.294872    0.296813    0.297921    0.306729    0.332877
     0.336242    0.338526    0.338849    0.339383    0.339431    0.340511
     0.340632    0.341257    0.341281    0.341414    0.341933    0.342199
     0.342219    0.342228    0.344544    0.420023    0.525711    0.533603
     0.911398    1.452278

 Minimum Search - Taking Simple RFO Step
 Searching for Lamda that Minimizes Along All modes
 Value Taken    Lamda =  -0.04016320
 Step Taken.  Stepsize is  0.229035

                             Maximum     Tolerance    Cnvgd?
         Gradient           0.110866      0.000300      NO
         Displacement       0.081863      0.001200      NO
         Energy change     -0.099194      0.000001      NO


 New Cartesian Coordinates Obtained by Inverse Iteration

 Displacement from previous Coordinates is:  0.456634
 ----------------------------------------------------------------
             Standard Nuclear Orientation (Angstroms)
    I     Atom           X                Y                Z
 ----------------------------------------------------------------
    1      C       0.1984066376     0.2927054264    -0.3369592957
    2      H       0.1487212505     0.1094512686    -1.4197412324
    3      C      -0.3690590367    -0.9483346025     0.3490960550
    4      H      -0.2708050041    -0.8434343974     1.4381259211
    5      O       0.4372722348    -2.0564804557    -0.0846480729
    6      H       0.1792753802    -2.8462657976     0.4011508616
    7      C      -1.8456966235    -1.1778460491     0.0072597877
    8      H      -1.9219102618    -1.4328986347    -1.0568315688
    9      H      -2.2098414558    -2.0534274825     0.5609352320
   10      C      -2.7234540023     0.0424980837     0.3195485077
   11      H      -2.6847217748     0.2257686194     1.4024525709
   12      C      -4.1886694168    -0.2061812131    -0.0594701411
   13      H      -4.5971056657    -1.0683621536     0.4767007911
   14      H      -4.8116523469     0.6600171494     0.1828403317
   15      H      -4.2883129963    -0.4012532931    -1.1320445246
   16      C      -2.1545964779     1.2789356923    -0.3907686806
   17      H      -2.7450130598     2.1629967796    -0.1259141777
   18      H      -2.2499549881     1.1491685468    -1.4763649619
   19      C      -0.6802624954     1.5211937981    -0.0339084227
   20      H      -0.3181670748     2.3864604288    -0.6002799785
   21      H      -0.6122375616     1.7837607715     1.0294038644
   22      C       1.7205136355     0.5489997096    -0.0126304319
   23      O       2.1235198679     1.6582703529    -0.5669497675
   24      C       2.0037394626     0.5422876910     1.5040779510
   25      H       3.0476973479     0.8173126911     1.6642426719
   26      H       1.3678602834     1.2703674254     2.0179069500
   27      H       1.8478084980    -0.4387542283     1.9547533017
   28      C       2.5788959049    -0.5405910641    -0.7066779895
   29      O       3.6011620816    -0.9753062932    -0.2486953320
   30      H       2.2169114576    -0.8581769065    -1.7038479365
   31      H       1.6533370715     2.4183286968    -0.2160309511
 ----------------------------------------------------------------
 Molecular Point Group                 C1    NOp =  1
 Largest Abelian Subgroup              C1    NOp =  1
 Nuclear Repulsion Energy =   893.9597855529 hartrees
 There are       51 alpha and       51 beta electrons
 Applying Cartesian multipole field
    Component          Value
    ---------          -----
     (2,0,0)        1.00000E-11
     (0,2,0)        2.00000E-11
     (0,0,2)       -3.00000E-11
 Nucleus-field energy     =     0.0000000245 hartrees
 Requested basis set is 6-311++G(d,p)
 There are 168 shells and 412 basis functions
 A cutoff of  1.0D-11 yielded  12217 shell pairs
 There are     73222 function pairs (     77724 Cartesian)
 Smallest overlap matrix eigenvalue = 1.80E-06

 Q-Chem warning in module stvman/mkSTV.C, line 306:

 Overlap eigenvalue is smaller than square root of threshold
 Use THRESH >= 12 to get rid of this warning

 Guess MOs from SCF MO coefficient file

 -----------------------------------------------------------------------
  General SCF calculation program by
  Eric Jon Sundstrom, Paul Horn, Yuezhi Mao, Dmitri Zuev, Alec White,
  David Stuck, Shaama M.S., Shane Yost, Joonho Lee, David Small,
  Daniel Levine, Susi Lehtola, Hugh Burton, Evgeny Epifanovsky
 -----------------------------------------------------------------------
 Exchange:     0.2000 Hartree-Fock + 0.0800 Slater + 0.7200 B88
 Correlation:  0.1900 VWN1RPA + 0.8100 LYP
 Using SG-1 standard quadrature grid
 using 6 threads for integral computing
 -------------------------------------------------------
 OpenMP Integral computing Module                
 Release: version 2.0, May 2017, Q-Chem Inc. Pleasanton 
 -------------------------------------------------------
 -------------------------------------------------------
 OpenMP BLAS3 based DFT computing Module                
 Release: version 1.0, May 2013, Q-Chem Inc. Pittsburgh 
 -------------------------------------------------------
 A restricted SCF calculation will be
 performed using DIIS
 SCF converges when DIIS error is below 1.0e-08
 ---------------------------------------
  Cycle       Energy         DIIS error
 ---------------------------------------
    1    -617.7263912189      6.12e-04  
    2    -617.7357281806      1.38e-04  
    3    -617.7357121032      1.44e-04  
    4    -617.7360424736      3.55e-05  
    5    -617.7360593193      1.72e-05  
    6    -617.7360636501      4.47e-06  
    7    -617.7360639212      1.67e-06  
    8    -617.7360639687      2.60e-07  
    9    -617.7360639701      1.05e-07  
   10    -617.7360639703      3.56e-08  
   11    -617.7360639704      1.05e-08  
   12    -617.7360639704      5.12e-09  Convergence criterion met
 ---------------------------------------
 SCF time:   CPU 481.26s  wall 85.00s 
 SCF   energy in the final basis set =     -617.7360639704
 Total energy in the final basis set =     -617.7360639704

 --------------------------------------------------------------

                    Orbital Energies (a.u.)
 --------------------------------------------------------------

 Alpha MOs
 -- Occupied --
-19.1389 -19.1363 -19.1170 -10.2511 -10.2355 -10.2336 -10.1880 -10.1856
-10.1841 -10.1795 -10.1772 -10.1696 -10.1589  -1.0907  -1.0467  -1.0377
 -0.8526  -0.7961  -0.7569  -0.7438  -0.6949  -0.6760  -0.6341  -0.6003
 -0.5762  -0.5720  -0.5268  -0.5234  -0.4976  -0.4830  -0.4711  -0.4588
 -0.4472  -0.4349  -0.4211  -0.4071  -0.4066  -0.4015  -0.3942  -0.3830
 -0.3814  -0.3750  -0.3569  -0.3536  -0.3490  -0.3396  -0.3322  -0.3202
 -0.2930  -0.2766  -0.2470
 -- Virtual --
 -0.0282  -0.0194  -0.0075  -0.0056  -0.0006   0.0174   0.0191   0.0216
  0.0272   0.0305   0.0419   0.0450   0.0537   0.0556   0.0561   0.0656
  0.0684   0.0737   0.0781   0.0816   0.0911   0.0954   0.0968   0.1021
  0.1053   0.1104   0.1132   0.1174   0.1202   0.1221   0.1223   0.1251
  0.1296   0.1331   0.1376   0.1418   0.1440   0.1455   0.1490   0.1502
  0.1516   0.1573   0.1635   0.1652   0.1664   0.1689   0.1728   0.1754
  0.1794   0.1823   0.1880   0.1907   0.1975   0.1987   0.2016   0.2062
  0.2109   0.2142   0.2202   0.2289   0.2325   0.2346   0.2392   0.2411
  0.2425   0.2442   0.2565   0.2603   0.2659   0.2676   0.2763   0.2810
  0.2854   0.2882   0.2996   0.3032   0.3126   0.3161   0.3185   0.3220
  0.3241   0.3309   0.3353   0.3406   0.3473   0.3524   0.3532   0.3549
  0.3612   0.3674   0.3793   0.3838   0.3854   0.3905   0.3998   0.4071
  0.4141   0.4240   0.4349   0.4385   0.4568   0.4603   0.4793   0.4842
  0.4895   0.4982   0.5244   0.5259   0.5309   0.5381   0.5495   0.5635
  0.5801   0.5880   0.5953   0.6021   0.6175   0.6234   0.6326   0.6393
  0.6483   0.6518   0.6527   0.6725   0.6870   0.6897   0.6947   0.6969
  0.7059   0.7172   0.7210   0.7305   0.7331   0.7425   0.7467   0.7500
  0.7591   0.7679   0.7746   0.7781   0.7820   0.7855   0.7921   0.7967
  0.8123   0.8257   0.8366   0.8806   0.9015   0.9132   0.9318   0.9332
  0.9596   0.9724   0.9899   0.9992   1.0309   1.0576   1.0727   1.0918
  1.1087   1.1338   1.1397   1.1486   1.1595   1.1798   1.2010   1.2070
  1.2179   1.2411   1.2521   1.2644   1.2795   1.2900   1.2986   1.3191
  1.3238   1.3487   1.3756   1.4215   1.4259   1.4448   1.4503   1.4679
  1.4696   1.4900   1.5048   1.5198   1.5299   1.5456   1.5470   1.5652
  1.5663   1.5753   1.5823   1.5899   1.5941   1.6040   1.6076   1.6110
  1.6238   1.6302   1.6371   1.6421   1.6588   1.6662   1.6758   1.6782
  1.6993   1.7110   1.7246   1.7298   1.7487   1.7631   1.7700   1.7829
  1.7897   1.8077   1.8139   1.8205   1.8369   1.8561   1.8640   1.8760
  1.9032   1.9246   1.9263   1.9483   1.9657   1.9693   1.9977   2.0006
  2.0164   2.0262   2.0482   2.0680   2.0869   2.1002   2.1222   2.1270
  2.1422   2.1650   2.1804   2.1906   2.2026   2.2243   2.2489   2.2516
  2.2689   2.2879   2.3209   2.3464   2.3568   2.3942   2.4188   2.4196
  2.4271   2.4601   2.4760   2.4812   2.4892   2.4948   2.5182   2.5292
  2.5493   2.5565   2.5683   2.5799   2.5949   2.6087   2.6222   2.6516
  2.6718   2.6734   2.6923   2.7076   2.7177   2.7251   2.7402   2.7561
  2.7678   2.7749   2.7942   2.8134   2.8162   2.8551   2.8693   2.8955
  2.9005   2.9086   2.9324   2.9472   2.9686   2.9870   2.9946   3.0147
  3.0230   3.0496   3.0526   3.0905   3.1099   3.1511   3.1801   3.1830
  3.2077   3.2165   3.2516   3.2792   3.3090   3.3320   3.3918   3.4081
  3.4184   3.4609   3.5138   3.5293   3.5469   3.6147   3.7686   3.7810
  3.8064   3.8147   3.8226   3.8348   3.8553   3.8737   3.9221   3.9517
  3.9630   4.0332   4.0498   4.1260   4.1674   4.2127   4.2668   4.2879
  4.3280   4.3567   4.3863   5.0836   5.1556   5.1702   5.2104   5.4498
  5.4732   5.6718   5.7435   5.8201  23.7866  23.8180  23.8376  23.8702
 23.9120  23.9249  23.9383  23.9508  23.9770  24.0020  49.9521  49.9645
 50.0109
 --------------------------------------------------------------

          Ground-State Mulliken Net Atomic Charges

     Atom                 Charge (a.u.)
  ----------------------------------------
      1 C                     0.106369
      2 H                     0.253023
      3 C                    -0.426310
      4 H                     0.192645
      5 O                    -0.195477
      6 H                     0.250400
      7 C                    -0.635635
      8 H                     0.209428
      9 H                     0.131204
     10 C                     0.496544
     11 H                     0.162437
     12 C                    -0.740027
     13 H                     0.138177
     14 H                     0.137736
     15 H                     0.142180
     16 C                    -0.611293
     17 H                     0.171067
     18 H                     0.152153
     19 C                    -0.362756
     20 H                     0.106692
     21 H                     0.170608
     22 C                     0.016733
     23 O                    -0.128120
     24 C                    -0.473653
     25 H                     0.201897
     26 H                     0.105045
     27 H                     0.200173
     28 C                     0.007901
     29 O                    -0.196435
     30 H                     0.140474
     31 H                     0.276820
  ----------------------------------------
  Sum of atomic charges =     0.000000

 -----------------------------------------------------------------
                    Cartesian Multipole Moments
 -----------------------------------------------------------------
    Charge (ESU x 10^10)
                 0.0000
    Dipole Moment (Debye)
         X      -5.1509      Y       1.1427      Z       1.4651
       Tot       5.4758
    Quadrupole Moments (Debye-Ang)
        XX     -99.4059     XY       4.8355     YY     -76.3384
        XZ       1.2230     YZ      -1.2397     ZZ     -80.5560
    Octopole Moments (Debye-Ang^2)
       XXX     -53.8844    XXY      14.1189    XYY      -1.8993
       YYY      -7.5652    XXZ       5.1977    XYZ       3.6660
       YYZ      10.8929    XZZ       6.7267    YZZ      -5.8052
       ZZZ      -4.6332
    Hexadecapole Moments (Debye-Ang^3)
      XXXX   -2990.7936   XXXY      60.1588   XXYY    -602.7199
      XYYY      23.1536   YYYY    -644.9303   XXXZ       5.6375
      XXYZ       9.4311   XYYZ       3.3125   YYYZ     -22.3878
      XXZZ    -498.4086   XYZZ      -4.7286   YYZZ    -181.2161
      XZZZ      -6.6552   YZZZ       4.0526   ZZZZ    -328.4065
 -----------------------------------------------------------------
 Calculating analytic gradient of the SCF energy
 Gradient of SCF Energy
            1           2           3           4           5           6
    1  -0.0018648   0.0003803   0.0018973   0.0006134   0.0008361  -0.0005576
    2   0.0014810  -0.0003927   0.0027587  -0.0012519  -0.0005532   0.0003444
    3  -0.0012837   0.0001150   0.0011929   0.0001049  -0.0005439  -0.0000604
            7           8           9          10          11          12
    1  -0.0004237  -0.0004130  -0.0000242   0.0018090  -0.0005747  -0.0003495
    2   0.0017514  -0.0010513  -0.0002745   0.0003449  -0.0002758   0.0000365
    3  -0.0008139   0.0003011  -0.0001310   0.0016883  -0.0001326  -0.0010783
           13          14          15          16          17          18
    1  -0.0001199  -0.0000919   0.0000464  -0.0009286   0.0002001   0.0001721
    2   0.0000138  -0.0000647  -0.0000611  -0.0009932   0.0000839   0.0002254
    3   0.0002756   0.0002239   0.0001323  -0.0014972   0.0005298   0.0000470
           19          20          21          22          23          24
    1   0.0007037   0.0007052   0.0000322   0.0353001  -0.0334503  -0.0019445
    2   0.0005416   0.0001953   0.0001815   0.0814733  -0.0853104   0.0020263
    3  -0.0000004  -0.0000032  -0.0000387  -0.0463296   0.0468208  -0.0004963
           25          26          27          28          29          30
    1   0.0003185  -0.0002545   0.0004083  -0.0016404  -0.0004852  -0.0003029
    2   0.0001792  -0.0001894  -0.0003202   0.0035398   0.0008231  -0.0017623
    3   0.0001600   0.0001175   0.0003564  -0.0002318  -0.0004737   0.0010853
           31
    1   0.0000030
    2  -0.0034991
    3  -0.0000359
 Max gradient component =       8.531E-02
 RMS gradient           =       1.492E-02
 Gradient time:  CPU 116.10 s  wall 19.60 s
 Geometry Optimization Parameters
   NAtoms,    NIC,     NZ,  NCons,   NDum,   NFix, NCnnct, MaxDiis
       31     245       0       0       0       0       0       0

 Cartesian Hessian Update
 Hessian Updated using BFGS Update


** GEOMETRY OPTIMIZATION IN DELOCALIZED INTERNAL COORDINATES **
   Searching for a Minimum

   Optimization Cycle:   3

                       Coordinates (Angstroms)
     ATOM                X               Y               Z
      1  C         0.1984066376    0.2927054264   -0.3369592957
      2  H         0.1487212505    0.1094512686   -1.4197412324
      3  C        -0.3690590367   -0.9483346025    0.3490960550
      4  H        -0.2708050041   -0.8434343974    1.4381259211
      5  O         0.4372722348   -2.0564804557   -0.0846480729
      6  H         0.1792753802   -2.8462657976    0.4011508616
      7  C        -1.8456966235   -1.1778460491    0.0072597877
      8  H        -1.9219102618   -1.4328986347   -1.0568315688
      9  H        -2.2098414558   -2.0534274825    0.5609352320
     10  C        -2.7234540023    0.0424980837    0.3195485077
     11  H        -2.6847217748    0.2257686194    1.4024525709
     12  C        -4.1886694168   -0.2061812131   -0.0594701411
     13  H        -4.5971056657   -1.0683621536    0.4767007911
     14  H        -4.8116523469    0.6600171494    0.1828403317
     15  H        -4.2883129963   -0.4012532931   -1.1320445246
     16  C        -2.1545964779    1.2789356923   -0.3907686806
     17  H        -2.7450130598    2.1629967796   -0.1259141777
     18  H        -2.2499549881    1.1491685468   -1.4763649619
     19  C        -0.6802624954    1.5211937981   -0.0339084227
     20  H        -0.3181670748    2.3864604288   -0.6002799785
     21  H        -0.6122375616    1.7837607715    1.0294038644
     22  C         1.7205136355    0.5489997096   -0.0126304319
     23  O         2.1235198679    1.6582703529   -0.5669497675
     24  C         2.0037394626    0.5422876910    1.5040779510
     25  H         3.0476973479    0.8173126911    1.6642426719
     26  H         1.3678602834    1.2703674254    2.0179069500
     27  H         1.8478084980   -0.4387542283    1.9547533017
     28  C         2.5788959049   -0.5405910641   -0.7066779895
     29  O         3.6011620816   -0.9753062932   -0.2486953320
     30  H         2.2169114576   -0.8581769065   -1.7038479365
     31  H         1.6533370715    2.4183286968   -0.2160309511
   Point Group: c1    Number of degrees of freedom:    87


   Energy is   -617.736063970

 Hessian Updated using BFGS Update

 81 Hessian modes will be used to form the next step
  Hessian Eigenvalues:
     0.002003    0.005387    0.005586    0.006102    0.006230    0.006647
     0.006862    0.007852    0.012595    0.019953    0.020583    0.034876
     0.038506    0.040047    0.043214    0.045057    0.045786    0.047512
     0.048858    0.049328    0.049761    0.054570    0.055527    0.055556
     0.056168    0.056959    0.057032    0.057291    0.060664    0.065138
     0.067936    0.077327    0.082152    0.082712    0.083251    0.086327
     0.091682    0.099434    0.128432    0.145425    0.157712    0.159565
     0.161011    0.167249    0.170200    0.173374    0.180022    0.181361
     0.195559    0.220421    0.269371    0.274686    0.277152    0.280280
     0.289034    0.290025    0.295052    0.296155    0.297068    0.306237
     0.332873    0.336249    0.338532    0.338844    0.339382    0.339427
     0.340483    0.340632    0.341252    0.341290    0.341438    0.341886
     0.342201    0.342218    0.342230    0.344543    0.420956    0.526275
     0.537129    0.797519    0.928882

 Minimum Search - Taking Simple RFO Step
 Searching for Lamda that Minimizes Along All modes
 Value Taken    Lamda =  -0.01561778
 Step Taken.  Stepsize is  0.243417

                             Maximum     Tolerance    Cnvgd?
         Gradient           0.049042      0.000300      NO
         Displacement       0.135609      0.001200      NO
         Energy change     -0.027852      0.000001      NO


 New Cartesian Coordinates Obtained by Inverse Iteration

 Displacement from previous Coordinates is:  0.365670
 ----------------------------------------------------------------
             Standard Nuclear Orientation (Angstroms)
    I     Atom           X                Y                Z
 ----------------------------------------------------------------
    1      C       0.1951233763     0.2799974200    -0.3127199929
    2      H       0.1443312012     0.0993798305    -1.3959387907
    3      C      -0.3911456214    -0.9600375187     0.3694742049
    4      H      -0.3092898800    -0.8489815677     1.4591523185
    5      O       0.4127087465    -2.0759052409    -0.0484556230
    6      H       0.1544011912    -2.8647110800     0.4379877902
    7      C      -1.8614179818    -1.1854625815     0.0094393389
    8      H      -1.9227637904    -1.4312205046    -1.0578327241
    9      H      -2.2348145779    -2.0603300211     0.5569578898
   10      C      -2.7389723291     0.0377739112     0.3144990189
   11      H      -2.7082177216     0.2185088897     1.3986665941
   12      C      -4.1991304878    -0.2047430118    -0.0795696857
   13      H      -4.6156952411    -1.0679428853     0.4477494454
   14      H      -4.8204070170     0.6635175133     0.1584749157
   15      H      -4.2882791888    -0.3948263850    -1.1543282494
   16      C      -2.1561109724     1.2743889518    -0.3840892867
   17      H      -2.7470155857     2.1600659058    -0.1268894191
   18      H      -2.2415166119     1.1452399282    -1.4708713982
   19      C      -0.6843215777     1.5095649784    -0.0147043195
   20      H      -0.3192430308     2.3739314922    -0.5780711448
   21      H      -0.6225007976     1.7705026374     1.0492557979
   22      C       1.7155962895     0.5280027294     0.0047274569
   23      O       2.1380990263     1.6918268114    -0.6030550359
   24      C       2.0387271097     0.5462438662     1.5043856235
   25      H       3.0866997034     0.8174445928     1.6358722342
   26      H       1.4182258027     1.2810061006     2.0265090998
   27      H       1.8870860172    -0.4317198868     1.9578156101
   28      C       2.5829435384    -0.5487933259    -0.7094044060
   29      O       3.6220827292    -0.9616995425    -0.2764610409
   30      H       2.2472408406    -0.7914490422    -1.7375693697
   31      H       1.6712377131     2.4516375950    -0.2442755196
 ----------------------------------------------------------------
 Molecular Point Group                 C1    NOp =  1
 Largest Abelian Subgroup              C1    NOp =  1
 Nuclear Repulsion Energy =   889.9420749177 hartrees
 There are       51 alpha and       51 beta electrons
 Applying Cartesian multipole field
    Component          Value
    ---------          -----
     (2,0,0)        1.00000E-11
     (0,2,0)        2.00000E-11
     (0,0,2)       -3.00000E-11
 Nucleus-field energy     =     0.0000000248 hartrees
 Requested basis set is 6-311++G(d,p)
 There are 168 shells and 412 basis functions
 A cutoff of  1.0D-11 yielded  12198 shell pairs
 There are     73119 function pairs (     77616 Cartesian)
 Smallest overlap matrix eigenvalue = 1.88E-06

 Q-Chem warning in module stvman/mkSTV.C, line 306:

 Overlap eigenvalue is smaller than square root of threshold
 Use THRESH >= 12 to get rid of this warning

 Guess MOs from SCF MO coefficient file

 -----------------------------------------------------------------------
  General SCF calculation program by
  Eric Jon Sundstrom, Paul Horn, Yuezhi Mao, Dmitri Zuev, Alec White,
  David Stuck, Shaama M.S., Shane Yost, Joonho Lee, David Small,
  Daniel Levine, Susi Lehtola, Hugh Burton, Evgeny Epifanovsky
 -----------------------------------------------------------------------
 Exchange:     0.2000 Hartree-Fock + 0.0800 Slater + 0.7200 B88
 Correlation:  0.1900 VWN1RPA + 0.8100 LYP
 Using SG-1 standard quadrature grid
 using 6 threads for integral computing
 -------------------------------------------------------
 OpenMP Integral computing Module                
 Release: version 2.0, May 2017, Q-Chem Inc. Pleasanton 
 -------------------------------------------------------
 -------------------------------------------------------
 OpenMP BLAS3 based DFT computing Module                
 Release: version 1.0, May 2013, Q-Chem Inc. Pittsburgh 
 -------------------------------------------------------
 A restricted SCF calculation will be
 performed using DIIS
 SCF converges when DIIS error is below 1.0e-08
 ---------------------------------------
  Cycle       Energy         DIIS error
 ---------------------------------------
    1    -617.7401913473      4.70e-04  
    2    -617.7453998568      1.53e-04  
    3    -617.7452518388      1.85e-04  
    4    -617.7457566230      3.60e-05  
    5    -617.7457741088      1.52e-05  
    6    -617.7457775726      3.72e-06  
    7    -617.7457778163      1.35e-06  
    8    -617.7457778599      2.98e-07  
    9    -617.7457778622      1.38e-07  
   10    -617.7457778626      5.09e-08  
   11    -617.7457778627      1.69e-08  
   12    -617.7457778627      4.56e-09  Convergence criterion met
 ---------------------------------------
 SCF time:   CPU 479.44s  wall 83.00s 
 SCF   energy in the final basis set =     -617.7457778627
 Total energy in the final basis set =     -617.7457778627

 --------------------------------------------------------------

                    Orbital Energies (a.u.)
 --------------------------------------------------------------

 Alpha MOs
 -- Occupied --
-19.1371 -19.1363 -19.1195 -10.2540 -10.2396 -10.2355 -10.1881 -10.1876
-10.1852 -10.1794 -10.1780 -10.1698 -10.1615  -1.0651  -1.0456  -1.0384
 -0.8533  -0.7982  -0.7575  -0.7461  -0.6956  -0.6714  -0.6344  -0.5994
 -0.5732  -0.5662  -0.5279  -0.5205  -0.4955  -0.4810  -0.4703  -0.4568
 -0.4460  -0.4364  -0.4188  -0.4074  -0.4070  -0.4009  -0.3930  -0.3841
 -0.3825  -0.3770  -0.3563  -0.3543  -0.3472  -0.3394  -0.3330  -0.3205
 -0.2944  -0.2821  -0.2500
 -- Virtual --
 -0.0303  -0.0198  -0.0077  -0.0058  -0.0007   0.0172   0.0192   0.0213
  0.0271   0.0304   0.0417   0.0450   0.0535   0.0550   0.0560   0.0658
  0.0687   0.0731   0.0777   0.0815   0.0920   0.0952   0.0966   0.1020
  0.1053   0.1107   0.1126   0.1168   0.1193   0.1216   0.1222   0.1247
  0.1297   0.1326   0.1372   0.1413   0.1436   0.1456   0.1481   0.1501
  0.1516   0.1570   0.1625   0.1640   0.1657   0.1684   0.1727   0.1755
  0.1792   0.1815   0.1876   0.1898   0.1966   0.1983   0.2012   0.2063
  0.2097   0.2137   0.2187   0.2261   0.2321   0.2339   0.2376   0.2398
  0.2422   0.2446   0.2555   0.2575   0.2647   0.2668   0.2769   0.2807
  0.2852   0.2866   0.2895   0.3027   0.3120   0.3123   0.3168   0.3222
  0.3245   0.3320   0.3354   0.3403   0.3464   0.3513   0.3524   0.3534
  0.3591   0.3676   0.3743   0.3824   0.3854   0.3881   0.3953   0.4055
  0.4091   0.4238   0.4340   0.4392   0.4582   0.4608   0.4725   0.4836
  0.4892   0.4989   0.5222   0.5248   0.5283   0.5322   0.5488   0.5616
  0.5787   0.5866   0.5945   0.6013   0.6116   0.6216   0.6308   0.6389
  0.6440   0.6497   0.6528   0.6710   0.6854   0.6867   0.6948   0.6967
  0.7044   0.7160   0.7192   0.7295   0.7338   0.7429   0.7453   0.7486
  0.7585   0.7696   0.7736   0.7754   0.7816   0.7858   0.7918   0.7970
  0.8094   0.8253   0.8317   0.8784   0.9030   0.9129   0.9291   0.9395
  0.9608   0.9675   0.9870   1.0084   1.0300   1.0578   1.0751   1.0957
  1.1051   1.1209   1.1328   1.1513   1.1621   1.1775   1.1978   1.2030
  1.2162   1.2383   1.2508   1.2681   1.2803   1.2898   1.2964   1.3158
  1.3220   1.3444   1.3779   1.4180   1.4254   1.4445   1.4545   1.4661
  1.4746   1.4903   1.5056   1.5236   1.5282   1.5431   1.5441   1.5639
  1.5654   1.5747   1.5796   1.5889   1.5925   1.6032   1.6091   1.6120
  1.6230   1.6268   1.6344   1.6401   1.6576   1.6618   1.6744   1.6763
  1.6973   1.7108   1.7183   1.7189   1.7448   1.7559   1.7693   1.7766
  1.7853   1.8000   1.8042   1.8217   1.8334   1.8537   1.8640   1.8740
  1.8909   1.9162   1.9208   1.9376   1.9632   1.9666   1.9929   1.9974
  2.0177   2.0257   2.0461   2.0653   2.0864   2.0980   2.1200   2.1248
  2.1395   2.1594   2.1773   2.1898   2.1964   2.2246   2.2440   2.2514
  2.2669   2.2835   2.3219   2.3476   2.3539   2.3929   2.4164   2.4194
  2.4234   2.4510   2.4746   2.4803   2.4903   2.4932   2.5216   2.5292
  2.5498   2.5572   2.5683   2.5783   2.5936   2.6073   2.6234   2.6447
  2.6699   2.6730   2.6889   2.7052   2.7169   2.7266   2.7349   2.7525
  2.7620   2.7695   2.7924   2.8094   2.8144   2.8558   2.8677   2.8908
  2.8953   2.9046   2.9257   2.9473   2.9675   2.9823   2.9934   3.0127
  3.0230   3.0408   3.0497   3.0857   3.0887   3.1201   3.1631   3.1754
  3.1924   3.2083   3.2416   3.2593   3.2822   3.3281   3.3668   3.3942
  3.4144   3.4474   3.5101   3.5231   3.5481   3.5986   3.7704   3.7810
  3.8092   3.8190   3.8266   3.8356   3.8581   3.8779   3.9225   3.9404
  3.9589   4.0310   4.0452   4.1223   4.1424   4.2111   4.2654   4.2840
  4.3005   4.3576   4.3813   5.0789   5.1470   5.1608   5.2078   5.4404
  5.4457   5.6715   5.7001   5.7828  23.7485  23.8055  23.8349  23.8670
 23.9034  23.9208  23.9366  23.9512  23.9765  23.9974  49.9489  49.9523
 50.0066
 --------------------------------------------------------------

          Ground-State Mulliken Net Atomic Charges

     Atom                 Charge (a.u.)
  ----------------------------------------
      1 C                     0.172945
      2 H                     0.258583
      3 C                    -0.479319
      4 H                     0.196195
      5 O                    -0.190486
      6 H                     0.250890
      7 C                    -0.630173
      8 H                     0.209390
      9 H                     0.132315
     10 C                     0.496250
     11 H                     0.161015
     12 C                    -0.739140
     13 H                     0.137943
     14 H                     0.137675
     15 H                     0.142314
     16 C                    -0.605654
     17 H                     0.171675
     18 H                     0.152284
     19 C                    -0.368350
     20 H                     0.105182
     21 H                     0.171784
     22 C                    -0.003759
     23 O                    -0.148601
     24 C                    -0.456538
     25 H                     0.204653
     26 H                     0.107070
     27 H                     0.202496
     28 C                    -0.004434
     29 O                    -0.193032
     30 H                     0.139540
     31 H                     0.269287
  ----------------------------------------
  Sum of atomic charges =     0.000000

 -----------------------------------------------------------------
                    Cartesian Multipole Moments
 -----------------------------------------------------------------
    Charge (ESU x 10^10)
                 0.0000
    Dipole Moment (Debye)
         X      -5.2247      Y       0.9555      Z       1.6340
       Tot       5.5570
    Quadrupole Moments (Debye-Ang)
        XX     -99.4423     XY       4.4148     YY     -76.5187
        XZ       1.6683     YZ      -1.1165     ZZ     -80.5042
    Octopole Moments (Debye-Ang^2)
       XXX     -54.5628    XXY      12.8571    XYY      -2.6184
       YYY      -7.4906    XXZ       6.5597    XYZ       4.2458
       YYZ      11.4802    XZZ       6.8017    YZZ      -6.0111
       ZZZ      -4.5231
    Hexadecapole Moments (Debye-Ang^3)
      XXXX   -3017.6412   XXXY      52.0052   XXYY    -607.9948
      XYYY      17.9012   YYYY    -647.4063   XXXZ      11.0447
      XXYZ      10.7130   XYYZ       4.2823   YYYZ     -21.6110
      XXZZ    -503.1140   XYZZ      -6.5910   YYZZ    -182.4024
      XZZZ      -5.3413   YZZZ       6.6232   ZZZZ    -329.2298
 -----------------------------------------------------------------
 Calculating analytic gradient of the SCF energy
 Gradient of SCF Energy
            1           2           3           4           5           6
    1  -0.0018844   0.0001788  -0.0013723  -0.0001153  -0.0012474   0.0001854
    2  -0.0002499  -0.0000414   0.0026524  -0.0009975  -0.0015847   0.0000543
    3   0.0005455  -0.0000382   0.0002442  -0.0004663   0.0005251  -0.0005555
            7           8           9          10          11          12
    1   0.0002661  -0.0000969  -0.0000783   0.0006393  -0.0002412   0.0000397
    2  -0.0004256  -0.0003915   0.0000312   0.0001567  -0.0000699  -0.0001348
    3   0.0000516   0.0000429   0.0001176   0.0004715   0.0000528  -0.0003317
           13          14          15          16          17          18
    1   0.0000822   0.0001819   0.0000456  -0.0004825   0.0000283   0.0000560
    2   0.0001049  -0.0000390  -0.0000590   0.0003156  -0.0000610  -0.0000092
    3   0.0000667   0.0000864  -0.0000231  -0.0005885   0.0001920   0.0000858
           19          20          21          22          23          24
    1   0.0008534   0.0001228  -0.0000426   0.0155392  -0.0129432  -0.0001199
    2  -0.0000451   0.0000365   0.0000443   0.0313858  -0.0272945  -0.0008481
    3  -0.0005986  -0.0000140  -0.0002341  -0.0199296   0.0198578   0.0016115
           25          26          27          28          29          30
    1   0.0000393  -0.0001452   0.0006818  -0.0014649  -0.0005766   0.0013227
    2   0.0003191   0.0001287   0.0010734  -0.0104680   0.0049360   0.0019289
    3   0.0000652  -0.0002247  -0.0010423   0.0053466  -0.0034063  -0.0009036
           31
    1   0.0005482
    2  -0.0004482
    3  -0.0010065
 Max gradient component =       3.139E-02
 RMS gradient           =       5.814E-03
 Gradient time:  CPU 115.24 s  wall 19.46 s
 Geometry Optimization Parameters
   NAtoms,    NIC,     NZ,  NCons,   NDum,   NFix, NCnnct, MaxDiis
       31     245       0       0       0       0       0       0

 Cartesian Hessian Update
 Hessian Updated using BFGS Update


** GEOMETRY OPTIMIZATION IN DELOCALIZED INTERNAL COORDINATES **
   Searching for a Minimum

   Optimization Cycle:   4

                       Coordinates (Angstroms)
     ATOM                X               Y               Z
      1  C         0.1951233763    0.2799974200   -0.3127199929
      2  H         0.1443312012    0.0993798305   -1.3959387907
      3  C        -0.3911456214   -0.9600375187    0.3694742049
      4  H        -0.3092898800   -0.8489815677    1.4591523185
      5  O         0.4127087465   -2.0759052409   -0.0484556230
      6  H         0.1544011912   -2.8647110800    0.4379877902
      7  C        -1.8614179818   -1.1854625815    0.0094393389
      8  H        -1.9227637904   -1.4312205046   -1.0578327241
      9  H        -2.2348145779   -2.0603300211    0.5569578898
     10  C        -2.7389723291    0.0377739112    0.3144990189
     11  H        -2.7082177216    0.2185088897    1.3986665941
     12  C        -4.1991304878   -0.2047430118   -0.0795696857
     13  H        -4.6156952411   -1.0679428853    0.4477494454
     14  H        -4.8204070170    0.6635175133    0.1584749157
     15  H        -4.2882791888   -0.3948263850   -1.1543282494
     16  C        -2.1561109724    1.2743889518   -0.3840892867
     17  H        -2.7470155857    2.1600659058   -0.1268894191
     18  H        -2.2415166119    1.1452399282   -1.4708713982
     19  C        -0.6843215777    1.5095649784   -0.0147043195
     20  H        -0.3192430308    2.3739314922   -0.5780711448
     21  H        -0.6225007976    1.7705026374    1.0492557979
     22  C         1.7155962895    0.5280027294    0.0047274569
     23  O         2.1380990263    1.6918268114   -0.6030550359
     24  C         2.0387271097    0.5462438662    1.5043856235
     25  H         3.0866997034    0.8174445928    1.6358722342
     26  H         1.4182258027    1.2810061006    2.0265090998
     27  H         1.8870860172   -0.4317198868    1.9578156101
     28  C         2.5829435384   -0.5487933259   -0.7094044060
     29  O         3.6220827292   -0.9616995425   -0.2764610409
     30  H         2.2472408406   -0.7914490422   -1.7375693697
     31  H         1.6712377131    2.4516375950   -0.2442755196
   Point Group: c1    Number of degrees of freedom:    87


   Energy is   -617.745777863

 Hessian Updated using BFGS Update

 82 Hessian modes will be used to form the next step
  Hessian Eigenvalues:
     0.001998    0.005381    0.005586    0.005992    0.006229    0.006852
     0.007693    0.008016    0.012598    0.019979    0.020578    0.034952
     0.038528    0.040043    0.043218    0.044848    0.046538    0.047636
     0.048875    0.049348    0.049760    0.054545    0.055519    0.055548
     0.056168    0.056952    0.057031    0.057292    0.060666    0.063829
     0.067935    0.077260    0.082156    0.082714    0.083251    0.086420
     0.091742    0.099867    0.128760    0.145670    0.156836    0.159832
     0.160500    0.160997    0.165219    0.169990    0.173411    0.179669
     0.183348    0.195938    0.220333    0.269115    0.270992    0.275169
     0.280423    0.289301    0.289928    0.293828    0.295152    0.297224
     0.303761    0.332884    0.336250    0.338533    0.338848    0.339373
     0.339417    0.340457    0.340633    0.341262    0.341290    0.341441
     0.342194    0.342214    0.342227    0.342362    0.344526    0.420805
     0.526074    0.535397    0.543406    0.922846

 Minimum Search - Taking Simple RFO Step
 Searching for Lamda that Minimizes Along All modes
 Value Taken    Lamda =  -0.00852711
 Calculated Step too Large.  Step scaled by  0.510374
 Step Taken.  Stepsize is  0.300000

                             Maximum     Tolerance    Cnvgd?
         Gradient           0.013238      0.000300      NO
         Displacement       0.095075      0.001200      NO
         Energy change     -0.009714      0.000001      NO


 New Cartesian Coordinates Obtained by Inverse Iteration

 Displacement from previous Coordinates is:  0.445403
 ----------------------------------------------------------------
             Standard Nuclear Orientation (Angstroms)
    I     Atom           X                Y                Z
 ----------------------------------------------------------------
    1      C       0.1956756274     0.2967172050    -0.3131972293
    2      H       0.1433216964     0.1253025098    -1.3978346593
    3      C      -0.3821419949    -0.9529468367     0.3585831220
    4      H      -0.3012408734    -0.8471094360     1.4493876150
    5      O       0.4342204901    -2.0555636797    -0.0673607625
    6      H       0.1867890696    -2.8502654034     0.4157148291
    7      C      -1.8498982224    -1.1848930738    -0.0062256533
    8      H      -1.9079182822    -1.4151279141    -1.0771373144
    9      H      -2.2173968136    -2.0692079784     0.5294264477
   10      C      -2.7363789808     0.0286233924     0.3141269440
   11      H      -2.7051996918     0.1953337427     1.4006729717
   12      C      -4.1947570062    -0.2173924578    -0.0822958138
   13      H      -4.6056623135    -1.0908087604     0.4323839197
   14      H      -4.8214247647     0.6436942817     0.1676241067
   15      H      -4.2834580903    -0.3925890549    -1.1597292891
   16      C      -2.1608853117     1.2781155028    -0.3674304542
   17      H      -2.7571808768     2.1568852358    -0.0993923432
   18      H      -2.2464567093     1.1627051094    -1.4559408761
   19      C      -0.6905153857     1.5178044551     0.0024764576
   20      H      -0.3330533901     2.3913182951    -0.5505731170
   21      H      -0.6279010683     1.7649346345     1.0698608153
   22      C       1.7113572510     0.5309746726     0.0064394869
   23      O       2.1634331341     1.7023428695    -0.6413802205
   24      C       2.0399439892     0.5694214984     1.5003066344
   25      H       3.0929159965     0.8218243005     1.6260842608
   26      H       1.4351451256     1.3217641087     2.0152269705
   27      H       1.8693472409    -0.4004414793     1.9665103002
   28      C       2.5714875852    -0.5541612501    -0.7017519809
   29      O       3.5360939676    -1.0717223683    -0.2104971855
   30      H       2.1910301770    -0.8556288114    -1.6986042839
   31      H       1.7043692970     2.4713072504    -0.2887423661
 ----------------------------------------------------------------
 Molecular Point Group                 C1    NOp =  1
 Largest Abelian Subgroup              C1    NOp =  1
 Nuclear Repulsion Energy =   890.3072926021 hartrees
 There are       51 alpha and       51 beta electrons
 Applying Cartesian multipole field
    Component          Value
    ---------          -----
     (2,0,0)        1.00000E-11
     (0,2,0)        2.00000E-11
     (0,0,2)       -3.00000E-11
 Nucleus-field energy     =     0.0000000248 hartrees
 Requested basis set is 6-311++G(d,p)
 There are 168 shells and 412 basis functions
 A cutoff of  1.0D-11 yielded  12204 shell pairs
 There are     73171 function pairs (     77664 Cartesian)
 Smallest overlap matrix eigenvalue = 1.84E-06

 Q-Chem warning in module stvman/mkSTV.C, line 306:

 Overlap eigenvalue is smaller than square root of threshold
 Use THRESH >= 12 to get rid of this warning

 Guess MOs from SCF MO coefficient file

 -----------------------------------------------------------------------
  General SCF calculation program by
  Eric Jon Sundstrom, Paul Horn, Yuezhi Mao, Dmitri Zuev, Alec White,
  David Stuck, Shaama M.S., Shane Yost, Joonho Lee, David Small,
  Daniel Levine, Susi Lehtola, Hugh Burton, Evgeny Epifanovsky
 -----------------------------------------------------------------------
 Exchange:     0.2000 Hartree-Fock + 0.0800 Slater + 0.7200 B88
 Correlation:  0.1900 VWN1RPA + 0.8100 LYP
 Using SG-1 standard quadrature grid
 using 6 threads for integral computing
 -------------------------------------------------------
 OpenMP Integral computing Module                
 Release: version 2.0, May 2017, Q-Chem Inc. Pleasanton 
 -------------------------------------------------------
 -------------------------------------------------------
 OpenMP BLAS3 based DFT computing Module                
 Release: version 1.0, May 2013, Q-Chem Inc. Pittsburgh 
 -------------------------------------------------------
 A restricted SCF calculation will be
 performed using DIIS
 SCF converges when DIIS error is below 1.0e-08
 ---------------------------------------
  Cycle       Energy         DIIS error
 ---------------------------------------
    1    -617.7351462552      6.09e-04  
    2    -617.7472975008      1.11e-04  
    3    -617.7473003443      1.30e-04  
    4    -617.7475133876      4.96e-05  
    5    -617.7475482555      1.49e-05  
    6    -617.7475518377      3.65e-06  
    7    -617.7475520390      1.25e-06  
    8    -617.7475520690      2.82e-07  
    9    -617.7475520709      8.27e-08  
   10    -617.7475520710      3.51e-08  
   11    -617.7475520711      7.41e-09  Convergence criterion met
 ---------------------------------------
 SCF time:   CPU 439.88s  wall 77.00s 
 SCF   energy in the final basis set =     -617.7475520711
 Total energy in the final basis set =     -617.7475520711

 --------------------------------------------------------------

                    Orbital Energies (a.u.)
 --------------------------------------------------------------

 Alpha MOs
 -- Occupied --
-19.1368 -19.1348 -19.1184 -10.2536 -10.2404 -10.2359 -10.1891 -10.1883
-10.1856 -10.1796 -10.1783 -10.1700 -10.1627  -1.0577  -1.0397  -1.0385
 -0.8540  -0.7999  -0.7578  -0.7468  -0.6963  -0.6699  -0.6345  -0.5993
 -0.5735  -0.5619  -0.5279  -0.5191  -0.4936  -0.4802  -0.4702  -0.4566
 -0.4455  -0.4359  -0.4173  -0.4077  -0.4074  -0.4009  -0.3918  -0.3848
 -0.3819  -0.3760  -0.3563  -0.3545  -0.3470  -0.3394  -0.3333  -0.3207
 -0.2946  -0.2836  -0.2501
 -- Virtual --
 -0.0300  -0.0197  -0.0081  -0.0056  -0.0006   0.0172   0.0195   0.0211
  0.0271   0.0307   0.0415   0.0449   0.0537   0.0556   0.0558   0.0658
  0.0686   0.0731   0.0778   0.0808   0.0919   0.0957   0.0968   0.1021
  0.1054   0.1107   0.1131   0.1165   0.1184   0.1212   0.1223   0.1250
  0.1300   0.1324   0.1368   0.1417   0.1427   0.1455   0.1475   0.1496
  0.1517   0.1570   0.1616   0.1642   0.1657   0.1685   0.1730   0.1755
  0.1792   0.1815   0.1884   0.1898   0.1972   0.1980   0.2013   0.2063
  0.2096   0.2136   0.2176   0.2245   0.2324   0.2341   0.2357   0.2390
  0.2417   0.2445   0.2554   0.2563   0.2651   0.2677   0.2769   0.2786
  0.2848   0.2854   0.2880   0.3028   0.3106   0.3135   0.3193   0.3213
  0.3260   0.3296   0.3351   0.3399   0.3458   0.3498   0.3520   0.3536
  0.3602   0.3663   0.3745   0.3812   0.3851   0.3880   0.3942   0.4054
  0.4095   0.4223   0.4321   0.4399   0.4611   0.4615   0.4713   0.4832
  0.4889   0.4992   0.5232   0.5258   0.5325   0.5336   0.5489   0.5604
  0.5787   0.5858   0.5957   0.6010   0.6114   0.6225   0.6313   0.6385
  0.6455   0.6515   0.6527   0.6719   0.6838   0.6866   0.6918   0.6970
  0.7026   0.7162   0.7194   0.7292   0.7345   0.7424   0.7462   0.7486
  0.7590   0.7700   0.7724   0.7774   0.7821   0.7845   0.7895   0.7980
  0.8104   0.8230   0.8349   0.8784   0.9000   0.9135   0.9273   0.9316
  0.9602   0.9685   0.9879   1.0014   1.0309   1.0539   1.0674   1.0914
  1.1082   1.1307   1.1416   1.1498   1.1598   1.1805   1.1969   1.2077
  1.2188   1.2400   1.2499   1.2680   1.2817   1.2953   1.2977   1.3167
  1.3213   1.3535   1.3752   1.4178   1.4323   1.4442   1.4510   1.4658
  1.4780   1.4908   1.5023   1.5239   1.5270   1.5421   1.5447   1.5653
  1.5670   1.5730   1.5841   1.5880   1.5907   1.6021   1.6075   1.6122
  1.6219   1.6268   1.6367   1.6398   1.6562   1.6635   1.6742   1.6748
  1.6968   1.7135   1.7163   1.7274   1.7403   1.7564   1.7642   1.7785
  1.7846   1.8012   1.8082   1.8233   1.8316   1.8536   1.8645   1.8710
  1.8996   1.9144   1.9293   1.9406   1.9542   1.9673   1.9911   1.9964
  2.0160   2.0249   2.0485   2.0656   2.0840   2.1005   2.1194   2.1227
  2.1403   2.1625   2.1766   2.1884   2.1949   2.2260   2.2433   2.2512
  2.2666   2.2853   2.3212   2.3499   2.3524   2.3934   2.4162   2.4176
  2.4224   2.4530   2.4749   2.4812   2.4905   2.4925   2.5207   2.5283
  2.5507   2.5567   2.5694   2.5790   2.5962   2.6071   2.6229   2.6454
  2.6679   2.6756   2.6889   2.7057   2.7155   2.7295   2.7408   2.7471
  2.7602   2.7757   2.7905   2.8098   2.8158   2.8504   2.8637   2.8880
  2.8925   2.9054   2.9352   2.9474   2.9687   2.9732   2.9941   3.0102
  3.0226   3.0381   3.0521   3.0749   3.0852   3.1176   3.1603   3.1768
  3.1891   3.2063   3.2302   3.2529   3.2863   3.3251   3.3491   3.3937
  3.4169   3.4447   3.5101   3.5247   3.5474   3.5909   3.7704   3.7809
  3.8096   3.8195   3.8266   3.8390   3.8591   3.8782   3.9226   3.9434
  3.9588   4.0302   4.0455   4.1167   4.1297   4.2116   4.2666   4.2799
  4.2988   4.3584   4.3791   5.0875   5.1481   5.1604   5.2098   5.4280
  5.4514   5.6716   5.6805   5.7743  23.7413  23.8046  23.8342  23.8664
 23.9038  23.9213  23.9364  23.9512  23.9762  23.9970  49.9506  49.9512
 50.0030
 --------------------------------------------------------------

          Ground-State Mulliken Net Atomic Charges

     Atom                 Charge (a.u.)
  ----------------------------------------
      1 C                     0.145571
      2 H                     0.256301
      3 C                    -0.474819
      4 H                     0.194516
      5 O                    -0.200214
      6 H                     0.252163
      7 C                    -0.632065
      8 H                     0.209818
      9 H                     0.133119
     10 C                     0.487268
     11 H                     0.160315
     12 C                    -0.738598
     13 H                     0.138197
     14 H                     0.137695
     15 H                     0.142429
     16 C                    -0.588064
     17 H                     0.173061
     18 H                     0.152101
     19 C                    -0.357485
     20 H                     0.105592
     21 H                     0.170382
     22 C                     0.008006
     23 O                    -0.158616
     24 C                    -0.457795
     25 H                     0.205266
     26 H                     0.108312
     27 H                     0.203193
     28 C                     0.007035
     29 O                    -0.188656
     30 H                     0.141073
     31 H                     0.264901
  ----------------------------------------
  Sum of atomic charges =     0.000000

 -----------------------------------------------------------------
                    Cartesian Multipole Moments
 -----------------------------------------------------------------
    Charge (ESU x 10^10)
                 0.0000
    Dipole Moment (Debye)
         X      -5.1936      Y       1.0096      Z       1.6239
       Tot       5.5344
    Quadrupole Moments (Debye-Ang)
        XX     -98.7687     XY       4.6928     YY     -76.8583
        XZ       1.5884     YZ      -0.8923     ZZ     -80.5835
    Octopole Moments (Debye-Ang^2)
       XXX     -49.6519    XXY      14.1638    XYY      -3.7758
       YYY      -6.4571    XXZ       5.5932    XYZ       4.8242
       YYZ      11.0665    XZZ       6.7868    YZZ      -5.9929
       ZZZ      -4.1659
    Hexadecapole Moments (Debye-Ang^3)
      XXXX   -2968.5127   XXXY      56.7289   XXYY    -611.3079
      XYYY      22.5262   YYYY    -657.0498   XXXZ       3.1671
      XXYZ      12.7939   XYYZ       3.2772   YYYZ     -22.3367
      XXZZ    -499.5495   XYZZ      -6.5484   YYZZ    -183.9545
      XZZZ      -6.8745   YZZZ       6.2126   ZZZZ    -327.6006
 -----------------------------------------------------------------
 Calculating analytic gradient of the SCF energy
 Gradient of SCF Energy
            1           2           3           4           5           6
    1  -0.0012870   0.0001779  -0.0013485   0.0001230   0.0007310  -0.0000423
    2   0.0000571  -0.0003070   0.0023343  -0.0006867  -0.0005311  -0.0000443
    3   0.0009037  -0.0002170   0.0000803  -0.0002175  -0.0001544  -0.0003209
            7           8           9          10          11          12
    1   0.0003214  -0.0000735  -0.0000041   0.0000703  -0.0000657   0.0001723
    2  -0.0006176  -0.0001934   0.0001590   0.0000718  -0.0000439  -0.0001176
    3   0.0000464  -0.0000380   0.0001744   0.0000024   0.0001004  -0.0000669
           13          14          15          16          17          18
    1   0.0001083   0.0001556   0.0000139  -0.0001508  -0.0000286   0.0000732
    2   0.0000904   0.0000135  -0.0000316   0.0006550  -0.0000598  -0.0000082
    3   0.0000114   0.0000098  -0.0000630   0.0000471   0.0000551   0.0000241
           19          20          21          22          23          24
    1  -0.0000323  -0.0003474  -0.0001192   0.0032333  -0.0042123  -0.0000407
    2  -0.0002337  -0.0001744   0.0000946   0.0117348  -0.0129012  -0.0013842
    3  -0.0008410  -0.0000664   0.0000719  -0.0062424   0.0087887   0.0015025
           25          26          27          28          29          30
    1  -0.0000717  -0.0000534   0.0002875   0.0098096  -0.0037438  -0.0038198
    2   0.0003998   0.0000250   0.0005342   0.0069659  -0.0018918  -0.0039828
    3  -0.0000904  -0.0000794  -0.0007547  -0.0048767   0.0010249   0.0018452
           31
    1   0.0001638
    2   0.0000741
    3  -0.0006597
 Max gradient component =       1.290E-02
 RMS gradient           =       2.722E-03
 Gradient time:  CPU 115.47 s  wall 19.49 s
 Geometry Optimization Parameters
   NAtoms,    NIC,     NZ,  NCons,   NDum,   NFix, NCnnct, MaxDiis
       31     245       0       0       0       0       0       0

 Cartesian Hessian Update
 Hessian Updated using BFGS Update


** GEOMETRY OPTIMIZATION IN DELOCALIZED INTERNAL COORDINATES **
   Searching for a Minimum

   Optimization Cycle:   5

                       Coordinates (Angstroms)
     ATOM                X               Y               Z
      1  C         0.1956756274    0.2967172050   -0.3131972293
      2  H         0.1433216964    0.1253025098   -1.3978346593
      3  C        -0.3821419949   -0.9529468367    0.3585831220
      4  H        -0.3012408734   -0.8471094360    1.4493876150
      5  O         0.4342204901   -2.0555636797   -0.0673607625
      6  H         0.1867890696   -2.8502654034    0.4157148291
      7  C        -1.8498982224   -1.1848930738   -0.0062256533
      8  H        -1.9079182822   -1.4151279141   -1.0771373144
      9  H        -2.2173968136   -2.0692079784    0.5294264477
     10  C        -2.7363789808    0.0286233924    0.3141269440
     11  H        -2.7051996918    0.1953337427    1.4006729717
     12  C        -4.1947570062   -0.2173924578   -0.0822958138
     13  H        -4.6056623135   -1.0908087604    0.4323839197
     14  H        -4.8214247647    0.6436942817    0.1676241067
     15  H        -4.2834580903   -0.3925890549   -1.1597292891
     16  C        -2.1608853117    1.2781155028   -0.3674304542
     17  H        -2.7571808768    2.1568852358   -0.0993923432
     18  H        -2.2464567093    1.1627051094   -1.4559408761
     19  C        -0.6905153857    1.5178044551    0.0024764576
     20  H        -0.3330533901    2.3913182951   -0.5505731170
     21  H        -0.6279010683    1.7649346345    1.0698608153
     22  C         1.7113572510    0.5309746726    0.0064394869
     23  O         2.1634331341    1.7023428695   -0.6413802205
     24  C         2.0399439892    0.5694214984    1.5003066344
     25  H         3.0929159965    0.8218243005    1.6260842608
     26  H         1.4351451256    1.3217641087    2.0152269705
     27  H         1.8693472409   -0.4004414793    1.9665103002
     28  C         2.5714875852   -0.5541612501   -0.7017519809
     29  O         3.5360939676   -1.0717223683   -0.2104971855
     30  H         2.1910301770   -0.8556288114   -1.6986042839
     31  H         1.7043692970    2.4713072504   -0.2887423661
   Point Group: c1    Number of degrees of freedom:    87


   Energy is   -617.747552071

 Hessian Updated using BFGS Update

 83 Hessian modes will be used to form the next step
  Hessian Eigenvalues:
     0.002029    0.005367    0.005586    0.005951    0.006236    0.006861
     0.007854    0.012587    0.019963    0.020536    0.033999    0.035503
     0.038524    0.040086    0.043229    0.044568    0.047073    0.047861
     0.049170    0.049726    0.050128    0.054537    0.055438    0.055565
     0.056168    0.056928    0.057033    0.057293    0.060674    0.066396
     0.068416    0.077911    0.082155    0.082733    0.083251    0.086293
     0.091732    0.102087    0.129675    0.146071    0.154629    0.159403
     0.160081    0.160359    0.160755    0.161326    0.170022    0.173894
     0.179660    0.185165    0.195462    0.220183    0.248109    0.270174
     0.276089    0.280393    0.289101    0.289759    0.291384    0.295156
     0.297226    0.300671    0.332998    0.336254    0.338533    0.338849
     0.339360    0.339414    0.340466    0.340633    0.341257    0.341296
     0.341344    0.341890    0.342203    0.342220    0.342230    0.344513
     0.418602    0.444010    0.526355    0.537315    0.921328

 Minimum Search - Taking Simple RFO Step
 Searching for Lamda that Minimizes Along All modes
 Value Taken    Lamda =  -0.00315010
 Calculated Step too Large.  Step scaled by  0.824183
 Step Taken.  Stepsize is  0.300000

                             Maximum     Tolerance    Cnvgd?
         Gradient           0.009317      0.000300      NO
         Displacement       0.102815      0.001200      NO
         Energy change     -0.001774      0.000001      NO


 New Cartesian Coordinates Obtained by Inverse Iteration

 Displacement from previous Coordinates is:  0.393302
 ----------------------------------------------------------------
             Standard Nuclear Orientation (Angstroms)
    I     Atom           X                Y                Z
 ----------------------------------------------------------------
    1      C       0.1926994137     0.2978810112    -0.3181370634
    2      H       0.1376046806     0.1343283082    -1.4034897026
    3      C      -0.3778764864    -0.9556547653     0.3499012703
    4      H      -0.2956313842    -0.8462163402     1.4413258453
    5      O       0.4477417900    -2.0487121824    -0.0784953430
    6      H       0.2108411543    -2.8433383343     0.4102936488
    7      C      -1.8463489648    -1.1856782635    -0.0176511777
    8      H      -1.9032905985    -1.4006062279    -1.0916445549
    9      H      -2.2115327821    -2.0781307474     0.5056298460
   10      C      -2.7365444697     0.0218459025     0.3180785268
   11      H      -2.7021937504     0.1755719712     1.4063843735
   12      C      -4.1965209350    -0.2195228620    -0.0776634541
   13      H      -4.6063659735    -1.1007789020     0.4246485489
   14      H      -4.8242671364     0.6371719208     0.1851140792
   15      H      -4.2878053786    -0.3791465146    -1.1572564100
   16      C      -2.1618200617     1.2795153934    -0.3486646999
   17      H      -2.7570058589     2.1552867417    -0.0685781891
   18      H      -2.2506556129     1.1784489240    -1.4385377296
   19      C      -0.6906838208     1.5153540060     0.0199044933
   20      H      -0.3335196191     2.3968528912    -0.5203087308
   21      H      -0.6228827746     1.7449702207     1.0910656250
   22      C       1.6993756627     0.5132440671     0.0074975413
   23      O       2.1871388263     1.6755612822    -0.6938695426
   24      C       2.0183242396     0.5899682146     1.4972339237
   25      H       3.0783427712     0.8081967615     1.6248614352
   26      H       1.4359057433     1.3766613763     1.9854805091
   27      H       1.8087808415    -0.3597011929     1.9937305113
   28      C       2.5487594054    -0.5921132941    -0.6721022396
   29      O       3.5048746682    -1.1138201137    -0.1657042759
   30      H       2.2557150917    -0.8095425549    -1.7184120059
   31      H       1.7325021913     2.4533138630    -0.3539037259
 ----------------------------------------------------------------
 Molecular Point Group                 C1    NOp =  1
 Largest Abelian Subgroup              C1    NOp =  1
 Nuclear Repulsion Energy =   890.9083584813 hartrees
 There are       51 alpha and       51 beta electrons
 Applying Cartesian multipole field
    Component          Value
    ---------          -----
     (2,0,0)        1.00000E-11
     (0,2,0)        2.00000E-11
     (0,0,2)       -3.00000E-11
 Nucleus-field energy     =     0.0000000247 hartrees
 Requested basis set is 6-311++G(d,p)
 There are 168 shells and 412 basis functions
 A cutoff of  1.0D-11 yielded  12200 shell pairs
 There are     73170 function pairs (     77659 Cartesian)
 Smallest overlap matrix eigenvalue = 1.84E-06

 Q-Chem warning in module stvman/mkSTV.C, line 306:

 Overlap eigenvalue is smaller than square root of threshold
 Use THRESH >= 12 to get rid of this warning

 Guess MOs from SCF MO coefficient file

 -----------------------------------------------------------------------
  General SCF calculation program by
  Eric Jon Sundstrom, Paul Horn, Yuezhi Mao, Dmitri Zuev, Alec White,
  David Stuck, Shaama M.S., Shane Yost, Joonho Lee, David Small,
  Daniel Levine, Susi Lehtola, Hugh Burton, Evgeny Epifanovsky
 -----------------------------------------------------------------------
 Exchange:     0.2000 Hartree-Fock + 0.0800 Slater + 0.7200 B88
 Correlation:  0.1900 VWN1RPA + 0.8100 LYP
 Using SG-1 standard quadrature grid
 using 6 threads for integral computing
 -------------------------------------------------------
 OpenMP Integral computing Module                
 Release: version 2.0, May 2017, Q-Chem Inc. Pleasanton 
 -------------------------------------------------------
 -------------------------------------------------------
 OpenMP BLAS3 based DFT computing Module                
 Release: version 1.0, May 2013, Q-Chem Inc. Pittsburgh 
 -------------------------------------------------------
 A restricted SCF calculation will be
 performed using DIIS
 SCF converges when DIIS error is below 1.0e-08
 ---------------------------------------
  Cycle       Energy         DIIS error
 ---------------------------------------
    1    -617.7446930680      3.62e-04  
    2    -617.7486797019      6.82e-05  
    3    -617.7486324995      1.03e-04  
    4    -617.7487881447      1.53e-05  
    5    -617.7487904286      1.15e-05  
    6    -617.7487925484      2.39e-06  
    7    -617.7487926709      8.26e-07  
    8    -617.7487926866      2.28e-07  
    9    -617.7487926879      7.80e-08  
   10    -617.7487926881      2.80e-08  
   11    -617.7487926881      7.96e-09  Convergence criterion met
 ---------------------------------------
 SCF time:   CPU 440.30s  wall 77.00s 
 SCF   energy in the final basis set =     -617.7487926881
 Total energy in the final basis set =     -617.7487926881

 --------------------------------------------------------------

                    Orbital Energies (a.u.)
 --------------------------------------------------------------

 Alpha MOs
 -- Occupied --
-19.1386 -19.1346 -19.1165 -10.2534 -10.2408 -10.2366 -10.1893 -10.1889
-10.1859 -10.1797 -10.1788 -10.1704 -10.1643  -1.0541  -1.0403  -1.0328
 -0.8549  -0.8020  -0.7581  -0.7477  -0.6971  -0.6696  -0.6349  -0.5997
 -0.5742  -0.5571  -0.5291  -0.5182  -0.4938  -0.4798  -0.4704  -0.4568
 -0.4448  -0.4344  -0.4169  -0.4086  -0.4076  -0.4023  -0.3913  -0.3864
 -0.3811  -0.3743  -0.3574  -0.3547  -0.3472  -0.3395  -0.3336  -0.3213
 -0.2959  -0.2853  -0.2499
 -- Virtual --
 -0.0286  -0.0199  -0.0080  -0.0053  -0.0007   0.0172   0.0196   0.0210
  0.0270   0.0303   0.0415   0.0447   0.0535   0.0554   0.0558   0.0654
  0.0690   0.0730   0.0778   0.0802   0.0923   0.0959   0.0964   0.1025
  0.1053   0.1102   0.1133   0.1162   0.1170   0.1210   0.1225   0.1245
  0.1303   0.1323   0.1363   0.1417   0.1418   0.1453   0.1473   0.1493
  0.1519   0.1569   0.1609   0.1636   0.1651   0.1685   0.1738   0.1753
  0.1782   0.1807   0.1884   0.1902   0.1969   0.1981   0.2015   0.2055
  0.2110   0.2132   0.2173   0.2234   0.2320   0.2329   0.2346   0.2386
  0.2420   0.2456   0.2540   0.2571   0.2652   0.2677   0.2764   0.2780
  0.2836   0.2850   0.2890   0.3018   0.3075   0.3132   0.3196   0.3230
  0.3270   0.3318   0.3360   0.3398   0.3461   0.3493   0.3519   0.3547
  0.3596   0.3663   0.3716   0.3804   0.3850   0.3864   0.3943   0.4049
  0.4107   0.4222   0.4307   0.4438   0.4614   0.4624   0.4703   0.4839
  0.4895   0.5000   0.5233   0.5265   0.5319   0.5343   0.5467   0.5608
  0.5807   0.5851   0.5956   0.6015   0.6098   0.6224   0.6312   0.6393
  0.6439   0.6505   0.6520   0.6716   0.6829   0.6840   0.6935   0.6965
  0.7033   0.7155   0.7217   0.7297   0.7339   0.7440   0.7464   0.7485
  0.7590   0.7711   0.7730   0.7773   0.7825   0.7880   0.7889   0.8012
  0.8084   0.8245   0.8295   0.8771   0.9025   0.9131   0.9275   0.9388
  0.9621   0.9692   0.9919   1.0089   1.0328   1.0552   1.0698   1.0915
  1.1108   1.1192   1.1347   1.1463   1.1653   1.1815   1.1965   1.2062
  1.2170   1.2424   1.2499   1.2684   1.2802   1.2977   1.2990   1.3166
  1.3240   1.3511   1.3750   1.4127   1.4315   1.4446   1.4527   1.4662
  1.4825   1.4941   1.5043   1.5225   1.5304   1.5418   1.5470   1.5621
  1.5693   1.5734   1.5858   1.5879   1.5918   1.6028   1.6095   1.6120
  1.6217   1.6264   1.6377   1.6391   1.6596   1.6658   1.6704   1.6778
  1.6980   1.7114   1.7169   1.7211   1.7397   1.7539   1.7691   1.7799
  1.7848   1.8003   1.8072   1.8242   1.8300   1.8504   1.8660   1.8730
  1.8956   1.9138   1.9274   1.9382   1.9555   1.9697   1.9914   2.0006
  2.0221   2.0297   2.0501   2.0659   2.0847   2.1006   2.1197   2.1242
  2.1413   2.1597   2.1785   2.1877   2.1934   2.2258   2.2436   2.2511
  2.2674   2.2838   2.3211   2.3462   2.3511   2.3927   2.4149   2.4186
  2.4240   2.4517   2.4734   2.4803   2.4897   2.4930   2.5170   2.5290
  2.5511   2.5575   2.5704   2.5793   2.5971   2.6059   2.6240   2.6460
  2.6687   2.6774   2.6861   2.7066   2.7173   2.7342   2.7394   2.7465
  2.7600   2.7727   2.7920   2.8109   2.8154   2.8541   2.8740   2.8836
  2.8946   2.9068   2.9307   2.9461   2.9730   2.9776   2.9948   3.0061
  3.0229   3.0396   3.0568   3.0685   3.0829   3.1175   3.1556   3.1743
  3.1974   3.2055   3.2209   3.2490   3.2865   3.3221   3.3348   3.3955
  3.4162   3.4492   3.5101   3.5284   3.5459   3.6003   3.7705   3.7804
  3.8092   3.8182   3.8261   3.8400   3.8600   3.8821   3.9193   3.9466
  3.9568   4.0288   4.0469   4.1058   4.1257   4.2129   4.2691   4.2786
  4.2984   4.3570   4.3777   5.0892   5.1456   5.1584   5.2114   5.4176
  5.4494   5.6511   5.6729   5.7763  23.7397  23.8048  23.8367  23.8660
 23.9013  23.9237  23.9369  23.9521  23.9756  23.9963  49.9496  49.9501
 50.0061
 --------------------------------------------------------------

          Ground-State Mulliken Net Atomic Charges

     Atom                 Charge (a.u.)
  ----------------------------------------
      1 C                     0.156870
      2 H                     0.265490
      3 C                    -0.476274
      4 H                     0.189320
      5 O                    -0.197111
      6 H                     0.255807
      7 C                    -0.621035
      8 H                     0.208808
      9 H                     0.133809
     10 C                     0.481293
     11 H                     0.159980
     12 C                    -0.740125
     13 H                     0.138652
     14 H                     0.138190
     15 H                     0.142800
     16 C                    -0.578983
     17 H                     0.173421
     18 H                     0.152052
     19 C                    -0.331242
     20 H                     0.104705
     21 H                     0.166445
     22 C                    -0.065335
     23 O                    -0.157050
     24 C                    -0.443664
     25 H                     0.204873
     26 H                     0.111113
     27 H                     0.202111
     28 C                     0.010379
     29 O                    -0.189451
     30 H                     0.143560
     31 H                     0.260593
  ----------------------------------------
  Sum of atomic charges =     0.000000

 -----------------------------------------------------------------
                    Cartesian Multipole Moments
 -----------------------------------------------------------------
    Charge (ESU x 10^10)
                 0.0000
    Dipole Moment (Debye)
         X      -5.2441      Y       1.0120      Z       1.6492
       Tot       5.5897
    Quadrupole Moments (Debye-Ang)
        XX     -98.7894     XY       4.8062     YY     -76.9131
        XZ       1.5944     YZ      -0.8518     ZZ     -80.6442
    Octopole Moments (Debye-Ang^2)
       XXX     -49.1065    XXY      15.0833    XYY      -3.6798
       YYY      -4.9033    XXZ       5.1416    XYZ       5.1956
       YYZ      10.5546    XZZ       6.8227    YZZ      -5.5720
       ZZZ      -4.1836
    Hexadecapole Moments (Debye-Ang^3)
      XXXX   -2951.3487   XXXY      60.9228   XXYY    -611.1268
      XYYY      26.8931   YYYY    -658.1263   XXXZ       2.4435
      XXYZ      14.7937   XYYZ       2.6914   YYYZ     -23.7959
      XXZZ    -498.1965   XYZZ      -6.0799   YYZZ    -184.2222
      XZZZ      -5.3781   YZZZ       6.2890   ZZZZ    -327.0249
 -----------------------------------------------------------------
 Calculating analytic gradient of the SCF energy
 Gradient of SCF Energy
            1           2           3           4           5           6
    1   0.0002962   0.0002592   0.0000719   0.0006004   0.0025410  -0.0005602
    2  -0.0007949  -0.0005622   0.0006938   0.0001274   0.0003243   0.0002252
    3  -0.0000922  -0.0002348  -0.0000258   0.0004611  -0.0005549   0.0000010
            7           8           9          10          11          12
    1   0.0001406  -0.0000537   0.0001650  -0.0006398   0.0001009  -0.0000876
    2   0.0004771   0.0000050   0.0002274  -0.0000460  -0.0000353   0.0000773
    3  -0.0001297   0.0000191   0.0001846  -0.0004376   0.0000397   0.0001537
           13          14          15          16          17          18
    1  -0.0000471  -0.0001164  -0.0000181   0.0002890   0.0000752   0.0000111
    2   0.0000225   0.0000378   0.0000273  -0.0001024  -0.0000237   0.0000350
    3  -0.0000271  -0.0000866  -0.0000022   0.0004446   0.0000173  -0.0000877
           19          20          21          22          23          24
    1  -0.0000312  -0.0003448   0.0000104  -0.0009267   0.0015038  -0.0008027
    2   0.0002724  -0.0003935   0.0002030   0.0034973  -0.0002440  -0.0017525
    3  -0.0003189  -0.0000340   0.0005334   0.0013848  -0.0004447   0.0003441
           25          26          27          28          29          30
    1  -0.0001447  -0.0002931  -0.0003111  -0.0015744   0.0001545  -0.0000656
    2   0.0003327  -0.0000483  -0.0005361  -0.0016795   0.0005692  -0.0006996
    3  -0.0003279  -0.0001192   0.0002273   0.0002034  -0.0005683  -0.0003851
           31
    1  -0.0002018
    2  -0.0002366
    3  -0.0001378
 Max gradient component =       3.497E-03
 RMS gradient           =       6.602E-04
 Gradient time:  CPU 115.61 s  wall 19.52 s
 Geometry Optimization Parameters
   NAtoms,    NIC,     NZ,  NCons,   NDum,   NFix, NCnnct, MaxDiis
       31     245       0       0       0       0       0       0

 Cartesian Hessian Update
 Hessian Updated using BFGS Update


** GEOMETRY OPTIMIZATION IN DELOCALIZED INTERNAL COORDINATES **
   Searching for a Minimum

   Optimization Cycle:   6

                       Coordinates (Angstroms)
     ATOM                X               Y               Z
      1  C         0.1926994137    0.2978810112   -0.3181370634
      2  H         0.1376046806    0.1343283082   -1.4034897026
      3  C        -0.3778764864   -0.9556547653    0.3499012703
      4  H        -0.2956313842   -0.8462163402    1.4413258453
      5  O         0.4477417900   -2.0487121824   -0.0784953430
      6  H         0.2108411543   -2.8433383343    0.4102936488
      7  C        -1.8463489648   -1.1856782635   -0.0176511777
      8  H        -1.9032905985   -1.4006062279   -1.0916445549
      9  H        -2.2115327821   -2.0781307474    0.5056298460
     10  C        -2.7365444697    0.0218459025    0.3180785268
     11  H        -2.7021937504    0.1755719712    1.4063843735
     12  C        -4.1965209350   -0.2195228620   -0.0776634541
     13  H        -4.6063659735   -1.1007789020    0.4246485489
     14  H        -4.8242671364    0.6371719208    0.1851140792
     15  H        -4.2878053786   -0.3791465146   -1.1572564100
     16  C        -2.1618200617    1.2795153934   -0.3486646999
     17  H        -2.7570058589    2.1552867417   -0.0685781891
     18  H        -2.2506556129    1.1784489240   -1.4385377296
     19  C        -0.6906838208    1.5153540060    0.0199044933
     20  H        -0.3335196191    2.3968528912   -0.5203087308
     21  H        -0.6228827746    1.7449702207    1.0910656250
     22  C         1.6993756627    0.5132440671    0.0074975413
     23  O         2.1871388263    1.6755612822   -0.6938695426
     24  C         2.0183242396    0.5899682146    1.4972339237
     25  H         3.0783427712    0.8081967615    1.6248614352
     26  H         1.4359057433    1.3766613763    1.9854805091
     27  H         1.8087808415   -0.3597011929    1.9937305113
     28  C         2.5487594054   -0.5921132941   -0.6721022396
     29  O         3.5048746682   -1.1138201137   -0.1657042759
     30  H         2.2557150917   -0.8095425549   -1.7184120059
     31  H         1.7325021913    2.4533138630   -0.3539037259
   Point Group: c1    Number of degrees of freedom:    87


   Energy is   -617.748792688

 Hessian Updated using BFGS Update

 84 Hessian modes will be used to form the next step
  Hessian Eigenvalues:
     0.002149    0.005330    0.005585    0.005789    0.006233    0.006886
     0.007835    0.012550    0.019962    0.020654    0.035019    0.038520
     0.039995    0.041433    0.043172    0.045868    0.047604    0.048871
     0.049352    0.049737    0.050115    0.054587    0.055406    0.055571
     0.056168    0.056945    0.057049    0.057285    0.060676    0.066239
     0.068230    0.077734    0.082157    0.082682    0.083251    0.086983
     0.091826    0.101754    0.129710    0.145762    0.156544    0.158159
     0.159978    0.160048    0.160511    0.160980    0.162688    0.170272
     0.173511    0.179910    0.187786    0.197722    0.220176    0.258612
     0.272345    0.279298    0.281240    0.288523    0.290270    0.291931
     0.295282    0.297745    0.299985    0.332756    0.336216    0.338534
     0.338848    0.339378    0.339426    0.340508    0.340632    0.341212
     0.341282    0.341560    0.342196    0.342218    0.342228    0.342961
     0.344512    0.414964    0.444898    0.526373    0.537289    0.920932

 Minimum Search - Taking Simple RFO Step
 Searching for Lamda that Minimizes Along All modes
 Value Taken    Lamda =  -0.00069074
 Step Taken.  Stepsize is  0.195757

                             Maximum     Tolerance    Cnvgd?
         Gradient           0.004434      0.000300      NO
         Displacement       0.071604      0.001200      NO
         Energy change     -0.001241      0.000001      NO


 New Cartesian Coordinates Obtained by Inverse Iteration

 Displacement from previous Coordinates is:  0.346153
 ----------------------------------------------------------------
             Standard Nuclear Orientation (Angstroms)
    I     Atom           X                Y                Z
 ----------------------------------------------------------------
    1      C       0.1923479469     0.2765459377    -0.3078701907
    2      H       0.1314170876     0.1200089049    -1.3933741784
    3      C      -0.3929245186    -0.9770491833     0.3575360184
    4      H      -0.3189265053    -0.8679842622     1.4490746635
    5      O       0.4151553154    -2.0834783489    -0.0662883955
    6      H       0.1750522455    -2.8729870657     0.4289890967
    7      C      -1.8619619326    -1.1927527976    -0.0179384784
    8      H      -1.9139668612    -1.4017862730    -1.0933130192
    9      H      -2.2389672747    -2.0850569286     0.4976093213
   10      C      -2.7429902006     0.0212073938     0.3168250564
   11      H      -2.7125793937     0.1735195642     1.4053634151
   12      C      -4.2029829409    -0.2079812393    -0.0858519210
   13      H      -4.6217841429    -1.0875762491     0.4120071065
   14      H      -4.8249334543     0.6527455839     0.1772689349
   15      H      -4.2908704823    -0.3635029037    -1.1663035432
   16      C      -2.1559468978     1.2743942426    -0.3468982946
   17      H      -2.7461026622     2.1544933392    -0.0694325505
   18      H      -2.2394777398     1.1746286986    -1.4372123666
   19      C      -0.6853434793     1.4974073580     0.0317174484
   20      H      -0.3165296336     2.3804259605    -0.4993982735
   21      H      -0.6218692566     1.7189453575     1.1040449021
   22      C       1.7026795215     0.5062345953     0.0070767285
   23      O       2.1563955631     1.6837867505    -0.7044083562
   24      C       2.0434331988     0.6086916814     1.4905346452
   25      H       3.1045805654     0.8314421145     1.6001466036
   26      H       1.4658359828     1.3998025395     1.9771204386
   27      H       1.8473817154    -0.3336921650     2.0050916387
   28      C       2.5785710497    -0.5711242488    -0.6793712663
   29      O       3.5165491168    -1.1101603107    -0.1572661461
   30      H       2.3237202547    -0.7480815350    -1.7421960908
   31      H       1.6886986855     2.4501440492    -0.3565516144
 ----------------------------------------------------------------
 Molecular Point Group                 C1    NOp =  1
 Largest Abelian Subgroup              C1    NOp =  1
 Nuclear Repulsion Energy =   889.1166783630 hartrees
 There are       51 alpha and       51 beta electrons
 Applying Cartesian multipole field
    Component          Value
    ---------          -----
     (2,0,0)        1.00000E-11
     (0,2,0)        2.00000E-11
     (0,0,2)       -3.00000E-11
 Nucleus-field energy     =     0.0000000248 hartrees
 Requested basis set is 6-311++G(d,p)
 There are 168 shells and 412 basis functions
 A cutoff of  1.0D-11 yielded  12197 shell pairs
 There are     73159 function pairs (     77648 Cartesian)
 Smallest overlap matrix eigenvalue = 1.87E-06

 Q-Chem warning in module stvman/mkSTV.C, line 306:

 Overlap eigenvalue is smaller than square root of threshold
 Use THRESH >= 12 to get rid of this warning

 Guess MOs from SCF MO coefficient file

 -----------------------------------------------------------------------
  General SCF calculation program by
  Eric Jon Sundstrom, Paul Horn, Yuezhi Mao, Dmitri Zuev, Alec White,
  David Stuck, Shaama M.S., Shane Yost, Joonho Lee, David Small,
  Daniel Levine, Susi Lehtola, Hugh Burton, Evgeny Epifanovsky
 -----------------------------------------------------------------------
 Exchange:     0.2000 Hartree-Fock + 0.0800 Slater + 0.7200 B88
 Correlation:  0.1900 VWN1RPA + 0.8100 LYP
 Using SG-1 standard quadrature grid
 using 6 threads for integral computing
 -------------------------------------------------------
 OpenMP Integral computing Module                
 Release: version 2.0, May 2017, Q-Chem Inc. Pleasanton 
 -------------------------------------------------------
 -------------------------------------------------------
 OpenMP BLAS3 based DFT computing Module                
 Release: version 1.0, May 2013, Q-Chem Inc. Pittsburgh 
 -------------------------------------------------------
 A restricted SCF calculation will be
 performed using DIIS
 SCF converges when DIIS error is below 1.0e-08
 ---------------------------------------
  Cycle       Energy         DIIS error
 ---------------------------------------
    1    -617.7468584993      2.49e-04  
    2    -617.7490321306      3.74e-05  
    3    -617.7490549932      3.65e-05  
    4    -617.7490768276      8.91e-06  
    5    -617.7490781102      3.53e-06  
    6    -617.7490783237      1.53e-06  
    7    -617.7490783685      6.04e-07  
    8    -617.7490783746      2.46e-07  
    9    -617.7490783756      7.03e-08  
   10    -617.7490783758      2.05e-08  
   11    -617.7490783757      3.93e-09  Convergence criterion met
 ---------------------------------------
 SCF time:   CPU 439.29s  wall 77.00s 
 SCF   energy in the final basis set =     -617.7490783757
 Total energy in the final basis set =     -617.7490783757

 --------------------------------------------------------------

                    Orbital Energies (a.u.)
 --------------------------------------------------------------

 Alpha MOs
 -- Occupied --
-19.1371 -19.1341 -19.1187 -10.2549 -10.2420 -10.2367 -10.1904 -10.1885
-10.1860 -10.1797 -10.1783 -10.1701 -10.1646  -1.0549  -1.0392  -1.0322
 -0.8545  -0.8012  -0.7581  -0.7478  -0.6968  -0.6703  -0.6343  -0.6002
 -0.5745  -0.5560  -0.5292  -0.5176  -0.4946  -0.4801  -0.4697  -0.4572
 -0.4444  -0.4350  -0.4176  -0.4083  -0.4075  -0.4008  -0.3909  -0.3870
 -0.3810  -0.3761  -0.3569  -0.3544  -0.3463  -0.3394  -0.3336  -0.3213
 -0.2953  -0.2852  -0.2518
 -- Virtual --
 -0.0301  -0.0197  -0.0083  -0.0053  -0.0006   0.0172   0.0199   0.0210
  0.0272   0.0301   0.0414   0.0448   0.0533   0.0551   0.0559   0.0653
  0.0696   0.0727   0.0776   0.0803   0.0920   0.0962   0.0964   0.1028
  0.1051   0.1103   0.1130   0.1160   0.1170   0.1211   0.1224   0.1246
  0.1305   0.1321   0.1360   0.1416   0.1418   0.1453   0.1473   0.1494
  0.1521   0.1560   0.1600   0.1634   0.1648   0.1683   0.1740   0.1751
  0.1779   0.1809   0.1881   0.1895   0.1965   0.1978   0.2006   0.2065
  0.2113   0.2134   0.2175   0.2228   0.2310   0.2323   0.2344   0.2392
  0.2429   0.2470   0.2545   0.2568   0.2650   0.2669   0.2754   0.2783
  0.2830   0.2857   0.2882   0.3007   0.3073   0.3128   0.3187   0.3242
  0.3266   0.3307   0.3346   0.3402   0.3446   0.3491   0.3524   0.3549
  0.3599   0.3646   0.3713   0.3789   0.3833   0.3862   0.3950   0.4050
  0.4104   0.4208   0.4303   0.4464   0.4624   0.4635   0.4712   0.4835
  0.4901   0.5009   0.5221   0.5256   0.5321   0.5343   0.5469   0.5589
  0.5803   0.5852   0.5958   0.6024   0.6091   0.6210   0.6314   0.6384
  0.6418   0.6503   0.6517   0.6706   0.6809   0.6839   0.6913   0.6969
  0.7019   0.7142   0.7208   0.7294   0.7337   0.7443   0.7456   0.7471
  0.7591   0.7708   0.7735   0.7766   0.7829   0.7875   0.7888   0.8019
  0.8071   0.8238   0.8274   0.8752   0.9048   0.9138   0.9266   0.9373
  0.9635   0.9700   0.9946   1.0131   1.0322   1.0548   1.0682   1.0940
  1.1049   1.1112   1.1313   1.1461   1.1689   1.1801   1.1961   1.2013
  1.2167   1.2405   1.2496   1.2699   1.2810   1.2963   1.2989   1.3130
  1.3196   1.3495   1.3733   1.4103   1.4315   1.4442   1.4495   1.4646
  1.4819   1.4924   1.5037   1.5203   1.5324   1.5411   1.5478   1.5610
  1.5671   1.5733   1.5837   1.5880   1.5901   1.6050   1.6098   1.6147
  1.6232   1.6246   1.6365   1.6368   1.6586   1.6659   1.6701   1.6783
  1.6955   1.7068   1.7152   1.7180   1.7388   1.7509   1.7687   1.7765
  1.7840   1.7992   1.8026   1.8257   1.8306   1.8504   1.8636   1.8777
  1.8888   1.9103   1.9261   1.9360   1.9524   1.9698   1.9828   1.9990
  2.0217   2.0295   2.0491   2.0653   2.0872   2.1010   2.1178   2.1250
  2.1418   2.1525   2.1775   2.1881   2.1925   2.2244   2.2414   2.2503
  2.2668   2.2845   2.3201   2.3447   2.3495   2.3896   2.4115   2.4151
  2.4246   2.4535   2.4739   2.4793   2.4886   2.4935   2.5172   2.5294
  2.5511   2.5589   2.5702   2.5782   2.5975   2.6063   2.6261   2.6448
  2.6679   2.6764   2.6859   2.7050   2.7176   2.7347   2.7356   2.7426
  2.7597   2.7674   2.7917   2.8084   2.8139   2.8497   2.8751   2.8786
  2.8918   2.9070   2.9250   2.9465   2.9708   2.9756   2.9926   3.0072
  3.0210   3.0333   3.0543   3.0647   3.0801   3.1223   3.1514   3.1656
  3.1969   3.2045   3.2194   3.2505   3.2881   3.3207   3.3296   3.3919
  3.4174   3.4475   3.5096   3.5253   3.5448   3.5969   3.7716   3.7804
  3.8091   3.8183   3.8247   3.8398   3.8602   3.8818   3.9200   3.9401
  3.9552   4.0297   4.0401   4.1007   4.1267   4.2129   4.2676   4.2759
  4.2988   4.3541   4.3767   5.0824   5.1439   5.1577   5.2100   5.4141
  5.4415   5.6483   5.6730   5.7721  23.7364  23.8029  23.8350  23.8659
 23.9000  23.9217  23.9371  23.9523  23.9761  23.9941  49.9479  49.9506
 50.0020
 --------------------------------------------------------------

          Ground-State Mulliken Net Atomic Charges

     Atom                 Charge (a.u.)
  ----------------------------------------
      1 C                     0.212461
      2 H                     0.271199
      3 C                    -0.526450
      4 H                     0.192130
      5 O                    -0.190958
      6 H                     0.254782
      7 C                    -0.605736
      8 H                     0.209007
      9 H                     0.134276
     10 C                     0.486557
     11 H                     0.159762
     12 C                    -0.740766
     13 H                     0.138552
     14 H                     0.137916
     15 H                     0.142604
     16 C                    -0.583394
     17 H                     0.172993
     18 H                     0.152361
     19 C                    -0.330781
     20 H                     0.097517
     21 H                     0.168205
     22 C                    -0.092944
     23 O                    -0.153182
     24 C                    -0.441395
     25 H                     0.203671
     26 H                     0.109260
     27 H                     0.201618
     28 C                     0.005058
     29 O                    -0.188488
     30 H                     0.142888
     31 H                     0.261277
  ----------------------------------------
  Sum of atomic charges =     0.000000

 -----------------------------------------------------------------
                    Cartesian Multipole Moments
 -----------------------------------------------------------------
    Charge (ESU x 10^10)
                 0.0000
    Dipole Moment (Debye)
         X      -5.1544      Y       1.0331      Z       1.6509
       Tot       5.5101
    Quadrupole Moments (Debye-Ang)
        XX     -98.2990     XY       4.8032     YY     -77.2272
        XZ       1.4381     YZ      -0.8351     ZZ     -80.5876
    Octopole Moments (Debye-Ang^2)
       XXX     -46.6138    XXY      15.0338    XYY      -4.5095
       YYY      -4.6447    XXZ       4.5359    XYZ       5.5436
       YYZ      11.0412    XZZ       7.1683    YZZ      -5.4945
       ZZZ      -4.3697
    Hexadecapole Moments (Debye-Ang^3)
      XXXX   -2959.3418   XXXY      58.5756   XXYY    -615.2552
      XYYY      23.3484   YYYY    -662.3615   XXXZ      -0.2028
      XXYZ      15.4675   XYYZ       2.5879   YYYZ     -24.2130
      XXZZ    -499.6605   XYZZ      -7.2352   YYZZ    -185.0549
      XZZZ      -6.2558   YZZZ       6.8590   ZZZZ    -326.5157
 -----------------------------------------------------------------
 Calculating analytic gradient of the SCF energy
 Gradient of SCF Energy
            1           2           3           4           5           6
    1   0.0002512  -0.0001985  -0.0008570  -0.0001802  -0.0000636  -0.0000567
    2   0.0009156   0.0000998   0.0004400   0.0000445  -0.0007846  -0.0002260
    3  -0.0000675   0.0000787   0.0001744  -0.0001443   0.0003469  -0.0001844
            7           8           9          10          11          12
    1   0.0003216  -0.0000010  -0.0001342  -0.0001512   0.0000127   0.0000250
    2  -0.0004498   0.0000783   0.0000242   0.0002068  -0.0000364   0.0000159
    3   0.0000788   0.0000408   0.0000518  -0.0001065   0.0000177   0.0000574
           13          14          15          16          17          18
    1  -0.0000591  -0.0000220  -0.0000107   0.0000276  -0.0000143  -0.0000295
    2   0.0000258   0.0000220   0.0000357  -0.0003135  -0.0000420   0.0000389
    3  -0.0000215  -0.0000434   0.0000007   0.0000952   0.0000207  -0.0000732
           19          20          21          22          23          24
    1   0.0002393   0.0003622   0.0001163  -0.0011506   0.0011257   0.0002533
    2  -0.0001219  -0.0000726   0.0000472  -0.0007702   0.0017131  -0.0003223
    3  -0.0002749  -0.0000694  -0.0000272   0.0016598  -0.0006482   0.0003560
           25          26          27          28          29          30
    1  -0.0000332  -0.0001335   0.0001300  -0.0001606   0.0005364   0.0003932
    2   0.0000872  -0.0000345   0.0000340  -0.0013681   0.0006969  -0.0000141
    3  -0.0001013   0.0001909  -0.0000409  -0.0011856  -0.0000300   0.0000634
           31
    1  -0.0005385
    2   0.0000301
    3  -0.0002146
 Max gradient component =       1.713E-03
 RMS gradient           =       4.389E-04
 Gradient time:  CPU 115.16 s  wall 19.44 s
 Geometry Optimization Parameters
   NAtoms,    NIC,     NZ,  NCons,   NDum,   NFix, NCnnct, MaxDiis
       31     245       0       0       0       0       0       0

 Cartesian Hessian Update
 Hessian Updated using BFGS Update


** GEOMETRY OPTIMIZATION IN DELOCALIZED INTERNAL COORDINATES **
   Searching for a Minimum

   Optimization Cycle:   7

                       Coordinates (Angstroms)
     ATOM                X               Y               Z
      1  C         0.1923479469    0.2765459377   -0.3078701907
      2  H         0.1314170876    0.1200089049   -1.3933741784
      3  C        -0.3929245186   -0.9770491833    0.3575360184
      4  H        -0.3189265053   -0.8679842622    1.4490746635
      5  O         0.4151553154   -2.0834783489   -0.0662883955
      6  H         0.1750522455   -2.8729870657    0.4289890967
      7  C        -1.8619619326   -1.1927527976   -0.0179384784
      8  H        -1.9139668612   -1.4017862730   -1.0933130192
      9  H        -2.2389672747   -2.0850569286    0.4976093213
     10  C        -2.7429902006    0.0212073938    0.3168250564
     11  H        -2.7125793937    0.1735195642    1.4053634151
     12  C        -4.2029829409   -0.2079812393   -0.0858519210
     13  H        -4.6217841429   -1.0875762491    0.4120071065
     14  H        -4.8249334543    0.6527455839    0.1772689349
     15  H        -4.2908704823   -0.3635029037   -1.1663035432
     16  C        -2.1559468978    1.2743942426   -0.3468982946
     17  H        -2.7461026622    2.1544933392   -0.0694325505
     18  H        -2.2394777398    1.1746286986   -1.4372123666
     19  C        -0.6853434793    1.4974073580    0.0317174484
     20  H        -0.3165296336    2.3804259605   -0.4993982735
     21  H        -0.6218692566    1.7189453575    1.1040449021
     22  C         1.7026795215    0.5062345953    0.0070767285
     23  O         2.1563955631    1.6837867505   -0.7044083562
     24  C         2.0434331988    0.6086916814    1.4905346452
     25  H         3.1045805654    0.8314421145    1.6001466036
     26  H         1.4658359828    1.3998025395    1.9771204386
     27  H         1.8473817154   -0.3336921650    2.0050916387
     28  C         2.5785710497   -0.5711242488   -0.6793712663
     29  O         3.5165491168   -1.1101603107   -0.1572661461
     30  H         2.3237202547   -0.7480815350   -1.7421960908
     31  H         1.6886986855    2.4501440492   -0.3565516144
   Point Group: c1    Number of degrees of freedom:    87


   Energy is   -617.749078376

 Hessian Updated using BFGS Update

 85 Hessian modes will be used to form the next step
  Hessian Eigenvalues:
     0.002066    0.004772    0.005572    0.005594    0.006268    0.006887
     0.007863    0.012457    0.019940    0.020615    0.034991    0.038522
     0.040009    0.042964    0.043378    0.047196    0.047757    0.048800
     0.049243    0.049800    0.051249    0.054592    0.055417    0.056030
     0.056182    0.057009    0.057086    0.057405    0.060662    0.066154
     0.068407    0.078697    0.082157    0.082931    0.083265    0.086581
     0.091781    0.105916    0.131384    0.147613    0.156707    0.158978
     0.159861    0.160029    0.160397    0.160899    0.161180    0.162107
     0.170290    0.175445    0.180135    0.195132    0.202852    0.221866
     0.257445    0.270944    0.280041    0.285286    0.287207    0.290328
     0.294219    0.295272    0.297125    0.317057    0.333450    0.336439
     0.338537    0.338846    0.339360    0.339451    0.340582    0.340632
     0.341210    0.341274    0.341717    0.342197    0.342219    0.342230
     0.344332    0.344538    0.415471    0.452157    0.526377    0.537633
     0.920953

 Minimum Search - Taking Simple RFO Step
 Searching for Lamda that Minimizes Along All modes
 Value Taken    Lamda =  -0.00032595
 Calculated Step too Large.  Step scaled by  0.973742
 Step Taken.  Stepsize is  0.300000

                             Maximum     Tolerance    Cnvgd?
         Gradient           0.002215      0.000300      NO
         Displacement       0.121316      0.001200      NO
         Energy change     -0.000286      0.000001      NO


 New Cartesian Coordinates Obtained by Inverse Iteration

 Displacement from previous Coordinates is:  0.779803
 ----------------------------------------------------------------
             Standard Nuclear Orientation (Angstroms)
    I     Atom           X                Y                Z
 ----------------------------------------------------------------
    1      C       0.1911009440     0.2785220151    -0.3070820919
    2      H       0.1246898679     0.1535931465    -1.3962587380
    3      C      -0.3927616385    -0.9949694504     0.3220039859
    4      H      -0.3130797982    -0.9218474182     1.4159232102
    5      O       0.4079403078    -2.0887558467    -0.1427302326
    6      H       0.1769344130    -2.8912409995     0.3355778317
    7      C      -1.8638938253    -1.1967584072    -0.0532040849
    8      H      -1.9206275112    -1.3717910457    -1.1344896194
    9      H      -2.2396516759    -2.1050822645     0.4346199737
   10      C      -2.7412676839     0.0070078716     0.3229999842
   11      H      -2.7055289390     0.1273012544     1.4153282449
   12      C      -4.2030028018    -0.2105080187    -0.0788991215
   13      H      -4.6182534567    -1.1051961211     0.3943995507
   14      H      -4.8234765298     0.6414380768     0.2143012865
   15      H      -4.2966423294    -0.3331707707    -1.1631063339
   16      C      -2.1577884500     1.2790584031    -0.3072951308
   17      H      -2.7463998314     2.1510651330    -0.0021210186
   18      H      -2.2454314092     1.2104768195    -1.3995303316
   19      C      -0.6858115765     1.4892673480     0.0725779254
   20      H      -0.3196871820     2.3897615287    -0.4306962194
   21      H      -0.6197198979     1.6763225982     1.1509095142
   22      C       1.7054702732     0.5028263196     0.0037182126
   23      O       2.1776268856     1.6303659524    -0.7689432239
   24      C       2.0424821167     0.6927738044     1.4793639061
   25      H       3.1094869682     0.8895485223     1.5828758442
   26      H       1.4874164503     1.5315395584     1.9085141363
   27      H       1.8157347584    -0.2068717107     2.0534299790
   28      C       2.5693872233    -0.6239840290    -0.6093546013
   29      O       3.4697038163    -1.1742728541    -0.0353142639
   30      H       2.3450497266    -0.8290092123    -1.6738107684
   31      H       1.7236616575     2.4238003568    -0.4669764727
 ----------------------------------------------------------------
 Molecular Point Group                 C1    NOp =  1
 Largest Abelian Subgroup              C1    NOp =  1
 Nuclear Repulsion Energy =   889.3831721505 hartrees
 There are       51 alpha and       51 beta electrons
 Applying Cartesian multipole field
    Component          Value
    ---------          -----
     (2,0,0)        1.00000E-11
     (0,2,0)        2.00000E-11
     (0,0,2)       -3.00000E-11
 Nucleus-field energy     =     0.0000000250 hartrees
 Requested basis set is 6-311++G(d,p)
 There are 168 shells and 412 basis functions
 A cutoff of  1.0D-11 yielded  12193 shell pairs
 There are     73130 function pairs (     77615 Cartesian)
 Smallest overlap matrix eigenvalue = 1.91E-06

 Q-Chem warning in module stvman/mkSTV.C, line 306:

 Overlap eigenvalue is smaller than square root of threshold
 Use THRESH >= 12 to get rid of this warning

 Guess MOs from SCF MO coefficient file

 -----------------------------------------------------------------------
  General SCF calculation program by
  Eric Jon Sundstrom, Paul Horn, Yuezhi Mao, Dmitri Zuev, Alec White,
  David Stuck, Shaama M.S., Shane Yost, Joonho Lee, David Small,
  Daniel Levine, Susi Lehtola, Hugh Burton, Evgeny Epifanovsky
 -----------------------------------------------------------------------
 Exchange:     0.2000 Hartree-Fock + 0.0800 Slater + 0.7200 B88
 Correlation:  0.1900 VWN1RPA + 0.8100 LYP
 Using SG-1 standard quadrature grid
 using 6 threads for integral computing
 -------------------------------------------------------
 OpenMP Integral computing Module                
 Release: version 2.0, May 2017, Q-Chem Inc. Pleasanton 
 -------------------------------------------------------
 -------------------------------------------------------
 OpenMP BLAS3 based DFT computing Module                
 Release: version 1.0, May 2013, Q-Chem Inc. Pittsburgh 
 -------------------------------------------------------
 A restricted SCF calculation will be
 performed using DIIS
 SCF converges when DIIS error is below 1.0e-08
 ---------------------------------------
  Cycle       Energy         DIIS error
 ---------------------------------------
    1    -617.7383171470      5.98e-04  
    2    -617.7490008384      9.15e-05  
    3    -617.7489449371      1.25e-04  
    4    -617.7491729225      2.81e-05  
    5    -617.7491818037      1.48e-05  
    6    -617.7491852934      3.30e-06  
    7    -617.7491854518      1.22e-06  
    8    -617.7491854788      2.00e-07  
    9    -617.7491854799      8.35e-08  
   10    -617.7491854799      3.14e-08  
   11    -617.7491854800      8.45e-09  Convergence criterion met
 ---------------------------------------
 SCF time:   CPU 439.17s  wall 77.00s 
 SCF   energy in the final basis set =     -617.7491854800
 Total energy in the final basis set =     -617.7491854800

 --------------------------------------------------------------

                    Orbital Energies (a.u.)
 --------------------------------------------------------------

 Alpha MOs
 -- Occupied --
-19.1373 -19.1340 -19.1172 -10.2539 -10.2417 -10.2368 -10.1906 -10.1883
-10.1861 -10.1796 -10.1782 -10.1700 -10.1646  -1.0543  -1.0397  -1.0326
 -0.8545  -0.8009  -0.7577  -0.7481  -0.6969  -0.6703  -0.6342  -0.6006
 -0.5748  -0.5554  -0.5292  -0.5177  -0.4949  -0.4795  -0.4694  -0.4580
 -0.4440  -0.4341  -0.4181  -0.4088  -0.4075  -0.4014  -0.3909  -0.3884
 -0.3793  -0.3748  -0.3567  -0.3542  -0.3463  -0.3394  -0.3338  -0.3220
 -0.2952  -0.2846  -0.2508
 -- Virtual --
 -0.0288  -0.0195  -0.0082  -0.0050  -0.0008   0.0174   0.0201   0.0214
  0.0271   0.0298   0.0415   0.0448   0.0531   0.0554   0.0566   0.0637
  0.0702   0.0723   0.0781   0.0795   0.0919   0.0961   0.0977   0.1028
  0.1048   0.1096   0.1138   0.1151   0.1168   0.1210   0.1217   0.1256
  0.1311   0.1321   0.1354   0.1420   0.1421   0.1452   0.1477   0.1488
  0.1533   0.1566   0.1598   0.1633   0.1653   0.1681   0.1741   0.1756
  0.1782   0.1808   0.1872   0.1903   0.1944   0.1972   0.1993   0.2060
  0.2133   0.2145   0.2183   0.2214   0.2272   0.2322   0.2356   0.2389
  0.2441   0.2496   0.2523   0.2586   0.2656   0.2682   0.2734   0.2790
  0.2829   0.2847   0.2909   0.3008   0.3053   0.3131   0.3198   0.3258
  0.3265   0.3315   0.3351   0.3399   0.3449   0.3472   0.3528   0.3558
  0.3590   0.3624   0.3685   0.3783   0.3834   0.3867   0.3961   0.4039
  0.4136   0.4195   0.4294   0.4472   0.4623   0.4644   0.4728   0.4840
  0.4903   0.5013   0.5193   0.5245   0.5313   0.5355   0.5479   0.5602
  0.5817   0.5855   0.5983   0.6050   0.6083   0.6221   0.6308   0.6394
  0.6427   0.6500   0.6538   0.6699   0.6799   0.6813   0.6891   0.6998
  0.7021   0.7104   0.7227   0.7272   0.7339   0.7424   0.7458   0.7491
  0.7595   0.7704   0.7752   0.7793   0.7840   0.7857   0.7918   0.8060
  0.8086   0.8244   0.8256   0.8697   0.9069   0.9128   0.9253   0.9308
  0.9633   0.9748   0.9993   1.0154   1.0362   1.0540   1.0629   1.0947
  1.1080   1.1195   1.1309   1.1384   1.1779   1.1845   1.1969   1.2056
  1.2149   1.2389   1.2482   1.2649   1.2808   1.2962   1.2997   1.3131
  1.3233   1.3543   1.3704   1.4012   1.4304   1.4452   1.4505   1.4697
  1.4819   1.4906   1.4997   1.5206   1.5319   1.5394   1.5537   1.5566
  1.5709   1.5751   1.5849   1.5881   1.5960   1.6030   1.6081   1.6143
  1.6237   1.6254   1.6319   1.6380   1.6595   1.6663   1.6698   1.6803
  1.6927   1.7022   1.7155   1.7218   1.7394   1.7521   1.7711   1.7773
  1.7857   1.8022   1.8061   1.8244   1.8290   1.8509   1.8629   1.8808
  1.8887   1.9137   1.9308   1.9365   1.9507   1.9697   1.9805   1.9998
  2.0230   2.0360   2.0502   2.0664   2.0893   2.1026   2.1170   2.1287
  2.1435   2.1511   2.1793   2.1911   2.1938   2.2254   2.2424   2.2444
  2.2696   2.2811   2.3200   2.3404   2.3481   2.3864   2.4106   2.4168
  2.4271   2.4565   2.4743   2.4792   2.4889   2.4965   2.5167   2.5287
  2.5513   2.5601   2.5693   2.5778   2.5987   2.6069   2.6279   2.6459
  2.6671   2.6766   2.6843   2.7038   2.7175   2.7371   2.7382   2.7408
  2.7596   2.7665   2.7918   2.8095   2.8142   2.8491   2.8773   2.8831
  2.8906   2.9072   2.9276   2.9473   2.9703   2.9817   2.9951   3.0096
  3.0221   3.0309   3.0591   3.0663   3.0802   3.1167   3.1508   3.1657
  3.2018   3.2052   3.2213   3.2547   3.2878   3.3183   3.3248   3.3928
  3.4197   3.4538   3.5106   3.5262   3.5461   3.6002   3.7722   3.7805
  3.8107   3.8178   3.8234   3.8410   3.8604   3.8824   3.9152   3.9454
  3.9554   4.0305   4.0432   4.0966   4.1254   4.2125   4.2672   4.2788
  4.3009   4.3532   4.3761   5.0865   5.1474   5.1572   5.2100   5.4148
  5.4449   5.6528   5.6742   5.7750  23.7391  23.8034  23.8339  23.8665
 23.9014  23.9214  23.9372  23.9524  23.9762  23.9921  49.9493  49.9532
 50.0047
 --------------------------------------------------------------

          Ground-State Mulliken Net Atomic Charges

     Atom                 Charge (a.u.)
  ----------------------------------------
      1 C                     0.177258
      2 H                     0.276255
      3 C                    -0.520258
      4 H                     0.192065
      5 O                    -0.198169
      6 H                     0.258625
      7 C                    -0.594073
      8 H                     0.209647
      9 H                     0.133868
     10 C                     0.480623
     11 H                     0.159158
     12 C                    -0.738687
     13 H                     0.138922
     14 H                     0.137841
     15 H                     0.142453
     16 C                    -0.576158
     17 H                     0.173895
     18 H                     0.151897
     19 C                    -0.280670
     20 H                     0.095014
     21 H                     0.163789
     22 C                    -0.131393
     23 O                    -0.142980
     24 C                    -0.447396
     25 H                     0.201052
     26 H                     0.111224
     27 H                     0.195501
     28 C                     0.009395
     29 O                    -0.186616
     30 H                     0.148053
     31 H                     0.259865
  ----------------------------------------
  Sum of atomic charges =     0.000000

 -----------------------------------------------------------------
                    Cartesian Multipole Moments
 -----------------------------------------------------------------
    Charge (ESU x 10^10)
                 0.0000
    Dipole Moment (Debye)
         X      -5.1032      Y       1.1245      Z       1.5412
       Tot       5.4482
    Quadrupole Moments (Debye-Ang)
        XX     -97.9526     XY       5.2272     YY     -76.8874
        XZ       1.0308     YZ      -0.7322     ZZ     -81.0594
    Octopole Moments (Debye-Ang^2)
       XXX     -43.5745    XXY      16.6493    XYY      -3.9572
       YYY      -2.7051    XXZ       2.4935    XYZ       6.2046
       YYZ       9.0449    XZZ       6.5881    YZZ      -4.3447
       ZZZ      -4.5934
    Hexadecapole Moments (Debye-Ang^3)
      XXXX   -2939.9026   XXXY      62.0864   XXYY    -615.5493
      XYYY      28.6972   YYYY    -667.5760   XXXZ     -12.2992
      XXYZ      17.5722   XYYZ      -2.0234   YYYZ     -30.3100
      XXZZ    -499.2924   XYZZ      -7.4836   YYZZ    -186.7237
      XZZZ      -9.1603   YZZZ       1.1124   ZZZZ    -323.3589
 -----------------------------------------------------------------
 Calculating analytic gradient of the SCF energy
 Gradient of SCF Energy
            1           2           3           4           5           6
    1   0.0003101  -0.0007166  -0.0007350  -0.0003216  -0.0000915  -0.0001586
    2   0.0008349   0.0002998   0.0000005  -0.0000289  -0.0002536  -0.0001958
    3  -0.0000890  -0.0000357  -0.0001381  -0.0004241   0.0005481  -0.0003512
            7           8           9          10          11          12
    1   0.0002651  -0.0000709  -0.0001400   0.0001186  -0.0000582   0.0002127
    2  -0.0006478   0.0000190  -0.0000639   0.0001079  -0.0000399  -0.0000592
    3   0.0000086   0.0000402  -0.0000026   0.0000791   0.0000102  -0.0000525
           13          14          15          16          17          18
    1  -0.0000146   0.0000781  -0.0000186  -0.0000770  -0.0000509   0.0000512
    2   0.0000427   0.0000282   0.0000411  -0.0001356   0.0000236   0.0000974
    3   0.0000119   0.0000136  -0.0000281   0.0001840  -0.0000114  -0.0000071
           19          20          21          22          23          24
    1  -0.0000061  -0.0001684   0.0001316  -0.0003265   0.0009770   0.0006333
    2   0.0001812  -0.0002689  -0.0000036  -0.0011794   0.0006537   0.0002153
    3  -0.0002469  -0.0002060   0.0002178   0.0003322   0.0005839   0.0000828
           25          26          27          28          29          30
    1   0.0000671  -0.0002619   0.0003617   0.0004105  -0.0002423  -0.0000289
    2   0.0001706   0.0001305   0.0003116  -0.0008001   0.0006279  -0.0001493
    3   0.0000504   0.0000882  -0.0005309   0.0008984  -0.0006733  -0.0000309
           31
    1  -0.0001294
    2   0.0000405
    3  -0.0003215
 Max gradient component =       1.179E-03
 RMS gradient           =       3.423E-04
 Gradient time:  CPU 115.17 s  wall 19.44 s
 Geometry Optimization Parameters
   NAtoms,    NIC,     NZ,  NCons,   NDum,   NFix, NCnnct, MaxDiis
       31     245       0       0       0       0       0       0

 Cartesian Hessian Update
 Hessian Updated using BFGS Update


** GEOMETRY OPTIMIZATION IN DELOCALIZED INTERNAL COORDINATES **
   Searching for a Minimum

   Optimization Cycle:   8

                       Coordinates (Angstroms)
     ATOM                X               Y               Z
      1  C         0.1911009440    0.2785220151   -0.3070820919
      2  H         0.1246898679    0.1535931465   -1.3962587380
      3  C        -0.3927616385   -0.9949694504    0.3220039859
      4  H        -0.3130797982   -0.9218474182    1.4159232102
      5  O         0.4079403078   -2.0887558467   -0.1427302326
      6  H         0.1769344130   -2.8912409995    0.3355778317
      7  C        -1.8638938253   -1.1967584072   -0.0532040849
      8  H        -1.9206275112   -1.3717910457   -1.1344896194
      9  H        -2.2396516759   -2.1050822645    0.4346199737
     10  C        -2.7412676839    0.0070078716    0.3229999842
     11  H        -2.7055289390    0.1273012544    1.4153282449
     12  C        -4.2030028018   -0.2105080187   -0.0788991215
     13  H        -4.6182534567   -1.1051961211    0.3943995507
     14  H        -4.8234765298    0.6414380768    0.2143012865
     15  H        -4.2966423294   -0.3331707707   -1.1631063339
     16  C        -2.1577884500    1.2790584031   -0.3072951308
     17  H        -2.7463998314    2.1510651330   -0.0021210186
     18  H        -2.2454314092    1.2104768195   -1.3995303316
     19  C        -0.6858115765    1.4892673480    0.0725779254
     20  H        -0.3196871820    2.3897615287   -0.4306962194
     21  H        -0.6197198979    1.6763225982    1.1509095142
     22  C         1.7054702732    0.5028263196    0.0037182126
     23  O         2.1776268856    1.6303659524   -0.7689432239
     24  C         2.0424821167    0.6927738044    1.4793639061
     25  H         3.1094869682    0.8895485223    1.5828758442
     26  H         1.4874164503    1.5315395584    1.9085141363
     27  H         1.8157347584   -0.2068717107    2.0534299790
     28  C         2.5693872233   -0.6239840290   -0.6093546013
     29  O         3.4697038163   -1.1742728541   -0.0353142639
     30  H         2.3450497266   -0.8290092123   -1.6738107684
     31  H         1.7236616575    2.4238003568   -0.4669764727
   Point Group: c1    Number of degrees of freedom:    87


   Energy is   -617.749185480

 Hessian Updated using BFGS Update

 86 Hessian modes will be used to form the next step
  Hessian Eigenvalues:
     0.002493    0.005568    0.005588    0.006002    0.006256    0.007132
     0.007884    0.012524    0.020040    0.020599    0.035237    0.038535
     0.040021    0.042235    0.043335    0.046562    0.047273    0.048900
     0.049134    0.049967    0.050460    0.054584    0.054862    0.055611
     0.056168    0.056972    0.057053    0.057665    0.060822    0.066200
     0.068747    0.078349    0.082161    0.082744    0.083226    0.088818
     0.092422    0.105017    0.130945    0.146639    0.157009    0.158969
     0.159665    0.160003    0.160039    0.160231    0.160660    0.160955
     0.162538    0.170312    0.177199    0.183407    0.194049    0.199294
     0.221886    0.258314    0.271868    0.280003    0.283910    0.289860
     0.290496    0.294206    0.295644    0.297632    0.302028    0.333131
     0.336349    0.338524    0.338844    0.339350    0.339437    0.340621
     0.340681    0.341262    0.341584    0.341975    0.342196    0.342221
     0.342228    0.344150    0.344729    0.415303    0.436612    0.526375
     0.537411    0.922882

 Minimum Search - Taking Simple RFO Step
 Searching for Lamda that Minimizes Along All modes
 Value Taken    Lamda =  -0.00019336
 Step Taken.  Stepsize is  0.152975

                             Maximum     Tolerance    Cnvgd?
         Gradient           0.001672      0.000300      NO
         Displacement       0.061622      0.001200      NO
         Energy change     -0.000107      0.000001      NO


 New Cartesian Coordinates Obtained by Inverse Iteration

 Displacement from previous Coordinates is:  0.218745
 ----------------------------------------------------------------
             Standard Nuclear Orientation (Angstroms)
    I     Atom           X                Y                Z
 ----------------------------------------------------------------
    1      C       0.1912801635     0.2799670964    -0.3125775129
    2      H       0.1313829996     0.1482824537    -1.4012735886
    3      C      -0.3875260067    -0.9901470112     0.3235316365
    4      H      -0.3003835184    -0.9132851075     1.4171326872
    5      O       0.4133219155    -2.0820058386    -0.1431194980
    6      H       0.1986940187    -2.8793545372     0.3510805977
    7      C      -1.8604684491    -1.1939368353    -0.0457551049
    8      H      -1.9194065880    -1.3765128638    -1.1257788461
    9      H      -2.2333073846    -2.0998074109     0.4485318069
   10      C      -2.7391317085     0.0109227351     0.3234698579
   11      H      -2.7007725559     0.1401067228     1.4146695430
   12      C      -4.2016559814    -0.2127491364    -0.0728869322
   13      H      -4.6128997244    -1.1051680350     0.4081575417
   14      H      -4.8237373936     0.6395655645     0.2158451615
   15      H      -4.2977957276    -0.3440148405    -1.1558451350
   16      C      -2.1585361484     1.2788374623    -0.3178855717
   17      H      -2.7477279860     2.1526354628    -0.0190902599
   18      H      -2.2457792794     1.2012626013    -1.4094765954
   19      C      -0.6874623020     1.4915617432     0.0628380251
   20      H      -0.3214519226     2.3931599904    -0.4391078223
   21      H      -0.6250186769     1.6797239877     1.1407795143
   22      C       1.7033055568     0.5051399623     0.0009663010
   23      O       2.1728903006     1.6398749839    -0.7603419662
   24      C       2.0337884452     0.6774720799     1.4801313235
   25      H       3.1043797489     0.8472900447     1.5931927577
   26      H       1.4967582240     1.5269485722     1.9100142308
   27      H       1.7804257515    -0.2194885479     2.0484397458
   28      C       2.5663775366    -0.6159271579    -0.6199076573
   29      O       3.4338783602    -1.2062043607    -0.0342903886
   30      H       2.3696485538    -0.7833760972    -1.6962151280
   31      H       1.7205906508     2.4304368768    -0.4484973911
 ----------------------------------------------------------------
 Molecular Point Group                 C1    NOp =  1
 Largest Abelian Subgroup              C1    NOp =  1
 Nuclear Repulsion Energy =   890.2194703179 hartrees
 There are       51 alpha and       51 beta electrons
 Applying Cartesian multipole field
    Component          Value
    ---------          -----
     (2,0,0)        1.00000E-11
     (0,2,0)        2.00000E-11
     (0,0,2)       -3.00000E-11
 Nucleus-field energy     =     0.0000000249 hartrees
 Requested basis set is 6-311++G(d,p)
 There are 168 shells and 412 basis functions
 A cutoff of  1.0D-11 yielded  12194 shell pairs
 There are     73152 function pairs (     77637 Cartesian)
 Smallest overlap matrix eigenvalue = 1.88E-06

 Q-Chem warning in module stvman/mkSTV.C, line 306:

 Overlap eigenvalue is smaller than square root of threshold
 Use THRESH >= 12 to get rid of this warning

 Guess MOs from SCF MO coefficient file

 -----------------------------------------------------------------------
  General SCF calculation program by
  Eric Jon Sundstrom, Paul Horn, Yuezhi Mao, Dmitri Zuev, Alec White,
  David Stuck, Shaama M.S., Shane Yost, Joonho Lee, David Small,
  Daniel Levine, Susi Lehtola, Hugh Burton, Evgeny Epifanovsky
 -----------------------------------------------------------------------
 Exchange:     0.2000 Hartree-Fock + 0.0800 Slater + 0.7200 B88
 Correlation:  0.1900 VWN1RPA + 0.8100 LYP
 Using SG-1 standard quadrature grid
 using 6 threads for integral computing
 -------------------------------------------------------
 OpenMP Integral computing Module                
 Release: version 2.0, May 2017, Q-Chem Inc. Pleasanton 
 -------------------------------------------------------
 -------------------------------------------------------
 OpenMP BLAS3 based DFT computing Module                
 Release: version 1.0, May 2013, Q-Chem Inc. Pittsburgh 
 -------------------------------------------------------
 A restricted SCF calculation will be
 performed using DIIS
 SCF converges when DIIS error is below 1.0e-08
 ---------------------------------------
  Cycle       Energy         DIIS error
 ---------------------------------------
    1    -617.7470202503      2.50e-04  
    2    -617.7492358815      4.02e-05  
    3    -617.7492419020      4.94e-05  
    4    -617.7492746053      1.85e-05  
    5    -617.7492797532      4.16e-06  
    6    -617.7492800369      1.51e-06  
    7    -617.7492800748      4.96e-07  
    8    -617.7492800793      1.28e-07  
    9    -617.7492800797      3.33e-08  
   10    -617.7492800798      1.04e-08  
   11    -617.7492800798      5.69e-09  Convergence criterion met
 ---------------------------------------
 SCF time:   CPU 439.52s  wall 77.00s 
 SCF   energy in the final basis set =     -617.7492800798
 Total energy in the final basis set =     -617.7492800798

 --------------------------------------------------------------

                    Orbital Energies (a.u.)
 --------------------------------------------------------------

 Alpha MOs
 -- Occupied --
-19.1368 -19.1342 -19.1171 -10.2539 -10.2414 -10.2364 -10.1903 -10.1881
-10.1860 -10.1794 -10.1778 -10.1698 -10.1647  -1.0541  -1.0395  -1.0330
 -0.8543  -0.8011  -0.7576  -0.7478  -0.6969  -0.6708  -0.6339  -0.6005
 -0.5747  -0.5551  -0.5292  -0.5178  -0.4953  -0.4794  -0.4693  -0.4580
 -0.4438  -0.4336  -0.4181  -0.4087  -0.4075  -0.4013  -0.3907  -0.3883
 -0.3795  -0.3744  -0.3568  -0.3540  -0.3460  -0.3393  -0.3338  -0.3217
 -0.2952  -0.2841  -0.2510
 -- Virtual --
 -0.0288  -0.0194  -0.0083  -0.0048  -0.0006   0.0174   0.0201   0.0214
  0.0272   0.0298   0.0414   0.0449   0.0531   0.0554   0.0565   0.0640
  0.0704   0.0727   0.0780   0.0795   0.0917   0.0964   0.0975   0.1028
  0.1050   0.1098   0.1140   0.1152   0.1169   0.1212   0.1221   0.1257
  0.1311   0.1323   0.1355   0.1421   0.1426   0.1453   0.1478   0.1492
  0.1532   0.1559   0.1598   0.1632   0.1652   0.1684   0.1744   0.1752
  0.1783   0.1810   0.1874   0.1906   0.1950   0.1977   0.2000   0.2064
  0.2134   0.2146   0.2189   0.2218   0.2280   0.2325   0.2356   0.2390
  0.2449   0.2497   0.2527   0.2587   0.2656   0.2674   0.2733   0.2793
  0.2833   0.2847   0.2911   0.3001   0.3054   0.3133   0.3199   0.3257
  0.3268   0.3308   0.3349   0.3408   0.3449   0.3473   0.3537   0.3561
  0.3603   0.3624   0.3688   0.3781   0.3830   0.3870   0.3974   0.4033
  0.4136   0.4178   0.4297   0.4489   0.4633   0.4650   0.4741   0.4841
  0.4909   0.5018   0.5196   0.5258   0.5328   0.5357   0.5472   0.5603
  0.5823   0.5849   0.5978   0.6045   0.6090   0.6221   0.6314   0.6394
  0.6421   0.6500   0.6531   0.6700   0.6791   0.6807   0.6884   0.7004
  0.7010   0.7114   0.7237   0.7275   0.7341   0.7427   0.7453   0.7491
  0.7599   0.7703   0.7751   0.7801   0.7837   0.7855   0.7929   0.8056
  0.8087   0.8242   0.8266   0.8691   0.9071   0.9136   0.9244   0.9295
  0.9642   0.9731   1.0022   1.0169   1.0367   1.0539   1.0642   1.0947
  1.1055   1.1199   1.1318   1.1389   1.1775   1.1868   1.1979   1.2052
  1.2149   1.2384   1.2477   1.2649   1.2791   1.2972   1.3000   1.3109
  1.3239   1.3546   1.3691   1.4030   1.4317   1.4450   1.4515   1.4691
  1.4841   1.4922   1.5010   1.5201   1.5322   1.5409   1.5538   1.5569
  1.5720   1.5759   1.5849   1.5898   1.5973   1.6040   1.6077   1.6151
  1.6244   1.6259   1.6333   1.6380   1.6612   1.6656   1.6709   1.6811
  1.6943   1.7010   1.7150   1.7226   1.7391   1.7538   1.7708   1.7787
  1.7862   1.8022   1.8070   1.8261   1.8313   1.8506   1.8625   1.8850
  1.8903   1.9127   1.9298   1.9367   1.9515   1.9715   1.9813   2.0015
  2.0226   2.0370   2.0505   2.0676   2.0889   2.1046   2.1184   2.1274
  2.1442   2.1535   2.1796   2.1920   2.1932   2.2245   2.2427   2.2463
  2.2707   2.2843   2.3187   2.3400   2.3498   2.3871   2.4127   2.4157
  2.4267   2.4574   2.4743   2.4782   2.4886   2.4968   2.5156   2.5294
  2.5520   2.5603   2.5702   2.5784   2.5996   2.6071   2.6287   2.6479
  2.6672   2.6777   2.6844   2.7049   2.7176   2.7345   2.7380   2.7432
  2.7599   2.7660   2.7931   2.8106   2.8147   2.8516   2.8768   2.8859
  2.8916   2.9082   2.9266   2.9471   2.9707   2.9834   2.9957   3.0085
  3.0225   3.0334   3.0613   3.0696   3.0815   3.1174   3.1499   3.1671
  3.2016   3.2065   3.2223   3.2537   3.2895   3.3201   3.3248   3.3942
  3.4199   3.4543   3.5110   3.5285   3.5459   3.6015   3.7732   3.7807
  3.8106   3.8171   3.8231   3.8420   3.8606   3.8816   3.9148   3.9450
  3.9569   4.0305   4.0435   4.1002   4.1271   4.2132   4.2684   4.2781
  4.3027   4.3528   4.3767   5.0898   5.1480   5.1583   5.2104   5.4160
  5.4450   5.6567   5.6752   5.7736  23.7409  23.8047  23.8344  23.8668
 23.9011  23.9230  23.9376  23.9530  23.9765  23.9930  49.9497  49.9541
 50.0052
 --------------------------------------------------------------

          Ground-State Mulliken Net Atomic Charges

     Atom                 Charge (a.u.)
  ----------------------------------------
      1 C                     0.198339
      2 H                     0.277165
      3 C                    -0.515902
      4 H                     0.187710
      5 O                    -0.196432
      6 H                     0.258825
      7 C                    -0.590892
      8 H                     0.209384
      9 H                     0.134107
     10 C                     0.481908
     11 H                     0.159101
     12 C                    -0.740252
     13 H                     0.138845
     14 H                     0.137837
     15 H                     0.142438
     16 C                    -0.583901
     17 H                     0.173818
     18 H                     0.151674
     19 C                    -0.282708
     20 H                     0.095270
     21 H                     0.164815
     22 C                    -0.161109
     23 O                    -0.142814
     24 C                    -0.437477
     25 H                     0.198910
     26 H                     0.113117
     27 H                     0.195133
     28 C                     0.011642
     29 O                    -0.186889
     30 H                     0.147078
     31 H                     0.261260
  ----------------------------------------
  Sum of atomic charges =     0.000000

 -----------------------------------------------------------------
                    Cartesian Multipole Moments
 -----------------------------------------------------------------
    Charge (ESU x 10^10)
                 0.0000
    Dipole Moment (Debye)
         X      -5.0050      Y       1.1840      Z       1.5520
       Tot       5.3722
    Quadrupole Moments (Debye-Ang)
        XX     -97.5267     XY       5.2420     YY     -77.1656
        XZ       0.9876     YZ      -0.7517     ZZ     -80.9834
    Octopole Moments (Debye-Ang^2)
       XXX     -40.3717    XXY      16.8428    XYY      -4.1243
       YYY      -1.8960    XXZ       2.2980    XYZ       6.2072
       YYZ       9.5181    XZZ       6.9330    YZZ      -4.4035
       ZZZ      -4.5285
    Hexadecapole Moments (Debye-Ang^3)
      XXXX   -2916.1367   XXXY      63.0274   XXYY    -615.6129
      XYYY      30.2712   YYYY    -669.9215   XXXZ     -12.0254
      XXYZ      18.0714   XYYZ      -1.2504   YYYZ     -29.0681
      XXZZ    -497.0269   XYZZ      -6.7799   YYZZ    -186.9869
      XZZZ      -8.7929   YZZZ       2.4843   ZZZZ    -323.8720
 -----------------------------------------------------------------
 Calculating analytic gradient of the SCF energy
 Gradient of SCF Energy
            1           2           3           4           5           6
    1   0.0002435   0.0000531  -0.0001060   0.0001226   0.0005632  -0.0003362
    2   0.0000857   0.0000462  -0.0001311   0.0000189   0.0004161  -0.0000287
    3  -0.0002102  -0.0000121   0.0000435   0.0000005   0.0004148  -0.0001394
            7           8           9          10          11          12
    1   0.0001114  -0.0000995  -0.0000103   0.0001773  -0.0000292   0.0000627
    2  -0.0001061  -0.0000073  -0.0000366   0.0000931  -0.0000285   0.0000303
    3  -0.0000764  -0.0000374  -0.0000251   0.0001390  -0.0000081  -0.0000850
           13          14          15          16          17          18
    1   0.0000287   0.0000399  -0.0000003  -0.0000362  -0.0000133   0.0000390
    2   0.0000206   0.0000138   0.0000073   0.0000574   0.0000296   0.0000451
    3   0.0000128   0.0000268  -0.0000162  -0.0000079   0.0000187   0.0000126
           19          20          21          22          23          24
    1  -0.0002136  -0.0001408  -0.0001043  -0.0003515   0.0004386  -0.0000784
    2   0.0000195   0.0000437   0.0000479  -0.0012296   0.0002604   0.0002451
    3   0.0003447  -0.0000671  -0.0001494  -0.0000631   0.0004360  -0.0001240
           25          26          27          28          29          30
    1  -0.0000011   0.0000758   0.0001298   0.0000664  -0.0003558  -0.0000849
    2   0.0000018  -0.0001129  -0.0000766   0.0003571  -0.0001444  -0.0000557
    3  -0.0000247  -0.0000001  -0.0000298  -0.0004663   0.0002262   0.0002026
           31
    1  -0.0001905
    2   0.0001179
    3  -0.0003359
 Max gradient component =       1.230E-03
 RMS gradient           =       2.148E-04
 Gradient time:  CPU 115.46 s  wall 19.49 s
 Geometry Optimization Parameters
   NAtoms,    NIC,     NZ,  NCons,   NDum,   NFix, NCnnct, MaxDiis
       31     245       0       0       0       0       0       0

 Cartesian Hessian Update
 Hessian Updated using BFGS Update


** GEOMETRY OPTIMIZATION IN DELOCALIZED INTERNAL COORDINATES **
   Searching for a Minimum

   Optimization Cycle:   9

                       Coordinates (Angstroms)
     ATOM                X               Y               Z
      1  C         0.1912801635    0.2799670964   -0.3125775129
      2  H         0.1313829996    0.1482824537   -1.4012735886
      3  C        -0.3875260067   -0.9901470112    0.3235316365
      4  H        -0.3003835184   -0.9132851075    1.4171326872
      5  O         0.4133219155   -2.0820058386   -0.1431194980
      6  H         0.1986940187   -2.8793545372    0.3510805977
      7  C        -1.8604684491   -1.1939368353   -0.0457551049
      8  H        -1.9194065880   -1.3765128638   -1.1257788461
      9  H        -2.2333073846   -2.0998074109    0.4485318069
     10  C        -2.7391317085    0.0109227351    0.3234698579
     11  H        -2.7007725559    0.1401067228    1.4146695430
     12  C        -4.2016559814   -0.2127491364   -0.0728869322
     13  H        -4.6128997244   -1.1051680350    0.4081575417
     14  H        -4.8237373936    0.6395655645    0.2158451615
     15  H        -4.2977957276   -0.3440148405   -1.1558451350
     16  C        -2.1585361484    1.2788374623   -0.3178855717
     17  H        -2.7477279860    2.1526354628   -0.0190902599
     18  H        -2.2457792794    1.2012626013   -1.4094765954
     19  C        -0.6874623020    1.4915617432    0.0628380251
     20  H        -0.3214519226    2.3931599904   -0.4391078223
     21  H        -0.6250186769    1.6797239877    1.1407795143
     22  C         1.7033055568    0.5051399623    0.0009663010
     23  O         2.1728903006    1.6398749839   -0.7603419662
     24  C         2.0337884452    0.6774720799    1.4801313235
     25  H         3.1043797489    0.8472900447    1.5931927577
     26  H         1.4967582240    1.5269485722    1.9100142308
     27  H         1.7804257515   -0.2194885479    2.0484397458
     28  C         2.5663775366   -0.6159271579   -0.6199076573
     29  O         3.4338783602   -1.2062043607   -0.0342903886
     30  H         2.3696485538   -0.7833760972   -1.6962151280
     31  H         1.7205906508    2.4304368768   -0.4484973911
   Point Group: c1    Number of degrees of freedom:    87


   Energy is   -617.749280080

 Hessian Updated using BFGS Update

 87 Hessian modes will be used to form the next step
  Hessian Eigenvalues:
     0.002366    0.005185    0.005585    0.005967    0.006809    0.007337
     0.007985    0.011796    0.019641    0.020614    0.035221    0.038543
     0.040006    0.042623    0.043331    0.046940    0.047237    0.048784
     0.049282    0.049744    0.050733    0.054091    0.054608    0.055676
     0.056172    0.056895    0.057032    0.058092    0.061779    0.066236
     0.068545    0.078492    0.082156    0.082991    0.083172    0.087269
     0.092209    0.106182    0.131819    0.147418    0.156960    0.158847
     0.159769    0.159994    0.160001    0.160104    0.160531    0.160829
     0.161751    0.162290    0.170978    0.176971    0.179918    0.195799
     0.204553    0.222077    0.259591    0.271592    0.280133    0.285650
     0.288911    0.290600    0.294872    0.295617    0.297250    0.322969
     0.333190    0.336386    0.338559    0.338849    0.339359    0.339426
     0.340622    0.340661    0.341272    0.341645    0.342030    0.342198
     0.342223    0.342234    0.344210    0.348681    0.414612    0.437030
     0.526376    0.537388    0.922093

 Minimum Search - Taking Simple RFO Step
 Searching for Lamda that Minimizes Along All modes
 Value Taken    Lamda =  -0.00004728
 Step Taken.  Stepsize is  0.069838

                             Maximum     Tolerance    Cnvgd?
         Gradient           0.001143      0.000300      NO
         Displacement       0.024546      0.001200      NO
         Energy change     -0.000095      0.000001      NO


 New Cartesian Coordinates Obtained by Inverse Iteration

 Displacement from previous Coordinates is:  0.110983
 ----------------------------------------------------------------
             Standard Nuclear Orientation (Angstroms)
    I     Atom           X                Y                Z
 ----------------------------------------------------------------
    1      C       0.1927170967     0.2763474951    -0.3161377848
    2      H       0.1360343824     0.1465037583    -1.4052137897
    3      C      -0.3868021288    -0.9956824202     0.3156089187
    4      H      -0.2927012506    -0.9254184582     1.4091976886
    5      O       0.4065961255    -2.0874332676    -0.1641933625
    6      H       0.2054676818    -2.8837997353     0.3371480855
    7      C      -1.8628714868    -1.1940093470    -0.0463660610
    8      H      -1.9260959104    -1.3764972935    -1.1261228125
    9      H      -2.2356493894    -2.0991595938     0.4491301912
   10      C      -2.7384244367     0.0122151146     0.3250731719
   11      H      -2.6952101771     0.1431261883     1.4158968265
   12      C      -4.2032509900    -0.2093820801    -0.0649012156
   13      H      -4.6141980111    -1.1004112749     0.4190165272
   14      H      -4.8229581731     0.6443650374     0.2247997361
   15      H      -4.3039000340    -0.3422284888    -1.1472256615
   16      C      -2.1568100188     1.2775288433    -0.3201246739
   17      H      -2.7439893880     2.1529680377    -0.0223669555
   18      H      -2.2454142984     1.1975843612    -1.4114402964
   19      C      -0.6852701169     1.4877579844     0.0601032957
   20      H      -0.3170141614     2.3899448199    -0.4392078577
   21      H      -0.6224467934     1.6734213887     1.1385847464
   22      C       1.7035895560     0.5060973162     0.0018543069
   23      O       2.1713214487     1.6388709889    -0.7621480068
   24      C       2.0264425737     0.6825168041     1.4824745768
   25      H       3.0978174253     0.8423797642     1.6023354145
   26      H       1.4947908501     1.5397415496     1.9037318676
   27      H       1.7593404155    -0.2083251163     2.0544196312
   28      C       2.5726115661    -0.6139481116    -0.6127125680
   29      O       3.4414867171    -1.1994565909    -0.0240350330
   30      H       2.3807164943    -0.7830763643    -1.6898986256
   31      H       1.7177353038     2.4286692507    -0.4505489478
 ----------------------------------------------------------------
 Molecular Point Group                 C1    NOp =  1
 Largest Abelian Subgroup              C1    NOp =  1
 Nuclear Repulsion Energy =   890.0273403987 hartrees
 There are       51 alpha and       51 beta electrons
 Applying Cartesian multipole field
    Component          Value
    ---------          -----
     (2,0,0)        1.00000E-11
     (0,2,0)        2.00000E-11
     (0,0,2)       -3.00000E-11
 Nucleus-field energy     =     0.0000000249 hartrees
 Requested basis set is 6-311++G(d,p)
 There are 168 shells and 412 basis functions
 A cutoff of  1.0D-11 yielded  12194 shell pairs
 There are     73152 function pairs (     77637 Cartesian)
 Smallest overlap matrix eigenvalue = 1.89E-06

 Q-Chem warning in module stvman/mkSTV.C, line 306:

 Overlap eigenvalue is smaller than square root of threshold
 Use THRESH >= 12 to get rid of this warning

 Guess MOs from SCF MO coefficient file

 -----------------------------------------------------------------------
  General SCF calculation program by
  Eric Jon Sundstrom, Paul Horn, Yuezhi Mao, Dmitri Zuev, Alec White,
  David Stuck, Shaama M.S., Shane Yost, Joonho Lee, David Small,
  Daniel Levine, Susi Lehtola, Hugh Burton, Evgeny Epifanovsky
 -----------------------------------------------------------------------
 Exchange:     0.2000 Hartree-Fock + 0.0800 Slater + 0.7200 B88
 Correlation:  0.1900 VWN1RPA + 0.8100 LYP
 Using SG-1 standard quadrature grid
 using 6 threads for integral computing
 -------------------------------------------------------
 OpenMP Integral computing Module                
 Release: version 2.0, May 2017, Q-Chem Inc. Pleasanton 
 -------------------------------------------------------
 -------------------------------------------------------
 OpenMP BLAS3 based DFT computing Module                
 Release: version 1.0, May 2013, Q-Chem Inc. Pittsburgh 
 -------------------------------------------------------
 A restricted SCF calculation will be
 performed using DIIS
 SCF converges when DIIS error is below 1.0e-08
 ---------------------------------------
  Cycle       Energy         DIIS error
 ---------------------------------------
    1    -617.7490735871      9.04e-05  
    2    -617.7493044407      1.67e-05  
    3    -617.7493000325      2.54e-05  
    4    -617.7493092753      5.25e-06  
    5    -617.7493096298      2.42e-06  
    6    -617.7493097215      5.40e-07  
    7    -617.7493097262      1.65e-07  
    8    -617.7493097266      3.78e-08  
    9    -617.7493097267      9.39e-09  Convergence criterion met
 ---------------------------------------
 SCF time:   CPU 359.84s  wall 63.00s 
 SCF   energy in the final basis set =     -617.7493097267
 Total energy in the final basis set =     -617.7493097267

 --------------------------------------------------------------

                    Orbital Energies (a.u.)
 --------------------------------------------------------------

 Alpha MOs
 -- Occupied --
-19.1368 -19.1344 -19.1174 -10.2541 -10.2416 -10.2365 -10.1902 -10.1880
-10.1859 -10.1793 -10.1776 -10.1697 -10.1651  -1.0544  -1.0395  -1.0335
 -0.8542  -0.8011  -0.7575  -0.7478  -0.6969  -0.6710  -0.6338  -0.6006
 -0.5746  -0.5551  -0.5294  -0.5180  -0.4954  -0.4794  -0.4691  -0.4582
 -0.4438  -0.4337  -0.4183  -0.4088  -0.4074  -0.4010  -0.3909  -0.3885
 -0.3797  -0.3747  -0.3571  -0.3537  -0.3458  -0.3393  -0.3341  -0.3217
 -0.2955  -0.2840  -0.2511
 -- Virtual --
 -0.0289  -0.0194  -0.0084  -0.0048  -0.0006   0.0174   0.0201   0.0213
  0.0272   0.0298   0.0415   0.0449   0.0530   0.0555   0.0565   0.0639
  0.0705   0.0729   0.0780   0.0795   0.0916   0.0963   0.0975   0.1027
  0.1050   0.1097   0.1141   0.1152   0.1169   0.1213   0.1220   0.1257
  0.1310   0.1324   0.1354   0.1422   0.1426   0.1453   0.1479   0.1492
  0.1533   0.1558   0.1597   0.1631   0.1652   0.1684   0.1742   0.1752
  0.1782   0.1809   0.1871   0.1908   0.1951   0.1975   0.1999   0.2063
  0.2133   0.2144   0.2190   0.2217   0.2280   0.2324   0.2357   0.2391
  0.2453   0.2497   0.2527   0.2588   0.2655   0.2672   0.2730   0.2794
  0.2833   0.2845   0.2908   0.2996   0.3053   0.3135   0.3200   0.3254
  0.3267   0.3303   0.3348   0.3411   0.3447   0.3472   0.3536   0.3562
  0.3602   0.3620   0.3683   0.3781   0.3828   0.3871   0.3977   0.4033
  0.4139   0.4175   0.4297   0.4481   0.4634   0.4648   0.4739   0.4842
  0.4909   0.5020   0.5195   0.5261   0.5320   0.5352   0.5471   0.5603
  0.5826   0.5844   0.5975   0.6046   0.6091   0.6224   0.6316   0.6393
  0.6419   0.6500   0.6527   0.6698   0.6789   0.6803   0.6878   0.7001
  0.7006   0.7115   0.7234   0.7270   0.7341   0.7421   0.7447   0.7491
  0.7601   0.7702   0.7752   0.7805   0.7835   0.7854   0.7935   0.8055
  0.8089   0.8238   0.8268   0.8683   0.9067   0.9137   0.9241   0.9295
  0.9645   0.9738   1.0027   1.0176   1.0370   1.0538   1.0638   1.0946
  1.1061   1.1209   1.1305   1.1385   1.1780   1.1866   1.1981   1.2051
  1.2145   1.2382   1.2477   1.2641   1.2789   1.2972   1.3002   1.3096
  1.3248   1.3538   1.3680   1.4014   1.4315   1.4451   1.4515   1.4703
  1.4832   1.4919   1.5014   1.5206   1.5324   1.5407   1.5537   1.5563
  1.5724   1.5762   1.5847   1.5901   1.5982   1.6038   1.6071   1.6147
  1.6244   1.6263   1.6335   1.6379   1.6617   1.6650   1.6702   1.6810
  1.6940   1.7009   1.7149   1.7230   1.7386   1.7543   1.7706   1.7791
  1.7858   1.8017   1.8069   1.8253   1.8314   1.8504   1.8625   1.8850
  1.8891   1.9119   1.9300   1.9361   1.9507   1.9709   1.9815   2.0015
  2.0225   2.0372   2.0506   2.0676   2.0897   2.1042   2.1187   2.1277
  2.1433   2.1518   2.1794   2.1927   2.1933   2.2241   2.2423   2.2459
  2.2713   2.2841   2.3183   2.3389   2.3497   2.3866   2.4136   2.4158
  2.4268   2.4570   2.4741   2.4779   2.4886   2.4969   2.5146   2.5295
  2.5521   2.5604   2.5703   2.5782   2.6000   2.6072   2.6288   2.6491
  2.6669   2.6766   2.6848   2.7046   2.7174   2.7337   2.7380   2.7440
  2.7602   2.7648   2.7932   2.8107   2.8154   2.8528   2.8766   2.8871
  2.8913   2.9077   2.9259   2.9467   2.9704   2.9836   2.9958   3.0079
  3.0228   3.0321   3.0609   3.0714   3.0812   3.1166   3.1485   3.1671
  3.2019   3.2065   3.2222   3.2537   3.2888   3.3198   3.3247   3.3936
  3.4206   3.4541   3.5114   3.5283   3.5445   3.6010   3.7738   3.7806
  3.8104   3.8162   3.8229   3.8415   3.8608   3.8813   3.9123   3.9445
  3.9562   4.0302   4.0437   4.1006   4.1269   4.2125   4.2681   4.2779
  4.3018   4.3532   4.3771   5.0881   5.1481   5.1599   5.2092   5.4171
  5.4431   5.6569   5.6752   5.7732  23.7409  23.8047  23.8343  23.8666
 23.9006  23.9223  23.9377  23.9531  23.9764  23.9923  49.9497  49.9541
 50.0046
 --------------------------------------------------------------

          Ground-State Mulliken Net Atomic Charges

     Atom                 Charge (a.u.)
  ----------------------------------------
      1 C                     0.194907
      2 H                     0.277753
      3 C                    -0.513604
      4 H                     0.185786
      5 O                    -0.196546
      6 H                     0.259099
      7 C                    -0.586984
      8 H                     0.209611
      9 H                     0.134246
     10 C                     0.483206
     11 H                     0.158787
     12 C                    -0.740567
     13 H                     0.138910
     14 H                     0.137949
     15 H                     0.142530
     16 C                    -0.589924
     17 H                     0.173923
     18 H                     0.151417
     19 C                    -0.273749
     20 H                     0.094404
     21 H                     0.164101
     22 C                    -0.165915
     23 O                    -0.141595
     24 C                    -0.433832
     25 H                     0.198291
     26 H                     0.114002
     27 H                     0.193319
     28 C                     0.008907
     29 O                    -0.187667
     30 H                     0.147454
     31 H                     0.261781
  ----------------------------------------
  Sum of atomic charges =     0.000000

 -----------------------------------------------------------------
                    Cartesian Multipole Moments
 -----------------------------------------------------------------
    Charge (ESU x 10^10)
                 0.0000
    Dipole Moment (Debye)
         X      -4.9792      Y       1.1827      Z       1.5648
       Tot       5.3516
    Quadrupole Moments (Debye-Ang)
        XX     -97.5587     XY       5.1715     YY     -77.1514
        XZ       0.9619     YZ      -0.7910     ZZ     -81.0276
    Octopole Moments (Debye-Ang^2)
       XXX     -40.6832    XXY      16.7689    XYY      -3.8560
       YYY      -1.9437    XXZ       2.0947    XYZ       6.2318
       YYZ       9.6113    XZZ       6.9222    YZZ      -4.2865
       ZZZ      -4.3722
    Hexadecapole Moments (Debye-Ang^3)
      XXXX   -2919.1896   XXXY      62.7888   XXYY    -615.6683
      XYYY      29.1676   YYYY    -669.8211   XXXZ     -12.5923
      XXYZ      18.1402   XYYZ      -1.2587   YYYZ     -29.7552
      XXZZ    -497.2443   XYZZ      -6.8205   YYZZ    -187.2851
      XZZZ      -8.5447   YZZZ       1.7871   ZZZZ    -324.0383
 -----------------------------------------------------------------
 Calculating analytic gradient of the SCF energy
 Gradient of SCF Energy
            1           2           3           4           5           6
    1   0.0001174   0.0000845   0.0000602   0.0001523   0.0001214  -0.0002383
    2  -0.0000395   0.0000156  -0.0003519   0.0001631   0.0003822  -0.0000806
    3  -0.0001251  -0.0000280  -0.0000895   0.0001249   0.0002767  -0.0001503
            7           8           9          10          11          12
    1   0.0001091  -0.0000556  -0.0000434   0.0000370   0.0000057  -0.0000712
    2   0.0000606   0.0000188   0.0000095   0.0000523  -0.0000152   0.0000583
    3   0.0000409  -0.0000068  -0.0000044   0.0000471  -0.0000220  -0.0000344
           13          14          15          16          17          18
    1  -0.0000036  -0.0000196  -0.0000013  -0.0000002   0.0000067  -0.0000075
    2   0.0000084   0.0000097   0.0000135  -0.0001066  -0.0000196   0.0000146
    3   0.0000011   0.0000040   0.0000092  -0.0000828   0.0000398   0.0000040
           19          20          21          22          23          24
    1   0.0000259   0.0000110   0.0000099  -0.0001141   0.0002295  -0.0002160
    2   0.0000360   0.0000597   0.0000028  -0.0002432   0.0000843  -0.0000358
    3   0.0001885   0.0000068  -0.0000614  -0.0001574   0.0001471  -0.0000360
           25          26          27          28          29          30
    1   0.0000014   0.0000261   0.0000451   0.0000353   0.0000121  -0.0000596
    2   0.0000062  -0.0000449  -0.0001515   0.0003103  -0.0001308   0.0000117
    3  -0.0000202  -0.0000382   0.0000965   0.0000515   0.0000346   0.0000137
           31
    1  -0.0002601
    2  -0.0000981
    3  -0.0002299
 Max gradient component =       3.822E-04
 RMS gradient           =       1.130E-04
 Gradient time:  CPU 115.32 s  wall 19.47 s
 Geometry Optimization Parameters
   NAtoms,    NIC,     NZ,  NCons,   NDum,   NFix, NCnnct, MaxDiis
       31     245       0       0       0       0       0       0

 Cartesian Hessian Update
 Hessian Updated using BFGS Update


** GEOMETRY OPTIMIZATION IN DELOCALIZED INTERNAL COORDINATES **
   Searching for a Minimum

   Optimization Cycle:  10

                       Coordinates (Angstroms)
     ATOM                X               Y               Z
      1  C         0.1927170967    0.2763474951   -0.3161377848
      2  H         0.1360343824    0.1465037583   -1.4052137897
      3  C        -0.3868021288   -0.9956824202    0.3156089187
      4  H        -0.2927012506   -0.9254184582    1.4091976886
      5  O         0.4065961255   -2.0874332676   -0.1641933625
      6  H         0.2054676818   -2.8837997353    0.3371480855
      7  C        -1.8628714868   -1.1940093470   -0.0463660610
      8  H        -1.9260959104   -1.3764972935   -1.1261228125
      9  H        -2.2356493894   -2.0991595938    0.4491301912
     10  C        -2.7384244367    0.0122151146    0.3250731719
     11  H        -2.6952101771    0.1431261883    1.4158968265
     12  C        -4.2032509900   -0.2093820801   -0.0649012156
     13  H        -4.6141980111   -1.1004112749    0.4190165272
     14  H        -4.8229581731    0.6443650374    0.2247997361
     15  H        -4.3039000340   -0.3422284888   -1.1472256615
     16  C        -2.1568100188    1.2775288433   -0.3201246739
     17  H        -2.7439893880    2.1529680377   -0.0223669555
     18  H        -2.2454142984    1.1975843612   -1.4114402964
     19  C        -0.6852701169    1.4877579844    0.0601032957
     20  H        -0.3170141614    2.3899448199   -0.4392078577
     21  H        -0.6224467934    1.6734213887    1.1385847464
     22  C         1.7035895560    0.5060973162    0.0018543069
     23  O         2.1713214487    1.6388709889   -0.7621480068
     24  C         2.0264425737    0.6825168041    1.4824745768
     25  H         3.0978174253    0.8423797642    1.6023354145
     26  H         1.4947908501    1.5397415496    1.9037318676
     27  H         1.7593404155   -0.2083251163    2.0544196312
     28  C         2.5726115661   -0.6139481116   -0.6127125680
     29  O         3.4414867171   -1.1994565909   -0.0240350330
     30  H         2.3807164943   -0.7830763643   -1.6898986256
     31  H         1.7177353038    2.4286692507   -0.4505489478
   Point Group: c1    Number of degrees of freedom:    87


   Energy is   -617.749309727

 Hessian Updated using BFGS Update

 87 Hessian modes will be used to form the next step
  Hessian Eigenvalues:
     0.001798    0.004734    0.005586    0.006137    0.006718    0.007260
     0.007976    0.009767    0.020355    0.020712    0.035671    0.038632
     0.039977    0.042563    0.043359    0.046899    0.047246    0.048334
     0.049266    0.049635    0.050689    0.051625    0.054611    0.056018
     0.056178    0.056974    0.057086    0.057988    0.061510    0.066269
     0.069728    0.078526    0.082166    0.082925    0.083176    0.088846
     0.092440    0.106159    0.132091    0.147470    0.157023    0.159183
     0.159773    0.159999    0.160008    0.160094    0.160430    0.160822
     0.161719    0.163127    0.170733    0.177306    0.188923    0.198568
     0.220244    0.234988    0.256663    0.272038    0.280110    0.287420
     0.289795    0.290579    0.295364    0.295918    0.299731    0.324883
     0.333891    0.336331    0.338589    0.338868    0.339350    0.339444
     0.340622    0.340962    0.341314    0.341744    0.341995    0.342212
     0.342222    0.342262    0.344888    0.345827    0.413938    0.438897
     0.526421    0.537608    0.922813

 Minimum Search - Taking Simple RFO Step
 Searching for Lamda that Minimizes Along All modes
 Value Taken    Lamda =  -0.00003276
 Step Taken.  Stepsize is  0.100033

                             Maximum     Tolerance    Cnvgd?
         Gradient           0.000299      0.000300     YES
         Displacement       0.032569      0.001200      NO
         Energy change     -0.000030      0.000001      NO


 New Cartesian Coordinates Obtained by Inverse Iteration

 Displacement from previous Coordinates is:  0.137893
 ----------------------------------------------------------------
             Standard Nuclear Orientation (Angstroms)
    I     Atom           X                Y                Z
 ----------------------------------------------------------------
    1      C       0.1918355988     0.2756603999    -0.3150836591
    2      H       0.1358381970     0.1503012722    -1.4046206372
    3      C      -0.3876180997    -1.0006951743     0.3080604423
    4      H      -0.2898818231    -0.9408152124     1.4017885960
    5      O       0.4012237433    -2.0902539938    -0.1853671459
    6      H       0.2228533764    -2.8840412144     0.3283850210
    7      C      -1.8654197333    -1.1944603068    -0.0507775794
    8      H      -1.9298733052    -1.3731591065    -1.1310771962
    9      H      -2.2377824073    -2.1012852893     0.4418018514
   10      C      -2.7394808887     0.0111916594     0.3255742380
   11      H      -2.6942163715     0.1397359243     1.4166448612
   12      C      -4.2051088362    -0.2091112582    -0.0620853517
   13      H      -4.6154548846    -1.1010291654     0.4207302723
   14      H      -4.8240759795     0.6442369804     0.2303288329
   15      H      -4.3076661045    -0.3398847080    -1.1444775579
   16      C      -2.1573616276     1.2777294984    -0.3171942072
   17      H      -2.7440161611     2.1531879308    -0.0184998819
   18      H      -2.2451176277     1.1993943386    -1.4086874770
   19      C      -0.6861034028     1.4853253821     0.0653958821
   20      H      -0.3157332390     2.3899532860    -0.4279444774
   21      H      -0.6247594558     1.6649556611     1.1450471893
   22      C       1.7036982171     0.5067652764     0.0022753703
   23      O       2.1724529753     1.6319284112    -0.7708907563
   24      C       2.0267539870     0.6951067541     1.4816719853
   25      H       3.1006915647     0.8349662876     1.6034610966
   26      H       1.5109379762     1.5678664762     1.8906684677
   27      H       1.7392694382    -0.1823353648     2.0641265190
   28      C       2.5710956704    -0.6197057286    -0.6031465634
   29      O       3.4352548070    -1.2059521135    -0.0080210831
   30      H       2.3859956079    -0.7900331582    -1.6814252191
   31      H       1.7254296602     2.4256668156    -0.4599305003
 ----------------------------------------------------------------
 Molecular Point Group                 C1    NOp =  1
 Largest Abelian Subgroup              C1    NOp =  1
 Nuclear Repulsion Energy =   889.8809189387 hartrees
 There are       51 alpha and       51 beta electrons
 Applying Cartesian multipole field
    Component          Value
    ---------          -----
     (2,0,0)        1.00000E-11
     (0,2,0)        2.00000E-11
     (0,0,2)       -3.00000E-11
 Nucleus-field energy     =     0.0000000249 hartrees
 Requested basis set is 6-311++G(d,p)
 There are 168 shells and 412 basis functions
 A cutoff of  1.0D-11 yielded  12193 shell pairs
 There are     73134 function pairs (     77619 Cartesian)
 Smallest overlap matrix eigenvalue = 1.90E-06

 Q-Chem warning in module stvman/mkSTV.C, line 306:

 Overlap eigenvalue is smaller than square root of threshold
 Use THRESH >= 12 to get rid of this warning

 Guess MOs from SCF MO coefficient file

 -----------------------------------------------------------------------
  General SCF calculation program by
  Eric Jon Sundstrom, Paul Horn, Yuezhi Mao, Dmitri Zuev, Alec White,
  David Stuck, Shaama M.S., Shane Yost, Joonho Lee, David Small,
  Daniel Levine, Susi Lehtola, Hugh Burton, Evgeny Epifanovsky
 -----------------------------------------------------------------------
 Exchange:     0.2000 Hartree-Fock + 0.0800 Slater + 0.7200 B88
 Correlation:  0.1900 VWN1RPA + 0.8100 LYP
 Using SG-1 standard quadrature grid
 using 6 threads for integral computing
 -------------------------------------------------------
 OpenMP Integral computing Module                
 Release: version 2.0, May 2017, Q-Chem Inc. Pleasanton 
 -------------------------------------------------------
 -------------------------------------------------------
 OpenMP BLAS3 based DFT computing Module                
 Release: version 1.0, May 2013, Q-Chem Inc. Pittsburgh 
 -------------------------------------------------------
 A restricted SCF calculation will be
 performed using DIIS
 SCF converges when DIIS error is below 1.0e-08
 ---------------------------------------
  Cycle       Energy         DIIS error
 ---------------------------------------
    1    -617.7488779871      1.24e-04  
    2    -617.7493254035      1.99e-05  
    3    -617.7493195978      3.03e-05  
    4    -617.7493326929      6.45e-06  
    5    -617.7493332001      3.04e-06  
    6    -617.7493333447      5.89e-07  
    7    -617.7493333497      2.20e-07  
    8    -617.7493333506      3.43e-08  
    9    -617.7493333506      1.20e-08  
   10    -617.7493333506      3.91e-09  Convergence criterion met
 ---------------------------------------
 SCF time:   CPU 399.70s  wall 70.00s 
 SCF   energy in the final basis set =     -617.7493333506
 Total energy in the final basis set =     -617.7493333506

 --------------------------------------------------------------

                    Orbital Energies (a.u.)
 --------------------------------------------------------------

 Alpha MOs
 -- Occupied --
-19.1369 -19.1346 -19.1174 -10.2542 -10.2418 -10.2366 -10.1901 -10.1878
-10.1858 -10.1791 -10.1773 -10.1696 -10.1654  -1.0544  -1.0394  -1.0338
 -0.8541  -0.8009  -0.7573  -0.7478  -0.6969  -0.6710  -0.6336  -0.6006
 -0.5745  -0.5551  -0.5296  -0.5180  -0.4955  -0.4791  -0.4688  -0.4584
 -0.4436  -0.4336  -0.4186  -0.4088  -0.4073  -0.4007  -0.3909  -0.3889
 -0.3797  -0.3746  -0.3573  -0.3535  -0.3454  -0.3392  -0.3344  -0.3218
 -0.2958  -0.2838  -0.2511
 -- Virtual --
 -0.0287  -0.0194  -0.0084  -0.0047  -0.0005   0.0174   0.0201   0.0214
  0.0272   0.0298   0.0414   0.0450   0.0530   0.0555   0.0565   0.0636
  0.0706   0.0730   0.0779   0.0794   0.0915   0.0963   0.0976   0.1025
  0.1050   0.1097   0.1143   0.1151   0.1169   0.1213   0.1219   0.1259
  0.1310   0.1324   0.1353   0.1423   0.1427   0.1453   0.1481   0.1493
  0.1534   0.1559   0.1595   0.1631   0.1652   0.1684   0.1740   0.1751
  0.1783   0.1810   0.1870   0.1910   0.1948   0.1973   0.1995   0.2063
  0.2131   0.2145   0.2190   0.2215   0.2277   0.2324   0.2359   0.2392
  0.2459   0.2499   0.2524   0.2591   0.2653   0.2671   0.2726   0.2797
  0.2833   0.2842   0.2908   0.2994   0.3054   0.3136   0.3202   0.3252
  0.3269   0.3301   0.3348   0.3413   0.3442   0.3473   0.3536   0.3562
  0.3600   0.3616   0.3678   0.3780   0.3827   0.3873   0.3981   0.4029
  0.4143   0.4168   0.4295   0.4477   0.4636   0.4649   0.4744   0.4844
  0.4910   0.5022   0.5190   0.5262   0.5312   0.5351   0.5473   0.5603
  0.5822   0.5840   0.5980   0.6048   0.6096   0.6229   0.6319   0.6394
  0.6418   0.6499   0.6526   0.6694   0.6790   0.6794   0.6872   0.6990
  0.7014   0.7107   0.7234   0.7262   0.7342   0.7416   0.7444   0.7495
  0.7606   0.7701   0.7751   0.7808   0.7829   0.7857   0.7941   0.8054
  0.8095   0.8233   0.8268   0.8664   0.9062   0.9133   0.9230   0.9286
  0.9650   0.9744   1.0035   1.0184   1.0383   1.0533   1.0633   1.0949
  1.1065   1.1228   1.1297   1.1379   1.1789   1.1877   1.1983   1.2053
  1.2143   1.2376   1.2473   1.2626   1.2786   1.2969   1.3009   1.3088
  1.3260   1.3536   1.3665   1.3993   1.4321   1.4454   1.4520   1.4720
  1.4827   1.4916   1.5018   1.5207   1.5327   1.5409   1.5544   1.5554
  1.5726   1.5772   1.5847   1.5911   1.6003   1.6036   1.6061   1.6144
  1.6245   1.6270   1.6332   1.6378   1.6617   1.6640   1.6699   1.6816
  1.6933   1.7003   1.7145   1.7244   1.7380   1.7552   1.7711   1.7790
  1.7854   1.8019   1.8076   1.8248   1.8316   1.8500   1.8625   1.8860
  1.8885   1.9116   1.9299   1.9363   1.9497   1.9698   1.9818   2.0024
  2.0226   2.0377   2.0505   2.0674   2.0905   2.1044   2.1192   2.1288
  2.1421   2.1515   2.1794   2.1932   2.1947   2.2237   2.2422   2.2453
  2.2720   2.2837   2.3181   2.3379   2.3500   2.3857   2.4144   2.4159
  2.4269   2.4568   2.4741   2.4778   2.4884   2.4973   2.5139   2.5298
  2.5521   2.5608   2.5701   2.5783   2.6005   2.6074   2.6296   2.6505
  2.6670   2.6751   2.6851   2.7042   2.7167   2.7322   2.7383   2.7447
  2.7604   2.7644   2.7933   2.8110   2.8161   2.8539   2.8759   2.8898
  2.8927   2.9074   2.9254   2.9465   2.9690   2.9845   2.9962   3.0075
  3.0231   3.0307   3.0608   3.0728   3.0816   3.1151   3.1475   3.1676
  3.2011   3.2068   3.2220   3.2543   3.2885   3.3185   3.3233   3.3936
  3.4213   3.4545   3.5113   3.5283   3.5438   3.6006   3.7743   3.7807
  3.8097   3.8156   3.8229   3.8415   3.8609   3.8805   3.9086   3.9448
  3.9559   4.0300   4.0430   4.1006   4.1267   4.2120   4.2678   4.2775
  4.3017   4.3534   4.3773   5.0880   5.1486   5.1622   5.2082   5.4177
  5.4413   5.6575   5.6753   5.7731  23.7407  23.8048  23.8338  23.8666
 23.9004  23.9219  23.9378  23.9532  23.9765  23.9916  49.9499  49.9543
 50.0047
 --------------------------------------------------------------

          Ground-State Mulliken Net Atomic Charges

     Atom                 Charge (a.u.)
  ----------------------------------------
      1 C                     0.192618
      2 H                     0.278346
      3 C                    -0.516391
      4 H                     0.184512
      5 O                    -0.198228
      6 H                     0.260147
      7 C                    -0.578036
      8 H                     0.209963
      9 H                     0.134378
     10 C                     0.483819
     11 H                     0.158519
     12 C                    -0.740746
     13 H                     0.138971
     14 H                     0.137968
     15 H                     0.142540
     16 C                    -0.596623
     17 H                     0.174237
     18 H                     0.151238
     19 C                    -0.262829
     20 H                     0.093889
     21 H                     0.164025
     22 C                    -0.173586
     23 O                    -0.140036
     24 C                    -0.430501
     25 H                     0.197042
     26 H                     0.115921
     27 H                     0.190929
     28 C                     0.006027
     29 O                    -0.188740
     30 H                     0.148299
     31 H                     0.262328
  ----------------------------------------
  Sum of atomic charges =     0.000000

 -----------------------------------------------------------------
                    Cartesian Multipole Moments
 -----------------------------------------------------------------
    Charge (ESU x 10^10)
                 0.0000
    Dipole Moment (Debye)
         X      -4.9237      Y       1.2032      Z       1.5847
       Tot       5.3106
    Quadrupole Moments (Debye-Ang)
        XX     -97.4713     XY       5.1563     YY     -77.1387
        XZ       0.9379     YZ      -0.8397     ZZ     -81.0979
    Octopole Moments (Debye-Ang^2)
       XXX     -39.9604    XXY      16.9701    XYY      -3.3100
       YYY      -1.4498    XXZ       1.8764    XYZ       6.2959
       YYZ       9.6676    XZZ       6.9277    YZZ      -4.1380
       ZZZ      -4.2254
    Hexadecapole Moments (Debye-Ang^3)
      XXXX   -2917.7159   XXXY      63.0095   XXYY    -615.5628
      XYYY      28.8063   YYYY    -671.3076   XXXZ     -14.0216
      XXYZ      18.2591   XYYZ      -1.6704   YYYZ     -31.2921
      XXZZ    -497.4660   XYZZ      -6.8837   YYZZ    -187.6847
      XZZZ      -8.9367   YZZZ       0.6255   ZZZZ    -323.9200
 -----------------------------------------------------------------
 Calculating analytic gradient of the SCF energy
 Gradient of SCF Energy
            1           2           3           4           5           6
    1  -0.0001119   0.0000278   0.0000679   0.0000462  -0.0000334  -0.0001299
    2  -0.0001207  -0.0000318  -0.0004427   0.0001790   0.0002955  -0.0000985
    3   0.0001004   0.0000576  -0.0002949   0.0000727   0.0001814  -0.0001203
            7           8           9          10          11          12
    1  -0.0000345   0.0000330  -0.0000276  -0.0000686   0.0000080  -0.0000842
    2   0.0001474   0.0000182  -0.0000023  -0.0000388   0.0000228   0.0000193
    3   0.0001247   0.0000062   0.0000232  -0.0000282  -0.0000162   0.0000258
           13          14          15          16          17          18
    1  -0.0000216  -0.0000203   0.0000070   0.0000151   0.0000255  -0.0000206
    2  -0.0000014   0.0000043   0.0000115  -0.0000230   0.0000042  -0.0000230
    3  -0.0000037  -0.0000036   0.0000171  -0.0000756   0.0000058   0.0000106
           19          20          21          22          23          24
    1   0.0000528   0.0000448   0.0000029   0.0002082   0.0002107  -0.0000431
    2   0.0000526   0.0000511  -0.0000532   0.0004328  -0.0001596  -0.0000945
    3  -0.0000209   0.0000449  -0.0000456  -0.0002739   0.0001658   0.0000912
           25          26          27          28          29          30
    1   0.0000108   0.0000811   0.0000292  -0.0001561   0.0001265   0.0000276
    2   0.0000036  -0.0000147  -0.0000644   0.0000927  -0.0000317   0.0000671
    3   0.0000288  -0.0000102   0.0000172   0.0003013  -0.0000957  -0.0001387
           31
    1  -0.0002733
    2  -0.0002018
    3  -0.0001470
 Max gradient component =       4.427E-04
 RMS gradient           =       1.211E-04
 Gradient time:  CPU 115.47 s  wall 19.49 s
 Geometry Optimization Parameters
   NAtoms,    NIC,     NZ,  NCons,   NDum,   NFix, NCnnct, MaxDiis
       31     245       0       0       0       0       0       0

 Cartesian Hessian Update
 Hessian Updated using BFGS Update


** GEOMETRY OPTIMIZATION IN DELOCALIZED INTERNAL COORDINATES **
   Searching for a Minimum

   Optimization Cycle:  11

                       Coordinates (Angstroms)
     ATOM                X               Y               Z
      1  C         0.1918355988    0.2756603999   -0.3150836591
      2  H         0.1358381970    0.1503012722   -1.4046206372
      3  C        -0.3876180997   -1.0006951743    0.3080604423
      4  H        -0.2898818231   -0.9408152124    1.4017885960
      5  O         0.4012237433   -2.0902539938   -0.1853671459
      6  H         0.2228533764   -2.8840412144    0.3283850210
      7  C        -1.8654197333   -1.1944603068   -0.0507775794
      8  H        -1.9298733052   -1.3731591065   -1.1310771962
      9  H        -2.2377824073   -2.1012852893    0.4418018514
     10  C        -2.7394808887    0.0111916594    0.3255742380
     11  H        -2.6942163715    0.1397359243    1.4166448612
     12  C        -4.2051088362   -0.2091112582   -0.0620853517
     13  H        -4.6154548846   -1.1010291654    0.4207302723
     14  H        -4.8240759795    0.6442369804    0.2303288329
     15  H        -4.3076661045   -0.3398847080   -1.1444775579
     16  C        -2.1573616276    1.2777294984   -0.3171942072
     17  H        -2.7440161611    2.1531879308   -0.0184998819
     18  H        -2.2451176277    1.1993943386   -1.4086874770
     19  C        -0.6861034028    1.4853253821    0.0653958821
     20  H        -0.3157332390    2.3899532860   -0.4279444774
     21  H        -0.6247594558    1.6649556611    1.1450471893
     22  C         1.7036982171    0.5067652764    0.0022753703
     23  O         2.1724529753    1.6319284112   -0.7708907563
     24  C         2.0267539870    0.6951067541    1.4816719853
     25  H         3.1006915647    0.8349662876    1.6034610966
     26  H         1.5109379762    1.5678664762    1.8906684677
     27  H         1.7392694382   -0.1823353648    2.0641265190
     28  C         2.5710956704   -0.6197057286   -0.6031465634
     29  O         3.4352548070   -1.2059521135   -0.0080210831
     30  H         2.3859956079   -0.7900331582   -1.6814252191
     31  H         1.7254296602    2.4256668156   -0.4599305003
   Point Group: c1    Number of degrees of freedom:    87


   Energy is   -617.749333351

 Hessian Updated using BFGS Update

 87 Hessian modes will be used to form the next step
  Hessian Eigenvalues:
     0.000989    0.004682    0.005585    0.006117    0.006635    0.007201
     0.007890    0.008615    0.020376    0.021051    0.036929    0.038999
     0.040053    0.042645    0.043391    0.047178    0.047260    0.047749
     0.049194    0.049673    0.050637    0.051195    0.054610    0.056158
     0.056180    0.056966    0.057126    0.057982    0.061911    0.066889
     0.069313    0.078841    0.082161    0.082990    0.083541    0.088618
     0.092312    0.107264    0.132520    0.147661    0.157312    0.159288
     0.159788    0.160001    0.160044    0.160122    0.160567    0.160857
     0.161680    0.163129    0.172782    0.176708    0.189203    0.198457
     0.219756    0.228467    0.265919    0.275855    0.280195    0.287140
     0.290179    0.290609    0.295369    0.296152    0.298879    0.331184
     0.336033    0.338355    0.338820    0.339266    0.339345    0.340247
     0.340621    0.341141    0.341491    0.341905    0.342042    0.342214
     0.342229    0.342896    0.344782    0.356184    0.412715    0.436796
     0.526381    0.537726    0.922582

 Minimum Search - Taking Simple RFO Step
 Searching for Lamda that Minimizes Along All modes
 Value Taken    Lamda =  -0.00003504
 Step Taken.  Stepsize is  0.152600

                             Maximum     Tolerance    Cnvgd?
         Gradient           0.000365      0.000300      NO
         Displacement       0.050458      0.001200      NO
         Energy change     -0.000024      0.000001      NO


 New Cartesian Coordinates Obtained by Inverse Iteration

 Displacement from previous Coordinates is:  0.251499
 ----------------------------------------------------------------
             Standard Nuclear Orientation (Angstroms)
    I     Atom           X                Y                Z
 ----------------------------------------------------------------
    1      C       0.1907574323     0.2751410475    -0.3176414369
    2      H       0.1358532332     0.1588934057    -1.4082639156
    3      C      -0.3877968878    -1.0079241607     0.2927687188
    4      H      -0.2841224816    -0.9648999543     1.3864862469
    5      O       0.3943162528    -2.0940286988    -0.2209106968
    6      H       0.2528172718    -2.8824315576     0.3119890527
    7      C      -1.8677378964    -1.1953221801    -0.0615958026
    8      H      -1.9356787973    -1.3646892241    -1.1431879381
    9      H      -2.2388714659    -2.1062173393     0.4239975895
   10      C      -2.7387189542     0.0082051214     0.3277203294
   11      H      -2.6886332059     0.1290785598     1.4195347429
   12      C      -4.2059540703    -0.2086975372    -0.0550777732
   13      H      -4.6145129773    -1.1035922684     0.4236910589
   14      H      -4.8231684960     0.6430378515     0.2455896746
   15      H      -4.3132614591    -0.3324787710    -1.1378501744
   16      C      -2.1578530926     1.2788545607    -0.3083018055
   17      H      -2.7432428011     2.1528894462    -0.0030689193
   18      H      -2.2475966948     1.2072458569    -1.4000999469
   19      C      -0.6859024603     1.4817187990     0.0735318307
   20      H      -0.3140468874     2.3902190864    -0.4115853774
   21      H      -0.6230776801     1.6518413514     1.1547668231
   22      C       1.7025616313     0.5061778983     0.0012984304
   23      O       2.1764304700     1.6182888321    -0.7870181376
   24      C       2.0206068047     0.7178297790     1.4785333272
   25      H       3.0969058402     0.8307965323     1.6066568479
   26      H       1.5250491899     1.6129752595     1.8638433650
   27      H       1.7030968490    -0.1371715552     2.0783439237
   28      C       2.5681038381    -0.6332432229    -0.5832752289
   29      O       3.4194379210    -1.2212768833     0.0287208002
   30      H       2.3963677056    -0.8105298094    -1.6624095976
   31      H       1.7415327402     2.4205203349    -0.4804546787
 ----------------------------------------------------------------
 Molecular Point Group                 C1    NOp =  1
 Largest Abelian Subgroup              C1    NOp =  1
 Nuclear Repulsion Energy =   889.9230381918 hartrees
 There are       51 alpha and       51 beta electrons
 Applying Cartesian multipole field
    Component          Value
    ---------          -----
     (2,0,0)        1.00000E-11
     (0,2,0)        2.00000E-11
     (0,0,2)       -3.00000E-11
 Nucleus-field energy     =     0.0000000249 hartrees
 Requested basis set is 6-311++G(d,p)
 There are 168 shells and 412 basis functions
 A cutoff of  1.0D-11 yielded  12189 shell pairs
 There are     73086 function pairs (     77567 Cartesian)
 Smallest overlap matrix eigenvalue = 1.90E-06

 Q-Chem warning in module stvman/mkSTV.C, line 306:

 Overlap eigenvalue is smaller than square root of threshold
 Use THRESH >= 12 to get rid of this warning

 Guess MOs from SCF MO coefficient file

 -----------------------------------------------------------------------
  General SCF calculation program by
  Eric Jon Sundstrom, Paul Horn, Yuezhi Mao, Dmitri Zuev, Alec White,
  David Stuck, Shaama M.S., Shane Yost, Joonho Lee, David Small,
  Daniel Levine, Susi Lehtola, Hugh Burton, Evgeny Epifanovsky
 -----------------------------------------------------------------------
 Exchange:     0.2000 Hartree-Fock + 0.0800 Slater + 0.7200 B88
 Correlation:  0.1900 VWN1RPA + 0.8100 LYP
 Using SG-1 standard quadrature grid
 using 6 threads for integral computing
 -------------------------------------------------------
 OpenMP Integral computing Module                
 Release: version 2.0, May 2017, Q-Chem Inc. Pleasanton 
 -------------------------------------------------------
 -------------------------------------------------------
 OpenMP BLAS3 based DFT computing Module                
 Release: version 1.0, May 2013, Q-Chem Inc. Pittsburgh 
 -------------------------------------------------------
 A restricted SCF calculation will be
 performed using DIIS
 SCF converges when DIIS error is below 1.0e-08
 ---------------------------------------
  Cycle       Energy         DIIS error
 ---------------------------------------
    1    -617.7479175850      2.20e-04  
    2    -617.7493293064      3.48e-05  
    3    -617.7493096797      5.40e-05  
    4    -617.7493518395      1.18e-05  
    5    -617.7493536631      4.89e-06  
    6    -617.7493540525      9.69e-07  
    7    -617.7493540652      4.08e-07  
    8    -617.7493540682      7.07e-08  
    9    -617.7493540682      2.35e-08  
   10    -617.7493540683      7.64e-09  Convergence criterion met
 ---------------------------------------
 SCF time:   CPU 399.49s  wall 70.00s 
 SCF   energy in the final basis set =     -617.7493540683
 Total energy in the final basis set =     -617.7493540683

 --------------------------------------------------------------

                    Orbital Energies (a.u.)
 --------------------------------------------------------------

 Alpha MOs
 -- Occupied --
-19.1369 -19.1347 -19.1174 -10.2543 -10.2419 -10.2367 -10.1900 -10.1875
-10.1855 -10.1789 -10.1769 -10.1693 -10.1659  -1.0544  -1.0392  -1.0339
 -0.8539  -0.8008  -0.7571  -0.7479  -0.6970  -0.6711  -0.6332  -0.6005
 -0.5743  -0.5552  -0.5299  -0.5179  -0.4957  -0.4788  -0.4684  -0.4588
 -0.4432  -0.4333  -0.4190  -0.4090  -0.4072  -0.4002  -0.3910  -0.3896
 -0.3794  -0.3743  -0.3574  -0.3531  -0.3449  -0.3390  -0.3347  -0.3219
 -0.2962  -0.2832  -0.2511
 -- Virtual --
 -0.0285  -0.0193  -0.0086  -0.0046  -0.0004   0.0174   0.0201   0.0214
  0.0273   0.0298   0.0415   0.0450   0.0530   0.0555   0.0566   0.0632
  0.0706   0.0733   0.0778   0.0794   0.0914   0.0962   0.0978   0.1022
  0.1051   0.1098   0.1146   0.1147   0.1170   0.1212   0.1218   0.1262
  0.1312   0.1325   0.1352   0.1425   0.1429   0.1453   0.1482   0.1495
  0.1535   0.1563   0.1591   0.1630   0.1653   0.1685   0.1737   0.1751
  0.1784   0.1811   0.1867   0.1914   0.1943   0.1968   0.1990   0.2063
  0.2130   0.2145   0.2188   0.2212   0.2272   0.2325   0.2363   0.2395
  0.2466   0.2505   0.2520   0.2599   0.2646   0.2673   0.2721   0.2800
  0.2835   0.2837   0.2907   0.2996   0.3055   0.3138   0.3205   0.3250
  0.3273   0.3295   0.3348   0.3411   0.3438   0.3476   0.3535   0.3563
  0.3594   0.3615   0.3672   0.3777   0.3829   0.3876   0.3988   0.4025
  0.4150   0.4157   0.4293   0.4469   0.4642   0.4649   0.4749   0.4847
  0.4912   0.5023   0.5181   0.5261   0.5298   0.5357   0.5476   0.5605
  0.5807   0.5844   0.5986   0.6054   0.6105   0.6238   0.6324   0.6397
  0.6422   0.6498   0.6527   0.6689   0.6783   0.6791   0.6867   0.6976
  0.7030   0.7096   0.7231   0.7252   0.7347   0.7409   0.7441   0.7502
  0.7613   0.7700   0.7753   0.7803   0.7823   0.7866   0.7947   0.8055
  0.8108   0.8225   0.8272   0.8629   0.9053   0.9127   0.9214   0.9275
  0.9660   0.9760   1.0046   1.0189   1.0406   1.0531   1.0624   1.0945
  1.1078   1.1253   1.1280   1.1372   1.1801   1.1898   1.1992   1.2060
  1.2143   1.2367   1.2471   1.2605   1.2773   1.2967   1.3021   1.3086
  1.3281   1.3540   1.3643   1.3961   1.4332   1.4457   1.4521   1.4751
  1.4820   1.4916   1.5022   1.5209   1.5328   1.5406   1.5526   1.5565
  1.5725   1.5792   1.5851   1.5929   1.6007   1.6045   1.6057   1.6144
  1.6247   1.6282   1.6333   1.6379   1.6611   1.6632   1.6701   1.6826
  1.6919   1.7003   1.7137   1.7265   1.7377   1.7565   1.7720   1.7793
  1.7851   1.8029   1.8090   1.8243   1.8318   1.8492   1.8628   1.8872
  1.8890   1.9116   1.9308   1.9367   1.9489   1.9682   1.9824   2.0039
  2.0231   2.0383   2.0506   2.0676   2.0916   2.1050   2.1196   2.1318
  2.1402   2.1521   2.1795   2.1940   2.1975   2.2229   2.2424   2.2449
  2.2731   2.2833   2.3179   2.3361   2.3500   2.3848   2.4152   2.4163
  2.4273   2.4568   2.4744   2.4778   2.4884   2.4980   2.5127   2.5303
  2.5520   2.5612   2.5699   2.5786   2.6011   2.6075   2.6306   2.6531
  2.6671   2.6732   2.6863   2.7031   2.7156   2.7309   2.7387   2.7461
  2.7615   2.7643   2.7936   2.8118   2.8181   2.8563   2.8746   2.8916
  2.8982   2.9076   2.9251   2.9465   2.9674   2.9856   2.9973   3.0068
  3.0234   3.0293   3.0610   3.0745   3.0840   3.1133   3.1467   3.1684
  3.1994   3.2064   3.2220   3.2551   3.2885   3.3158   3.3204   3.3934
  3.4224   3.4557   3.5111   3.5284   3.5434   3.6005   3.7749   3.7808
  3.8086   3.8147   3.8233   3.8411   3.8613   3.8797   3.9033   3.9459
  3.9561   4.0300   4.0434   4.1004   4.1269   4.2120   4.2672   4.2776
  4.3025   4.3538   4.3771   5.0881   5.1491   5.1667   5.2068   5.4176
  5.4390   5.6582   5.6755   5.7733  23.7410  23.8051  23.8338  23.8669
 23.9003  23.9213  23.9378  23.9534  23.9766  23.9909  49.9504  49.9551
 50.0051
 --------------------------------------------------------------

          Ground-State Mulliken Net Atomic Charges

     Atom                 Charge (a.u.)
  ----------------------------------------
      1 C                     0.182693
      2 H                     0.278949
      3 C                    -0.520285
      4 H                     0.183234
      5 O                    -0.201596
      6 H                     0.262027
      7 C                    -0.561722
      8 H                     0.210390
      9 H                     0.134489
     10 C                     0.484243
     11 H                     0.158267
     12 C                    -0.741213
     13 H                     0.139024
     14 H                     0.137936
     15 H                     0.142534
     16 C                    -0.607707
     17 H                     0.174532
     18 H                     0.151120
     19 C                    -0.240278
     20 H                     0.093775
     21 H                     0.163232
     22 C                    -0.186960
     23 O                    -0.138873
     24 C                    -0.425437
     25 H                     0.195304
     26 H                     0.118554
     27 H                     0.187528
     28 C                     0.003129
     29 O                    -0.190106
     30 H                     0.150018
     31 H                     0.263199
  ----------------------------------------
  Sum of atomic charges =     0.000000

 -----------------------------------------------------------------
                    Cartesian Multipole Moments
 -----------------------------------------------------------------
    Charge (ESU x 10^10)
                 0.0000
    Dipole Moment (Debye)
         X      -4.8305      Y       1.2408      Z       1.5978
       Tot       5.2370
    Quadrupole Moments (Debye-Ang)
        XX     -97.3033     XY       5.1335     YY     -77.1296
        XZ       0.8432     YZ      -0.8936     ZZ     -81.2276
    Octopole Moments (Debye-Ang^2)
       XXX     -38.4695    XXY      17.2867    XYY      -2.4058
       YYY      -0.4021    XXZ       1.2988    XYZ       6.4792
       YYZ       9.6048    XZZ       6.8586    YZZ      -3.8199
       ZZZ      -4.0471
    Hexadecapole Moments (Debye-Ang^3)
      XXXX   -2910.3214   XXXY      63.5985   XXYY    -614.7560
      XYYY      29.0089   YYYY    -674.5351   XXXZ     -16.9833
      XXYZ      18.8443   XYYZ      -2.6145   YYYZ     -33.8086
      XXZZ    -497.2355   XYZZ      -6.8667   YYZZ    -188.3725
      XZZZ      -9.4731   YZZZ      -1.3099   ZZZZ    -323.5210
 -----------------------------------------------------------------
 Calculating analytic gradient of the SCF energy
 Gradient of SCF Energy
            1           2           3           4           5           6
    1  -0.0002495   0.0000139   0.0001577  -0.0000332  -0.0002508   0.0000210
    2  -0.0001080  -0.0000074  -0.0002833   0.0000662   0.0001427  -0.0000262
    3   0.0000117  -0.0000050  -0.0002056   0.0000606   0.0001319  -0.0000835
            7           8           9          10          11          12
    1  -0.0001607   0.0000723   0.0000072  -0.0001044   0.0000073   0.0000053
    2   0.0001551   0.0000030  -0.0000017  -0.0001103   0.0000434  -0.0000282
    3   0.0000744   0.0000017   0.0000427  -0.0000362   0.0000083   0.0000518
           13          14          15          16          17          18
    1  -0.0000086   0.0000051  -0.0000050   0.0000115   0.0000250  -0.0000178
    2   0.0000035   0.0000062   0.0000111   0.0000627   0.0000191  -0.0000291
    3  -0.0000005  -0.0000019   0.0000047  -0.0000226  -0.0000328   0.0000062
           19          20          21          22          23          24
    1   0.0001685   0.0000582   0.0000399   0.0003064   0.0000739   0.0001123
    2  -0.0000498   0.0000147  -0.0000655   0.0006161  -0.0002420  -0.0001287
    3  -0.0001536   0.0000708   0.0000956  -0.0001813   0.0003062   0.0000300
           25          26          27          28          29          30
    1   0.0000026  -0.0000142  -0.0000508  -0.0000252   0.0000498   0.0000278
    2  -0.0000119   0.0000930   0.0000420  -0.0002231   0.0000791   0.0000443
    3   0.0000188   0.0000227  -0.0001110   0.0003591  -0.0002042  -0.0001591
           31
    1  -0.0002457
    2  -0.0000870
    3  -0.0000999
 Max gradient component =       6.161E-04
 RMS gradient           =       1.301E-04
 Gradient time:  CPU 115.41 s  wall 19.48 s
 Geometry Optimization Parameters
   NAtoms,    NIC,     NZ,  NCons,   NDum,   NFix, NCnnct, MaxDiis
       31     245       0       0       0       0       0       0

 Cartesian Hessian Update
 Hessian Updated using BFGS Update


** GEOMETRY OPTIMIZATION IN DELOCALIZED INTERNAL COORDINATES **
   Searching for a Minimum

   Optimization Cycle:  12

                       Coordinates (Angstroms)
     ATOM                X               Y               Z
      1  C         0.1907574323    0.2751410475   -0.3176414369
      2  H         0.1358532332    0.1588934057   -1.4082639156
      3  C        -0.3877968878   -1.0079241607    0.2927687188
      4  H        -0.2841224816   -0.9648999543    1.3864862469
      5  O         0.3943162528   -2.0940286988   -0.2209106968
      6  H         0.2528172718   -2.8824315576    0.3119890527
      7  C        -1.8677378964   -1.1953221801   -0.0615958026
      8  H        -1.9356787973   -1.3646892241   -1.1431879381
      9  H        -2.2388714659   -2.1062173393    0.4239975895
     10  C        -2.7387189542    0.0082051214    0.3277203294
     11  H        -2.6886332059    0.1290785598    1.4195347429
     12  C        -4.2059540703   -0.2086975372   -0.0550777732
     13  H        -4.6145129773   -1.1035922684    0.4236910589
     14  H        -4.8231684960    0.6430378515    0.2455896746
     15  H        -4.3132614591   -0.3324787710   -1.1378501744
     16  C        -2.1578530926    1.2788545607   -0.3083018055
     17  H        -2.7432428011    2.1528894462   -0.0030689193
     18  H        -2.2475966948    1.2072458569   -1.4000999469
     19  C        -0.6859024603    1.4817187990    0.0735318307
     20  H        -0.3140468874    2.3902190864   -0.4115853774
     21  H        -0.6230776801    1.6518413514    1.1547668231
     22  C         1.7025616313    0.5061778983    0.0012984304
     23  O         2.1764304700    1.6182888321   -0.7870181376
     24  C         2.0206068047    0.7178297790    1.4785333272
     25  H         3.0969058402    0.8307965323    1.6066568479
     26  H         1.5250491899    1.6129752595    1.8638433650
     27  H         1.7030968490   -0.1371715552    2.0783439237
     28  C         2.5681038381   -0.6332432229   -0.5832752289
     29  O         3.4194379210   -1.2212768833    0.0287208002
     30  H         2.3963677056   -0.8105298094   -1.6624095976
     31  H         1.7415327402    2.4205203349   -0.4804546787
   Point Group: c1    Number of degrees of freedom:    87


   Energy is   -617.749354068

 Hessian Updated using BFGS Update

 87 Hessian modes will be used to form the next step
  Hessian Eigenvalues:
     0.000983    0.004758    0.005583    0.006194    0.006425    0.007010
     0.007676    0.008458    0.020271    0.021091    0.037025    0.038966
     0.040053    0.042567    0.043385    0.045954    0.047251    0.047356
     0.049159    0.049687    0.050228    0.050895    0.054847    0.055921
     0.056166    0.056959    0.057071    0.057989    0.061854    0.067702
     0.069156    0.078903    0.082171    0.083159    0.083509    0.088139
     0.092336    0.107127    0.132565    0.147713    0.157090    0.159360
     0.159861    0.159997    0.160041    0.160163    0.160611    0.160864
     0.162451    0.163174    0.172179    0.177579    0.189438    0.198424
     0.218716    0.224360    0.265467    0.275401    0.280180    0.287012
     0.290176    0.291041    0.295261    0.296883    0.298788    0.330902
     0.335688    0.337554    0.338839    0.338873    0.339332    0.339480
     0.340622    0.341018    0.341208    0.341497    0.342207    0.342226
     0.342276    0.342343    0.345161    0.354201    0.411879    0.433849
     0.526445    0.537828    0.923419

 Minimum Search - Taking Simple RFO Step
 Searching for Lamda that Minimizes Along All modes
 Value Taken    Lamda =  -0.00000999
 Step Taken.  Stepsize is  0.044852

                             Maximum     Tolerance    Cnvgd?
         Gradient           0.000488      0.000300      NO
         Displacement       0.013885      0.001200      NO
         Energy change     -0.000021      0.000001      NO


 New Cartesian Coordinates Obtained by Inverse Iteration

 Displacement from previous Coordinates is:  0.077164
 ----------------------------------------------------------------
             Standard Nuclear Orientation (Angstroms)
    I     Atom           X                Y                Z
 ----------------------------------------------------------------
    1      C       0.1901232887     0.2763343316    -0.3180179119
    2      H       0.1355034818     0.1623033104    -1.4088556418
    3      C      -0.3879492077    -1.0089265440     0.2883409312
    4      H      -0.2833711723    -0.9708299705     1.3819772596
    5      O       0.3936932472    -2.0938424535    -0.2300934792
    6      H       0.2639442573    -2.8797923394     0.3093864241
    7      C      -1.8678761861    -1.1955339184    -0.0661047547
    8      H      -1.9367005091    -1.3608319192    -1.1482633451
    9      H      -2.2386023657    -2.1082864820     0.4161301103
   10      C      -2.7384470959     0.0066853560     0.3282520810
   11      H      -2.6867074998     0.1241469195     1.4203655558
   12      C      -4.2062412426    -0.2093225018    -0.0529705668
   13      H      -4.6138879134    -1.1056254778     0.4239268046
   14      H      -4.8231982510     0.6414391275     0.2510132916
   15      H      -4.3151354162    -0.3301571839    -1.1359135260
   16      C      -2.1591816000     1.2793085007    -0.3050535940
   17      H      -2.7448313529     2.1520382914     0.0034115256
   18      H      -2.2503869446     1.2106159378    -1.3969250637
   19      C      -0.6868726493     1.4822646699     0.0751180087
   20      H      -0.3158527958     2.3910640108    -0.4101278324
   21      H      -0.6228732918     1.6522531527     1.1561868047
   22      C       1.7018166160     0.5054064266     0.0012716761
   23      O       2.1793604350     1.6131629653    -0.7921140257
   24      C       2.0195043623     0.7236548645     1.4776381923
   25      H       3.0962676813     0.8314214044     1.6061866266
   26      H       1.5284877802     1.6236706071     1.8569992834
   27      H       1.6966996090    -0.1255644632     2.0830300459
   28      C       2.5654746754    -0.6385860541    -0.5771106876
   29      O       3.4111134233    -1.2286498057     0.0410685473
   30      H       2.3982579722    -0.8178226264    -1.6563564258
   31      H       1.7515295364     2.4192124238    -0.4856649816
 ----------------------------------------------------------------
 Molecular Point Group                 C1    NOp =  1
 Largest Abelian Subgroup              C1    NOp =  1
 Nuclear Repulsion Energy =   889.9605632852 hartrees
 There are       51 alpha and       51 beta electrons
 Applying Cartesian multipole field
    Component          Value
    ---------          -----
     (2,0,0)        1.00000E-11
     (0,2,0)        2.00000E-11
     (0,0,2)       -3.00000E-11
 Nucleus-field energy     =     0.0000000249 hartrees
 Requested basis set is 6-311++G(d,p)
 There are 168 shells and 412 basis functions
 A cutoff of  1.0D-11 yielded  12190 shell pairs
 There are     73075 function pairs (     77556 Cartesian)
 Smallest overlap matrix eigenvalue = 1.89E-06

 Q-Chem warning in module stvman/mkSTV.C, line 306:

 Overlap eigenvalue is smaller than square root of threshold
 Use THRESH >= 12 to get rid of this warning

 Guess MOs from SCF MO coefficient file

 -----------------------------------------------------------------------
  General SCF calculation program by
  Eric Jon Sundstrom, Paul Horn, Yuezhi Mao, Dmitri Zuev, Alec White,
  David Stuck, Shaama M.S., Shane Yost, Joonho Lee, David Small,
  Daniel Levine, Susi Lehtola, Hugh Burton, Evgeny Epifanovsky
 -----------------------------------------------------------------------
 Exchange:     0.2000 Hartree-Fock + 0.0800 Slater + 0.7200 B88
 Correlation:  0.1900 VWN1RPA + 0.8100 LYP
 Using SG-1 standard quadrature grid
 using 6 threads for integral computing
 -------------------------------------------------------
 OpenMP Integral computing Module                
 Release: version 2.0, May 2017, Q-Chem Inc. Pleasanton 
 -------------------------------------------------------
 -------------------------------------------------------
 OpenMP BLAS3 based DFT computing Module                
 Release: version 1.0, May 2013, Q-Chem Inc. Pittsburgh 
 -------------------------------------------------------
 A restricted SCF calculation will be
 performed using DIIS
 SCF converges when DIIS error is below 1.0e-08
 ---------------------------------------
  Cycle       Energy         DIIS error
 ---------------------------------------
    1    -617.7492068101      7.19e-05  
    2    -617.7493586981      1.02e-05  
    3    -617.7493576743      1.46e-05  
    4    -617.7493607239      3.99e-06  
    5    -617.7493609422      1.26e-06  
    6    -617.7493609691      2.80e-07  
    7    -617.7493609702      1.27e-07  
    8    -617.7493609704      1.71e-08  
    9    -617.7493609704      7.33e-09  Convergence criterion met
 ---------------------------------------
 SCF time:   CPU 359.77s  wall 63.00s 
 SCF   energy in the final basis set =     -617.7493609704
 Total energy in the final basis set =     -617.7493609704

 --------------------------------------------------------------

                    Orbital Energies (a.u.)
 --------------------------------------------------------------

 Alpha MOs
 -- Occupied --
-19.1369 -19.1347 -19.1172 -10.2543 -10.2419 -10.2367 -10.1899 -10.1874
-10.1855 -10.1788 -10.1767 -10.1693 -10.1660  -1.0543  -1.0391  -1.0337
 -0.8538  -0.8008  -0.7570  -0.7479  -0.6970  -0.6710  -0.6330  -0.6006
 -0.5743  -0.5552  -0.5299  -0.5177  -0.4958  -0.4786  -0.4683  -0.4589
 -0.4431  -0.4332  -0.4191  -0.4090  -0.4071  -0.4000  -0.3910  -0.3898
 -0.3793  -0.3741  -0.3574  -0.3530  -0.3447  -0.3390  -0.3348  -0.3219
 -0.2964  -0.2831  -0.2510
 -- Virtual --
 -0.0284  -0.0193  -0.0086  -0.0046  -0.0004   0.0174   0.0201   0.0215
  0.0273   0.0298   0.0414   0.0450   0.0530   0.0555   0.0566   0.0632
  0.0705   0.0734   0.0778   0.0794   0.0914   0.0962   0.0979   0.1021
  0.1051   0.1099   0.1146   0.1147   0.1170   0.1212   0.1218   0.1263
  0.1312   0.1324   0.1352   0.1426   0.1429   0.1453   0.1482   0.1495
  0.1536   0.1564   0.1590   0.1629   0.1652   0.1685   0.1737   0.1751
  0.1784   0.1811   0.1866   0.1916   0.1941   0.1967   0.1988   0.2063
  0.2129   0.2145   0.2186   0.2212   0.2270   0.2326   0.2365   0.2396
  0.2467   0.2506   0.2519   0.2601   0.2644   0.2674   0.2721   0.2801
  0.2835   0.2837   0.2908   0.2998   0.3056   0.3138   0.3206   0.3251
  0.3274   0.3294   0.3348   0.3409   0.3438   0.3478   0.3535   0.3562
  0.3594   0.3616   0.3670   0.3776   0.3830   0.3877   0.3990   0.4025
  0.4151   0.4155   0.4292   0.4467   0.4644   0.4649   0.4751   0.4848
  0.4913   0.5022   0.5178   0.5260   0.5296   0.5360   0.5476   0.5604
  0.5802   0.5844   0.5989   0.6056   0.6108   0.6241   0.6326   0.6398
  0.6423   0.6499   0.6529   0.6688   0.6782   0.6793   0.6866   0.6973
  0.7034   0.7091   0.7229   0.7249   0.7349   0.7410   0.7441   0.7504
  0.7615   0.7701   0.7754   0.7800   0.7824   0.7869   0.7946   0.8056
  0.8113   0.8224   0.8272   0.8618   0.9048   0.9124   0.9209   0.9273
  0.9661   0.9768   1.0048   1.0189   1.0412   1.0532   1.0622   1.0941
  1.1081   1.1259   1.1278   1.1373   1.1803   1.1907   1.1997   1.2064
  1.2145   1.2364   1.2471   1.2600   1.2769   1.2967   1.3024   1.3092
  1.3288   1.3543   1.3638   1.3958   1.4337   1.4457   1.4522   1.4759
  1.4819   1.4919   1.5022   1.5210   1.5326   1.5403   1.5521   1.5570
  1.5725   1.5796   1.5853   1.5932   1.6003   1.6040   1.6065   1.6146
  1.6248   1.6283   1.6332   1.6380   1.6608   1.6633   1.6705   1.6829
  1.6914   1.7005   1.7132   1.7270   1.7378   1.7568   1.7725   1.7795
  1.7851   1.8035   1.8096   1.8246   1.8317   1.8488   1.8630   1.8873
  1.8899   1.9119   1.9310   1.9370   1.9488   1.9677   1.9824   2.0044
  2.0233   2.0385   2.0506   2.0677   2.0918   2.1055   2.1197   2.1332
  2.1400   2.1527   2.1796   2.1943   2.1986   2.2228   2.2422   2.2451
  2.2733   2.2833   2.3179   2.3359   2.3498   2.3847   2.4153   2.4164
  2.4275   2.4571   2.4745   2.4779   2.4885   2.4983   2.5122   2.5305
  2.5519   2.5614   2.5699   2.5788   2.6011   2.6076   2.6308   2.6538
  2.6671   2.6728   2.6869   2.7026   2.7153   2.7306   2.7387   2.7465
  2.7620   2.7645   2.7937   2.8120   2.8188   2.8570   2.8741   2.8920
  2.9003   2.9078   2.9250   2.9466   2.9669   2.9855   2.9978   3.0066
  3.0233   3.0295   3.0611   3.0747   3.0847   3.1129   3.1469   3.1686
  3.1985   3.2061   3.2218   3.2551   3.2887   3.3146   3.3191   3.3934
  3.4224   3.4558   3.5109   3.5285   3.5437   3.6007   3.7747   3.7809
  3.8081   3.8144   3.8236   3.8412   3.8615   3.8797   3.9018   3.9465
  3.9561   4.0301   4.0435   4.0999   4.1268   4.2122   4.2668   4.2777
  4.3027   4.3541   4.3768   5.0887   5.1493   5.1682   5.2068   5.4170
  5.4384   5.6582   5.6752   5.7735  23.7410  23.8053  23.8338  23.8669
 23.9004  23.9213  23.9377  23.9535  23.9766  23.9907  49.9504  49.9553
 50.0055
 --------------------------------------------------------------

          Ground-State Mulliken Net Atomic Charges

     Atom                 Charge (a.u.)
  ----------------------------------------
      1 C                     0.181271
      2 H                     0.278944
      3 C                    -0.523537
      4 H                     0.183176
      5 O                    -0.202727
      6 H                     0.262592
      7 C                    -0.555988
      8 H                     0.210467
      9 H                     0.134608
     10 C                     0.484631
     11 H                     0.158173
     12 C                    -0.741374
     13 H                     0.139038
     14 H                     0.137906
     15 H                     0.142516
     16 C                    -0.611327
     17 H                     0.174478
     18 H                     0.151190
     19 C                    -0.235818
     20 H                     0.094626
     21 H                     0.163013
     22 C                    -0.188755
     23 O                    -0.139438
     24 C                    -0.425276
     25 H                     0.195059
     26 H                     0.119095
     27 H                     0.187076
     28 C                     0.002718
     29 O                    -0.190461
     30 H                     0.150693
     31 H                     0.263434
  ----------------------------------------
  Sum of atomic charges =     0.000000

 -----------------------------------------------------------------
                    Cartesian Multipole Moments
 -----------------------------------------------------------------
    Charge (ESU x 10^10)
                 0.0000
    Dipole Moment (Debye)
         X      -4.7977      Y       1.2585      Z       1.6021
       Tot       5.2123
    Quadrupole Moments (Debye-Ang)
        XX     -97.2234     XY       5.1471     YY     -77.1352
        XZ       0.8179     YZ      -0.9027     ZZ     -81.2624
    Octopole Moments (Debye-Ang^2)
       XXX     -37.8273    XXY      17.4500    XYY      -2.0742
       YYY       0.0564    XXZ       1.1203    XYZ       6.5445
       YYZ       9.5760    XZZ       6.8459    YZZ      -3.7265
       ZZZ      -4.0101
    Hexadecapole Moments (Debye-Ang^3)
      XXXX   -2907.0748   XXXY      64.0279   XXYY    -614.3382
      XYYY      29.5171   YYYY    -675.8171   XXXZ     -18.0202
      XXYZ      19.1109   XYYZ      -2.9814   YYYZ     -34.4823
      XXZZ    -497.1414   XYZZ      -6.8261   YYZZ    -188.5563
      XZZZ      -9.7641   YZZZ      -1.7916   ZZZZ    -323.3818
 -----------------------------------------------------------------
 Calculating analytic gradient of the SCF energy
 Gradient of SCF Energy
            1           2           3           4           5           6
    1  -0.0001348  -0.0000031   0.0001267  -0.0000281  -0.0001251   0.0000233
    2  -0.0000292  -0.0000163  -0.0001115   0.0000120   0.0000228  -0.0000080
    3   0.0000576   0.0000192  -0.0001103  -0.0000013   0.0000665  -0.0000333
            7           8           9          10          11          12
    1  -0.0001072   0.0000237   0.0000009  -0.0000488   0.0000044   0.0000205
    2   0.0000675   0.0000001   0.0000072  -0.0000617   0.0000214  -0.0000100
    3   0.0000084   0.0000064   0.0000230  -0.0000111   0.0000065   0.0000280
           13          14          15          16          17          18
    1  -0.0000025  -0.0000025  -0.0000085   0.0000056   0.0000005  -0.0000040
    2   0.0000083   0.0000096   0.0000103   0.0000773   0.0000018  -0.0000102
    3   0.0000032   0.0000019   0.0000061   0.0000111  -0.0000210   0.0000004
           19          20          21          22          23          24
    1   0.0000494   0.0000005   0.0000200   0.0001467   0.0001818   0.0001196
    2  -0.0000545   0.0000280  -0.0000332   0.0003197  -0.0000719  -0.0000842
    3  -0.0001009   0.0000485   0.0000334  -0.0000171   0.0001967   0.0000001
           25          26          27          28          29          30
    1  -0.0000064   0.0000184  -0.0000468  -0.0000238  -0.0000134   0.0000019
    2  -0.0000164   0.0000248   0.0000331  -0.0001471   0.0000596   0.0000134
    3   0.0000040   0.0000018  -0.0000228   0.0000691  -0.0000823  -0.0000643
           31
    1  -0.0001891
    2  -0.0000624
    3  -0.0001277
 Max gradient component =       3.197E-04
 RMS gradient           =       7.078E-05
 Gradient time:  CPU 115.27 s  wall 19.46 s
 Geometry Optimization Parameters
   NAtoms,    NIC,     NZ,  NCons,   NDum,   NFix, NCnnct, MaxDiis
       31     245       0       0       0       0       0       0

 Cartesian Hessian Update
 Hessian Updated using BFGS Update


** GEOMETRY OPTIMIZATION IN DELOCALIZED INTERNAL COORDINATES **
   Searching for a Minimum

   Optimization Cycle:  13

                       Coordinates (Angstroms)
     ATOM                X               Y               Z
      1  C         0.1901232887    0.2763343316   -0.3180179119
      2  H         0.1355034818    0.1623033104   -1.4088556418
      3  C        -0.3879492077   -1.0089265440    0.2883409312
      4  H        -0.2833711723   -0.9708299705    1.3819772596
      5  O         0.3936932472   -2.0938424535   -0.2300934792
      6  H         0.2639442573   -2.8797923394    0.3093864241
      7  C        -1.8678761861   -1.1955339184   -0.0661047547
      8  H        -1.9367005091   -1.3608319192   -1.1482633451
      9  H        -2.2386023657   -2.1082864820    0.4161301103
     10  C        -2.7384470959    0.0066853560    0.3282520810
     11  H        -2.6867074998    0.1241469195    1.4203655558
     12  C        -4.2062412426   -0.2093225018   -0.0529705668
     13  H        -4.6138879134   -1.1056254778    0.4239268046
     14  H        -4.8231982510    0.6414391275    0.2510132916
     15  H        -4.3151354162   -0.3301571839   -1.1359135260
     16  C        -2.1591816000    1.2793085007   -0.3050535940
     17  H        -2.7448313529    2.1520382914    0.0034115256
     18  H        -2.2503869446    1.2106159378   -1.3969250637
     19  C        -0.6868726493    1.4822646699    0.0751180087
     20  H        -0.3158527958    2.3910640108   -0.4101278324
     21  H        -0.6228732918    1.6522531527    1.1561868047
     22  C         1.7018166160    0.5054064266    0.0012716761
     23  O         2.1793604350    1.6131629653   -0.7921140257
     24  C         2.0195043623    0.7236548645    1.4776381923
     25  H         3.0962676813    0.8314214044    1.6061866266
     26  H         1.5284877802    1.6236706071    1.8569992834
     27  H         1.6966996090   -0.1255644632    2.0830300459
     28  C         2.5654746754   -0.6385860541   -0.5771106876
     29  O         3.4111134233   -1.2286498057    0.0410685473
     30  H         2.3982579722   -0.8178226264   -1.6563564258
     31  H         1.7515295364    2.4192124238   -0.4856649816
   Point Group: c1    Number of degrees of freedom:    87


   Energy is   -617.749360970

 Hessian Updated using BFGS Update

 87 Hessian modes will be used to form the next step
  Hessian Eigenvalues:
     0.001078    0.004724    0.004860    0.005593    0.006371    0.006853
     0.007500    0.008395    0.020056    0.021109    0.035913    0.037444
     0.039728    0.040074    0.042998    0.043545    0.047300    0.047309
     0.049102    0.049684    0.050096    0.051148    0.054378    0.055934
     0.056166    0.056910    0.057044    0.058004    0.061813    0.067946
     0.070538    0.078934    0.082184    0.083157    0.083440    0.087334
     0.092521    0.106478    0.130428    0.147824    0.157014    0.159340
     0.159900    0.159984    0.160078    0.160146    0.160663    0.161178
     0.162100    0.163325    0.171213    0.177125    0.189376    0.198530
     0.219602    0.229166    0.262096    0.275090    0.280133    0.287227
     0.290223    0.291664    0.294772    0.296901    0.299128    0.323963
     0.333192    0.336712    0.338599    0.338842    0.339349    0.339399
     0.340628    0.340785    0.341296    0.341550    0.342205    0.342229
     0.342254    0.342459    0.345616    0.347295    0.411027    0.434271
     0.526429    0.537848    0.922524

 Minimum Search - Taking Simple RFO Step
 Searching for Lamda that Minimizes Along All modes
 Value Taken    Lamda =  -0.00000593
 Step Taken.  Stepsize is  0.028525

                             Maximum     Tolerance    Cnvgd?
         Gradient           0.000184      0.000300     YES
         Displacement       0.009949      0.001200      NO
         Energy change     -0.000007      0.000001      NO


 New Cartesian Coordinates Obtained by Inverse Iteration

 Displacement from previous Coordinates is:  0.036436
 ----------------------------------------------------------------
             Standard Nuclear Orientation (Angstroms)
    I     Atom           X                Y                Z
 ----------------------------------------------------------------
    1      C       0.1896903195     0.2770207581    -0.3191616862
    2      H       0.1354748791     0.1630682288    -1.4100561386
    3      C      -0.3881363270    -1.0085917120     0.2866006965
    4      H      -0.2831138745    -0.9719287829     1.3801471718
    5      O       0.3939476254    -2.0931944277    -0.2330648793
    6      H       0.2705170764    -2.8770635729     0.3109365793
    7      C      -1.8677155274    -1.1955810302    -0.0679548649
    8      H      -1.9371124474    -1.3591018594    -1.1503496310
    9      H      -2.2381113485    -2.1091738130     0.4128421681
   10      C      -2.7379599391     0.0062050731     0.3286716777
   11      H      -2.6848639245     0.1224819072     1.4208457622
   12      C      -4.2062414775    -0.2095127226    -0.0509603826
   13      H      -4.6133019160    -1.1062032131     0.4257129091
   14      H      -4.8228184668     0.6409960425     0.2545020235
   15      H      -4.3163847110    -0.3294817429    -1.1338711568
   16      C      -2.1600438730     1.2794148975    -0.3044341206
   17      H      -2.7456232126     2.1516318805     0.0056751043
   18      H      -2.2529502498     1.2115494264    -1.3962106756
   19      C      -0.6872845130     1.4833597491     0.0733007054
   20      H      -0.3170527086     2.3908173594    -0.4150196965
   21      H      -0.6217212571     1.6561963794     1.1537520271
   22      C       1.7008567365     0.5045149494     0.0011002229
   23      O       2.1806895042     1.6119623018    -0.7924788887
   24      C       2.0175538714     0.7237573456     1.4775013541
   25      H       3.0940548886     0.8341905941     1.6061243300
   26      H       1.5241314769     1.6225139736     1.8565478842
   27      H       1.6970895220    -0.1260911253     2.0833640949
   28      C       2.5644204317    -0.6404843422    -0.5753755291
   29      O       3.4068561080    -1.2322972165     0.0457125868
   30      H       2.4000373406    -0.8196627911    -1.6548533560
   31      H       1.7587768657     2.4198980454    -0.4828149594
 ----------------------------------------------------------------
 Molecular Point Group                 C1    NOp =  1
 Largest Abelian Subgroup              C1    NOp =  1
 Nuclear Repulsion Energy =   890.0241742050 hartrees
 There are       51 alpha and       51 beta electrons
 Applying Cartesian multipole field
    Component          Value
    ---------          -----
     (2,0,0)        1.00000E-11
     (0,2,0)        2.00000E-11
     (0,0,2)       -3.00000E-11
 Nucleus-field energy     =     0.0000000249 hartrees
 Requested basis set is 6-311++G(d,p)
 There are 168 shells and 412 basis functions
 A cutoff of  1.0D-11 yielded  12194 shell pairs
 There are     73111 function pairs (     77596 Cartesian)
 Smallest overlap matrix eigenvalue = 1.89E-06

 Q-Chem warning in module stvman/mkSTV.C, line 306:

 Overlap eigenvalue is smaller than square root of threshold
 Use THRESH >= 12 to get rid of this warning

 Guess MOs from SCF MO coefficient file

 -----------------------------------------------------------------------
  General SCF calculation program by
  Eric Jon Sundstrom, Paul Horn, Yuezhi Mao, Dmitri Zuev, Alec White,
  David Stuck, Shaama M.S., Shane Yost, Joonho Lee, David Small,
  Daniel Levine, Susi Lehtola, Hugh Burton, Evgeny Epifanovsky
 -----------------------------------------------------------------------
 Exchange:     0.2000 Hartree-Fock + 0.0800 Slater + 0.7200 B88
 Correlation:  0.1900 VWN1RPA + 0.8100 LYP
 Using SG-1 standard quadrature grid
 using 6 threads for integral computing
 -------------------------------------------------------
 OpenMP Integral computing Module                
 Release: version 2.0, May 2017, Q-Chem Inc. Pleasanton 
 -------------------------------------------------------
 -------------------------------------------------------
 OpenMP BLAS3 based DFT computing Module                
 Release: version 1.0, May 2013, Q-Chem Inc. Pittsburgh 
 -------------------------------------------------------
 A restricted SCF calculation will be
 performed using DIIS
 SCF converges when DIIS error is below 1.0e-08
 ---------------------------------------
  Cycle       Energy         DIIS error
 ---------------------------------------
    1    -617.7493237351      3.72e-05  
    2    -617.7493642228      5.35e-06  
    3    -617.7493641782      6.69e-06  
    4    -617.7493647901      1.95e-06  
    5    -617.7493648373      8.57e-07  
    6    -617.7493648483      1.64e-07  
    7    -617.7493648487      5.41e-08  
    8    -617.7493648487      1.00e-08  
    9    -617.7493648488      3.55e-09  Convergence criterion met
 ---------------------------------------
 SCF time:   CPU 359.71s  wall 63.00s 
 SCF   energy in the final basis set =     -617.7493648488
 Total energy in the final basis set =     -617.7493648488

 --------------------------------------------------------------

                    Orbital Energies (a.u.)
 --------------------------------------------------------------

 Alpha MOs
 -- Occupied --
-19.1369 -19.1347 -19.1172 -10.2543 -10.2419 -10.2366 -10.1899 -10.1874
-10.1853 -10.1787 -10.1766 -10.1692 -10.1661  -1.0542  -1.0390  -1.0336
 -0.8538  -0.8009  -0.7570  -0.7479  -0.6970  -0.6710  -0.6329  -0.6005
 -0.5742  -0.5552  -0.5298  -0.5176  -0.4958  -0.4786  -0.4683  -0.4589
 -0.4430  -0.4331  -0.4191  -0.4089  -0.4071  -0.3999  -0.3910  -0.3898
 -0.3792  -0.3739  -0.3574  -0.3529  -0.3447  -0.3390  -0.3348  -0.3218
 -0.2964  -0.2831  -0.2510
 -- Virtual --
 -0.0284  -0.0193  -0.0086  -0.0045  -0.0003   0.0174   0.0201   0.0215
  0.0273   0.0298   0.0414   0.0450   0.0530   0.0555   0.0567   0.0633
  0.0705   0.0734   0.0778   0.0794   0.0914   0.0962   0.0978   0.1022
  0.1050   0.1099   0.1145   0.1147   0.1171   0.1212   0.1219   0.1263
  0.1312   0.1324   0.1352   0.1426   0.1429   0.1453   0.1482   0.1495
  0.1536   0.1563   0.1591   0.1629   0.1652   0.1685   0.1737   0.1752
  0.1784   0.1811   0.1867   0.1916   0.1941   0.1967   0.1987   0.2063
  0.2129   0.2146   0.2186   0.2211   0.2269   0.2326   0.2365   0.2396
  0.2467   0.2506   0.2518   0.2602   0.2645   0.2674   0.2721   0.2803
  0.2835   0.2837   0.2910   0.2999   0.3057   0.3138   0.3207   0.3251
  0.3275   0.3294   0.3348   0.3409   0.3440   0.3478   0.3535   0.3561
  0.3595   0.3616   0.3669   0.3776   0.3830   0.3878   0.3991   0.4025
  0.4149   0.4155   0.4292   0.4467   0.4645   0.4649   0.4751   0.4848
  0.4913   0.5021   0.5178   0.5261   0.5297   0.5362   0.5475   0.5603
  0.5800   0.5843   0.5990   0.6057   0.6109   0.6242   0.6325   0.6400
  0.6422   0.6499   0.6531   0.6687   0.6783   0.6795   0.6867   0.6971
  0.7035   0.7089   0.7230   0.7248   0.7350   0.7411   0.7442   0.7504
  0.7616   0.7701   0.7755   0.7799   0.7825   0.7872   0.7944   0.8057
  0.8116   0.8225   0.8272   0.8615   0.9045   0.9123   0.9208   0.9273
  0.9661   0.9772   1.0049   1.0189   1.0412   1.0535   1.0621   1.0936
  1.1082   1.1260   1.1279   1.1375   1.1803   1.1909   1.1999   1.2066
  1.2146   1.2363   1.2470   1.2599   1.2768   1.2971   1.3025   1.3094
  1.3290   1.3546   1.3636   1.3963   1.4342   1.4457   1.4523   1.4760
  1.4820   1.4923   1.5020   1.5211   1.5326   1.5401   1.5520   1.5571
  1.5725   1.5796   1.5852   1.5930   1.6001   1.6039   1.6066   1.6147
  1.6249   1.6282   1.6331   1.6381   1.6607   1.6634   1.6708   1.6830
  1.6913   1.7007   1.7130   1.7271   1.7379   1.7571   1.7728   1.7797
  1.7852   1.8038   1.8100   1.8250   1.8317   1.8486   1.8632   1.8873
  1.8905   1.9122   1.9313   1.9374   1.9487   1.9677   1.9823   2.0046
  2.0234   2.0385   2.0507   2.0677   2.0921   2.1059   2.1198   2.1340
  2.1401   2.1530   2.1797   2.1945   2.1991   2.2230   2.2420   2.2453
  2.2733   2.2835   2.3178   2.3360   2.3495   2.3848   2.4152   2.4165
  2.4276   2.4574   2.4745   2.4780   2.4886   2.4985   2.5121   2.5306
  2.5520   2.5615   2.5700   2.5789   2.6009   2.6075   2.6307   2.6541
  2.6670   2.6728   2.6874   2.7025   2.7154   2.7309   2.7387   2.7467
  2.7623   2.7647   2.7938   2.8121   2.8192   2.8577   2.8739   2.8918
  2.9016   2.9081   2.9249   2.9468   2.9668   2.9849   2.9981   3.0066
  3.0232   3.0300   3.0610   3.0751   3.0849   3.1131   3.1471   3.1686
  3.1980   3.2058   3.2215   3.2548   3.2891   3.3141   3.3184   3.3934
  3.4223   3.4560   3.5108   3.5286   3.5439   3.6011   3.7744   3.7810
  3.8080   3.8142   3.8238   3.8414   3.8615   3.8799   3.9011   3.9469
  3.9562   4.0302   4.0436   4.0996   4.1267   4.2125   4.2667   4.2778
  4.3026   4.3545   4.3766   5.0890   5.1494   5.1692   5.2072   5.4164
  5.4380   5.6581   5.6749   5.7736  23.7411  23.8055  23.8339  23.8670
 23.9004  23.9214  23.9377  23.9536  23.9767  23.9907  49.9505  49.9554
 50.0056
 --------------------------------------------------------------

          Ground-State Mulliken Net Atomic Charges

     Atom                 Charge (a.u.)
  ----------------------------------------
      1 C                     0.182688
      2 H                     0.278789
      3 C                    -0.526456
      4 H                     0.182955
      5 O                    -0.203102
      6 H                     0.262735
      7 C                    -0.552398
      8 H                     0.210483
      9 H                     0.134794
     10 C                     0.484739
     11 H                     0.158097
     12 C                    -0.741583
     13 H                     0.139027
     14 H                     0.137876
     15 H                     0.142493
     16 C                    -0.613662
     17 H                     0.174399
     18 H                     0.151216
     19 C                    -0.234831
     20 H                     0.095470
     21 H                     0.162550
     22 C                    -0.188653
     23 O                    -0.140731
     24 C                    -0.425665
     25 H                     0.195364
     26 H                     0.118677
     27 H                     0.187529
     28 C                     0.003084
     29 O                    -0.190419
     30 H                     0.150870
     31 H                     0.263667
  ----------------------------------------
  Sum of atomic charges =     0.000000

 -----------------------------------------------------------------
                    Cartesian Multipole Moments
 -----------------------------------------------------------------
    Charge (ESU x 10^10)
                 0.0000
    Dipole Moment (Debye)
         X      -4.7766      Y       1.2686      Z       1.6082
       Tot       5.1973
    Quadrupole Moments (Debye-Ang)
        XX     -97.1746     XY       5.1567     YY     -77.1535
        XZ       0.8125     YZ      -0.9007     ZZ     -81.2663
    Octopole Moments (Debye-Ang^2)
       XXX     -37.4467    XXY      17.5454    XYY      -1.8789
       YYY       0.3268    XXZ       1.0478    XYZ       6.5785
       YYZ       9.6406    XZZ       6.8624    YZZ      -3.7129
       ZZZ      -3.9927
    Hexadecapole Moments (Debye-Ang^3)
      XXXX   -2905.1492   XXXY      64.4852   XXYY    -613.9523
      XYYY      29.9653   YYYY    -676.4968   XXXZ     -18.3583
      XXYZ      19.2907   XYYZ      -3.0174   YYYZ     -34.5686
      XXZZ    -496.9737   XYZZ      -6.7816   YYZZ    -188.6052
      XZZZ      -9.8202   YZZZ      -1.8215   ZZZZ    -323.2897
 -----------------------------------------------------------------
 Calculating analytic gradient of the SCF energy
 Gradient of SCF Energy
            1           2           3           4           5           6
    1   0.0000001  -0.0000037   0.0000116  -0.0000040   0.0000157  -0.0000003
    2   0.0000287  -0.0000088   0.0000616  -0.0000350  -0.0000330   0.0000178
    3   0.0000401   0.0000000   0.0000500  -0.0000204  -0.0000350   0.0000225
            7           8           9          10          11          12
    1  -0.0000098  -0.0000142   0.0000008   0.0000118   0.0000015   0.0000171
    2  -0.0000166   0.0000007   0.0000040   0.0000107   0.0000003   0.0000068
    3  -0.0000296   0.0000031   0.0000007   0.0000069   0.0000035   0.0000023
           13          14          15          16          17          18
    1  -0.0000021   0.0000012  -0.0000059   0.0000053  -0.0000011   0.0000048
    2   0.0000094   0.0000101   0.0000089   0.0000308   0.0000021   0.0000072
    3   0.0000072   0.0000087   0.0000050   0.0000185   0.0000034   0.0000011
           19          20          21          22          23          24
    1  -0.0000364  -0.0000132   0.0000211  -0.0001070   0.0002593   0.0000654
    2  -0.0000576   0.0000241   0.0000196  -0.0000864   0.0001178  -0.0000185
    3   0.0000028   0.0000062   0.0000053   0.0000579   0.0001698  -0.0000560
           25          26          27          28          29          30
    1   0.0000018   0.0000009  -0.0000239  -0.0000176  -0.0000246  -0.0000085
    2  -0.0000197  -0.0000105   0.0000026  -0.0000378  -0.0000135  -0.0000179
    3  -0.0000072  -0.0000110   0.0000288  -0.0001826   0.0000348   0.0000406
           31
    1  -0.0001462
    2  -0.0000079
    3  -0.0001774
 Max gradient component =       2.593E-04
 RMS gradient           =       5.271E-05
 Gradient time:  CPU 115.28 s  wall 19.46 s
 Geometry Optimization Parameters
   NAtoms,    NIC,     NZ,  NCons,   NDum,   NFix, NCnnct, MaxDiis
       31     245       0       0       0       0       0       0

 Cartesian Hessian Update
 Hessian Updated using BFGS Update


** GEOMETRY OPTIMIZATION IN DELOCALIZED INTERNAL COORDINATES **
   Searching for a Minimum

   Optimization Cycle:  14

                       Coordinates (Angstroms)
     ATOM                X               Y               Z
      1  C         0.1896903195    0.2770207581   -0.3191616862
      2  H         0.1354748791    0.1630682288   -1.4100561386
      3  C        -0.3881363270   -1.0085917120    0.2866006965
      4  H        -0.2831138745   -0.9719287829    1.3801471718
      5  O         0.3939476254   -2.0931944277   -0.2330648793
      6  H         0.2705170764   -2.8770635729    0.3109365793
      7  C        -1.8677155274   -1.1955810302   -0.0679548649
      8  H        -1.9371124474   -1.3591018594   -1.1503496310
      9  H        -2.2381113485   -2.1091738130    0.4128421681
     10  C        -2.7379599391    0.0062050731    0.3286716777
     11  H        -2.6848639245    0.1224819072    1.4208457622
     12  C        -4.2062414775   -0.2095127226   -0.0509603826
     13  H        -4.6133019160   -1.1062032131    0.4257129091
     14  H        -4.8228184668    0.6409960425    0.2545020235
     15  H        -4.3163847110   -0.3294817429   -1.1338711568
     16  C        -2.1600438730    1.2794148975   -0.3044341206
     17  H        -2.7456232126    2.1516318805    0.0056751043
     18  H        -2.2529502498    1.2115494264   -1.3962106756
     19  C        -0.6872845130    1.4833597491    0.0733007054
     20  H        -0.3170527086    2.3908173594   -0.4150196965
     21  H        -0.6217212571    1.6561963794    1.1537520271
     22  C         1.7008567365    0.5045149494    0.0011002229
     23  O         2.1806895042    1.6119623018   -0.7924788887
     24  C         2.0175538714    0.7237573456    1.4775013541
     25  H         3.0940548886    0.8341905941    1.6061243300
     26  H         1.5241314769    1.6225139736    1.8565478842
     27  H         1.6970895220   -0.1260911253    2.0833640949
     28  C         2.5644204317   -0.6404843422   -0.5753755291
     29  O         3.4068561080   -1.2322972165    0.0457125868
     30  H         2.4000373406   -0.8196627911   -1.6548533560
     31  H         1.7587768657    2.4198980454   -0.4828149594
   Point Group: c1    Number of degrees of freedom:    87


   Energy is   -617.749364849

 Hessian Updated using BFGS Update

 87 Hessian modes will be used to form the next step
  Hessian Eigenvalues:
     0.001068    0.003460    0.004830    0.005589    0.006375    0.006981
     0.007433    0.008378    0.019899    0.021097    0.027167    0.037423
     0.039291    0.040164    0.042850    0.043578    0.047301    0.047312
     0.049168    0.049757    0.050549    0.051341    0.054268    0.056165
     0.056201    0.056880    0.057062    0.058008    0.061913    0.068085
     0.070278    0.079008    0.082197    0.083395    0.083450    0.088818
     0.092827    0.107695    0.131463    0.147904    0.157763    0.159482
     0.159911    0.160022    0.160062    0.160234    0.160638    0.161309
     0.162387    0.163376    0.172157    0.176871    0.189808    0.198629
     0.219894    0.232483    0.266510    0.276851    0.280259    0.287243
     0.290051    0.291568    0.295154    0.297960    0.299310    0.331245
     0.336601    0.338425    0.338836    0.339317    0.339348    0.340402
     0.340691    0.340915    0.341421    0.341879    0.342217    0.342230
     0.342424    0.342528    0.345671    0.365273    0.410962    0.446947
     0.526414    0.537862    0.923286

 Minimum Search - Taking Simple RFO Step
 Searching for Lamda that Minimizes Along All modes
 Value Taken    Lamda =  -0.00000322
 Step Taken.  Stepsize is  0.023442

                             Maximum     Tolerance    Cnvgd?
         Gradient           0.000137      0.000300     YES
         Displacement       0.009580      0.001200      NO
         Energy change     -0.000004      0.000001      NO


 New Cartesian Coordinates Obtained by Inverse Iteration

 Displacement from previous Coordinates is:  0.027104
 ----------------------------------------------------------------
             Standard Nuclear Orientation (Angstroms)
    I     Atom           X                Y                Z
 ----------------------------------------------------------------
    1      C       0.1893158781     0.2772047454    -0.3197621052
    2      H       0.1355772458     0.1628241596    -1.4106534484
    3      C      -0.3884442209    -1.0084340587     0.2859388628
    4      H      -0.2829430514    -0.9723346279     1.3794124198
    5      O       0.3936689627    -2.0930444605    -0.2345407362
    6      H       0.2753917941    -2.8752630656     0.3129764394
    7      C      -1.8679300662    -1.1955749834    -0.0683382171
    8      H      -1.9377029027    -1.3587222440    -1.1507669291
    9      H      -2.2382122911    -2.1093243172     0.4121706147
   10      C      -2.7378886850     0.0062863145     0.3288031605
   11      H      -2.6838783442     0.1227596728     1.4209166017
   12      C      -4.2065275831    -0.2094385431    -0.0495810699
   13      H      -4.6132683965    -1.1059184357     0.4277565971
   14      H      -4.8227871957     0.6412369954     0.2560594738
   15      H      -4.3174829060    -0.3298257362    -1.1323595266
   16      C      -2.1606496475     1.2792467872    -0.3052541716
   17      H      -2.7462062010     2.1514624642     0.0049395073
   18      H      -2.2543599146     1.2108918627    -1.3969272782
   19      C      -0.6877084353     1.4840573979     0.0712566909
   20      H      -0.3176457552     2.3902361122    -0.4194605809
   21      H      -0.6216989110     1.6591930449     1.1512583530
   22      C       1.7001890973     0.5041041391     0.0010909192
   23      O       2.1804989445     1.6120690427    -0.7919310589
   24      C       2.0166974109     0.7226896078     1.4776876395
   25      H       3.0929856173     0.8356392998     1.6059883533
   26      H       1.5211668435     1.6197740553     1.8578453990
   27      H       1.6988113999    -0.1285962310     2.0828960225
   28      C       2.5639873973    -0.6406103243    -0.5752958270
   29      O       3.4051909727    -1.2334959967     0.0465546324
   30      H       2.4009940699    -0.8188595679    -1.6550863146
   31      H       1.7645197458     2.4209774511    -0.4768630906
 ----------------------------------------------------------------
 Molecular Point Group                 C1    NOp =  1
 Largest Abelian Subgroup              C1    NOp =  1
 Nuclear Repulsion Energy =   890.0406857822 hartrees
 There are       51 alpha and       51 beta electrons
 Applying Cartesian multipole field
    Component          Value
    ---------          -----
     (2,0,0)        1.00000E-11
     (0,2,0)        2.00000E-11
     (0,0,2)       -3.00000E-11
 Nucleus-field energy     =     0.0000000249 hartrees
 Requested basis set is 6-311++G(d,p)
 There are 168 shells and 412 basis functions
 A cutoff of  1.0D-11 yielded  12193 shell pairs
 There are     73106 function pairs (     77590 Cartesian)
 Smallest overlap matrix eigenvalue = 1.88E-06

 Q-Chem warning in module stvman/mkSTV.C, line 306:

 Overlap eigenvalue is smaller than square root of threshold
 Use THRESH >= 12 to get rid of this warning

 Guess MOs from SCF MO coefficient file

 -----------------------------------------------------------------------
  General SCF calculation program by
  Eric Jon Sundstrom, Paul Horn, Yuezhi Mao, Dmitri Zuev, Alec White,
  David Stuck, Shaama M.S., Shane Yost, Joonho Lee, David Small,
  Daniel Levine, Susi Lehtola, Hugh Burton, Evgeny Epifanovsky
 -----------------------------------------------------------------------
 Exchange:     0.2000 Hartree-Fock + 0.0800 Slater + 0.7200 B88
 Correlation:  0.1900 VWN1RPA + 0.8100 LYP
 Using SG-1 standard quadrature grid
 using 6 threads for integral computing
 -------------------------------------------------------
 OpenMP Integral computing Module                
 Release: version 2.0, May 2017, Q-Chem Inc. Pleasanton 
 -------------------------------------------------------
 -------------------------------------------------------
 OpenMP BLAS3 based DFT computing Module                
 Release: version 1.0, May 2013, Q-Chem Inc. Pittsburgh 
 -------------------------------------------------------
 A restricted SCF calculation will be
 performed using DIIS
 SCF converges when DIIS error is below 1.0e-08
 ---------------------------------------
  Cycle       Energy         DIIS error
 ---------------------------------------
    1    -617.7493438114      2.89e-05  
    2    -617.7493671952      3.85e-06  
    3    -617.7493672744      4.06e-06  
    4    -617.7493674995      1.19e-06  
    5    -617.7493675188      3.41e-07  
    6    -617.7493675204      1.55e-07  
    7    -617.7493675208      5.44e-08  
    8    -617.7493675209      8.18e-09  Convergence criterion met
 ---------------------------------------
 SCF time:   CPU 319.97s  wall 56.00s 
 SCF   energy in the final basis set =     -617.7493675209
 Total energy in the final basis set =     -617.7493675209

 --------------------------------------------------------------

                    Orbital Energies (a.u.)
 --------------------------------------------------------------

 Alpha MOs
 -- Occupied --
-19.1368 -19.1347 -19.1172 -10.2544 -10.2420 -10.2366 -10.1898 -10.1873
-10.1852 -10.1786 -10.1765 -10.1692 -10.1662  -1.0542  -1.0389  -1.0335
 -0.8537  -0.8008  -0.7569  -0.7479  -0.6970  -0.6710  -0.6328  -0.6005
 -0.5742  -0.5552  -0.5298  -0.5175  -0.4959  -0.4785  -0.4682  -0.4589
 -0.4430  -0.4331  -0.4191  -0.4089  -0.4070  -0.3998  -0.3911  -0.3899
 -0.3792  -0.3739  -0.3574  -0.3529  -0.3446  -0.3389  -0.3348  -0.3217
 -0.2965  -0.2830  -0.2510
 -- Virtual --
 -0.0284  -0.0193  -0.0086  -0.0045  -0.0003   0.0174   0.0201   0.0215
  0.0273   0.0298   0.0414   0.0450   0.0530   0.0555   0.0567   0.0633
  0.0705   0.0734   0.0778   0.0794   0.0914   0.0961   0.0978   0.1022
  0.1050   0.1100   0.1145   0.1147   0.1171   0.1212   0.1219   0.1263
  0.1312   0.1324   0.1352   0.1426   0.1429   0.1454   0.1483   0.1495
  0.1536   0.1562   0.1591   0.1630   0.1652   0.1686   0.1737   0.1752
  0.1783   0.1811   0.1867   0.1916   0.1941   0.1967   0.1986   0.2063
  0.2129   0.2146   0.2186   0.2211   0.2269   0.2326   0.2366   0.2397
  0.2468   0.2506   0.2518   0.2601   0.2645   0.2674   0.2721   0.2804
  0.2835   0.2837   0.2911   0.2999   0.3058   0.3138   0.3208   0.3252
  0.3275   0.3294   0.3347   0.3410   0.3441   0.3478   0.3535   0.3560
  0.3596   0.3617   0.3668   0.3776   0.3830   0.3878   0.3991   0.4026
  0.4148   0.4155   0.4293   0.4466   0.4646   0.4650   0.4751   0.4848
  0.4914   0.5021   0.5178   0.5262   0.5299   0.5363   0.5472   0.5600
  0.5799   0.5842   0.5992   0.6058   0.6109   0.6243   0.6325   0.6401
  0.6421   0.6500   0.6532   0.6686   0.6785   0.6798   0.6867   0.6970
  0.7034   0.7088   0.7231   0.7248   0.7351   0.7412   0.7443   0.7504
  0.7617   0.7702   0.7756   0.7799   0.7826   0.7875   0.7943   0.8057
  0.8118   0.8226   0.8271   0.8615   0.9042   0.9122   0.9208   0.9274
  0.9661   0.9774   1.0049   1.0188   1.0410   1.0537   1.0621   1.0933
  1.1081   1.1260   1.1281   1.1376   1.1802   1.1910   1.1999   1.2067
  1.2147   1.2363   1.2470   1.2599   1.2766   1.2976   1.3025   1.3095
  1.3292   1.3545   1.3634   1.3967   1.4347   1.4457   1.4525   1.4760
  1.4819   1.4926   1.5019   1.5211   1.5326   1.5400   1.5519   1.5571
  1.5726   1.5795   1.5849   1.5929   1.6001   1.6038   1.6065   1.6147
  1.6251   1.6281   1.6330   1.6382   1.6606   1.6635   1.6710   1.6829
  1.6913   1.7010   1.7128   1.7271   1.7380   1.7574   1.7728   1.7798
  1.7852   1.8039   1.8102   1.8253   1.8317   1.8484   1.8633   1.8870
  1.8909   1.9124   1.9313   1.9377   1.9484   1.9676   1.9823   2.0047
  2.0235   2.0386   2.0506   2.0676   2.0923   2.1063   2.1199   2.1346
  2.1402   2.1531   2.1798   2.1946   2.1994   2.2231   2.2419   2.2453
  2.2734   2.2836   2.3177   2.3361   2.3493   2.3850   2.4152   2.4165
  2.4276   2.4575   2.4746   2.4781   2.4887   2.4986   2.5122   2.5306
  2.5520   2.5616   2.5702   2.5789   2.6007   2.6075   2.6306   2.6543
  2.6667   2.6727   2.6880   2.7024   2.7156   2.7312   2.7388   2.7468
  2.7624   2.7648   2.7939   2.8121   2.8194   2.8582   2.8737   2.8917
  2.9028   2.9083   2.9248   2.9469   2.9668   2.9843   2.9983   3.0066
  3.0233   3.0303   3.0610   3.0754   3.0850   3.1135   3.1472   3.1684
  3.1974   3.2054   3.2213   3.2547   3.2894   3.3138   3.3181   3.3933
  3.4223   3.4562   3.5107   3.5287   3.5439   3.6012   3.7743   3.7811
  3.8080   3.8141   3.8240   3.8414   3.8615   3.8800   3.9006   3.9471
  3.9562   4.0302   4.0435   4.0995   4.1267   4.2127   4.2667   4.2777
  4.3023   4.3548   4.3766   5.0890   5.1494   5.1699   5.2075   5.4162
  5.4375   5.6580   5.6747   5.7735  23.7411  23.8057  23.8340  23.8670
 23.9003  23.9214  23.9377  23.9537  23.9767  23.9907  49.9505  49.9554
 50.0057
 --------------------------------------------------------------

          Ground-State Mulliken Net Atomic Charges

     Atom                 Charge (a.u.)
  ----------------------------------------
      1 C                     0.185344
      2 H                     0.278653
      3 C                    -0.528726
      4 H                     0.182677
      5 O                    -0.203237
      6 H                     0.262774
      7 C                    -0.549722
      8 H                     0.210508
      9 H                     0.134996
     10 C                     0.484917
     11 H                     0.158015
     12 C                    -0.741750
     13 H                     0.139003
     14 H                     0.137858
     15 H                     0.142477
     16 C                    -0.615992
     17 H                     0.174364
     18 H                     0.151170
     19 C                    -0.235175
     20 H                     0.096092
     21 H                     0.162233
     22 C                    -0.188133
     23 O                    -0.141863
     24 C                    -0.426061
     25 H                     0.195661
     26 H                     0.118278
     27 H                     0.187997
     28 C                     0.003234
     29 O                    -0.190432
     30 H                     0.150871
     31 H                     0.263968
  ----------------------------------------
  Sum of atomic charges =     0.000000

 -----------------------------------------------------------------
                    Cartesian Multipole Moments
 -----------------------------------------------------------------
    Charge (ESU x 10^10)
                 0.0000
    Dipole Moment (Debye)
         X      -4.7565      Y       1.2755      Z       1.6191
       Tot       5.1838
    Quadrupole Moments (Debye-Ang)
        XX     -97.1344     XY       5.1658     YY     -77.1685
        XZ       0.8239     YZ      -0.8959     ZZ     -81.2657
    Octopole Moments (Debye-Ang^2)
       XXX     -37.1799    XXY      17.6335    XYY      -1.7003
       YYY       0.4890    XXZ       1.0457    XYZ       6.5956
       YYZ       9.7566    XZZ       6.8932    YZZ      -3.7320
       ZZZ      -3.9556
    Hexadecapole Moments (Debye-Ang^3)
      XXXX   -2904.5191   XXXY      64.8636   XXYY    -613.6362
      XYYY      30.1779   YYYY    -676.8148   XXXZ     -18.4045
      XXYZ      19.3630   XYYZ      -2.9130   YYYZ     -34.5012
      XXZZ    -496.9123   XYZZ      -6.7761   YYZZ    -188.6507
      XZZZ      -9.8267   YZZZ      -1.7633   ZZZZ    -323.2637
 -----------------------------------------------------------------
 Calculating analytic gradient of the SCF energy
 Gradient of SCF Energy
            1           2           3           4           5           6
    1   0.0000707  -0.0000063  -0.0000647   0.0000077   0.0000727   0.0000054
    2   0.0000608  -0.0000067   0.0001476  -0.0000427  -0.0000922   0.0000253
    3   0.0000560  -0.0000066   0.0001151  -0.0000245  -0.0001006   0.0000431
            7           8           9          10          11          12
    1   0.0000458  -0.0000294  -0.0000022   0.0000379   0.0000014  -0.0000002
    2  -0.0000455   0.0000018   0.0000064   0.0000464  -0.0000093   0.0000222
    3  -0.0000339   0.0000010  -0.0000144   0.0000186   0.0000036  -0.0000102
           13          14          15          16          17          18
    1   0.0000008   0.0000007  -0.0000021   0.0000035   0.0000003   0.0000075
    2   0.0000109   0.0000103   0.0000073  -0.0000099   0.0000009   0.0000159
    3   0.0000084   0.0000113   0.0000054   0.0000090   0.0000192   0.0000024
           19          20          21          22          23          24
    1  -0.0000717  -0.0000148   0.0000031  -0.0002048   0.0002847   0.0000416
    2  -0.0000265   0.0000165   0.0000348  -0.0002486   0.0001663   0.0000040
    3   0.0000591  -0.0000227  -0.0000284   0.0000422   0.0001408  -0.0000356
           25          26          27          28          29          30
    1   0.0000011   0.0000097  -0.0000008  -0.0000357  -0.0000112  -0.0000130
    2  -0.0000184  -0.0000337  -0.0000117   0.0000388  -0.0000466  -0.0000236
    3  -0.0000144  -0.0000216   0.0000475  -0.0002384   0.0000831   0.0000704
           31
    1  -0.0001379
    2  -0.0000010
    3  -0.0001849
 Max gradient component =       2.847E-04
 RMS gradient           =       7.142E-05
 Gradient time:  CPU 115.33 s  wall 19.47 s
 Geometry Optimization Parameters
   NAtoms,    NIC,     NZ,  NCons,   NDum,   NFix, NCnnct, MaxDiis
       31     245       0       0       0       0       0       0

 Cartesian Hessian Update
 Hessian Updated using BFGS Update


** GEOMETRY OPTIMIZATION IN DELOCALIZED INTERNAL COORDINATES **
   Searching for a Minimum

   Optimization Cycle:  15

                       Coordinates (Angstroms)
     ATOM                X               Y               Z
      1  C         0.1893158781    0.2772047454   -0.3197621052
      2  H         0.1355772458    0.1628241596   -1.4106534484
      3  C        -0.3884442209   -1.0084340587    0.2859388628
      4  H        -0.2829430514   -0.9723346279    1.3794124198
      5  O         0.3936689627   -2.0930444605   -0.2345407362
      6  H         0.2753917941   -2.8752630656    0.3129764394
      7  C        -1.8679300662   -1.1955749834   -0.0683382171
      8  H        -1.9377029027   -1.3587222440   -1.1507669291
      9  H        -2.2382122911   -2.1093243172    0.4121706147
     10  C        -2.7378886850    0.0062863145    0.3288031605
     11  H        -2.6838783442    0.1227596728    1.4209166017
     12  C        -4.2065275831   -0.2094385431   -0.0495810699
     13  H        -4.6132683965   -1.1059184357    0.4277565971
     14  H        -4.8227871957    0.6412369954    0.2560594738
     15  H        -4.3174829060   -0.3298257362   -1.1323595266
     16  C        -2.1606496475    1.2792467872   -0.3052541716
     17  H        -2.7462062010    2.1514624642    0.0049395073
     18  H        -2.2543599146    1.2108918627   -1.3969272782
     19  C        -0.6877084353    1.4840573979    0.0712566909
     20  H        -0.3176457552    2.3902361122   -0.4194605809
     21  H        -0.6216989110    1.6591930449    1.1512583530
     22  C         1.7001890973    0.5041041391    0.0010909192
     23  O         2.1804989445    1.6120690427   -0.7919310589
     24  C         2.0166974109    0.7226896078    1.4776876395
     25  H         3.0929856173    0.8356392998    1.6059883533
     26  H         1.5211668435    1.6197740553    1.8578453990
     27  H         1.6988113999   -0.1285962310    2.0828960225
     28  C         2.5639873973   -0.6406103243   -0.5752958270
     29  O         3.4051909727   -1.2334959967    0.0465546324
     30  H         2.4009940699   -0.8188595679   -1.6550863146
     31  H         1.7645197458    2.4209774511   -0.4768630906
   Point Group: c1    Number of degrees of freedom:    87


   Energy is   -617.749367521

 Hessian Updated using BFGS Update

 87 Hessian modes will be used to form the next step
  Hessian Eigenvalues:
     0.001065    0.001705    0.004851    0.005587    0.006370    0.007018
     0.007367    0.008313    0.016560    0.020537    0.021449    0.037441
     0.039259    0.040279    0.042912    0.043538    0.047249    0.047319
     0.049195    0.049812    0.050616    0.050988    0.054572    0.056119
     0.056204    0.056933    0.057074    0.058102    0.061887    0.068137
     0.070007    0.079044    0.082207    0.083448    0.083561    0.089044
     0.092864    0.107798    0.134133    0.147919    0.157227    0.159375
     0.159989    0.160008    0.160058    0.160184    0.160746    0.161309
     0.162757    0.163424    0.173014    0.178375    0.189831    0.198630
     0.219715    0.229850    0.266888    0.276973    0.280533    0.287150
     0.290725    0.291483    0.295768    0.297420    0.299274    0.331623
     0.336473    0.338396    0.338836    0.339282    0.339342    0.340352
     0.340642    0.341191    0.341514    0.341619    0.342212    0.342230
     0.342352    0.342742    0.345842    0.372070    0.416536    0.450175
     0.526391    0.537865    0.925808

 Minimum Search - Taking Simple RFO Step
 Searching for Lamda that Minimizes Along All modes
 Value Taken    Lamda =  -0.00000949
 Step Taken.  Stepsize is  0.066025

                             Maximum     Tolerance    Cnvgd?
         Gradient           0.000167      0.000300     YES
         Displacement       0.027968      0.001200      NO
         Energy change     -0.000003      0.000001      NO


 New Cartesian Coordinates Obtained by Inverse Iteration

 Displacement from previous Coordinates is:  0.083498
 ----------------------------------------------------------------
             Standard Nuclear Orientation (Angstroms)
    I     Atom           X                Y                Z
 ----------------------------------------------------------------
    1      C       0.1882117605     0.2772062254    -0.3211386738
    2      H       0.1354410969     0.1608818932    -1.4119123738
    3      C      -0.3894550324    -1.0077443766     0.2859675082
    4      H      -0.2831035471    -0.9713405579     1.3792617484
    5      O       0.3926861623    -2.0930517090    -0.2346858132
    6      H       0.2863004622    -2.8707071424     0.3217077448
    7      C      -1.8687924336    -1.1956233609    -0.0673941834
    8      H      -1.9391576868    -1.3597428689    -1.1496361871
    9      H      -2.2388676979    -2.1089233821     0.4139782210
   10      C      -2.7381947945     0.0070518983     0.3287443297
   11      H      -2.6826252913     0.1256044857     1.4205708990
   12      C      -4.2074694840    -0.2092230868    -0.0471263943
   13      H      -4.6137817314    -1.1044678136     0.4328857850
   14      H      -4.8230786133     0.6423496101     0.2573135014
   15      H      -4.3197929980    -0.3321746095    -1.1294688718
   16      C      -2.1619618406     1.2785976408    -0.3088486647
   17      H      -2.7475001365     2.1513717603    -0.0001067525
   18      H      -2.2568961785     1.2075902596    -1.4002385971
   19      C      -0.6887142476     1.4855496595     0.0654325232
   20      H      -0.3184207340     2.3882186977    -0.4311219240
   21      H      -0.6221499377     1.6663116251     1.1444344206
   22      C       1.6985384240     0.5035873746     0.0006408791
   23      O       2.1781547676     1.6145429268    -0.7892191731
   24      C       2.0152163920     0.7178979191     1.4779521823
   25      H       3.0908197756     0.8387408428     1.6051777579
   26      H       1.5129941012     1.6089690877     1.8634333933
   27      H       1.7055718930    -0.1390317271     2.0793523547
   28      C       2.5632567661    -0.6387703869    -0.5783006409
   29      O       3.4032274754    -1.2342888281     0.0428783250
   30      H       2.4021108894    -0.8133204943    -1.6589843508
   31      H       1.7810932914     2.4251489975    -0.4548176405
 ----------------------------------------------------------------
 Molecular Point Group                 C1    NOp =  1
 Largest Abelian Subgroup              C1    NOp =  1
 Nuclear Repulsion Energy =   890.0550350485 hartrees
 There are       51 alpha and       51 beta electrons
 Applying Cartesian multipole field
    Component          Value
    ---------          -----
     (2,0,0)        1.00000E-11
     (0,2,0)        2.00000E-11
     (0,0,2)       -3.00000E-11
 Nucleus-field energy     =     0.0000000249 hartrees
 Requested basis set is 6-311++G(d,p)
 There are 168 shells and 412 basis functions
 A cutoff of  1.0D-11 yielded  12191 shell pairs
 There are     73104 function pairs (     77588 Cartesian)
 Smallest overlap matrix eigenvalue = 1.87E-06

 Q-Chem warning in module stvman/mkSTV.C, line 306:

 Overlap eigenvalue is smaller than square root of threshold
 Use THRESH >= 12 to get rid of this warning

 Guess MOs from SCF MO coefficient file

 -----------------------------------------------------------------------
  General SCF calculation program by
  Eric Jon Sundstrom, Paul Horn, Yuezhi Mao, Dmitri Zuev, Alec White,
  David Stuck, Shaama M.S., Shane Yost, Joonho Lee, David Small,
  Daniel Levine, Susi Lehtola, Hugh Burton, Evgeny Epifanovsky
 -----------------------------------------------------------------------
 Exchange:     0.2000 Hartree-Fock + 0.0800 Slater + 0.7200 B88
 Correlation:  0.1900 VWN1RPA + 0.8100 LYP
 Using SG-1 standard quadrature grid
 using 6 threads for integral computing
 -------------------------------------------------------
 OpenMP Integral computing Module                
 Release: version 2.0, May 2017, Q-Chem Inc. Pleasanton 
 -------------------------------------------------------
 -------------------------------------------------------
 OpenMP BLAS3 based DFT computing Module                
 Release: version 1.0, May 2013, Q-Chem Inc. Pittsburgh 
 -------------------------------------------------------
 A restricted SCF calculation will be
 performed using DIIS
 SCF converges when DIIS error is below 1.0e-08
 ---------------------------------------
  Cycle       Energy         DIIS error
 ---------------------------------------
    1    -617.7491647902      8.64e-05  
    2    -617.7493716562      1.15e-05  
    3    -617.7493721116      1.26e-05  
    4    -617.7493743082      3.47e-06  
    5    -617.7493744574      1.38e-06  
    6    -617.7493744876      4.31e-07  
    7    -617.7493744900      1.69e-07  
    8    -617.7493744906      2.18e-08  
    9    -617.7493744906      1.02e-08  
   10    -617.7493744905      3.27e-09  Convergence criterion met
 ---------------------------------------
 SCF time:   CPU 399.62s  wall 70.00s 
 SCF   energy in the final basis set =     -617.7493744905
 Total energy in the final basis set =     -617.7493744905

 --------------------------------------------------------------

                    Orbital Energies (a.u.)
 --------------------------------------------------------------

 Alpha MOs
 -- Occupied --
-19.1367 -19.1348 -19.1173 -10.2545 -10.2420 -10.2365 -10.1895 -10.1871
-10.1848 -10.1784 -10.1763 -10.1690 -10.1666  -1.0543  -1.0386  -1.0336
 -0.8535  -0.8008  -0.7568  -0.7479  -0.6971  -0.6710  -0.6325  -0.6003
 -0.5739  -0.5552  -0.5297  -0.5172  -0.4962  -0.4784  -0.4681  -0.4590
 -0.4428  -0.4331  -0.4193  -0.4086  -0.4069  -0.3995  -0.3913  -0.3898
 -0.3792  -0.3737  -0.3575  -0.3527  -0.3443  -0.3389  -0.3347  -0.3215
 -0.2967  -0.2829  -0.2510
 -- Virtual --
 -0.0284  -0.0192  -0.0086  -0.0045  -0.0001   0.0174   0.0200   0.0215
  0.0274   0.0299   0.0414   0.0449   0.0531   0.0556   0.0566   0.0636
  0.0704   0.0733   0.0779   0.0795   0.0915   0.0961   0.0976   0.1023
  0.1049   0.1102   0.1144   0.1147   0.1172   0.1213   0.1221   0.1262
  0.1312   0.1325   0.1352   0.1426   0.1430   0.1456   0.1484   0.1496
  0.1535   0.1560   0.1591   0.1631   0.1651   0.1687   0.1737   0.1752
  0.1782   0.1811   0.1869   0.1917   0.1941   0.1969   0.1984   0.2063
  0.2128   0.2146   0.2187   0.2211   0.2269   0.2325   0.2366   0.2398
  0.2469   0.2505   0.2518   0.2599   0.2649   0.2672   0.2723   0.2808
  0.2835   0.2839   0.2913   0.2999   0.3060   0.3137   0.3211   0.3252
  0.3276   0.3294   0.3344   0.3412   0.3444   0.3477   0.3536   0.3557
  0.3598   0.3620   0.3666   0.3775   0.3828   0.3879   0.3992   0.4028
  0.4144   0.4155   0.4296   0.4467   0.4647   0.4651   0.4753   0.4849
  0.4915   0.5019   0.5178   0.5264   0.5303   0.5365   0.5466   0.5593
  0.5798   0.5841   0.5994   0.6062   0.6111   0.6244   0.6322   0.6403
  0.6415   0.6501   0.6534   0.6684   0.6788   0.6808   0.6867   0.6966
  0.7032   0.7086   0.7235   0.7250   0.7355   0.7413   0.7448   0.7503
  0.7619   0.7703   0.7759   0.7802   0.7828   0.7883   0.7940   0.8056
  0.8122   0.8229   0.8269   0.8617   0.9034   0.9121   0.9209   0.9276
  0.9662   0.9777   1.0051   1.0187   1.0405   1.0544   1.0624   1.0926
  1.1077   1.1257   1.1287   1.1380   1.1801   1.1911   1.1999   1.2067
  1.2151   1.2361   1.2466   1.2598   1.2762   1.2989   1.3025   1.3097
  1.3296   1.3539   1.3632   1.3979   1.4363   1.4457   1.4529   1.4758
  1.4816   1.4932   1.5016   1.5212   1.5326   1.5400   1.5520   1.5571
  1.5726   1.5791   1.5836   1.5926   1.6000   1.6038   1.6059   1.6146
  1.6257   1.6280   1.6331   1.6384   1.6605   1.6635   1.6715   1.6826
  1.6917   1.7015   1.7126   1.7272   1.7381   1.7586   1.7728   1.7801
  1.7852   1.8039   1.8109   1.8261   1.8317   1.8480   1.8637   1.8857
  1.8920   1.9128   1.9312   1.9386   1.9472   1.9674   1.9825   2.0049
  2.0237   2.0387   2.0506   2.0675   2.0930   2.1073   2.1201   2.1360
  2.1408   2.1530   2.1800   2.1952   2.1999   2.2234   2.2418   2.2455
  2.2736   2.2841   2.3177   2.3364   2.3492   2.3853   2.4152   2.4167
  2.4276   2.4578   2.4747   2.4782   2.4888   2.4987   2.5126   2.5307
  2.5523   2.5619   2.5706   2.5791   2.6001   2.6075   2.6300   2.6546
  2.6660   2.6727   2.6893   2.7023   2.7161   2.7320   2.7390   2.7471
  2.7626   2.7650   2.7943   2.8122   2.8199   2.8597   2.8731   2.8913
  2.9059   2.9091   2.9245   2.9472   2.9668   2.9825   2.9986   3.0067
  3.0238   3.0310   3.0607   3.0759   3.0850   3.1150   3.1473   3.1675
  3.1953   3.2045   3.2209   3.2547   3.2899   3.3135   3.3176   3.3932
  3.4224   3.4567   3.5107   3.5291   3.5437   3.6015   3.7742   3.7813
  3.8082   3.8140   3.8243   3.8414   3.8616   3.8801   3.8997   3.9471
  3.9563   4.0303   4.0431   4.0998   4.1266   4.2131   4.2668   4.2773
  4.3017   4.3554   4.3765   5.0887   5.1494   5.1716   5.2084   5.4159
  5.4362   5.6581   5.6745   5.7733  23.7410  23.8061  23.8344  23.8671
 23.9001  23.9216  23.9379  23.9540  23.9769  23.9905  49.9504  49.9552
 50.0056
 --------------------------------------------------------------

          Ground-State Mulliken Net Atomic Charges

     Atom                 Charge (a.u.)
  ----------------------------------------
      1 C                     0.195127
      2 H                     0.278117
      3 C                    -0.533908
      4 H                     0.181800
      5 O                    -0.203264
      6 H                     0.262742
      7 C                    -0.543278
      8 H                     0.210546
      9 H                     0.135532
     10 C                     0.485063
     11 H                     0.157826
     12 C                    -0.742326
     13 H                     0.138905
     14 H                     0.137812
     15 H                     0.142439
     16 C                    -0.622672
     17 H                     0.174329
     18 H                     0.150942
     19 C                    -0.237624
     20 H                     0.097873
     21 H                     0.161294
     22 C                    -0.186901
     23 O                    -0.145293
     24 C                    -0.427295
     25 H                     0.196596
     26 H                     0.117114
     27 H                     0.189458
     28 C                     0.003923
     29 O                    -0.190452
     30 H                     0.150581
     31 H                     0.264995
  ----------------------------------------
  Sum of atomic charges =     0.000000

 -----------------------------------------------------------------
                    Cartesian Multipole Moments
 -----------------------------------------------------------------
    Charge (ESU x 10^10)
                 0.0000
    Dipole Moment (Debye)
         X      -4.6983      Y       1.2925      Z       1.6572
       Tot       5.1469
    Quadrupole Moments (Debye-Ang)
        XX     -97.0228     XY       5.2067     YY     -77.2130
        XZ       0.8821     YZ      -0.8723     ZZ     -81.2501
    Octopole Moments (Debye-Ang^2)
       XXX     -36.5085    XXY      17.9030    XYY      -1.2134
       YYY       0.8507    XXZ       1.1554    XYZ       6.6286
       YYZ      10.1816    XZZ       7.0065    YZZ      -3.8524
       ZZZ      -3.8178
    Hexadecapole Moments (Debye-Ang^3)
      XXXX   -2903.8953   XXXY      65.8850   XXYY    -612.7114
      XYYY      30.6108   YYYY    -677.3843   XXXZ     -17.9582
      XXYZ      19.4390   XYYZ      -2.3555   YYYZ     -34.0480
      XXZZ    -496.8010   XYZZ      -6.8398   YYZZ    -188.7476
      XZZZ      -9.6575   YZZZ      -1.4120   ZZZZ    -323.2031
 -----------------------------------------------------------------
 Calculating analytic gradient of the SCF energy
 Gradient of SCF Energy
            1           2           3           4           5           6
    1   0.0001802  -0.0000090  -0.0002256   0.0000247   0.0001417   0.0000270
    2   0.0001115   0.0000033   0.0002998  -0.0000663  -0.0001956   0.0000329
    3   0.0000767  -0.0000177   0.0002146  -0.0000310  -0.0002163   0.0000831
            7           8           9          10          11          12
    1   0.0001384  -0.0000430  -0.0000083   0.0000739   0.0000026  -0.0000426
    2  -0.0000957   0.0000061   0.0000074   0.0000973  -0.0000172   0.0000398
    3  -0.0000140  -0.0000026  -0.0000402   0.0000229   0.0000013  -0.0000244
           13          14          15          16          17          18
    1   0.0000025   0.0000046   0.0000076  -0.0000083   0.0000093   0.0000045
    2   0.0000123   0.0000097   0.0000041  -0.0000832   0.0000078   0.0000223
    3   0.0000096   0.0000139   0.0000079  -0.0000188   0.0000411   0.0000094
           19          20          21          22          23          24
    1  -0.0000753  -0.0000068  -0.0000277  -0.0003341   0.0003083  -0.0000039
    2   0.0000556  -0.0000166   0.0000504  -0.0004410   0.0001804   0.0000462
    3   0.0001540  -0.0000800  -0.0000733  -0.0000533   0.0001060   0.0000359
           25          26          27          28          29          30
    1   0.0000026   0.0000210   0.0000428  -0.0000894   0.0000266  -0.0000103
    2  -0.0000079  -0.0000591  -0.0000368   0.0001754  -0.0001110  -0.0000283
    3  -0.0000276  -0.0000319   0.0000506  -0.0002629   0.0001409   0.0000914
           31
    1  -0.0001340
    2  -0.0000036
    3  -0.0001654
 Max gradient component =       4.410E-04
 RMS gradient           =       1.100E-04
 Gradient time:  CPU 115.26 s  wall 19.45 s
 Geometry Optimization Parameters
   NAtoms,    NIC,     NZ,  NCons,   NDum,   NFix, NCnnct, MaxDiis
       31     245       0       0       0       0       0       0

 Cartesian Hessian Update
 Hessian Updated using BFGS Update


** GEOMETRY OPTIMIZATION IN DELOCALIZED INTERNAL COORDINATES **
   Searching for a Minimum

   Optimization Cycle:  16

                       Coordinates (Angstroms)
     ATOM                X               Y               Z
      1  C         0.1882117605    0.2772062254   -0.3211386738
      2  H         0.1354410969    0.1608818932   -1.4119123738
      3  C        -0.3894550324   -1.0077443766    0.2859675082
      4  H        -0.2831035471   -0.9713405579    1.3792617484
      5  O         0.3926861623   -2.0930517090   -0.2346858132
      6  H         0.2863004622   -2.8707071424    0.3217077448
      7  C        -1.8687924336   -1.1956233609   -0.0673941834
      8  H        -1.9391576868   -1.3597428689   -1.1496361871
      9  H        -2.2388676979   -2.1089233821    0.4139782210
     10  C        -2.7381947945    0.0070518983    0.3287443297
     11  H        -2.6826252913    0.1256044857    1.4205708990
     12  C        -4.2074694840   -0.2092230868   -0.0471263943
     13  H        -4.6137817314   -1.1044678136    0.4328857850
     14  H        -4.8230786133    0.6423496101    0.2573135014
     15  H        -4.3197929980   -0.3321746095   -1.1294688718
     16  C        -2.1619618406    1.2785976408   -0.3088486647
     17  H        -2.7475001365    2.1513717603   -0.0001067525
     18  H        -2.2568961785    1.2075902596   -1.4002385971
     19  C        -0.6887142476    1.4855496595    0.0654325232
     20  H        -0.3184207340    2.3882186977   -0.4311219240
     21  H        -0.6221499377    1.6663116251    1.1444344206
     22  C         1.6985384240    0.5035873746    0.0006408791
     23  O         2.1781547676    1.6145429268   -0.7892191731
     24  C         2.0152163920    0.7178979191    1.4779521823
     25  H         3.0908197756    0.8387408428    1.6051777579
     26  H         1.5129941012    1.6089690877    1.8634333933
     27  H         1.7055718930   -0.1390317271    2.0793523547
     28  C         2.5632567661   -0.6387703869   -0.5783006409
     29  O         3.4032274754   -1.2342888281    0.0428783250
     30  H         2.4021108894   -0.8133204943   -1.6589843508
     31  H         1.7810932914    2.4251489975   -0.4548176405
   Point Group: c1    Number of degrees of freedom:    87


   Energy is   -617.749374491

 Hessian Updated using BFGS Update

 87 Hessian modes will be used to form the next step
  Hessian Eigenvalues:
     0.001004    0.001147    0.004865    0.005586    0.006396    0.007019
     0.007341    0.008278    0.014090    0.020386    0.021344    0.037445
     0.039291    0.040386    0.042876    0.043534    0.047240    0.047405
     0.049204    0.049863    0.050525    0.050971    0.054777    0.056120
     0.056232    0.056988    0.057095    0.058131    0.061894    0.068144
     0.069934    0.079060    0.082210    0.083459    0.083562    0.089103
     0.092748    0.107546    0.135576    0.147931    0.157106    0.159396
     0.159982    0.160000    0.160114    0.160173    0.160801    0.161344
     0.162750    0.163570    0.172924    0.179030    0.189809    0.198663
     0.219622    0.228372    0.266393    0.276895    0.280946    0.287154
     0.291432    0.291633    0.295928    0.298072    0.299268    0.331647
     0.336344    0.338314    0.338837    0.339220    0.339343    0.340110
     0.340633    0.341201    0.341378    0.341633    0.342210    0.342233
     0.342329    0.342775    0.345905    0.367410    0.421432    0.444391
     0.526428    0.537875    0.927068

 Minimum Search - Taking Simple RFO Step
 Searching for Lamda that Minimizes Along All modes
 Value Taken    Lamda =  -0.00001073
 Step Taken.  Stepsize is  0.079999

                             Maximum     Tolerance    Cnvgd?
         Gradient           0.000205      0.000300     YES
         Displacement       0.034309      0.001200      NO
         Energy change     -0.000007      0.000001      NO


 New Cartesian Coordinates Obtained by Inverse Iteration

 Displacement from previous Coordinates is:  0.107274
 ----------------------------------------------------------------
             Standard Nuclear Orientation (Angstroms)
    I     Atom           X                Y                Z
 ----------------------------------------------------------------
    1      C       0.1867204176     0.2767465728    -0.3220794649
    2      H       0.1343780567     0.1576187497    -1.4126042847
    3      C      -0.3907514763    -1.0067185277     0.2880921746
    4      H      -0.2843327776    -0.9677484474     1.3812519570
    5      O       0.3916262861    -2.0934113712    -0.2302872333
    6      H       0.2953971904    -2.8661562760     0.3347136745
    7      C      -1.8699750684    -1.1957666615    -0.0645846471
    8      H      -1.9403847749    -1.3627899647    -1.1463723343
    9      H      -2.2399538527    -2.1077762131     0.4191964295
   10      C      -2.7392410458     0.0081914078     0.3281817691
   11      H      -2.6833105262     0.1300854816     1.4196450979
   12      C      -4.2087011845    -0.2091197650    -0.0464807082
   13      H      -4.6150698668    -1.1026076014     0.4367446746
   14      H      -4.8240272083     0.6436596377     0.2551475996
   15      H      -4.3213137728    -0.3357817808    -1.1283654954
   16      C      -2.1632504631     1.2777531192    -0.3135349715
   17      H      -2.7489549556     2.1514412348    -0.0076519326
   18      H      -2.2583591276     1.2031669099    -1.4046783164
   19      C      -0.6899523903     1.4866318465     0.0596217793
   20      H      -0.3186737922     2.3858238238    -0.4418839483
   21      H      -0.6235850241     1.6722611663     1.1378557027
   22      C       1.6968184403     0.5035930495    -0.0004670525
   23      O       2.1733722586     1.6190216723    -0.7861442861
   24      C       2.0149948398     0.7113638988     1.4774872171
   25      H       3.0897888940     0.8414163821     1.6030098136
   26      H       1.5051008045     1.5947394042     1.8707451335
   27      H       1.7154314665    -0.1528424588     2.0733574028
   28      C       2.5626434104    -0.6348676904    -0.5847214269
   29      O       3.4040617297    -1.2320757187     0.0329051898
   30      H       2.4006628127    -0.8052658123    -1.6660797654
   31      H       1.8025015721     2.4306244918    -0.4252884156
 ----------------------------------------------------------------
 Molecular Point Group                 C1    NOp =  1
 Largest Abelian Subgroup              C1    NOp =  1
 Nuclear Repulsion Energy =   890.0357173362 hartrees
 There are       51 alpha and       51 beta electrons
 Applying Cartesian multipole field
    Component          Value
    ---------          -----
     (2,0,0)        1.00000E-11
     (0,2,0)        2.00000E-11
     (0,0,2)       -3.00000E-11
 Nucleus-field energy     =     0.0000000249 hartrees
 Requested basis set is 6-311++G(d,p)
 There are 168 shells and 412 basis functions
 A cutoff of  1.0D-11 yielded  12192 shell pairs
 There are     73108 function pairs (     77591 Cartesian)
 Smallest overlap matrix eigenvalue = 1.87E-06

 Q-Chem warning in module stvman/mkSTV.C, line 306:

 Overlap eigenvalue is smaller than square root of threshold
 Use THRESH >= 12 to get rid of this warning

 Guess MOs from SCF MO coefficient file

 -----------------------------------------------------------------------
  General SCF calculation program by
  Eric Jon Sundstrom, Paul Horn, Yuezhi Mao, Dmitri Zuev, Alec White,
  David Stuck, Shaama M.S., Shane Yost, Joonho Lee, David Small,
  Daniel Levine, Susi Lehtola, Hugh Burton, Evgeny Epifanovsky
 -----------------------------------------------------------------------
 Exchange:     0.2000 Hartree-Fock + 0.0800 Slater + 0.7200 B88
 Correlation:  0.1900 VWN1RPA + 0.8100 LYP
 Using SG-1 standard quadrature grid
 using 6 threads for integral computing
 -------------------------------------------------------
 OpenMP Integral computing Module                
 Release: version 2.0, May 2017, Q-Chem Inc. Pleasanton 
 -------------------------------------------------------
 -------------------------------------------------------
 OpenMP BLAS3 based DFT computing Module                
 Release: version 1.0, May 2013, Q-Chem Inc. Pittsburgh 
 -------------------------------------------------------
 A restricted SCF calculation will be
 performed using DIIS
 SCF converges when DIIS error is below 1.0e-08
 ---------------------------------------
  Cycle       Energy         DIIS error
 ---------------------------------------
    1    -617.7490380598      1.11e-04  
    2    -617.7493776601      1.48e-05  
    3    -617.7493780077      1.68e-05  
    4    -617.7493818027      5.27e-06  
    5    -617.7493821357      2.31e-06  
    6    -617.7493822218      4.85e-07  
    7    -617.7493822248      2.04e-07  
    8    -617.7493822256      2.64e-08  
    9    -617.7493822256      1.25e-08  
   10    -617.7493822256      3.75e-09  Convergence criterion met
 ---------------------------------------
 SCF time:   CPU 399.76s  wall 69.00s 
 SCF   energy in the final basis set =     -617.7493822256
 Total energy in the final basis set =     -617.7493822256

 --------------------------------------------------------------

                    Orbital Energies (a.u.)
 --------------------------------------------------------------

 Alpha MOs
 -- Occupied --
-19.1365 -19.1350 -19.1174 -10.2547 -10.2421 -10.2363 -10.1892 -10.1868
-10.1843 -10.1781 -10.1760 -10.1688 -10.1671  -1.0544  -1.0383  -1.0337
 -0.8533  -0.8007  -0.7566  -0.7478  -0.6971  -0.6711  -0.6323  -0.6001
 -0.5737  -0.5552  -0.5296  -0.5168  -0.4966  -0.4783  -0.4680  -0.4590
 -0.4426  -0.4331  -0.4196  -0.4083  -0.4067  -0.3992  -0.3915  -0.3897
 -0.3792  -0.3736  -0.3577  -0.3524  -0.3439  -0.3387  -0.3346  -0.3212
 -0.2970  -0.2829  -0.2510
 -- Virtual --
 -0.0285  -0.0192  -0.0085  -0.0045   0.0000   0.0173   0.0200   0.0215
  0.0275   0.0300   0.0413   0.0447   0.0531   0.0557   0.0566   0.0639
  0.0704   0.0732   0.0780   0.0795   0.0915   0.0961   0.0974   0.1025
  0.1049   0.1104   0.1144   0.1147   0.1173   0.1214   0.1224   0.1261
  0.1311   0.1326   0.1353   0.1427   0.1431   0.1458   0.1484   0.1496
  0.1533   0.1558   0.1592   0.1632   0.1650   0.1689   0.1738   0.1752
  0.1779   0.1811   0.1871   0.1916   0.1942   0.1971   0.1982   0.2064
  0.2128   0.2145   0.2188   0.2211   0.2269   0.2324   0.2365   0.2400
  0.2471   0.2503   0.2520   0.2596   0.2652   0.2670   0.2725   0.2813
  0.2834   0.2842   0.2916   0.2999   0.3064   0.3135   0.3215   0.3252
  0.3278   0.3294   0.3340   0.3415   0.3445   0.3476   0.3537   0.3554
  0.3598   0.3624   0.3666   0.3773   0.3824   0.3881   0.3993   0.4029
  0.4141   0.4154   0.4301   0.4467   0.4648   0.4652   0.4755   0.4849
  0.4915   0.5016   0.5178   0.5266   0.5307   0.5367   0.5461   0.5586
  0.5796   0.5840   0.5996   0.6065   0.6113   0.6245   0.6315   0.6404
  0.6410   0.6502   0.6534   0.6681   0.6791   0.6821   0.6867   0.6962
  0.7027   0.7084   0.7241   0.7254   0.7360   0.7415   0.7455   0.7503
  0.7621   0.7703   0.7763   0.7805   0.7831   0.7894   0.7938   0.8056
  0.8124   0.8236   0.8265   0.8627   0.9027   0.9121   0.9212   0.9278
  0.9661   0.9776   1.0052   1.0184   1.0399   1.0551   1.0630   1.0920
  1.1071   1.1251   1.1295   1.1384   1.1798   1.1911   1.1997   1.2066
  1.2156   1.2359   1.2458   1.2597   1.2754   1.3004   1.3024   1.3099
  1.3300   1.3530   1.3631   1.3995   1.4384   1.4457   1.4533   1.4751
  1.4812   1.4938   1.5013   1.5212   1.5325   1.5403   1.5522   1.5570
  1.5726   1.5783   1.5817   1.5924   1.6001   1.6039   1.6052   1.6144
  1.6260   1.6282   1.6333   1.6386   1.6604   1.6634   1.6722   1.6821
  1.6923   1.7020   1.7126   1.7272   1.7382   1.7601   1.7727   1.7803
  1.7852   1.8038   1.8115   1.8269   1.8318   1.8477   1.8639   1.8838
  1.8930   1.9131   1.9310   1.9397   1.9454   1.9675   1.9829   2.0051
  2.0239   2.0389   2.0505   2.0674   2.0936   2.1084   2.1205   2.1372
  2.1420   2.1526   2.1803   2.1958   2.2002   2.2237   2.2419   2.2456
  2.2738   2.2847   2.3178   2.3368   2.3493   2.3857   2.4151   2.4170
  2.4277   2.4581   2.4749   2.4784   2.4889   2.4988   2.5133   2.5308
  2.5527   2.5622   2.5711   2.5794   2.5992   2.6076   2.6292   2.6545
  2.6651   2.6728   2.6905   2.7021   2.7168   2.7326   2.7396   2.7478
  2.7626   2.7649   2.7948   2.8123   2.8202   2.8610   2.8725   2.8908
  2.9079   2.9112   2.9244   2.9476   2.9671   2.9804   2.9988   3.0069
  3.0247   3.0316   3.0605   3.0765   3.0849   3.1170   3.1474   3.1655
  3.1920   3.2038   3.2207   3.2552   3.2900   3.3133   3.3176   3.3930
  3.4226   3.4577   3.5105   3.5295   3.5435   3.6017   3.7743   3.7815
  3.8086   3.8139   3.8244   3.8411   3.8615   3.8800   3.8990   3.9467
  3.9564   4.0304   4.0423   4.1004   4.1267   4.2135   4.2671   4.2767
  4.3009   4.3560   4.3766   5.0881   5.1492   5.1730   5.2095   5.4159
  5.4351   5.6583   5.6746   5.7729  23.7409  23.8065  23.8349  23.8673
 23.9000  23.9218  23.9384  23.9543  23.9771  23.9903  49.9503  49.9549
 50.0055
 --------------------------------------------------------------

          Ground-State Mulliken Net Atomic Charges

     Atom                 Charge (a.u.)
  ----------------------------------------
      1 C                     0.208674
      2 H                     0.277216
      3 C                    -0.538198
      4 H                     0.180873
      5 O                    -0.202997
      6 H                     0.262588
      7 C                    -0.537139
      8 H                     0.210532
      9 H                     0.136045
     10 C                     0.484729
     11 H                     0.157698
     12 C                    -0.743101
     13 H                     0.138745
     14 H                     0.137761
     15 H                     0.142406
     16 C                    -0.630574
     17 H                     0.174295
     18 H                     0.150620
     19 C                    -0.242097
     20 H                     0.100294
     21 H                     0.160179
     22 C                    -0.186099
     23 O                    -0.149555
     24 C                    -0.429095
     25 H                     0.197756
     26 H                     0.115939
     27 H                     0.191178
     28 C                     0.005495
     29 O                    -0.190520
     30 H                     0.150014
     31 H                     0.266338
  ----------------------------------------
  Sum of atomic charges =     0.000000

 -----------------------------------------------------------------
                    Cartesian Multipole Moments
 -----------------------------------------------------------------
    Charge (ESU x 10^10)
                 0.0000
    Dipole Moment (Debye)
         X      -4.6290      Y       1.3085      Z       1.7091
       Tot       5.1050
    Quadrupole Moments (Debye-Ang)
        XX     -96.8947     XY       5.2808     YY     -77.2575
        XZ       0.9781     YZ      -0.8299     ZZ     -81.2197
    Octopole Moments (Debye-Ang^2)
       XXX     -35.8171    XXY      18.2769    XYY      -0.6368
       YYY       1.1558    XXZ       1.4075    XYZ       6.6571
       YYZ      10.7527    XZZ       7.1554    YZZ      -4.0599
       ZZZ      -3.6200
    Hexadecapole Moments (Debye-Ang^3)
      XXXX   -2904.6462   XXXY      67.0799   XXYY    -611.5116
      XYYY      31.0010   YYYY    -677.6102   XXXZ     -16.8834
      XXYZ      19.4051   XYYZ      -1.4774   YYYZ     -33.2678
      XXZZ    -496.7997   XYZZ      -7.0140   YYZZ    -188.8046
      XZZZ      -9.2829   YZZZ      -0.8497   ZZZZ    -323.1120
 -----------------------------------------------------------------
 Calculating analytic gradient of the SCF energy
 Gradient of SCF Energy
            1           2           3           4           5           6
    1   0.0002034  -0.0000096  -0.0002961   0.0000213   0.0001321   0.0000590
    2   0.0001187   0.0000098   0.0003496  -0.0000680  -0.0002517   0.0000339
    3   0.0000805  -0.0000187   0.0002460  -0.0000296  -0.0002791   0.0001030
            7           8           9          10          11          12
    1   0.0001762  -0.0000421  -0.0000084   0.0000779   0.0000035  -0.0000671
    2  -0.0001000   0.0000085   0.0000117   0.0001069  -0.0000151   0.0000485
    3   0.0000076  -0.0000061  -0.0000497   0.0000206   0.0000027  -0.0000253
           13          14          15          16          17          18
    1   0.0000053   0.0000064   0.0000128  -0.0000263   0.0000171   0.0000045
    2   0.0000146   0.0000105   0.0000027  -0.0001158   0.0000134   0.0000218
    3   0.0000095   0.0000119   0.0000081  -0.0000364   0.0000447   0.0000117
           19          20          21          22          23          24
    1  -0.0000288  -0.0000007  -0.0000572  -0.0003054   0.0002558  -0.0000254
    2   0.0001218  -0.0000541   0.0000430  -0.0004361   0.0001175   0.0000497
    3   0.0001908  -0.0001125  -0.0000917  -0.0001593   0.0000714   0.0001012
           25          26          27          28          29          30
    1   0.0000026   0.0000299   0.0000703  -0.0001238   0.0000494  -0.0000096
    2   0.0000086  -0.0000623  -0.0000448   0.0002345  -0.0001341  -0.0000201
    3  -0.0000350  -0.0000263   0.0000270  -0.0001646   0.0001345   0.0000655
           31
    1  -0.0001269
    2  -0.0000238
    3  -0.0001025
 Max gradient component =       4.361E-04
 RMS gradient           =       1.170E-04
 Gradient time:  CPU 115.31 s  wall 19.46 s
 Geometry Optimization Parameters
   NAtoms,    NIC,     NZ,  NCons,   NDum,   NFix, NCnnct, MaxDiis
       31     245       0       0       0       0       0       0

 Cartesian Hessian Update
 Hessian Updated using BFGS Update


** GEOMETRY OPTIMIZATION IN DELOCALIZED INTERNAL COORDINATES **
   Searching for a Minimum

   Optimization Cycle:  17

                       Coordinates (Angstroms)
     ATOM                X               Y               Z
      1  C         0.1867204176    0.2767465728   -0.3220794649
      2  H         0.1343780567    0.1576187497   -1.4126042847
      3  C        -0.3907514763   -1.0067185277    0.2880921746
      4  H        -0.2843327776   -0.9677484474    1.3812519570
      5  O         0.3916262861   -2.0934113712   -0.2302872333
      6  H         0.2953971904   -2.8661562760    0.3347136745
      7  C        -1.8699750684   -1.1957666615   -0.0645846471
      8  H        -1.9403847749   -1.3627899647   -1.1463723343
      9  H        -2.2399538527   -2.1077762131    0.4191964295
     10  C        -2.7392410458    0.0081914078    0.3281817691
     11  H        -2.6833105262    0.1300854816    1.4196450979
     12  C        -4.2087011845   -0.2091197650   -0.0464807082
     13  H        -4.6150698668   -1.1026076014    0.4367446746
     14  H        -4.8240272083    0.6436596377    0.2551475996
     15  H        -4.3213137728   -0.3357817808   -1.1283654954
     16  C        -2.1632504631    1.2777531192   -0.3135349715
     17  H        -2.7489549556    2.1514412348   -0.0076519326
     18  H        -2.2583591276    1.2031669099   -1.4046783164
     19  C        -0.6899523903    1.4866318465    0.0596217793
     20  H        -0.3186737922    2.3858238238   -0.4418839483
     21  H        -0.6235850241    1.6722611663    1.1378557027
     22  C         1.6968184403    0.5035930495   -0.0004670525
     23  O         2.1733722586    1.6190216723   -0.7861442861
     24  C         2.0149948398    0.7113638988    1.4774872171
     25  H         3.0897888940    0.8414163821    1.6030098136
     26  H         1.5051008045    1.5947394042    1.8707451335
     27  H         1.7154314665   -0.1528424588    2.0733574028
     28  C         2.5626434104   -0.6348676904   -0.5847214269
     29  O         3.4040617297   -1.2320757187    0.0329051898
     30  H         2.4006628127   -0.8052658123   -1.6660797654
     31  H         1.8025015721    2.4306244918   -0.4252884156
   Point Group: c1    Number of degrees of freedom:    87


   Energy is   -617.749382226

 Hessian Updated using BFGS Update

 87 Hessian modes will be used to form the next step
  Hessian Eigenvalues:
     0.000890    0.001094    0.004864    0.005585    0.006434    0.007029
     0.007115    0.008023    0.011376    0.020282    0.021265    0.037448
     0.039273    0.040327    0.042781    0.043534    0.047241    0.047402
     0.049173    0.049941    0.050223    0.051011    0.054798    0.055942
     0.056181    0.056965    0.057063    0.058065    0.061915    0.068160
     0.069983    0.079049    0.082214    0.083447    0.083496    0.088329
     0.092442    0.107321    0.133875    0.147910    0.157416    0.159432
     0.159977    0.160000    0.160110    0.160254    0.160797    0.161331
     0.162517    0.163676    0.172221    0.179178    0.189926    0.198604
     0.219411    0.227142    0.265733    0.276575    0.280662    0.287268
     0.291272    0.291747    0.295578    0.298930    0.299467    0.331020
     0.335826    0.337630    0.338837    0.338888    0.339344    0.339502
     0.340635    0.341022    0.341215    0.341589    0.342209    0.342232
     0.342289    0.342606    0.345952    0.355713    0.418606    0.434949
     0.526443    0.537874    0.924890

 Minimum Search - Taking Simple RFO Step
 Searching for Lamda that Minimizes Along All modes
 Value Taken    Lamda =  -0.00001125
 Step Taken.  Stepsize is  0.076259

                             Maximum     Tolerance    Cnvgd?
         Gradient           0.000210      0.000300     YES
         Displacement       0.031290      0.001200      NO
         Energy change     -0.000008      0.000001      NO


 New Cartesian Coordinates Obtained by Inverse Iteration

 Displacement from previous Coordinates is:  0.101580
 ----------------------------------------------------------------
             Standard Nuclear Orientation (Angstroms)
    I     Atom           X                Y                Z
 ----------------------------------------------------------------
    1      C       0.1852376082     0.2759224705    -0.3223224138
    2      H       0.1323287869     0.1542537810    -1.4125523191
    3      C      -0.3919499527    -1.0056737972     0.2917880022
    4      H      -0.2866378700    -0.9621603350     1.3849316672
    5      O       0.3909816849    -2.0940550569    -0.2217387277
    6      H       0.2972844834    -2.8638999777     0.3475877382
    7      C      -1.8710936727    -1.1960877266    -0.0609166892
    8      H      -1.9407820715    -1.3669335852    -1.1421371768
    9      H      -2.2411402612    -2.1064371163     0.4259540375
   10      C      -2.7408476747     0.0090521964     0.3272473518
   11      H      -2.6862215190     0.1340686546     1.4184405073
   12      C      -4.2098509262    -0.2094585326    -0.0484024474
   13      H      -4.6168052133    -1.1015445420     0.4369289641
   14      H      -4.8255272398     0.6442035450     0.2500202084
   15      H      -4.3213029674    -0.3391788064    -1.1300510295
   16      C      -2.1641048229     1.2770381987    -0.3171327027
   17      H      -2.7500883871     2.1515374912    -0.0141083350
   18      H      -2.2583205746     1.1997310150    -1.4081861588
   19      C      -0.6910041067     1.4867025304     0.0564659334
   20      H      -0.3181125349     2.3840912006    -0.4465111603
   21      H      -0.6253551984     1.6738535333     1.1346202777
   22      C       1.6955571951     0.5041819905    -0.0022618798
   23      O       2.1675670159     1.6236567800    -0.7849087236
   24      C       2.0161589540     0.7060950384     1.4758312832
   25      H       3.0903269612     0.8433554268     1.5996440954
   26      H       1.5003122718     1.5829235570     1.8762924768
   27      H       1.7249445898    -0.1642321835     2.0666963018
   28      C       2.5624267404    -0.6302865483    -0.5924538223
   29      O       3.4079821639    -1.2268681841     0.0199687492
   30      H       2.3968704438    -0.7982708522    -1.6738580344
   31      H       1.8248269662     2.4356303948    -0.3981446412
 ----------------------------------------------------------------
 Molecular Point Group                 C1    NOp =  1
 Largest Abelian Subgroup              C1    NOp =  1
 Nuclear Repulsion Energy =   889.9788211820 hartrees
 There are       51 alpha and       51 beta electrons
 Applying Cartesian multipole field
    Component          Value
    ---------          -----
     (2,0,0)        1.00000E-11
     (0,2,0)        2.00000E-11
     (0,0,2)       -3.00000E-11
 Nucleus-field energy     =     0.0000000249 hartrees
 Requested basis set is 6-311++G(d,p)
 There are 168 shells and 412 basis functions
 A cutoff of  1.0D-11 yielded  12189 shell pairs
 There are     73085 function pairs (     77564 Cartesian)
 Smallest overlap matrix eigenvalue = 1.86E-06

 Q-Chem warning in module stvman/mkSTV.C, line 306:

 Overlap eigenvalue is smaller than square root of threshold
 Use THRESH >= 12 to get rid of this warning

 Guess MOs from SCF MO coefficient file

 -----------------------------------------------------------------------
  General SCF calculation program by
  Eric Jon Sundstrom, Paul Horn, Yuezhi Mao, Dmitri Zuev, Alec White,
  David Stuck, Shaama M.S., Shane Yost, Joonho Lee, David Small,
  Daniel Levine, Susi Lehtola, Hugh Burton, Evgeny Epifanovsky
 -----------------------------------------------------------------------
 Exchange:     0.2000 Hartree-Fock + 0.0800 Slater + 0.7200 B88
 Correlation:  0.1900 VWN1RPA + 0.8100 LYP
 Using SG-1 standard quadrature grid
 using 6 threads for integral computing
 -------------------------------------------------------
 OpenMP Integral computing Module                
 Release: version 2.0, May 2017, Q-Chem Inc. Pleasanton 
 -------------------------------------------------------
 -------------------------------------------------------
 OpenMP BLAS3 based DFT computing Module                
 Release: version 1.0, May 2013, Q-Chem Inc. Pittsburgh 
 -------------------------------------------------------
 A restricted SCF calculation will be
 performed using DIIS
 SCF converges when DIIS error is below 1.0e-08
 ---------------------------------------
  Cycle       Energy         DIIS error
 ---------------------------------------
    1    -617.7490585406      1.10e-04  
    2    -617.7493865514      1.46e-05  
    3    -617.7493871626      1.57e-05  
    4    -617.7493902769      6.14e-06  
    5    -617.7493907678      2.19e-06  
    6    -617.7493908457      4.53e-07  
    7    -617.7493908481      1.93e-07  
    8    -617.7493908488      2.44e-08  
    9    -617.7493908489      1.14e-08  
   10    -617.7493908489      3.01e-09  Convergence criterion met
 ---------------------------------------
 SCF time:   CPU 399.52s  wall 70.00s 
 SCF   energy in the final basis set =     -617.7493908489
 Total energy in the final basis set =     -617.7493908489

 --------------------------------------------------------------

                    Orbital Energies (a.u.)
 --------------------------------------------------------------

 Alpha MOs
 -- Occupied --
-19.1364 -19.1351 -19.1176 -10.2548 -10.2422 -10.2361 -10.1888 -10.1866
-10.1837 -10.1777 -10.1758 -10.1686 -10.1675  -1.0545  -1.0382  -1.0339
 -0.8530  -0.8006  -0.7564  -0.7477  -0.6972  -0.6711  -0.6320  -0.5998
 -0.5734  -0.5553  -0.5295  -0.5164  -0.4970  -0.4782  -0.4679  -0.4590
 -0.4425  -0.4331  -0.4198  -0.4081  -0.4065  -0.3990  -0.3918  -0.3895
 -0.3792  -0.3735  -0.3578  -0.3522  -0.3435  -0.3386  -0.3345  -0.3209
 -0.2973  -0.2829  -0.2508
 -- Virtual --
 -0.0286  -0.0192  -0.0083  -0.0045   0.0002   0.0171   0.0200   0.0215
  0.0275   0.0301   0.0412   0.0446   0.0532   0.0557   0.0565   0.0641
  0.0704   0.0732   0.0780   0.0795   0.0916   0.0961   0.0973   0.1026
  0.1049   0.1107   0.1143   0.1148   0.1174   0.1215   0.1227   0.1261
  0.1311   0.1327   0.1354   0.1427   0.1431   0.1460   0.1485   0.1497
  0.1531   0.1557   0.1593   0.1634   0.1650   0.1690   0.1738   0.1751
  0.1778   0.1812   0.1873   0.1916   0.1942   0.1974   0.1980   0.2064
  0.2127   0.2144   0.2188   0.2214   0.2269   0.2323   0.2364   0.2401
  0.2473   0.2500   0.2523   0.2593   0.2655   0.2669   0.2728   0.2817
  0.2834   0.2846   0.2919   0.2999   0.3066   0.3133   0.3218   0.3253
  0.3279   0.3295   0.3338   0.3417   0.3446   0.3476   0.3538   0.3553
  0.3597   0.3629   0.3667   0.3771   0.3820   0.3882   0.3993   0.4029
  0.4140   0.4152   0.4307   0.4468   0.4648   0.4653   0.4758   0.4850
  0.4915   0.5014   0.5175   0.5266   0.5309   0.5370   0.5458   0.5582
  0.5798   0.5841   0.5997   0.6070   0.6113   0.6244   0.6308   0.6403
  0.6408   0.6502   0.6533   0.6679   0.6794   0.6833   0.6866   0.6960
  0.7022   0.7082   0.7246   0.7259   0.7364   0.7417   0.7465   0.7503
  0.7623   0.7704   0.7766   0.7810   0.7833   0.7905   0.7938   0.8058
  0.8123   0.8241   0.8264   0.8641   0.9025   0.9121   0.9215   0.9278
  0.9658   0.9773   1.0052   1.0180   1.0394   1.0556   1.0638   1.0919
  1.1064   1.1244   1.1302   1.1387   1.1795   1.1911   1.1993   1.2065
  1.2162   1.2359   1.2447   1.2594   1.2745   1.3008   1.3032   1.3098
  1.3303   1.3522   1.3633   1.4007   1.4405   1.4458   1.4533   1.4742
  1.4806   1.4942   1.5012   1.5210   1.5324   1.5410   1.5526   1.5570
  1.5726   1.5767   1.5803   1.5924   1.6005   1.6037   1.6050   1.6142
  1.6260   1.6288   1.6337   1.6387   1.6605   1.6631   1.6729   1.6818
  1.6932   1.7024   1.7128   1.7271   1.7382   1.7615   1.7725   1.7802
  1.7853   1.8036   1.8120   1.8272   1.8317   1.8477   1.8640   1.8816
  1.8934   1.9133   1.9309   1.9403   1.9437   1.9678   1.9833   2.0051
  2.0241   2.0393   2.0506   2.0674   2.0939   2.1092   2.1209   2.1378
  2.1435   2.1517   2.1806   2.1965   2.1998   2.2240   2.2422   2.2457
  2.2738   2.2853   2.3182   2.3372   2.3498   2.3861   2.4151   2.4173
  2.4279   2.4582   2.4751   2.4786   2.4889   2.4988   2.5141   2.5309
  2.5532   2.5624   2.5715   2.5797   2.5983   2.6077   2.6285   2.6538
  2.6646   2.6729   2.6911   2.7019   2.7174   2.7329   2.7401   2.7491
  2.7626   2.7644   2.7952   2.8125   2.8202   2.8617   2.8719   2.8906
  2.9083   2.9131   2.9250   2.9479   2.9677   2.9787   2.9991   3.0071
  3.0256   3.0318   3.0603   3.0769   3.0845   3.1191   3.1474   3.1629
  3.1884   3.2037   3.2207   3.2561   3.2894   3.3135   3.3183   3.3927
  3.4231   3.4591   3.5103   3.5298   3.5433   3.6016   3.7745   3.7817
  3.8089   3.8139   3.8244   3.8406   3.8615   3.8798   3.8991   3.9460
  3.9566   4.0305   4.0415   4.1011   4.1270   4.2138   4.2675   4.2760
  4.3003   4.3563   4.3769   5.0873   5.1488   5.1733   5.2104   5.4159
  5.4347   5.6588   5.6750   5.7725  23.7407  23.8067  23.8354  23.8674
 23.9000  23.9221  23.9391  23.9545  23.9774  23.9900  49.9503  49.9547
 50.0053
 --------------------------------------------------------------

          Ground-State Mulliken Net Atomic Charges

     Atom                 Charge (a.u.)
  ----------------------------------------
      1 C                     0.221700
      2 H                     0.276167
      3 C                    -0.539303
      4 H                     0.180283
      5 O                    -0.202476
      6 H                     0.262332
      7 C                    -0.534185
      8 H                     0.210436
      9 H                     0.136246
     10 C                     0.483746
     11 H                     0.157698
     12 C                    -0.743864
     13 H                     0.138559
     14 H                     0.137723
     15 H                     0.142396
     16 C                    -0.637198
     17 H                     0.174245
     18 H                     0.150296
     19 C                    -0.246774
     20 H                     0.102771
     21 H                     0.159132
     22 C                    -0.185715
     23 O                    -0.153493
     24 C                    -0.431358
     25 H                     0.198800
     26 H                     0.115150
     27 H                     0.192603
     28 C                     0.007707
     29 O                    -0.190672
     30 H                     0.149416
     31 H                     0.267633
  ----------------------------------------
  Sum of atomic charges =     0.000000

 -----------------------------------------------------------------
                    Cartesian Multipole Moments
 -----------------------------------------------------------------
    Charge (ESU x 10^10)
                 0.0000
    Dipole Moment (Debye)
         X      -4.5701      Y       1.3176      Z       1.7578
       Tot       5.0707
    Quadrupole Moments (Debye-Ang)
        XX     -96.7862     XY       5.3900     YY     -77.2703
        XZ       1.0813     YZ      -0.7709     ZZ     -81.1888
    Octopole Moments (Debye-Ang^2)
       XXX     -35.3233    XXY      18.6915    XYY      -0.1329
       YYY       1.2747    XXZ       1.7296    XYZ       6.6870
       YYZ      11.2743    XZZ       7.2822    YZZ      -4.2958
       ZZZ      -3.4150
    Hexadecapole Moments (Debye-Ang^3)
      XXXX   -2906.8504   XXXY      68.0911   XXYY    -610.2956
      XYYY      31.3268   YYYY    -677.1865   XXXZ     -15.4649
      XXYZ      19.2870   XYYZ      -0.5738   YYYZ     -32.3718
      XXZZ    -496.9742   XYZZ      -7.2968   YYZZ    -188.8076
      XZZZ      -8.7501   YZZZ      -0.2507   ZZZZ    -322.9882
 -----------------------------------------------------------------
 Calculating analytic gradient of the SCF energy
 Gradient of SCF Energy
            1           2           3           4           5           6
    1   0.0001207  -0.0000079  -0.0002111  -0.0000052   0.0000040   0.0000993
    2   0.0000828   0.0000126   0.0002522  -0.0000472  -0.0002223   0.0000311
    3   0.0000550  -0.0000131   0.0001667  -0.0000205  -0.0002307   0.0000950
            7           8           9          10          11          12
    1   0.0001252  -0.0000223  -0.0000074   0.0000428   0.0000037  -0.0000589
    2  -0.0000613   0.0000098   0.0000119   0.0000697  -0.0000036   0.0000335
    3   0.0000205  -0.0000035  -0.0000349   0.0000032   0.0000037  -0.0000092
           13          14          15          16          17          18
    1   0.0000020   0.0000070   0.0000103  -0.0000354   0.0000197   0.0000015
    2   0.0000145   0.0000117   0.0000051  -0.0000938   0.0000152   0.0000135
    3   0.0000077   0.0000065   0.0000075  -0.0000288   0.0000272   0.0000094
           19          20          21          22          23          24
    1   0.0000497   0.0000083  -0.0000497  -0.0001227   0.0001589  -0.0000311
    2   0.0001379  -0.0000656   0.0000168  -0.0002340   0.0000231   0.0000200
    3   0.0001332  -0.0000860  -0.0000654  -0.0001989   0.0000612   0.0001099
           25          26          27          28          29          30
    1   0.0000037   0.0000212   0.0000759  -0.0001145   0.0000421  -0.0000052
    2   0.0000214  -0.0000382  -0.0000352   0.0001775  -0.0000963  -0.0000028
    3  -0.0000276  -0.0000010  -0.0000121   0.0000062   0.0000578   0.0000026
           31
    1  -0.0001245
    2  -0.0000599
    3  -0.0000415
 Max gradient component =       2.522E-04
 RMS gradient           =       8.251E-05
 Gradient time:  CPU 115.30 s  wall 19.46 s
 Geometry Optimization Parameters
   NAtoms,    NIC,     NZ,  NCons,   NDum,   NFix, NCnnct, MaxDiis
       31     245       0       0       0       0       0       0

 Cartesian Hessian Update
 Hessian Updated using BFGS Update


** GEOMETRY OPTIMIZATION IN DELOCALIZED INTERNAL COORDINATES **
   Searching for a Minimum

   Optimization Cycle:  18

                       Coordinates (Angstroms)
     ATOM                X               Y               Z
      1  C         0.1852376082    0.2759224705   -0.3223224138
      2  H         0.1323287869    0.1542537810   -1.4125523191
      3  C        -0.3919499527   -1.0056737972    0.2917880022
      4  H        -0.2866378700   -0.9621603350    1.3849316672
      5  O         0.3909816849   -2.0940550569   -0.2217387277
      6  H         0.2972844834   -2.8638999777    0.3475877382
      7  C        -1.8710936727   -1.1960877266   -0.0609166892
      8  H        -1.9407820715   -1.3669335852   -1.1421371768
      9  H        -2.2411402612   -2.1064371163    0.4259540375
     10  C        -2.7408476747    0.0090521964    0.3272473518
     11  H        -2.6862215190    0.1340686546    1.4184405073
     12  C        -4.2098509262   -0.2094585326   -0.0484024474
     13  H        -4.6168052133   -1.1015445420    0.4369289641
     14  H        -4.8255272398    0.6442035450    0.2500202084
     15  H        -4.3213029674   -0.3391788064   -1.1300510295
     16  C        -2.1641048229    1.2770381987   -0.3171327027
     17  H        -2.7500883871    2.1515374912   -0.0141083350
     18  H        -2.2583205746    1.1997310150   -1.4081861588
     19  C        -0.6910041067    1.4867025304    0.0564659334
     20  H        -0.3181125349    2.3840912006   -0.4465111603
     21  H        -0.6253551984    1.6738535333    1.1346202777
     22  C         1.6955571951    0.5041819905   -0.0022618798
     23  O         2.1675670159    1.6236567800   -0.7849087236
     24  C         2.0161589540    0.7060950384    1.4758312832
     25  H         3.0903269612    0.8433554268    1.5996440954
     26  H         1.5003122718    1.5829235570    1.8762924768
     27  H         1.7249445898   -0.1642321835    2.0666963018
     28  C         2.5624267404   -0.6302865483   -0.5924538223
     29  O         3.4079821639   -1.2268681841    0.0199687492
     30  H         2.3968704438   -0.7982708522   -1.6738580344
     31  H         1.8248269662    2.4356303948   -0.3981446412
   Point Group: c1    Number of degrees of freedom:    87


   Energy is   -617.749390849

 Hessian Updated using BFGS Update

 87 Hessian modes will be used to form the next step
  Hessian Eigenvalues:
     0.000695    0.001092    0.004857    0.005319    0.005610    0.006450
     0.007074    0.007646    0.009324    0.020218    0.021203    0.037453
     0.039020    0.040092    0.042861    0.043544    0.047249    0.047319
     0.049093    0.049694    0.050179    0.051038    0.054403    0.055802
     0.056171    0.056897    0.057054    0.058025    0.061903    0.068152
     0.070180    0.078931    0.082193    0.083400    0.083474    0.088158
     0.092523    0.107689    0.131501    0.147902    0.157723    0.159433
     0.159990    0.160007    0.160067    0.160330    0.160773    0.161322
     0.162375    0.163498    0.171940    0.178172    0.190094    0.198587
     0.219617    0.228763    0.266125    0.276352    0.280039    0.287335
     0.290201    0.291556    0.295274    0.298144    0.299378    0.330930
     0.336424    0.337768    0.338838    0.339003    0.339343    0.339371
     0.340663    0.340822    0.341209    0.341580    0.342211    0.342228
     0.342263    0.342468    0.345741    0.358442    0.409279    0.438739
     0.526414    0.537895    0.923055

 Minimum Search - Taking Simple RFO Step
 Searching for Lamda that Minimizes Along All modes
 Value Taken    Lamda =  -0.00001742
 Step Taken.  Stepsize is  0.112929

                             Maximum     Tolerance    Cnvgd?
         Gradient           0.000212      0.000300     YES
         Displacement       0.042672      0.001200      NO
         Energy change     -0.000009      0.000001      NO


 New Cartesian Coordinates Obtained by Inverse Iteration

 Displacement from previous Coordinates is:  0.129982
 ----------------------------------------------------------------
             Standard Nuclear Orientation (Angstroms)
    I     Atom           X                Y                Z
 ----------------------------------------------------------------
    1      C       0.1830410585     0.2748951087    -0.3218076920
    2      H       0.1283636581     0.1506694082    -1.4116546373
    3      C      -0.3933935490    -1.0043193809     0.2975684461
    4      H      -0.2906402691    -0.9537112312     1.3908185002
    5      O       0.3908660390    -2.0945861072    -0.2079105110
    6      H       0.2905123667    -2.8640832400     0.3606828106
    7      C      -1.8723273963    -1.1967949159    -0.0561828452
    8      H      -1.9403168030    -1.3725304029    -1.1367039388
    9      H      -2.2424881014    -2.1051308965     0.4344980388
   10      C      -2.7434941771     0.0092923504     0.3258818667
   11      H      -2.6920175860     0.1372806150     1.4168990545
   12      C      -4.2112916444    -0.2109717401    -0.0531229690
   13      H      -4.6191421399    -1.1021848353     0.4330925703
   14      H      -4.8282419057     0.6430340226     0.2417175696
   15      H      -4.3199890515    -0.3430472272    -1.1347803656
   16      C      -2.1652733953     1.2762017115    -0.3197758205
   17      H      -2.7518922215     2.1512421743    -0.0195681929
   18      H      -2.2575884419     1.1970146295    -1.4108981634
   19      C      -0.6926861083     1.4859230402     0.0556998482
   20      H      -0.3171559828     2.3827637194    -0.4456230577
   21      H      -0.6283883320     1.6715191544     1.1344505655
   22      C       1.6940354125     0.5055076361    -0.0053935159
   23      O       2.1594221907     1.6284713193    -0.7870815585
   24      C       2.0188822062     0.7026188990     1.4720001856
   25      H       3.0926960724     0.8454229117     1.5935003558
   26      H       1.4985243560     1.5737700638     1.8794966042
   27      H       1.7350655717    -0.1728826075     2.0585668727
   28      C       2.5620001074    -0.6248191627    -0.6021105501
   29      O       3.4150402727    -1.2176753043     0.0032339777
   30      H       2.3895920599    -0.7928747166    -1.6826987245
   31      H       1.8619466055     2.4411955643    -0.3660633916
 ----------------------------------------------------------------
 Molecular Point Group                 C1    NOp =  1
 Largest Abelian Subgroup              C1    NOp =  1
 Nuclear Repulsion Energy =   889.8792091438 hartrees
 There are       51 alpha and       51 beta electrons
 Applying Cartesian multipole field
    Component          Value
    ---------          -----
     (2,0,0)        1.00000E-11
     (0,2,0)        2.00000E-11
     (0,0,2)       -3.00000E-11
 Nucleus-field energy     =     0.0000000249 hartrees
 Requested basis set is 6-311++G(d,p)
 There are 168 shells and 412 basis functions
 A cutoff of  1.0D-11 yielded  12186 shell pairs
 There are     73095 function pairs (     77579 Cartesian)
 Smallest overlap matrix eigenvalue = 1.86E-06

 Q-Chem warning in module stvman/mkSTV.C, line 306:

 Overlap eigenvalue is smaller than square root of threshold
 Use THRESH >= 12 to get rid of this warning

 Guess MOs from SCF MO coefficient file

 -----------------------------------------------------------------------
  General SCF calculation program by
  Eric Jon Sundstrom, Paul Horn, Yuezhi Mao, Dmitri Zuev, Alec White,
  David Stuck, Shaama M.S., Shane Yost, Joonho Lee, David Small,
  Daniel Levine, Susi Lehtola, Hugh Burton, Evgeny Epifanovsky
 -----------------------------------------------------------------------
 Exchange:     0.2000 Hartree-Fock + 0.0800 Slater + 0.7200 B88
 Correlation:  0.1900 VWN1RPA + 0.8100 LYP
 Using SG-1 standard quadrature grid
 using 6 threads for integral computing
 -------------------------------------------------------
 OpenMP Integral computing Module                
 Release: version 2.0, May 2017, Q-Chem Inc. Pleasanton 
 -------------------------------------------------------
 -------------------------------------------------------
 OpenMP BLAS3 based DFT computing Module                
 Release: version 1.0, May 2013, Q-Chem Inc. Pittsburgh 
 -------------------------------------------------------
 A restricted SCF calculation will be
 performed using DIIS
 SCF converges when DIIS error is below 1.0e-08
 ---------------------------------------
  Cycle       Energy         DIIS error
 ---------------------------------------
    1    -617.7487383758      1.57e-04  
    2    -617.7493982340      2.11e-05  
    3    -617.7494012744      1.95e-05  
    4    -617.7494057525      8.87e-06  
    5    -617.7494067948      2.77e-06  
    6    -617.7494069168      7.17e-07  
    7    -617.7494069233      2.74e-07  
    8    -617.7494069247      3.28e-08  
    9    -617.7494069247      1.57e-08  
   10    -617.7494069247      3.69e-09  Convergence criterion met
 ---------------------------------------
 SCF time:   CPU 399.66s  wall 70.00s 
 SCF   energy in the final basis set =     -617.7494069247
 Total energy in the final basis set =     -617.7494069247

 --------------------------------------------------------------

                    Orbital Energies (a.u.)
 --------------------------------------------------------------

 Alpha MOs
 -- Occupied --
-19.1362 -19.1353 -19.1177 -10.2548 -10.2423 -10.2358 -10.1883 -10.1863
-10.1828 -10.1773 -10.1756 -10.1684 -10.1681  -1.0547  -1.0382  -1.0340
 -0.8527  -0.8005  -0.7560  -0.7475  -0.6973  -0.6710  -0.6317  -0.5993
 -0.5731  -0.5553  -0.5293  -0.5157  -0.4976  -0.4780  -0.4678  -0.4589
 -0.4423  -0.4331  -0.4201  -0.4077  -0.4062  -0.3989  -0.3921  -0.3891
 -0.3790  -0.3732  -0.3579  -0.3518  -0.3430  -0.3383  -0.3342  -0.3205
 -0.2977  -0.2830  -0.2505
 -- Virtual --
 -0.0286  -0.0192  -0.0081  -0.0046   0.0003   0.0170   0.0199   0.0217
  0.0277   0.0302   0.0411   0.0444   0.0532   0.0558   0.0565   0.0643
  0.0706   0.0731   0.0781   0.0794   0.0917   0.0963   0.0972   0.1026
  0.1050   0.1110   0.1141   0.1148   0.1174   0.1215   0.1231   0.1260
  0.1312   0.1327   0.1355   0.1427   0.1432   0.1462   0.1485   0.1499
  0.1529   0.1557   0.1594   0.1636   0.1650   0.1692   0.1738   0.1750
  0.1777   0.1812   0.1876   0.1916   0.1941   0.1978   0.1980   0.2064
  0.2125   0.2143   0.2188   0.2218   0.2268   0.2322   0.2363   0.2403
  0.2477   0.2499   0.2527   0.2592   0.2658   0.2667   0.2732   0.2822
  0.2836   0.2851   0.2923   0.2999   0.3070   0.3131   0.3221   0.3253
  0.3282   0.3296   0.3337   0.3419   0.3446   0.3475   0.3540   0.3551
  0.3597   0.3634   0.3670   0.3769   0.3814   0.3883   0.3992   0.4028
  0.4140   0.4148   0.4315   0.4469   0.4646   0.4656   0.4763   0.4851
  0.4915   0.5010   0.5168   0.5265   0.5310   0.5374   0.5461   0.5577
  0.5802   0.5846   0.5997   0.6076   0.6111   0.6244   0.6294   0.6401
  0.6408   0.6500   0.6532   0.6679   0.6799   0.6845   0.6864   0.6959
  0.7015   0.7078   0.7253   0.7264   0.7369   0.7420   0.7479   0.7507
  0.7624   0.7706   0.7770   0.7814   0.7835   0.7917   0.7943   0.8063
  0.8118   0.8242   0.8275   0.8669   0.9028   0.9122   0.9219   0.9276
  0.9650   0.9768   1.0053   1.0176   1.0392   1.0560   1.0649   1.0921
  1.1058   1.1232   1.1313   1.1392   1.1791   1.1912   1.1988   1.2063
  1.2173   1.2359   1.2425   1.2587   1.2733   1.3002   1.3048   1.3097
  1.3311   1.3516   1.3639   1.4019   1.4431   1.4461   1.4532   1.4727
  1.4797   1.4943   1.5013   1.5207   1.5321   1.5422   1.5535   1.5570
  1.5721   1.5736   1.5794   1.5929   1.6013   1.6036   1.6052   1.6138
  1.6256   1.6299   1.6342   1.6391   1.6608   1.6626   1.6740   1.6817
  1.6944   1.7025   1.7136   1.7270   1.7381   1.7632   1.7724   1.7802
  1.7854   1.8031   1.8129   1.8272   1.8314   1.8480   1.8634   1.8783
  1.8936   1.9135   1.9310   1.9392   1.9430   1.9685   1.9839   2.0051
  2.0243   2.0403   2.0507   2.0674   2.0938   2.1100   2.1213   2.1383
  2.1457   2.1506   2.1812   2.1975   2.1989   2.2242   2.2424   2.2460
  2.2739   2.2863   2.3188   2.3377   2.3506   2.3864   2.4150   2.4180
  2.4282   2.4583   2.4753   2.4789   2.4889   2.4988   2.5154   2.5312
  2.5540   2.5626   2.5722   2.5803   2.5971   2.6078   2.6279   2.6520
  2.6646   2.6732   2.6913   2.7016   2.7181   2.7331   2.7403   2.7521
  2.7624   2.7631   2.7956   2.8129   2.8202   2.8622   2.8709   2.8906
  2.9076   2.9146   2.9267   2.9484   2.9693   2.9770   2.9994   3.0075
  3.0267   3.0321   3.0604   3.0773   3.0839   3.1218   3.1470   3.1584
  3.1836   3.2043   3.2210   3.2579   3.2877   3.3141   3.3201   3.3920
  3.4238   3.4614   3.5098   3.5302   3.5431   3.6016   3.7750   3.7819
  3.8091   3.8139   3.8244   3.8397   3.8616   3.8797   3.9002   3.9448
  3.9569   4.0308   4.0407   4.1017   4.1275   4.2141   4.2680   4.2753
  4.2997   4.3566   4.3775   5.0862   5.1482   5.1726   5.2113   5.4157
  5.4352   5.6599   5.6758   5.7719  23.7404  23.8069  23.8363  23.8677
 23.9001  23.9226  23.9402  23.9547  23.9777  23.9896  49.9502  49.9544
 50.0050
 --------------------------------------------------------------

          Ground-State Mulliken Net Atomic Charges

     Atom                 Charge (a.u.)
  ----------------------------------------
      1 C                     0.238010
      2 H                     0.274639
      3 C                    -0.535557
      4 H                     0.179988
      5 O                    -0.201577
      6 H                     0.261850
      7 C                    -0.534850
      8 H                     0.210242
      9 H                     0.136082
     10 C                     0.481898
     11 H                     0.157790
     12 C                    -0.744763
     13 H                     0.138272
     14 H                     0.137687
     15 H                     0.142401
     16 C                    -0.644709
     17 H                     0.174110
     18 H                     0.149878
     19 C                    -0.253524
     20 H                     0.106776
     21 H                     0.157681
     22 C                    -0.185545
     23 O                    -0.158735
     24 C                    -0.435492
     25 H                     0.200071
     26 H                     0.114673
     27 H                     0.193957
     28 C                     0.011707
     29 O                    -0.191187
     30 H                     0.148839
     31 H                     0.269390
  ----------------------------------------
  Sum of atomic charges =     0.000000

 -----------------------------------------------------------------
                    Cartesian Multipole Moments
 -----------------------------------------------------------------
    Charge (ESU x 10^10)
                 0.0000
    Dipole Moment (Debye)
         X      -4.4976      Y       1.3236      Z       1.8160
       Tot       5.0278
    Quadrupole Moments (Debye-Ang)
        XX     -96.6348     XY       5.6137     YY     -77.2287
        XZ       1.2163     YZ      -0.6550     ZZ     -81.1663
    Octopole Moments (Debye-Ang^2)
       XXX     -34.7099    XXY      19.4084    XYY       0.5371
       YYY       1.2290    XXZ       2.1816    XYZ       6.7665
       YYZ      11.8446    XZZ       7.4033    YZZ      -4.6112
       ZZZ      -3.1424
    Hexadecapole Moments (Debye-Ang^3)
      XXXX   -2910.7818   XXXY      69.4186   XXYY    -608.3741
      XYYY      31.9986   YYYY    -675.7796   XXXZ     -13.4720
      XXYZ      19.1279   XYYZ       0.4997   YYYZ     -31.0534
      XXZZ    -497.4373   XYZZ      -7.8263   YYZZ    -188.8332
      XZZZ      -7.9179   YZZZ       0.4706   ZZZZ    -322.7562
 -----------------------------------------------------------------
 Calculating analytic gradient of the SCF energy
 Gradient of SCF Energy
            1           2           3           4           5           6
    1  -0.0000663   0.0000015   0.0000501  -0.0000595  -0.0002610   0.0001538
    2   0.0000024   0.0000155  -0.0000025   0.0000099  -0.0000952   0.0000343
    3   0.0000107   0.0000012   0.0000072   0.0000027  -0.0000872   0.0000627
            7           8           9          10          11          12
    1  -0.0000070   0.0000096   0.0000013  -0.0000135   0.0000020  -0.0000161
    2   0.0000144   0.0000070   0.0000118  -0.0000057   0.0000121   0.0000038
    3   0.0000088   0.0000026  -0.0000025  -0.0000185   0.0000069   0.0000170
           13          14          15          16          17          18
    1  -0.0000030   0.0000032  -0.0000002  -0.0000293   0.0000142  -0.0000016
    2   0.0000119   0.0000127   0.0000098  -0.0000228   0.0000113   0.0000017
    3   0.0000042  -0.0000004   0.0000055   0.0000003  -0.0000053   0.0000008
           19          20          21          22          23          24
    1   0.0001177   0.0000120  -0.0000122   0.0001973   0.0001037  -0.0000235
    2   0.0000883  -0.0000519  -0.0000285   0.0001342  -0.0001323  -0.0000346
    3  -0.0000138  -0.0000018  -0.0000010  -0.0001729   0.0001099   0.0000497
           25          26          27          28          29          30
    1   0.0000071   0.0000063   0.0000656  -0.0000541  -0.0000002  -0.0000034
    2   0.0000331   0.0000003  -0.0000201   0.0000305  -0.0000057   0.0000183
    3  -0.0000052   0.0000410  -0.0000610   0.0002233  -0.0000762  -0.0000867
           31
    1  -0.0001943
    2  -0.0000642
    3  -0.0000222
 Max gradient component =       2.610E-04
 RMS gradient           =       6.614E-05
 Gradient time:  CPU 115.14 s  wall 19.44 s
 Geometry Optimization Parameters
   NAtoms,    NIC,     NZ,  NCons,   NDum,   NFix, NCnnct, MaxDiis
       31     245       0       0       0       0       0       0

 Cartesian Hessian Update
 Hessian Updated using BFGS Update


** GEOMETRY OPTIMIZATION IN DELOCALIZED INTERNAL COORDINATES **
   Searching for a Minimum

   Optimization Cycle:  19

                       Coordinates (Angstroms)
     ATOM                X               Y               Z
      1  C         0.1830410585    0.2748951087   -0.3218076920
      2  H         0.1283636581    0.1506694082   -1.4116546373
      3  C        -0.3933935490   -1.0043193809    0.2975684461
      4  H        -0.2906402691   -0.9537112312    1.3908185002
      5  O         0.3908660390   -2.0945861072   -0.2079105110
      6  H         0.2905123667   -2.8640832400    0.3606828106
      7  C        -1.8723273963   -1.1967949159   -0.0561828452
      8  H        -1.9403168030   -1.3725304029   -1.1367039388
      9  H        -2.2424881014   -2.1051308965    0.4344980388
     10  C        -2.7434941771    0.0092923504    0.3258818667
     11  H        -2.6920175860    0.1372806150    1.4168990545
     12  C        -4.2112916444   -0.2109717401   -0.0531229690
     13  H        -4.6191421399   -1.1021848353    0.4330925703
     14  H        -4.8282419057    0.6430340226    0.2417175696
     15  H        -4.3199890515   -0.3430472272   -1.1347803656
     16  C        -2.1652733953    1.2762017115   -0.3197758205
     17  H        -2.7518922215    2.1512421743   -0.0195681929
     18  H        -2.2575884419    1.1970146295   -1.4108981634
     19  C        -0.6926861083    1.4859230402    0.0556998482
     20  H        -0.3171559828    2.3827637194   -0.4456230577
     21  H        -0.6283883320    1.6715191544    1.1344505655
     22  C         1.6940354125    0.5055076361   -0.0053935159
     23  O         2.1594221907    1.6284713193   -0.7870815585
     24  C         2.0188822062    0.7026188990    1.4720001856
     25  H         3.0926960724    0.8454229117    1.5935003558
     26  H         1.4985243560    1.5737700638    1.8794966042
     27  H         1.7350655717   -0.1728826075    2.0585668727
     28  C         2.5620001074   -0.6248191627   -0.6021105501
     29  O         3.4150402727   -1.2176753043    0.0032339777
     30  H         2.3895920599   -0.7928747166   -1.6826987245
     31  H         1.8619466055    2.4411955643   -0.3660633916
   Point Group: c1    Number of degrees of freedom:    87


   Energy is   -617.749406925

 Hessian Updated using BFGS Update
**WARNING** Hereditary positive definiteness endangered

 87 Hessian modes will be used to form the next step
  Hessian Eigenvalues:
    -4.004512    0.000000    0.001245    0.004467    0.004916    0.005595
     0.006514    0.007176    0.007619    0.010701    0.020354    0.021950
     0.037456    0.039673    0.040753    0.043520    0.043994    0.047263
     0.047775    0.049232    0.049727    0.050660    0.051351    0.054459
     0.056156    0.056839    0.057032    0.057269    0.058988    0.061967
     0.068150    0.070427    0.078899    0.082190    0.083455    0.083691
     0.091225    0.096233    0.109503    0.142911    0.148655    0.157539
     0.159416    0.159984    0.160021    0.160083    0.160245    0.161071
     0.161511    0.163242    0.166695    0.176161    0.178933    0.190005
     0.199820    0.220996    0.239942    0.268388    0.277147    0.282492
     0.287182    0.291478    0.292839    0.297099    0.297509    0.299521
     0.332231    0.336584    0.338494    0.338837    0.339316    0.339338
     0.340591    0.340696    0.341204    0.341523    0.342120    0.342214
     0.342237    0.342423    0.344126    0.345839    0.398472    0.428248
     0.526310    0.537719    0.900843
**WARNING** Magnitude of eigenvalue   2 too small.  Replaced by     0.000100
**WARNING** Hessian does not have the Desired Local Structure

 Minimum Search - Taking Simple RFO Step
 Searching for Lamda that Minimizes Along All modes
 Value Taken    Lamda =  -4.00451204
 Calculated Step too Large.  Step scaled by  0.000031
 Step Taken.  Stepsize is  0.300000

                             Maximum     Tolerance    Cnvgd?
         Gradient           0.000224      0.000300     YES
         Displacement       0.114085      0.001200      NO
         Energy change     -0.000016      0.000001      NO


 New Cartesian Coordinates Obtained by Inverse Iteration

 Displacement from previous Coordinates is:  1.111596
 ----------------------------------------------------------------
             Standard Nuclear Orientation (Angstroms)
    I     Atom           X                Y                Z
 ----------------------------------------------------------------
    1      C       0.1716749722     0.3473995695    -0.3263042454
    2      H       0.1086243619     0.2260297588    -1.4195096247
    3      C      -0.3485760458    -0.9306146265     0.2961927925
    4      H      -0.2235590249    -0.8898332868     1.3824126232
    5      O       0.5250201084    -2.0130844283    -0.2493000527
    6      H       0.4427096944    -2.7803306367     0.3351353359
    7      C      -1.8044108261    -1.1739616386    -0.0458005943
    8      H      -1.8871866549    -1.3454001804    -1.1279431143
    9      H      -2.1366663113    -2.0967347916     0.4390513027
   10      C      -2.7174849273     0.0145264414     0.3361879586
   11      H      -2.6665521717     0.1495705231     1.4252332243
   12      C      -4.1845985870    -0.2507137881    -0.0386352322
   13      H      -4.5615807781    -1.1507893345     0.4560784671
   14      H      -4.8246308136     0.5860374008     0.2534857486
   15      H      -4.2866693603    -0.3939802142    -1.1189436033
   16      C      -2.1925576073     1.2893885036    -0.3297209136
   17      H      -2.8044842266     2.1525780820    -0.0380950380
   18      H      -2.2897230438     1.1867594860    -1.4160328944
   19      C      -0.7382531554     1.5596790916     0.0395411687
   20      H      -0.3795843842     2.4592425442    -0.4815863279
   21      H      -0.7041820938     1.7709822288     1.1014013508
   22      C       1.6390587026     0.4798207305    -0.0100445078
   23      O       2.2337162430     1.6121840641    -0.7778328610
   24      C       1.9672119227     0.6414238341     1.4819430460
   25      H       3.0476644677     0.7077466340     1.5939761839
   26      H       1.5072942104     1.5396725175     1.8706368284
   27      H       1.6284150959    -0.2092795315     2.0898996539
   28      C       2.4240226434    -0.6957958567    -0.6076810916
   29      O       3.2206030802    -1.3594201523     0.0569077651
   30      H       2.2668841931    -0.8619792079    -1.6711556667
   31      H       2.0214611882     2.4500868245    -0.3627663492
 ----------------------------------------------------------------
 Molecular Point Group                 C1    NOp =  1
 Largest Abelian Subgroup              C1    NOp =  1
 Nuclear Repulsion Energy =   895.8514309703 hartrees
 There are       51 alpha and       51 beta electrons
 Applying Cartesian multipole field
    Component          Value
    ---------          -----
     (2,0,0)        1.00000E-11
     (0,2,0)        2.00000E-11
     (0,0,2)       -3.00000E-11
 Nucleus-field energy     =     0.0000000243 hartrees
 Requested basis set is 6-311++G(d,p)
 There are 168 shells and 412 basis functions
 A cutoff of  1.0D-11 yielded  12225 shell pairs
 There are     73429 function pairs (     77937 Cartesian)
 Smallest overlap matrix eigenvalue = 1.61E-06

 Q-Chem warning in module stvman/mkSTV.C, line 306:

 Overlap eigenvalue is smaller than square root of threshold
 Use THRESH >= 12 to get rid of this warning

 Guess MOs from SCF MO coefficient file

 -----------------------------------------------------------------------
  General SCF calculation program by
  Eric Jon Sundstrom, Paul Horn, Yuezhi Mao, Dmitri Zuev, Alec White,
  David Stuck, Shaama M.S., Shane Yost, Joonho Lee, David Small,
  Daniel Levine, Susi Lehtola, Hugh Burton, Evgeny Epifanovsky
 -----------------------------------------------------------------------
 Exchange:     0.2000 Hartree-Fock + 0.0800 Slater + 0.7200 B88
 Correlation:  0.1900 VWN1RPA + 0.8100 LYP
 Using SG-1 standard quadrature grid
 using 6 threads for integral computing
 -------------------------------------------------------
 OpenMP Integral computing Module                
 Release: version 2.0, May 2017, Q-Chem Inc. Pleasanton 
 -------------------------------------------------------
 -------------------------------------------------------
 OpenMP BLAS3 based DFT computing Module                
 Release: version 1.0, May 2013, Q-Chem Inc. Pittsburgh 
 -------------------------------------------------------
 A restricted SCF calculation will be
 performed using DIIS
 SCF converges when DIIS error is below 1.0e-08
 ---------------------------------------
  Cycle       Energy         DIIS error
 ---------------------------------------
    1    -617.7128724485      9.16e-04  
    2    -617.7374192913      2.19e-04  
    3    -617.7365831964      3.35e-04  
    4    -617.7381894498      5.97e-05  
    5    -617.7382328488      3.35e-05  
    6    -617.7382497917      5.90e-06  
    7    -617.7382503574      1.86e-06  
    8    -617.7382504247      4.01e-07  
    9    -617.7382504280      1.40e-07  
   10    -617.7382504284      6.22e-08  
   11    -617.7382504285      2.25e-08  
   12    -617.7382504285      5.90e-09  Convergence criterion met
 ---------------------------------------
 SCF time:   CPU 484.04s  wall 85.00s 
 SCF   energy in the final basis set =     -617.7382504285
 Total energy in the final basis set =     -617.7382504285

 --------------------------------------------------------------

                    Orbital Energies (a.u.)
 --------------------------------------------------------------

 Alpha MOs
 -- Occupied --
-19.1397 -19.1304 -19.1057 -10.2533 -10.2409 -10.2387 -10.1901 -10.1890
-10.1850 -10.1791 -10.1786 -10.1706 -10.1668  -1.0375  -1.0238  -1.0146
 -0.8591  -0.8078  -0.7599  -0.7496  -0.7005  -0.6706  -0.6318  -0.6020
 -0.5764  -0.5580  -0.5230  -0.5155  -0.4961  -0.4775  -0.4691  -0.4555
 -0.4431  -0.4247  -0.4163  -0.4095  -0.4073  -0.4037  -0.3896  -0.3870
 -0.3774  -0.3660  -0.3537  -0.3515  -0.3438  -0.3407  -0.3338  -0.3234
 -0.2963  -0.2852  -0.2465
 -- Virtual --
 -0.0285  -0.0195  -0.0083  -0.0046  -0.0003   0.0163   0.0192   0.0205
  0.0271   0.0301   0.0412   0.0441   0.0533   0.0553   0.0566   0.0635
  0.0698   0.0738   0.0783   0.0786   0.0920   0.0945   0.0961   0.1018
  0.1041   0.1075   0.1124   0.1146   0.1168   0.1196   0.1241   0.1251
  0.1307   0.1322   0.1367   0.1403   0.1435   0.1455   0.1487   0.1496
  0.1506   0.1563   0.1592   0.1617   0.1643   0.1680   0.1720   0.1750
  0.1781   0.1805   0.1884   0.1901   0.1932   0.1958   0.2023   0.2034
  0.2077   0.2139   0.2173   0.2197   0.2274   0.2332   0.2352   0.2403
  0.2469   0.2478   0.2492   0.2616   0.2656   0.2707   0.2732   0.2815
  0.2816   0.2833   0.2941   0.3026   0.3086   0.3136   0.3217   0.3270
  0.3278   0.3318   0.3366   0.3416   0.3473   0.3507   0.3523   0.3575
  0.3620   0.3697   0.3745   0.3776   0.3831   0.3897   0.3999   0.4049
  0.4135   0.4195   0.4307   0.4473   0.4615   0.4647   0.4723   0.4857
  0.4888   0.4977   0.5176   0.5288   0.5343   0.5401   0.5459   0.5566
  0.5782   0.5849   0.5991   0.6048   0.6155   0.6238   0.6306   0.6422
  0.6462   0.6501   0.6516   0.6680   0.6781   0.6849   0.6900   0.7013
  0.7076   0.7098   0.7216   0.7289   0.7396   0.7428   0.7519   0.7563
  0.7631   0.7696   0.7773   0.7807   0.7814   0.7899   0.7928   0.8029
  0.8138   0.8242   0.8371   0.8705   0.9061   0.9130   0.9217   0.9342
  0.9622   0.9680   1.0030   1.0150   1.0437   1.0544   1.0633   1.0870
  1.1075   1.1268   1.1464   1.1504   1.1680   1.1916   1.2031   1.2129
  1.2290   1.2373   1.2465   1.2570   1.2762   1.3047   1.3142   1.3204
  1.3465   1.3642   1.3831   1.4162   1.4315   1.4439   1.4504   1.4819
  1.4920   1.5035   1.5125   1.5248   1.5315   1.5407   1.5505   1.5602
  1.5701   1.5810   1.5863   1.5984   1.5995   1.6051   1.6120   1.6214
  1.6255   1.6323   1.6355   1.6426   1.6594   1.6602   1.6750   1.6816
  1.6965   1.7094   1.7261   1.7342   1.7419   1.7654   1.7811   1.7815
  1.7965   1.8063   1.8119   1.8264   1.8311   1.8391   1.8623   1.8912
  1.9060   1.9179   1.9373   1.9461   1.9615   1.9844   1.9953   2.0168
  2.0288   2.0381   2.0560   2.0729   2.0947   2.1167   2.1208   2.1370
  2.1449   2.1714   2.1817   2.1982   2.2057   2.2223   2.2476   2.2523
  2.2806   2.2941   2.3207   2.3376   2.3565   2.3935   2.4196   2.4262
  2.4323   2.4595   2.4705   2.4868   2.4985   2.5045   2.5095   2.5331
  2.5544   2.5628   2.5798   2.5885   2.5985   2.6017   2.6277   2.6592
  2.6647   2.6783   2.6875   2.7056   2.7157   2.7222   2.7544   2.7595
  2.7649   2.7729   2.8018   2.8148   2.8292   2.8523   2.8741   2.8897
  2.9073   2.9244   2.9371   2.9514   2.9621   2.9801   2.9964   3.0038
  3.0263   3.0550   3.0654   3.0698   3.0891   3.1110   3.1515   3.1663
  3.1973   3.2025   3.2195   3.2380   3.2859   3.2882   3.3045   3.3850
  3.4093   3.4451   3.4959   3.5282   3.5382   3.6305   3.7744   3.7824
  3.8011   3.8118   3.8280   3.8591   3.8619   3.8854   3.9016   3.9530
  3.9758   4.0273   4.0393   4.0842   4.1232   4.2197   4.2676   4.2898
  4.3027   4.3560   4.3902   5.0933   5.1456   5.1967   5.2151   5.3782
  5.4098   5.6213   5.6479   5.7726  23.7475  23.8146  23.8504  23.8646
 23.8905  23.9326  23.9453  23.9607  23.9769  24.0023  49.9471  49.9602
 50.0171
 --------------------------------------------------------------

          Ground-State Mulliken Net Atomic Charges

     Atom                 Charge (a.u.)
  ----------------------------------------
      1 C                     0.222443
      2 H                     0.269562
      3 C                    -0.434019
      4 H                     0.180829
      5 O                    -0.207745
      6 H                     0.262170
      7 C                    -0.577229
      8 H                     0.213477
      9 H                     0.140216
     10 C                     0.457685
     11 H                     0.158650
     12 C                    -0.742482
     13 H                     0.139375
     14 H                     0.138930
     15 H                     0.142347
     16 C                    -0.603761
     17 H                     0.176097
     18 H                     0.150616
     19 C                    -0.297858
     20 H                     0.132338
     21 H                     0.161034
     22 C                    -0.225879
     23 O                    -0.186645
     24 C                    -0.417049
     25 H                     0.206898
     26 H                     0.123099
     27 H                     0.187133
     28 C                     0.013137
     29 O                    -0.209603
     30 H                     0.161633
     31 H                     0.264600
  ----------------------------------------
  Sum of atomic charges =     0.000000

 -----------------------------------------------------------------
                    Cartesian Multipole Moments
 -----------------------------------------------------------------
    Charge (ESU x 10^10)
                 0.0000
    Dipole Moment (Debye)
         X      -4.9006      Y       1.5068      Z       1.7680
       Tot       5.4233
    Quadrupole Moments (Debye-Ang)
        XX     -96.7015     XY       6.0552     YY     -77.6318
        XZ       1.2394     YZ      -0.3012     ZZ     -80.9820
    Octopole Moments (Debye-Ang^2)
       XXX     -33.2882    XXY      21.8559    XYY       0.5811
       YYY       5.2214    XXZ       2.4114    XYZ       6.9686
       YYZ      10.7038    XZZ       7.4165    YZZ      -4.5987
       ZZZ      -3.4391
    Hexadecapole Moments (Debye-Ang^3)
      XXXX   -2805.8319   XXXY      85.2890   XXYY    -596.2845
      XYYY      55.4739   YYYY    -684.6872   XXXZ     -12.0893
      XXYZ      21.6031   XYYZ      -0.3297   YYYZ     -26.2689
      XXZZ    -485.1048   XYZZ      -2.9672   YYZZ    -189.7092
      XZZZ      -8.6350   YZZZ       2.8598   ZZZZ    -322.7271
 -----------------------------------------------------------------
 Calculating analytic gradient of the SCF energy
 Gradient of SCF Energy
            1           2           3           4           5           6
    1   0.0134586   0.0012395  -0.0060742  -0.0001697   0.0296001  -0.0029396
    2  -0.0068362   0.0003325   0.0169668   0.0017731  -0.0106082  -0.0026181
    3   0.0077920  -0.0017167   0.0093202  -0.0003591  -0.0136828   0.0035336
            7           8           9          10          11          12
    1   0.0072601  -0.0011862   0.0023691   0.0019710  -0.0001590  -0.0034264
    2   0.0024056   0.0000541   0.0003634   0.0037837  -0.0004203   0.0019866
    3   0.0036600  -0.0011282  -0.0011822   0.0004448  -0.0004608  -0.0013444
           13          14          15          16          17          18
    1   0.0003841  -0.0000669   0.0004775   0.0022588   0.0003812   0.0002995
    2  -0.0000553  -0.0003595  -0.0000734  -0.0018707   0.0016961  -0.0002948
    3   0.0002723   0.0000293   0.0001473   0.0003861   0.0005911   0.0014918
           19          20          21          22          23          24
    1  -0.0088536   0.0002813  -0.0037291  -0.0254800   0.0062645  -0.0028275
    2   0.0031540   0.0035119  -0.0007999  -0.0244345   0.0180159   0.0065628
    3   0.0086137  -0.0015245  -0.0084293  -0.0024227  -0.0028447   0.0047874
           25          26          27          28          29          30
    1  -0.0005260   0.0028724  -0.0017687  -0.0310146   0.0174679  -0.0012941
    2  -0.0005912  -0.0067459  -0.0035136   0.0215000  -0.0223725   0.0006318
    3  -0.0011149  -0.0033126   0.0045345  -0.0359845   0.0257142   0.0090418
           31
    1   0.0029301
    2  -0.0011443
    3  -0.0048529
 Max gradient component =       3.598E-02
 RMS gradient           =       9.511E-03
 Gradient time:  CPU 116.53 s  wall 19.67 s
 Geometry Optimization Parameters
   NAtoms,    NIC,     NZ,  NCons,   NDum,   NFix, NCnnct, MaxDiis
       31     245       0       0       0       0       0       0

 Cartesian Hessian Update
 Hessian Updated using BFGS Update


** GEOMETRY OPTIMIZATION IN DELOCALIZED INTERNAL COORDINATES **
   Searching for a Minimum

   Optimization Cycle:  20

                       Coordinates (Angstroms)
     ATOM                X               Y               Z
      1  C         0.1716749722    0.3473995695   -0.3263042454
      2  H         0.1086243619    0.2260297588   -1.4195096247
      3  C        -0.3485760458   -0.9306146265    0.2961927925
      4  H        -0.2235590249   -0.8898332868    1.3824126232
      5  O         0.5250201084   -2.0130844283   -0.2493000527
      6  H         0.4427096944   -2.7803306367    0.3351353359
      7  C        -1.8044108261   -1.1739616386   -0.0458005943
      8  H        -1.8871866549   -1.3454001804   -1.1279431143
      9  H        -2.1366663113   -2.0967347916    0.4390513027
     10  C        -2.7174849273    0.0145264414    0.3361879586
     11  H        -2.6665521717    0.1495705231    1.4252332243
     12  C        -4.1845985870   -0.2507137881   -0.0386352322
     13  H        -4.5615807781   -1.1507893345    0.4560784671
     14  H        -4.8246308136    0.5860374008    0.2534857486
     15  H        -4.2866693603   -0.3939802142   -1.1189436033
     16  C        -2.1925576073    1.2893885036   -0.3297209136
     17  H        -2.8044842266    2.1525780820   -0.0380950380
     18  H        -2.2897230438    1.1867594860   -1.4160328944
     19  C        -0.7382531554    1.5596790916    0.0395411687
     20  H        -0.3795843842    2.4592425442   -0.4815863279
     21  H        -0.7041820938    1.7709822288    1.1014013508
     22  C         1.6390587026    0.4798207305   -0.0100445078
     23  O         2.2337162430    1.6121840641   -0.7778328610
     24  C         1.9672119227    0.6414238341    1.4819430460
     25  H         3.0476644677    0.7077466340    1.5939761839
     26  H         1.5072942104    1.5396725175    1.8706368284
     27  H         1.6284150959   -0.2092795315    2.0898996539
     28  C         2.4240226434   -0.6957958567   -0.6076810916
     29  O         3.2206030802   -1.3594201523    0.0569077651
     30  H         2.2668841931   -0.8619792079   -1.6711556667
     31  H         2.0214611882    2.4500868245   -0.3627663492
   Point Group: c1    Number of degrees of freedom:    87


   Energy is   -617.738250428

 Hessian Updated using BFGS Update

 87 Hessian modes will be used to form the next step
  Hessian Eigenvalues:
     0.000000    0.001245    0.004466    0.004916    0.005595    0.006514
     0.007175    0.007617    0.010600    0.020354    0.021932    0.037433
     0.039661    0.040735    0.043427    0.043526    0.047249    0.047540
     0.049155    0.049722    0.050220    0.051270    0.054417    0.056152
     0.056808    0.056974    0.057071    0.058360    0.061964    0.068136
     0.070360    0.078834    0.082187    0.083391    0.083528    0.088365
     0.092294    0.108898    0.137115    0.148650    0.153960    0.158856
     0.159431    0.159991    0.160062    0.160144    0.160246    0.161147
     0.161994    0.163362    0.171733    0.177736    0.188602    0.199815
     0.218836    0.238701    0.258708    0.276346    0.279249    0.287000
     0.290337    0.291815    0.294183    0.297471    0.299390    0.328391
     0.336551    0.338485    0.338836    0.339219    0.339328    0.340067
     0.340600    0.340901    0.341366    0.342117    0.342207    0.342236
     0.342342    0.343422    0.345607    0.367710    0.406617    0.436225
     0.526536    0.538319    0.932908
**WARNING** Magnitude of eigenvalue   1 too small.  Replaced by     0.000100

 Minimum Search - Taking Simple RFO Step
 Searching for Lamda that Minimizes Along All modes
 Value Taken    Lamda =  -0.02207884
 Step Taken.  Stepsize is  0.265989

                             Maximum     Tolerance    Cnvgd?
         Gradient           0.042132      0.000300      NO
         Displacement       0.109128      0.001200      NO
         Energy change      0.011156      0.000001      NO


 New Cartesian Coordinates Obtained by Inverse Iteration

 Displacement from previous Coordinates is:  1.030127
 ----------------------------------------------------------------
             Standard Nuclear Orientation (Angstroms)
    I     Atom           X                Y                Z
 ----------------------------------------------------------------
    1      C       0.1818356283     0.2812523909    -0.3231827461
    2      H       0.1251077879     0.1573372401    -1.4133010591
    3      C      -0.3922341570    -0.9986760729     0.2946434240
    4      H      -0.2845906538    -0.9551390050     1.3870769082
    5      O       0.3982679108    -2.0883061544    -0.2191036559
    6      H       0.2944866281    -2.8590977135     0.3479325419
    7      C      -1.8685879587    -1.1958488452    -0.0583757814
    8      H      -1.9397761747    -1.3674840353    -1.1395265765
    9      H      -2.2361993553    -2.1068632786     0.4287606917
   10      C      -2.7417602896     0.0083169881     0.3282477391
   11      H      -2.6885769706     0.1340420993     1.4193259947
   12      C      -4.2101867816    -0.2144690199    -0.0488449579
   13      H      -4.6148077587    -1.1074691360     0.4367851684
   14      H      -4.8282902097     0.6376059826     0.2488125234
   15      H      -4.3197077284    -0.3452551301    -1.1305157234
   16      C      -2.1691152083     1.2764626854    -0.3185012701
   17      H      -2.7577183131     2.1498687138    -0.0167315942
   18      H      -2.2639962618     1.1963422552    -1.4091381367
   19      C      -0.6974276205     1.4925620130     0.0540329101
   20      H      -0.3245301808     2.3881658974    -0.4524925898
   21      H      -0.6346271062     1.6834654506     1.1308757400
   22      C       1.6895035073     0.5014080421    -0.0057648770
   23      O       2.1703522654     1.6244723369    -0.7882556275
   24      C       2.0137977512     0.7014541622     1.4723452524
   25      H       3.0884262733     0.8378718959     1.5919737290
   26      H       1.4983330353     1.5775889595     1.8726209622
   27      H       1.7253175989    -0.1683988626     2.0662360230
   28      C       2.5560937975    -0.6319301804    -0.5970506123
   29      O       3.4048782393    -1.2243203951     0.0189896528
   30      H       2.3898580407    -0.8056966527    -1.6755556703
   31      H       1.8895351370     2.4419479286    -0.3655870500
 ----------------------------------------------------------------
 Molecular Point Group                 C1    NOp =  1
 Largest Abelian Subgroup              C1    NOp =  1
 Nuclear Repulsion Energy =   890.0326616662 hartrees
 There are       51 alpha and       51 beta electrons
 Applying Cartesian multipole field
    Component          Value
    ---------          -----
     (2,0,0)        1.00000E-11
     (0,2,0)        2.00000E-11
     (0,0,2)       -3.00000E-11
 Nucleus-field energy     =     0.0000000249 hartrees
 Requested basis set is 6-311++G(d,p)
 There are 168 shells and 412 basis functions
 A cutoff of  1.0D-11 yielded  12186 shell pairs
 There are     73078 function pairs (     77558 Cartesian)
 Smallest overlap matrix eigenvalue = 1.85E-06

 Q-Chem warning in module stvman/mkSTV.C, line 306:

 Overlap eigenvalue is smaller than square root of threshold
 Use THRESH >= 12 to get rid of this warning

 Guess MOs from SCF MO coefficient file

 -----------------------------------------------------------------------
  General SCF calculation program by
  Eric Jon Sundstrom, Paul Horn, Yuezhi Mao, Dmitri Zuev, Alec White,
  David Stuck, Shaama M.S., Shane Yost, Joonho Lee, David Small,
  Daniel Levine, Susi Lehtola, Hugh Burton, Evgeny Epifanovsky
 -----------------------------------------------------------------------
 Exchange:     0.2000 Hartree-Fock + 0.0800 Slater + 0.7200 B88
 Correlation:  0.1900 VWN1RPA + 0.8100 LYP
 Using SG-1 standard quadrature grid
 using 6 threads for integral computing
 -------------------------------------------------------
 OpenMP Integral computing Module                
 Release: version 2.0, May 2017, Q-Chem Inc. Pleasanton 
 -------------------------------------------------------
 -------------------------------------------------------
 OpenMP BLAS3 based DFT computing Module                
 Release: version 1.0, May 2013, Q-Chem Inc. Pittsburgh 
 -------------------------------------------------------
 A restricted SCF calculation will be
 performed using DIIS
 SCF converges when DIIS error is below 1.0e-08
 ---------------------------------------
  Cycle       Energy         DIIS error
 ---------------------------------------
    1    -617.7275055433      8.55e-04  
    2    -617.7487377200      1.83e-04  
    3    -617.7482907781      2.65e-04  
    4    -617.7492760501      6.23e-05  
    5    -617.7493309272      2.43e-05  
    6    -617.7493400036      6.41e-06  
    7    -617.7493406278      1.76e-06  
    8    -617.7493406859      3.98e-07  
    9    -617.7493406891      1.33e-07  
   10    -617.7493406894      4.57e-08  
   11    -617.7493406895      1.25e-08  
   12    -617.7493406895      5.02e-09  Convergence criterion met
 ---------------------------------------
 SCF time:   CPU 479.20s  wall 83.00s 
 SCF   energy in the final basis set =     -617.7493406895
 Total energy in the final basis set =     -617.7493406895

 --------------------------------------------------------------

                    Orbital Energies (a.u.)
 --------------------------------------------------------------

 Alpha MOs
 -- Occupied --
-19.1363 -19.1348 -19.1170 -10.2547 -10.2423 -10.2360 -10.1885 -10.1865
-10.1829 -10.1773 -10.1759 -10.1685 -10.1680  -1.0531  -1.0367  -1.0321
 -0.8530  -0.8010  -0.7561  -0.7478  -0.6975  -0.6708  -0.6315  -0.5995
 -0.5733  -0.5554  -0.5282  -0.5154  -0.4976  -0.4779  -0.4679  -0.4587
 -0.4422  -0.4325  -0.4198  -0.4076  -0.4061  -0.3991  -0.3917  -0.3890
 -0.3786  -0.3723  -0.3576  -0.3519  -0.3431  -0.3385  -0.3341  -0.3207
 -0.2978  -0.2835  -0.2504
 -- Virtual --
 -0.0287  -0.0192  -0.0080  -0.0046   0.0003   0.0169   0.0199   0.0216
  0.0276   0.0301   0.0412   0.0443   0.0532   0.0558   0.0566   0.0642
  0.0705   0.0732   0.0782   0.0793   0.0917   0.0961   0.0972   0.1025
  0.1050   0.1108   0.1140   0.1147   0.1172   0.1214   0.1233   0.1259
  0.1312   0.1326   0.1356   0.1426   0.1431   0.1462   0.1485   0.1498
  0.1526   0.1557   0.1593   0.1634   0.1650   0.1692   0.1737   0.1751
  0.1776   0.1811   0.1876   0.1916   0.1941   0.1977   0.1982   0.2062
  0.2117   0.2139   0.2188   0.2211   0.2267   0.2324   0.2362   0.2403
  0.2476   0.2498   0.2521   0.2596   0.2659   0.2669   0.2732   0.2821
  0.2834   0.2846   0.2926   0.3002   0.3073   0.3130   0.3222   0.3255
  0.3285   0.3294   0.3337   0.3418   0.3448   0.3475   0.3539   0.3549
  0.3601   0.3637   0.3665   0.3769   0.3817   0.3883   0.3990   0.4030
  0.4141   0.4151   0.4316   0.4471   0.4642   0.4653   0.4759   0.4852
  0.4912   0.5006   0.5166   0.5264   0.5310   0.5376   0.5459   0.5577
  0.5799   0.5845   0.5997   0.6076   0.6111   0.6243   0.6291   0.6402
  0.6414   0.6500   0.6531   0.6678   0.6801   0.6844   0.6861   0.6962
  0.7014   0.7070   0.7246   0.7261   0.7372   0.7421   0.7482   0.7508
  0.7625   0.7707   0.7770   0.7810   0.7833   0.7923   0.7939   0.8063
  0.8117   0.8238   0.8289   0.8673   0.9028   0.9122   0.9214   0.9276
  0.9642   0.9768   1.0051   1.0175   1.0397   1.0562   1.0641   1.0916
  1.1073   1.1240   1.1315   1.1399   1.1782   1.1921   1.1996   1.2069
  1.2178   1.2361   1.2420   1.2574   1.2738   1.3007   1.3062   1.3105
  1.3311   1.3535   1.3647   1.4034   1.4427   1.4459   1.4532   1.4725
  1.4808   1.4951   1.5015   1.5211   1.5312   1.5419   1.5535   1.5570
  1.5721   1.5737   1.5792   1.5924   1.6012   1.6041   1.6060   1.6135
  1.6254   1.6296   1.6339   1.6393   1.6604   1.6626   1.6748   1.6812
  1.6945   1.7036   1.7135   1.7271   1.7382   1.7633   1.7739   1.7812
  1.7861   1.8026   1.8133   1.8277   1.8308   1.8464   1.8629   1.8796
  1.8946   1.9139   1.9320   1.9395   1.9443   1.9693   1.9839   2.0057
  2.0245   2.0408   2.0504   2.0674   2.0938   2.1105   2.1206   2.1382
  2.1460   2.1525   2.1812   2.1973   2.1987   2.2242   2.2420   2.2463
  2.2741   2.2865   2.3182   2.3381   2.3501   2.3868   2.4149   2.4184
  2.4287   2.4594   2.4750   2.4801   2.4895   2.4997   2.5148   2.5313
  2.5544   2.5625   2.5728   2.5812   2.5965   2.6073   2.6277   2.6528
  2.6650   2.6737   2.6914   2.7009   2.7180   2.7319   2.7413   2.7537
  2.7616   2.7633   2.7958   2.8127   2.8210   2.8609   2.8704   2.8902
  2.9075   2.9160   2.9272   2.9484   2.9700   2.9751   2.9993   3.0060
  3.0263   3.0339   3.0603   3.0765   3.0843   3.1211   3.1469   3.1584
  3.1841   3.2035   3.2188   3.2566   3.2868   3.3112   3.3165   3.3903
  3.4222   3.4600   3.5082   3.5292   3.5428   3.6041   3.7746   3.7820
  3.8077   3.8133   3.8250   3.8415   3.8618   3.8806   3.9002   3.9473
  3.9564   4.0310   4.0411   4.0983   4.1267   4.2150   4.2682   4.2758
  4.2989   4.3564   4.3775   5.0872   5.1482   5.1724   5.2112   5.4109
  5.4333   5.6575   5.6694   5.7720  23.7400  23.8078  23.8361  23.8675
 23.8990  23.9228  23.9397  23.9552  23.9776  23.9900  49.9502  49.9543
 50.0050
 --------------------------------------------------------------

          Ground-State Mulliken Net Atomic Charges

     Atom                 Charge (a.u.)
  ----------------------------------------
      1 C                     0.236781
      2 H                     0.273705
      3 C                    -0.524378
      4 H                     0.180835
      5 O                    -0.203250
      6 H                     0.261192
      7 C                    -0.540706
      8 H                     0.210878
      9 H                     0.136263
     10 C                     0.480525
     11 H                     0.157752
     12 C                    -0.744323
     13 H                     0.138312
     14 H                     0.137736
     15 H                     0.142293
     16 C                    -0.641582
     17 H                     0.174104
     18 H                     0.149993
     19 C                    -0.260867
     20 H                     0.110771
     21 H                     0.157619
     22 C                    -0.183752
     23 O                    -0.163192
     24 C                    -0.436507
     25 H                     0.200852
     26 H                     0.115012
     27 H                     0.192660
     28 C                     0.013419
     29 O                    -0.192369
     30 H                     0.150718
     31 H                     0.269505
  ----------------------------------------
  Sum of atomic charges =     0.000000

 -----------------------------------------------------------------
                    Cartesian Multipole Moments
 -----------------------------------------------------------------
    Charge (ESU x 10^10)
                 0.0000
    Dipole Moment (Debye)
         X      -4.5225      Y       1.3357      Z       1.8025
       Tot       5.0484
    Quadrupole Moments (Debye-Ang)
        XX     -96.6132     XY       5.7005     YY     -77.2148
        XZ       1.1660     YZ      -0.5826     ZZ     -81.1854
    Octopole Moments (Debye-Ang^2)
       XXX     -34.6010    XXY      19.6693    XYY       0.6949
       YYY       1.5292    XXZ       1.9431    XYZ       6.9053
       YYZ      11.6253    XZZ       7.3383    YZZ      -4.5693
       ZZZ      -3.2222
    Hexadecapole Moments (Debye-Ang^3)
      XXXX   -2907.3232   XXXY      70.5448   XXYY    -607.2437
      XYYY      34.0894   YYYY    -675.8778   XXXZ     -14.4463
      XXYZ      19.6967   XYYZ       0.0653   YYYZ     -30.6656
      XXZZ    -497.0592   XYZZ      -7.7129   YYZZ    -189.0223
      XZZZ      -8.1625   YZZZ       0.3079   ZZZZ    -322.4499
 -----------------------------------------------------------------
 Calculating analytic gradient of the SCF energy
 Gradient of SCF Energy
            1           2           3           4           5           6
    1   0.0013187  -0.0000671  -0.0017041   0.0001135   0.0018865  -0.0002004
    2  -0.0002664  -0.0000268   0.0022802  -0.0001281  -0.0014928  -0.0000465
    3   0.0003316  -0.0001896   0.0015948  -0.0001344  -0.0015940   0.0004747
            7           8           9          10          11          12
    1   0.0008216  -0.0002720   0.0000758   0.0004012  -0.0000398  -0.0003085
    2  -0.0003012  -0.0000081   0.0000218   0.0005066  -0.0001004   0.0001715
    3   0.0001288  -0.0001018  -0.0001878   0.0001417  -0.0000213  -0.0002025
           13          14          15          16          17          18
    1   0.0000494   0.0000377   0.0000617   0.0001143   0.0000405   0.0000155
    2   0.0000073  -0.0000178  -0.0000218  -0.0002971   0.0001234  -0.0000296
    3   0.0000315   0.0000419   0.0000149  -0.0000511   0.0001075   0.0001103
           19          20          21          22          23          24
    1  -0.0008759   0.0000104  -0.0004453  -0.0020057   0.0011602  -0.0001260
    2   0.0003502   0.0001648   0.0000376  -0.0028389   0.0019374   0.0004442
    3   0.0009817  -0.0002475  -0.0005805  -0.0001301  -0.0002755   0.0004362
           25          26          27          28          29          30
    1  -0.0000346   0.0002166   0.0000576  -0.0022005   0.0018113   0.0000325
    2  -0.0000699  -0.0005008  -0.0002779   0.0017934  -0.0014413   0.0000118
    3  -0.0001775  -0.0003258   0.0004507  -0.0029772   0.0020509   0.0008326
           31
    1   0.0000549
    2   0.0000153
    3  -0.0005333
 Max gradient component =       2.977E-03
 RMS gradient           =       8.755E-04
 Gradient time:  CPU 115.28 s  wall 19.46 s
 Geometry Optimization Parameters
   NAtoms,    NIC,     NZ,  NCons,   NDum,   NFix, NCnnct, MaxDiis
       31     245       0       0       0       0       0       0

 Cartesian Hessian Update
 Hessian Updated using BFGS Update


** GEOMETRY OPTIMIZATION IN DELOCALIZED INTERNAL COORDINATES **
   Searching for a Minimum

   Optimization Cycle:  21

                       Coordinates (Angstroms)
     ATOM                X               Y               Z
      1  C         0.1818356283    0.2812523909   -0.3231827461
      2  H         0.1251077879    0.1573372401   -1.4133010591
      3  C        -0.3922341570   -0.9986760729    0.2946434240
      4  H        -0.2845906538   -0.9551390050    1.3870769082
      5  O         0.3982679108   -2.0883061544   -0.2191036559
      6  H         0.2944866281   -2.8590977135    0.3479325419
      7  C        -1.8685879587   -1.1958488452   -0.0583757814
      8  H        -1.9397761747   -1.3674840353   -1.1395265765
      9  H        -2.2361993553   -2.1068632786    0.4287606917
     10  C        -2.7417602896    0.0083169881    0.3282477391
     11  H        -2.6885769706    0.1340420993    1.4193259947
     12  C        -4.2101867816   -0.2144690199   -0.0488449579
     13  H        -4.6148077587   -1.1074691360    0.4367851684
     14  H        -4.8282902097    0.6376059826    0.2488125234
     15  H        -4.3197077284   -0.3452551301   -1.1305157234
     16  C        -2.1691152083    1.2764626854   -0.3185012701
     17  H        -2.7577183131    2.1498687138   -0.0167315942
     18  H        -2.2639962618    1.1963422552   -1.4091381367
     19  C        -0.6974276205    1.4925620130    0.0540329101
     20  H        -0.3245301808    2.3881658974   -0.4524925898
     21  H        -0.6346271062    1.6834654506    1.1308757400
     22  C         1.6895035073    0.5014080421   -0.0057648770
     23  O         2.1703522654    1.6244723369   -0.7882556275
     24  C         2.0137977512    0.7014541622    1.4723452524
     25  H         3.0884262733    0.8378718959    1.5919737290
     26  H         1.4983330353    1.5775889595    1.8726209622
     27  H         1.7253175989   -0.1683988626    2.0662360230
     28  C         2.5560937975   -0.6319301804   -0.5970506123
     29  O         3.4048782393   -1.2243203951    0.0189896528
     30  H         2.3898580407   -0.8056966527   -1.6755556703
     31  H         1.8895351370    2.4419479286   -0.3655870500
   Point Group: c1    Number of degrees of freedom:    87


   Energy is   -617.749340689

 Hessian Updated using BFGS Update

 87 Hessian modes will be used to form the next step
  Hessian Eigenvalues:
     0.000000    0.001245    0.004466    0.004916    0.005595    0.006514
     0.007175    0.007617    0.010602    0.020354    0.021934    0.037431
     0.039659    0.040737    0.043431    0.043526    0.047249    0.047544
     0.049156    0.049722    0.050226    0.051278    0.054417    0.056153
     0.056813    0.056985    0.057077    0.058379    0.061965    0.068132
     0.070367    0.078828    0.082187    0.083406    0.083524    0.088372
     0.092291    0.108970    0.137563    0.148655    0.154075    0.158826
     0.159435    0.159992    0.160062    0.160143    0.160250    0.161153
     0.162012    0.163374    0.171762    0.177713    0.188500    0.199820
     0.218550    0.239107    0.258559    0.276475    0.279423    0.286953
     0.290458    0.291998    0.294110    0.297471    0.299414    0.327799
     0.336535    0.338493    0.338837    0.339226    0.339331    0.340186
     0.340596    0.340906    0.341369    0.342105    0.342207    0.342237
     0.342330    0.343622    0.345560    0.366397    0.407904    0.440147
     0.526512    0.538280    0.926534
**WARNING** Magnitude of eigenvalue   1 too small.  Replaced by     0.000100

 Minimum Search - Taking Simple RFO Step
 Searching for Lamda that Minimizes Along All modes
 Value Taken    Lamda =  -0.00032524
 Calculated Step too Large.  Step scaled by  0.491185
 Step Taken.  Stepsize is  0.300000

                             Maximum     Tolerance    Cnvgd?
         Gradient           0.001920      0.000300      NO
         Displacement       0.118527      0.001200      NO
         Energy change     -0.011090      0.000001      NO


 New Cartesian Coordinates Obtained by Inverse Iteration

 Displacement from previous Coordinates is:  0.301159
 ----------------------------------------------------------------
             Standard Nuclear Orientation (Angstroms)
    I     Atom           X                Y                Z
 ----------------------------------------------------------------
    1      C       0.1759146546     0.2789756190    -0.3210421259
    2      H       0.1159343319     0.1514416910    -1.4103962984
    3      C      -0.3948881203    -0.9972844797     0.3063194582
    4      H      -0.2946143012    -0.9373453683     1.3992965707
    5      O       0.3984737922    -2.0890229546    -0.1887789299
    6      H       0.2774061793    -2.8621620608     0.3711994485
    7      C      -1.8715214639    -1.1980478282    -0.0488970450
    8      H      -1.9376463023    -1.3802965283    -1.1285022061
    9      H      -2.2392753872    -2.1047751174     0.4466291104
   10      C      -2.7483077307     0.0074771567     0.3247590297
   11      H      -2.7025823386     0.1387257891     1.4155844105
   12      C      -4.2137580435    -0.2193920066    -0.0602522704
   13      H      -4.6201470983    -1.1114206635     0.4258039337
   14      H      -4.8353150061     0.6326268986     0.2305279612
   15      H      -4.3171692635    -0.3536813193    -1.1421363846
   16      C      -2.1717550703     1.2748113648    -0.3220816389
   17      H      -2.7620531569     2.1487249158    -0.0253907820
   18      H      -2.2616209143     1.1927966920    -1.4131513732
   19      C      -0.7010928916     1.4894172628     0.0560841700
   20      H      -0.3204773707     2.3856482634    -0.4416928131
   21      H      -0.6407706410     1.6714736670     1.1354789355
   22      C       1.6854474898     0.5071492296    -0.0129396683
   23      O       2.1465332896     1.6341891443    -0.7984297181
   24      C       2.0193351909     0.7011379566     1.4626176482
   25      H       3.0937861151     0.8441535851     1.5790964946
   26      H       1.4978950008     1.5688513386     1.8755081197
   27      H       1.7409510200    -0.1765579868     2.0487231220
   28      C       2.5525397118    -0.6201929096    -0.6161289102
   29      O       3.4152469489    -1.2068637860    -0.0161170826
   30      H       2.3716638956    -0.7933408527    -1.6936123494
   31      H       1.9955283518     2.4439938475    -0.3013474844
 ----------------------------------------------------------------
 Molecular Point Group                 C1    NOp =  1
 Largest Abelian Subgroup              C1    NOp =  1
 Nuclear Repulsion Energy =   889.9576930987 hartrees
 There are       51 alpha and       51 beta electrons
 Applying Cartesian multipole field
    Component          Value
    ---------          -----
     (2,0,0)        1.00000E-11
     (0,2,0)        2.00000E-11
     (0,0,2)       -3.00000E-11
 Nucleus-field energy     =     0.0000000249 hartrees
 Requested basis set is 6-311++G(d,p)
 There are 168 shells and 412 basis functions
 A cutoff of  1.0D-11 yielded  12185 shell pairs
 There are     73104 function pairs (     77591 Cartesian)
 Smallest overlap matrix eigenvalue = 1.85E-06

 Q-Chem warning in module stvman/mkSTV.C, line 306:

 Overlap eigenvalue is smaller than square root of threshold
 Use THRESH >= 12 to get rid of this warning

 Guess MOs from SCF MO coefficient file

 -----------------------------------------------------------------------
  General SCF calculation program by
  Eric Jon Sundstrom, Paul Horn, Yuezhi Mao, Dmitri Zuev, Alec White,
  David Stuck, Shaama M.S., Shane Yost, Joonho Lee, David Small,
  Daniel Levine, Susi Lehtola, Hugh Burton, Evgeny Epifanovsky
 -----------------------------------------------------------------------
 Exchange:     0.2000 Hartree-Fock + 0.0800 Slater + 0.7200 B88
 Correlation:  0.1900 VWN1RPA + 0.8100 LYP
 Using SG-1 standard quadrature grid
 using 6 threads for integral computing
 -------------------------------------------------------
 OpenMP Integral computing Module                
 Release: version 2.0, May 2017, Q-Chem Inc. Pleasanton 
 -------------------------------------------------------
 -------------------------------------------------------
 OpenMP BLAS3 based DFT computing Module                
 Release: version 1.0, May 2013, Q-Chem Inc. Pittsburgh 
 -------------------------------------------------------
 A restricted SCF calculation will be
 performed using DIIS
 SCF converges when DIIS error is below 1.0e-08
 ---------------------------------------
  Cycle       Energy         DIIS error
 ---------------------------------------
    1    -617.7452750811      3.96e-04  
    2    -617.7494323465      5.91e-05  
    3    -617.7494422246      5.99e-05  
    4    -617.7494888387      1.98e-05  
    5    -617.7494943444      3.69e-06  
    6    -617.7494945441      1.93e-06  
    7    -617.7494945980      8.15e-07  
    8    -617.7494946084      9.57e-08  
    9    -617.7494946085      4.05e-08  
   10    -617.7494946085      1.03e-08  
   11    -617.7494946085      3.32e-09  Convergence criterion met
 ---------------------------------------
 SCF time:   CPU 439.08s  wall 77.00s 
 SCF   energy in the final basis set =     -617.7494946085
 Total energy in the final basis set =     -617.7494946085

 --------------------------------------------------------------

                    Orbital Energies (a.u.)
 --------------------------------------------------------------

 Alpha MOs
 -- Occupied --
-19.1359 -19.1354 -19.1169 -10.2545 -10.2424 -10.2352 -10.1871 -10.1858
-10.1806 -10.1761 -10.1753 -10.1696 -10.1679  -1.0536  -1.0372  -1.0329
 -0.8521  -0.8006  -0.7551  -0.7473  -0.6978  -0.6705  -0.6310  -0.5981
 -0.5724  -0.5556  -0.5281  -0.5137  -0.4991  -0.4774  -0.4678  -0.4585
 -0.4418  -0.4326  -0.4205  -0.4067  -0.4054  -0.3990  -0.3925  -0.3881
 -0.3782  -0.3717  -0.3576  -0.3509  -0.3416  -0.3378  -0.3333  -0.3196
 -0.2992  -0.2838  -0.2490
 -- Virtual --
 -0.0281  -0.0191  -0.0073  -0.0046   0.0007   0.0165   0.0199   0.0221
  0.0280   0.0303   0.0411   0.0437   0.0533   0.0560   0.0566   0.0647
  0.0709   0.0732   0.0784   0.0792   0.0917   0.0966   0.0972   0.1026
  0.1053   0.1115   0.1137   0.1150   0.1172   0.1215   0.1245   0.1261
  0.1316   0.1326   0.1358   0.1427   0.1432   0.1467   0.1485   0.1503
  0.1518   0.1558   0.1594   0.1638   0.1651   0.1695   0.1737   0.1746
  0.1777   0.1811   0.1879   0.1918   0.1936   0.1979   0.1990   0.2058
  0.2105   0.2141   0.2189   0.2222   0.2264   0.2324   0.2361   0.2411
  0.2482   0.2501   0.2530   0.2598   0.2663   0.2667   0.2740   0.2825
  0.2846   0.2858   0.2941   0.3003   0.3079   0.3126   0.3227   0.3254
  0.3289   0.3301   0.3344   0.3420   0.3449   0.3475   0.3546   0.3549
  0.3602   0.3647   0.3679   0.3757   0.3801   0.3892   0.3996   0.4025
  0.4134   0.4146   0.4339   0.4473   0.4637   0.4665   0.4781   0.4859
  0.4913   0.4999   0.5138   0.5262   0.5314   0.5396   0.5476   0.5572
  0.5812   0.5865   0.5998   0.6081   0.6107   0.6237   0.6272   0.6398
  0.6416   0.6495   0.6529   0.6681   0.6815   0.6853   0.6864   0.6968
  0.6999   0.7062   0.7261   0.7274   0.7387   0.7425   0.7500   0.7539
  0.7629   0.7711   0.7779   0.7821   0.7834   0.7941   0.7965   0.8074
  0.8105   0.8228   0.8333   0.8755   0.9036   0.9124   0.9219   0.9257
  0.9623   0.9761   1.0063   1.0170   1.0402   1.0573   1.0671   1.0925
  1.1059   1.1218   1.1340   1.1423   1.1771   1.1936   1.1990   1.2060
  1.2199   1.2343   1.2369   1.2560   1.2718   1.2986   1.3089   1.3116
  1.3334   1.3541   1.3659   1.4055   1.4459   1.4480   1.4541   1.4669
  1.4792   1.4952   1.5013   1.5199   1.5312   1.5442   1.5560   1.5578
  1.5651   1.5723   1.5790   1.5943   1.6033   1.6052   1.6062   1.6130
  1.6241   1.6314   1.6338   1.6403   1.6594   1.6627   1.6785   1.6812
  1.6967   1.7030   1.7158   1.7276   1.7377   1.7670   1.7739   1.7817
  1.7862   1.8003   1.8163   1.8274   1.8312   1.8474   1.8590   1.8741
  1.8944   1.9130   1.9324   1.9347   1.9454   1.9707   1.9858   2.0053
  2.0257   2.0439   2.0514   2.0673   2.0918   2.1111   2.1224   2.1388
  2.1474   2.1546   2.1813   2.1958   2.2007   2.2245   2.2427   2.2478
  2.2743   2.2903   2.3200   2.3398   2.3525   2.3870   2.4150   2.4202
  2.4301   2.4595   2.4757   2.4806   2.4892   2.4993   2.5185   2.5327
  2.5560   2.5634   2.5731   2.5834   2.5938   2.6079   2.6269   2.6474
  2.6651   2.6744   2.6918   2.7001   2.7193   2.7320   2.7387   2.7574
  2.7612   2.7656   2.7969   2.8131   2.8211   2.8623   2.8671   2.8898
  2.9026   2.9173   2.9309   2.9493   2.9718   2.9788   3.0002   3.0075
  3.0280   3.0333   3.0605   3.0778   3.0843   3.1214   3.1412   3.1547
  3.1814   3.2052   3.2207   3.2609   3.2802   3.3153   3.3254   3.3898
  3.4244   3.4668   3.5079   3.5312   3.5429   3.6040   3.7761   3.7825
  3.8087   3.8136   3.8248   3.8390   3.8629   3.8826   3.9037   3.9437
  3.9577   4.0315   4.0398   4.1004   4.1286   4.2161   4.2686   4.2738
  4.2986   4.3574   4.3790   5.0855   5.1474   5.1701   5.2135   5.4122
  5.4360   5.6616   5.6737   5.7703  23.7398  23.8081  23.8382  23.8684
 23.8994  23.9240  23.9427  23.9557  23.9784  23.9887  49.9505  49.9545
 50.0052
 --------------------------------------------------------------

          Ground-State Mulliken Net Atomic Charges

     Atom                 Charge (a.u.)
  ----------------------------------------
      1 C                     0.280245
      2 H                     0.270933
      3 C                    -0.514424
      4 H                     0.180185
      5 O                    -0.201168
      6 H                     0.260504
      7 C                    -0.543342
      8 H                     0.209964
      9 H                     0.135377
     10 C                     0.476921
     11 H                     0.157918
     12 C                    -0.745683
     13 H                     0.137642
     14 H                     0.137696
     15 H                     0.142353
     16 C                    -0.648282
     17 H                     0.173495
     18 H                     0.149278
     19 C                    -0.283714
     20 H                     0.124053
     21 H                     0.153271
     22 C                    -0.211754
     23 O                    -0.171508
     24 C                    -0.441995
     25 H                     0.202984
     26 H                     0.116548
     27 H                     0.194859
     28 C                     0.030201
     29 O                    -0.193918
     30 H                     0.148839
     31 H                     0.272520
  ----------------------------------------
  Sum of atomic charges =     0.000000

 -----------------------------------------------------------------
                    Cartesian Multipole Moments
 -----------------------------------------------------------------
    Charge (ESU x 10^10)
                 0.0000
    Dipole Moment (Debye)
         X      -4.3091      Y       1.3468      Z       1.9316
       Tot       4.9105
    Quadrupole Moments (Debye-Ang)
        XX     -96.0338     XY       6.3601     YY     -77.1536
        XZ       1.4800     YZ      -0.2957     ZZ     -81.1651
    Octopole Moments (Debye-Ang^2)
       XXX     -31.9583    XXY      21.9439    XYY       2.4399
       YYY       0.9837    XXZ       2.9913    XYZ       7.1201
       YYZ      12.8062    XZZ       7.6307    YZZ      -5.1904
       ZZZ      -2.5774
    Hexadecapole Moments (Debye-Ang^3)
      XXXX   -2910.5345   XXXY      75.0942   XXYY    -601.5399
      XYYY      35.5386   YYYY    -673.6934   XXXZ     -10.0412
      XXYZ      19.2703   XYYZ       2.3664   YYYZ     -27.7440
      XXZZ    -498.0688   XYZZ      -8.9864   YYZZ    -189.2293
      XZZZ      -6.1945   YZZZ       1.5991   ZZZZ    -322.0326
 -----------------------------------------------------------------
 Calculating analytic gradient of the SCF energy
 Gradient of SCF Energy
            1           2           3           4           5           6
    1   0.0003685   0.0000345  -0.0004366  -0.0001038   0.0009279   0.0000336
    2  -0.0003400   0.0000202   0.0010001   0.0001072  -0.0008418  -0.0000569
    3   0.0003398  -0.0000379   0.0005419  -0.0000458  -0.0007286   0.0002204
            7           8           9          10          11          12
    1   0.0002413  -0.0000494   0.0000967   0.0000698  -0.0000316  -0.0001476
    2   0.0000730  -0.0000080   0.0000072   0.0001456  -0.0000153   0.0000482
    3   0.0001168  -0.0000319  -0.0000373   0.0000114  -0.0000162  -0.0000492
           13          14          15          16          17          18
    1   0.0000101   0.0000013   0.0000195   0.0001065   0.0000224  -0.0000061
    2  -0.0000056  -0.0000119   0.0000021  -0.0000652   0.0000842  -0.0000531
    3   0.0000158   0.0000082   0.0000163   0.0000685  -0.0000090   0.0000669
           19          20          21          22          23          24
    1  -0.0003888   0.0000004  -0.0001536  -0.0008922   0.0008191   0.0000431
    2   0.0002333   0.0000797  -0.0001404  -0.0007341   0.0003359   0.0000401
    3   0.0001499   0.0000535  -0.0002499  -0.0001747   0.0000272   0.0002354
           25          26          27          28          29          30
    1  -0.0000409   0.0001002  -0.0000243  -0.0013775   0.0008858   0.0000332
    2   0.0000017  -0.0002263  -0.0001309   0.0009842  -0.0008204  -0.0000290
    3  -0.0000503  -0.0000427   0.0001746  -0.0015980   0.0009780   0.0003546
           31
    1  -0.0001614
    2   0.0003160
    3  -0.0003077
 Max gradient component =       1.598E-03
 RMS gradient           =       4.025E-04
 Gradient time:  CPU 115.15 s  wall 19.45 s
 Geometry Optimization Parameters
   NAtoms,    NIC,     NZ,  NCons,   NDum,   NFix, NCnnct, MaxDiis
       31     245       0       0       0       0       0       0

 Cartesian Hessian Update
 Hessian Updated using BFGS Update


** GEOMETRY OPTIMIZATION IN DELOCALIZED INTERNAL COORDINATES **
   Searching for a Minimum

   Optimization Cycle:  22

                       Coordinates (Angstroms)
     ATOM                X               Y               Z
      1  C         0.1759146546    0.2789756190   -0.3210421259
      2  H         0.1159343319    0.1514416910   -1.4103962984
      3  C        -0.3948881203   -0.9972844797    0.3063194582
      4  H        -0.2946143012   -0.9373453683    1.3992965707
      5  O         0.3984737922   -2.0890229546   -0.1887789299
      6  H         0.2774061793   -2.8621620608    0.3711994485
      7  C        -1.8715214639   -1.1980478282   -0.0488970450
      8  H        -1.9376463023   -1.3802965283   -1.1285022061
      9  H        -2.2392753872   -2.1047751174    0.4466291104
     10  C        -2.7483077307    0.0074771567    0.3247590297
     11  H        -2.7025823386    0.1387257891    1.4155844105
     12  C        -4.2137580435   -0.2193920066   -0.0602522704
     13  H        -4.6201470983   -1.1114206635    0.4258039337
     14  H        -4.8353150061    0.6326268986    0.2305279612
     15  H        -4.3171692635   -0.3536813193   -1.1421363846
     16  C        -2.1717550703    1.2748113648   -0.3220816389
     17  H        -2.7620531569    2.1487249158   -0.0253907820
     18  H        -2.2616209143    1.1927966920   -1.4131513732
     19  C        -0.7010928916    1.4894172628    0.0560841700
     20  H        -0.3204773707    2.3856482634   -0.4416928131
     21  H        -0.6407706410    1.6714736670    1.1354789355
     22  C         1.6854474898    0.5071492296   -0.0129396683
     23  O         2.1465332896    1.6341891443   -0.7984297181
     24  C         2.0193351909    0.7011379566    1.4626176482
     25  H         3.0937861151    0.8441535851    1.5790964946
     26  H         1.4978950008    1.5688513386    1.8755081197
     27  H         1.7409510200   -0.1765579868    2.0487231220
     28  C         2.5525397118   -0.6201929096   -0.6161289102
     29  O         3.4152469489   -1.2068637860   -0.0161170826
     30  H         2.3716638956   -0.7933408527   -1.6936123494
     31  H         1.9955283518    2.4439938475   -0.3013474844
   Point Group: c1    Number of degrees of freedom:    87


   Energy is   -617.749494609

 Hessian Updated using BFGS Update

 86 Hessian modes will be used to form the next step
  Hessian Eigenvalues:
     0.000000    0.001179    0.004218    0.004923    0.005593    0.006538
     0.007193    0.007603    0.010208    0.020375    0.021777    0.037512
     0.039702    0.040741    0.043509    0.044975    0.047280    0.047822
     0.049273    0.049726    0.051103    0.051887    0.054684    0.056157
     0.056847    0.057029    0.057342    0.059782    0.061972    0.067261
     0.070101    0.079183    0.082176    0.083430    0.083816    0.091594
     0.099145    0.108974    0.139665    0.147234    0.152528    0.158966
     0.159922    0.160020    0.160037    0.160123    0.160831    0.161171
     0.161896    0.168517    0.172752    0.183174    0.187390    0.200312
     0.221687    0.240931    0.262263    0.276782    0.278145    0.286991
     0.289017    0.292602    0.293729    0.298419    0.299368    0.316655
     0.336598    0.337931    0.338614    0.339343    0.339497    0.340581
     0.340920    0.341363    0.342192    0.342219    0.342250    0.342324
     0.343616    0.346350    0.347435    0.406283    0.443083    0.526469
     0.541260    0.920996
**WARNING** Magnitude of eigenvalue   1 too small.  Replaced by     0.000100

 Minimum Search - Taking Simple RFO Step
 Searching for Lamda that Minimizes Along All modes
 Value Taken    Lamda =  -0.00024976
 Calculated Step too Large.  Step scaled by  0.424499
 Step Taken.  Stepsize is  0.300000

                             Maximum     Tolerance    Cnvgd?
         Gradient           0.001314      0.000300      NO
[truncated: 623,088 more chars]
