# Supplementary material for: An in silico investigation of menthol metabolism
Source: PLoS One. 2019 Sep 27;14(9):e0216577. doi: 10.1371/journal.pone.0216577 (PMC6764827; doi:10.1371/journal.pone.0216577)
Supplement: S2 File — (ZIP) [file pone.0216577.s002.zip › B3LYP/o-series/oyeye-SR.out]

Q-Chem Developer Version!
                  Welcome to Q-Chem
     A Quantum Leap Into The Future Of Chemistry


 Q-Chem 5.1, Q-Chem, Inc., Pleasanton, CA (2018)

 Yihan Shao,  Zhengting Gan,  E. Epifanovsky,  A. T. B. Gilbert,  M. Wormit,  
 J. Kussmann,  A. W. Lange,  A. Behn,  Jia Deng,  Xintian Feng,  D. Ghosh,  
 M. Goldey,  P. R. Horn,  L. D. Jacobson,  I. Kaliman,  T. Kus,  A. Landau,  
 Jie Liu,  E. I. Proynov,  R. M. Richard,  R. P. Steele,  E. J. Sundstrom,  
 H. L. Woodcock III,  P. M. Zimmerman,  D. Zuev,  B. Albrecht,  E. Alguire,  
 S. A. Baeppler,  D. Barton,  Z. Benda,  Y. A. Bernard,  E. J. Berquist,  
 K. B. Bravaya,  H. Burton,  D. Casanova,  Chun-Min Chang,  Yunqing Chen,  
 A. Chien,  K. D. Closser,  M. P. Coons,  S. Coriani,  S. Dasgupta,  
 A. L. Dempwolff,  M. Diedenhofen,  Hainam Do,  R. G. Edgar,  Po-Tung Fang,  
 S. Faraji,  S. Fatehi,  Qingguo Feng,  K. D. Fenk,  J. Fosso-Tande,  
 J. Gayvert,  Qinghui Ge,  A. Ghysels,  G. Gidofalvi,  J. Gomes,  
 J. Gonthier,  A. Gunina,  D. Hait,  M. W. D. Hanson-Heine,  
 P. H. P. Harbach,  A. W. Hauser,  J. E. Herr,  E. G. Hohenstein,  
 Z. C. Holden,  Kerwin Hui,  B. C. Huynh,  T.-C. Jagau,  Hyunjun Ji,  
 B. Kaduk,  K. Khistyaev,  Jaehoon Kim,  P. Klunzinger,  K. Koh,  
 D. Kosenkov,  L. Koulias,  T. Kowalczyk,  C. M. Krauter,  A. Kunitsa,  
 Ka Un Lao,  A. Laurent,  K. V. Lawler,  Joonho Lee,  D. Lefrancois,  
 S. Lehtola,  D. S. Levine,  Yi-Pei Li,  You-Sheng Lin,  Fenglai Liu,  
 E. Livshits,  A. Luenser,  P. Manohar,  E. Mansoor,  S. F. Manzer,  
 Shan-Ping Mao,  Yuezhi Mao,  N. Mardirossian,  A. V. Marenich,  
 T. Markovich,  L. A. Martinez-Martinez,  S. A. Maurer,  N. J. Mayhall,  
 S. C. McKenzie,  J.-M. Mewes,  A. F. Morrison,  J. W. Mullinax,  K. Nanda,  
 T. S. Nguyen-Beck,  R. Olivares-Amaya,  J. A. Parkhill,  T. M. Perrine,  
 F. Plasser,  P. Pokhilko,  S. Prager,  A. Prociuk,  E. Ramos,  D. R. Rehn,  
 F. Rob,  M. Schneider,  N. Sergueev,  S. M. Sharada,  S. Sharma,  
 D. W. Small,  T. Stauch,  T. Stein,  Yu-Chuan Su,  A. J. W. Thom,  
 A. Tkatchenko,  T. Tsuchimochi,  N. M. Tubman,  L. Vogt,  M. L. Vidal,  
 O. Vydrov,  M. A. Watson,  J. Wenzel,  M. de Wergifosse,  T. A. Wesolowski,  
 A. White,  J. Witte,  A. Yamada,  Jun Yang,  K. Yao,  S. Yeganeh,  
 S. R. Yost,  Zhi-Qiang You,  A. Zech,  Igor Ying Zhang,  Xing Zhang,  
 Yan Zhao,  Ying Zhu,  B. R. Brooks,  G. K. L. Chan,  C. J. Cramer,  
 M. S. Gordon,  W. J. Hehre,  A. Klamt,  M. W. Schmidt,  C. D. Sherrill,  
 D. G. Truhlar,  A. Aspuru-Guzik,  R. Baer,  A. T. Bell,  N. A. Besley,  
 Jeng-Da Chai,  A. E. DePrince, III,  R. A. DiStasio Jr.,  A. Dreuw,  
 B. D. Dunietz,  T. R. Furlani,  Chao-Ping Hsu,  Yousung Jung,  Jing Kong,  
 D. S. Lambrecht,  WanZhen Liang,  C. Ochsenfeld,  V. A. Rassolov,  
 L. V. Slipchenko,  J. E. Subotnik,  T. Van Voorhis,  J. M. Herbert,  
 A. I. Krylov,  P. M. W. Gill,  M. Head-Gordon

 Contributors to earlier versions of Q-Chem not listed above: 
 R. D. Adamson,  B. Austin,  J. Baker,  G. J. O. Beran,  K. Brandhorst,  
 S. T. Brown,  E. F. C. Byrd,  A. K. Chakraborty,  C.-L. Cheng,  
 Siu Hung Chien,  D. M. Chipman,  D. L. Crittenden,  H. Dachsel,  
 R. J. Doerksen,  A. D. Dutoi,  L. Fusti-Molnar,  W. A. Goddard III,  
 A. Golubeva-Zadorozhnaya,  S. R. Gwaltney,  G. Hawkins,  A. Heyden,  
 S. Hirata,  G. Kedziora,  F. J. Keil,  C. Kelley,  Jihan Kim,  R. A. King,  
 R. Z. Khaliullin,  P. P. Korambath,  W. Kurlancheek,  A. M. Lee,  M. S. Lee,  
 S. V. Levchenko,  Ching Yeh Lin,  D. Liotard,  R. C. Lochan,  I. Lotan,  
 P. E. Maslen,  N. Nair,  D. P. O'Neill,  D. Neuhauser,  E. Neuscamman,  
 C. M. Oana,  R. Olson,  B. Peters,  R. Peverati,  P. A. Pieniazek,  
 Y. M. Rhee,  J. Ritchie,  M. A. Rohrdanz,  E. Rosta,  N. J. Russ,  
 H. F. Schaefer III,  N. E. Schultz,  N. Shenvi,  A. C. Simmonett,  A. Sodt,  
 D. Stuck,  K. S. Thanthiriwatte,  V. Vanovschi,  Tao Wang,  A. Warshel,  
 C. F. Williams,  Q. Wu,  X. Xu,  W. Zhang

 Please cite Q-Chem as follows:
 Y. Shao et al., Mol. Phys. 113, 184-215 (2015)
 DOI: 10.1080/00268976.2014.952696

 Q-Chem 5.1.2 for Intel X86 EM64T Linux

 Parts of Q-Chem use Armadillo 8.300.2 (Tropical Shenanigans).
 http://arma.sourceforge.net/

 Q-Chem begins on Mon Mar 25 08:33:55 2019  

Host: 
0

     Scratch files written to /scratch/taweetham/qchem3447//
Input Ideriv = 2
Curr. Ideriv = -1
Max.  Ideriv = 2

Checking the input file for inconsistencies... 	...done.

--------------------------------------------------------------
User input:
--------------------------------------------------------------
$molecule
0 1
  C   -1.0001789   -0.1179802   -0.5095314
  H   -1.0769845   -0.0989912   -1.6070772
  C   -0.0364104    1.0173443   -0.1053836
  H    0.0247743    1.0913419    0.9860071
  O   -0.5425215    2.2528999   -0.6033950
  H   -0.1103417    2.9605538   -0.0912788
  C    1.3591324    0.8095938   -0.7006472
  H    1.3000242    0.9242448   -1.7918888
  H    2.0222312    1.6166640   -0.3640031
  C    1.9560361   -0.5590098   -0.3761844
  C    2.4218764   -0.6649418    1.0650618
  O    2.4246655    0.2676376    1.8613102
  H    2.8230122   -1.6500078    1.3614496
  C    0.9837322   -1.6940704   -0.7038670
  H    1.3802321   -2.6541579   -0.3519585
  H    0.8884428   -1.7749960   -1.7943300
  C   -0.4082967   -1.4794073   -0.1057196
  H   -1.0563385   -2.2944312   -0.4452864
  H   -0.3444265   -1.5582099    0.9861077
  C   -2.4381924    0.1231838    0.0204209
  H   -2.7642669    1.1321279   -0.2617234
  C   -3.4536636   -0.8546328   -0.5723990
  H   -4.4702486   -0.5781042   -0.2702844
  H   -3.4152262   -0.8442317   -1.6664778
  H   -3.2879842   -1.8813554   -0.2302905
  C   -2.5090212    0.0417976    1.5319312
  O   -2.4108373    1.0165708    2.2706704
  H   -2.5880962   -0.9730724    1.9591851
  H    2.8629683   -0.6947092   -0.9792485
$end

$rem
   job_type 	optimization
   basis 	6-311++g**
   method 	b3lyp
   scf_guess sad
$end

--------------------------------------------------------------
 ----------------------------------------------------------------
             Standard Nuclear Orientation (Angstroms)
    I     Atom           X                Y                Z
 ----------------------------------------------------------------
    1      C      -0.6670569740     0.5135483864     0.5504461134
    2      H      -0.7227394871     1.0458074672     1.5119377639
    3      C       0.2064248601    -0.7380150061     0.7779663243
    4      H       0.2401392384    -1.3466474990    -0.1324087092
    5      O      -0.3747925287    -1.5256387987     1.8136286964
    6      H      -0.0037149508    -2.4225949983     1.7265228345
    7      C       1.6248716075    -0.3623832668     1.2160854309
    8      H       1.5800105768     0.0826566332     2.2197655772
    9      H       2.2228464518    -1.2749492414     1.3345801736
   10      C       2.3094777833     0.6199280338     0.2668621473
   11      C       2.7522821940    -0.0347380637    -1.0295775687
   12      O       2.6735967903    -1.2366831954    -1.2594908969
   13      H       3.2153444707     0.6431993641    -1.7678761901
   14      C       1.4259147341     1.8340194479    -0.0270965271
   15      H       1.8814782598     2.4631724199    -0.8013369178
   16      H       1.3586529489     2.4506099986     0.8784588394
   17      C       0.0104298535     1.4507248293    -0.4642381579
   18      H      -0.5719116849     2.3705581331    -0.5838741459
   19      H       0.0575171966     0.9740123872    -1.4505971874
   20      C      -2.1288779715     0.1443183318     0.1848768593
   21      H      -2.5190401596    -0.5666687287     0.9239093683
   22      C      -3.0611334434     1.3565315098     0.1983468748
   23      H      -4.1005066267     1.0395764766     0.0554159362
   24      H      -3.0013484911     1.8863426561     1.1545476623
   25      H      -2.8309095100     2.0646037529    -0.6043223134
   26      C      -2.2244575729    -0.5283416870    -1.1696329628
   27      O      -2.2097919914    -1.7451234858    -1.3270669176
   28      H      -2.2408926733     0.1446706571    -2.0445867557
   29      H       3.2357258551     0.9716592692     0.7390658097
 ----------------------------------------------------------------
 Molecular Point Group                 C1    NOp =  1
 Largest Abelian Subgroup              C1    NOp =  1
 Nuclear Repulsion Energy =   859.3215832469 hartrees
 There are       50 alpha and       50 beta electrons
 Requested basis set is 6-311++G(d,p)
 There are 158 shells and 398 basis functions

 Total QAlloc Memory Limit   2000 MB
 Mega-Array Size       188 MB
 MEM_STATIC part       192 MB
 A cutoff of  1.0D-11 yielded  10871 shell pairs
 There are     69064 function pairs (     73451 Cartesian)

 -------------------------------------------------------
 OpenMP Integral Computing Module                       
 Release: version 1.0, May 2013, Q-Chem Inc. Pittsburgh 
 -------------------------------------------------------
 Integral Job Info:
 Integral job number is                      11
 Integral operator is                         1
 short-range coefficients                     0
 long-range coefficients              100000000
 Omega coefficients                           0
 if combine SR and LR in K                    0
 Integral screening is                        0
 Integral computing path is                   2
 max size of driver memory is            800000
 size of driver memory is                593474
 size of scratch memory is              2361544
 max col of scratch BK array               1296
 max len of scratch array in speh3          155
 max len of scratch index in speh4           18
 max int batch size is                      520
 min int batch size is                       52
 fixed nKL is                                52
 max L of basis functions is                  2
 order of int derivative is                   0
 number of shells is                        158
 number of basis is                         411
 number of cartesian basis is               411
 number of contracted shell pairs         10871
 number of primitive shell pairs          24051
 maxK2 (contraction) of shell pair           36
 max number of K2 of shell pair               1
 max number of CS2 of shell pair           1946
 max number of PS2 of shell pair           3438
 mem total for path MDJ                  607276
 -------------------------------------------------------
 Smallest overlap matrix eigenvalue = 2.44E-06

 Q-Chem warning in module stvman/mkSTV.C, line 306:

 Overlap eigenvalue is smaller than square root of threshold
 Use THRESH >= 12 to get rid of this warning


 Scale SEOQF with 1.000000e-01/1.000000e-01/1.000000e-01

 Standard Electronic Orientation quadrupole field applied
 Nucleus-field energy     =     0.0000000130 hartrees
 Guess from superposition of atomic densities
 Warning:  Energy on first SCF cycle will be non-variational
 SAD guess density has 100.000000 electrons

 -----------------------------------------------------------------------
  General SCF calculation program by
  Eric Jon Sundstrom, Paul Horn, Yuezhi Mao, Dmitri Zuev, Alec White,
  David Stuck, Shaama M.S., Shane Yost, Joonho Lee, David Small,
  Daniel Levine, Susi Lehtola, Hugh Burton, Evgeny Epifanovsky
 -----------------------------------------------------------------------
 Exchange:     0.2000 Hartree-Fock + 0.0800 Slater + 0.7200 B88
 Correlation:  0.1900 VWN1RPA + 0.8100 LYP
 Using SG-1 standard quadrature grid
 using 6 threads for integral computing
 -------------------------------------------------------
 OpenMP Integral computing Module                
 Release: version 2.0, May 2017, Q-Chem Inc. Pleasanton 
 -------------------------------------------------------
 -------------------------------------------------------
 OpenMP BLAS3 based DFT computing Module                
 Release: version 1.0, May 2013, Q-Chem Inc. Pittsburgh 
 -------------------------------------------------------
 A restricted SCF calculation will be
 performed using DIIS
 SCF converges when DIIS error is below 1.0e-08
 ---------------------------------------
  Cycle       Energy         DIIS error
 ---------------------------------------
    1    -618.9657607872      3.07e-02  
    2    -616.2233896519      4.14e-03  
    3    -615.7473999568      6.97e-03  
    4    -616.4906069309      1.51e-03  
    5    -616.5263566607      3.91e-04  
    6    -616.5286356796      1.08e-04  
    7    -616.5288032102      3.97e-05  
    8    -616.5288268015      9.47e-06  
    9    -616.5288279419      4.02e-06  
   10    -616.5288281658      1.63e-06  
   11    -616.5288282004      5.57e-07  
   12    -616.5288282051      1.09e-07  
   13    -616.5288282053      3.13e-08  
   14    -616.5288282053      7.38e-09  Convergence criterion met
 ---------------------------------------
 SCF time:   CPU 476.44s  wall 83.00s 
 SCF   energy in the final basis set =     -616.5288282053
 Total energy in the final basis set =     -616.5288282053

 --------------------------------------------------------------

                    Orbital Energies (a.u.)
 --------------------------------------------------------------

 Alpha MOs
 -- Occupied --
-19.1379 -19.1283 -19.1254 -10.2748 -10.2647 -10.2260 -10.2013 -10.1949
-10.1936 -10.1886 -10.1884 -10.1768 -10.1764  -1.0574  -1.0467  -1.0292
 -0.8620  -0.8191  -0.7599  -0.7515  -0.6772  -0.6501  -0.6336  -0.6109
 -0.5687  -0.5568  -0.5256  -0.5034  -0.4945  -0.4770  -0.4636  -0.4608
 -0.4558  -0.4423  -0.4261  -0.4130  -0.4054  -0.3995  -0.3922  -0.3836
 -0.3791  -0.3723  -0.3666  -0.3578  -0.3483  -0.3309  -0.3181  -0.2778
 -0.2715  -0.2592
 -- Virtual --
 -0.0538  -0.0468  -0.0185  -0.0056  -0.0024   0.0011   0.0144   0.0175
  0.0263   0.0290   0.0360   0.0429   0.0458   0.0505   0.0544   0.0667
  0.0686   0.0700   0.0850   0.0863   0.0885   0.0927   0.1010   0.1042
  0.1053   0.1085   0.1111   0.1159   0.1188   0.1215   0.1245   0.1277
  0.1319   0.1343   0.1396   0.1412   0.1447   0.1469   0.1497   0.1502
  0.1507   0.1515   0.1579   0.1628   0.1654   0.1686   0.1728   0.1762
  0.1798   0.1894   0.1913   0.1961   0.2010   0.2038   0.2108   0.2140
  0.2197   0.2199   0.2252   0.2306   0.2343   0.2402   0.2430   0.2485
  0.2514   0.2654   0.2685   0.2751   0.2780   0.2799   0.2821   0.2870
  0.2943   0.3023   0.3111   0.3126   0.3182   0.3215   0.3293   0.3346
  0.3372   0.3401   0.3424   0.3496   0.3521   0.3557   0.3628   0.3669
  0.3756   0.3817   0.3929   0.3958   0.4026   0.4165   0.4270   0.4277
  0.4371   0.4490   0.4629   0.4804   0.4891   0.5004   0.5042   0.5183
  0.5264   0.5331   0.5437   0.5468   0.5718   0.5809   0.5926   0.5998
  0.6095   0.6097   0.6186   0.6260   0.6318   0.6475   0.6497   0.6544
  0.6652   0.6736   0.6809   0.6911   0.7044   0.7170   0.7228   0.7288
  0.7335   0.7428   0.7474   0.7550   0.7578   0.7605   0.7717   0.7737
  0.7793   0.7813   0.7903   0.7917   0.8183   0.8366   0.8560   0.8872
  0.8919   0.9261   0.9297   0.9467   0.9549   0.9712   1.0135   1.0207
  1.0471   1.0753   1.1103   1.1151   1.1270   1.1447   1.1498   1.1731
  1.1821   1.1977   1.2072   1.2107   1.2229   1.2416   1.2537   1.2756
  1.2810   1.2894   1.3127   1.3161   1.3288   1.3541   1.3735   1.3973
  1.4174   1.4577   1.4686   1.4899   1.5022   1.5263   1.5326   1.5440
  1.5527   1.5631   1.5720   1.5757   1.5874   1.5940   1.5970   1.6064
  1.6191   1.6262   1.6292   1.6338   1.6584   1.6614   1.6684   1.6708
  1.6771   1.6845   1.7080   1.7125   1.7308   1.7357   1.7420   1.7600
  1.7644   1.7919   1.7994   1.8154   1.8207   1.8243   1.8339   1.8668
  1.8774   1.8911   1.9048   1.9308   1.9525   1.9599   1.9745   2.0120
  2.0160   2.0333   2.0579   2.0591   2.0721   2.0931   2.1292   2.1417
  2.1570   2.1726   2.1851   2.2007   2.2282   2.2471   2.2680   2.2918
  2.3066   2.3265   2.3349   2.3416   2.3627   2.3883   2.3970   2.4119
  2.4592   2.4774   2.4885   2.5040   2.5136   2.5442   2.5445   2.5632
  2.5951   2.6064   2.6232   2.6375   2.6504   2.6577   2.6641   2.6933
  2.7006   2.7197   2.7216   2.7404   2.7494   2.7781   2.7926   2.7995
  2.8174   2.8435   2.8551   2.8654   2.8807   2.8852   2.8952   2.9153
  2.9365   2.9563   2.9625   2.9732   2.9992   3.0108   3.0454   3.0583
  3.0734   3.1068   3.1212   3.1501   3.1796   3.1982   3.2432   3.2576
  3.3155   3.3489   3.3534   3.3742   3.4120   3.4207   3.4715   3.4930
  3.5092   3.5300   3.5631   3.7691   3.7888   3.7966   3.8013   3.8416
  3.8797   3.9011   3.9125   3.9551   3.9908   4.0163   4.1048   4.1328
  4.2236   4.2496   4.2708   4.2954   4.3693   4.3787   5.0595   5.0866
  5.1369   5.1747   5.1920   5.4474   5.6529   5.7144   5.7205  23.7787
 23.8278  23.8526  23.8646  23.8834  23.9073  23.9220  23.9385  23.9552
 23.9717  49.9491  49.9546  49.9760
 --------------------------------------------------------------

          Ground-State Mulliken Net Atomic Charges

     Atom                 Charge (a.u.)
  ----------------------------------------
      1 C                     0.580780
      2 H                     0.224750
      3 C                    -0.795510
      4 H                     0.258967
      5 O                    -0.186208
      6 H                     0.253500
      7 C                    -0.637217
      8 H                     0.186202
      9 H                     0.199473
     10 C                     0.648875
     11 C                    -0.330420
     12 O                    -0.203074
     13 H                     0.116968
     14 C                    -0.735039
     15 H                     0.184985
     16 H                     0.154852
     17 C                    -0.353590
     18 H                     0.164044
     19 H                     0.190995
     20 C                     0.045539
     21 H                     0.290251
     22 C                    -0.705892
     23 H                     0.171312
     24 H                     0.143270
     25 H                     0.150069
     26 C                    -0.180431
     27 O                    -0.195021
     28 H                     0.109501
     29 H                     0.248071
  ----------------------------------------
  Sum of atomic charges =     0.000000

 -----------------------------------------------------------------
                    Cartesian Multipole Moments
 -----------------------------------------------------------------
    Charge (ESU x 10^10)
                 0.0000
    Dipole Moment (Debye)
         X       1.2274      Y       4.8274      Z       1.0198
       Tot       5.0843
    Quadrupole Moments (Debye-Ang)
        XX     -79.0782     XY      -0.8994     YY     -83.1923
        XZ       2.3873     YZ      -6.8905     ZZ     -84.9807
    Octopole Moments (Debye-Ang^2)
       XXX       2.0061    XXY      27.1844    XYY       9.8655
       YYY     -15.3560    XXZ      11.7387    XYZ      -4.0900
       YYZ      19.3669    XZZ       4.2143    YZZ       9.6243
       ZZZ      -6.1948
    Hexadecapole Moments (Debye-Ang^3)
      XXXX   -1935.6119   XXXY      33.8291   XXYY    -516.1610
      XYYY     -15.5157   YYYY    -746.4851   XXXZ       3.1688
      XXYZ     -42.2896   XYYZ      -2.8126   YYYZ     -48.7002
      XXZZ    -441.9400   XYZZ      -3.4113   YYZZ    -233.3680
      XZZZ       3.2992   YZZZ      -5.9697   ZZZZ    -619.0862
 -----------------------------------------------------------------
 Calculating analytic gradient of the SCF energy
 Gradient of SCF Energy
            1           2           3           4           5           6
    1  -0.0002388  -0.0001940  -0.0022212  -0.0007632   0.0013467   0.0068600
    2   0.0057522   0.0013641  -0.0017674  -0.0036255   0.0137685  -0.0101029
    3  -0.0025562   0.0002883  -0.0023384   0.0019944  -0.0020582  -0.0031480
            7           8           9          10          11          12
    1  -0.0036965   0.0034392   0.0008357  -0.0015183  -0.0013423  -0.0018966
    2  -0.0006300  -0.0006684  -0.0016348   0.0061696   0.0318118  -0.0288266
    3  -0.0034589   0.0024387   0.0036470   0.0040083  -0.0025894  -0.0022018
           13          14          15          16          17          18
    1  -0.0000669   0.0015005  -0.0012339  -0.0010933  -0.0006228   0.0003020
    2  -0.0021559  -0.0086465  -0.0001460   0.0002906  -0.0002191   0.0020255
    3   0.0034357  -0.0016411  -0.0013798   0.0010764   0.0007463   0.0007259
           19          20          21          22          23          24
    1   0.0009341   0.0104748  -0.0075200   0.0040436  -0.0010003   0.0000581
    2   0.0005044   0.0008019   0.0009438  -0.0049640  -0.0009544   0.0001101
    3   0.0002510  -0.0003010   0.0019288   0.0010489  -0.0009760   0.0011718
           25          26          27          28          29
    1   0.0000547  -0.0107847   0.0036665   0.0029926  -0.0023159
    2  -0.0009078   0.0330566  -0.0283381  -0.0012567  -0.0017547
    3  -0.0012050  -0.0041463  -0.0001548   0.0037352   0.0016579
 Max gradient component =       3.306E-02
 RMS gradient           =       7.437E-03
 Gradient time:  CPU 103.87 s  wall 17.52 s
 Geometry Optimization Parameters
   NAtoms,    NIC,     NZ,  NCons,   NDum,   NFix, NCnnct, MaxDiis
       29     229       0       0       0       0       0       0


** GEOMETRY OPTIMIZATION IN DELOCALIZED INTERNAL COORDINATES **
   Searching for a Minimum

   Optimization Cycle:   1

                       Coordinates (Angstroms)
     ATOM                X               Y               Z
      1  C        -0.6670569740    0.5135483864    0.5504461134
      2  H        -0.7227394871    1.0458074672    1.5119377639
      3  C         0.2064248601   -0.7380150061    0.7779663243
      4  H         0.2401392384   -1.3466474990   -0.1324087092
      5  O        -0.3747925287   -1.5256387987    1.8136286964
      6  H        -0.0037149508   -2.4225949983    1.7265228345
      7  C         1.6248716075   -0.3623832668    1.2160854309
      8  H         1.5800105768    0.0826566332    2.2197655772
      9  H         2.2228464518   -1.2749492414    1.3345801736
     10  C         2.3094777833    0.6199280338    0.2668621473
     11  C         2.7522821940   -0.0347380637   -1.0295775687
     12  O         2.6735967903   -1.2366831954   -1.2594908969
     13  H         3.2153444707    0.6431993641   -1.7678761901
     14  C         1.4259147341    1.8340194479   -0.0270965271
     15  H         1.8814782598    2.4631724199   -0.8013369178
     16  H         1.3586529489    2.4506099986    0.8784588394
     17  C         0.0104298535    1.4507248293   -0.4642381579
     18  H        -0.5719116849    2.3705581331   -0.5838741459
     19  H         0.0575171966    0.9740123872   -1.4505971874
     20  C        -2.1288779715    0.1443183318    0.1848768593
     21  H        -2.5190401596   -0.5666687287    0.9239093683
     22  C        -3.0611334434    1.3565315098    0.1983468748
     23  H        -4.1005066267    1.0395764766    0.0554159362
     24  H        -3.0013484911    1.8863426561    1.1545476623
     25  H        -2.8309095100    2.0646037529   -0.6043223134
     26  C        -2.2244575729   -0.5283416870   -1.1696329628
     27  O        -2.2097919914   -1.7451234858   -1.3270669176
     28  H        -2.2408926733    0.1446706571   -2.0445867557
     29  H         3.2357258551    0.9716592692    0.7390658097
   Point Group: c1    Number of degrees of freedom:    81


   Energy is   -616.528828205


 Attempting to Generate Delocalized Internal Coordinates

 81 Hessian modes will be used to form the next step
  Hessian Eigenvalues:
     0.002377    0.005304    0.006295    0.006697    0.006750    0.006834
     0.007147    0.007293    0.007523    0.012332    0.020059    0.020968
     0.034468    0.038052    0.038468    0.041784    0.045020    0.045782
     0.046431    0.047553    0.048362    0.049628    0.054926    0.055220
     0.056383    0.057056    0.057693    0.060447    0.060953    0.069131
     0.078274    0.082501    0.084669    0.085647    0.090782    0.099139
     0.129022    0.146569    0.156860    0.160000    0.160000    0.160000
     0.160000    0.160000    0.160000    0.169730    0.170091    0.180988
     0.182466    0.197285    0.220041    0.220069    0.268799    0.275276
     0.275311    0.279539    0.290063    0.292785    0.293521    0.294886
     0.305250    0.308183    0.332291    0.332464    0.336386    0.338108
     0.339483    0.339540    0.339659    0.339911    0.340462    0.340689
     0.341299    0.341727    0.342152    0.342607    0.342634    0.417091
     0.524509    0.923428    0.926608

 Minimum Search - Taking Simple RFO Step
 Searching for Lamda that Minimizes Along All modes
 Value Taken    Lamda =  -0.00816606
 Calculated Step too Large.  Step scaled by  0.709068
 Step Taken.  Stepsize is  0.300000

                             Maximum     Tolerance    Cnvgd?
         Gradient           0.016182      0.000300      NO
         Displacement       0.114161      0.001200      NO
         Energy change     *********      0.000001      NO


 New Cartesian Coordinates Obtained by Inverse Iteration

 Displacement from previous Coordinates is:  0.398357
 ----------------------------------------------------------------
             Standard Nuclear Orientation (Angstroms)
    I     Atom           X                Y                Z
 ----------------------------------------------------------------
    1      C      -0.6597824170     0.5087699017     0.5425326201
    2      H      -0.7213679907     1.0410091488     1.5025241700
    3      C       0.2065182597    -0.7371954090     0.7886515068
    4      H       0.2455636000    -1.3370067414    -0.1269172769
    5      O      -0.4195171386    -1.5048586130     1.8243389061
    6      H      -0.0916625248    -2.4117135408     1.7671661402
    7      C       1.6294504209    -0.3570260676     1.2220767032
    8      H       1.5664309113     0.0984254521     2.2179347852
    9      H       2.2265329065    -1.2673706016     1.3401030062
   10      C       2.3280135648     0.6183599037     0.2681398285
   11      C       2.8002650787    -0.0339687856    -1.0192572624
   12      O       2.7089174894    -1.2175898076    -1.2765789710
   13      H       3.2248621866     0.6607933512    -1.7709280218
   14      C       1.4425028117     1.8377085503    -0.0326951452
   15      H       1.9073986672     2.4652915078    -0.8020665261
   16      H       1.3729237081     2.4566469668     0.8696181935
   17      C       0.0280269786     1.4393350197    -0.4761300950
   18      H      -0.5623375738     2.3496292448    -0.6137177517
   19      H       0.0805723016     0.9498951981    -1.4564475649
   20      C      -2.1222688078     0.1354447193     0.1738295525
   21      H      -2.4686275626    -0.6015981320     0.9037243389
   22      C      -3.0716242620     1.3450979790     0.2158901522
   23      H      -4.1099696918     1.0255946619     0.0826149224
   24      H      -3.0050474245     1.8580493373     1.1794736825
   25      H      -2.8566948317     2.0745822719    -0.5712646367
   26      C      -2.2075076863    -0.5279274977    -1.1869819921
   27      O      -2.2608531654    -1.7295856048    -1.3631057579
   28      H      -2.3255840243     0.1541460337    -2.0523135856
   29      H       3.2524049716     0.9812173361     0.7400972396
 ----------------------------------------------------------------
 Molecular Point Group                 C1    NOp =  1
 Largest Abelian Subgroup              C1    NOp =  1
 Nuclear Repulsion Energy =   857.1964403694 hartrees
 There are       50 alpha and       50 beta electrons
 Applying Cartesian multipole field
    Component          Value
    ---------          -----
     (2,0,0)        1.00000E-11
     (0,2,0)        2.00000E-11
     (0,0,2)       -3.00000E-11
 Nucleus-field energy     =     0.0000000129 hartrees
 Requested basis set is 6-311++G(d,p)
 There are 158 shells and 398 basis functions
 A cutoff of  1.0D-11 yielded  10849 shell pairs
 There are     68889 function pairs (     73255 Cartesian)
 Smallest overlap matrix eigenvalue = 2.53E-06

 Q-Chem warning in module stvman/mkSTV.C, line 306:

 Overlap eigenvalue is smaller than square root of threshold
 Use THRESH >= 12 to get rid of this warning

 Guess MOs from SCF MO coefficient file

 -----------------------------------------------------------------------
  General SCF calculation program by
  Eric Jon Sundstrom, Paul Horn, Yuezhi Mao, Dmitri Zuev, Alec White,
  David Stuck, Shaama M.S., Shane Yost, Joonho Lee, David Small,
  Daniel Levine, Susi Lehtola, Hugh Burton, Evgeny Epifanovsky
 -----------------------------------------------------------------------
 Exchange:     0.2000 Hartree-Fock + 0.0800 Slater + 0.7200 B88
 Correlation:  0.1900 VWN1RPA + 0.8100 LYP
 Using SG-1 standard quadrature grid
 using 6 threads for integral computing
 -------------------------------------------------------
 OpenMP Integral computing Module                
 Release: version 2.0, May 2017, Q-Chem Inc. Pleasanton 
 -------------------------------------------------------
 -------------------------------------------------------
 OpenMP BLAS3 based DFT computing Module                
 Release: version 1.0, May 2013, Q-Chem Inc. Pittsburgh 
 -------------------------------------------------------
 A restricted SCF calculation will be
 performed using DIIS
 SCF converges when DIIS error is below 1.0e-08
 ---------------------------------------
  Cycle       Energy         DIIS error
 ---------------------------------------
    1    -616.5262756066      4.33e-04  
    2    -616.5314608338      7.40e-05  
    3    -616.5314846374      7.82e-05  
    4    -616.5315599293      3.41e-05  
    5    -616.5315752034      1.09e-05  
    6    -616.5315770801      2.89e-06  
    7    -616.5315772172      1.26e-06  
    8    -616.5315772467      2.91e-07  
    9    -616.5315772484      2.03e-07  
   10    -616.5315772489      8.42e-08  
   11    -616.5315772491      2.23e-08  
   12    -616.5315772491      5.37e-09  Convergence criterion met
 ---------------------------------------
 SCF time:   CPU 424.60s  wall 75.00s 
 SCF   energy in the final basis set =     -616.5315772491
 Total energy in the final basis set =     -616.5315772491

 --------------------------------------------------------------

                    Orbital Energies (a.u.)
 --------------------------------------------------------------

 Alpha MOs
 -- Occupied --
-19.1378 -19.1276 -19.1270 -10.2740 -10.2630 -10.2277 -10.2025 -10.1942
-10.1933 -10.1883 -10.1878 -10.1784 -10.1770  -1.0638  -1.0524  -1.0292
 -0.8607  -0.8172  -0.7583  -0.7524  -0.6776  -0.6496  -0.6344  -0.6097
 -0.5672  -0.5565  -0.5275  -0.5020  -0.4947  -0.4761  -0.4635  -0.4608
 -0.4558  -0.4425  -0.4272  -0.4124  -0.4062  -0.4009  -0.3921  -0.3860
 -0.3814  -0.3722  -0.3677  -0.3581  -0.3477  -0.3306  -0.3189  -0.2809
 -0.2711  -0.2581
 -- Virtual --
 -0.0506  -0.0434  -0.0182  -0.0054  -0.0022   0.0014   0.0144   0.0180
  0.0266   0.0289   0.0360   0.0431   0.0460   0.0506   0.0537   0.0672
  0.0683   0.0705   0.0847   0.0857   0.0885   0.0923   0.1010   0.1039
  0.1061   0.1089   0.1114   0.1160   0.1182   0.1210   0.1246   0.1279
  0.1317   0.1344   0.1389   0.1412   0.1449   0.1467   0.1498   0.1501
  0.1503   0.1521   0.1577   0.1618   0.1649   0.1677   0.1721   0.1772
  0.1799   0.1883   0.1905   0.1955   0.2006   0.2020   0.2103   0.2142
  0.2182   0.2195   0.2246   0.2311   0.2341   0.2391   0.2425   0.2490
  0.2509   0.2649   0.2679   0.2747   0.2770   0.2796   0.2831   0.2874
  0.2927   0.3021   0.3101   0.3125   0.3170   0.3206   0.3298   0.3336
  0.3363   0.3417   0.3430   0.3487   0.3512   0.3551   0.3621   0.3654
  0.3749   0.3813   0.3892   0.3935   0.4022   0.4187   0.4265   0.4306
  0.4365   0.4514   0.4648   0.4816   0.4897   0.5024   0.5069   0.5180
  0.5287   0.5335   0.5427   0.5485   0.5710   0.5802   0.5927   0.6001
  0.6080   0.6104   0.6208   0.6261   0.6342   0.6463   0.6473   0.6544
  0.6644   0.6720   0.6832   0.6926   0.7055   0.7175   0.7226   0.7303
  0.7350   0.7433   0.7460   0.7544   0.7569   0.7629   0.7716   0.7728
  0.7781   0.7822   0.7912   0.7944   0.8164   0.8320   0.8533   0.8876
  0.8904   0.9217   0.9265   0.9429   0.9528   0.9728   1.0126   1.0218
  1.0438   1.0724   1.1046   1.1131   1.1293   1.1451   1.1503   1.1694
  1.1828   1.1944   1.2059   1.2102   1.2328   1.2350   1.2498   1.2760
  1.2827   1.2983   1.3153   1.3218   1.3283   1.3581   1.3720   1.3984
  1.4188   1.4547   1.4706   1.4922   1.5029   1.5250   1.5332   1.5453
  1.5546   1.5608   1.5689   1.5735   1.5868   1.5953   1.5962   1.6056
  1.6185   1.6264   1.6284   1.6338   1.6537   1.6573   1.6702   1.6736
  1.6764   1.6832   1.7032   1.7096   1.7298   1.7373   1.7429   1.7563
  1.7652   1.7873   1.7975   1.8129   1.8187   1.8252   1.8298   1.8680
  1.8779   1.8805   1.9011   1.9259   1.9525   1.9618   1.9730   2.0070
  2.0143   2.0327   2.0549   2.0632   2.0685   2.1003   2.1283   2.1363
  2.1575   2.1718   2.1878   2.2021   2.2292   2.2462   2.2660   2.2959
  2.3062   2.3266   2.3305   2.3382   2.3585   2.3882   2.4014   2.4106
  2.4603   2.4763   2.4879   2.5042   2.5113   2.5450   2.5461   2.5642
  2.6037   2.6049   2.6173   2.6345   2.6498   2.6562   2.6635   2.6875
  2.7046   2.7168   2.7239   2.7373   2.7496   2.7709   2.7898   2.7963
  2.8138   2.8420   2.8485   2.8618   2.8800   2.8867   2.8940   2.9072
  2.9337   2.9531   2.9572   2.9714   2.9970   3.0110   3.0423   3.0519
  3.0688   3.0988   3.1219   3.1449   3.1772   3.1943   3.2403   3.2579
  3.3144   3.3578   3.3642   3.3731   3.4102   3.4164   3.4806   3.4995
  3.5181   3.5316   3.5718   3.7692   3.7872   3.7982   3.8063   3.8398
  3.8874   3.8901   3.9072   3.9443   3.9864   4.0129   4.1034   4.1309
  4.2143   4.2506   4.2644   4.2936   4.3594   4.3760   5.0601   5.0898
  5.1400   5.1751   5.1870   5.4365   5.6658   5.7212   5.7289  23.7766
 23.8258  23.8504  23.8725  23.8860  23.9120  23.9200  23.9359  23.9520
 23.9737  49.9525  49.9575  49.9801
 --------------------------------------------------------------

          Ground-State Mulliken Net Atomic Charges

     Atom                 Charge (a.u.)
  ----------------------------------------
      1 C                     0.586348
      2 H                     0.225095
      3 C                    -0.752258
      4 H                     0.253476
      5 O                    -0.194678
      6 H                     0.255371
      7 C                    -0.616455
      8 H                     0.184821
      9 H                     0.200669
     10 C                     0.622652
     11 C                    -0.318110
     12 O                    -0.201752
     13 H                     0.110549
     14 C                    -0.715005
     15 H                     0.185940
     16 H                     0.155945
     17 C                    -0.376708
     18 H                     0.164064
     19 H                     0.194829
     20 C                     0.017422
     21 H                     0.295763
     22 C                    -0.722295
     23 H                     0.172112
     24 H                     0.144953
     25 H                     0.149930
     26 C                    -0.183988
     27 O                    -0.192945
     28 H                     0.109228
     29 H                     0.245028
  ----------------------------------------
  Sum of atomic charges =     0.000000

 -----------------------------------------------------------------
                    Cartesian Multipole Moments
 -----------------------------------------------------------------
    Charge (ESU x 10^10)
                 0.0000
    Dipole Moment (Debye)
         X       1.2669      Y       4.6806      Z       1.1558
       Tot       4.9849
    Quadrupole Moments (Debye-Ang)
        XX     -79.4977     XY      -0.8516     YY     -82.7456
        XZ       2.2046     YZ      -7.1111     ZZ     -85.1499
    Octopole Moments (Debye-Ang^2)
       XXX       2.0882    XXY      28.0180    XYY       8.7514
       YYY     -16.3460    XXZ      12.8838    XYZ      -3.2099
       YYZ      20.2511    XZZ       3.9691    YZZ       8.7583
       ZZZ      -4.7235
    Hexadecapole Moments (Debye-Ang^3)
      XXXX   -1967.3672   XXXY      25.0079   XXYY    -518.6778
      XYYY     -18.5240   YYYY    -735.8531   XXXZ       3.9911
      XXYZ     -43.7345   XYYZ      -4.4029   YYYZ     -50.7460
      XXZZ    -451.6997   XYZZ      -5.2105   YYZZ    -231.4671
      XZZZ       3.8095   YZZZ      -8.3273   ZZZZ    -628.3848
 -----------------------------------------------------------------
 Calculating analytic gradient of the SCF energy
 Gradient of SCF Energy
            1           2           3           4           5           6
    1  -0.0002236  -0.0004353  -0.0000707  -0.0004002  -0.0016925   0.0022032
    2   0.0005041  -0.0000701  -0.0006336  -0.0002613   0.0038541  -0.0034706
    3  -0.0023609   0.0001207  -0.0003122   0.0005786  -0.0000521  -0.0007763
            7           8           9          10          11          12
    1  -0.0015305   0.0011187   0.0003643  -0.0019453   0.0074515  -0.0030956
    2   0.0009613  -0.0005320  -0.0004406   0.0032512   0.0137554  -0.0117100
    3  -0.0031319   0.0011207   0.0017479   0.0009487   0.0024171  -0.0028628
           13          14          15          16          17          18
    1  -0.0026401   0.0014694  -0.0003408  -0.0006224  -0.0008463   0.0004603
    2  -0.0018989  -0.0038126   0.0000129   0.0006036  -0.0002221   0.0006532
    3   0.0002145   0.0003596  -0.0004971   0.0003236  -0.0002550   0.0006149
           19          20          21          22          23          24
    1   0.0002893   0.0014563  -0.0032707   0.0011014  -0.0005010  -0.0003824
    2   0.0004303  -0.0013196   0.0004380  -0.0006407  -0.0001305   0.0004151
    3   0.0000583   0.0001445   0.0009517   0.0014186  -0.0003925   0.0002281
           25          26          27          28          29
    1  -0.0005771   0.0110814  -0.0040642  -0.0036844  -0.0006726
    2   0.0000378   0.0146196  -0.0116661  -0.0018689  -0.0008590
    3  -0.0005090  -0.0017969  -0.0004739   0.0023376  -0.0001645
 Max gradient component =       1.462E-02
 RMS gradient           =       3.474E-03
 Gradient time:  CPU 103.46 s  wall 17.45 s
 Geometry Optimization Parameters
   NAtoms,    NIC,     NZ,  NCons,   NDum,   NFix, NCnnct, MaxDiis
       29     229       0       0       0       0       0       0

 Cartesian Hessian Update
 Hessian Updated using BFGS Update


** GEOMETRY OPTIMIZATION IN DELOCALIZED INTERNAL COORDINATES **
   Searching for a Minimum

   Optimization Cycle:   2

                       Coordinates (Angstroms)
     ATOM                X               Y               Z
      1  C        -0.6597824170    0.5087699017    0.5425326201
      2  H        -0.7213679907    1.0410091488    1.5025241700
      3  C         0.2065182597   -0.7371954090    0.7886515068
      4  H         0.2455636000   -1.3370067414   -0.1269172769
      5  O        -0.4195171386   -1.5048586130    1.8243389061
      6  H        -0.0916625248   -2.4117135408    1.7671661402
      7  C         1.6294504209   -0.3570260676    1.2220767032
      8  H         1.5664309113    0.0984254521    2.2179347852
      9  H         2.2265329065   -1.2673706016    1.3401030062
     10  C         2.3280135648    0.6183599037    0.2681398285
     11  C         2.8002650787   -0.0339687856   -1.0192572624
     12  O         2.7089174894   -1.2175898076   -1.2765789710
     13  H         3.2248621866    0.6607933512   -1.7709280218
     14  C         1.4425028117    1.8377085503   -0.0326951452
     15  H         1.9073986672    2.4652915078   -0.8020665261
     16  H         1.3729237081    2.4566469668    0.8696181935
     17  C         0.0280269786    1.4393350197   -0.4761300950
     18  H        -0.5623375738    2.3496292448   -0.6137177517
     19  H         0.0805723016    0.9498951981   -1.4564475649
     20  C        -2.1222688078    0.1354447193    0.1738295525
     21  H        -2.4686275626   -0.6015981320    0.9037243389
     22  C        -3.0716242620    1.3450979790    0.2158901522
     23  H        -4.1099696918    1.0255946619    0.0826149224
     24  H        -3.0050474245    1.8580493373    1.1794736825
     25  H        -2.8566948317    2.0745822719   -0.5712646367
     26  C        -2.2075076863   -0.5279274977   -1.1869819921
     27  O        -2.2608531654   -1.7295856048   -1.3631057579
     28  H        -2.3255840243    0.1541460337   -2.0523135856
     29  H         3.2524049716    0.9812173361    0.7400972396
   Point Group: c1    Number of degrees of freedom:    81


   Energy is   -616.531577249

 Hessian Updated using BFGS Update

 77 Hessian modes will be used to form the next step
  Hessian Eigenvalues:
     0.002376    0.005303    0.006290    0.006668    0.006748    0.006925
     0.007142    0.007519    0.012219    0.016655    0.020059    0.020987
     0.034703    0.038028    0.038712    0.041997    0.044784    0.045893
     0.046560    0.048190    0.048398    0.049648    0.054394    0.055212
     0.056384    0.057024    0.057693    0.059525    0.060753    0.069368
     0.079033    0.082170    0.084401    0.085695    0.090644    0.099259
     0.128999    0.146273    0.155491    0.157681    0.161584    0.167461
     0.173458    0.180932    0.184341    0.197976    0.214312    0.220060
     0.265058    0.274100    0.275804    0.279430    0.287498    0.292904
     0.293682    0.296934    0.305539    0.308199    0.328166    0.332377
     0.336409    0.337734    0.338747    0.339500    0.339628    0.339768
     0.340458    0.340684    0.341238    0.341796    0.342192    0.342582
     0.342628    0.415712    0.511232    0.791776    0.924996

 Minimum Search - Taking Simple RFO Step
 Searching for Lamda that Minimizes Along All modes
 Value Taken    Lamda =  -0.00490138
 Calculated Step too Large.  Step scaled by  0.640220
 Step Taken.  Stepsize is  0.300000

                             Maximum     Tolerance    Cnvgd?
         Gradient           0.008779      0.000300      NO
         Displacement       0.127083      0.001200      NO
         Energy change     -0.002749      0.000001      NO


 New Cartesian Coordinates Obtained by Inverse Iteration

 Displacement from previous Coordinates is:  0.432545
 ----------------------------------------------------------------
             Standard Nuclear Orientation (Angstroms)
    I     Atom           X                Y                Z
 ----------------------------------------------------------------
    1      C      -0.6670012781     0.5062851264     0.5420650086
    2      H      -0.7259275034     1.0401870391     1.5003561568
    3      C       0.1931726001    -0.7364329209     0.7986985611
    4      H       0.2285364649    -1.3321387208    -0.1197936419
    5      O      -0.4617027457    -1.4816365775     1.8422034317
    6      H      -0.1778233775    -2.3951869321     1.8102243001
    7      C       1.6240932130    -0.3565339328     1.2164031493
    8      H       1.5537290592     0.1101319147     2.2041986943
    9      H       2.2189413768    -1.2664618283     1.3258062775
   10      C       2.3273400700     0.6101234045     0.2506815137
   11      C       2.8093792544    -0.0410847775    -1.0329281787
   12      O       2.7814759125    -1.2168950341    -1.2802208748
   13      H       3.2789852133     0.6594911234    -1.7597577040
   14      C       1.4410495880     1.8384937949    -0.0491162386
   15      H       1.9102862493     2.4631144444    -0.8175439029
   16      H       1.3799502570     2.4583770638     0.8513414058
   17      C       0.0239559398     1.4282002330    -0.4864049765
   18      H      -0.5751267085     2.3286397644    -0.6395792588
   19      H       0.0735539658     0.9235975437    -1.4597674045
   20      C      -2.1334242026     0.1320482096     0.1750853276
   21      H      -2.4334208960    -0.6293304474     0.8945170366
   22      C      -3.0923780608     1.3409595246     0.2477652201
   23      H      -4.1312944248     1.0240998658     0.1262145412
   24      H      -3.0120141091     1.8346680191     1.2189476797
   25      H      -2.8873557756     2.0895862518    -0.5232063536
   26      C      -2.2205561152    -0.5182989399    -1.1935024986
   27      O      -2.1785131946    -1.7016283051    -1.4067608918
   28      H      -2.2657439075     0.1802288929    -2.0597490239
   29      H       3.2553718909     0.9815519832     0.7141338050
 ----------------------------------------------------------------
 Molecular Point Group                 C1    NOp =  1
 Largest Abelian Subgroup              C1    NOp =  1
 Nuclear Repulsion Energy =   856.3836657017 hartrees
 There are       50 alpha and       50 beta electrons
 Applying Cartesian multipole field
    Component          Value
    ---------          -----
     (2,0,0)        1.00000E-11
     (0,2,0)        2.00000E-11
     (0,0,2)       -3.00000E-11
 Nucleus-field energy     =     0.0000000126 hartrees
 Requested basis set is 6-311++G(d,p)
 There are 158 shells and 398 basis functions
 A cutoff of  1.0D-11 yielded  10848 shell pairs
 There are     68840 function pairs (     73199 Cartesian)
 Smallest overlap matrix eigenvalue = 2.66E-06

 Q-Chem warning in module stvman/mkSTV.C, line 306:

 Overlap eigenvalue is smaller than square root of threshold
 Use THRESH >= 12 to get rid of this warning

 Guess MOs from SCF MO coefficient file

 -----------------------------------------------------------------------
  General SCF calculation program by
  Eric Jon Sundstrom, Paul Horn, Yuezhi Mao, Dmitri Zuev, Alec White,
  David Stuck, Shaama M.S., Shane Yost, Joonho Lee, David Small,
  Daniel Levine, Susi Lehtola, Hugh Burton, Evgeny Epifanovsky
 -----------------------------------------------------------------------
 Exchange:     0.2000 Hartree-Fock + 0.0800 Slater + 0.7200 B88
 Correlation:  0.1900 VWN1RPA + 0.8100 LYP
 Using SG-1 standard quadrature grid
 using 6 threads for integral computing
 -------------------------------------------------------
 OpenMP Integral computing Module                
 Release: version 2.0, May 2017, Q-Chem Inc. Pleasanton 
 -------------------------------------------------------
 -------------------------------------------------------
 OpenMP BLAS3 based DFT computing Module                
 Release: version 1.0, May 2013, Q-Chem Inc. Pittsburgh 
 -------------------------------------------------------
 A restricted SCF calculation will be
 performed using DIIS
 SCF converges when DIIS error is below 1.0e-08
 ---------------------------------------
  Cycle       Energy         DIIS error
 ---------------------------------------
    1    -616.5225713787      5.53e-04  
    2    -616.5316697832      9.64e-05  
    3    -616.5317669150      7.86e-05  
    4    -616.5318351414      4.13e-05  
    5    -616.5318580055      1.15e-05  
    6    -616.5318599390      3.98e-06  
    7    -616.5318601655      1.43e-06  
    8    -616.5318602007      2.97e-07  
    9    -616.5318602027      1.59e-07  
   10    -616.5318602030      8.75e-08  
   11    -616.5318602032      2.65e-08  
   12    -616.5318602032      5.50e-09  Convergence criterion met
 ---------------------------------------
 SCF time:   CPU 424.44s  wall 74.00s 
 SCF   energy in the final basis set =     -616.5318602032
 Total energy in the final basis set =     -616.5318602032

 --------------------------------------------------------------

                    Orbital Energies (a.u.)
 --------------------------------------------------------------

 Alpha MOs
 -- Occupied --
-19.1373 -19.1280 -19.1279 -10.2725 -10.2621 -10.2289 -10.2032 -10.1940
-10.1934 -10.1880 -10.1874 -10.1793 -10.1766  -1.0704  -1.0598  -1.0296
 -0.8596  -0.8156  -0.7571  -0.7529  -0.6777  -0.6493  -0.6351  -0.6084
 -0.5656  -0.5558  -0.5291  -0.5013  -0.4951  -0.4757  -0.4644  -0.4605
 -0.4559  -0.4421  -0.4279  -0.4120  -0.4079  -0.4035  -0.3924  -0.3874
 -0.3834  -0.3720  -0.3686  -0.3580  -0.3475  -0.3304  -0.3192  -0.2831
 -0.2703  -0.2576
 -- Virtual --
 -0.0471  -0.0404  -0.0175  -0.0050  -0.0021   0.0017   0.0148   0.0183
  0.0269   0.0291   0.0365   0.0433   0.0461   0.0505   0.0543   0.0676
  0.0683   0.0710   0.0844   0.0853   0.0886   0.0922   0.1011   0.1041
  0.1069   0.1087   0.1117   0.1159   0.1176   0.1209   0.1253   0.1281
  0.1319   0.1349   0.1392   0.1415   0.1452   0.1467   0.1497   0.1501
  0.1509   0.1518   0.1578   0.1616   0.1651   0.1680   0.1718   0.1767
  0.1802   0.1875   0.1893   0.1954   0.1992   0.2013   0.2105   0.2146
  0.2178   0.2197   0.2240   0.2312   0.2337   0.2386   0.2432   0.2494
  0.2510   0.2656   0.2684   0.2738   0.2772   0.2784   0.2834   0.2880
  0.2908   0.3016   0.3093   0.3121   0.3164   0.3203   0.3290   0.3326
  0.3362   0.3394   0.3420   0.3468   0.3530   0.3545   0.3603   0.3646
  0.3741   0.3810   0.3864   0.3917   0.4017   0.4205   0.4285   0.4316
  0.4356   0.4521   0.4660   0.4813   0.4936   0.5034   0.5046   0.5195
  0.5303   0.5321   0.5443   0.5494   0.5702   0.5809   0.5945   0.6010
  0.6088   0.6102   0.6213   0.6266   0.6345   0.6469   0.6486   0.6565
  0.6621   0.6721   0.6854   0.6946   0.7026   0.7183   0.7238   0.7308
  0.7348   0.7407   0.7461   0.7552   0.7586   0.7629   0.7718   0.7735
  0.7787   0.7844   0.7932   0.7992   0.8171   0.8306   0.8619   0.8892
  0.8958   0.9264   0.9316   0.9404   0.9524   0.9755   1.0113   1.0254
  1.0475   1.0650   1.1097   1.1167   1.1247   1.1401   1.1481   1.1683
  1.1816   1.1923   1.2038   1.2098   1.2290   1.2395   1.2472   1.2730
  1.2841   1.2901   1.3126   1.3228   1.3280   1.3591   1.3736   1.3996
  1.4211   1.4600   1.4714   1.4916   1.5018   1.5268   1.5364   1.5434
  1.5540   1.5640   1.5670   1.5806   1.5870   1.5952   1.5991   1.6070
  1.6191   1.6244   1.6274   1.6305   1.6530   1.6560   1.6649   1.6681
  1.6698   1.6844   1.7026   1.7079   1.7304   1.7340   1.7407   1.7557
  1.7614   1.7842   1.7899   1.8112   1.8196   1.8282   1.8339   1.8567
  1.8709   1.8799   1.9034   1.9269   1.9550   1.9647   1.9739   2.0113
  2.0154   2.0328   2.0551   2.0644   2.0710   2.1007   2.1265   2.1304
  2.1577   2.1722   2.1879   2.1985   2.2304   2.2415   2.2651   2.2947
  2.3078   2.3211   2.3270   2.3350   2.3593   2.3885   2.4042   2.4130
  2.4588   2.4753   2.4894   2.5036   2.5112   2.5468   2.5490   2.5652
  2.6028   2.6035   2.6178   2.6332   2.6497   2.6561   2.6678   2.6808
  2.7053   2.7153   2.7184   2.7350   2.7511   2.7738   2.7956   2.8001
  2.8143   2.8419   2.8531   2.8664   2.8785   2.8796   2.8934   2.9051
  2.9374   2.9477   2.9560   2.9708   2.9945   3.0056   3.0363   3.0436
  3.0657   3.0895   3.1237   3.1408   3.1791   3.1936   3.2375   3.2616
  3.3128   3.3601   3.3727   3.3854   3.4115   3.4137   3.4884   3.5097
  3.5359   3.5365   3.5811   3.7703   3.7877   3.7973   3.8126   3.8412
  3.8833   3.8957   3.9068   3.9331   3.9732   4.0066   4.0972   4.1265
  4.2080   4.2502   4.2588   4.2889   4.3482   4.3769   5.0588   5.0883
  5.1396   5.1769   5.1891   5.4256   5.6817   5.7301   5.7380  23.7752
 23.8247  23.8474  23.8854  23.8888  23.9196  23.9205  23.9355  23.9515
 23.9776  49.9559  49.9669  49.9899
 --------------------------------------------------------------

          Ground-State Mulliken Net Atomic Charges

     Atom                 Charge (a.u.)
  ----------------------------------------
      1 C                     0.475388
      2 H                     0.227514
      3 C                    -0.702519
      4 H                     0.246341
      5 O                    -0.201386
      6 H                     0.257901
      7 C                    -0.598415
      8 H                     0.183488
      9 H                     0.200718
     10 C                     0.606932
     11 C                    -0.318973
     12 O                    -0.203037
     13 H                     0.104618
     14 C                    -0.696149
     15 H                     0.186029
     16 H                     0.155266
     17 C                    -0.354275
     18 H                     0.167176
     19 H                     0.190458
     20 C                     0.053640
     21 H                     0.294522
     22 C                    -0.738473
     23 H                     0.172176
     24 H                     0.143202
     25 H                     0.149628
     26 C                    -0.160232
     27 O                    -0.188797
     28 H                     0.101883
     29 H                     0.245377
  ----------------------------------------
  Sum of atomic charges =     0.000000

 -----------------------------------------------------------------
                    Cartesian Multipole Moments
 -----------------------------------------------------------------
    Charge (ESU x 10^10)
                 0.0000
    Dipole Moment (Debye)
         X       1.0373      Y       4.4917      Z       1.2531
       Tot       4.7772
    Quadrupole Moments (Debye-Ang)
        XX     -79.5527     XY      -0.0234     YY     -82.4243
        XZ       2.3268     YZ      -7.2560     ZZ     -85.3370
    Octopole Moments (Debye-Ang^2)
       XXX      -2.2324    XXY      26.7824    XYY       6.4582
       YYY     -17.6422    XXZ      13.0113    XYZ      -3.1229
       YYZ      21.0315    XZZ       3.6832    YZZ       7.8879
       ZZZ      -3.3489
    Hexadecapole Moments (Debye-Ang^3)
      XXXX   -1980.6443   XXXY      38.3473   XXYY    -515.9915
      XYYY      -9.2188   YYYY    -726.1896   XXXZ      18.8603
      XXYZ     -42.3973   XYYZ      -1.3175   YYYZ     -52.2779
      XXZZ    -457.5582   XYZZ      -2.5682   YYZZ    -229.8949
      XZZZ      11.9049   YZZZ      -9.9984   ZZZZ    -638.1937
 -----------------------------------------------------------------
 Calculating analytic gradient of the SCF energy
 Gradient of SCF Energy
            1           2           3           4           5           6
    1  -0.0012474   0.0004456   0.0013842   0.0001947  -0.0032720  -0.0020697
    2  -0.0024654  -0.0009741   0.0006002   0.0021958  -0.0060558   0.0043949
    3   0.0012478   0.0001946   0.0015250  -0.0007883   0.0012233   0.0011310
            7           8           9          10          11          12
    1   0.0005551  -0.0011266  -0.0001624   0.0041507  -0.0046911   0.0023716
    2   0.0011321  -0.0003429   0.0006427  -0.0011432  -0.0045939   0.0071913
    3  -0.0019724  -0.0004491  -0.0002388   0.0003608  -0.0020729   0.0007420
           13          14          15          16          17          18
    1   0.0016413   0.0011669   0.0003961   0.0001664  -0.0012997   0.0004434
    2  -0.0020304   0.0010180   0.0001821   0.0004262  -0.0003654  -0.0006490
    3  -0.0000101   0.0007159   0.0003605  -0.0004677  -0.0008300   0.0004212
           19          20          21          22          23          24
    1  -0.0006419   0.0050551   0.0015485  -0.0017898   0.0001489  -0.0001990
    2   0.0001019  -0.0021503  -0.0000422   0.0024444   0.0004697   0.0000188
    3  -0.0003269   0.0012449  -0.0013765  -0.0005925   0.0001854  -0.0005790
           25          26          27          28          29
    1  -0.0008774  -0.0078638   0.0023158   0.0028653   0.0003912
    2   0.0007840  -0.0078959   0.0080690  -0.0017925   0.0008299
    3   0.0003275   0.0020191  -0.0010031  -0.0007758  -0.0002158
 Max gradient component =       8.069E-03
 RMS gradient           =       2.398E-03
 Gradient time:  CPU 103.23 s  wall 17.41 s
 Geometry Optimization Parameters
   NAtoms,    NIC,     NZ,  NCons,   NDum,   NFix, NCnnct, MaxDiis
       29     229       0       0       0       0       0       0

 Cartesian Hessian Update
 Hessian Updated using BFGS Update


** GEOMETRY OPTIMIZATION IN DELOCALIZED INTERNAL COORDINATES **
   Searching for a Minimum

   Optimization Cycle:   3

                       Coordinates (Angstroms)
     ATOM                X               Y               Z
      1  C        -0.6670012781    0.5062851264    0.5420650086
      2  H        -0.7259275034    1.0401870391    1.5003561568
      3  C         0.1931726001   -0.7364329209    0.7986985611
      4  H         0.2285364649   -1.3321387208   -0.1197936419
      5  O        -0.4617027457   -1.4816365775    1.8422034317
      6  H        -0.1778233775   -2.3951869321    1.8102243001
      7  C         1.6240932130   -0.3565339328    1.2164031493
      8  H         1.5537290592    0.1101319147    2.2041986943
      9  H         2.2189413768   -1.2664618283    1.3258062775
     10  C         2.3273400700    0.6101234045    0.2506815137
     11  C         2.8093792544   -0.0410847775   -1.0329281787
     12  O         2.7814759125   -1.2168950341   -1.2802208748
     13  H         3.2789852133    0.6594911234   -1.7597577040
     14  C         1.4410495880    1.8384937949   -0.0491162386
     15  H         1.9102862493    2.4631144444   -0.8175439029
     16  H         1.3799502570    2.4583770638    0.8513414058
     17  C         0.0239559398    1.4282002330   -0.4864049765
     18  H        -0.5751267085    2.3286397644   -0.6395792588
     19  H         0.0735539658    0.9235975437   -1.4597674045
     20  C        -2.1334242026    0.1320482096    0.1750853276
     21  H        -2.4334208960   -0.6293304474    0.8945170366
     22  C        -3.0923780608    1.3409595246    0.2477652201
     23  H        -4.1312944248    1.0240998658    0.1262145412
     24  H        -3.0120141091    1.8346680191    1.2189476797
     25  H        -2.8873557756    2.0895862518   -0.5232063536
     26  C        -2.2205561152   -0.5182989399   -1.1935024986
     27  O        -2.1785131946   -1.7016283051   -1.4067608918
     28  H        -2.2657439075    0.1802288929   -2.0597490239
     29  H         3.2553718909    0.9815519832    0.7141338050
   Point Group: c1    Number of degrees of freedom:    81


   Energy is   -616.531860203

 Hessian Updated using BFGS Update

 78 Hessian modes will be used to form the next step
  Hessian Eigenvalues:
     0.002422    0.005302    0.006309    0.006677    0.006751    0.006942
     0.007153    0.007518    0.012328    0.020036    0.020977    0.034264
     0.037882    0.038637    0.041790    0.043562    0.045070    0.045746
     0.047225    0.048341    0.049132    0.050071    0.054654    0.055412
     0.056376    0.057107    0.057707    0.059765    0.061289    0.069344
     0.079257    0.082383    0.084408    0.085820    0.092407    0.099219
     0.128987    0.147047    0.156784    0.157463    0.160152    0.162708
     0.172600    0.174119    0.180915    0.185730    0.198237    0.218782
     0.220588    0.269236    0.273782    0.276389    0.279509    0.287505
     0.292932    0.293980    0.303223    0.305837    0.308402    0.326027
     0.332374    0.336425    0.338091    0.339363    0.339531    0.339673
     0.340097    0.340462    0.340701    0.341252    0.341791    0.342373
     0.342584    0.342798    0.423020    0.524268    0.840596    0.925011

 Minimum Search - Taking Simple RFO Step
 Searching for Lamda that Minimizes Along All modes
 Value Taken    Lamda =  -0.00155070
 Step Taken.  Stepsize is  0.175935

                             Maximum     Tolerance    Cnvgd?
         Gradient           0.006626      0.000300      NO
         Displacement       0.059158      0.001200      NO
         Energy change     -0.000283      0.000001      NO


 New Cartesian Coordinates Obtained by Inverse Iteration

 Displacement from previous Coordinates is:  0.363043
 ----------------------------------------------------------------
             Standard Nuclear Orientation (Angstroms)
    I     Atom           X                Y                Z
 ----------------------------------------------------------------
    1      C      -0.6647994066     0.5057678202     0.5327236602
    2      H      -0.7293154320     1.0553385085     1.4823503073
    3      C       0.2019039045    -0.7352407644     0.8054018543
    4      H       0.2420202951    -1.3535248634    -0.0986247586
    5      O      -0.4273085117    -1.4752671406     1.8609003095
    6      H      -0.1237266512    -2.3868284990     1.8260618669
    7      C       1.6258737688    -0.3486082130     1.2318744619
    8      H       1.5568794365     0.1269807526     2.2163076506
    9      H       2.2234115892    -1.2567907155     1.3504156206
   10      C       2.3213617503     0.6115773129     0.2592740830
   11      C       2.8034738202    -0.0551414247    -1.0152337768
   12      O       2.7537044860    -1.2365116518    -1.2524282632
   13      H       3.2456853995     0.6450551610    -1.7595935734
   14      C       1.4351319432     1.8335439376    -0.0574192247
   15      H       1.9058044340     2.4529021385    -0.8292605216
   16      H       1.3641480780     2.4586590901     0.8390199761
   17      C       0.0270931074     1.4161153293    -0.5026312700
   18      H      -0.5742135807     2.3125499507    -0.6767368056
   19      H       0.0922412051     0.8962591942    -1.4667393607
   20      C      -2.1305831053     0.1296782709     0.1610270778
   21      H      -2.4352856072    -0.6478726205     0.8635442567
   22      C      -3.0889217299     1.3280442031     0.2646373468
   23      H      -4.1263728349     1.0108973439     0.1279207853
   24      H      -3.0123989815     1.7944473050     1.2502395373
   25      H      -2.8772406734     2.0941479207    -0.4869603726
   26      C      -2.2170982949    -0.4777533033    -1.2265175543
   27      O      -2.2034624447    -1.6610185905    -1.4662341195
   28      H      -2.2973764689     0.2499907354    -2.0660208327
   29      H       3.2469092605     0.9867585954     0.7230127999
 ----------------------------------------------------------------
 Molecular Point Group                 C1    NOp =  1
 Largest Abelian Subgroup              C1    NOp =  1
 Nuclear Repulsion Energy =   856.7570956607 hartrees
 There are       50 alpha and       50 beta electrons
 Applying Cartesian multipole field
    Component          Value
    ---------          -----
     (2,0,0)        1.00000E-11
     (0,2,0)        2.00000E-11
     (0,0,2)       -3.00000E-11
 Nucleus-field energy     =     0.0000000122 hartrees
 Requested basis set is 6-311++G(d,p)
 There are 158 shells and 398 basis functions
 A cutoff of  1.0D-11 yielded  10856 shell pairs
 There are     68844 function pairs (     73193 Cartesian)
 Smallest overlap matrix eigenvalue = 2.62E-06

 Q-Chem warning in module stvman/mkSTV.C, line 306:

 Overlap eigenvalue is smaller than square root of threshold
 Use THRESH >= 12 to get rid of this warning

 Guess MOs from SCF MO coefficient file

 -----------------------------------------------------------------------
  General SCF calculation program by
  Eric Jon Sundstrom, Paul Horn, Yuezhi Mao, Dmitri Zuev, Alec White,
  David Stuck, Shaama M.S., Shane Yost, Joonho Lee, David Small,
  Daniel Levine, Susi Lehtola, Hugh Burton, Evgeny Epifanovsky
 -----------------------------------------------------------------------
 Exchange:     0.2000 Hartree-Fock + 0.0800 Slater + 0.7200 B88
 Correlation:  0.1900 VWN1RPA + 0.8100 LYP
 Using SG-1 standard quadrature grid
 using 6 threads for integral computing
 -------------------------------------------------------
 OpenMP Integral computing Module                
 Release: version 2.0, May 2017, Q-Chem Inc. Pleasanton 
 -------------------------------------------------------
 -------------------------------------------------------
 OpenMP BLAS3 based DFT computing Module                
 Release: version 1.0, May 2013, Q-Chem Inc. Pittsburgh 
 -------------------------------------------------------
 A restricted SCF calculation will be
 performed using DIIS
 SCF converges when DIIS error is below 1.0e-08
 ---------------------------------------
  Cycle       Energy         DIIS error
 ---------------------------------------
    1    -616.5302131622      3.01e-04  
    2    -616.5325995187      4.87e-05  
    3    -616.5325735712      7.10e-05  
    4    -616.5326419342      1.89e-05  
    5    -616.5326467392      6.50e-06  
    6    -616.5326474001      1.77e-06  
    7    -616.5326474476      6.52e-07  
    8    -616.5326474553      1.60e-07  
    9    -616.5326474559      1.05e-07  
   10    -616.5326474561      4.92e-08  
   11    -616.5326474561      1.29e-08  
   12    -616.5326474561      2.60e-09  Convergence criterion met
 ---------------------------------------
 SCF time:   CPU 424.36s  wall 74.00s 
 SCF   energy in the final basis set =     -616.5326474561
 Total energy in the final basis set =     -616.5326474561

 --------------------------------------------------------------

                    Orbital Energies (a.u.)
 --------------------------------------------------------------

 Alpha MOs
 -- Occupied --
-19.1376 -19.1282 -19.1276 -10.2730 -10.2629 -10.2286 -10.2022 -10.1940
-10.1938 -10.1881 -10.1875 -10.1786 -10.1766  -1.0683  -1.0575  -1.0304
 -0.8603  -0.8166  -0.7582  -0.7525  -0.6772  -0.6495  -0.6349  -0.6090
 -0.5661  -0.5560  -0.5286  -0.5019  -0.4948  -0.4760  -0.4645  -0.4606
 -0.4566  -0.4425  -0.4272  -0.4128  -0.4075  -0.4034  -0.3924  -0.3870
 -0.3832  -0.3723  -0.3684  -0.3581  -0.3477  -0.3306  -0.3193  -0.2817
 -0.2707  -0.2583
 -- Virtual --
 -0.0481  -0.0411  -0.0178  -0.0051  -0.0024   0.0015   0.0148   0.0180
  0.0270   0.0291   0.0363   0.0431   0.0460   0.0504   0.0540   0.0677
  0.0682   0.0712   0.0840   0.0853   0.0887   0.0918   0.1013   0.1039
  0.1068   0.1092   0.1114   0.1158   0.1169   0.1212   0.1254   0.1283
  0.1318   0.1350   0.1392   0.1414   0.1444   0.1467   0.1494   0.1502
  0.1506   0.1525   0.1579   0.1615   0.1645   0.1679   0.1716   0.1770
  0.1813   0.1873   0.1897   0.1959   0.1998   0.2014   0.2111   0.2153
  0.2176   0.2195   0.2244   0.2303   0.2336   0.2382   0.2445   0.2497
  0.2516   0.2649   0.2681   0.2727   0.2769   0.2784   0.2836   0.2892
  0.2923   0.3011   0.3092   0.3119   0.3181   0.3199   0.3301   0.3335
  0.3362   0.3379   0.3431   0.3474   0.3532   0.3552   0.3605   0.3656
  0.3757   0.3822   0.3873   0.3910   0.3992   0.4198   0.4282   0.4310
  0.4367   0.4507   0.4651   0.4819   0.4917   0.5025   0.5068   0.5189
  0.5296   0.5330   0.5443   0.5476   0.5704   0.5818   0.5943   0.6009
  0.6086   0.6102   0.6217   0.6269   0.6348   0.6473   0.6480   0.6566
  0.6620   0.6710   0.6853   0.6941   0.7045   0.7181   0.7225   0.7312
  0.7331   0.7425   0.7467   0.7552   0.7578   0.7623   0.7719   0.7730
  0.7788   0.7851   0.7922   0.7985   0.8152   0.8305   0.8623   0.8903
  0.8951   0.9232   0.9287   0.9422   0.9512   0.9730   1.0106   1.0304
  1.0457   1.0673   1.1105   1.1122   1.1270   1.1443   1.1512   1.1705
  1.1823   1.1950   1.2049   1.2094   1.2338   1.2383   1.2444   1.2699
  1.2850   1.2918   1.3137   1.3244   1.3274   1.3596   1.3720   1.4013
  1.4193   1.4585   1.4702   1.4911   1.5028   1.5251   1.5340   1.5449
  1.5551   1.5634   1.5667   1.5793   1.5824   1.5945   1.6015   1.6072
  1.6190   1.6255   1.6277   1.6323   1.6522   1.6587   1.6680   1.6702
  1.6728   1.6840   1.7030   1.7103   1.7277   1.7338   1.7415   1.7601
  1.7604   1.7854   1.7943   1.8112   1.8178   1.8248   1.8325   1.8598
  1.8743   1.8791   1.9035   1.9259   1.9581   1.9642   1.9716   2.0098
  2.0149   2.0334   2.0561   2.0671   2.0685   2.0988   2.1260   2.1329
  2.1574   2.1731   2.1885   2.1982   2.2301   2.2443   2.2639   2.2974
  2.3108   2.3242   2.3264   2.3356   2.3599   2.3889   2.4018   2.4125
  2.4602   2.4772   2.4899   2.5028   2.5097   2.5462   2.5484   2.5649
  2.6028   2.6050   2.6174   2.6322   2.6489   2.6567   2.6651   2.6850
  2.7060   2.7164   2.7198   2.7357   2.7548   2.7762   2.7962   2.7982
  2.8168   2.8443   2.8508   2.8662   2.8792   2.8841   2.8924   2.9066
  2.9386   2.9513   2.9557   2.9735   2.9961   3.0060   3.0398   3.0439
  3.0698   3.0951   3.1261   3.1429   3.1734   3.1935   3.2435   3.2646
  3.3130   3.3610   3.3695   3.3810   3.4117   3.4160   3.4879   3.5101
  3.5260   3.5323   3.5723   3.7729   3.7890   3.7979   3.8121   3.8409
  3.8835   3.8913   3.9042   3.9339   3.9773   4.0089   4.1028   4.1322
  4.2127   4.2543   4.2623   4.2934   4.3495   4.3761   5.0600   5.0893
  5.1421   5.1767   5.1812   5.4308   5.6744   5.7273   5.7362  23.7749
 23.8265  23.8498  23.8806  23.8883  23.9159  23.9224  23.9358  23.9536
 23.9759  49.9553  49.9643  49.9877
 --------------------------------------------------------------

          Ground-State Mulliken Net Atomic Charges

     Atom                 Charge (a.u.)
  ----------------------------------------
      1 C                     0.565003
      2 H                     0.225841
      3 C                    -0.749664
      4 H                     0.252027
      5 O                    -0.199801
      6 H                     0.256237
      7 C                    -0.607957
      8 H                     0.184149
      9 H                     0.200219
     10 C                     0.615405
     11 C                    -0.311670
     12 O                    -0.202547
     13 H                     0.105736
     14 C                    -0.714550
     15 H                     0.186658
     16 H                     0.154462
     17 C                    -0.369579
     18 H                     0.167220
     19 H                     0.195296
     20 C                     0.025173
     21 H                     0.295208
     22 C                    -0.731387
     23 H                     0.172848
     24 H                     0.142013
     25 H                     0.147298
     26 C                    -0.164589
     27 O                    -0.190980
     28 H                     0.106145
     29 H                     0.245787
  ----------------------------------------
  Sum of atomic charges =     0.000000

 -----------------------------------------------------------------
                    Cartesian Multipole Moments
 -----------------------------------------------------------------
    Charge (ESU x 10^10)
                 0.0000
    Dipole Moment (Debye)
         X       1.0961      Y       4.5231      Z       1.2698
       Tot       4.8241
    Quadrupole Moments (Debye-Ang)
        XX     -79.5488     XY      -0.2299     YY     -82.3383
        XZ       2.0662     YZ      -7.4126     ZZ     -85.5567
    Octopole Moments (Debye-Ang^2)
       XXX      -1.3547    XXY      26.6673    XYY       6.4970
       YYY     -18.4183    XXZ      13.3998    XYZ      -2.7037
       YYZ      21.1250    XZZ       4.7555    YZZ       8.3527
       ZZZ      -2.7372
    Hexadecapole Moments (Debye-Ang^3)
      XXXX   -1973.9850   XXXY      39.6788   XXYY    -513.8690
      XYYY      -4.8959   YYYY    -716.9897   XXXZ       7.8823
      XXYZ     -43.2503   XYYZ      -3.4719   YYYZ     -51.5626
      XXZZ    -458.0350   XYZZ      -3.7825   YYZZ    -230.3706
      XZZZ       2.0102   YZZZ     -10.5574   ZZZZ    -650.0722
 -----------------------------------------------------------------
 Calculating analytic gradient of the SCF energy
 Gradient of SCF Energy
            1           2           3           4           5           6
    1  -0.0005967  -0.0000799   0.0006778  -0.0000069   0.0002591  -0.0000534
    2  -0.0000612   0.0000174  -0.0002473   0.0000459  -0.0003408   0.0003571
    3   0.0001454   0.0000847  -0.0000265   0.0000042  -0.0000710   0.0002069
            7           8           9          10          11          12
    1  -0.0002385   0.0000070   0.0000640  -0.0000198   0.0006900  -0.0002468
    2  -0.0003560   0.0001408   0.0000350  -0.0001858   0.0000480   0.0002854
    3  -0.0002185   0.0000893   0.0000902  -0.0001301   0.0004518  -0.0001892
           13          14          15          16          17          18
    1  -0.0002171   0.0003192  -0.0001158  -0.0000597  -0.0007187   0.0001637
    2  -0.0002635  -0.0000873   0.0000653   0.0001872  -0.0000964  -0.0000921
    3  -0.0001169   0.0004505  -0.0000496  -0.0001527  -0.0002947   0.0001965
           19          20          21          22          23          24
    1  -0.0001134   0.0011608   0.0001345  -0.0003020   0.0000163   0.0001251
    2   0.0000955  -0.0002211   0.0001859   0.0003888  -0.0000927   0.0000273
    3   0.0000242   0.0001601  -0.0002356  -0.0002960   0.0000802  -0.0000374
           25          26          27          28          29
    1  -0.0001953  -0.0009925   0.0001637   0.0003238  -0.0001482
    2   0.0000287   0.0001251   0.0003886  -0.0003343  -0.0000434
    3   0.0000402   0.0003435  -0.0002578  -0.0003077   0.0000159
 Max gradient component =       1.161E-03
 RMS gradient           =       2.903E-04
 Gradient time:  CPU 103.24 s  wall 17.41 s
 Geometry Optimization Parameters
   NAtoms,    NIC,     NZ,  NCons,   NDum,   NFix, NCnnct, MaxDiis
       29     229       0       0       0       0       0       0

 Cartesian Hessian Update
 Hessian Updated using BFGS Update


** GEOMETRY OPTIMIZATION IN DELOCALIZED INTERNAL COORDINATES **
   Searching for a Minimum

   Optimization Cycle:   4

                       Coordinates (Angstroms)
     ATOM                X               Y               Z
      1  C        -0.6647994066    0.5057678202    0.5327236602
      2  H        -0.7293154320    1.0553385085    1.4823503073
      3  C         0.2019039045   -0.7352407644    0.8054018543
      4  H         0.2420202951   -1.3535248634   -0.0986247586
      5  O        -0.4273085117   -1.4752671406    1.8609003095
      6  H        -0.1237266512   -2.3868284990    1.8260618669
      7  C         1.6258737688   -0.3486082130    1.2318744619
      8  H         1.5568794365    0.1269807526    2.2163076506
      9  H         2.2234115892   -1.2567907155    1.3504156206
     10  C         2.3213617503    0.6115773129    0.2592740830
     11  C         2.8034738202   -0.0551414247   -1.0152337768
     12  O         2.7537044860   -1.2365116518   -1.2524282632
     13  H         3.2456853995    0.6450551610   -1.7595935734
     14  C         1.4351319432    1.8335439376   -0.0574192247
     15  H         1.9058044340    2.4529021385   -0.8292605216
     16  H         1.3641480780    2.4586590901    0.8390199761
     17  C         0.0270931074    1.4161153293   -0.5026312700
     18  H        -0.5742135807    2.3125499507   -0.6767368056
     19  H         0.0922412051    0.8962591942   -1.4667393607
     20  C        -2.1305831053    0.1296782709    0.1610270778
     21  H        -2.4352856072   -0.6478726205    0.8635442567
     22  C        -3.0889217299    1.3280442031    0.2646373468
     23  H        -4.1263728349    1.0108973439    0.1279207853
     24  H        -3.0123989815    1.7944473050    1.2502395373
     25  H        -2.8772406734    2.0941479207   -0.4869603726
     26  C        -2.2170982949   -0.4777533033   -1.2265175543
     27  O        -2.2034624447   -1.6610185905   -1.4662341195
     28  H        -2.2973764689    0.2499907354   -2.0660208327
     29  H         3.2469092605    0.9867585954    0.7230127999
   Point Group: c1    Number of degrees of freedom:    81


   Energy is   -616.532647456

 Hessian Updated using BFGS Update

 79 Hessian modes will be used to form the next step
  Hessian Eigenvalues:
     0.002493    0.005281    0.006321    0.006625    0.006750    0.007035
     0.007154    0.007509    0.012309    0.020063    0.020987    0.034169
     0.037890    0.038587    0.041821    0.043559    0.045145    0.045784
     0.047718    0.048303    0.048712    0.050258    0.054653    0.055304
     0.056393    0.057057    0.057695    0.059824    0.061249    0.069332
     0.079468    0.082396    0.084432    0.085936    0.093333    0.099588
     0.129032    0.147211    0.156599    0.157611    0.159606    0.160068
     0.161903    0.169443    0.173030    0.180874    0.187824    0.198301
     0.218509    0.220129    0.270167    0.273481    0.277564    0.279532
     0.287497    0.292940    0.294127    0.302564    0.306123    0.308188
     0.326034    0.332390    0.336473    0.338236    0.339218    0.339567
     0.339631    0.339784    0.340453    0.340739    0.341256    0.341801
     0.342123    0.342583    0.342737    0.423038    0.521159    0.834575
     0.924956

 Minimum Search - Taking Simple RFO Step
 Searching for Lamda that Minimizes Along All modes
 Value Taken    Lamda =  -0.00009233
 Step Taken.  Stepsize is  0.099852

                             Maximum     Tolerance    Cnvgd?
         Gradient           0.000752      0.000300      NO
         Displacement       0.029896      0.001200      NO
         Energy change     -0.000787      0.000001      NO


 New Cartesian Coordinates Obtained by Inverse Iteration

 Displacement from previous Coordinates is:  0.119353
 ----------------------------------------------------------------
             Standard Nuclear Orientation (Angstroms)
    I     Atom           X                Y                Z
 ----------------------------------------------------------------
    1      C      -0.6643094002     0.5086503062     0.5316312615
    2      H      -0.7252565259     1.0594275535     1.4806731390
    3      C       0.2000451807    -0.7332528253     0.8016846939
    4      H       0.2394851967    -1.3494634315    -0.1038997147
    5      O      -0.4302642328    -1.4769429295     1.8534701700
    6      H      -0.1315698122    -2.3903695702     1.8089266663
    7      C       1.6248739399    -0.3490725721     1.2290066632
    8      H       1.5576284818     0.1222270004     2.2154208589
    9      H       2.2211308870    -1.2587340817     1.3429270626
   10      C       2.3203139033     0.6134317746     0.2583948957
   11      C       2.8027570488    -0.0512131899    -1.0171486849
   12      O       2.7821007937    -1.2361136648    -1.2427513364
   13      H       3.2643648375     0.6496351141    -1.7494534571
   14      C       1.4343212454     1.8351119657    -0.0581204705
   15      H       1.9067264158     2.4559008280    -0.8276967108
   16      H       1.3613470790     2.4571370737     0.8403666267
   17      C       0.0285869200     1.4160583819    -0.5059808327
   18      H      -0.5736751441     2.3110018880    -0.6867001893
   19      H       0.0982508355     0.8916537209    -1.4674149246
   20      C      -2.1319111260     0.1306779612     0.1654655820
   21      H      -2.4365392971    -0.6440715512     0.8720464572
   22      C      -3.0882495006     1.3292453939     0.2654116818
   23      H      -4.1253496363     1.0153814351     0.1185673223
   24      H      -3.0191872574     1.7929444380     1.2529028385
   25      H      -2.8671173732     2.0961083478    -0.4827659364
   26      C      -2.2180328804    -0.4831371895    -1.2189741728
   27      O      -2.2155394759    -1.6685578515    -1.4505780586
   28      H      -2.3233150702     0.2422345061    -2.0578041070
   29      H       3.2459227227     0.9882569515     0.7227038365
 ----------------------------------------------------------------
 Molecular Point Group                 C1    NOp =  1
 Largest Abelian Subgroup              C1    NOp =  1
 Nuclear Repulsion Energy =   856.5999924786 hartrees
 There are       50 alpha and       50 beta electrons
 Applying Cartesian multipole field
    Component          Value
    ---------          -----
     (2,0,0)        1.00000E-11
     (0,2,0)        2.00000E-11
     (0,0,2)       -3.00000E-11
 Nucleus-field energy     =     0.0000000124 hartrees
 Requested basis set is 6-311++G(d,p)
 There are 158 shells and 398 basis functions
 A cutoff of  1.0D-11 yielded  10850 shell pairs
 There are     68818 function pairs (     73166 Cartesian)
 Smallest overlap matrix eigenvalue = 2.64E-06

 Q-Chem warning in module stvman/mkSTV.C, line 306:

 Overlap eigenvalue is smaller than square root of threshold
 Use THRESH >= 12 to get rid of this warning

 Guess MOs from SCF MO coefficient file

 -----------------------------------------------------------------------
  General SCF calculation program by
  Eric Jon Sundstrom, Paul Horn, Yuezhi Mao, Dmitri Zuev, Alec White,
  David Stuck, Shaama M.S., Shane Yost, Joonho Lee, David Small,
  Daniel Levine, Susi Lehtola, Hugh Burton, Evgeny Epifanovsky
 -----------------------------------------------------------------------
 Exchange:     0.2000 Hartree-Fock + 0.0800 Slater + 0.7200 B88
 Correlation:  0.1900 VWN1RPA + 0.8100 LYP
 Using SG-1 standard quadrature grid
 using 6 threads for integral computing
 -------------------------------------------------------
 OpenMP Integral computing Module                
 Release: version 2.0, May 2017, Q-Chem Inc. Pleasanton 
 -------------------------------------------------------
 -------------------------------------------------------
 OpenMP BLAS3 based DFT computing Module                
 Release: version 1.0, May 2013, Q-Chem Inc. Pittsburgh 
 -------------------------------------------------------
 A restricted SCF calculation will be
 performed using DIIS
 SCF converges when DIIS error is below 1.0e-08
 ---------------------------------------
  Cycle       Energy         DIIS error
 ---------------------------------------
    1    -616.5318160638      1.52e-04  
    2    -616.5325438668      2.45e-05  
    3    -616.5325527447      1.82e-05  
    4    -616.5325554152      1.32e-05  
    5    -616.5325578624      2.33e-06  
    6    -616.5325579554      9.10e-07  
    7    -616.5325579732      2.19e-07  
    8    -616.5325579742      9.19e-08  
    9    -616.5325579744      4.38e-08  
   10    -616.5325579744      1.94e-08  
   11    -616.5325579744      5.79e-09  Convergence criterion met
 ---------------------------------------
 SCF time:   CPU 388.87s  wall 68.00s 
 SCF   energy in the final basis set =     -616.5325579744
 Total energy in the final basis set =     -616.5325579744

 --------------------------------------------------------------

                    Orbital Energies (a.u.)
 --------------------------------------------------------------

 Alpha MOs
 -- Occupied --
-19.1377 -19.1284 -19.1278 -10.2732 -10.2631 -10.2287 -10.2022 -10.1938
-10.1938 -10.1883 -10.1874 -10.1785 -10.1767  -1.0681  -1.0574  -1.0305
 -0.8605  -0.8167  -0.7583  -0.7527  -0.6773  -0.6496  -0.6348  -0.6091
 -0.5661  -0.5561  -0.5286  -0.5021  -0.4949  -0.4760  -0.4647  -0.4607
 -0.4568  -0.4427  -0.4272  -0.4129  -0.4075  -0.4032  -0.3927  -0.3873
 -0.3832  -0.3722  -0.3684  -0.3582  -0.3476  -0.3307  -0.3194  -0.2817
 -0.2708  -0.2585
 -- Virtual --
 -0.0485  -0.0413  -0.0177  -0.0052  -0.0024   0.0014   0.0147   0.0180
  0.0270   0.0290   0.0363   0.0432   0.0459   0.0503   0.0539   0.0675
  0.0682   0.0712   0.0842   0.0851   0.0887   0.0918   0.1012   0.1039
  0.1069   0.1091   0.1115   0.1157   0.1170   0.1213   0.1253   0.1283
  0.1317   0.1349   0.1391   0.1413   0.1442   0.1467   0.1495   0.1501
  0.1505   0.1525   0.1576   0.1616   0.1643   0.1677   0.1718   0.1768
  0.1811   0.1869   0.1899   0.1957   0.1998   0.2014   0.2112   0.2149
  0.2177   0.2197   0.2246   0.2299   0.2335   0.2382   0.2443   0.2496
  0.2514   0.2644   0.2686   0.2729   0.2770   0.2782   0.2837   0.2890
  0.2920   0.3011   0.3092   0.3121   0.3182   0.3202   0.3303   0.3331
  0.3363   0.3383   0.3429   0.3475   0.3538   0.3553   0.3605   0.3657
  0.3753   0.3814   0.3877   0.3911   0.3998   0.4191   0.4281   0.4311
  0.4369   0.4504   0.4651   0.4815   0.4916   0.5026   0.5060   0.5188
  0.5305   0.5326   0.5436   0.5469   0.5689   0.5810   0.5946   0.6008
  0.6088   0.6116   0.6218   0.6265   0.6342   0.6474   0.6478   0.6566
  0.6619   0.6707   0.6856   0.6938   0.7043   0.7173   0.7221   0.7325
  0.7330   0.7431   0.7466   0.7552   0.7570   0.7624   0.7722   0.7727
  0.7782   0.7847   0.7915   0.7986   0.8164   0.8289   0.8620   0.8902
  0.8953   0.9226   0.9314   0.9436   0.9507   0.9731   1.0095   1.0291
  1.0478   1.0673   1.1077   1.1128   1.1271   1.1443   1.1514   1.1696
  1.1822   1.1938   1.2048   1.2095   1.2346   1.2412   1.2452   1.2711
  1.2859   1.2926   1.3121   1.3245   1.3279   1.3594   1.3704   1.4017
  1.4204   1.4580   1.4692   1.4903   1.5032   1.5244   1.5348   1.5451
  1.5556   1.5625   1.5655   1.5785   1.5847   1.5940   1.6018   1.6084
  1.6183   1.6248   1.6278   1.6316   1.6525   1.6573   1.6678   1.6713
  1.6748   1.6827   1.7029   1.7114   1.7279   1.7340   1.7414   1.7599
  1.7612   1.7869   1.7947   1.8116   1.8161   1.8252   1.8316   1.8605
  1.8742   1.8786   1.9033   1.9262   1.9594   1.9640   1.9707   2.0099
  2.0151   2.0342   2.0565   2.0661   2.0686   2.0992   2.1257   2.1331
  2.1572   2.1726   2.1879   2.1986   2.2311   2.2433   2.2629   2.2984
  2.3119   2.3244   2.3271   2.3355   2.3599   2.3889   2.4023   2.4119
  2.4608   2.4771   2.4895   2.5017   2.5085   2.5459   2.5483   2.5656
  2.6029   2.6055   2.6168   2.6319   2.6476   2.6572   2.6656   2.6857
  2.7066   2.7163   2.7213   2.7350   2.7557   2.7739   2.7939   2.8009
  2.8173   2.8433   2.8499   2.8665   2.8797   2.8844   2.8933   2.9056
  2.9382   2.9512   2.9550   2.9721   2.9961   3.0071   3.0406   3.0451
  3.0702   3.0963   3.1247   3.1444   3.1727   3.1934   3.2427   3.2649
  3.3124   3.3608   3.3700   3.3810   3.4109   3.4161   3.4886   3.5097
  3.5269   3.5323   3.5717   3.7746   3.7894   3.7978   3.8121   3.8398
  3.8841   3.8899   3.9031   3.9351   3.9764   4.0079   4.1029   4.1327
  4.2134   4.2554   4.2638   4.2932   4.3498   4.3753   5.0587   5.0897
  5.1420   5.1762   5.1826   5.4314   5.6730   5.7269   5.7355  23.7751
 23.8263  23.8499  23.8803  23.8881  23.9153  23.9230  23.9358  23.9545
 23.9756  49.9549  49.9643  49.9872
 --------------------------------------------------------------

          Ground-State Mulliken Net Atomic Charges

     Atom                 Charge (a.u.)
  ----------------------------------------
      1 C                     0.563129
      2 H                     0.225127
      3 C                    -0.746296
      4 H                     0.249697
      5 O                    -0.199999
      6 H                     0.257021
      7 C                    -0.606551
      8 H                     0.184049
      9 H                     0.200356
     10 C                     0.610433
     11 C                    -0.314879
     12 O                    -0.204051
     13 H                     0.105832
     14 C                    -0.700876
     15 H                     0.186606
     16 H                     0.153853
     17 C                    -0.370256
     18 H                     0.166858
     19 H                     0.195170
     20 C                     0.020336
     21 H                     0.296045
     22 C                    -0.730524
     23 H                     0.172500
     24 H                     0.142433
     25 H                     0.147053
     26 C                    -0.165439
     27 O                    -0.191564
     28 H                     0.107008
     29 H                     0.246929
  ----------------------------------------
  Sum of atomic charges =     0.000000

 -----------------------------------------------------------------
                    Cartesian Multipole Moments
 -----------------------------------------------------------------
    Charge (ESU x 10^10)
                 0.0000
    Dipole Moment (Debye)
         X       1.0573      Y       4.5359      Z       1.2394
       Tot       4.8196
    Quadrupole Moments (Debye-Ang)
        XX     -79.8105     XY      -0.1561     YY     -82.3834
        XZ       2.0753     YZ      -7.3120     ZZ     -85.4885
    Octopole Moments (Debye-Ang^2)
       XXX      -2.2363    XXY      27.4781    XYY       6.4430
       YYY     -18.4197    XXZ      13.6412    XYZ      -2.7000
       YYZ      20.8791    XZZ       4.5685    YZZ       8.3392
       ZZZ      -3.1349
    Hexadecapole Moments (Debye-Ang^3)
      XXXX   -1985.0774   XXXY      40.7160   XXYY    -516.3527
      XYYY      -5.5530   YYYY    -718.7429   XXXZ       9.9388
      XXYZ     -43.7319   XYYZ      -3.3462   YYYZ     -51.1409
      XXZZ    -458.3711   XYZZ      -3.8170   YYZZ    -230.1680
      XZZZ       3.2353   YZZZ      -9.3407   ZZZZ    -645.2488
 -----------------------------------------------------------------
 Calculating analytic gradient of the SCF energy
 Gradient of SCF Energy
            1           2           3           4           5           6
    1  -0.0000050  -0.0000738   0.0001491  -0.0000709  -0.0002142   0.0002503
    2   0.0000561  -0.0000414  -0.0001215  -0.0000871   0.0004098  -0.0002078
    3  -0.0001389   0.0000300  -0.0001453   0.0001096  -0.0001968  -0.0000199
            7           8           9          10          11          12
    1  -0.0001793   0.0000834  -0.0000079   0.0018299  -0.0049962   0.0015486
    2  -0.0000896   0.0000397  -0.0000707  -0.0002054   0.0012405  -0.0006888
    3  -0.0001142   0.0000463   0.0000760   0.0006351  -0.0022027   0.0007177
           13          14          15          16          17          18
    1   0.0016664   0.0000773  -0.0000625   0.0000552  -0.0000078  -0.0000158
    2  -0.0001842  -0.0002312   0.0000206  -0.0000701  -0.0001389   0.0000720
    3   0.0008797  -0.0003191  -0.0000603   0.0000190  -0.0001474   0.0000896
           19          20          21          22          23          24
    1   0.0000788  -0.0006751  -0.0002558  -0.0001008   0.0000239   0.0000246
    2   0.0001037  -0.0001195  -0.0000472   0.0000289  -0.0000904   0.0000883
    3   0.0001243  -0.0000824   0.0000973   0.0001426   0.0000403   0.0000254
           25          26          27          28          29
    1   0.0000436   0.0034467  -0.0012341  -0.0011666  -0.0002122
    2  -0.0001083   0.0007456  -0.0005737   0.0000328   0.0002381
    3  -0.0000374  -0.0003425   0.0002057   0.0001766   0.0003914
 Max gradient component =       4.996E-03
 RMS gradient           =       8.280E-04
 Gradient time:  CPU 103.00 s  wall 17.38 s
 Geometry Optimization Parameters
   NAtoms,    NIC,     NZ,  NCons,   NDum,   NFix, NCnnct, MaxDiis
       29     229       0       0       0       0       0       0

 Cartesian Hessian Update
 Hessian Updated using BFGS Update


** GEOMETRY OPTIMIZATION IN DELOCALIZED INTERNAL COORDINATES **
   Searching for a Minimum

   Optimization Cycle:   5

                       Coordinates (Angstroms)
     ATOM                X               Y               Z
      1  C        -0.6643094002    0.5086503062    0.5316312615
      2  H        -0.7252565259    1.0594275535    1.4806731390
      3  C         0.2000451807   -0.7332528253    0.8016846939
      4  H         0.2394851967   -1.3494634315   -0.1038997147
      5  O        -0.4302642328   -1.4769429295    1.8534701700
      6  H        -0.1315698122   -2.3903695702    1.8089266663
      7  C         1.6248739399   -0.3490725721    1.2290066632
      8  H         1.5576284818    0.1222270004    2.2154208589
      9  H         2.2211308870   -1.2587340817    1.3429270626
     10  C         2.3203139033    0.6134317746    0.2583948957
     11  C         2.8027570488   -0.0512131899   -1.0171486849
     12  O         2.7821007937   -1.2361136648   -1.2427513364
     13  H         3.2643648375    0.6496351141   -1.7494534571
     14  C         1.4343212454    1.8351119657   -0.0581204705
     15  H         1.9067264158    2.4559008280   -0.8276967108
     16  H         1.3613470790    2.4571370737    0.8403666267
     17  C         0.0285869200    1.4160583819   -0.5059808327
     18  H        -0.5736751441    2.3110018880   -0.6867001893
     19  H         0.0982508355    0.8916537209   -1.4674149246
     20  C        -2.1319111260    0.1306779612    0.1654655820
     21  H        -2.4365392971   -0.6440715512    0.8720464572
     22  C        -3.0882495006    1.3292453939    0.2654116818
     23  H        -4.1253496363    1.0153814351    0.1185673223
     24  H        -3.0191872574    1.7929444380    1.2529028385
     25  H        -2.8671173732    2.0961083478   -0.4827659364
     26  C        -2.2180328804   -0.4831371895   -1.2189741728
     27  O        -2.2155394759   -1.6685578515   -1.4505780586
     28  H        -2.3233150702    0.2422345061   -2.0578041070
     29  H         3.2459227227    0.9882569515    0.7227038365
   Point Group: c1    Number of degrees of freedom:    81


   Energy is   -616.532557974

 Hessian Updated using BFGS Update

 80 Hessian modes will be used to form the next step
  Hessian Eigenvalues:
     0.002484    0.004377    0.006115    0.006432    0.006735    0.007084
     0.007456    0.011965    0.019953    0.020915    0.033895    0.037699
     0.038470    0.039427    0.041932    0.044769    0.045451    0.046789
     0.048005    0.048310    0.048778    0.050292    0.054672    0.055264
     0.056860    0.057188    0.059225    0.059808    0.061372    0.069400
     0.079539    0.082404    0.084032    0.085829    0.093193    0.099121
     0.128822    0.146874    0.149990    0.157033    0.159292    0.160004
     0.160210    0.161900    0.167330    0.173044    0.180713    0.186265
     0.198360    0.218914    0.220310    0.267846    0.271588    0.276241
     0.277980    0.286639    0.292306    0.293691    0.302576    0.306003
     0.308348    0.325961    0.332276    0.336398    0.337962    0.338997
     0.339469    0.339630    0.339709    0.340453    0.340789    0.341256
     0.341812    0.342024    0.342580    0.342756    0.423125    0.521041
     0.836290    0.924914

 Minimum Search - Taking Simple RFO Step
 Searching for Lamda that Minimizes Along All modes
 Value Taken    Lamda =  -0.00025570
 Step Taken.  Stepsize is  0.082768

                             Maximum     Tolerance    Cnvgd?
         Gradient           0.001400      0.000300      NO
         Displacement       0.029055      0.001200      NO
         Energy change      0.000089      0.000001      NO


 New Cartesian Coordinates Obtained by Inverse Iteration

 Displacement from previous Coordinates is:  0.091625
 ----------------------------------------------------------------
             Standard Nuclear Orientation (Angstroms)
    I     Atom           X                Y                Z
 ----------------------------------------------------------------
    1      C      -0.6636043237     0.5104768395     0.5324511548
    2      H      -0.7231712821     1.0622390373     1.4808974435
    3      C       0.1987478049    -0.7318335850     0.8024007263
    4      H       0.2381023881    -1.3465191485    -0.1042820018
    5      O      -0.4342583976    -1.4767539479     1.8519194162
    6      H      -0.1409462821    -2.3917205073     1.8023893429
    7      C       1.6244013704    -0.3492994808     1.2300384800
    8      H       1.5575964091     0.1201189200     2.2171813029
    9      H       2.2195640202    -1.2598671430     1.3417955904
   10      C       2.3208147896     0.6135462639     0.2600707492
   11      C       2.8049672119    -0.0507374991    -1.0152059800
   12      O       2.7669026780    -1.2332895260    -1.2499254921
   13      H       3.2391252854     0.6550317546    -1.7598093561
   14      C       1.4354079434     1.8355520016    -0.0567065641
   15      H       1.9095520548     2.4567822942    -0.8247977944
   16      H       1.3611731675     2.4561791387     0.8426643321
   17      C       0.0309055147     1.4155857165    -0.5064844645
   18      H      -0.5716425027     2.3095688469    -0.6918297763
   19      H       0.1031329126     0.8880142350    -1.4661429574
   20      C      -2.1319260542     0.1311527473     0.1681142865
   21      H      -2.4358541261    -0.6421729528     0.8768436133
   22      C      -3.0877668010     1.3298439894     0.2647470074
   23      H      -4.1243424218     1.0179940604     0.1102149256
   24      H      -3.0248699001     1.7912950026     1.2536713016
   25      H      -2.8603288123     2.0979681407    -0.4803099987
   26      C      -2.2163978920    -0.4872395533    -1.2143291415
   27      O      -2.1936494931    -1.6727346016    -1.4439002369
   28      H      -2.3109583472     0.2370105372    -2.0554928968
   29      H       3.2468618408     0.9879642026     0.7241281484
 ----------------------------------------------------------------
 Molecular Point Group                 C1    NOp =  1
 Largest Abelian Subgroup              C1    NOp =  1
 Nuclear Repulsion Energy =   857.0710969559 hartrees
 There are       50 alpha and       50 beta electrons
 Applying Cartesian multipole field
    Component          Value
    ---------          -----
     (2,0,0)        1.00000E-11
     (0,2,0)        2.00000E-11
     (0,0,2)       -3.00000E-11
 Nucleus-field energy     =     0.0000000124 hartrees
 Requested basis set is 6-311++G(d,p)
 There are 158 shells and 398 basis functions
 A cutoff of  1.0D-11 yielded  10855 shell pairs
 There are     68854 function pairs (     73206 Cartesian)
 Smallest overlap matrix eigenvalue = 2.63E-06

 Q-Chem warning in module stvman/mkSTV.C, line 306:

 Overlap eigenvalue is smaller than square root of threshold
 Use THRESH >= 12 to get rid of this warning

 Guess MOs from SCF MO coefficient file

 -----------------------------------------------------------------------
  General SCF calculation program by
  Eric Jon Sundstrom, Paul Horn, Yuezhi Mao, Dmitri Zuev, Alec White,
  David Stuck, Shaama M.S., Shane Yost, Joonho Lee, David Small,
  Daniel Levine, Susi Lehtola, Hugh Burton, Evgeny Epifanovsky
 -----------------------------------------------------------------------
 Exchange:     0.2000 Hartree-Fock + 0.0800 Slater + 0.7200 B88
 Correlation:  0.1900 VWN1RPA + 0.8100 LYP
 Using SG-1 standard quadrature grid
 using 6 threads for integral computing
 -------------------------------------------------------
 OpenMP Integral computing Module                
 Release: version 2.0, May 2017, Q-Chem Inc. Pleasanton 
 -------------------------------------------------------
 -------------------------------------------------------
 OpenMP BLAS3 based DFT computing Module                
 Release: version 1.0, May 2013, Q-Chem Inc. Pittsburgh 
 -------------------------------------------------------
 A restricted SCF calculation will be
 performed using DIIS
 SCF converges when DIIS error is below 1.0e-08
 ---------------------------------------
  Cycle       Energy         DIIS error
 ---------------------------------------
    1    -616.5321786638      1.24e-04  
    2    -616.5326661513      2.04e-05  
    3    -616.5326722036      1.63e-05  
    4    -616.5326743104      1.14e-05  
    5    -616.5326761424      1.69e-06  
    6    -616.5326761851      9.47e-07  
    7    -616.5326761994      2.18e-07  
    8    -616.5326762004      6.97e-08  
    9    -616.5326762005      4.33e-08  
   10    -616.5326762005      1.91e-08  
   11    -616.5326762005      3.38e-09  Convergence criterion met
 ---------------------------------------
 SCF time:   CPU 389.22s  wall 69.00s 
 SCF   energy in the final basis set =     -616.5326762005
 Total energy in the final basis set =     -616.5326762005

 --------------------------------------------------------------

                    Orbital Energies (a.u.)
 --------------------------------------------------------------

 Alpha MOs
 -- Occupied --
-19.1377 -19.1284 -19.1276 -10.2731 -10.2630 -10.2284 -10.2021 -10.1939
-10.1938 -10.1883 -10.1873 -10.1785 -10.1765  -1.0681  -1.0575  -1.0303
 -0.8605  -0.8166  -0.7582  -0.7527  -0.6772  -0.6495  -0.6347  -0.6089
 -0.5660  -0.5561  -0.5286  -0.5020  -0.4946  -0.4761  -0.4646  -0.4605
 -0.4566  -0.4427  -0.4272  -0.4129  -0.4073  -0.4032  -0.3928  -0.3872
 -0.3832  -0.3721  -0.3683  -0.3581  -0.3475  -0.3307  -0.3194  -0.2816
 -0.2707  -0.2584
 -- Virtual --
 -0.0481  -0.0413  -0.0177  -0.0051  -0.0023   0.0015   0.0148   0.0181
  0.0270   0.0290   0.0364   0.0432   0.0459   0.0504   0.0539   0.0676
  0.0684   0.0713   0.0841   0.0851   0.0887   0.0918   0.1012   0.1039
  0.1069   0.1092   0.1115   0.1158   0.1172   0.1213   0.1254   0.1284
  0.1318   0.1350   0.1391   0.1413   0.1443   0.1468   0.1495   0.1501
  0.1504   0.1526   0.1579   0.1616   0.1645   0.1678   0.1717   0.1769
  0.1813   0.1869   0.1899   0.1959   0.2000   0.2015   0.2115   0.2149
  0.2177   0.2195   0.2247   0.2302   0.2335   0.2383   0.2440   0.2495
  0.2516   0.2648   0.2688   0.2730   0.2771   0.2782   0.2834   0.2891
  0.2922   0.3011   0.3091   0.3117   0.3184   0.3197   0.3303   0.3332
  0.3363   0.3382   0.3431   0.3472   0.3531   0.3555   0.3606   0.3657
  0.3756   0.3812   0.3877   0.3917   0.4002   0.4195   0.4284   0.4308
  0.4372   0.4506   0.4651   0.4817   0.4923   0.5026   0.5062   0.5188
  0.5297   0.5335   0.5446   0.5472   0.5698   0.5812   0.5945   0.6010
  0.6087   0.6109   0.6225   0.6270   0.6343   0.6478   0.6481   0.6562
  0.6620   0.6709   0.6860   0.6939   0.7049   0.7184   0.7223   0.7317
  0.7328   0.7432   0.7465   0.7551   0.7572   0.7620   0.7717   0.7728
  0.7786   0.7846   0.7922   0.7990   0.8161   0.8308   0.8630   0.8904
  0.8945   0.9227   0.9281   0.9440   0.9512   0.9731   1.0099   1.0300
  1.0457   1.0675   1.1098   1.1130   1.1274   1.1442   1.1514   1.1697
  1.1819   1.1926   1.2043   1.2098   1.2339   1.2391   1.2439   1.2720
  1.2863   1.2927   1.3135   1.3247   1.3280   1.3601   1.3728   1.4027
  1.4208   1.4579   1.4694   1.4908   1.5031   1.5253   1.5349   1.5461
  1.5548   1.5630   1.5657   1.5788   1.5848   1.5946   1.6020   1.6079
  1.6186   1.6248   1.6276   1.6327   1.6515   1.6568   1.6678   1.6704
  1.6745   1.6846   1.7032   1.7097   1.7279   1.7354   1.7414   1.7602
  1.7612   1.7863   1.7949   1.8111   1.8175   1.8239   1.8316   1.8611
  1.8732   1.8790   1.9039   1.9248   1.9596   1.9641   1.9710   2.0090
  2.0151   2.0335   2.0560   2.0664   2.0693   2.0987   2.1257   2.1332
  2.1572   2.1732   2.1871   2.1984   2.2312   2.2447   2.2630   2.2985
  2.3130   2.3242   2.3273   2.3357   2.3598   2.3893   2.4027   2.4117
  2.4605   2.4774   2.4897   2.5020   2.5084   2.5456   2.5486   2.5651
  2.6034   2.6054   2.6174   2.6316   2.6486   2.6583   2.6645   2.6861
  2.7063   2.7161   2.7220   2.7356   2.7551   2.7746   2.7950   2.7986
  2.8173   2.8436   2.8515   2.8668   2.8796   2.8839   2.8926   2.9057
  2.9380   2.9510   2.9568   2.9732   2.9960   3.0063   3.0408   3.0443
  3.0703   3.0971   3.1245   3.1450   3.1734   3.1933   3.2427   3.2656
  3.3117   3.3612   3.3697   3.3809   3.4114   3.4170   3.4896   3.5114
  3.5247   3.5335   3.5718   3.7752   3.7890   3.7978   3.8121   3.8396
  3.8826   3.8894   3.9035   3.9355   3.9768   4.0078   4.1023   4.1322
  4.2135   4.2558   4.2647   4.2936   4.3496   4.3748   5.0597   5.0890
  5.1414   5.1765   5.1845   5.4315   5.6731   5.7271   5.7359  23.7753
 23.8264  23.8499  23.8807  23.8883  23.9154  23.9233  23.9356  23.9544
 23.9758  49.9550  49.9643  49.9880
 --------------------------------------------------------------

          Ground-State Mulliken Net Atomic Charges

     Atom                 Charge (a.u.)
  ----------------------------------------
      1 C                     0.556739
      2 H                     0.224802
      3 C                    -0.747261
      4 H                     0.249797
      5 O                    -0.200209
      6 H                     0.257401
      7 C                    -0.603804
      8 H                     0.183987
      9 H                     0.200669
     10 C                     0.612101
     11 C                    -0.311733
     12 O                    -0.202790
     13 H                     0.105406
     14 C                    -0.709403
     15 H                     0.186933
     16 H                     0.154003
     17 C                    -0.368177
     18 H                     0.166510
     19 H                     0.196171
     20 C                     0.023227
     21 H                     0.295836
     22 C                    -0.731065
     23 H                     0.172138
     24 H                     0.142255
     25 H                     0.147050
     26 C                    -0.161888
     27 O                    -0.191155
     28 H                     0.106350
     29 H                     0.246108
  ----------------------------------------
  Sum of atomic charges =     0.000000

 -----------------------------------------------------------------
                    Cartesian Multipole Moments
 -----------------------------------------------------------------
    Charge (ESU x 10^10)
                 0.0000
    Dipole Moment (Debye)
         X       1.0424      Y       4.5278      Z       1.2330
       Tot       4.8070
    Quadrupole Moments (Debye-Ang)
        XX     -79.6039     XY      -0.0955     YY     -82.3749
        XZ       2.1208     YZ      -7.2937     ZZ     -85.5247
    Octopole Moments (Debye-Ang^2)
       XXX      -2.3652    XXY      26.7872    XYY       6.3484
       YYY     -18.4357    XXZ      13.2129    XYZ      -2.7963
       YYZ      20.7673    XZZ       4.3062    YZZ       8.4314
       ZZZ      -3.3636
    Hexadecapole Moments (Debye-Ang^3)
      XXXX   -1976.2150   XXXY      40.2515   XXYY    -514.4757
      XYYY      -5.5897   YYYY    -719.0821   XXXZ      11.5173
      XXYZ     -42.9047   XYYZ      -3.0515   YYYZ     -51.2561
      XXZZ    -456.9042   XYZZ      -3.4504   YYZZ    -230.3519
      XZZZ       4.5341   YZZZ      -9.2458   ZZZZ    -644.9606
 -----------------------------------------------------------------
 Calculating analytic gradient of the SCF energy
 Gradient of SCF Energy
            1           2           3           4           5           6
    1   0.0001359   0.0001109  -0.0001233  -0.0000931  -0.0006311   0.0002722
    2   0.0001831  -0.0001123   0.0001774  -0.0000943   0.0003731  -0.0002621
    3   0.0001001   0.0000061   0.0001129  -0.0000066  -0.0002692  -0.0000376
            7           8           9          10          11          12
    1  -0.0000761   0.0000161  -0.0000278  -0.0000769   0.0005022  -0.0002639
    2   0.0001927  -0.0000344  -0.0000454   0.0000970   0.0003054  -0.0004208
    3  -0.0000792  -0.0000302  -0.0000054  -0.0001026   0.0002267  -0.0000539
           13          14          15          16          17          18
    1  -0.0001398  -0.0000895   0.0000357   0.0000140   0.0003377  -0.0001079
    2   0.0001986  -0.0000209  -0.0000186  -0.0000776  -0.0000953   0.0000977
    3  -0.0000198  -0.0001683  -0.0000241   0.0000605   0.0000856  -0.0000101
           19          20          21          22          23          24
    1   0.0001256   0.0002333  -0.0003078  -0.0001050   0.0000395  -0.0000012
    2   0.0000323  -0.0000135  -0.0002355  -0.0001196  -0.0000475   0.0000436
    3   0.0000438  -0.0000596   0.0000601   0.0000858   0.0000242   0.0000299
           25          26          27          28          29
    1   0.0001306   0.0001675  -0.0000875  -0.0000204   0.0000301
    2  -0.0001261   0.0002136  -0.0004841   0.0002432   0.0000502
    3  -0.0000500  -0.0002284   0.0001933   0.0001911  -0.0000752
 Max gradient component =       6.311E-04
 RMS gradient           =       1.769E-04
 Gradient time:  CPU 103.15 s  wall 17.39 s
 Geometry Optimization Parameters
   NAtoms,    NIC,     NZ,  NCons,   NDum,   NFix, NCnnct, MaxDiis
       29     229       0       0       0       0       0       0

 Cartesian Hessian Update
 Hessian Updated using BFGS Update


** GEOMETRY OPTIMIZATION IN DELOCALIZED INTERNAL COORDINATES **
   Searching for a Minimum

   Optimization Cycle:   6

                       Coordinates (Angstroms)
     ATOM                X               Y               Z
      1  C        -0.6636043237    0.5104768395    0.5324511548
      2  H        -0.7231712821    1.0622390373    1.4808974435
      3  C         0.1987478049   -0.7318335850    0.8024007263
      4  H         0.2381023881   -1.3465191485   -0.1042820018
      5  O        -0.4342583976   -1.4767539479    1.8519194162
      6  H        -0.1409462821   -2.3917205073    1.8023893429
      7  C         1.6244013704   -0.3492994808    1.2300384800
      8  H         1.5575964091    0.1201189200    2.2171813029
      9  H         2.2195640202   -1.2598671430    1.3417955904
     10  C         2.3208147896    0.6135462639    0.2600707492
     11  C         2.8049672119   -0.0507374991   -1.0152059800
     12  O         2.7669026780   -1.2332895260   -1.2499254921
     13  H         3.2391252854    0.6550317546   -1.7598093561
     14  C         1.4354079434    1.8355520016   -0.0567065641
     15  H         1.9095520548    2.4567822942   -0.8247977944
     16  H         1.3611731675    2.4561791387    0.8426643321
     17  C         0.0309055147    1.4155857165   -0.5064844645
     18  H        -0.5716425027    2.3095688469   -0.6918297763
     19  H         0.1031329126    0.8880142350   -1.4661429574
     20  C        -2.1319260542    0.1311527473    0.1681142865
     21  H        -2.4358541261   -0.6421729528    0.8768436133
     22  C        -3.0877668010    1.3298439894    0.2647470074
     23  H        -4.1243424218    1.0179940604    0.1102149256
     24  H        -3.0248699001    1.7912950026    1.2536713016
     25  H        -2.8603288123    2.0979681407   -0.4803099987
     26  C        -2.2163978920   -0.4872395533   -1.2143291415
     27  O        -2.1936494931   -1.6727346016   -1.4439002369
     28  H        -2.3109583472    0.2370105372   -2.0554928968
     29  H         3.2468618408    0.9879642026    0.7241281484
   Point Group: c1    Number of degrees of freedom:    81


   Energy is   -616.532676200

 Hessian Updated using BFGS Update

 81 Hessian modes will be used to form the next step
  Hessian Eigenvalues:
     0.002496    0.004396    0.006148    0.006419    0.006731    0.007072
     0.007464    0.011899    0.019985    0.020919    0.033975    0.037716
     0.038481    0.041687    0.042151    0.044183    0.045170    0.045899
     0.048008    0.048389    0.050166    0.050808    0.054689    0.055302
     0.057018    0.057091    0.058460    0.060418    0.062165    0.069356
     0.079429    0.082388    0.083961    0.085824    0.092969    0.099243
     0.128503    0.147168    0.148273    0.156927    0.159215    0.160000
     0.160029    0.160085    0.161923    0.167449    0.173181    0.180714
     0.187837    0.199074    0.218524    0.220059    0.269172    0.271582
     0.276744    0.277978    0.286507    0.292378    0.293667    0.302702
     0.306004    0.308191    0.325962    0.332285    0.336420    0.338011
     0.338927    0.339433    0.339657    0.339698    0.340445    0.340689
     0.341264    0.341819    0.342029    0.342579    0.342726    0.423003
     0.520661    0.834421    0.924913

 Minimum Search - Taking Simple RFO Step
 Searching for Lamda that Minimizes Along All modes
 Value Taken    Lamda =  -0.00002706
 Step Taken.  Stepsize is  0.047693

                             Maximum     Tolerance    Cnvgd?
         Gradient           0.000585      0.000300      NO
         Displacement       0.017010      0.001200      NO
         Energy change     -0.000118      0.000001      NO


 New Cartesian Coordinates Obtained by Inverse Iteration

 Displacement from previous Coordinates is:  0.121488
 ----------------------------------------------------------------
             Standard Nuclear Orientation (Angstroms)
    I     Atom           X                Y                Z
 ----------------------------------------------------------------
    1      C      -0.6645313892     0.5084778206     0.5305143312
    2      H      -0.7275234872     1.0635882910     1.4768869034
    3      C       0.2002118522    -0.7324264779     0.8072844155
    4      H       0.2403082914    -1.3516011130    -0.0961999829
    5      O      -0.4289511025    -1.4721125451     1.8631214031
    6      H      -0.1382465622    -2.3876349344     1.8174460587
    7      C       1.6255706708    -0.3469093682     1.2329389755
    8      H       1.5581073605     0.1271781863     2.2178872615
    9      H       2.2219941162    -1.2560645533     1.3488521026
   10      C       2.3207607187     0.6123669163     0.2590587149
   11      C       2.8052337936    -0.0565545211    -1.0138983642
   12      O       2.7713627160    -1.2399180655    -1.2431791357
   13      H       3.2394121522     0.6457252632    -1.7616080825
   14      C       1.4345307483     1.8332899320    -0.0610216984
   15      H       1.9080708225     2.4524943384    -0.8310688167
   16      H       1.3601091280     2.4573566162     0.8359336955
   17      C       0.0297296304     1.4119126051    -0.5097659342
   18      H      -0.5726832760     2.3054525496    -0.6961191228
   19      H       0.1006487604     0.8828188919    -1.4687440026
   20      C      -2.1321513782     0.1302856659     0.1626643481
   21      H      -2.4319888428    -0.6502957034     0.8643239998
   22      C      -3.0908363570     1.3263481287     0.2723810739
   23      H      -4.1269440440     1.0137950734     0.1159423220
   24      H      -3.0279193694     1.7768568544     1.2662446093
   25      H      -2.8672509568     2.1039310381    -0.4640143936
   26      C      -2.2162317190    -0.4739666946    -1.2263395408
   27      O      -2.1855642951    -1.6560810072    -1.4699908413
   28      H      -2.3143465335     0.2572397914    -2.0610859446
   29      H       3.2466573073     0.9886028045     0.7218668059
 ----------------------------------------------------------------
 Molecular Point Group                 C1    NOp =  1
 Largest Abelian Subgroup              C1    NOp =  1
 Nuclear Repulsion Energy =   856.7822880272 hartrees
 There are       50 alpha and       50 beta electrons
 Applying Cartesian multipole field
    Component          Value
    ---------          -----
     (2,0,0)        1.00000E-11
     (0,2,0)        2.00000E-11
     (0,0,2)       -3.00000E-11
 Nucleus-field energy     =     0.0000000122 hartrees
 Requested basis set is 6-311++G(d,p)
 There are 158 shells and 398 basis functions
 A cutoff of  1.0D-11 yielded  10852 shell pairs
 There are     68831 function pairs (     73179 Cartesian)
 Smallest overlap matrix eigenvalue = 2.64E-06

 Q-Chem warning in module stvman/mkSTV.C, line 306:

 Overlap eigenvalue is smaller than square root of threshold
 Use THRESH >= 12 to get rid of this warning

 Guess MOs from SCF MO coefficient file

 -----------------------------------------------------------------------
  General SCF calculation program by
  Eric Jon Sundstrom, Paul Horn, Yuezhi Mao, Dmitri Zuev, Alec White,
  David Stuck, Shaama M.S., Shane Yost, Joonho Lee, David Small,
  Daniel Levine, Susi Lehtola, Hugh Burton, Evgeny Epifanovsky
 -----------------------------------------------------------------------
 Exchange:     0.2000 Hartree-Fock + 0.0800 Slater + 0.7200 B88
 Correlation:  0.1900 VWN1RPA + 0.8100 LYP
 Using SG-1 standard quadrature grid
 using 6 threads for integral computing
 -------------------------------------------------------
 OpenMP Integral computing Module                
 Release: version 2.0, May 2017, Q-Chem Inc. Pleasanton 
 -------------------------------------------------------
 -------------------------------------------------------
 OpenMP BLAS3 based DFT computing Module                
 Release: version 1.0, May 2013, Q-Chem Inc. Pittsburgh 
 -------------------------------------------------------
 A restricted SCF calculation will be
 performed using DIIS
 SCF converges when DIIS error is below 1.0e-08
 ---------------------------------------
  Cycle       Energy         DIIS error
 ---------------------------------------
    1    -616.5323880001      1.03e-04  
    2    -616.5326810270      1.39e-05  
    3    -616.5326794647      1.98e-05  
    4    -616.5326845789      5.49e-06  
    5    -616.5326850014      1.26e-06  
    6    -616.5326850279      3.84e-07  
    7    -616.5326850300      1.41e-07  
    8    -616.5326850303      5.68e-08  
    9    -616.5326850303      2.32e-08  
   10    -616.5326850303      7.24e-09  Convergence criterion met
 ---------------------------------------
 SCF time:   CPU 353.94s  wall 62.00s 
 SCF   energy in the final basis set =     -616.5326850303
 Total energy in the final basis set =     -616.5326850303

 --------------------------------------------------------------

                    Orbital Energies (a.u.)
 --------------------------------------------------------------

 Alpha MOs
 -- Occupied --
-19.1376 -19.1284 -19.1278 -10.2730 -10.2631 -10.2287 -10.2021 -10.1939
-10.1938 -10.1882 -10.1875 -10.1784 -10.1766  -1.0682  -1.0578  -1.0304
 -0.8604  -0.8166  -0.7582  -0.7526  -0.6771  -0.6496  -0.6348  -0.6089
 -0.5660  -0.5561  -0.5287  -0.5019  -0.4946  -0.4760  -0.4647  -0.4605
 -0.4569  -0.4427  -0.4271  -0.4129  -0.4073  -0.4034  -0.3926  -0.3872
 -0.3833  -0.3722  -0.3683  -0.3581  -0.3475  -0.3307  -0.3195  -0.2817
 -0.2706  -0.2585
 -- Virtual --
 -0.0480  -0.0412  -0.0177  -0.0051  -0.0024   0.0015   0.0148   0.0181
  0.0270   0.0290   0.0365   0.0432   0.0458   0.0503   0.0539   0.0676
  0.0683   0.0714   0.0840   0.0851   0.0887   0.0918   0.1013   0.1039
  0.1069   0.1094   0.1115   0.1158   0.1169   0.1213   0.1255   0.1284
  0.1318   0.1350   0.1391   0.1413   0.1441   0.1467   0.1494   0.1502
  0.1504   0.1527   0.1579   0.1615   0.1644   0.1677   0.1715   0.1768
  0.1816   0.1868   0.1898   0.1960   0.1997   0.2014   0.2114   0.2152
  0.2176   0.2194   0.2245   0.2300   0.2334   0.2382   0.2445   0.2495
  0.2518   0.2647   0.2685   0.2727   0.2767   0.2782   0.2838   0.2894
  0.2923   0.3010   0.3088   0.3119   0.3185   0.3197   0.3302   0.3333
  0.3363   0.3372   0.3433   0.3470   0.3533   0.3556   0.3603   0.3658
  0.3758   0.3812   0.3875   0.3913   0.3993   0.4196   0.4287   0.4308
  0.4372   0.4503   0.4650   0.4817   0.4928   0.5024   0.5064   0.5188
  0.5300   0.5333   0.5447   0.5468   0.5697   0.5817   0.5944   0.6009
  0.6088   0.6111   0.6224   0.6269   0.6344   0.6477   0.6482   0.6560
  0.6617   0.6708   0.6860   0.6940   0.7049   0.7177   0.7222   0.7316
  0.7326   0.7432   0.7469   0.7551   0.7574   0.7617   0.7718   0.7728
  0.7787   0.7851   0.7923   0.7994   0.8150   0.8303   0.8637   0.8905
  0.8951   0.9222   0.9286   0.9433   0.9508   0.9727   1.0096   1.0316
  1.0460   1.0670   1.1096   1.1127   1.1272   1.1442   1.1517   1.1705
  1.1819   1.1941   1.2039   1.2101   1.2353   1.2393   1.2430   1.2703
  1.2863   1.2928   1.3136   1.3250   1.3275   1.3600   1.3723   1.4030
  1.4199   1.4586   1.4694   1.4906   1.5028   1.5245   1.5347   1.5458
  1.5551   1.5627   1.5658   1.5796   1.5828   1.5945   1.6026   1.6080
  1.6185   1.6246   1.6276   1.6326   1.6515   1.6572   1.6676   1.6705
  1.6746   1.6843   1.7030   1.7102   1.7273   1.7345   1.7413   1.7597
  1.7612   1.7861   1.7949   1.8106   1.8173   1.8238   1.8320   1.8601
  1.8730   1.8787   1.9040   1.9252   1.9600   1.9644   1.9710   2.0091
  2.0154   2.0336   2.0558   2.0668   2.0691   2.0981   2.1258   2.1330
  2.1573   2.1736   2.1875   2.1979   2.2303   2.2444   2.2631   2.2982
  2.3123   2.3242   2.3260   2.3358   2.3599   2.3892   2.4023   2.4117
  2.4605   2.4773   2.4896   2.5020   2.5088   2.5458   2.5488   2.5652
  2.6029   2.6055   2.6175   2.6312   2.6483   2.6584   2.6645   2.6857
  2.7062   2.7157   2.7218   2.7348   2.7563   2.7753   2.7957   2.7982
  2.8174   2.8440   2.8509   2.8664   2.8790   2.8838   2.8923   2.9055
  2.9384   2.9507   2.9560   2.9735   2.9957   3.0055   3.0395   3.0439
  3.0706   3.0961   3.1257   3.1449   3.1728   3.1918   3.2434   3.2658
  3.3112   3.3608   3.3696   3.3808   3.4114   3.4165   3.4890   3.5111
  3.5260   3.5327   3.5717   3.7746   3.7887   3.7977   3.8119   3.8397
  3.8827   3.8896   3.9040   3.9330   3.9761   4.0078   4.1024   4.1320
  4.2129   4.2560   4.2637   4.2941   4.3486   4.3753   5.0599   5.0889
  5.1421   5.1766   5.1821   5.4303   5.6737   5.7273   5.7364  23.7746
 23.8266  23.8496  23.8809  23.8883  23.9157  23.9230  23.9357  23.9542
 23.9758  49.9552  49.9646  49.9884
 --------------------------------------------------------------

          Ground-State Mulliken Net Atomic Charges

     Atom                 Charge (a.u.)
  ----------------------------------------
      1 C                     0.564871
      2 H                     0.225114
      3 C                    -0.752201
      4 H                     0.250504
      5 O                    -0.201141
      6 H                     0.257376
      7 C                    -0.604115
      8 H                     0.184020
      9 H                     0.200699
     10 C                     0.614502
     11 C                    -0.311567
     12 O                    -0.202824
     13 H                     0.105463
     14 C                    -0.712122
     15 H                     0.186899
     16 H                     0.153883
     17 C                    -0.370603
     18 H                     0.167052
     19 H                     0.196545
     20 C                     0.025434
     21 H                     0.295663
     22 C                    -0.733709
     23 H                     0.172403
     24 H                     0.141977
     25 H                     0.147191
     26 C                    -0.163478
     27 O                    -0.190884
     28 H                     0.106821
     29 H                     0.246224
  ----------------------------------------
  Sum of atomic charges =     0.000000

 -----------------------------------------------------------------
                    Cartesian Multipole Moments
 -----------------------------------------------------------------
    Charge (ESU x 10^10)
                 0.0000
    Dipole Moment (Debye)
         X       1.0157      Y       4.5121      Z       1.2504
       Tot       4.7911
    Quadrupole Moments (Debye-Ang)
        XX     -79.5657     XY      -0.0225     YY     -82.3004
        XZ       2.0636     YZ      -7.3748     ZZ     -85.6167
    Octopole Moments (Debye-Ang^2)
       XXX      -2.9550    XXY      26.6307    XYY       5.8614
       YYY     -18.7526    XXZ      13.2949    XYZ      -2.6806
       YYZ      20.9845    XZZ       4.5426    YZZ       8.4287
       ZZZ      -3.0139
    Hexadecapole Moments (Debye-Ang^3)
      XXXX   -1976.7570   XXXY      43.1585   XXYY    -513.5811
      XYYY      -2.5535   YYYY    -715.1446   XXXZ      10.5331
      XXYZ     -42.9625   XYYZ      -3.1866   YYYZ     -51.3686
      XXZZ    -458.0037   XYZZ      -3.2221   YYZZ    -230.4356
      XZZZ       2.7184   YZZZ      -9.8032   ZZZZ    -650.8771
 -----------------------------------------------------------------
 Calculating analytic gradient of the SCF energy
 Gradient of SCF Energy
            1           2           3           4           5           6
    1  -0.0001557  -0.0000385   0.0001053   0.0000222   0.0000931   0.0000386
    2   0.0000224   0.0000234  -0.0000781   0.0000436  -0.0001886   0.0000940
    3  -0.0000398  -0.0000135   0.0000752  -0.0000175  -0.0000305   0.0001251
            7           8           9          10          11          12
    1  -0.0000009  -0.0000126   0.0000479   0.0000634   0.0000767  -0.0000271
    2  -0.0001362   0.0000174   0.0000260  -0.0001300  -0.0002224   0.0002379
    3   0.0000296  -0.0000057  -0.0000154  -0.0000276   0.0001005  -0.0000670
           13          14          15          16          17          18
    1  -0.0000089  -0.0000580  -0.0000173   0.0000065  -0.0001566   0.0000411
    2  -0.0000243   0.0000910  -0.0000043   0.0000261   0.0000376  -0.0000321
    3  -0.0000240   0.0000952   0.0000168  -0.0000118  -0.0000451   0.0000031
           19          20          21          22          23          24
    1  -0.0000400   0.0001746   0.0001535  -0.0001399   0.0000161   0.0000258
    2  -0.0000040  -0.0000014   0.0000392   0.0000984  -0.0000037   0.0000223
    3   0.0000001   0.0001589  -0.0001178  -0.0000776   0.0000350  -0.0000238
           25          26          27          28          29
    1  -0.0000592  -0.0002730   0.0000019   0.0001514  -0.0000304
    2   0.0000051  -0.0002571   0.0003256  -0.0000522   0.0000243
    3   0.0000046   0.0000367  -0.0000833  -0.0000872   0.0000066
 Max gradient component =       3.256E-04
 RMS gradient           =       9.466E-05
 Gradient time:  CPU 103.15 s  wall 17.40 s
 Geometry Optimization Parameters
   NAtoms,    NIC,     NZ,  NCons,   NDum,   NFix, NCnnct, MaxDiis
       29     229       0       0       0       0       0       0

 Cartesian Hessian Update
 Hessian Updated using BFGS Update


** GEOMETRY OPTIMIZATION IN DELOCALIZED INTERNAL COORDINATES **
   Searching for a Minimum

   Optimization Cycle:   7

                       Coordinates (Angstroms)
     ATOM                X               Y               Z
      1  C        -0.6645313892    0.5084778206    0.5305143312
      2  H        -0.7275234872    1.0635882910    1.4768869034
      3  C         0.2002118522   -0.7324264779    0.8072844155
      4  H         0.2403082914   -1.3516011130   -0.0961999829
      5  O        -0.4289511025   -1.4721125451    1.8631214031
      6  H        -0.1382465622   -2.3876349344    1.8174460587
      7  C         1.6255706708   -0.3469093682    1.2329389755
      8  H         1.5581073605    0.1271781863    2.2178872615
      9  H         2.2219941162   -1.2560645533    1.3488521026
     10  C         2.3207607187    0.6123669163    0.2590587149
     11  C         2.8052337936   -0.0565545211   -1.0138983642
     12  O         2.7713627160   -1.2399180655   -1.2431791357
     13  H         3.2394121522    0.6457252632   -1.7616080825
     14  C         1.4345307483    1.8332899320   -0.0610216984
     15  H         1.9080708225    2.4524943384   -0.8310688167
     16  H         1.3601091280    2.4573566162    0.8359336955
     17  C         0.0297296304    1.4119126051   -0.5097659342
     18  H        -0.5726832760    2.3054525496   -0.6961191228
     19  H         0.1006487604    0.8828188919   -1.4687440026
     20  C        -2.1321513782    0.1302856659    0.1626643481
     21  H        -2.4319888428   -0.6502957034    0.8643239998
     22  C        -3.0908363570    1.3263481287    0.2723810739
     23  H        -4.1269440440    1.0137950734    0.1159423220
     24  H        -3.0279193694    1.7768568544    1.2662446093
     25  H        -2.8672509568    2.1039310381   -0.4640143936
     26  C        -2.2162317190   -0.4739666946   -1.2263395408
     27  O        -2.1855642951   -1.6560810072   -1.4699908413
     28  H        -2.3143465335    0.2572397914   -2.0610859446
     29  H         3.2466573073    0.9886028045    0.7218668059
   Point Group: c1    Number of degrees of freedom:    81


   Energy is   -616.532685030

 Hessian Updated using BFGS Update

 81 Hessian modes will be used to form the next step
  Hessian Eigenvalues:
     0.002596    0.004493    0.006275    0.006306    0.006620    0.006940
     0.007468    0.011325    0.020076    0.020964    0.034454    0.037724
     0.038443    0.041384    0.042083    0.044805    0.045120    0.046503
     0.048132    0.048387    0.050040    0.050365    0.054743    0.055803
     0.057026    0.057090    0.058946    0.060056    0.061932    0.069332
     0.079601    0.082402    0.083980    0.085917    0.093399    0.100799
     0.130879    0.147168    0.154981    0.158807    0.159742    0.159823
     0.160000    0.160579    0.162493    0.168366    0.172851    0.180980
     0.193444    0.200856    0.219596    0.223017    0.271086    0.271666
     0.277973    0.280823    0.291549    0.293495    0.299049    0.305469
     0.306313    0.313171    0.326009    0.332333    0.336432    0.338096
     0.339323    0.339581    0.339691    0.340334    0.340616    0.341211
     0.341656    0.341845    0.342491    0.342615    0.343065    0.423157
     0.521425    0.845506    0.925123

 Minimum Search - Taking Simple RFO Step
 Searching for Lamda that Minimizes Along All modes
 Value Taken    Lamda =  -0.00000828
 Step Taken.  Stepsize is  0.029953

                             Maximum     Tolerance    Cnvgd?
         Gradient           0.000387      0.000300      NO
         Displacement       0.009319      0.001200      NO
         Energy change     -0.000009      0.000001      NO


 New Cartesian Coordinates Obtained by Inverse Iteration

 Displacement from previous Coordinates is:  0.040546
 ----------------------------------------------------------------
             Standard Nuclear Orientation (Angstroms)
    I     Atom           X                Y                Z
 ----------------------------------------------------------------
    1      C      -0.6641981215     0.5093757129     0.5309061504
    2      H      -0.7261157433     1.0642862363     1.4774691248
    3      C       0.1999000027    -0.7318437069     0.8060712414
    4      H       0.2396836714    -1.3498595257    -0.0982389131
    5      O      -0.4298516955    -1.4728545695     1.8605292270
    6      H      -0.1441307205    -2.3897284379     1.8092913429
    7      C       1.6253495407    -0.3470734980     1.2323120282
    8      H       1.5580943291     0.1258560127     2.2178128330
    9      H       2.2212693814    -1.2566806089     1.3471949930
   10      C       2.3206856820     0.6128425352     0.2591328950
   11      C       2.8055927126    -0.0557160716    -1.0139024824
   12      O       2.7756578007    -1.2395860351    -1.2415371636
   13      H       3.2373730631     0.6472600205    -1.7623759409
   14      C       1.4347202639     1.8338169919    -0.0608088187
   15      H       1.9085337970     2.4533374790    -0.8304433558
   16      H       1.3600597645     2.4573360793     0.8365202336
   17      C       0.0300719201     1.4125229328    -0.5096905678
   18      H      -0.5724220542     2.3059740614    -0.6965556879
   19      H       0.1012597349     0.8830284340    -1.4684661694
   20      C      -2.1322879447     0.1308485039     0.1644015911
   21      H      -2.4325141538    -0.6477633197     0.8683019584
   22      C      -3.0900292055     1.3274317914     0.2715255026
   23      H      -4.1258920308     1.0162842090     0.1104501988
   24      H      -3.0307195281     1.7766746691     1.2661833202
   25      H      -2.8624596575     2.1055391770    -0.4631309916
   26      C      -2.2160043756    -0.4772559133    -1.2228161136
   27      O      -2.1800911991    -1.6600435381    -1.4630951320
   28      H      -2.3206719786     0.2514891583    -2.0588961780
   29      H       3.2466755002     0.9886570030     0.7221660348
 ----------------------------------------------------------------
 Molecular Point Group                 C1    NOp =  1
 Largest Abelian Subgroup              C1    NOp =  1
 Nuclear Repulsion Energy =   856.8869618400 hartrees
 There are       50 alpha and       50 beta electrons
 Applying Cartesian multipole field
    Component          Value
    ---------          -----
     (2,0,0)        1.00000E-11
     (0,2,0)        2.00000E-11
     (0,0,2)       -3.00000E-11
 Nucleus-field energy     =     0.0000000122 hartrees
 Requested basis set is 6-311++G(d,p)
 There are 158 shells and 398 basis functions
 A cutoff of  1.0D-11 yielded  10854 shell pairs
 There are     68866 function pairs (     73221 Cartesian)
 Smallest overlap matrix eigenvalue = 2.65E-06

 Q-Chem warning in module stvman/mkSTV.C, line 306:

 Overlap eigenvalue is smaller than square root of threshold
 Use THRESH >= 12 to get rid of this warning

 Guess MOs from SCF MO coefficient file

 -----------------------------------------------------------------------
  General SCF calculation program by
  Eric Jon Sundstrom, Paul Horn, Yuezhi Mao, Dmitri Zuev, Alec White,
  David Stuck, Shaama M.S., Shane Yost, Joonho Lee, David Small,
  Daniel Levine, Susi Lehtola, Hugh Burton, Evgeny Epifanovsky
 -----------------------------------------------------------------------
 Exchange:     0.2000 Hartree-Fock + 0.0800 Slater + 0.7200 B88
 Correlation:  0.1900 VWN1RPA + 0.8100 LYP
 Using SG-1 standard quadrature grid
 using 6 threads for integral computing
 -------------------------------------------------------
 OpenMP Integral computing Module                
 Release: version 2.0, May 2017, Q-Chem Inc. Pleasanton 
 -------------------------------------------------------
 -------------------------------------------------------
 OpenMP BLAS3 based DFT computing Module                
 Release: version 1.0, May 2013, Q-Chem Inc. Pittsburgh 
 -------------------------------------------------------
 A restricted SCF calculation will be
 performed using DIIS
 SCF converges when DIIS error is below 1.0e-08
 ---------------------------------------
  Cycle       Energy         DIIS error
 ---------------------------------------
    1    -616.5326370658      4.18e-05  
    2    -616.5326903457      5.89e-06  
    3    -616.5326907151      6.04e-06  
    4    -616.5326910983      3.11e-06  
    5    -616.5326912346      5.60e-07  
    6    -616.5326912402      2.00e-07  
    7    -616.5326912410      7.23e-08  
    8    -616.5326912411      2.60e-08  
    9    -616.5326912411      1.46e-08  
   10    -616.5326912411      4.09e-09  Convergence criterion met
 ---------------------------------------
 SCF time:   CPU 353.88s  wall 62.00s 
 SCF   energy in the final basis set =     -616.5326912411
 Total energy in the final basis set =     -616.5326912411

 --------------------------------------------------------------

                    Orbital Energies (a.u.)
 --------------------------------------------------------------

 Alpha MOs
 -- Occupied --
-19.1375 -19.1285 -19.1277 -10.2730 -10.2631 -10.2286 -10.2020 -10.1939
-10.1938 -10.1882 -10.1875 -10.1783 -10.1766  -1.0681  -1.0578  -1.0304
 -0.8604  -0.8166  -0.7582  -0.7526  -0.6771  -0.6495  -0.6347  -0.6089
 -0.5660  -0.5561  -0.5287  -0.5019  -0.4946  -0.4760  -0.4647  -0.4604
 -0.4569  -0.4428  -0.4270  -0.4130  -0.4072  -0.4033  -0.3927  -0.3873
 -0.3833  -0.3722  -0.3682  -0.3581  -0.3474  -0.3307  -0.3195  -0.2816
 -0.2705  -0.2585
 -- Virtual --
 -0.0480  -0.0413  -0.0177  -0.0051  -0.0024   0.0015   0.0148   0.0181
  0.0270   0.0290   0.0365   0.0432   0.0458   0.0503   0.0539   0.0676
  0.0684   0.0714   0.0840   0.0851   0.0888   0.0918   0.1013   0.1040
  0.1069   0.1094   0.1116   0.1158   0.1170   0.1214   0.1254   0.1284
  0.1318   0.1350   0.1391   0.1412   0.1441   0.1467   0.1494   0.1502
  0.1504   0.1527   0.1580   0.1616   0.1644   0.1677   0.1716   0.1768
  0.1816   0.1867   0.1899   0.1960   0.1998   0.2015   0.2115   0.2151
  0.2176   0.2194   0.2247   0.2300   0.2334   0.2383   0.2443   0.2494
  0.2517   0.2647   0.2686   0.2728   0.2768   0.2782   0.2838   0.2893
  0.2922   0.3010   0.3088   0.3119   0.3186   0.3197   0.3302   0.3333
  0.3363   0.3374   0.3433   0.3470   0.3533   0.3557   0.3604   0.3658
  0.3757   0.3809   0.3875   0.3915   0.3995   0.4196   0.4287   0.4308
  0.4372   0.4502   0.4650   0.4816   0.4931   0.5025   0.5063   0.5187
  0.5301   0.5333   0.5448   0.5467   0.5694   0.5816   0.5944   0.6009
  0.6088   0.6113   0.6225   0.6269   0.6342   0.6479   0.6483   0.6557
  0.6618   0.6708   0.6861   0.6939   0.7050   0.7177   0.7221   0.7318
  0.7326   0.7436   0.7469   0.7551   0.7571   0.7616   0.7718   0.7728
  0.7786   0.7849   0.7924   0.7996   0.8152   0.8303   0.8637   0.8904
  0.8949   0.9221   0.9285   0.9435   0.9508   0.9727   1.0096   1.0313
  1.0463   1.0670   1.1092   1.1130   1.1273   1.1440   1.1516   1.1706
  1.1819   1.1933   1.2036   1.2104   1.2354   1.2396   1.2429   1.2711
  1.2866   1.2933   1.3135   1.3252   1.3276   1.3601   1.3726   1.4033
  1.4201   1.4585   1.4694   1.4907   1.5028   1.5244   1.5349   1.5459
  1.5550   1.5625   1.5657   1.5794   1.5835   1.5947   1.6026   1.6081
  1.6185   1.6245   1.6275   1.6328   1.6514   1.6567   1.6676   1.6705
  1.6751   1.6845   1.7031   1.7101   1.7275   1.7349   1.7414   1.7596
  1.7614   1.7864   1.7951   1.8107   1.8172   1.8235   1.8317   1.8605
  1.8728   1.8787   1.9040   1.9250   1.9603   1.9644   1.9709   2.0089
  2.0157   2.0337   2.0559   2.0668   2.0692   2.0981   2.1260   2.1332
  2.1573   2.1737   2.1871   2.1981   2.2303   2.2445   2.2631   2.2982
  2.3126   2.3241   2.3262   2.3359   2.3599   2.3893   2.4024   2.4115
  2.4607   2.4772   2.4895   2.5020   2.5086   2.5457   2.5488   2.5654
  2.6031   2.6056   2.6176   2.6311   2.6483   2.6588   2.6644   2.6860
  2.7065   2.7154   2.7227   2.7348   2.7563   2.7747   2.7952   2.7983
  2.8174   2.8437   2.8511   2.8663   2.8790   2.8838   2.8924   2.9054
  2.9381   2.9506   2.9563   2.9733   2.9957   3.0058   3.0403   3.0439
  3.0709   3.0965   3.1256   3.1455   3.1733   3.1913   3.2435   3.2659
  3.3107   3.3609   3.3695   3.3807   3.4114   3.4165   3.4893   3.5113
  3.5259   3.5330   3.5717   3.7748   3.7887   3.7977   3.8119   3.8395
  3.8827   3.8890   3.9040   3.9336   3.9761   4.0075   4.1022   4.1319
  4.2132   4.2563   4.2642   4.2943   4.3488   4.3751   5.0599   5.0887
  5.1419   5.1766   5.1832   5.4305   5.6737   5.7272   5.7363  23.7747
 23.8266  23.8497  23.8810  23.8883  23.9156  23.9231  23.9357  23.9543
 23.9758  49.9552  49.9647  49.9884
 --------------------------------------------------------------

          Ground-State Mulliken Net Atomic Charges

     Atom                 Charge (a.u.)
  ----------------------------------------
      1 C                     0.561855
      2 H                     0.225059
      3 C                    -0.752166
      4 H                     0.249827
      5 O                    -0.201279
      6 H                     0.257809
      7 C                    -0.602422
      8 H                     0.183917
      9 H                     0.200952
     10 C                     0.614411
     11 C                    -0.311937
     12 O                    -0.202925
     13 H                     0.105484
     14 C                    -0.711008
     15 H                     0.186891
     16 H                     0.153819
     17 C                    -0.370012
     18 H                     0.166580
     19 H                     0.196647
     20 C                     0.026155
     21 H                     0.295802
     22 C                    -0.733741
     23 H                     0.172126
     24 H                     0.142062
     25 H                     0.147296
     26 C                    -0.163432
     27 O                    -0.190982
     28 H                     0.106933
     29 H                     0.246278
  ----------------------------------------
  Sum of atomic charges =     0.000000

 -----------------------------------------------------------------
                    Cartesian Multipole Moments
 -----------------------------------------------------------------
    Charge (ESU x 10^10)
                 0.0000
    Dipole Moment (Debye)
         X       0.9908      Y       4.5131      Z       1.2348
       Tot       4.7828
    Quadrupole Moments (Debye-Ang)
        XX     -79.5630     XY       0.0341     YY     -82.3134
        XZ       2.0808     YZ      -7.3311     ZZ     -85.6046
    Octopole Moments (Debye-Ang^2)
       XXX      -3.3964    XXY      26.6322    XYY       5.7510
       YYY     -18.7260    XXZ      13.1929    XYZ      -2.7061
       YYZ      20.8756    XZZ       4.3678    YZZ       8.4720
       ZZZ      -3.2691
    Hexadecapole Moments (Debye-Ang^3)
      XXXX   -1976.9488   XXXY      43.6853   XXYY    -513.7280
      XYYY      -2.5251   YYYY    -716.0145   XXXZ      11.6318
      XXYZ     -42.8255   XYYZ      -3.0892   YYYZ     -51.2995
      XXZZ    -457.4361   XYZZ      -3.0213   YYZZ    -230.5166
      XZZZ       3.3680   YZZZ      -9.3680   ZZZZ    -649.1781
 -----------------------------------------------------------------
 Calculating analytic gradient of the SCF energy
 Gradient of SCF Energy
            1           2           3           4           5           6
    1  -0.0000511  -0.0000055   0.0000273  -0.0000081  -0.0000679   0.0000929
    2   0.0000390   0.0000149  -0.0000399   0.0000073  -0.0000150   0.0000298
    3   0.0000062  -0.0000060   0.0000357  -0.0000314  -0.0000923   0.0000681
            7           8           9          10          11          12
    1   0.0000117   0.0000011   0.0000203   0.0000732  -0.0000410   0.0000001
    2  -0.0000314   0.0000029  -0.0000032  -0.0000797  -0.0000634   0.0000703
    3   0.0000106  -0.0000009  -0.0000160   0.0000267   0.0000131  -0.0000192
           13          14          15          16          17          18
    1   0.0000252  -0.0000734  -0.0000016   0.0000065   0.0000064  -0.0000046
    2   0.0000123   0.0000611   0.0000037  -0.0000100   0.0000125  -0.0000127
    3   0.0000103  -0.0000199   0.0000163   0.0000115   0.0000140  -0.0000063
           19          20          21          22          23          24
    1  -0.0000056   0.0000255   0.0000513  -0.0000616   0.0000085   0.0000118
    2   0.0000007  -0.0000357   0.0000035   0.0000025  -0.0000067   0.0000062
    3   0.0000019   0.0001035  -0.0000416  -0.0000196   0.0000131  -0.0000092
           25          26          27          28          29
    1  -0.0000099  -0.0000208  -0.0000540   0.0000595  -0.0000162
    2   0.0000029  -0.0001142   0.0001168   0.0000025   0.0000234
    3  -0.0000091  -0.0000190  -0.0000208  -0.0000223   0.0000028
 Max gradient component =       1.168E-04
 RMS gradient           =       3.888E-05
 Gradient time:  CPU 103.18 s  wall 17.40 s
 Geometry Optimization Parameters
   NAtoms,    NIC,     NZ,  NCons,   NDum,   NFix, NCnnct, MaxDiis
       29     229       0       0       0       0       0       0

 Cartesian Hessian Update
 Hessian Updated using BFGS Update


** GEOMETRY OPTIMIZATION IN DELOCALIZED INTERNAL COORDINATES **
   Searching for a Minimum

   Optimization Cycle:   8

                       Coordinates (Angstroms)
     ATOM                X               Y               Z
      1  C        -0.6641981215    0.5093757129    0.5309061504
      2  H        -0.7261157433    1.0642862363    1.4774691248
      3  C         0.1999000027   -0.7318437069    0.8060712414
      4  H         0.2396836714   -1.3498595257   -0.0982389131
      5  O        -0.4298516955   -1.4728545695    1.8605292270
      6  H        -0.1441307205   -2.3897284379    1.8092913429
      7  C         1.6253495407   -0.3470734980    1.2323120282
      8  H         1.5580943291    0.1258560127    2.2178128330
      9  H         2.2212693814   -1.2566806089    1.3471949930
     10  C         2.3206856820    0.6128425352    0.2591328950
     11  C         2.8055927126   -0.0557160716   -1.0139024824
     12  O         2.7756578007   -1.2395860351   -1.2415371636
     13  H         3.2373730631    0.6472600205   -1.7623759409
     14  C         1.4347202639    1.8338169919   -0.0608088187
     15  H         1.9085337970    2.4533374790   -0.8304433558
     16  H         1.3600597645    2.4573360793    0.8365202336
     17  C         0.0300719201    1.4125229328   -0.5096905678
     18  H        -0.5724220542    2.3059740614   -0.6965556879
     19  H         0.1012597349    0.8830284340   -1.4684661694
     20  C        -2.1322879447    0.1308485039    0.1644015911
     21  H        -2.4325141538   -0.6477633197    0.8683019584
     22  C        -3.0900292055    1.3274317914    0.2715255026
     23  H        -4.1258920308    1.0162842090    0.1104501988
     24  H        -3.0307195281    1.7766746691    1.2661833202
     25  H        -2.8624596575    2.1055391770   -0.4631309916
     26  C        -2.2160043756   -0.4772559133   -1.2228161136
     27  O        -2.1800911991   -1.6600435381   -1.4630951320
     28  H        -2.3206719786    0.2514891583   -2.0588961780
     29  H         3.2466755002    0.9886570030    0.7221660348
   Point Group: c1    Number of degrees of freedom:    81


   Energy is   -616.532691241

 Hessian Updated using BFGS Update

 81 Hessian modes will be used to form the next step
  Hessian Eigenvalues:
     0.002094    0.002819    0.005839    0.006427    0.006545    0.006854
     0.007491    0.010496    0.020143    0.020974    0.034582    0.037696
     0.038445    0.041683    0.042250    0.044952    0.045276    0.046507
     0.048336    0.048509    0.050280    0.050447    0.054722    0.055718
     0.057017    0.057133    0.059646    0.060057    0.061934    0.069304
     0.079673    0.082385    0.084098    0.085875    0.093450    0.101112
     0.131681    0.147168    0.155463    0.158734    0.159740    0.160000
     0.160055    0.161611    0.164537    0.169219    0.172695    0.181186
     0.196146    0.200860    0.219475    0.221914    0.271381    0.272058
     0.277968    0.282572    0.291968    0.293484    0.300069    0.305984
     0.307217    0.316866    0.326001    0.332374    0.336425    0.338106
     0.339332    0.339586    0.339681    0.340345    0.340590    0.341044
     0.341284    0.341923    0.342549    0.342708    0.345059    0.425092
     0.522213    0.844337    0.924708

 Minimum Search - Taking Simple RFO Step
 Searching for Lamda that Minimizes Along All modes
 Value Taken    Lamda =  -0.00000963
 Step Taken.  Stepsize is  0.063311

                             Maximum     Tolerance    Cnvgd?
         Gradient           0.000111      0.000300     YES
         Displacement       0.018357      0.001200      NO
         Energy change     -0.000006      0.000001      NO


 New Cartesian Coordinates Obtained by Inverse Iteration

 Displacement from previous Coordinates is:  0.071073
 ----------------------------------------------------------------
             Standard Nuclear Orientation (Angstroms)
    I     Atom           X                Y                Z
 ----------------------------------------------------------------
    1      C      -0.6636697228     0.5107066400     0.5309683547
    2      H      -0.7250530514     1.0662570774     1.4771928015
    3      C       0.1998536131    -0.7305720825     0.8061136917
    4      H       0.2394681710    -1.3481654926    -0.0984233227
    5      O      -0.4299910667    -1.4724250657     1.8599862172
    6      H      -0.1576279888    -2.3926978250     1.7974878867
    7      C       1.6252787346    -0.3459507788     1.2326988579
    8      H       1.5579685383     0.1271343446     2.2180957859
    9      H       2.2206332965    -1.2558146099     1.3479792259
   10      C       2.3207281375     0.6132545102     0.2588856703
   11      C       2.8063669216    -0.0570138156    -1.0131420934
   12      O       2.7841218319    -1.2421342312    -1.2354685382
   13      H       3.2320169619     0.6457587205    -1.7653120702
   14      C       1.4353842789     1.8339497627    -0.0624131506
   15      H       1.9095248872     2.4525504371    -0.8325973813
   16      H       1.3606605082     2.4583783719     0.8343033619
   17      C       0.0306430404     1.4126634000    -0.5107483904
   18      H      -0.5716104743     2.3060947916    -0.6987403143
   19      H       0.1016441944     0.8819206431    -1.4689185015
   20      C      -2.1321669049     0.1316365671     0.1654327519
   21      H      -2.4313798589    -0.6467011103     0.8703169587
   22      C      -3.0900193933     1.3274731478     0.2733739508
   23      H      -4.1250343984     1.0179437311     0.1034462331
   24      H      -3.0373122386     1.7703208636     1.2712576743
   25      H      -2.8573258646     2.1100684107    -0.4548902399
   26      C      -2.2148025565    -0.4779233868    -1.2210038129
   27      O      -2.1617221752    -1.6603583355    -1.4607180401
   28      H      -2.3360166557     0.2488759833    -2.0564934049
   29      H       3.2469779901     0.9889251143     0.7216409984
 ----------------------------------------------------------------
 Molecular Point Group                 C1    NOp =  1
 Largest Abelian Subgroup              C1    NOp =  1
 Nuclear Repulsion Energy =   857.0308996750 hartrees
 There are       50 alpha and       50 beta electrons
 Applying Cartesian multipole field
    Component          Value
    ---------          -----
     (2,0,0)        1.00000E-11
     (0,2,0)        2.00000E-11
     (0,0,2)       -3.00000E-11
 Nucleus-field energy     =     0.0000000123 hartrees
 Requested basis set is 6-311++G(d,p)
 There are 158 shells and 398 basis functions
 A cutoff of  1.0D-11 yielded  10853 shell pairs
 There are     68865 function pairs (     73220 Cartesian)
 Smallest overlap matrix eigenvalue = 2.66E-06

 Q-Chem warning in module stvman/mkSTV.C, line 306:

 Overlap eigenvalue is smaller than square root of threshold
 Use THRESH >= 12 to get rid of this warning

 Guess MOs from SCF MO coefficient file

 -----------------------------------------------------------------------
  General SCF calculation program by
  Eric Jon Sundstrom, Paul Horn, Yuezhi Mao, Dmitri Zuev, Alec White,
  David Stuck, Shaama M.S., Shane Yost, Joonho Lee, David Small,
  Daniel Levine, Susi Lehtola, Hugh Burton, Evgeny Epifanovsky
 -----------------------------------------------------------------------
 Exchange:     0.2000 Hartree-Fock + 0.0800 Slater + 0.7200 B88
 Correlation:  0.1900 VWN1RPA + 0.8100 LYP
 Using SG-1 standard quadrature grid
 using 6 threads for integral computing
 -------------------------------------------------------
 OpenMP Integral computing Module                
 Release: version 2.0, May 2017, Q-Chem Inc. Pleasanton 
 -------------------------------------------------------
 -------------------------------------------------------
 OpenMP BLAS3 based DFT computing Module                
 Release: version 1.0, May 2013, Q-Chem Inc. Pittsburgh 
 -------------------------------------------------------
 A restricted SCF calculation will be
 performed using DIIS
 SCF converges when DIIS error is below 1.0e-08
 ---------------------------------------
  Cycle       Energy         DIIS error
 ---------------------------------------
    1    -616.5323909579      9.54e-05  
    2    -616.5326925458      1.42e-05  
    3    -616.5326972781      7.00e-06  
    4    -616.5326975598      5.84e-06  
    5    -616.5326980232      1.27e-06  
    6    -616.5326980443      7.00e-07  
    7    -616.5326980520      1.50e-07  
    8    -616.5326980524      4.61e-08  
    9    -616.5326980524      1.86e-08  
   10    -616.5326980524      1.22e-08  
   11    -616.5326980525      2.40e-09  Convergence criterion met
 ---------------------------------------
 SCF time:   CPU 389.15s  wall 68.00s 
 SCF   energy in the final basis set =     -616.5326980525
 Total energy in the final basis set =     -616.5326980525

 --------------------------------------------------------------

                    Orbital Energies (a.u.)
 --------------------------------------------------------------

 Alpha MOs
 -- Occupied --
-19.1374 -19.1286 -19.1276 -10.2729 -10.2633 -10.2285 -10.2019 -10.1939
-10.1936 -10.1882 -10.1876 -10.1781 -10.1766  -1.0680  -1.0578  -1.0303
 -0.8603  -0.8166  -0.7581  -0.7526  -0.6770  -0.6496  -0.6346  -0.6089
 -0.5660  -0.5561  -0.5287  -0.5018  -0.4945  -0.4759  -0.4648  -0.4604
 -0.4571  -0.4429  -0.4267  -0.4130  -0.4071  -0.4031  -0.3928  -0.3874
 -0.3832  -0.3722  -0.3681  -0.3581  -0.3471  -0.3306  -0.3196  -0.2815
 -0.2704  -0.2587
 -- Virtual --
 -0.0479  -0.0415  -0.0176  -0.0050  -0.0024   0.0016   0.0148   0.0182
  0.0270   0.0289   0.0366   0.0432   0.0457   0.0503   0.0539   0.0676
  0.0686   0.0714   0.0840   0.0851   0.0888   0.0919   0.1013   0.1040
  0.1070   0.1095   0.1116   0.1158   0.1171   0.1215   0.1254   0.1284
  0.1319   0.1349   0.1391   0.1412   0.1441   0.1468   0.1494   0.1502
  0.1503   0.1528   0.1581   0.1616   0.1644   0.1676   0.1716   0.1767
  0.1816   0.1866   0.1900   0.1960   0.1999   0.2016   0.2116   0.2150
  0.2174   0.2195   0.2248   0.2300   0.2334   0.2384   0.2442   0.2493
  0.2517   0.2647   0.2688   0.2730   0.2767   0.2781   0.2840   0.2894
  0.2921   0.3011   0.3088   0.3119   0.3188   0.3198   0.3302   0.3332
  0.3363   0.3374   0.3432   0.3468   0.3532   0.3559   0.3603   0.3660
  0.3758   0.3802   0.3876   0.3920   0.3997   0.4195   0.4289   0.4309
  0.4374   0.4499   0.4651   0.4813   0.4938   0.5027   0.5062   0.5186
  0.5305   0.5334   0.5451   0.5464   0.5690   0.5818   0.5944   0.6008
  0.6090   0.6119   0.6228   0.6270   0.6340   0.6482   0.6486   0.6550
  0.6620   0.6709   0.6863   0.6939   0.7053   0.7173   0.7220   0.7320
  0.7324   0.7444   0.7470   0.7550   0.7568   0.7615   0.7718   0.7730
  0.7785   0.7848   0.7926   0.8001   0.8150   0.8302   0.8641   0.8903
  0.8947   0.9217   0.9285   0.9436   0.9508   0.9723   1.0096   1.0315
  1.0467   1.0668   1.1081   1.1134   1.1273   1.1435   1.1517   1.1711
  1.1818   1.1922   1.2028   1.2112   1.2359   1.2401   1.2425   1.2721
  1.2871   1.2944   1.3136   1.3257   1.3276   1.3605   1.3733   1.4041
  1.4203   1.4586   1.4693   1.4909   1.5025   1.5238   1.5353   1.5461
  1.5550   1.5623   1.5656   1.5793   1.5842   1.5951   1.6031   1.6083
  1.6185   1.6243   1.6274   1.6332   1.6510   1.6558   1.6673   1.6707
  1.6763   1.6849   1.7031   1.7099   1.7275   1.7353   1.7419   1.7593
  1.7620   1.7868   1.7957   1.8104   1.8169   1.8227   1.8313   1.8611
  1.8723   1.8786   1.9042   1.9247   1.9608   1.9647   1.9709   2.0083
  2.0166   2.0339   2.0560   2.0669   2.0694   2.0979   2.1264   2.1335
  2.1574   2.1744   2.1864   2.1985   2.2297   2.2447   2.2632   2.2981
  2.3127   2.3239   2.3262   2.3363   2.3601   2.3896   2.4027   2.4113
  2.4611   2.4770   2.4893   2.5019   2.5084   2.5457   2.5491   2.5657
  2.6035   2.6059   2.6180   2.6309   2.6481   2.6597   2.6643   2.6864
  2.7070   2.7148   2.7246   2.7344   2.7569   2.7736   2.7944   2.7983
  2.8175   2.8432   2.8512   2.8662   2.8785   2.8838   2.8926   2.9051
  2.9379   2.9502   2.9568   2.9732   2.9957   3.0063   3.0412   3.0438
  3.0716   3.0969   3.1258   3.1466   3.1743   3.1892   3.2438   3.2665
  3.3092   3.3609   3.3693   3.3805   3.4117   3.4164   3.4899   3.5115
  3.5260   3.5335   3.5717   3.7749   3.7886   3.7977   3.8120   3.8393
  3.8826   3.8877   3.9043   3.9337   3.9757   4.0070   4.1017   4.1315
  4.2137   4.2570   4.2648   4.2954   4.3489   4.3748   5.0601   5.0880
  5.1416   5.1766   5.1847   5.4302   5.6737   5.7272   5.7361  23.7748
 23.8268  23.8498  23.8811  23.8883  23.9154  23.9232  23.9360  23.9544
 23.9758  49.9553  49.9648  49.9886
 --------------------------------------------------------------

          Ground-State Mulliken Net Atomic Charges

     Atom                 Charge (a.u.)
  ----------------------------------------
      1 C                     0.559596
      2 H                     0.225008
      3 C                    -0.755632
      4 H                     0.248816
      5 O                    -0.202197
      6 H                     0.258852
      7 C                    -0.597534
      8 H                     0.183615
      9 H                     0.201544
     10 C                     0.615317
     11 C                    -0.312453
     12 O                    -0.203026
     13 H                     0.105548
     14 C                    -0.710585
     15 H                     0.186765
     16 H                     0.153727
     17 C                    -0.370188
     18 H                     0.165999
     19 H                     0.197159
     20 C                     0.028417
     21 H                     0.295989
     22 C                    -0.735115
     23 H                     0.171623
     24 H                     0.142089
     25 H                     0.147555
     26 C                    -0.163607
     27 O                    -0.191011
     28 H                     0.107320
     29 H                     0.246409
  ----------------------------------------
  Sum of atomic charges =     0.000000

 -----------------------------------------------------------------
                    Cartesian Multipole Moments
 -----------------------------------------------------------------
    Charge (ESU x 10^10)
                 0.0000
    Dipole Moment (Debye)
         X       0.9242      Y       4.5069      Z       1.2082
       Tot       4.7567
    Quadrupole Moments (Debye-Ang)
        XX     -79.5023     XY       0.2033     YY     -82.3020
        XZ       2.0893     YZ      -7.2730     ZZ     -85.6340
    Octopole Moments (Debye-Ang^2)
       XXX      -4.5796    XXY      26.4548    XYY       5.2467
       YYY     -18.8452    XXZ      12.9548    XYZ      -2.7040
       YYZ      20.7333    XZZ       4.0902    YZZ       8.5915
       ZZZ      -3.6672
    Hexadecapole Moments (Debye-Ang^3)
      XXXX   -1976.3039   XXXY      46.1042   XXYY    -513.3388
      XYYY      -0.9857   YYYY    -715.9465   XXXZ      13.5095
      XXYZ     -42.4697   XYYZ      -2.9363   YYYZ     -51.1883
      XXZZ    -456.5563   XYZZ      -2.4675   YYZZ    -230.7899
      XZZZ       3.9687   YZZZ      -8.6902   ZZZZ    -648.4937
 -----------------------------------------------------------------
 Calculating analytic gradient of the SCF energy
 Gradient of SCF Energy
            1           2           3           4           5           6
    1   0.0000571   0.0000144  -0.0000463  -0.0000383  -0.0001883   0.0001211
    2   0.0000347  -0.0000009   0.0000187  -0.0000142   0.0000979  -0.0000382
    3   0.0000223   0.0000012   0.0000571  -0.0000364  -0.0001499   0.0000342
            7           8           9          10          11          12
    1   0.0000445   0.0000003  -0.0000054   0.0000447  -0.0000898   0.0000196
    2   0.0000727  -0.0000183  -0.0000254  -0.0000096   0.0001023  -0.0000917
    3  -0.0000244  -0.0000013  -0.0000178   0.0000660  -0.0000653   0.0000252
           13          14          15          16          17          18
    1   0.0000293  -0.0000585   0.0000117  -0.0000027   0.0001244  -0.0000202
    2   0.0000302   0.0000067   0.0000065  -0.0000280   0.0000088   0.0000044
    3   0.0000290  -0.0000993   0.0000198   0.0000302   0.0000457  -0.0000176
           19          20          21          22          23          24
    1   0.0000196  -0.0001204  -0.0000141   0.0000388  -0.0000077  -0.0000098
    2   0.0000054  -0.0000644  -0.0000171  -0.0000767  -0.0000014  -0.0000198
    3  -0.0000031   0.0000069   0.0000320   0.0000198  -0.0000168   0.0000149
           25          26          27          28          29
    1   0.0000143   0.0001345  -0.0000656  -0.0000074   0.0000001
    2  -0.0000006   0.0000614  -0.0000954   0.0000385   0.0000134
    3  -0.0000025  -0.0000235   0.0000205   0.0000356  -0.0000025
 Max gradient component =       1.883E-04
 RMS gradient           =       5.383E-05
 Gradient time:  CPU 103.19 s  wall 17.40 s
 Geometry Optimization Parameters
   NAtoms,    NIC,     NZ,  NCons,   NDum,   NFix, NCnnct, MaxDiis
       29     229       0       0       0       0       0       0

 Cartesian Hessian Update
 Hessian Updated using BFGS Update


** GEOMETRY OPTIMIZATION IN DELOCALIZED INTERNAL COORDINATES **
   Searching for a Minimum

   Optimization Cycle:   9

                       Coordinates (Angstroms)
     ATOM                X               Y               Z
      1  C        -0.6636697228    0.5107066400    0.5309683547
      2  H        -0.7250530514    1.0662570774    1.4771928015
      3  C         0.1998536131   -0.7305720825    0.8061136917
      4  H         0.2394681710   -1.3481654926   -0.0984233227
      5  O        -0.4299910667   -1.4724250657    1.8599862172
      6  H        -0.1576279888   -2.3926978250    1.7974878867
      7  C         1.6252787346   -0.3459507788    1.2326988579
      8  H         1.5579685383    0.1271343446    2.2180957859
      9  H         2.2206332965   -1.2558146099    1.3479792259
     10  C         2.3207281375    0.6132545102    0.2588856703
     11  C         2.8063669216   -0.0570138156   -1.0131420934
     12  O         2.7841218319   -1.2421342312   -1.2354685382
     13  H         3.2320169619    0.6457587205   -1.7653120702
     14  C         1.4353842789    1.8339497627   -0.0624131506
     15  H         1.9095248872    2.4525504371   -0.8325973813
     16  H         1.3606605082    2.4583783719    0.8343033619
     17  C         0.0306430404    1.4126634000   -0.5107483904
     18  H        -0.5716104743    2.3060947916   -0.6987403143
     19  H         0.1016441944    0.8819206431   -1.4689185015
     20  C        -2.1321669049    0.1316365671    0.1654327519
     21  H        -2.4313798589   -0.6467011103    0.8703169587
     22  C        -3.0900193933    1.3274731478    0.2733739508
     23  H        -4.1250343984    1.0179437311    0.1034462331
     24  H        -3.0373122386    1.7703208636    1.2712576743
     25  H        -2.8573258646    2.1100684107   -0.4548902399
     26  C        -2.2148025565   -0.4779233868   -1.2210038129
     27  O        -2.1617221752   -1.6603583355   -1.4607180401
     28  H        -2.3360166557    0.2488759833   -2.0564934049
     29  H         3.2469779901    0.9889251143    0.7216409984
   Point Group: c1    Number of degrees of freedom:    81


   Energy is   -616.532698052

 Hessian Updated using BFGS Update

 81 Hessian modes will be used to form the next step
  Hessian Eigenvalues:
     0.001076    0.002771    0.005659    0.006405    0.006565    0.006869
     0.007499    0.010086    0.020207    0.021003    0.034641    0.037682
     0.038418    0.041740    0.042262    0.044989    0.045272    0.046850
     0.048390    0.048609    0.050278    0.050424    0.054744    0.055817
     0.057015    0.057124    0.059941    0.060070    0.061904    0.069300
     0.079746    0.082418    0.084060    0.085989    0.093571    0.101932
     0.131940    0.147163    0.155602    0.158851    0.159794    0.160020
     0.160065    0.161783    0.164304    0.171356    0.172685    0.181208
     0.197201    0.204007    0.219843    0.224086    0.271411    0.272395
     0.277948    0.282422    0.291980    0.293486    0.301110    0.305989
     0.307356    0.325659    0.331166    0.332954    0.336463    0.338183
     0.339362    0.339609    0.339668    0.340409    0.340649    0.341196
     0.341412    0.341967    0.342569    0.342709    0.360364    0.426302
     0.523885    0.854966    0.924858

 Minimum Search - Taking Simple RFO Step
 Searching for Lamda that Minimizes Along All modes
 Value Taken    Lamda =  -0.00000757
 Step Taken.  Stepsize is  0.075169

                             Maximum     Tolerance    Cnvgd?
         Gradient           0.000144      0.000300     YES
         Displacement       0.029190      0.001200      NO
         Energy change     -0.000007      0.000001      NO


 New Cartesian Coordinates Obtained by Inverse Iteration

 Displacement from previous Coordinates is:  0.079577
 ----------------------------------------------------------------
             Standard Nuclear Orientation (Angstroms)
    I     Atom           X                Y                Z
 ----------------------------------------------------------------
    1      C      -0.6632255718     0.5114716810     0.5317878977
    2      H      -0.7245749579     1.0673934911     1.4778050125
    3      C       0.2003738477    -0.7298118507     0.8069397212
    4      H       0.2397989350    -1.3471971869    -0.0976071894
    5      O      -0.4282360530    -1.4724248485     1.8612341342
    6      H      -0.1742610408    -2.3967544190     1.7840934440
    7      C       1.6256740038    -0.3447972816     1.2333787414
    8      H       1.5583174225     0.1291836012     2.2183429461
    9      H       2.2208796784    -1.2545257498     1.3496466628
   10      C       2.3207019238     0.6134871478     0.2583420869
   11      C       2.8066963222    -0.0586515574    -1.0127497406
   12      O       2.7918959624    -1.2448070463    -1.2299738984
   13      H       3.2256234279     0.6437169894    -1.7690632394
   14      C       1.4358542870     1.8339790169    -0.0638220909
   15      H       1.9096911232     2.4513795096    -0.8351851553
   16      H       1.3618598545     2.4597926440     0.8319921088
   17      C       0.0305067072     1.4129398810    -0.5106948188
   18      H      -0.5716060447     2.3065284321    -0.6984817775
   19      H       0.1002992196     0.8816660257    -1.4687178044
   20      C      -2.1319412228     0.1325681015     0.1661802020
   21      H      -2.4305328821    -0.6454805072     0.8717971386
   22      C      -3.0897055247     1.3280971123     0.2744573011
   23      H      -4.1239993132     1.0201260063     0.0970725116
   24      H      -3.0426264808     1.7657112376     1.2748957185
   25      H      -2.8525493408     2.1143466061    -0.4484184186
   26      C      -2.2129688939    -0.4784815312    -1.2196002603
   27      O      -2.1380762827    -1.6598184202    -1.4593369487
   28      H      -2.3537166407     0.2454836901    -2.0544646386
   29      H       3.2473862903     0.9890350082     0.7204615141
 ----------------------------------------------------------------
 Molecular Point Group                 C1    NOp =  1
 Largest Abelian Subgroup              C1    NOp =  1
 Nuclear Repulsion Energy =   857.1873562345 hartrees
 There are       50 alpha and       50 beta electrons
 Applying Cartesian multipole field
    Component          Value
    ---------          -----
     (2,0,0)        1.00000E-11
     (0,2,0)        2.00000E-11
     (0,0,2)       -3.00000E-11
 Nucleus-field energy     =     0.0000000123 hartrees
 Requested basis set is 6-311++G(d,p)
 There are 158 shells and 398 basis functions
 A cutoff of  1.0D-11 yielded  10854 shell pairs
 There are     68869 function pairs (     73224 Cartesian)
 Smallest overlap matrix eigenvalue = 2.67E-06

 Q-Chem warning in module stvman/mkSTV.C, line 306:

 Overlap eigenvalue is smaller than square root of threshold
 Use THRESH >= 12 to get rid of this warning

 Guess MOs from SCF MO coefficient file

 -----------------------------------------------------------------------
  General SCF calculation program by
  Eric Jon Sundstrom, Paul Horn, Yuezhi Mao, Dmitri Zuev, Alec White,
  David Stuck, Shaama M.S., Shane Yost, Joonho Lee, David Small,
  Daniel Levine, Susi Lehtola, Hugh Burton, Evgeny Epifanovsky
 -----------------------------------------------------------------------
 Exchange:     0.2000 Hartree-Fock + 0.0800 Slater + 0.7200 B88
 Correlation:  0.1900 VWN1RPA + 0.8100 LYP
 Using SG-1 standard quadrature grid
 using 6 threads for integral computing
 -------------------------------------------------------
 OpenMP Integral computing Module                
 Release: version 2.0, May 2017, Q-Chem Inc. Pleasanton 
 -------------------------------------------------------
 -------------------------------------------------------
 OpenMP BLAS3 based DFT computing Module                
 Release: version 1.0, May 2013, Q-Chem Inc. Pittsburgh 
 -------------------------------------------------------
 A restricted SCF calculation will be
 performed using DIIS
 SCF converges when DIIS error is below 1.0e-08
 ---------------------------------------
  Cycle       Energy         DIIS error
 ---------------------------------------
    1    -616.5322569578      1.16e-04  
    2    -616.5326956554      1.74e-05  
    3    -616.5327025092      8.57e-06  
    4    -616.5327029323      7.12e-06  
    5    -616.5327036305      1.50e-06  
    6    -616.5327036577      9.06e-07  
    7    -616.5327036704      1.73e-07  
    8    -616.5327036710      5.40e-08  
    9    -616.5327036711      2.05e-08  
   10    -616.5327036711      1.46e-08  
   11    -616.5327036710      2.92e-09  Convergence criterion met
 ---------------------------------------
 SCF time:   CPU 389.22s  wall 68.00s 
 SCF   energy in the final basis set =     -616.5327036710
 Total energy in the final basis set =     -616.5327036710

 --------------------------------------------------------------

                    Orbital Energies (a.u.)
 --------------------------------------------------------------

 Alpha MOs
 -- Occupied --
-19.1372 -19.1288 -19.1275 -10.2727 -10.2635 -10.2283 -10.2017 -10.1938
-10.1935 -10.1882 -10.1877 -10.1778 -10.1766  -1.0678  -1.0581  -1.0301
 -0.8603  -0.8166  -0.7580  -0.7525  -0.6769  -0.6496  -0.6344  -0.6088
 -0.5660  -0.5561  -0.5286  -0.5017  -0.4944  -0.4758  -0.4649  -0.4603
 -0.4573  -0.4431  -0.4263  -0.4131  -0.4069  -0.4029  -0.3929  -0.3876
 -0.3831  -0.3722  -0.3679  -0.3580  -0.3467  -0.3305  -0.3198  -0.2814
 -0.2703  -0.2589
 -- Virtual --
 -0.0478  -0.0418  -0.0175  -0.0050  -0.0023   0.0016   0.0148   0.0182
  0.0270   0.0288   0.0368   0.0431   0.0457   0.0503   0.0538   0.0677
  0.0688   0.0714   0.0841   0.0851   0.0889   0.0920   0.1013   0.1041
  0.1070   0.1097   0.1117   0.1159   0.1171   0.1216   0.1253   0.1284
  0.1319   0.1349   0.1391   0.1412   0.1442   0.1468   0.1494   0.1501
  0.1505   0.1529   0.1583   0.1616   0.1645   0.1674   0.1715   0.1766
  0.1817   0.1867   0.1902   0.1960   0.1999   0.2018   0.2117   0.2150
  0.2173   0.2196   0.2250   0.2299   0.2334   0.2385   0.2441   0.2492
  0.2516   0.2647   0.2689   0.2732   0.2766   0.2781   0.2843   0.2895
  0.2919   0.3011   0.3087   0.3119   0.3189   0.3201   0.3301   0.3332
  0.3362   0.3376   0.3432   0.3465   0.3532   0.3560   0.3603   0.3661
  0.3757   0.3794   0.3877   0.3925   0.3999   0.4195   0.4288   0.4314
  0.4376   0.4497   0.4652   0.4811   0.4945   0.5029   0.5062   0.5184
  0.5309   0.5336   0.5455   0.5461   0.5686   0.5821   0.5944   0.6007
  0.6094   0.6125   0.6232   0.6271   0.6339   0.6486   0.6489   0.6540
  0.6625   0.6710   0.6862   0.6940   0.7055   0.7166   0.7218   0.7322
  0.7325   0.7454   0.7472   0.7549   0.7564   0.7614   0.7717   0.7732
  0.7784   0.7846   0.7931   0.8006   0.8147   0.8301   0.8645   0.8901
  0.8946   0.9213   0.9285   0.9437   0.9507   0.9719   1.0095   1.0317
  1.0470   1.0666   1.1069   1.1136   1.1273   1.1431   1.1516   1.1718
  1.1818   1.1910   1.2020   1.2123   1.2362   1.2404   1.2423   1.2734
  1.2873   1.2958   1.3139   1.3262   1.3277   1.3607   1.3744   1.4048
  1.4202   1.4590   1.4695   1.4913   1.5022   1.5228   1.5356   1.5460
  1.5550   1.5622   1.5657   1.5792   1.5846   1.5954   1.6036   1.6083
  1.6187   1.6240   1.6273   1.6337   1.6503   1.6553   1.6668   1.6710
  1.6773   1.6855   1.7030   1.7098   1.7276   1.7355   1.7427   1.7587
  1.7626   1.7872   1.7963   1.8101   1.8166   1.8219   1.8309   1.8617
  1.8718   1.8784   1.9042   1.9244   1.9611   1.9651   1.9711   2.0077
  2.0179   2.0341   2.0561   2.0673   2.0695   2.0977   2.1270   2.1339
  2.1576   2.1751   2.1857   2.1990   2.2286   2.2450   2.2636   2.2976
  2.3126   2.3236   2.3262   2.3366   2.3603   2.3901   2.4029   2.4114
  2.4615   2.4767   2.4890   2.5019   2.5084   2.5457   2.5493   2.5660
  2.6039   2.6061   2.6184   2.6307   2.6479   2.6604   2.6644   2.6867
  2.7075   2.7141   2.7266   2.7340   2.7576   2.7721   2.7935   2.7983
  2.8175   2.8426   2.8511   2.8659   2.8779   2.8839   2.8927   2.9049
  2.9376   2.9498   2.9573   2.9731   2.9956   3.0069   3.0424   3.0437
  3.0724   3.0972   3.1262   3.1472   3.1758   3.1862   3.2444   3.2673
  3.3070   3.3609   3.3689   3.3804   3.4122   3.4162   3.4905   3.5116
  3.5264   3.5339   3.5716   3.7749   3.7886   3.7977   3.8121   3.8393
  3.8825   3.8862   3.9047   3.9337   3.9753   4.0064   4.1008   4.1309
  4.2142   4.2576   4.2651   4.2966   4.3490   4.3745   5.0604   5.0872
  5.1413   5.1766   5.1863   5.4297   5.6740   5.7272   5.7360  23.7749
 23.8271  23.8500  23.8814  23.8882  23.9152  23.9232  23.9363  23.9544
 23.9757  49.9555  49.9651  49.9888
 --------------------------------------------------------------

          Ground-State Mulliken Net Atomic Charges

     Atom                 Charge (a.u.)
  ----------------------------------------
      1 C                     0.556885
      2 H                     0.225040
      3 C                    -0.761558
      4 H                     0.247830
      5 O                    -0.203406
      6 H                     0.260191
      7 C                    -0.590604
      8 H                     0.183250
      9 H                     0.202278
     10 C                     0.616581
     11 C                    -0.313088
     12 O                    -0.203052
     13 H                     0.105593
     14 C                    -0.710687
     15 H                     0.186540
     16 H                     0.153714
     17 C                    -0.369783
     18 H                     0.165217
     19 H                     0.197749
     20 C                     0.031461
     21 H                     0.295966
     22 C                    -0.736480
     23 H                     0.171076
     24 H                     0.142104
     25 H                     0.147952
     26 C                    -0.163985
     27 O                    -0.191024
     28 H                     0.107751
     29 H                     0.246489
  ----------------------------------------
  Sum of atomic charges =     0.000000

 -----------------------------------------------------------------
                    Cartesian Multipole Moments
 -----------------------------------------------------------------
    Charge (ESU x 10^10)
                 0.0000
    Dipole Moment (Debye)
         X       0.8399      Y       4.4966      Z       1.1758
       Tot       4.7230
    Quadrupole Moments (Debye-Ang)
        XX     -79.3986     XY       0.4090     YY     -82.2761
        XZ       2.1000     YZ      -7.1996     ZZ     -85.6954
    Octopole Moments (Debye-Ang^2)
       XXX      -5.9712    XXY      26.1560    XYY       4.6008
       YYY     -19.0078    XXZ      12.6624    XYZ      -2.6934
       YYZ      20.5682    XZZ       3.7392    YZZ       8.7755
       ZZZ      -4.1604
    Hexadecapole Moments (Debye-Ang^3)
      XXXX   -1974.3177   XXXY      48.9997   XXYY    -512.5636
      XYYY       1.0675   YYYY    -715.7589   XXXZ      15.5359
      XXYZ     -41.9970   XYYZ      -2.8110   YYYZ     -50.9959
      XXZZ    -455.4828   XYZZ      -1.7255   YYZZ    -231.2601
      XZZZ       4.5562   YZZZ      -7.8363   ZZZZ    -648.4725
 -----------------------------------------------------------------
 Calculating analytic gradient of the SCF energy
 Gradient of SCF Energy
            1           2           3           4           5           6
    1   0.0000853   0.0000186  -0.0000396  -0.0000394  -0.0001934   0.0001194
    2   0.0000226   0.0000068   0.0000105  -0.0000150   0.0000975  -0.0000203
    3   0.0000387   0.0000013   0.0000479  -0.0000460  -0.0001545   0.0000349
            7           8           9          10          11          12
    1   0.0000548  -0.0000034  -0.0000100  -0.0000213  -0.0000622   0.0000363
    2   0.0000770  -0.0000189  -0.0000208   0.0000414   0.0000957  -0.0000794
    3  -0.0000350   0.0000013  -0.0000133   0.0000563  -0.0000814   0.0000407
           13          14          15          16          17          18
    1   0.0000081  -0.0000049   0.0000104  -0.0000102   0.0001167  -0.0000327
    2   0.0000147  -0.0000264   0.0000117  -0.0000158  -0.0000062   0.0000110
    3   0.0000198  -0.0000701   0.0000151   0.0000234   0.0000471  -0.0000113
           19          20          21          22          23          24
    1   0.0000121  -0.0001890  -0.0000188   0.0000884  -0.0000197  -0.0000227
    2   0.0000038  -0.0000950  -0.0000021  -0.0000756   0.0000045  -0.0000461
    3  -0.0000038  -0.0000666   0.0000542   0.0000184  -0.0000330   0.0000213
           25          26          27          28          29
    1   0.0000255   0.0001470  -0.0000363  -0.0000302   0.0000112
    2   0.0000190   0.0001050  -0.0001222   0.0000277  -0.0000050
    3   0.0000082   0.0000256   0.0000231   0.0000378   0.0000002
 Max gradient component =       1.934E-04
 RMS gradient           =       5.873E-05
 Gradient time:  CPU 103.23 s  wall 17.41 s
 Geometry Optimization Parameters
   NAtoms,    NIC,     NZ,  NCons,   NDum,   NFix, NCnnct, MaxDiis
       29     229       0       0       0       0       0       0

 Cartesian Hessian Update
 Hessian Updated using BFGS Update


** GEOMETRY OPTIMIZATION IN DELOCALIZED INTERNAL COORDINATES **
   Searching for a Minimum

   Optimization Cycle:  10

                       Coordinates (Angstroms)
     ATOM                X               Y               Z
      1  C        -0.6632255718    0.5114716810    0.5317878977
      2  H        -0.7245749579    1.0673934911    1.4778050125
      3  C         0.2003738477   -0.7298118507    0.8069397212
      4  H         0.2397989350   -1.3471971869   -0.0976071894
      5  O        -0.4282360530   -1.4724248485    1.8612341342
      6  H        -0.1742610408   -2.3967544190    1.7840934440
      7  C         1.6256740038   -0.3447972816    1.2333787414
      8  H         1.5583174225    0.1291836012    2.2183429461
      9  H         2.2208796784   -1.2545257498    1.3496466628
     10  C         2.3207019238    0.6134871478    0.2583420869
     11  C         2.8066963222   -0.0586515574   -1.0127497406
     12  O         2.7918959624   -1.2448070463   -1.2299738984
     13  H         3.2256234279    0.6437169894   -1.7690632394
     14  C         1.4358542870    1.8339790169   -0.0638220909
     15  H         1.9096911232    2.4513795096   -0.8351851553
     16  H         1.3618598545    2.4597926440    0.8319921088
     17  C         0.0305067072    1.4129398810   -0.5106948188
     18  H        -0.5716060447    2.3065284321   -0.6984817775
     19  H         0.1002992196    0.8816660257   -1.4687178044
     20  C        -2.1319412228    0.1325681015    0.1661802020
     21  H        -2.4305328821   -0.6454805072    0.8717971386
     22  C        -3.0897055247    1.3280971123    0.2744573011
     23  H        -4.1239993132    1.0201260063    0.0970725116
     24  H        -3.0426264808    1.7657112376    1.2748957185
     25  H        -2.8525493408    2.1143466061   -0.4484184186
     26  C        -2.2129688939   -0.4784815312   -1.2196002603
     27  O        -2.1380762827   -1.6598184202   -1.4593369487
     28  H        -2.3537166407    0.2454836901   -2.0544646386
     29  H         3.2473862903    0.9890350082    0.7204615141
   Point Group: c1    Number of degrees of freedom:    81


   Energy is   -616.532703671

 Hessian Updated using BFGS Update

 81 Hessian modes will be used to form the next step
  Hessian Eigenvalues:
     0.000593    0.002761    0.005498    0.006386    0.006540    0.006902
     0.007496    0.009984    0.020157    0.020996    0.034624    0.037672
     0.038407    0.041708    0.042297    0.044972    0.045271    0.046839
     0.048400    0.048466    0.050272    0.050390    0.054748    0.055814
     0.057014    0.057165    0.059784    0.060068    0.061881    0.069350
     0.079745    0.082435    0.084065    0.085970    0.093531    0.101630
     0.131764    0.147135    0.155605    0.158913    0.159851    0.160010
     0.160233    0.161737    0.164318    0.170715    0.173223    0.181582
     0.196586    0.203004    0.219776    0.223971    0.271428    0.272094
     0.277987    0.282224    0.291923    0.293546    0.300975    0.306088
     0.307668    0.325389    0.328782    0.332519    0.336451    0.338143
     0.339350    0.339606    0.339677    0.340397    0.340644    0.341207
     0.341443    0.341954    0.342570    0.342729    0.353297    0.424818
     0.523000    0.852199    0.925077

 Minimum Search - Taking Simple RFO Step
 Searching for Lamda that Minimizes Along All modes
 Value Taken    Lamda =  -0.00000865
 Step Taken.  Stepsize is  0.102018

                             Maximum     Tolerance    Cnvgd?
         Gradient           0.000183      0.000300     YES
         Displacement       0.049146      0.001200      NO
         Energy change     -0.000006      0.000001      NO


 New Cartesian Coordinates Obtained by Inverse Iteration

 Displacement from previous Coordinates is:  0.105299
 ----------------------------------------------------------------
             Standard Nuclear Orientation (Angstroms)
    I     Atom           X                Y                Z
 ----------------------------------------------------------------
    1      C      -0.6623763133     0.5123992406     0.5328032737
    2      H      -0.7240980592     1.0686219270     1.4786168868
    3      C       0.2014921165    -0.7288167971     0.8085298380
    4      H       0.2408187738    -1.3462313369    -0.0957239365
    5      O      -0.4251644940    -1.4724126724     1.8637219138
    6      H      -0.2006116738    -2.4021126995     1.7644076500
    7      C       1.6264774349    -0.3430125120     1.2347436727
    8      H       1.5589493640     0.1327225654     2.2188649740
    9      H       2.2215998358    -1.2523939965     1.3529479673
   10      C       2.3210236686     0.6137829146     0.2578127397
   11      C       2.8071640154    -0.0608469741    -1.0120673543
   12      O       2.7990643488    -1.2479844944    -1.2240411034
   13      H       3.2196186056     0.6406786524    -1.7727432877
   14      C       1.4368179081     1.8340419868    -0.0656500350
   15      H       1.9101571480     2.4495871441    -0.8388404468
   16      H       1.3639983720     2.4619485407     0.8287809187
   17      C       0.0305811058     1.4134226683    -0.5105219182
   18      H      -0.5711663540     2.3073507581    -0.6977439679
   19      H       0.0987388919     0.8816950399    -1.4684690055
   20      C      -2.1311546516     0.1337434916     0.1668154184
   21      H      -2.4285782344    -0.6444866300     0.8729244649
   22      C      -3.0896529063     1.3283088362     0.2762118072
   23      H      -4.1233339685     1.0205335578     0.0946980034
   24      H      -3.0459746875     1.7626115219     1.2782139870
   25      H      -2.8508368867     2.1170765853    -0.4433120037
   26      C      -2.2105359935    -0.4787401901    -1.2185082882
   27      O      -2.1060758374    -1.6577342831    -1.4591652049
   28      H      -2.3776499072     0.2411222927    -2.0520351967
   29      H       3.2482471338     0.9892806460     0.7190393939
 ----------------------------------------------------------------
 Molecular Point Group                 C1    NOp =  1
 Largest Abelian Subgroup              C1    NOp =  1
 Nuclear Repulsion Energy =   857.3912636281 hartrees
 There are       50 alpha and       50 beta electrons
 Applying Cartesian multipole field
    Component          Value
    ---------          -----
     (2,0,0)        1.00000E-11
     (0,2,0)        2.00000E-11
     (0,0,2)       -3.00000E-11
 Nucleus-field energy     =     0.0000000122 hartrees
 Requested basis set is 6-311++G(d,p)
 There are 158 shells and 398 basis functions
 A cutoff of  1.0D-11 yielded  10856 shell pairs
 There are     68909 function pairs (     73272 Cartesian)
 Smallest overlap matrix eigenvalue = 2.69E-06

 Q-Chem warning in module stvman/mkSTV.C, line 306:

 Overlap eigenvalue is smaller than square root of threshold
 Use THRESH >= 12 to get rid of this warning

 Guess MOs from SCF MO coefficient file

 -----------------------------------------------------------------------
  General SCF calculation program by
  Eric Jon Sundstrom, Paul Horn, Yuezhi Mao, Dmitri Zuev, Alec White,
  David Stuck, Shaama M.S., Shane Yost, Joonho Lee, David Small,
  Daniel Levine, Susi Lehtola, Hugh Burton, Evgeny Epifanovsky
 -----------------------------------------------------------------------
 Exchange:     0.2000 Hartree-Fock + 0.0800 Slater + 0.7200 B88
 Correlation:  0.1900 VWN1RPA + 0.8100 LYP
 Using SG-1 standard quadrature grid
 using 6 threads for integral computing
 -------------------------------------------------------
 OpenMP Integral computing Module                
 Release: version 2.0, May 2017, Q-Chem Inc. Pleasanton 
 -------------------------------------------------------
 -------------------------------------------------------
 OpenMP BLAS3 based DFT computing Module                
 Release: version 1.0, May 2013, Q-Chem Inc. Pittsburgh 
 -------------------------------------------------------
 A restricted SCF calculation will be
 performed using DIIS
 SCF converges when DIIS error is below 1.0e-08
 ---------------------------------------
  Cycle       Energy         DIIS error
 ---------------------------------------
    1    -616.5319002040      1.58e-04  
    2    -616.5326958824      2.33e-05  
    3    -616.5327081020      1.12e-05  
    4    -616.5327087711      9.60e-06  
    5    -616.5327100495      1.98e-06  
    6    -616.5327100967      1.21e-06  
    7    -616.5327101197      2.20e-07  
    8    -616.5327101206      7.59e-08  
    9    -616.5327101207      2.83e-08  
   10    -616.5327101206      1.96e-08  
   11    -616.5327101207      4.15e-09  Convergence criterion met
 ---------------------------------------
 SCF time:   CPU 389.46s  wall 68.00s 
 SCF   energy in the final basis set =     -616.5327101207
 Total energy in the final basis set =     -616.5327101207

 --------------------------------------------------------------

                    Orbital Energies (a.u.)
 --------------------------------------------------------------

 Alpha MOs
 -- Occupied --
-19.1370 -19.1291 -19.1273 -10.2725 -10.2638 -10.2281 -10.2014 -10.1938
-10.1933 -10.1881 -10.1879 -10.1774 -10.1766  -1.0676  -1.0584  -1.0298
 -0.8601  -0.8165  -0.7579  -0.7525  -0.6768  -0.6496  -0.6341  -0.6088
 -0.5660  -0.5562  -0.5285  -0.5014  -0.4942  -0.4756  -0.4651  -0.4603
 -0.4574  -0.4433  -0.4256  -0.4133  -0.4067  -0.4026  -0.3930  -0.3879
 -0.3830  -0.3722  -0.3677  -0.3578  -0.3460  -0.3304  -0.3201  -0.2812
 -0.2700  -0.2592
 -- Virtual --
 -0.0475  -0.0423  -0.0174  -0.0049  -0.0022   0.0017   0.0148   0.0183
  0.0271   0.0287   0.0370   0.0430   0.0456   0.0503   0.0537   0.0677
  0.0690   0.0715   0.0841   0.0851   0.0890   0.0922   0.1013   0.1042
  0.1070   0.1100   0.1118   0.1160   0.1172   0.1218   0.1251   0.1284
  0.1319   0.1349   0.1390   0.1412   0.1443   0.1469   0.1492   0.1500
  0.1507   0.1531   0.1585   0.1616   0.1646   0.1672   0.1714   0.1766
  0.1817   0.1868   0.1904   0.1959   0.2000   0.2020   0.2117   0.2150
  0.2170   0.2199   0.2252   0.2297   0.2334   0.2388   0.2440   0.2490
  0.2515   0.2647   0.2689   0.2734   0.2762   0.2781   0.2848   0.2897
  0.2916   0.3012   0.3088   0.3118   0.3190   0.3205   0.3299   0.3333
  0.3362   0.3380   0.3430   0.3462   0.3532   0.3562   0.3604   0.3662
  0.3754   0.3786   0.3878   0.3931   0.4002   0.4196   0.4284   0.4324
  0.4379   0.4495   0.4653   0.4807   0.4951   0.5030   0.5062   0.5182
  0.5316   0.5337   0.5456   0.5462   0.5683   0.5827   0.5943   0.6005
  0.6099   0.6133   0.6237   0.6273   0.6339   0.6489   0.6492   0.6528
  0.6634   0.6711   0.6858   0.6944   0.7059   0.7157   0.7215   0.7324
  0.7327   0.7468   0.7475   0.7547   0.7559   0.7615   0.7716   0.7734
  0.7783   0.7846   0.7937   0.8011   0.8142   0.8298   0.8647   0.8897
  0.8947   0.9208   0.9286   0.9437   0.9507   0.9712   1.0095   1.0322
  1.0473   1.0662   1.1050   1.1136   1.1272   1.1427   1.1513   1.1726
  1.1819   1.1894   1.2009   1.2136   1.2359   1.2408   1.2423   1.2751
  1.2870   1.2976   1.3144   1.3263   1.3286   1.3611   1.3762   1.4054
  1.4200   1.4594   1.4699   1.4922   1.5017   1.5214   1.5358   1.5454
  1.5549   1.5622   1.5659   1.5789   1.5850   1.5956   1.6043   1.6080
  1.6190   1.6236   1.6274   1.6342   1.6489   1.6552   1.6661   1.6715
  1.6782   1.6864   1.7029   1.7096   1.7277   1.7357   1.7441   1.7580
  1.7635   1.7876   1.7970   1.8093   1.8164   1.8212   1.8302   1.8625
  1.8716   1.8780   1.9039   1.9241   1.9611   1.9656   1.9715   2.0068
  2.0198   2.0346   2.0563   2.0678   2.0696   2.0975   2.1277   2.1341
  2.1580   2.1762   2.1846   2.1998   2.2269   2.2454   2.2643   2.2969
  2.3124   2.3231   2.3262   2.3370   2.3606   2.3908   2.4032   2.4116
  2.4620   2.4763   2.4886   2.5019   2.5086   2.5457   2.5496   2.5663
  2.6043   2.6064   2.6189   2.6306   2.6475   2.6608   2.6649   2.6869
  2.7074   2.7140   2.7287   2.7339   2.7588   2.7703   2.7925   2.7982
  2.8177   2.8417   2.8507   2.8655   2.8770   2.8841   2.8930   2.9047
  2.9372   2.9492   2.9579   2.9732   2.9957   3.0081   3.0434   3.0440
  3.0734   3.0974   3.1263   3.1471   3.1771   3.1825   3.2453   3.2685
  3.3034   3.3610   3.3684   3.3803   3.4129   3.4161   3.4913   3.5115
  3.5269   3.5344   3.5714   3.7748   3.7886   3.7979   3.8123   3.8395
  3.8821   3.8842   3.9050   3.9336   3.9749   4.0057   4.0996   4.1301
  4.2148   4.2581   4.2652   4.2983   4.3491   4.3742   5.0608   5.0861
  5.1411   5.1767   5.1883   5.4288   5.6744   5.7273   5.7358  23.7749
 23.8275  23.8500  23.8816  23.8882  23.9150  23.9232  23.9367  23.9543
 23.9757  49.9558  49.9654  49.9889
 --------------------------------------------------------------

          Ground-State Mulliken Net Atomic Charges

     Atom                 Charge (a.u.)
  ----------------------------------------
      1 C                     0.553668
      2 H                     0.224872
      3 C                    -0.771331
      4 H                     0.246745
      5 O                    -0.205280
      6 H                     0.262199
      7 C                    -0.579105
      8 H                     0.182683
      9 H                     0.203314
     10 C                     0.617505
     11 C                    -0.314022
     12 O                    -0.202982
     13 H                     0.105585
     14 C                    -0.710308
     15 H                     0.186159
     16 H                     0.153772
     17 C                    -0.369460
     18 H                     0.164532
     19 H                     0.198513
     20 C                     0.034607
     21 H                     0.295700
     22 C                    -0.738281
     23 H                     0.170450
     24 H                     0.142046
     25 H                     0.148452
     26 C                    -0.163981
     27 O                    -0.190952
     28 H                     0.108294
     29 H                     0.246606
  ----------------------------------------
  Sum of atomic charges =     0.000000

 -----------------------------------------------------------------
                    Cartesian Multipole Moments
 -----------------------------------------------------------------
    Charge (ESU x 10^10)
                 0.0000
    Dipole Moment (Debye)
         X       0.7251      Y       4.4799      Z       1.1313
       Tot       4.6771
    Quadrupole Moments (Debye-Ang)
        XX     -79.2236     XY       0.6985     YY     -82.2292
        XZ       2.1021     YZ      -7.0931     ZZ     -85.8100
    Octopole Moments (Debye-Ang^2)
       XXX      -7.6738    XXY      25.6615    XYY       3.6745
       YYY     -19.2792    XXZ      12.2735    XYZ      -2.6367
       YYZ      20.3248    XZZ       3.2622    YZZ       9.0811
       ZZZ      -4.8246
    Hexadecapole Moments (Debye-Ang^3)
      XXXX   -1970.9089   XXXY      52.5389   XXYY    -511.2611
      XYYY       3.8880   YYYY    -715.1682   XXXZ      17.9005
      XXYZ     -41.3835   XYYZ      -2.7664   YYYZ     -50.6471
      XXZZ    -454.1122   XYZZ      -0.7284   YYZZ    -232.0313
      XZZZ       5.2350   YZZZ      -6.6474   ZZZZ    -649.1130
 -----------------------------------------------------------------
 Calculating analytic gradient of the SCF energy
 Gradient of SCF Energy
            1           2           3           4           5           6
    1   0.0000895   0.0000099   0.0000218  -0.0000493  -0.0002001   0.0001137
    2  -0.0000113  -0.0000076   0.0000076  -0.0000029   0.0000927  -0.0000247
    3   0.0000581   0.0000054   0.0000735  -0.0000355  -0.0001566   0.0000456
            7           8           9          10          11          12
    1   0.0000474  -0.0000067   0.0000004  -0.0001000   0.0000051   0.0000400
    2   0.0000469  -0.0000107  -0.0000042   0.0001053   0.0000740  -0.0000587
    3  -0.0000391   0.0000010  -0.0000036  -0.0000017  -0.0000618   0.0000427
           13          14          15          16          17          18
    1  -0.0000228   0.0000629  -0.0000007  -0.0000168   0.0000469  -0.0000085
    2   0.0000027  -0.0000635   0.0000102   0.0000069  -0.0000104   0.0000053
    3  -0.0000026   0.0000098   0.0000007   0.0000036   0.0000071   0.0000038
           19          20          21          22          23          24
    1   0.0000103  -0.0001508  -0.0000034   0.0000856  -0.0000220  -0.0000331
    2   0.0000070  -0.0000731   0.0000053  -0.0000298   0.0000066  -0.0000551
    3  -0.0000041  -0.0001259   0.0000545   0.0000128  -0.0000383   0.0000258
           25          26          27          28          29
    1   0.0000108   0.0000538   0.0000212  -0.0000292   0.0000239
    2   0.0000105   0.0001024  -0.0001063   0.0000050  -0.0000302
    3   0.0000318   0.0000619   0.0000001   0.0000232   0.0000078
 Max gradient component =       2.001E-04
 RMS gradient           =       5.472E-05
 Gradient time:  CPU 103.32 s  wall 17.42 s
 Geometry Optimization Parameters
   NAtoms,    NIC,     NZ,  NCons,   NDum,   NFix, NCnnct, MaxDiis
       29     229       0       0       0       0       0       0

 Cartesian Hessian Update
 Hessian Updated using BFGS Update


** GEOMETRY OPTIMIZATION IN DELOCALIZED INTERNAL COORDINATES **
   Searching for a Minimum

   Optimization Cycle:  11

                       Coordinates (Angstroms)
     ATOM                X               Y               Z
      1  C        -0.6623763133    0.5123992406    0.5328032737
      2  H        -0.7240980592    1.0686219270    1.4786168868
      3  C         0.2014921165   -0.7288167971    0.8085298380
      4  H         0.2408187738   -1.3462313369   -0.0957239365
      5  O        -0.4251644940   -1.4724126724    1.8637219138
      6  H        -0.2006116738   -2.4021126995    1.7644076500
      7  C         1.6264774349   -0.3430125120    1.2347436727
      8  H         1.5589493640    0.1327225654    2.2188649740
      9  H         2.2215998358   -1.2523939965    1.3529479673
     10  C         2.3210236686    0.6137829146    0.2578127397
     11  C         2.8071640154   -0.0608469741   -1.0120673543
     12  O         2.7990643488   -1.2479844944   -1.2240411034
     13  H         3.2196186056    0.6406786524   -1.7727432877
     14  C         1.4368179081    1.8340419868   -0.0656500350
     15  H         1.9101571480    2.4495871441   -0.8388404468
     16  H         1.3639983720    2.4619485407    0.8287809187
     17  C         0.0305811058    1.4134226683   -0.5105219182
     18  H        -0.5711663540    2.3073507581   -0.6977439679
     19  H         0.0987388919    0.8816950399   -1.4684690055
     20  C        -2.1311546516    0.1337434916    0.1668154184
     21  H        -2.4285782344   -0.6444866300    0.8729244649
     22  C        -3.0896529063    1.3283088362    0.2762118072
     23  H        -4.1233339685    1.0205335578    0.0946980034
     24  H        -3.0459746875    1.7626115219    1.2782139870
     25  H        -2.8508368867    2.1170765853   -0.4433120037
     26  C        -2.2105359935   -0.4787401901   -1.2185082882
     27  O        -2.1060758374   -1.6577342831   -1.4591652049
     28  H        -2.3776499072    0.2411222927   -2.0520351967
     29  H         3.2482471338    0.9892806460    0.7190393939
   Point Group: c1    Number of degrees of freedom:    81


   Energy is   -616.532710121

 Hessian Updated using BFGS Update

 81 Hessian modes will be used to form the next step
  Hessian Eigenvalues:
     0.000340    0.003012    0.004914    0.006395    0.006531    0.006884
     0.007513    0.009506    0.020171    0.020995    0.034609    0.037693
     0.038602    0.041591    0.042215    0.044977    0.045429    0.046831
     0.048383    0.048476    0.050279    0.050397    0.054758    0.055809
     0.057021    0.057304    0.059852    0.060072    0.061950    0.069416
     0.079740    0.082496    0.084209    0.085979    0.093497    0.101280
     0.131590    0.147180    0.155644    0.158875    0.159642    0.160004
     0.160133    0.161919    0.164455    0.170933    0.174153    0.181494
     0.195805    0.201834    0.219674    0.223440    0.271438    0.271628
     0.278058    0.282645    0.291779    0.293526    0.300773    0.306321
     0.307663    0.321799    0.326206    0.332435    0.336448    0.338110
     0.339351    0.339589    0.339688    0.340400    0.340629    0.341207
     0.341451    0.341972    0.342608    0.342766    0.347852    0.423647
     0.522592    0.849843    0.924973

 Minimum Search - Taking Simple RFO Step
 Searching for Lamda that Minimizes Along All modes
 Value Taken    Lamda =  -0.00001141
 Step Taken.  Stepsize is  0.146295

                             Maximum     Tolerance    Cnvgd?
         Gradient           0.000159      0.000300     YES
         Displacement       0.077899      0.001200      NO
         Energy change     -0.000006      0.000001      NO


 New Cartesian Coordinates Obtained by Inverse Iteration

 Displacement from previous Coordinates is:  0.152313
 ----------------------------------------------------------------
             Standard Nuclear Orientation (Angstroms)
    I     Atom           X                Y                Z
 ----------------------------------------------------------------
    1      C      -0.6611572719     0.5130049601     0.5362271121
    2      H      -0.7228423047     1.0679902567     1.4827678626
    3      C       0.2035310655    -0.7287473587     0.8097769162
    4      H       0.2422144394    -1.3444780284    -0.0952181763
    5      O      -0.4184972485    -1.4761029550     1.8658136703
    6      H      -0.2412371003    -2.4113165689     1.7311559708
    7      C       1.6283661987    -0.3425703760     1.2350969891
    8      H       1.5614435538     0.1334929029     2.2191283569
    9      H       2.2235427949    -1.2516643270     1.3534975363
   10      C       2.3213837902     0.6145049367     0.2571794773
   11      C       2.8064959696    -0.0601154385    -1.0132214232
   12      O       2.8030280137    -1.2474916635    -1.2234108013
   13      H       3.2132941566     0.6419629193    -1.7765088269
   14      C       1.4374199997     1.8351272278    -0.0646407364
   15      H       1.9094015909     2.4500858382    -0.8391739136
   16      H       1.3667563233     2.4637025294     0.8294620410
   17      C       0.0297867757     1.4156641714    -0.5068175493
   18      H      -0.5718789087     2.3102626486    -0.6909672512
   19      H       0.0950839292     0.8852919695    -1.4657824132
   20      C      -2.1301313344     0.1358143593     0.1698299111
   21      H      -2.4285852161    -0.6383019381     0.8802350087
   22      C      -3.0873132893     1.3317759815     0.2724329687
   23      H      -4.1212033134     1.0240884795     0.0918468042
   24      H      -3.0440671936     1.7716104245     1.2719843830
   25      H      -2.8472814853     2.1163659705    -0.4512144830
   26      C      -2.2070283652    -0.4860061337    -1.2117331274
   27      O      -2.0666090503    -1.6623310724    -1.4473245570
   28      H      -2.4058848317     0.2232156085    -2.0474114449
   29      H       3.2495070677     0.9893204588     0.7173008561
 ----------------------------------------------------------------
 Molecular Point Group                 C1    NOp =  1
 Largest Abelian Subgroup              C1    NOp =  1
 Nuclear Repulsion Energy =   857.7319703347 hartrees
 There are       50 alpha and       50 beta electrons
 Applying Cartesian multipole field
    Component          Value
    ---------          -----
     (2,0,0)        1.00000E-11
     (0,2,0)        2.00000E-11
     (0,0,2)       -3.00000E-11
 Nucleus-field energy     =     0.0000000123 hartrees
 Requested basis set is 6-311++G(d,p)
 There are 158 shells and 398 basis functions
 A cutoff of  1.0D-11 yielded  10863 shell pairs
 There are     68928 function pairs (     73291 Cartesian)
 Smallest overlap matrix eigenvalue = 2.70E-06

 Q-Chem warning in module stvman/mkSTV.C, line 306:

 Overlap eigenvalue is smaller than square root of threshold
 Use THRESH >= 12 to get rid of this warning

 Guess MOs from SCF MO coefficient file

 -----------------------------------------------------------------------
  General SCF calculation program by
  Eric Jon Sundstrom, Paul Horn, Yuezhi Mao, Dmitri Zuev, Alec White,
  David Stuck, Shaama M.S., Shane Yost, Joonho Lee, David Small,
  Daniel Levine, Susi Lehtola, Hugh Burton, Evgeny Epifanovsky
 -----------------------------------------------------------------------
 Exchange:     0.2000 Hartree-Fock + 0.0800 Slater + 0.7200 B88
 Correlation:  0.1900 VWN1RPA + 0.8100 LYP
 Using SG-1 standard quadrature grid
 using 6 threads for integral computing
 -------------------------------------------------------
 OpenMP Integral computing Module                
 Release: version 2.0, May 2017, Q-Chem Inc. Pleasanton 
 -------------------------------------------------------
 -------------------------------------------------------
 OpenMP BLAS3 based DFT computing Module                
 Release: version 1.0, May 2013, Q-Chem Inc. Pittsburgh 
 -------------------------------------------------------
 A restricted SCF calculation will be
 performed using DIIS
 SCF converges when DIIS error is below 1.0e-08
 ---------------------------------------
  Cycle       Energy         DIIS error
 ---------------------------------------
    1    -616.5313112022      2.15e-04  
    2    -616.5326931036      3.11e-05  
    3    -616.5327095158      2.15e-05  
    4    -616.5327120478      1.76e-05  
    5    -616.5327164364      2.78e-06  
    6    -616.5327165561      1.26e-06  
    7    -616.5327165845      3.25e-07  
    8    -616.5327165861      1.16e-07  
    9    -616.5327165863      5.48e-08  
   10    -616.5327165864      2.49e-08  
   11    -616.5327165864      7.25e-09  Convergence criterion met
 ---------------------------------------
 SCF time:   CPU 389.89s  wall 68.00s 
 SCF   energy in the final basis set =     -616.5327165864
 Total energy in the final basis set =     -616.5327165864

 --------------------------------------------------------------

                    Orbital Energies (a.u.)
 --------------------------------------------------------------

 Alpha MOs
 -- Occupied --
-19.1366 -19.1296 -19.1269 -10.2721 -10.2643 -10.2278 -10.2011 -10.1936
-10.1930 -10.1883 -10.1879 -10.1768 -10.1767  -1.0673  -1.0590  -1.0293
 -0.8598  -0.8164  -0.7577  -0.7523  -0.6767  -0.6495  -0.6337  -0.6087
 -0.5660  -0.5562  -0.5282  -0.5012  -0.4940  -0.4754  -0.4655  -0.4605
 -0.4573  -0.4436  -0.4245  -0.4135  -0.4064  -0.4022  -0.3932  -0.3884
 -0.3828  -0.3724  -0.3674  -0.3576  -0.3450  -0.3302  -0.3206  -0.2808
 -0.2697  -0.2597
 -- Virtual --
 -0.0472  -0.0430  -0.0173  -0.0048  -0.0020   0.0018   0.0148   0.0184
  0.0271   0.0285   0.0374   0.0429   0.0456   0.0504   0.0537   0.0678
  0.0693   0.0714   0.0842   0.0852   0.0892   0.0924   0.1012   0.1042
  0.1071   0.1102   0.1120   0.1161   0.1174   0.1220   0.1248   0.1283
  0.1317   0.1350   0.1389   0.1412   0.1446   0.1471   0.1489   0.1500
  0.1511   0.1532   0.1587   0.1617   0.1648   0.1670   0.1713   0.1767
  0.1814   0.1872   0.1910   0.1957   0.2001   0.2024   0.2115   0.2151
  0.2166   0.2204   0.2255   0.2295   0.2336   0.2392   0.2436   0.2487
  0.2511   0.2646   0.2689   0.2737   0.2758   0.2781   0.2853   0.2897
  0.2913   0.3015   0.3090   0.3114   0.3190   0.3210   0.3296   0.3333
  0.3363   0.3391   0.3428   0.3459   0.3532   0.3562   0.3605   0.3663
  0.3748   0.3778   0.3880   0.3941   0.4011   0.4197   0.4278   0.4335
  0.4386   0.4497   0.4653   0.4804   0.4953   0.5033   0.5057   0.5182
  0.5324   0.5341   0.5451   0.5468   0.5680   0.5836   0.5942   0.6002
  0.6107   0.6141   0.6244   0.6276   0.6340   0.6488   0.6496   0.6520
  0.6651   0.6713   0.6843   0.6954   0.7064   0.7148   0.7212   0.7324
  0.7331   0.7476   0.7489   0.7546   0.7553   0.7621   0.7716   0.7740
  0.7781   0.7843   0.7946   0.8017   0.8142   0.8294   0.8643   0.8890
  0.8947   0.9207   0.9287   0.9443   0.9509   0.9706   1.0093   1.0319
  1.0471   1.0660   1.1024   1.1130   1.1271   1.1422   1.1503   1.1730
  1.1821   1.1871   1.2001   1.2151   1.2348   1.2412   1.2425   1.2780
  1.2861   1.2997   1.3150   1.3258   1.3305   1.3613   1.3796   1.4060
  1.4196   1.4598   1.4710   1.4937   1.5012   1.5193   1.5358   1.5445
  1.5547   1.5621   1.5663   1.5784   1.5853   1.5956   1.6046   1.6073
  1.6193   1.6230   1.6278   1.6348   1.6466   1.6553   1.6653   1.6722
  1.6787   1.6879   1.7027   1.7090   1.7281   1.7357   1.7463   1.7570
  1.7645   1.7879   1.7977   1.8083   1.8166   1.8204   1.8295   1.8636
  1.8722   1.8774   1.9029   1.9238   1.9606   1.9663   1.9721   2.0059
  2.0224   2.0354   2.0566   2.0686   2.0697   2.0976   2.1286   2.1342
  2.1586   2.1770   2.1834   2.2012   2.2245   2.2460   2.2652   2.2956
  2.3123   2.3224   2.3263   2.3375   2.3609   2.3919   2.4035   2.4123
  2.4623   2.4753   2.4880   2.5019   2.5090   2.5456   2.5500   2.5666
  2.6050   2.6067   2.6193   2.6310   2.6470   2.6605   2.6659   2.6868
  2.7059   2.7157   2.7301   2.7352   2.7598   2.7677   2.7910   2.7982
  2.8181   2.8404   2.8498   2.8647   2.8762   2.8846   2.8935   2.9049
  2.9366   2.9484   2.9590   2.9733   2.9959   3.0104   3.0431   3.0473
  3.0747   3.0975   3.1251   3.1456   3.1718   3.1845   3.2467   3.2699
  3.2980   3.3613   3.3678   3.3804   3.4143   3.4162   3.4922   3.5111
  3.5275   3.5352   3.5714   3.7749   3.7887   3.7983   3.8127   3.8399
  3.8800   3.8834   3.9049   3.9343   3.9746   4.0050   4.0977   4.1291
  4.2156   4.2583   4.2650   4.2999   4.3493   4.3739   5.0614   5.0845
  5.1406   5.1770   5.1915   5.4277   5.6752   5.7275   5.7354  23.7751
 23.8278  23.8501  23.8819  23.8880  23.9146  23.9233  23.9373  23.9542
 23.9756  49.9564  49.9659  49.9888
 --------------------------------------------------------------

          Ground-State Mulliken Net Atomic Charges

     Atom                 Charge (a.u.)
  ----------------------------------------
      1 C                     0.544050
      2 H                     0.224429
      3 C                    -0.784108
      4 H                     0.245196
      5 O                    -0.207676
      6 H                     0.265255
      7 C                    -0.561890
      8 H                     0.181930
      9 H                     0.204833
     10 C                     0.617042
     11 C                    -0.315653
     12 O                    -0.202731
     13 H                     0.105460
     14 C                    -0.708179
     15 H                     0.185629
     16 H                     0.153984
     17 C                    -0.366180
     18 H                     0.163186
     19 H                     0.199183
     20 C                     0.038217
     21 H                     0.294783
     22 C                    -0.738855
     23 H                     0.169678
     24 H                     0.142081
     25 H                     0.149259
     26 C                    -0.163435
     27 O                    -0.191034
     28 H                     0.108902
     29 H                     0.246640
  ----------------------------------------
  Sum of atomic charges =     0.000000

 -----------------------------------------------------------------
                    Cartesian Multipole Moments
 -----------------------------------------------------------------
    Charge (ESU x 10^10)
                 0.0000
    Dipole Moment (Debye)
         X       0.5701      Y       4.4642      Z       1.0580
       Tot       4.6231
    Quadrupole Moments (Debye-Ang)
        XX     -78.9591     XY       1.0627     YY     -82.1926
        XZ       2.1245     YZ      -6.8886     ZZ     -85.9697
    Octopole Moments (Debye-Ang^2)
       XXX      -9.5821    XXY      24.9677    XYY       2.5715
       YYY     -19.4597    XXZ      11.7565    XYZ      -2.5744
       YYZ      19.8439    XZZ       2.4480    YZZ       9.5933
       ZZZ      -5.9611
    Hexadecapole Moments (Debye-Ang^3)
      XXXX   -1964.4847   XXXY      55.5920   XXYY    -509.4597
      XYYY       6.4721   YYYY    -716.4011   XXXZ      21.1066
      XXYZ     -40.5498   XYYZ      -2.8366   YYYZ     -49.8476
      XXZZ    -451.8345   XYZZ       0.6471   YYZZ    -233.3847
      XZZZ       6.8326   YZZZ      -4.5480   ZZZZ    -648.4083
 -----------------------------------------------------------------
 Calculating analytic gradient of the SCF energy
 Gradient of SCF Energy
            1           2           3           4           5           6
    1   0.0000480   0.0000000   0.0001234  -0.0000436  -0.0001253   0.0000597
    2  -0.0000430  -0.0000011  -0.0000221   0.0000234  -0.0000208   0.0000163
    3   0.0000667  -0.0000019   0.0000710  -0.0000425  -0.0000662   0.0000501
            7           8           9          10          11          12
    1   0.0000147  -0.0000146   0.0000264  -0.0001887   0.0001035   0.0000416
    2  -0.0000429   0.0000023   0.0000272   0.0001572  -0.0000690   0.0000763
    3  -0.0000346  -0.0000020   0.0000122  -0.0000987  -0.0000087   0.0000327
           13          14          15          16          17          18
    1  -0.0000594   0.0001393  -0.0000177  -0.0000139  -0.0000791  -0.0000107
    2  -0.0000177  -0.0000671   0.0000101   0.0000379  -0.0000243   0.0000123
    3  -0.0000354   0.0001346  -0.0000192  -0.0000260  -0.0000248   0.0000238
           19          20          21          22          23          24
    1  -0.0000157  -0.0000960   0.0000240   0.0000606  -0.0000179  -0.0000350
    2   0.0000005  -0.0000440   0.0000325   0.0000458   0.0000022  -0.0000602
    3   0.0000015  -0.0001308   0.0000158  -0.0000102  -0.0000346   0.0000124
           25          26          27          28          29
    1   0.0000160  -0.0000367   0.0000772  -0.0000179   0.0000377
    2   0.0000331  -0.0000254   0.0000354  -0.0000189  -0.0000559
    3   0.0000376   0.0000887  -0.0000211  -0.0000066   0.0000161
 Max gradient component =       1.887E-04
 RMS gradient           =       5.742E-05
 Gradient time:  CPU 103.15 s  wall 17.40 s
 Geometry Optimization Parameters
   NAtoms,    NIC,     NZ,  NCons,   NDum,   NFix, NCnnct, MaxDiis
       29     229       0       0       0       0       0       0

 Cartesian Hessian Update
 Hessian Updated using BFGS Update


** GEOMETRY OPTIMIZATION IN DELOCALIZED INTERNAL COORDINATES **
   Searching for a Minimum

   Optimization Cycle:  12

                       Coordinates (Angstroms)
     ATOM                X               Y               Z
      1  C        -0.6611572719    0.5130049601    0.5362271121
      2  H        -0.7228423047    1.0679902567    1.4827678626
      3  C         0.2035310655   -0.7287473587    0.8097769162
      4  H         0.2422144394   -1.3444780284   -0.0952181763
      5  O        -0.4184972485   -1.4761029550    1.8658136703
      6  H        -0.2412371003   -2.4113165689    1.7311559708
      7  C         1.6283661987   -0.3425703760    1.2350969891
      8  H         1.5614435538    0.1334929029    2.2191283569
      9  H         2.2235427949   -1.2516643270    1.3534975363
     10  C         2.3213837902    0.6145049367    0.2571794773
     11  C         2.8064959696   -0.0601154385   -1.0132214232
     12  O         2.8030280137   -1.2474916635   -1.2234108013
     13  H         3.2132941566    0.6419629193   -1.7765088269
     14  C         1.4374199997    1.8351272278   -0.0646407364
     15  H         1.9094015909    2.4500858382   -0.8391739136
     16  H         1.3667563233    2.4637025294    0.8294620410
     17  C         0.0297867757    1.4156641714   -0.5068175493
     18  H        -0.5718789087    2.3102626486   -0.6909672512
     19  H         0.0950839292    0.8852919695   -1.4657824132
     20  C        -2.1301313344    0.1358143593    0.1698299111
     21  H        -2.4285852161   -0.6383019381    0.8802350087
     22  C        -3.0873132893    1.3317759815    0.2724329687
     23  H        -4.1212033134    1.0240884795    0.0918468042
     24  H        -3.0440671936    1.7716104245    1.2719843830
     25  H        -2.8472814853    2.1163659705   -0.4512144830
     26  C        -2.2070283652   -0.4860061337   -1.2117331274
     27  O        -2.0666090503   -1.6623310724   -1.4473245570
     28  H        -2.4058848317    0.2232156085   -2.0474114449
     29  H         3.2495070677    0.9893204588    0.7173008561
   Point Group: c1    Number of degrees of freedom:    81


   Energy is   -616.532716586

 Hessian Updated using BFGS Update

 81 Hessian modes will be used to form the next step
  Hessian Eigenvalues:
     0.000460    0.002839    0.004232    0.006402    0.006507    0.006803
     0.007543    0.008543    0.020291    0.021010    0.034603    0.037700
     0.038668    0.041480    0.042196    0.044975    0.045390    0.046956
     0.048443    0.048503    0.050293    0.050418    0.054766    0.055793
     0.057021    0.057216    0.060041    0.060301    0.061963    0.069465
     0.079831    0.082511    0.084245    0.086040    0.093502    0.101031
     0.131573    0.147262    0.155647    0.158809    0.159487    0.160000
     0.160110    0.162475    0.164845    0.171054    0.174504    0.181472
     0.196245    0.201459    0.219437    0.223480    0.271421    0.271716
     0.278147    0.283203    0.291816    0.293520    0.300908    0.305943
     0.307757    0.321282    0.326265    0.332459    0.336445    0.338101
     0.339366    0.339565    0.339681    0.340430    0.340621    0.341187
     0.341493    0.342039    0.342597    0.342807    0.348298    0.424180
     0.522879    0.852019    0.924855

 Minimum Search - Taking Simple RFO Step
 Searching for Lamda that Minimizes Along All modes
 Value Taken    Lamda =  -0.00000631
 Step Taken.  Stepsize is  0.039149

                             Maximum     Tolerance    Cnvgd?
         Gradient           0.000166      0.000300     YES
         Displacement       0.017248      0.001200      NO
         Energy change     -0.000006      0.000001      NO


 New Cartesian Coordinates Obtained by Inverse Iteration

 Displacement from previous Coordinates is:  0.054066
 ----------------------------------------------------------------
             Standard Nuclear Orientation (Angstroms)
    I     Atom           X                Y                Z
 ----------------------------------------------------------------
    1      C      -0.6606541465     0.5128667009     0.5364357225
    2      H      -0.7220488533     1.0670651886     1.4834546100
    3      C       0.2041977047    -0.7291338535     0.8090952200
    4      H       0.2432350738    -1.3442856627    -0.0961505422
    5      O      -0.4167736818    -1.4778122557     1.8649532589
    6      H      -0.2491321049    -2.4136570485     1.7228858203
    7      C       1.6288238371    -0.3431233435     1.2348228845
    8      H       1.5618859281     0.1321219321     2.2192665592
    9      H       2.2239006911    -1.2523438921     1.3525461939
   10      C       2.3218822684     0.6149686594     0.2578983146
   11      C       2.8066238645    -0.0578659395    -1.0134678572
   12      O       2.7978391954    -1.2444878038    -1.2278135993
   13      H       3.2179159807     0.6449191117    -1.7737127513
   14      C       1.4375692070     1.8357901611    -0.0629717327
   15      H       1.9095927524     2.4516589689    -0.8367442786
   16      H       1.3666151262     2.4633582945     0.8318083294
   17      C       0.0301138096     1.4164435327    -0.5058900989
   18      H      -0.5715748360     2.3111359693    -0.6892937116
   19      H       0.0956660307     0.8869301811    -1.4652992479
   20      C      -2.1297677178     0.1361819775     0.1708254248
   21      H      -2.4288190247    -0.6358094069     0.8833390807
   22      C      -3.0864427436     1.3329312098     0.2701222924
   23      H      -4.1213456195     1.0235060910     0.0988037171
   24      H      -3.0367434094     1.7813216698     1.2655789345
   25      H      -2.8512900931     2.1113499019    -0.4616976905
   26      C      -2.2079897145    -0.4897259180    -1.2090237961
   27      O      -2.0686619516    -1.6668796510    -1.4410819009
   28      H      -2.4068482312     0.2169837932    -2.0468276216
   29      H       3.2497694135     0.9897472147     0.7184496267
 ----------------------------------------------------------------
 Molecular Point Group                 C1    NOp =  1
 Largest Abelian Subgroup              C1    NOp =  1
 Nuclear Repulsion Energy =   857.7572492441 hartrees
 There are       50 alpha and       50 beta electrons
 Applying Cartesian multipole field
    Component          Value
    ---------          -----
     (2,0,0)        1.00000E-11
     (0,2,0)        2.00000E-11
     (0,0,2)       -3.00000E-11
 Nucleus-field energy     =     0.0000000123 hartrees
 Requested basis set is 6-311++G(d,p)
 There are 158 shells and 398 basis functions
 A cutoff of  1.0D-11 yielded  10863 shell pairs
 There are     68929 function pairs (     73293 Cartesian)
 Smallest overlap matrix eigenvalue = 2.71E-06

 Q-Chem warning in module stvman/mkSTV.C, line 306:

 Overlap eigenvalue is smaller than square root of threshold
 Use THRESH >= 12 to get rid of this warning

 Guess MOs from SCF MO coefficient file

 -----------------------------------------------------------------------
  General SCF calculation program by
  Eric Jon Sundstrom, Paul Horn, Yuezhi Mao, Dmitri Zuev, Alec White,
  David Stuck, Shaama M.S., Shane Yost, Joonho Lee, David Small,
  Daniel Levine, Susi Lehtola, Hugh Burton, Evgeny Epifanovsky
 -----------------------------------------------------------------------
 Exchange:     0.2000 Hartree-Fock + 0.0800 Slater + 0.7200 B88
 Correlation:  0.1900 VWN1RPA + 0.8100 LYP
 Using SG-1 standard quadrature grid
 using 6 threads for integral computing
 -------------------------------------------------------
 OpenMP Integral computing Module                
 Release: version 2.0, May 2017, Q-Chem Inc. Pleasanton 
 -------------------------------------------------------
 -------------------------------------------------------
 OpenMP BLAS3 based DFT computing Module                
 Release: version 1.0, May 2013, Q-Chem Inc. Pittsburgh 
 -------------------------------------------------------
 A restricted SCF calculation will be
 performed using DIIS
 SCF converges when DIIS error is below 1.0e-08
 ---------------------------------------
  Cycle       Energy         DIIS error
 ---------------------------------------
    1    -616.5326348806      5.41e-05  
    2    -616.5327207013      7.14e-06  
    3    -616.5327212293      6.95e-06  
    4    -616.5327217074      3.90e-06  
    5    -616.5327219239      5.44e-07  
    6    -616.5327219287      2.32e-07  
    7    -616.5327219297      5.80e-08  
    8    -616.5327219298      3.37e-08  
    9    -616.5327219298      1.02e-08  
   10    -616.5327219298      3.79e-09  Convergence criterion met
 ---------------------------------------
 SCF time:   CPU 354.48s  wall 62.00s 
 SCF   energy in the final basis set =     -616.5327219298
 Total energy in the final basis set =     -616.5327219298

 --------------------------------------------------------------

                    Orbital Energies (a.u.)
 --------------------------------------------------------------

 Alpha MOs
 -- Occupied --
-19.1366 -19.1297 -19.1268 -10.2721 -10.2644 -10.2277 -10.2010 -10.1936
-10.1930 -10.1883 -10.1879 -10.1768 -10.1767  -1.0672  -1.0590  -1.0292
 -0.8598  -0.8164  -0.7577  -0.7523  -0.6767  -0.6495  -0.6336  -0.6087
 -0.5660  -0.5563  -0.5281  -0.5012  -0.4940  -0.4754  -0.4656  -0.4605
 -0.4572  -0.4437  -0.4243  -0.4136  -0.4064  -0.4022  -0.3933  -0.3884
 -0.3828  -0.3724  -0.3674  -0.3576  -0.3448  -0.3302  -0.3208  -0.2807
 -0.2697  -0.2598
 -- Virtual --
 -0.0472  -0.0431  -0.0173  -0.0049  -0.0019   0.0019   0.0148   0.0184
  0.0271   0.0285   0.0374   0.0428   0.0457   0.0504   0.0536   0.0679
  0.0694   0.0713   0.0843   0.0852   0.0892   0.0925   0.1011   0.1042
  0.1071   0.1101   0.1120   0.1161   0.1174   0.1220   0.1248   0.1282
  0.1316   0.1350   0.1389   0.1412   0.1447   0.1471   0.1489   0.1500
  0.1512   0.1531   0.1588   0.1617   0.1648   0.1671   0.1712   0.1768
  0.1812   0.1873   0.1911   0.1956   0.2002   0.2025   0.2113   0.2152
  0.2165   0.2206   0.2255   0.2295   0.2338   0.2393   0.2435   0.2487
  0.2509   0.2645   0.2688   0.2736   0.2757   0.2780   0.2853   0.2896
  0.2913   0.3017   0.3091   0.3112   0.3190   0.3209   0.3295   0.3334
  0.3364   0.3395   0.3428   0.3459   0.3532   0.3560   0.3607   0.3662
  0.3745   0.3776   0.3880   0.3942   0.4013   0.4199   0.4278   0.4337
  0.4386   0.4499   0.4654   0.4805   0.4951   0.5033   0.5054   0.5182
  0.5324   0.5341   0.5453   0.5468   0.5681   0.5837   0.5943   0.6002
  0.6108   0.6139   0.6247   0.6275   0.6342   0.6487   0.6496   0.6523
  0.6655   0.6713   0.6839   0.6956   0.7064   0.7149   0.7212   0.7324
  0.7332   0.7475   0.7491   0.7546   0.7553   0.7624   0.7716   0.7742
  0.7780   0.7843   0.7946   0.8014   0.8143   0.8293   0.8637   0.8888
  0.8947   0.9210   0.9286   0.9446   0.9511   0.9705   1.0092   1.0315
  1.0467   1.0659   1.1022   1.1129   1.1270   1.1423   1.1500   1.1725
  1.1821   1.1870   1.2002   1.2147   1.2344   1.2411   1.2425   1.2782
  1.2857   1.2998   1.3150   1.3254   1.3306   1.3615   1.3802   1.4058
  1.4193   1.4595   1.4716   1.4943   1.5011   1.5193   1.5359   1.5442
  1.5546   1.5622   1.5663   1.5784   1.5854   1.5954   1.6045   1.6071
  1.6195   1.6228   1.6279   1.6348   1.6464   1.6552   1.6652   1.6723
  1.6784   1.6880   1.7027   1.7088   1.7282   1.7358   1.7466   1.7572
  1.7643   1.7878   1.7973   1.8085   1.8167   1.8203   1.8295   1.8637
  1.8728   1.8772   1.9025   1.9237   1.9601   1.9665   1.9723   2.0061
  2.0228   2.0357   2.0565   2.0688   2.0696   2.0978   2.1284   2.1340
  2.1589   2.1768   2.1834   2.2017   2.2242   2.2461   2.2652   2.2955
  2.3123   2.3223   2.3263   2.3374   2.3609   2.3922   2.4034   2.4127
  2.4622   2.4753   2.4880   2.5019   2.5091   2.5456   2.5500   2.5665
  2.6052   2.6065   2.6192   2.6311   2.6470   2.6603   2.6658   2.6867
  2.7060   2.7162   2.7299   2.7356   2.7599   2.7680   2.7908   2.7983
  2.8181   2.8402   2.8495   2.8644   2.8762   2.8846   2.8935   2.9052
  2.9365   2.9485   2.9590   2.9734   2.9959   3.0110   3.0429   3.0481
  3.0745   3.0975   3.1244   3.1445   3.1705   3.1855   3.2469   3.2702
  3.2969   3.3615   3.3678   3.3803   3.4147   3.4164   3.4921   3.5107
  3.5275   3.5353   3.5714   3.7750   3.7888   3.7985   3.8128   3.8400
  3.8796   3.8834   3.9046   3.9345   3.9749   4.0051   4.0976   4.1289
  4.2157   4.2578   4.2648   4.2995   4.3494   4.3739   5.0614   5.0843
  5.1408   5.1772   5.1920   5.4276   5.6754   5.7276   5.7352  23.7751
 23.8278  23.8501  23.8819  23.8880  23.9145  23.9233  23.9373  23.9542
 23.9756  49.9565  49.9659  49.9886
 --------------------------------------------------------------

          Ground-State Mulliken Net Atomic Charges

     Atom                 Charge (a.u.)
  ----------------------------------------
      1 C                     0.542417
      2 H                     0.224044
      3 C                    -0.786725
      4 H                     0.245101
      5 O                    -0.208003
      6 H                     0.265843
      7 C                    -0.557629
      8 H                     0.181806
      9 H                     0.204976
     10 C                     0.615027
     11 C                    -0.315955
     12 O                    -0.202558
     13 H                     0.105328
     14 C                    -0.705866
     15 H                     0.185565
     16 H                     0.154120
     17 C                    -0.365682
     18 H                     0.163401
     19 H                     0.199211
     20 C                     0.036619
     21 H                     0.294493
     22 C                    -0.738368
     23 H                     0.169799
     24 H                     0.142050
     25 H                     0.149301
     26 C                    -0.162236
     27 O                    -0.191263
     28 H                     0.108581
     29 H                     0.246603
  ----------------------------------------
  Sum of atomic charges =     0.000000

 -----------------------------------------------------------------
                    Cartesian Multipole Moments
 -----------------------------------------------------------------
    Charge (ESU x 10^10)
                 0.0000
    Dipole Moment (Debye)
         X       0.5660      Y       4.4654      Z       1.0458
       Tot       4.6210
    Quadrupole Moments (Debye-Ang)
        XX     -78.9070     XY       1.0660     YY     -82.1947
        XZ       2.1223     YZ      -6.8432     ZZ     -86.0030
    Octopole Moments (Debye-Ang^2)
       XXX      -9.2974    XXY      24.8830    XYY       2.6066
       YYY     -19.4273    XXZ      11.7333    XYZ      -2.5264
       YYZ      19.7413    XZZ       2.3190    YZZ       9.7204
       ZZZ      -6.1620
    Hexadecapole Moments (Debye-Ang^3)
      XXXX   -1963.0936   XXXY      54.3688   XXYY    -509.3709
      XYYY       5.7123   YYYY    -717.3031   XXXZ      20.9556
      XXYZ     -40.5626   XYYZ      -3.0656   YYYZ     -49.6894
      XXZZ    -451.6068   XYZZ       0.6558   YYZZ    -233.6957
      XZZZ       7.1433   YZZZ      -4.1433   ZZZZ    -647.7554
 -----------------------------------------------------------------
 Calculating analytic gradient of the SCF energy
 Gradient of SCF Energy
            1           2           3           4           5           6
    1   0.0000233  -0.0000048   0.0001430  -0.0000337  -0.0000816   0.0000554
    2  -0.0000362  -0.0000163  -0.0000111   0.0000219  -0.0000407   0.0000251
    3   0.0000486   0.0000002   0.0000382  -0.0000116  -0.0000471   0.0000422
            7           8           9          10          11          12
    1  -0.0000361  -0.0000037   0.0000235  -0.0001672   0.0001052   0.0000279
    2  -0.0000772   0.0000148   0.0000263   0.0001386  -0.0000689   0.0000727
    3   0.0000005   0.0000036   0.0000115  -0.0001109   0.0000132   0.0000167
           13          14          15          16          17          18
    1  -0.0000535   0.0001151  -0.0000192  -0.0000073  -0.0000921   0.0000135
    2  -0.0000089  -0.0000509   0.0000050   0.0000337  -0.0000092  -0.0000008
    3  -0.0000360   0.0001386  -0.0000189  -0.0000248  -0.0000428   0.0000279
           19          20          21          22          23          24
    1  -0.0000021   0.0000315  -0.0000001  -0.0000003  -0.0000057  -0.0000209
    2   0.0000089   0.0000113   0.0000211   0.0000534  -0.0000046  -0.0000355
    3   0.0000059  -0.0000942   0.0000083  -0.0000073  -0.0000206   0.0000069
           25          26          27          28          29
    1  -0.0000030  -0.0000832   0.0000737  -0.0000278   0.0000301
    2   0.0000056  -0.0000399   0.0000453  -0.0000309  -0.0000525
    3   0.0000379   0.0000406  -0.0000279  -0.0000198   0.0000208
 Max gradient component =       1.672E-04
 RMS gradient           =       5.142E-05
 Gradient time:  CPU 103.15 s  wall 17.40 s
 Geometry Optimization Parameters
   NAtoms,    NIC,     NZ,  NCons,   NDum,   NFix, NCnnct, MaxDiis
       29     229       0       0       0       0       0       0

 Cartesian Hessian Update
 Hessian Updated using BFGS Update


** GEOMETRY OPTIMIZATION IN DELOCALIZED INTERNAL COORDINATES **
   Searching for a Minimum

   Optimization Cycle:  13

                       Coordinates (Angstroms)
     ATOM                X               Y               Z
      1  C        -0.6606541465    0.5128667009    0.5364357225
      2  H        -0.7220488533    1.0670651886    1.4834546100
      3  C         0.2041977047   -0.7291338535    0.8090952200
      4  H         0.2432350738   -1.3442856627   -0.0961505422
      5  O        -0.4167736818   -1.4778122557    1.8649532589
      6  H        -0.2491321049   -2.4136570485    1.7228858203
      7  C         1.6288238371   -0.3431233435    1.2348228845
      8  H         1.5618859281    0.1321219321    2.2192665592
      9  H         2.2239006911   -1.2523438921    1.3525461939
     10  C         2.3218822684    0.6149686594    0.2578983146
     11  C         2.8066238645   -0.0578659395   -1.0134678572
     12  O         2.7978391954   -1.2444878038   -1.2278135993
     13  H         3.2179159807    0.6449191117   -1.7737127513
     14  C         1.4375692070    1.8357901611   -0.0629717327
     15  H         1.9095927524    2.4516589689   -0.8367442786
     16  H         1.3666151262    2.4633582945    0.8318083294
     17  C         0.0301138096    1.4164435327   -0.5058900989
     18  H        -0.5715748360    2.3111359693   -0.6892937116
     19  H         0.0956660307    0.8869301811   -1.4652992479
     20  C        -2.1297677178    0.1361819775    0.1708254248
     21  H        -2.4288190247   -0.6358094069    0.8833390807
     22  C        -3.0864427436    1.3329312098    0.2701222924
     23  H        -4.1213456195    1.0235060910    0.0988037171
     24  H        -3.0367434094    1.7813216698    1.2655789345
     25  H        -2.8512900931    2.1113499019   -0.4616976905
     26  C        -2.2079897145   -0.4897259180   -1.2090237961
     27  O        -2.0686619516   -1.6668796510   -1.4410819009
     28  H        -2.4068482312    0.2169837932   -2.0468276216
     29  H         3.2497694135    0.9897472147    0.7184496267
   Point Group: c1    Number of degrees of freedom:    81


   Energy is   -616.532721930

 Hessian Updated using BFGS Update

 81 Hessian modes will be used to form the next step
  Hessian Eigenvalues:
     0.000487    0.001127    0.003509    0.006181    0.006405    0.006545
     0.007447    0.007904    0.020155    0.021237    0.034748    0.037732
     0.039891    0.041529    0.042284    0.045277    0.045368    0.047094
     0.048476    0.048554    0.050380    0.050397    0.054806    0.055771
     0.056881    0.057061    0.059852    0.060348    0.062125    0.069119
     0.079891    0.082682    0.084004    0.085986    0.093999    0.101059
     0.131583    0.147255    0.155627    0.159104    0.159525    0.160011
     0.160253    0.161597    0.164676    0.170392    0.173940    0.182406
     0.196072    0.202250    0.219416    0.223484    0.271379    0.271840
     0.277958    0.281917    0.291857    0.294157    0.300888    0.305501
     0.308635    0.323533    0.326575    0.332458    0.336447    0.338208
     0.339345    0.339535    0.339674    0.340388    0.340652    0.341181
     0.341592    0.342173    0.342607    0.343244    0.349320    0.424007
     0.522822    0.851076    0.924758

 Minimum Search - Taking Simple RFO Step
 Searching for Lamda that Minimizes Along All modes
 Value Taken    Lamda =  -0.00001591
 Step Taken.  Stepsize is  0.112519

                             Maximum     Tolerance    Cnvgd?
         Gradient           0.000105      0.000300     YES
         Displacement       0.042344      0.001200      NO
         Energy change     -0.000005      0.000001      NO


 New Cartesian Coordinates Obtained by Inverse Iteration

 Displacement from previous Coordinates is:  0.175460
 ----------------------------------------------------------------
             Standard Nuclear Orientation (Angstroms)
    I     Atom           X                Y                Z
 ----------------------------------------------------------------
    1      C      -0.6600031871     0.5120385057     0.5387630104
    2      H      -0.7201900329     1.0638346159     1.4872855508
    3      C       0.2052753365    -0.7308828198     0.8071294612
    4      H       0.2441375692    -1.3437390712    -0.0995219057
    5      O      -0.4126837755    -1.4832652811     1.8623459431
    6      H      -0.2622534778    -2.4197572505     1.7062969433
    7      C       1.6303690461    -0.3462054365     1.2323552914
    8      H       1.5647051994     0.1246130476     2.2189953849
    9      H       2.2251850490    -1.2561856217     1.3453849543
   10      C       2.3226906413     0.6164066597     0.2593813542
   11      C       2.8050930284    -0.0490839897    -1.0162869531
   12      O       2.7774975162    -1.2325656913    -1.2460997108
   13      H       3.2320836169     0.6565142980    -1.7652398070
   14      C       1.4364720114     1.8379561049    -0.0565405544
   15      H       1.9081148073     2.4581217433    -0.8270448367
   16      H       1.3645863488     2.4608095976     0.8414546980
   17      C       0.0297395327     1.4185916626    -0.5014764998
   18      H      -0.5727251466     2.3131949111    -0.6826835372
   19      H       0.0959098727     0.8916231132    -1.4622246335
   20      C      -2.1292371750     0.1365759385     0.1750804355
   21      H      -2.4318084825    -0.6278112449     0.8942475452
   22      C      -3.0826300565     1.3372756617     0.2600029250
   23      H      -4.1203724922     1.0249986648     0.1135894388
   24      H      -3.0159704691     1.8117905038     1.2423199756
   25      H      -2.8583805873     2.0957381381    -0.4958140573
   26      C      -2.2088860863    -0.5023664989    -1.1989911870
   27      O      -2.0895233710    -1.6841799156    -1.4177959035
   28      H      -2.3896782726     0.1989649663    -2.0453873584
   29      H       3.2500217921     0.9911504715     0.7207851933
 ----------------------------------------------------------------
 Molecular Point Group                 C1    NOp =  1
 Largest Abelian Subgroup              C1    NOp =  1
 Nuclear Repulsion Energy =   857.8400270756 hartrees
 There are       50 alpha and       50 beta electrons
 Applying Cartesian multipole field
    Component          Value
    ---------          -----
     (2,0,0)        1.00000E-11
     (0,2,0)        2.00000E-11
     (0,0,2)       -3.00000E-11
 Nucleus-field energy     =     0.0000000124 hartrees
 Requested basis set is 6-311++G(d,p)
 There are 158 shells and 398 basis functions
 A cutoff of  1.0D-11 yielded  10865 shell pairs
 There are     68936 function pairs (     73300 Cartesian)
 Smallest overlap matrix eigenvalue = 2.71E-06

 Q-Chem warning in module stvman/mkSTV.C, line 306:

 Overlap eigenvalue is smaller than square root of threshold
 Use THRESH >= 12 to get rid of this warning

 Guess MOs from SCF MO coefficient file

 -----------------------------------------------------------------------
  General SCF calculation program by
  Eric Jon Sundstrom, Paul Horn, Yuezhi Mao, Dmitri Zuev, Alec White,
  David Stuck, Shaama M.S., Shane Yost, Joonho Lee, David Small,
  Daniel Levine, Susi Lehtola, Hugh Burton, Evgeny Epifanovsky
 -----------------------------------------------------------------------
 Exchange:     0.2000 Hartree-Fock + 0.0800 Slater + 0.7200 B88
 Correlation:  0.1900 VWN1RPA + 0.8100 LYP
 Using SG-1 standard quadrature grid
 using 6 threads for integral computing
 -------------------------------------------------------
 OpenMP Integral computing Module                
 Release: version 2.0, May 2017, Q-Chem Inc. Pleasanton 
 -------------------------------------------------------
 -------------------------------------------------------
 OpenMP BLAS3 based DFT computing Module                
 Release: version 1.0, May 2013, Q-Chem Inc. Pittsburgh 
 -------------------------------------------------------
 A restricted SCF calculation will be
 performed using DIIS
 SCF converges when DIIS error is below 1.0e-08
 ---------------------------------------
  Cycle       Energy         DIIS error
 ---------------------------------------
    1    -616.5316671502      1.81e-04  
    2    -616.5327135994      2.51e-05  
    3    -616.5327269489      1.44e-05  
    4    -616.5327278456      1.26e-05  
    5    -616.5327300836      2.17e-06  
    6    -616.5327301540      9.21e-07  
    7    -616.5327301701      1.39e-07  
    8    -616.5327301704      1.10e-07  
    9    -616.5327301706      3.71e-08  
   10    -616.5327301705      1.18e-08  
   11    -616.5327301706      4.31e-09  Convergence criterion met
 ---------------------------------------
 SCF time:   CPU 389.62s  wall 68.00s 
 SCF   energy in the final basis set =     -616.5327301706
 Total energy in the final basis set =     -616.5327301706

 --------------------------------------------------------------

                    Orbital Energies (a.u.)
 --------------------------------------------------------------

 Alpha MOs
 -- Occupied --
-19.1367 -19.1297 -19.1266 -10.2722 -10.2644 -10.2277 -10.2010 -10.1935
-10.1932 -10.1884 -10.1879 -10.1768 -10.1767  -1.0673  -1.0591  -1.0290
 -0.8598  -0.8165  -0.7577  -0.7523  -0.6769  -0.6494  -0.6335  -0.6088
 -0.5661  -0.5563  -0.5279  -0.5014  -0.4942  -0.4754  -0.4657  -0.4605
 -0.4571  -0.4436  -0.4239  -0.4137  -0.4065  -0.4022  -0.3935  -0.3885
 -0.3828  -0.3724  -0.3676  -0.3576  -0.3444  -0.3303  -0.3211  -0.2805
 -0.2698  -0.2598
 -- Virtual --
 -0.0472  -0.0431  -0.0173  -0.0049  -0.0018   0.0019   0.0148   0.0183
  0.0271   0.0286   0.0373   0.0427   0.0458   0.0506   0.0536   0.0679
  0.0693   0.0711   0.0845   0.0852   0.0892   0.0925   0.1009   0.1041
  0.1070   0.1099   0.1118   0.1162   0.1175   0.1219   0.1246   0.1281
  0.1315   0.1350   0.1389   0.1414   0.1450   0.1472   0.1490   0.1499
  0.1513   0.1530   0.1586   0.1616   0.1649   0.1673   0.1711   0.1771
  0.1805   0.1876   0.1914   0.1953   0.2003   0.2025   0.2110   0.2153
  0.2166   0.2211   0.2254   0.2297   0.2341   0.2394   0.2433   0.2486
  0.2505   0.2644   0.2688   0.2732   0.2759   0.2779   0.2849   0.2892
  0.2913   0.3022   0.3091   0.3113   0.3187   0.3204   0.3293   0.3335
  0.3365   0.3404   0.3429   0.3461   0.3533   0.3555   0.3612   0.3660
  0.3739   0.3771   0.3879   0.3945   0.4023   0.4204   0.4282   0.4339
  0.4386   0.4504   0.4654   0.4810   0.4940   0.5034   0.5048   0.5181
  0.5323   0.5335   0.5455   0.5468   0.5684   0.5837   0.5943   0.6004
  0.6108   0.6130   0.6252   0.6275   0.6347   0.6483   0.6496   0.6536
  0.6661   0.6712   0.6830   0.6960   0.7062   0.7159   0.7212   0.7319
  0.7334   0.7472   0.7489   0.7547   0.7554   0.7630   0.7715   0.7745
  0.7777   0.7842   0.7943   0.8003   0.8153   0.8292   0.8617   0.8886
  0.8948   0.9225   0.9283   0.9458   0.9519   0.9706   1.0086   1.0300
  1.0457   1.0659   1.1027   1.1126   1.1268   1.1425   1.1494   1.1698
  1.1823   1.1879   1.2010   1.2132   1.2334   1.2406   1.2428   1.2774
  1.2851   1.2994   1.3145   1.3245   1.3305   1.3619   1.3811   1.4051
  1.4190   1.4585   1.4732   1.4956   1.5012   1.5201   1.5363   1.5434
  1.5543   1.5625   1.5660   1.5782   1.5858   1.5947   1.6033   1.6068
  1.6201   1.6225   1.6284   1.6346   1.6465   1.6549   1.6657   1.6724
  1.6775   1.6877   1.7028   1.7083   1.7285   1.7361   1.7469   1.7583
  1.7630   1.7878   1.7959   1.8098   1.8170   1.8202   1.8301   1.8639
  1.8739   1.8773   1.9018   1.9232   1.9590   1.9670   1.9724   2.0073
  2.0229   2.0364   2.0563   2.0691   2.0694   2.0980   2.1277   2.1334
  2.1596   2.1761   2.1839   2.2027   2.2242   2.2464   2.2646   2.2956
  2.3126   2.3221   2.3266   2.3368   2.3605   2.3926   2.4030   2.4136
  2.4615   2.4752   2.4882   2.5018   2.5090   2.5455   2.5499   2.5660
  2.6049   2.6059   2.6186   2.6317   2.6473   2.6594   2.6655   2.6860
  2.7068   2.7166   2.7295   2.7364   2.7594   2.7699   2.7906   2.7989
  2.8181   2.8401   2.8493   2.8636   2.8767   2.8847   2.8934   2.9060
  2.9368   2.9490   2.9587   2.9740   2.9960   3.0121   3.0424   3.0498
  3.0734   3.0974   3.1227   3.1420   3.1689   3.1883   3.2473   3.2704
  3.2950   3.3619   3.3683   3.3804   3.4151   3.4176   3.4917   3.5100
  3.5270   3.5353   3.5715   3.7755   3.7890   3.7988   3.8131   3.8403
  3.8792   3.8836   3.9039   3.9360   3.9759   4.0062   4.0981   4.1288
  4.2155   4.2562   4.2643   4.2974   4.3493   4.3743   5.0612   5.0848
  5.1417   5.1774   5.1929   5.4275   5.6757   5.7277   5.7346  23.7753
 23.8277  23.8501  23.8816  23.8880  23.9143  23.9235  23.9372  23.9542
 23.9755  49.9567  49.9656  49.9881
 --------------------------------------------------------------

          Ground-State Mulliken Net Atomic Charges

     Atom                 Charge (a.u.)
  ----------------------------------------
      1 C                     0.535371
      2 H                     0.223228
      3 C                    -0.789134
      4 H                     0.244777
      5 O                    -0.208168
      6 H                     0.266950
      7 C                    -0.548682
      8 H                     0.181741
      9 H                     0.204932
     10 C                     0.608640
     11 C                    -0.316667
     12 O                    -0.202059
     13 H                     0.104967
     14 C                    -0.699376
     15 H                     0.185604
     16 H                     0.154525
     17 C                    -0.362590
     18 H                     0.164108
     19 H                     0.198846
     20 C                     0.029931
     21 H                     0.294027
     22 C                    -0.735407
     23 H                     0.170312
     24 H                     0.142265
     25 H                     0.149185
     26 C                    -0.159129
     27 O                    -0.192112
     28 H                     0.107440
     29 H                     0.246475
  ----------------------------------------
  Sum of atomic charges =     0.000000

 -----------------------------------------------------------------
                    Cartesian Multipole Moments
 -----------------------------------------------------------------
    Charge (ESU x 10^10)
                 0.0000
    Dipole Moment (Debye)
         X       0.6072      Y       4.4780      Z       1.0235
       Tot       4.6334
    Quadrupole Moments (Debye-Ang)
        XX     -78.8487     XY       0.9304     YY     -82.2191
        XZ       2.1155     YZ      -6.7437     ZZ     -86.0573
    Octopole Moments (Debye-Ang^2)
       XXX      -7.5790    XXY      24.8865    XYY       3.1910
       YYY     -19.1880    XXZ      11.8098    XYZ      -2.4188
       YYZ      19.5139    XZZ       2.0868    YZZ       9.9749
       ZZZ      -6.6093
    Hexadecapole Moments (Debye-Ang^3)
      XXXX   -1958.9046   XXXY      48.7130   XXYY    -509.5076
      XYYY       1.8649   YYYY    -720.7167   XXXZ      19.8227
      XXYZ     -40.7687   XYYZ      -3.7028   YYYZ     -49.3147
      XXZZ    -451.1963   XYZZ       0.3196   YYZZ    -234.3300
      XZZZ       8.2459   YZZZ      -3.2134   ZZZZ    -645.3307
 -----------------------------------------------------------------
 Calculating analytic gradient of the SCF energy
 Gradient of SCF Energy
            1           2           3           4           5           6
    1  -0.0000877  -0.0000256   0.0000844   0.0000013  -0.0000354   0.0000602
    2  -0.0000065  -0.0000053  -0.0000008   0.0000051  -0.0000803   0.0000160
    3   0.0000161   0.0000016  -0.0000501   0.0000146  -0.0000011   0.0000414
            7           8           9          10          11          12
    1  -0.0000843   0.0000128   0.0000161  -0.0000200   0.0000351   0.0000026
    2  -0.0000779   0.0000201   0.0000108   0.0000322  -0.0000942   0.0000735
    3   0.0000385  -0.0000034  -0.0000005  -0.0000712   0.0000468  -0.0000090
           13          14          15          16          17          18
    1  -0.0000117   0.0000115  -0.0000094   0.0000046  -0.0000834   0.0000018
    2   0.0000306   0.0000227  -0.0000029   0.0000055  -0.0000182  -0.0000027
    3  -0.0000101   0.0000753  -0.0000036  -0.0000052  -0.0000161   0.0000162
           19          20          21          22          23          24
    1  -0.0000119   0.0002344  -0.0000390  -0.0000495   0.0000199   0.0000176
    2  -0.0000020   0.0001097  -0.0000315   0.0000464  -0.0000220   0.0000115
    3   0.0000021   0.0000748  -0.0000262  -0.0000156   0.0000252  -0.0000192
           25          26          27          28          29
    1  -0.0000098  -0.0000368   0.0000450  -0.0000525   0.0000097
    2  -0.0000229  -0.0000705   0.0000702  -0.0000095  -0.0000073
    3  -0.0000321  -0.0000722   0.0000012  -0.0000262   0.0000082
 Max gradient component =       2.344E-04
 RMS gradient           =       4.725E-05
 Gradient time:  CPU 103.30 s  wall 17.42 s
 Geometry Optimization Parameters
   NAtoms,    NIC,     NZ,  NCons,   NDum,   NFix, NCnnct, MaxDiis
       29     229       0       0       0       0       0       0

 Cartesian Hessian Update
 Hessian Updated using BFGS Update


** GEOMETRY OPTIMIZATION IN DELOCALIZED INTERNAL COORDINATES **
   Searching for a Minimum

   Optimization Cycle:  14

                       Coordinates (Angstroms)
     ATOM                X               Y               Z
      1  C        -0.6600031871    0.5120385057    0.5387630104
      2  H        -0.7201900329    1.0638346159    1.4872855508
      3  C         0.2052753365   -0.7308828198    0.8071294612
      4  H         0.2441375692   -1.3437390712   -0.0995219057
      5  O        -0.4126837755   -1.4832652811    1.8623459431
      6  H        -0.2622534778   -2.4197572505    1.7062969433
      7  C         1.6303690461   -0.3462054365    1.2323552914
      8  H         1.5647051994    0.1246130476    2.2189953849
      9  H         2.2251850490   -1.2561856217    1.3453849543
     10  C         2.3226906413    0.6164066597    0.2593813542
     11  C         2.8050930284   -0.0490839897   -1.0162869531
     12  O         2.7774975162   -1.2325656913   -1.2460997108
     13  H         3.2320836169    0.6565142980   -1.7652398070
     14  C         1.4364720114    1.8379561049   -0.0565405544
     15  H         1.9081148073    2.4581217433   -0.8270448367
     16  H         1.3645863488    2.4608095976    0.8414546980
     17  C         0.0297395327    1.4185916626   -0.5014764998
     18  H        -0.5727251466    2.3131949111   -0.6826835372
     19  H         0.0959098727    0.8916231132   -1.4622246335
     20  C        -2.1292371750    0.1365759385    0.1750804355
     21  H        -2.4318084825   -0.6278112449    0.8942475452
     22  C        -3.0826300565    1.3372756617    0.2600029250
     23  H        -4.1203724922    1.0249986648    0.1135894388
     24  H        -3.0159704691    1.8117905038    1.2423199756
     25  H        -2.8583805873    2.0957381381   -0.4958140573
     26  C        -2.2088860863   -0.5023664989   -1.1989911870
     27  O        -2.0895233710   -1.6841799156   -1.4177959035
     28  H        -2.3896782726    0.1989649663   -2.0453873584
     29  H         3.2500217921    0.9911504715    0.7207851933
   Point Group: c1    Number of degrees of freedom:    81


   Energy is   -616.532730171

 Hessian Updated using BFGS Update

 81 Hessian modes will be used to form the next step
  Hessian Eigenvalues:
     0.000481    0.001137    0.003420    0.006049    0.006428    0.006541
     0.007432    0.008021    0.020138    0.021236    0.034752    0.037732
     0.039896    0.041533    0.042285    0.045268    0.045509    0.047093
     0.048476    0.048562    0.050387    0.050388    0.054806    0.055778
     0.056903    0.057066    0.059860    0.060350    0.062056    0.069194
     0.079890    0.082718    0.084020    0.085944    0.094025    0.101302
     0.131663    0.147236    0.155731    0.159109    0.159677    0.160007
     0.160286    0.161300    0.164841    0.169989    0.174745    0.182472
     0.196171    0.202351    0.219648    0.223493    0.271453    0.273269
     0.277839    0.281621    0.291875    0.294153    0.300875    0.305842
     0.308650    0.323918    0.326948    0.332462    0.336460    0.338204
     0.339341    0.339539    0.339688    0.340395    0.340651    0.341203
     0.341609    0.342177    0.342607    0.343256    0.349137    0.424011
     0.522752    0.850707    0.924781

 Minimum Search - Taking Simple RFO Step
 Searching for Lamda that Minimizes Along All modes
 Value Taken    Lamda =  -0.00000286
 Step Taken.  Stepsize is  0.026445

                             Maximum     Tolerance    Cnvgd?
         Gradient           0.000123      0.000300     YES
         Displacement       0.014333      0.001200      NO
         Energy change     -0.000008      0.000001      NO


 New Cartesian Coordinates Obtained by Inverse Iteration

 Displacement from previous Coordinates is:  0.026913
 ----------------------------------------------------------------
             Standard Nuclear Orientation (Angstroms)
    I     Atom           X                Y                Z
 ----------------------------------------------------------------
    1      C      -0.6595131952     0.5123110215     0.5382431266
    2      H      -0.7193306057     1.0647265292     1.4864274718
    3      C       0.2057212066    -0.7303986580     0.8072122824
    4      H       0.2447164678    -1.3435451904    -0.0992007425
    5      O      -0.4119891766    -1.4825821607     1.8626893316
    6      H      -0.2714836563    -2.4196018406     1.7006115697
    7      C       1.6308227013    -0.3455837369     1.2325168157
    8      H       1.5650067631     0.1250454217     2.2192286491
    9      H       2.2254191689    -1.2556829876     1.3455881585
   10      C       2.3232311100     0.6170276112     0.2596759848
   11      C       2.8058881011    -0.0484747180    -1.0158555264
   12      O       2.7756489333    -1.2317188546    -1.2468189829
   13      H       3.2356522653     0.6567841626    -1.7635251666
   14      C       1.4366596637     1.8382026155    -0.0571973178
   15      H       1.9085779901     2.4584496686    -0.8274544550
   16      H       1.3639535997     2.4610851208     0.8407274339
   17      C       0.0303884421     1.4181376581    -0.5026346410
   18      H      -0.5722158489     2.3123931082    -0.6851329006
   19      H       0.0973366131     0.8902649824    -1.4628413451
   20      C      -2.1290599782     0.1362281176     0.1756248879
   21      H      -2.4307604735    -0.6282236642     0.8950786794
   22      C      -3.0829322905     1.3363814402     0.2613461402
   23      H      -4.1206747387     1.0236935294     0.1157058503
   24      H      -3.0157775309     1.8110102679     1.2435937066
   25      H      -2.8596440827     2.0949570010    -0.4946164159
   26      C      -2.2089616434    -0.5028610156    -1.1982967259
   27      O      -2.0927068915    -1.6851192044    -1.4166317324
   28      H      -2.3866304605     0.1988521117    -2.0449966725
   29      H       3.2501963019     0.9923974468     0.7212436966
 ----------------------------------------------------------------
 Molecular Point Group                 C1    NOp =  1
 Largest Abelian Subgroup              C1    NOp =  1
 Nuclear Repulsion Energy =   857.8315580546 hartrees
 There are       50 alpha and       50 beta electrons
 Applying Cartesian multipole field
    Component          Value
    ---------          -----
     (2,0,0)        1.00000E-11
     (0,2,0)        2.00000E-11
     (0,0,2)       -3.00000E-11
 Nucleus-field energy     =     0.0000000124 hartrees
 Requested basis set is 6-311++G(d,p)
 There are 158 shells and 398 basis functions
 A cutoff of  1.0D-11 yielded  10865 shell pairs
 There are     68936 function pairs (     73300 Cartesian)
 Smallest overlap matrix eigenvalue = 2.71E-06

 Q-Chem warning in module stvman/mkSTV.C, line 306:

 Overlap eigenvalue is smaller than square root of threshold
 Use THRESH >= 12 to get rid of this warning

 Guess MOs from SCF MO coefficient file

 -----------------------------------------------------------------------
  General SCF calculation program by
  Eric Jon Sundstrom, Paul Horn, Yuezhi Mao, Dmitri Zuev, Alec White,
  David Stuck, Shaama M.S., Shane Yost, Joonho Lee, David Small,
  Daniel Levine, Susi Lehtola, Hugh Burton, Evgeny Epifanovsky
 -----------------------------------------------------------------------
 Exchange:     0.2000 Hartree-Fock + 0.0800 Slater + 0.7200 B88
 Correlation:  0.1900 VWN1RPA + 0.8100 LYP
 Using SG-1 standard quadrature grid
 using 6 threads for integral computing
 -------------------------------------------------------
 OpenMP Integral computing Module                
 Release: version 2.0, May 2017, Q-Chem Inc. Pleasanton 
 -------------------------------------------------------
 -------------------------------------------------------
 OpenMP BLAS3 based DFT computing Module                
 Release: version 1.0, May 2013, Q-Chem Inc. Pittsburgh 
 -------------------------------------------------------
 A restricted SCF calculation will be
 performed using DIIS
 SCF converges when DIIS error is below 1.0e-08
 ---------------------------------------
  Cycle       Energy         DIIS error
 ---------------------------------------
    1    -616.5326982482      3.51e-05  
    2    -616.5327319092      4.54e-06  
    3    -616.5327322648      2.93e-06  
    4    -616.5327323244      2.26e-06  
    5    -616.5327323962      5.19e-07  
    6    -616.5327324001      1.80e-07  
    7    -616.5327324007      4.94e-08  
    8    -616.5327324007      1.64e-08  
    9    -616.5327324007      8.55e-09  Convergence criterion met
 ---------------------------------------
 SCF time:   CPU 318.89s  wall 55.00s 
 SCF   energy in the final basis set =     -616.5327324007
 Total energy in the final basis set =     -616.5327324007

 --------------------------------------------------------------

                    Orbital Energies (a.u.)
 --------------------------------------------------------------

 Alpha MOs
 -- Occupied --
-19.1367 -19.1298 -19.1266 -10.2722 -10.2645 -10.2277 -10.2010 -10.1935
-10.1932 -10.1884 -10.1879 -10.1768 -10.1766  -1.0673  -1.0591  -1.0290
 -0.8598  -0.8165  -0.7577  -0.7524  -0.6769  -0.6494  -0.6334  -0.6088
 -0.5661  -0.5564  -0.5279  -0.5014  -0.4942  -0.4754  -0.4658  -0.4605
 -0.4571  -0.4436  -0.4238  -0.4138  -0.4065  -0.4023  -0.3935  -0.3885
 -0.3828  -0.3724  -0.3676  -0.3576  -0.3442  -0.3303  -0.3212  -0.2805
 -0.2698  -0.2598
 -- Virtual --
 -0.0472  -0.0432  -0.0173  -0.0049  -0.0018   0.0019   0.0148   0.0183
  0.0271   0.0286   0.0373   0.0427   0.0458   0.0506   0.0536   0.0679
  0.0693   0.0711   0.0845   0.0852   0.0892   0.0925   0.1008   0.1040
  0.1070   0.1098   0.1118   0.1162   0.1175   0.1219   0.1246   0.1281
  0.1314   0.1350   0.1389   0.1415   0.1450   0.1472   0.1490   0.1498
  0.1514   0.1530   0.1586   0.1616   0.1649   0.1672   0.1711   0.1771
  0.1804   0.1875   0.1915   0.1953   0.2003   0.2025   0.2109   0.2153
  0.2166   0.2211   0.2254   0.2297   0.2342   0.2394   0.2432   0.2485
  0.2505   0.2643   0.2687   0.2732   0.2758   0.2779   0.2849   0.2892
  0.2913   0.3022   0.3090   0.3113   0.3187   0.3203   0.3293   0.3335
  0.3366   0.3405   0.3429   0.3460   0.3534   0.3554   0.3614   0.3659
  0.3737   0.3769   0.3879   0.3946   0.4025   0.4204   0.4283   0.4341
  0.4386   0.4506   0.4654   0.4811   0.4939   0.5033   0.5047   0.5179
  0.5323   0.5334   0.5455   0.5467   0.5684   0.5838   0.5944   0.6004
  0.6108   0.6129   0.6255   0.6275   0.6345   0.6482   0.6496   0.6539
  0.6664   0.6711   0.6828   0.6962   0.7061   0.7161   0.7212   0.7317
  0.7335   0.7471   0.7490   0.7547   0.7554   0.7629   0.7715   0.7745
  0.7776   0.7841   0.7943   0.8003   0.8154   0.8289   0.8616   0.8886
  0.8949   0.9225   0.9282   0.9459   0.9520   0.9707   1.0084   1.0301
  1.0454   1.0658   1.1027   1.1126   1.1269   1.1426   1.1493   1.1693
  1.1823   1.1880   1.2011   1.2129   1.2331   1.2407   1.2428   1.2770
  1.2851   1.2995   1.3142   1.3243   1.3305   1.3620   1.3815   1.4053
  1.4193   1.4584   1.4734   1.4958   1.5012   1.5202   1.5365   1.5433
  1.5542   1.5625   1.5660   1.5783   1.5858   1.5946   1.6032   1.6066
  1.6201   1.6223   1.6284   1.6347   1.6463   1.6548   1.6656   1.6725
  1.6773   1.6878   1.7027   1.7083   1.7284   1.7359   1.7472   1.7586
  1.7627   1.7878   1.7959   1.8099   1.8171   1.8201   1.8302   1.8639
  1.8738   1.8775   1.9016   1.9233   1.9592   1.9671   1.9724   2.0074
  2.0230   2.0366   2.0562   2.0692   2.0694   2.0979   2.1275   2.1333
  2.1597   2.1761   2.1837   2.2029   2.2241   2.2465   2.2645   2.2958
  2.3128   2.3219   2.3265   2.3367   2.3606   2.3926   2.4030   2.4137
  2.4614   2.4751   2.4881   2.5017   2.5089   2.5455   2.5499   2.5659
  2.6046   2.6060   2.6185   2.6315   2.6473   2.6593   2.6654   2.6858
  2.7071   2.7166   2.7297   2.7366   2.7597   2.7702   2.7908   2.7989
  2.8183   2.8401   2.8493   2.8633   2.8767   2.8847   2.8934   2.9059
  2.9369   2.9492   2.9586   2.9740   2.9961   3.0124   3.0423   3.0497
  3.0732   3.0975   3.1220   3.1418   3.1679   3.1890   3.2476   3.2704
  3.2939   3.3618   3.3682   3.3802   3.4151   3.4179   3.4917   3.5099
  3.5269   3.5355   3.5715   3.7755   3.7890   3.7988   3.8132   3.8402
  3.8787   3.8836   3.9037   3.9360   3.9761   4.0064   4.0982   4.1289
  4.2154   4.2560   4.2642   4.2973   4.3492   4.3743   5.0612   5.0848
  5.1421   5.1775   5.1928   5.4273   5.6758   5.7277   5.7346  23.7753
 23.8275  23.8500  23.8815  23.8880  23.9143  23.9236  23.9371  23.9541
 23.9754  49.9567  49.9655  49.9879
 --------------------------------------------------------------

          Ground-State Mulliken Net Atomic Charges

     Atom                 Charge (a.u.)
  ----------------------------------------
      1 C                     0.534693
      2 H                     0.222935
      3 C                    -0.789896
      4 H                     0.244427
      5 O                    -0.208466
      6 H                     0.267475
      7 C                    -0.545144
      8 H                     0.181632
      9 H                     0.205145
     10 C                     0.607217
     11 C                    -0.316889
     12 O                    -0.201997
     13 H                     0.104893
     14 C                    -0.697783
     15 H                     0.185643
     16 H                     0.154514
     17 C                    -0.362891
     18 H                     0.164468
     19 H                     0.198718
     20 C                     0.027948
     21 H                     0.293982
     22 C                    -0.735688
     23 H                     0.170364
     24 H                     0.142330
     25 H                     0.149050
     26 C                    -0.158564
     27 O                    -0.192229
     28 H                     0.107527
     29 H                     0.246585
  ----------------------------------------
  Sum of atomic charges =     0.000000

 -----------------------------------------------------------------
                    Cartesian Multipole Moments
 -----------------------------------------------------------------
    Charge (ESU x 10^10)
                 0.0000
    Dipole Moment (Debye)
         X       0.6036      Y       4.4787      Z       1.0154
       Tot       4.6318
    Quadrupole Moments (Debye-Ang)
        XX     -78.8377     XY       0.9508     YY     -82.2169
        XZ       2.0829     YZ      -6.7188     ZZ     -86.0915
    Octopole Moments (Debye-Ang^2)
       XXX      -7.3721    XXY      24.8890    XYY       3.1349
       YYY     -19.2004    XXZ      11.8340    XYZ      -2.3272
       YYZ      19.4390    XZZ       2.0496    YZZ      10.0654
       ZZZ      -6.7250
    Hexadecapole Moments (Debye-Ang^3)
      XXXX   -1959.1342   XXXY      47.9523   XXYY    -509.5182
      XYYY       1.6274   YYYY    -720.5802   XXXZ      19.6814
      XXYZ     -40.8701   XYYZ      -3.9184   YYYZ     -49.1920
      XXZZ    -451.2634   XYZZ       0.2884   YYZZ    -234.5272
      XZZZ       8.3119   YZZZ      -2.9676   ZZZZ    -645.4426
 -----------------------------------------------------------------
 Calculating analytic gradient of the SCF energy
 Gradient of SCF Energy
            1           2           3           4           5           6
    1  -0.0000389  -0.0000089   0.0000775  -0.0000241  -0.0000780   0.0000526
    2  -0.0000645  -0.0000124  -0.0000047   0.0000100   0.0000380  -0.0000154
    3   0.0000423   0.0000026  -0.0000251   0.0000153  -0.0000229  -0.0000015
            7           8           9          10          11          12
    1  -0.0000286   0.0000112   0.0000091   0.0000063   0.0000024   0.0000005
    2  -0.0000155   0.0000083   0.0000019   0.0000102  -0.0000170   0.0000025
    3   0.0000342  -0.0000034  -0.0000062  -0.0000276   0.0000234  -0.0000045
           13          14          15          16          17          18
    1   0.0000022  -0.0000158  -0.0000019  -0.0000035  -0.0000062   0.0000072
    2   0.0000361   0.0000180   0.0000001  -0.0000078   0.0000060  -0.0000116
    3  -0.0000003   0.0000029   0.0000046   0.0000052   0.0000086   0.0000070
           19          20          21          22          23          24
    1   0.0000022   0.0001197  -0.0000448  -0.0000215   0.0000099   0.0000054
    2  -0.0000043   0.0001295  -0.0000406  -0.0000016  -0.0000152   0.0000297
    3   0.0000000   0.0000609  -0.0000245   0.0000244   0.0000232  -0.0000141
           25          26          27          28          29
    1  -0.0000193  -0.0000203   0.0000447  -0.0000436   0.0000043
    2  -0.0000398  -0.0000671   0.0000202   0.0000049   0.0000021
    3  -0.0000198  -0.0000930  -0.0000110  -0.0000064   0.0000053
 Max gradient component =       1.295E-04
 RMS gradient           =       3.316E-05
 Gradient time:  CPU 103.33 s  wall 17.42 s
 Geometry Optimization Parameters
   NAtoms,    NIC,     NZ,  NCons,   NDum,   NFix, NCnnct, MaxDiis
       29     229       0       0       0       0       0       0

 Cartesian Hessian Update
 Hessian Updated using BFGS Update


** GEOMETRY OPTIMIZATION IN DELOCALIZED INTERNAL COORDINATES **
   Searching for a Minimum

   Optimization Cycle:  15

                       Coordinates (Angstroms)
     ATOM                X               Y               Z
      1  C        -0.6595131952    0.5123110215    0.5382431266
      2  H        -0.7193306057    1.0647265292    1.4864274718
      3  C         0.2057212066   -0.7303986580    0.8072122824
      4  H         0.2447164678   -1.3435451904   -0.0992007425
      5  O        -0.4119891766   -1.4825821607    1.8626893316
      6  H        -0.2714836563   -2.4196018406    1.7006115697
      7  C         1.6308227013   -0.3455837369    1.2325168157
      8  H         1.5650067631    0.1250454217    2.2192286491
      9  H         2.2254191689   -1.2556829876    1.3455881585
     10  C         2.3232311100    0.6170276112    0.2596759848
     11  C         2.8058881011   -0.0484747180   -1.0158555264
     12  O         2.7756489333   -1.2317188546   -1.2468189829
     13  H         3.2356522653    0.6567841626   -1.7635251666
     14  C         1.4366596637    1.8382026155   -0.0571973178
     15  H         1.9085779901    2.4584496686   -0.8274544550
     16  H         1.3639535997    2.4610851208    0.8407274339
     17  C         0.0303884421    1.4181376581   -0.5026346410
     18  H        -0.5722158489    2.3123931082   -0.6851329006
     19  H         0.0973366131    0.8902649824   -1.4628413451
     20  C        -2.1290599782    0.1362281176    0.1756248879
     21  H        -2.4307604735   -0.6282236642    0.8950786794
     22  C        -3.0829322905    1.3363814402    0.2613461402
     23  H        -4.1206747387    1.0236935294    0.1157058503
     24  H        -3.0157775309    1.8110102679    1.2435937066
     25  H        -2.8596440827    2.0949570010   -0.4946164159
     26  C        -2.2089616434   -0.5028610156   -1.1982967259
     27  O        -2.0927068915   -1.6851192044   -1.4166317324
     28  H        -2.3866304605    0.1988521117   -2.0449966725
     29  H         3.2501963019    0.9923974468    0.7212436966
   Point Group: c1    Number of degrees of freedom:    81


   Energy is   -616.532732401

 Hessian Updated using BFGS Update

 81 Hessian modes will be used to form the next step
  Hessian Eigenvalues:
     0.000476    0.000867    0.002486    0.004756    0.006427    0.006517
     0.006797    0.007521    0.020144    0.021249    0.034756    0.037732
     0.040174    0.041546    0.042424    0.045052    0.045615    0.047300
     0.048483    0.048787    0.050376    0.050561    0.054808    0.055806
     0.056904    0.057026    0.059889    0.060422    0.061924    0.069466
     0.080427    0.082741    0.084022    0.085750    0.094025    0.103338
     0.132172    0.147086    0.155637    0.158658    0.159277    0.159956
     0.160300    0.161343    0.165574    0.169945    0.176785    0.182356
     0.199307    0.202921    0.219747    0.223812    0.271284    0.274007
     0.277880    0.283090    0.292389    0.294154    0.300894    0.305376
     0.310777    0.325525    0.331221    0.333787    0.336577    0.338275
     0.339344    0.339540    0.339665    0.340400    0.340727    0.341189
     0.341659    0.342310    0.342617    0.344663    0.358172    0.428074
     0.524430    0.854621    0.924846

 Minimum Search - Taking Simple RFO Step
 Searching for Lamda that Minimizes Along All modes
 Value Taken    Lamda =  -0.00000608
 Step Taken.  Stepsize is  0.067352

                             Maximum     Tolerance    Cnvgd?
         Gradient           0.000053      0.000300     YES
         Displacement       0.026526      0.001200      NO
         Energy change     -0.000002      0.000001      NO


 New Cartesian Coordinates Obtained by Inverse Iteration

 Displacement from previous Coordinates is:  0.077027
 ----------------------------------------------------------------
             Standard Nuclear Orientation (Angstroms)
    I     Atom           X                Y                Z
 ----------------------------------------------------------------
    1      C      -0.6587227278     0.5123771136     0.5383209453
    2      H      -0.7173552162     1.0651310068     1.4863851700
    3      C       0.2067833997    -0.7303496747     0.8066925259
    4      H       0.2461092456    -1.3429743161    -0.1000466152
    5      O      -0.4087046410    -1.4839521313     1.8625053908
    6      H      -0.2881122660    -2.4214095938     1.6876683541
    7      C       1.6320720213    -0.3454481177     1.2315721410
    8      H       1.5662998073     0.1234054035     2.2191219383
    9      H       2.2264961341    -1.2557941205     1.3431750106
   10      C       2.3239196271     0.6186872002     0.2600181592
   11      C       2.8064711089    -0.0448293770    -1.0165244724
   12      O       2.7694242208    -1.2269773922    -1.2523355026
   13      H       3.2424910114     0.6605989266    -1.7603159600
   14      C       1.4361786050     1.8394170831    -0.0565800915
   15      H       1.9081358738     2.4610130202    -0.8256921423
   16      H       1.3621669042     2.4611627971     0.8420682558
   17      C       0.0307382690     1.4182023368    -0.5030789412
   18      H      -0.5724230004     2.3119012365    -0.6866846754
   19      H       0.0988995918     0.8898955686    -1.4629544263
   20      C      -2.1290972117     0.1356010411     0.1782071405
   21      H      -2.4308208837    -0.6256239951     0.9009122476
   22      C      -3.0818203803     1.3368239618     0.2599235558
   23      H      -4.1196786524     1.0253382040     0.1123143685
   24      H      -3.0162775478     1.8125179646     1.2417874006
   25      H      -2.8559259393     2.0944151574    -0.4962500060
   26      C      -2.2094143903    -0.5084665894    -1.1929391758
   27      O      -2.1101041462    -1.6934613013    -1.4050153468
   28      H      -2.3704194716     0.1919655477    -2.0439210461
   29      H       3.2502294103     0.9949888225     0.7219769583
 ----------------------------------------------------------------
 Molecular Point Group                 C1    NOp =  1
 Largest Abelian Subgroup              C1    NOp =  1
 Nuclear Repulsion Energy =   857.7705851570 hartrees
 There are       50 alpha and       50 beta electrons
 Applying Cartesian multipole field
    Component          Value
    ---------          -----
     (2,0,0)        1.00000E-11
     (0,2,0)        2.00000E-11
     (0,0,2)       -3.00000E-11
 Nucleus-field energy     =     0.0000000125 hartrees
 Requested basis set is 6-311++G(d,p)
 There are 158 shells and 398 basis functions
 A cutoff of  1.0D-11 yielded  10863 shell pairs
 There are     68917 function pairs (     73278 Cartesian)
 Smallest overlap matrix eigenvalue = 2.73E-06

 Q-Chem warning in module stvman/mkSTV.C, line 306:

 Overlap eigenvalue is smaller than square root of threshold
 Use THRESH >= 12 to get rid of this warning

 Guess MOs from SCF MO coefficient file

 -----------------------------------------------------------------------
  General SCF calculation program by
  Eric Jon Sundstrom, Paul Horn, Yuezhi Mao, Dmitri Zuev, Alec White,
  David Stuck, Shaama M.S., Shane Yost, Joonho Lee, David Small,
  Daniel Levine, Susi Lehtola, Hugh Burton, Evgeny Epifanovsky
 -----------------------------------------------------------------------
 Exchange:     0.2000 Hartree-Fock + 0.0800 Slater + 0.7200 B88
 Correlation:  0.1900 VWN1RPA + 0.8100 LYP
 Using SG-1 standard quadrature grid
 using 6 threads for integral computing
 -------------------------------------------------------
 OpenMP Integral computing Module                
 Release: version 2.0, May 2017, Q-Chem Inc. Pleasanton 
 -------------------------------------------------------
 -------------------------------------------------------
 OpenMP BLAS3 based DFT computing Module                
 Release: version 1.0, May 2013, Q-Chem Inc. Pittsburgh 
 -------------------------------------------------------
 A restricted SCF calculation will be
 performed using DIIS
 SCF converges when DIIS error is below 1.0e-08
 ---------------------------------------
  Cycle       Energy         DIIS error
 ---------------------------------------
    1    -616.5323877342      1.04e-04  
    2    -616.5327302662      1.52e-05  
    3    -616.5327355995      6.08e-06  
    4    -616.5327358992      4.70e-06  
    5    -616.5327362278      1.42e-06  
    6    -616.5327362535      6.48e-07  
    7    -616.5327362610      9.03e-08  
    8    -616.5327362613      5.51e-08  
    9    -616.5327362612      2.00e-08  
   10    -616.5327362613      1.05e-08  
   11    -616.5327362613      3.06e-09  Convergence criterion met
 ---------------------------------------
 SCF time:   CPU 389.59s  wall 68.00s 
 SCF   energy in the final basis set =     -616.5327362613
 Total energy in the final basis set =     -616.5327362613

 --------------------------------------------------------------

                    Orbital Energies (a.u.)
 --------------------------------------------------------------

 Alpha MOs
 -- Occupied --
-19.1368 -19.1299 -19.1266 -10.2722 -10.2645 -10.2278 -10.2011 -10.1935
-10.1933 -10.1884 -10.1879 -10.1770 -10.1766  -1.0674  -1.0591  -1.0290
 -0.8599  -0.8165  -0.7577  -0.7524  -0.6770  -0.6495  -0.6334  -0.6089
 -0.5662  -0.5565  -0.5279  -0.5015  -0.4942  -0.4754  -0.4659  -0.4604
 -0.4572  -0.4436  -0.4235  -0.4140  -0.4066  -0.4024  -0.3937  -0.3884
 -0.3828  -0.3724  -0.3677  -0.3577  -0.3438  -0.3305  -0.3216  -0.2805
 -0.2698  -0.2599
 -- Virtual --
 -0.0473  -0.0431  -0.0174  -0.0049  -0.0018   0.0018   0.0148   0.0182
  0.0271   0.0286   0.0373   0.0427   0.0457   0.0505   0.0536   0.0677
  0.0693   0.0711   0.0846   0.0852   0.0891   0.0924   0.1007   0.1039
  0.1070   0.1097   0.1118   0.1162   0.1176   0.1219   0.1246   0.1281
  0.1312   0.1350   0.1387   0.1415   0.1450   0.1472   0.1491   0.1497
  0.1514   0.1530   0.1585   0.1615   0.1648   0.1672   0.1713   0.1771
  0.1802   0.1873   0.1917   0.1953   0.2003   0.2024   0.2107   0.2152
  0.2166   0.2213   0.2254   0.2298   0.2342   0.2393   0.2429   0.2484
  0.2506   0.2644   0.2688   0.2731   0.2758   0.2779   0.2846   0.2888
  0.2913   0.3024   0.3088   0.3114   0.3186   0.3198   0.3294   0.3335
  0.3366   0.3409   0.3431   0.3460   0.3534   0.3554   0.3617   0.3658
  0.3731   0.3762   0.3877   0.3947   0.4032   0.4204   0.4287   0.4344
  0.4386   0.4510   0.4653   0.4815   0.4934   0.5032   0.5044   0.5176
  0.5323   0.5330   0.5454   0.5465   0.5683   0.5838   0.5944   0.6004
  0.6107   0.6127   0.6260   0.6275   0.6341   0.6476   0.6494   0.6544
  0.6669   0.6709   0.6822   0.6967   0.7060   0.7168   0.7214   0.7312
  0.7336   0.7467   0.7490   0.7545   0.7555   0.7623   0.7713   0.7746
  0.7777   0.7836   0.7940   0.8003   0.8160   0.8287   0.8608   0.8885
  0.8948   0.9230   0.9279   0.9461   0.9524   0.9711   1.0078   1.0294
  1.0448   1.0657   1.1030   1.1127   1.1272   1.1423   1.1489   1.1676
  1.1823   1.1887   1.2017   1.2117   1.2325   1.2408   1.2427   1.2760
  1.2851   1.2995   1.3133   1.3240   1.3305   1.3622   1.3822   1.4056
  1.4199   1.4583   1.4737   1.4964   1.5012   1.5209   1.5371   1.5433
  1.5538   1.5624   1.5658   1.5783   1.5858   1.5944   1.6025   1.6063
  1.6201   1.6220   1.6285   1.6346   1.6460   1.6545   1.6659   1.6725
  1.6767   1.6878   1.7026   1.7081   1.7282   1.7353   1.7474   1.7591
  1.7616   1.7878   1.7954   1.8107   1.8175   1.8200   1.8305   1.8638
  1.8732   1.8785   1.9012   1.9232   1.9595   1.9673   1.9722   2.0080
  2.0225   2.0370   2.0559   2.0692   2.0696   2.0975   2.1270   2.1334
  2.1596   2.1760   2.1834   2.2030   2.2244   2.2468   2.2641   2.2963
  2.3131   2.3218   2.3265   2.3364   2.3604   2.3923   2.4026   2.4137
  2.4609   2.4747   2.4881   2.5014   2.5084   2.5454   2.5499   2.5657
  2.6036   2.6063   2.6180   2.6312   2.6472   2.6594   2.6651   2.6852
  2.7080   2.7163   2.7303   2.7369   2.7597   2.7706   2.7910   2.7992
  2.8185   2.8403   2.8496   2.8624   2.8769   2.8848   2.8934   2.9055
  2.9370   2.9492   2.9583   2.9741   2.9961   3.0126   3.0423   3.0499
  3.0728   3.0976   3.1203   3.1409   3.1664   3.1914   3.2481   3.2695
  3.2918   3.3616   3.3683   3.3799   3.4151   3.4187   3.4915   3.5099
  3.5267   3.5358   3.5719   3.7756   3.7889   3.7986   3.8134   3.8398
  3.8778   3.8837   3.9032   3.9366   3.9765   4.0069   4.0988   4.1292
  4.2153   4.2552   4.2636   4.2962   4.3488   4.3741   5.0610   5.0852
  5.1432   5.1776   5.1927   5.4269   5.6762   5.7278   5.7345  23.7753
 23.8271  23.8502  23.8814  23.8880  23.9141  23.9237  23.9370  23.9541
 23.9753  49.9567  49.9653  49.9875
 --------------------------------------------------------------

          Ground-State Mulliken Net Atomic Charges

     Atom                 Charge (a.u.)
  ----------------------------------------
      1 C                     0.531841
      2 H                     0.222444
      3 C                    -0.789547
      4 H                     0.243331
      5 O                    -0.208855
      6 H                     0.268595
      7 C                    -0.538247
      8 H                     0.181482
      9 H                     0.205571
     10 C                     0.603735
     11 C                    -0.317369
     12 O                    -0.201866
     13 H                     0.104762
     14 C                    -0.694494
     15 H                     0.185790
     16 H                     0.154582
     17 C                    -0.361640
     18 H                     0.164719
     19 H                     0.198016
     20 C                     0.022474
     21 H                     0.294028
     22 C                    -0.735051
     23 H                     0.170498
     24 H                     0.142723
     25 H                     0.148839
     26 C                    -0.158045
     27 O                    -0.192729
     28 H                     0.107675
     29 H                     0.246737
  ----------------------------------------
  Sum of atomic charges =     0.000000

 -----------------------------------------------------------------
                    Cartesian Multipole Moments
 -----------------------------------------------------------------
    Charge (ESU x 10^10)
                 0.0000
    Dipole Moment (Debye)
         X       0.6170      Y       4.4900      Z       0.9924
       Tot       4.6396
    Quadrupole Moments (Debye-Ang)
        XX     -78.8771     XY       0.9120     YY     -82.2366
        XZ       2.0176     YZ      -6.6434     ZZ     -86.1339
    Octopole Moments (Debye-Ang^2)
       XXX      -6.4588    XXY      25.0970    XYY       3.3145
       YYY     -19.0444    XXZ      11.9534    XYZ      -2.1496
       YYZ      19.2299    XZZ       1.9478    YZZ      10.2521
       ZZZ      -7.0964
    Hexadecapole Moments (Debye-Ang^3)
      XXXX   -1959.9929   XXXY      44.6811   XXYY    -510.1329
      XYYY      -0.2329   YYYY    -721.9103   XXXZ      19.1656
      XXYZ     -41.1609   XYYZ      -4.4472   YYYZ     -48.8321
      XXZZ    -451.3420   XYZZ       0.0719   YYZZ    -235.0011
      XZZZ       8.7044   YZZZ      -2.1653   ZZZZ    -644.3076
 -----------------------------------------------------------------
 Calculating analytic gradient of the SCF energy
 Gradient of SCF Energy
            1           2           3           4           5           6
    1   0.0000930   0.0000214  -0.0000162  -0.0000190  -0.0000629   0.0000304
    2  -0.0000960  -0.0000096   0.0000063   0.0000172   0.0000604  -0.0000343
    3   0.0000329  -0.0000085   0.0000278  -0.0000044  -0.0000313  -0.0000042
            7           8           9          10          11          12
    1   0.0000656  -0.0000110  -0.0000065   0.0000415  -0.0000336   0.0000011
    2   0.0000692  -0.0000192  -0.0000127  -0.0000585   0.0000573  -0.0000348
    3  -0.0000002   0.0000003  -0.0000132   0.0000637  -0.0000231   0.0000011
           13          14          15          16          17          18
    1   0.0000191  -0.0000719   0.0000072  -0.0000093   0.0001009  -0.0000110
    2   0.0000116   0.0000220   0.0000073  -0.0000153   0.0000656   0.0000058
    3   0.0000153  -0.0001061   0.0000237   0.0000258   0.0000358  -0.0000213
           19          20          21          22          23          24
    1   0.0000086  -0.0002084  -0.0000251   0.0000586  -0.0000157  -0.0000151
    2  -0.0000068   0.0000678  -0.0000080  -0.0000827   0.0000033   0.0000325
    3  -0.0000021   0.0000243  -0.0000214   0.0000618   0.0000055  -0.0000126
           25          26          27          28          29
    1  -0.0000007   0.0000715   0.0000194  -0.0000178  -0.0000145
    2  -0.0000166  -0.0000660  -0.0000102   0.0000182   0.0000263
    3  -0.0000031  -0.0000804  -0.0000050   0.0000219  -0.0000031
 Max gradient component =       2.084E-04
 RMS gradient           =       4.517E-05
 Gradient time:  CPU 103.29 s  wall 17.42 s
 Geometry Optimization Parameters
   NAtoms,    NIC,     NZ,  NCons,   NDum,   NFix, NCnnct, MaxDiis
       29     229       0       0       0       0       0       0

 Cartesian Hessian Update
 Hessian Updated using BFGS Update


** GEOMETRY OPTIMIZATION IN DELOCALIZED INTERNAL COORDINATES **
   Searching for a Minimum

   Optimization Cycle:  16

                       Coordinates (Angstroms)
     ATOM                X               Y               Z
      1  C        -0.6587227278    0.5123771136    0.5383209453
      2  H        -0.7173552162    1.0651310068    1.4863851700
      3  C         0.2067833997   -0.7303496747    0.8066925259
      4  H         0.2461092456   -1.3429743161   -0.1000466152
      5  O        -0.4087046410   -1.4839521313    1.8625053908
      6  H        -0.2881122660   -2.4214095938    1.6876683541
      7  C         1.6320720213   -0.3454481177    1.2315721410
      8  H         1.5662998073    0.1234054035    2.2191219383
      9  H         2.2264961341   -1.2557941205    1.3431750106
     10  C         2.3239196271    0.6186872002    0.2600181592
     11  C         2.8064711089   -0.0448293770   -1.0165244724
     12  O         2.7694242208   -1.2269773922   -1.2523355026
     13  H         3.2424910114    0.6605989266   -1.7603159600
     14  C         1.4361786050    1.8394170831   -0.0565800915
     15  H         1.9081358738    2.4610130202   -0.8256921423
     16  H         1.3621669042    2.4611627971    0.8420682558
     17  C         0.0307382690    1.4182023368   -0.5030789412
     18  H        -0.5724230004    2.3119012365   -0.6866846754
     19  H         0.0988995918    0.8898955686   -1.4629544263
     20  C        -2.1290972117    0.1356010411    0.1782071405
     21  H        -2.4308208837   -0.6256239951    0.9009122476
     22  C        -3.0818203803    1.3368239618    0.2599235558
     23  H        -4.1196786524    1.0253382040    0.1123143685
     24  H        -3.0162775478    1.8125179646    1.2417874006
     25  H        -2.8559259393    2.0944151574   -0.4962500060
     26  C        -2.2094143903   -0.5084665894   -1.1929391758
     27  O        -2.1101041462   -1.6934613013   -1.4050153468
     28  H        -2.3704194716    0.1919655477   -2.0439210461
     29  H         3.2502294103    0.9949888225    0.7219769583
   Point Group: c1    Number of degrees of freedom:    81


   Energy is   -616.532736261

 Hessian Updated using BFGS Update

 81 Hessian modes will be used to form the next step
  Hessian Eigenvalues:
     0.000395    0.000812    0.002115    0.004649    0.006433    0.006513
     0.006785    0.007518    0.020187    0.021246    0.034802    0.037793
     0.040249    0.041539    0.042426    0.045082    0.045615    0.047288
     0.048501    0.048792    0.050376    0.050595    0.054881    0.055812
     0.056942    0.056975    0.059890    0.060464    0.062283    0.069453
     0.080397    0.082741    0.084028    0.086067    0.094155    0.103322
     0.132252    0.147172    0.155541    0.158611    0.159659    0.159976
     0.160322    0.161588    0.166935    0.170291    0.178336    0.183943
     0.199219    0.203116    0.219829    0.223787    0.271574    0.277333
     0.278590    0.284949    0.292402    0.294163    0.301270    0.305106
     0.309581    0.325523    0.331922    0.335140    0.336942    0.338500
     0.339409    0.339540    0.339665    0.340405    0.340752    0.341278
     0.341695    0.342344    0.342617    0.344541    0.361074    0.428207
     0.524532    0.855310    0.924812

 Minimum Search - Taking Simple RFO Step
 Searching for Lamda that Minimizes Along All modes
 Value Taken    Lamda =  -0.00000208
 Step Taken.  Stepsize is  0.055151

                             Maximum     Tolerance    Cnvgd?
         Gradient           0.000074      0.000300     YES
         Displacement       0.032298      0.001200      NO
         Energy change     -0.000004      0.000001      NO


 New Cartesian Coordinates Obtained by Inverse Iteration

 Displacement from previous Coordinates is:  0.062887
 ----------------------------------------------------------------
             Standard Nuclear Orientation (Angstroms)
    I     Atom           X                Y                Z
 ----------------------------------------------------------------
    1      C      -0.6579578342     0.5126479246     0.5392084149
    2      H      -0.7161812809     1.0649766089     1.4875797881
    3      C       0.2079735162    -0.7303379678     0.8062523113
    4      H       0.2475498604    -1.3421191207    -0.1009641842
    5      O      -0.4051616361    -1.4859962520     1.8621331670
    6      H      -0.3067703440    -2.4231601561     1.6729256145
    7      C       1.6331707816    -0.3453717710     1.2309785445
    8      H       1.5674902709     0.1227033447     2.2189228298
    9      H       2.2275743016    -1.2557235111     1.3419976461
   10      C       2.3244924399     0.6197784834     0.2600977100
   11      C       2.8066443615    -0.0424355565    -1.0172274064
   12      O       2.7665291204    -1.2239730208    -1.2556485284
   13      H       3.2449673424     0.6633220659    -1.7593127847
   14      C       1.4361961651     1.8403949440    -0.0556597111
   15      H       1.9077297160     2.4625371494    -0.8245999528
   16      H       1.3622102644     2.4617513505     0.8432582589
   17      C       0.0306693780     1.4190505301    -0.5021121955
   18      H      -0.5726671157     2.3127797021    -0.6848620633
   19      H       0.0985300594     0.8913809200    -1.4623507206
   20      C      -2.1284170219     0.1356133371     0.1803714707
   21      H      -2.4303742374    -0.6225286261     0.9062177912
   22      C      -3.0804691915     1.3376797104     0.2576751175
   23      H      -4.1182887510     1.0264445769     0.1092814269
   24      H      -3.0159530227     1.8152359762     1.2387035431
   25      H      -2.8531151304     2.0935936846    -0.4997316874
   26      C      -2.2092127947    -0.5136915699    -1.1879565285
   27      O      -2.1153892326    -1.7001608765    -1.3945388545
   28      H      -2.3649246497     0.1835719405    -2.0424635518
   29      H       3.2506934203     0.9961919623     0.7221356951
 ----------------------------------------------------------------
 Molecular Point Group                 C1    NOp =  1
 Largest Abelian Subgroup              C1    NOp =  1
 Nuclear Repulsion Energy =   857.7988778170 hartrees
 There are       50 alpha and       50 beta electrons
 Applying Cartesian multipole field
    Component          Value
    ---------          -----
     (2,0,0)        1.00000E-11
     (0,2,0)        2.00000E-11
     (0,0,2)       -3.00000E-11
 Nucleus-field energy     =     0.0000000125 hartrees
 Requested basis set is 6-311++G(d,p)
 There are 158 shells and 398 basis functions
 A cutoff of  1.0D-11 yielded  10864 shell pairs
 There are     68918 function pairs (     73279 Cartesian)
 Smallest overlap matrix eigenvalue = 2.74E-06

 Q-Chem warning in module stvman/mkSTV.C, line 306:

 Overlap eigenvalue is smaller than square root of threshold
 Use THRESH >= 12 to get rid of this warning

 Guess MOs from SCF MO coefficient file

 -----------------------------------------------------------------------
  General SCF calculation program by
  Eric Jon Sundstrom, Paul Horn, Yuezhi Mao, Dmitri Zuev, Alec White,
  David Stuck, Shaama M.S., Shane Yost, Joonho Lee, David Small,
  Daniel Levine, Susi Lehtola, Hugh Burton, Evgeny Epifanovsky
 -----------------------------------------------------------------------
 Exchange:     0.2000 Hartree-Fock + 0.0800 Slater + 0.7200 B88
 Correlation:  0.1900 VWN1RPA + 0.8100 LYP
 Using SG-1 standard quadrature grid
 using 6 threads for integral computing
 -------------------------------------------------------
 OpenMP Integral computing Module                
 Release: version 2.0, May 2017, Q-Chem Inc. Pleasanton 
 -------------------------------------------------------
 -------------------------------------------------------
 OpenMP BLAS3 based DFT computing Module                
 Release: version 1.0, May 2013, Q-Chem Inc. Pittsburgh 
 -------------------------------------------------------
 A restricted SCF calculation will be
 performed using DIIS
 SCF converges when DIIS error is below 1.0e-08
 ---------------------------------------
  Cycle       Energy         DIIS error
 ---------------------------------------
    1    -616.5325754915      7.84e-05  
    2    -616.5327360789      1.02e-05  
    3    -616.5327375970      5.98e-06  
    4    -616.5327378202      4.80e-06  
    5    -616.5327381363      1.07e-06  
    6    -616.5327381541      3.22e-07  
    7    -616.5327381560      5.47e-08  
    8    -616.5327381561      3.49e-08  
    9    -616.5327381561      1.37e-08  
   10    -616.5327381560      5.24e-09  Convergence criterion met
 ---------------------------------------
 SCF time:   CPU 354.41s  wall 62.00s 
 SCF   energy in the final basis set =     -616.5327381560
 Total energy in the final basis set =     -616.5327381560

 --------------------------------------------------------------

                    Orbital Energies (a.u.)
 --------------------------------------------------------------

 Alpha MOs
 -- Occupied --
-19.1368 -19.1300 -19.1265 -10.2722 -10.2646 -10.2278 -10.2010 -10.1935
-10.1933 -10.1886 -10.1879 -10.1771 -10.1765  -1.0674  -1.0593  -1.0289
 -0.8599  -0.8166  -0.7577  -0.7524  -0.6771  -0.6495  -0.6333  -0.6089
 -0.5663  -0.5566  -0.5278  -0.5016  -0.4943  -0.4755  -0.4661  -0.4604
 -0.4572  -0.4437  -0.4232  -0.4142  -0.4066  -0.4024  -0.3938  -0.3885
 -0.3828  -0.3724  -0.3677  -0.3577  -0.3434  -0.3306  -0.3219  -0.2804
 -0.2698  -0.2600
 -- Virtual --
 -0.0472  -0.0433  -0.0174  -0.0049  -0.0017   0.0018   0.0148   0.0182
  0.0271   0.0285   0.0373   0.0427   0.0457   0.0504   0.0536   0.0676
  0.0694   0.0711   0.0846   0.0853   0.0891   0.0925   0.1006   0.1038
  0.1069   0.1096   0.1119   0.1162   0.1177   0.1219   0.1245   0.1281
  0.1310   0.1350   0.1386   0.1415   0.1451   0.1473   0.1491   0.1497
  0.1515   0.1530   0.1584   0.1615   0.1648   0.1672   0.1713   0.1771
  0.1801   0.1872   0.1919   0.1952   0.2003   0.2025   0.2106   0.2152
  0.2166   0.2214   0.2255   0.2298   0.2343   0.2393   0.2427   0.2483
  0.2505   0.2644   0.2689   0.2729   0.2759   0.2779   0.2845   0.2885
  0.2913   0.3026   0.3086   0.3115   0.3186   0.3196   0.3294   0.3335
  0.3367   0.3412   0.3433   0.3460   0.3533   0.3553   0.3618   0.3657
  0.3725   0.3758   0.3876   0.3949   0.4037   0.4203   0.4289   0.4346
  0.4388   0.4514   0.4653   0.4816   0.4931   0.5030   0.5041   0.5174
  0.5324   0.5329   0.5453   0.5463   0.5682   0.5840   0.5944   0.6004
  0.6108   0.6127   0.6264   0.6275   0.6338   0.6472   0.6494   0.6547
  0.6674   0.6709   0.6814   0.6973   0.7060   0.7172   0.7216   0.7309
  0.7337   0.7465   0.7492   0.7543   0.7555   0.7620   0.7712   0.7748
  0.7777   0.7832   0.7941   0.8003   0.8164   0.8285   0.8600   0.8882
  0.8947   0.9233   0.9278   0.9462   0.9527   0.9713   1.0075   1.0287
  1.0444   1.0656   1.1025   1.1127   1.1275   1.1418   1.1486   1.1665
  1.1823   1.1890   1.2018   1.2113   1.2320   1.2409   1.2426   1.2751
  1.2855   1.2999   1.3128   1.3237   1.3309   1.3624   1.3833   1.4058
  1.4204   1.4582   1.4742   1.4969   1.5010   1.5208   1.5374   1.5431
  1.5534   1.5622   1.5658   1.5781   1.5858   1.5942   1.6019   1.6060
  1.6202   1.6217   1.6286   1.6347   1.6455   1.6544   1.6661   1.6726
  1.6763   1.6880   1.7025   1.7079   1.7280   1.7350   1.7480   1.7592
  1.7613   1.7878   1.7951   1.8112   1.8177   1.8197   1.8305   1.8638
  1.8727   1.8793   1.9006   1.9231   1.9595   1.9675   1.9722   2.0083
  2.0225   2.0374   2.0558   2.0694   2.0698   2.0976   2.1270   2.1333
  2.1595   2.1759   2.1831   2.2034   2.2241   2.2471   2.2641   2.2963
  2.3131   2.3217   2.3264   2.3363   2.3603   2.3923   2.4024   2.4138
  2.4607   2.4742   2.4880   2.5013   2.5082   2.5453   2.5499   2.5657
  2.6031   2.6066   2.6179   2.6313   2.6470   2.6594   2.6650   2.6849
  2.7083   2.7166   2.7309   2.7374   2.7598   2.7706   2.7909   2.7994
  2.8187   2.8402   2.8497   2.8616   2.8769   2.8849   2.8937   2.9054
  2.9369   2.9492   2.9583   2.9742   2.9962   3.0134   3.0422   3.0511
  3.0728   3.0977   3.1185   3.1401   3.1645   3.1931   3.2487   3.2690
  3.2897   3.3616   3.3682   3.3798   3.4153   3.4192   3.4914   3.5097
  3.5268   3.5361   3.5724   3.7755   3.7889   3.7986   3.8137   3.8397
  3.8770   3.8838   3.9030   3.9374   3.9767   4.0071   4.0991   4.1293
  4.2154   4.2549   4.2631   4.2955   4.3488   4.3740   5.0609   5.0851
  5.1437   5.1776   5.1931   5.4265   5.6767   5.7279   5.7343  23.7754
 23.8270  23.8503  23.8813  23.8880  23.9139  23.9237  23.9370  23.9541
 23.9752  49.9568  49.9653  49.9871
 --------------------------------------------------------------

          Ground-State Mulliken Net Atomic Charges

     Atom                 Charge (a.u.)
  ----------------------------------------
      1 C                     0.527637
      2 H                     0.222082
      3 C                    -0.790201
      4 H                     0.242321
      5 O                    -0.209399
      6 H                     0.269839
      7 C                    -0.531648
      8 H                     0.181233
      9 H                     0.206166
     10 C                     0.601437
     11 C                    -0.317794
     12 O                    -0.201760
     13 H                     0.104669
     14 C                    -0.692456
     15 H                     0.185750
     16 H                     0.154704
     17 C                    -0.360003
     18 H                     0.164590
     19 H                     0.197599
     20 C                     0.019692
     21 H                     0.293843
     22 C                    -0.734789
     23 H                     0.170457
     24 H                     0.143000
     25 H                     0.148899
     26 C                    -0.157473
     27 O                    -0.193084
     28 H                     0.107890
     29 H                     0.246800
  ----------------------------------------
  Sum of atomic charges =     0.000000

 -----------------------------------------------------------------
                    Cartesian Multipole Moments
 -----------------------------------------------------------------
    Charge (ESU x 10^10)
                 0.0000
    Dipole Moment (Debye)
         X       0.5975      Y       4.4985      Z       0.9636
       Tot       4.6392
    Quadrupole Moments (Debye-Ang)
        XX     -78.8618     XY       0.9510     YY     -82.2628
        XZ       1.9808     YZ      -6.5490     ZZ     -86.1782
    Octopole Moments (Debye-Ang^2)
       XXX      -6.2056    XXY      25.1255    XYY       3.2339
       YYY     -18.8900    XXZ      11.9553    XYZ      -2.0197
       YYZ      18.9765    XZZ       1.7353    YZZ      10.4659
       ZZZ      -7.5344
    Hexadecapole Moments (Debye-Ang^3)
      XXXX   -1959.6479   XXXY      43.0511   XXYY    -510.2988
      XYYY      -1.0394   YYYY    -723.3478   XXXZ      19.3697
      XXYZ     -41.2426   XYYZ      -4.8153   YYYZ     -48.3442
      XXZZ    -450.9601   XYZZ       0.1559   YYZZ    -235.5752
      XZZZ       9.2068   YZZZ      -1.2826   ZZZZ    -643.1203
 -----------------------------------------------------------------
 Calculating analytic gradient of the SCF energy
 Gradient of SCF Energy
            1           2           3           4           5           6
    1   0.0000813  -0.0000025  -0.0000254  -0.0000147  -0.0000587   0.0000283
    2  -0.0000639   0.0000087  -0.0000114   0.0000049   0.0000315   0.0000011
    3   0.0000476  -0.0000007  -0.0000013  -0.0000079  -0.0000456   0.0000154
            7           8           9          10          11          12
    1   0.0000699  -0.0000122  -0.0000079   0.0000490  -0.0000213  -0.0000012
    2   0.0000693  -0.0000177  -0.0000083  -0.0000570   0.0000707  -0.0000307
    3  -0.0000344   0.0000017  -0.0000046   0.0000665  -0.0000134  -0.0000033
           13          14          15          16          17          18
    1   0.0000127  -0.0000545   0.0000036  -0.0000035   0.0000576  -0.0000137
    2  -0.0000070   0.0000084   0.0000067  -0.0000025   0.0000305  -0.0000021
    3   0.0000166  -0.0000585   0.0000189   0.0000205   0.0000059  -0.0000053
           19          20          21          22          23          24
    1  -0.0000046  -0.0002157   0.0000170   0.0000804  -0.0000116  -0.0000110
    2  -0.0000041   0.0000066   0.0000012  -0.0000676   0.0000004   0.0000031
    3  -0.0000048  -0.0000046  -0.0000005   0.0000247  -0.0000070  -0.0000047
           25          26          27          28          29
    1  -0.0000021   0.0000697   0.0000092  -0.0000026  -0.0000155
    2   0.0000102  -0.0000155   0.0000018   0.0000072   0.0000254
    3  -0.0000035  -0.0000223  -0.0000043   0.0000107  -0.0000015
 Max gradient component =       2.157E-04
 RMS gradient           =       3.835E-05
 Gradient time:  CPU 103.17 s  wall 17.40 s
 Geometry Optimization Parameters
   NAtoms,    NIC,     NZ,  NCons,   NDum,   NFix, NCnnct, MaxDiis
       29     229       0       0       0       0       0       0

 Cartesian Hessian Update
 Hessian Updated using BFGS Update


** GEOMETRY OPTIMIZATION IN DELOCALIZED INTERNAL COORDINATES **
   Searching for a Minimum

   Optimization Cycle:  17

                       Coordinates (Angstroms)
     ATOM                X               Y               Z
      1  C        -0.6579578342    0.5126479246    0.5392084149
      2  H        -0.7161812809    1.0649766089    1.4875797881
      3  C         0.2079735162   -0.7303379678    0.8062523113
      4  H         0.2475498604   -1.3421191207   -0.1009641842
      5  O        -0.4051616361   -1.4859962520    1.8621331670
      6  H        -0.3067703440   -2.4231601561    1.6729256145
      7  C         1.6331707816   -0.3453717710    1.2309785445
      8  H         1.5674902709    0.1227033447    2.2189228298
      9  H         2.2275743016   -1.2557235111    1.3419976461
     10  C         2.3244924399    0.6197784834    0.2600977100
     11  C         2.8066443615   -0.0424355565   -1.0172274064
     12  O         2.7665291204   -1.2239730208   -1.2556485284
     13  H         3.2449673424    0.6633220659   -1.7593127847
     14  C         1.4361961651    1.8403949440   -0.0556597111
     15  H         1.9077297160    2.4625371494   -0.8245999528
     16  H         1.3622102644    2.4617513505    0.8432582589
     17  C         0.0306693780    1.4190505301   -0.5021121955
     18  H        -0.5726671157    2.3127797021   -0.6848620633
     19  H         0.0985300594    0.8913809200   -1.4623507206
     20  C        -2.1284170219    0.1356133371    0.1803714707
     21  H        -2.4303742374   -0.6225286261    0.9062177912
     22  C        -3.0804691915    1.3376797104    0.2576751175
     23  H        -4.1182887510    1.0264445769    0.1092814269
     24  H        -3.0159530227    1.8152359762    1.2387035431
     25  H        -2.8531151304    2.0935936846   -0.4997316874
     26  C        -2.2092127947   -0.5136915699   -1.1879565285
     27  O        -2.1153892326   -1.7001608765   -1.3945388545
     28  H        -2.3649246497    0.1835719405   -2.0424635518
     29  H         3.2506934203    0.9961919623    0.7221356951
   Point Group: c1    Number of degrees of freedom:    81


   Energy is   -616.532738156

 Hessian Updated using BFGS Update

 81 Hessian modes will be used to form the next step
  Hessian Eigenvalues:
     0.000003    0.000945    0.003637    0.005246    0.006278    0.006662
     0.007096    0.008688    0.020533    0.021422    0.035256    0.038210
     0.041258    0.041624    0.042739    0.045261    0.045841    0.048213
     0.048624    0.049770    0.050413    0.052234    0.054868    0.055821
     0.056743    0.057759    0.060032    0.061924    0.068199    0.069538
     0.080747    0.083353    0.085841    0.085966    0.094208    0.103288
     0.132881    0.147479    0.156345    0.159200    0.159898    0.160322
     0.161014    0.164179    0.167175    0.174597    0.182838    0.183607
     0.202827    0.206673    0.219799    0.223743    0.271615    0.277856
     0.280341    0.284146    0.292611    0.297887    0.300613    0.305599
     0.325412    0.329827    0.331713    0.334993    0.338237    0.339305
     0.339528    0.339572    0.340249    0.340396    0.340695    0.341225
     0.341949    0.342617    0.343198    0.351632    0.426562    0.446311
     0.574995    0.857605    0.925459
**WARNING** Magnitude of eigenvalue   1 too small.  Replaced by     0.000100

 Minimum Search - Taking Simple RFO Step
 Searching for Lamda that Minimizes Along All modes
 Value Taken    Lamda =  -0.00001177
 Calculated Step too Large.  Step scaled by  0.932300
 Step Taken.  Stepsize is  0.300000

                             Maximum     Tolerance    Cnvgd?
         Gradient           0.000054      0.000300     YES
         Displacement       0.178822      0.001200      NO
         Energy change     -0.000002      0.000001      NO


 New Cartesian Coordinates Obtained by Inverse Iteration

 Displacement from previous Coordinates is:  0.340398
 ----------------------------------------------------------------
             Standard Nuclear Orientation (Angstroms)
    I     Atom           X                Y                Z
 ----------------------------------------------------------------
    1      C      -0.6536021930     0.5135942443     0.5438567936
    2      H      -0.7095667816     1.0628476823     1.4943077957
    3      C       0.2147270557    -0.7309731193     0.8029589349
    4      H       0.2559285136    -1.3372861439    -0.1073659966
    5      O      -0.3854412738    -1.4990974528     1.8583008710
    6      H      -0.4127118509    -2.4230729751     1.5968881921
    7      C       1.6392076345    -0.3458062637     1.2273879861
    8      H       1.5739147358     0.1177846641     2.2175816274
    9      H       2.2336075470    -1.2561277948     1.3350060795
   10      C       2.3276758996     0.6252582119     0.2604822556
   11      C       2.8078426154    -0.0293907842    -1.0212653833
   12      O       2.7531360660    -1.2075234511    -1.2734855534
   13      H       3.2568461532     0.6786727377    -1.7545613598
   14      C       1.4366144713     1.8455002111    -0.0500644719
   15      H       1.9058255201     2.4708087960    -0.8179249456
   16      H       1.3629373735     2.4644234667     0.8505249518
   17      C       0.0304642492     1.4239169405    -0.4963226348
   18      H      -0.5736746017     2.3180497190    -0.6736777363
   19      H       0.0965495407     0.9004154088    -1.4589141697
   20      C      -2.1244648135     0.1355644471     0.1916720573
   21      H      -2.4278385721    -0.6057430172     0.9342048518
   22      C      -3.0730896480     1.3418289010     0.2452122705
   23      H      -4.1107672389     1.0314321374     0.0942201134
   24      H      -3.0130072443     1.8305689292     1.2210025374
   25      H      -2.8389733327     2.0877495463    -0.5199311196
   26      C      -2.2082588774    -0.5421790636    -1.1609993653
   27      O      -2.1390902436    -1.7354233885    -1.3380429452
   28      H      -2.3406550005     0.1365489880    -2.0338801882
   29      H       3.2534030521     1.0018142058     0.7231397121
 ----------------------------------------------------------------
 Molecular Point Group                 C1    NOp =  1
 Largest Abelian Subgroup              C1    NOp =  1
 Nuclear Repulsion Energy =   857.9732593186 hartrees
 There are       50 alpha and       50 beta electrons
 Applying Cartesian multipole field
    Component          Value
    ---------          -----
     (2,0,0)        1.00000E-11
     (0,2,0)        2.00000E-11
     (0,0,2)       -3.00000E-11
 Nucleus-field energy     =     0.0000000128 hartrees
 Requested basis set is 6-311++G(d,p)
 There are 158 shells and 398 basis functions
 A cutoff of  1.0D-11 yielded  10867 shell pairs
 There are     68985 function pairs (     73353 Cartesian)
 Smallest overlap matrix eigenvalue = 2.78E-06

 Q-Chem warning in module stvman/mkSTV.C, line 306:

 Overlap eigenvalue is smaller than square root of threshold
 Use THRESH >= 12 to get rid of this warning

 Guess MOs from SCF MO coefficient file

 -----------------------------------------------------------------------
  General SCF calculation program by
  Eric Jon Sundstrom, Paul Horn, Yuezhi Mao, Dmitri Zuev, Alec White,
  David Stuck, Shaama M.S., Shane Yost, Joonho Lee, David Small,
  Daniel Levine, Susi Lehtola, Hugh Burton, Evgeny Epifanovsky
 -----------------------------------------------------------------------
 Exchange:     0.2000 Hartree-Fock + 0.0800 Slater + 0.7200 B88
 Correlation:  0.1900 VWN1RPA + 0.8100 LYP
 Using SG-1 standard quadrature grid
 using 6 threads for integral computing
 -------------------------------------------------------
 OpenMP Integral computing Module                
 Release: version 2.0, May 2017, Q-Chem Inc. Pleasanton 
 -------------------------------------------------------
 -------------------------------------------------------
 OpenMP BLAS3 based DFT computing Module                
 Release: version 1.0, May 2013, Q-Chem Inc. Pittsburgh 
 -------------------------------------------------------
 A restricted SCF calculation will be
 performed using DIIS
 SCF converges when DIIS error is below 1.0e-08
 ---------------------------------------
  Cycle       Energy         DIIS error
 ---------------------------------------
    1    -616.5281007931      4.23e-04  
    2    -616.5327090031      6.07e-05  
    3    -616.5327355851      5.32e-05  
    4    -616.5327679846      2.37e-05  
    5    -616.5327750779      6.97e-06  
    6    -616.5327757716      2.26e-06  
    7    -616.5327758383      7.79e-07  
    8    -616.5327758485      1.32e-07  
    9    -616.5327758488      5.72e-08  
   10    -616.5327758488      3.64e-08  
   11    -616.5327758488      1.02e-08  
   12    -616.5327758488      2.61e-09  Convergence criterion met
 ---------------------------------------
 SCF time:   CPU 425.62s  wall 75.00s 
 SCF   energy in the final basis set =     -616.5327758488
 Total energy in the final basis set =     -616.5327758488

 --------------------------------------------------------------

                    Orbital Energies (a.u.)
 --------------------------------------------------------------

 Alpha MOs
 -- Occupied --
-19.1367 -19.1310 -19.1260 -10.2721 -10.2655 -10.2279 -10.2008 -10.1934
-10.1934 -10.1893 -10.1880 -10.1778 -10.1759  -1.0673  -1.0602  -1.0283
 -0.8599  -0.8170  -0.7578  -0.7526  -0.6776  -0.6498  -0.6327  -0.6095
 -0.5669  -0.5572  -0.5273  -0.5017  -0.4944  -0.4757  -0.4671  -0.4606
 -0.4574  -0.4444  -0.4216  -0.4154  -0.4067  -0.4024  -0.3942  -0.3889
 -0.3829  -0.3727  -0.3678  -0.3578  -0.3409  -0.3313  -0.3238  -0.2799
 -0.2697  -0.2610
 -- Virtual --
 -0.0472  -0.0442  -0.0174  -0.0050  -0.0013   0.0020   0.0147   0.0182
  0.0270   0.0283   0.0373   0.0429   0.0455   0.0502   0.0535   0.0672
  0.0696   0.0711   0.0847   0.0856   0.0892   0.0927   0.1002   0.1032
  0.1067   0.1093   0.1119   0.1161   0.1183   0.1221   0.1239   0.1279
  0.1300   0.1352   0.1382   0.1416   0.1452   0.1474   0.1488   0.1497
  0.1521   0.1531   0.1582   0.1614   0.1649   0.1669   0.1716   0.1768
  0.1792   0.1868   0.1935   0.1947   0.2004   0.2027   0.2097   0.2146
  0.2163   0.2219   0.2261   0.2296   0.2351   0.2395   0.2416   0.2478
  0.2503   0.2644   0.2690   0.2720   0.2764   0.2781   0.2836   0.2875
  0.2909   0.3035   0.3077   0.3117   0.3180   0.3184   0.3292   0.3335
  0.3373   0.3425   0.3451   0.3463   0.3532   0.3550   0.3625   0.3653
  0.3701   0.3740   0.3869   0.3960   0.4065   0.4198   0.4300   0.4351
  0.4396   0.4543   0.4652   0.4822   0.4911   0.5007   0.5040   0.5172
  0.5322   0.5330   0.5442   0.5462   0.5681   0.5852   0.5943   0.5995
  0.6113   0.6128   0.6271   0.6285   0.6324   0.6447   0.6497   0.6559
  0.6688   0.6722   0.6773   0.6995   0.7061   0.7189   0.7226   0.7293
  0.7342   0.7450   0.7494   0.7542   0.7562   0.7606   0.7700   0.7754
  0.7795   0.7813   0.7945   0.8002   0.8187   0.8272   0.8565   0.8867
  0.8945   0.9246   0.9271   0.9465   0.9543   0.9725   1.0057   1.0249
  1.0409   1.0658   1.0991   1.1138   1.1286   1.1374   1.1477   1.1617
  1.1818   1.1911   1.2015   1.2099   1.2294   1.2420   1.2425   1.2687
  1.2876   1.3028   1.3110   1.3232   1.3330   1.3632   1.3877   1.4067
  1.4244   1.4575   1.4762   1.4981   1.5010   1.5201   1.5371   1.5435
  1.5510   1.5604   1.5657   1.5765   1.5855   1.5925   1.5993   1.6050
  1.6196   1.6222   1.6292   1.6353   1.6443   1.6532   1.6668   1.6733
  1.6745   1.6891   1.7020   1.7060   1.7267   1.7337   1.7506   1.7579
  1.7620   1.7871   1.7940   1.8137   1.8172   1.8191   1.8310   1.8630
  1.8700   1.8834   1.8981   1.9228   1.9587   1.9683   1.9725   2.0100
  2.0217   2.0402   2.0545   2.0698   2.0713   2.0981   2.1268   2.1325
  2.1585   2.1751   2.1815   2.2053   2.2230   2.2485   2.2645   2.2961
  2.3128   2.3211   2.3265   2.3360   2.3599   2.3921   2.4015   2.4144
  2.4593   2.4715   2.4872   2.5009   2.5072   2.5443   2.5501   2.5655
  2.6008   2.6080   2.6174   2.6321   2.6460   2.6591   2.6650   2.6829
  2.7091   2.7177   2.7334   2.7399   2.7602   2.7732   2.7903   2.8007
  2.8203   2.8395   2.8497   2.8584   2.8773   2.8854   2.8950   2.9046
  2.9359   2.9487   2.9589   2.9737   2.9964   3.0162   3.0411   3.0600
  3.0729   3.0938   3.1080   3.1380   3.1577   3.1969   3.2517   3.2663
  3.2807   3.3615   3.3677   3.3790   3.4161   3.4217   3.4908   3.5087
  3.5268   3.5372   3.5754   3.7751   3.7888   3.7985   3.8150   3.8388
  3.8747   3.8845   3.9017   3.9413   3.9780   4.0079   4.1008   4.1295
  4.2160   4.2532   4.2611   4.2921   4.3492   4.3735   5.0608   5.0850
  5.1448   5.1780   5.1950   5.4249   5.6790   5.7287   5.7336  23.7756
 23.8264  23.8509  23.8810  23.8878  23.9134  23.9235  23.9372  23.9541
 23.9746  49.9575  49.9653  49.9850
 --------------------------------------------------------------

          Ground-State Mulliken Net Atomic Charges

     Atom                 Charge (a.u.)
  ----------------------------------------
      1 C                     0.500094
      2 H                     0.220059
      3 C                    -0.788048
      4 H                     0.237905
      5 O                    -0.211436
      6 H                     0.276367
      7 C                    -0.503392
      8 H                     0.179912
      9 H                     0.209468
     10 C                     0.589489
     11 C                    -0.319482
     12 O                    -0.201168
     13 H                     0.104185
     14 C                    -0.681711
     15 H                     0.185574
     16 H                     0.155307
     17 C                    -0.351345
     18 H                     0.163604
     19 H                     0.195366
     20 C                     0.009197
     21 H                     0.291566
     22 C                    -0.735427
     23 H                     0.170285
     24 H                     0.144595
     25 H                     0.149339
     26 C                    -0.151793
     27 O                    -0.194728
     28 H                     0.109152
     29 H                     0.247065
  ----------------------------------------
  Sum of atomic charges =     0.000000

 -----------------------------------------------------------------
                    Cartesian Multipole Moments
 -----------------------------------------------------------------
    Charge (ESU x 10^10)
                 0.0000
    Dipole Moment (Debye)
         X       0.4718      Y       4.5635      Z       0.8124
       Tot       4.6592
    Quadrupole Moments (Debye-Ang)
        XX     -78.7115     XY       1.2075     YY     -82.5126
        XZ       1.8110     YZ      -6.0154     ZZ     -86.3699
    Octopole Moments (Debye-Ang^2)
       XXX      -5.1988    XXY      25.1622    XYY       2.6687
       YYY     -17.5704    XXZ      11.9707    XYZ      -1.3725
       YYZ      17.4478    XZZ       0.5503    YZZ      11.5630
       ZZZ      -9.6610
    Hexadecapole Moments (Debye-Ang^3)
      XXXX   -1957.6719   XXXY      34.8467   XXYY    -510.8577
      XYYY      -5.1348   YYYY    -732.5433   XXXZ      20.8804
      XXYZ     -41.6502   XYYZ      -6.6378   YYYZ     -44.9576
      XXZZ    -448.7138   XYZZ       0.6460   YYZZ    -238.6568
      XZZZ      12.1616   YZZZ       3.2117   ZZZZ    -636.1291
 -----------------------------------------------------------------
 Calculating analytic gradient of the SCF energy
 Gradient of SCF Energy
            1           2           3           4           5           6
    1  -0.0000669  -0.0001275   0.0000856  -0.0000498  -0.0003155   0.0001133
    2   0.0000474   0.0001059  -0.0000902  -0.0000114  -0.0001087   0.0001159
    3   0.0001277   0.0000457  -0.0001699  -0.0000129  -0.0002520   0.0003120
            7           8           9          10          11          12
    1   0.0001637  -0.0000264  -0.0000299   0.0000902   0.0000552  -0.0000176
    2   0.0000832  -0.0000212   0.0000286  -0.0000234   0.0001398  -0.0000174
    3  -0.0002698  -0.0000059   0.0000656   0.0000378   0.0000713  -0.0000321
           13          14          15          16          17          18
    1  -0.0000272   0.0000721  -0.0000184   0.0000224  -0.0001773  -0.0000205
    2  -0.0000953  -0.0000596   0.0000088   0.0000620  -0.0001530  -0.0000348
    3   0.0000110   0.0002076  -0.0000163  -0.0000180  -0.0001239   0.0000803
           19          20          21          22          23          24
    1  -0.0000670  -0.0001700   0.0002667   0.0001616   0.0000139   0.0000066
    2   0.0000115  -0.0003226   0.0000200   0.0000624  -0.0000170  -0.0001459
    3  -0.0000064  -0.0001448   0.0001003  -0.0001923  -0.0000663   0.0000424
           25          26          27          28          29
    1  -0.0000064   0.0000380  -0.0000321   0.0000700  -0.0000070
    2   0.0001277   0.0002584   0.0000653  -0.0000561   0.0000197
    3  -0.0000061   0.0003050  -0.0000303  -0.0000617   0.0000019
 Max gradient component =       3.226E-04
 RMS gradient           =       1.188E-04
 Gradient time:  CPU 103.40 s  wall 17.43 s
 Geometry Optimization Parameters
   NAtoms,    NIC,     NZ,  NCons,   NDum,   NFix, NCnnct, MaxDiis
       29     229       0       0       0       0       0       0

 Cartesian Hessian Update
 Hessian Updated using BFGS Update
**WARNING** Hereditary positive definiteness endangered


** GEOMETRY OPTIMIZATION IN DELOCALIZED INTERNAL COORDINATES **
   Searching for a Minimum

   Optimization Cycle:  18

                       Coordinates (Angstroms)
     ATOM                X               Y               Z
      1  C        -0.6536021930    0.5135942443    0.5438567936
      2  H        -0.7095667816    1.0628476823    1.4943077957
      3  C         0.2147270557   -0.7309731193    0.8029589349
      4  H         0.2559285136   -1.3372861439   -0.1073659966
      5  O        -0.3854412738   -1.4990974528    1.8583008710
      6  H        -0.4127118509   -2.4230729751    1.5968881921
      7  C         1.6392076345   -0.3458062637    1.2273879861
      8  H         1.5739147358    0.1177846641    2.2175816274
      9  H         2.2336075470   -1.2561277948    1.3350060795
     10  C         2.3276758996    0.6252582119    0.2604822556
     11  C         2.8078426154   -0.0293907842   -1.0212653833
     12  O         2.7531360660   -1.2075234511   -1.2734855534
     13  H         3.2568461532    0.6786727377   -1.7545613598
     14  C         1.4366144713    1.8455002111   -0.0500644719
     15  H         1.9058255201    2.4708087960   -0.8179249456
     16  H         1.3629373735    2.4644234667    0.8505249518
     17  C         0.0304642492    1.4239169405   -0.4963226348
     18  H        -0.5736746017    2.3180497190   -0.6736777363
     19  H         0.0965495407    0.9004154088   -1.4589141697
     20  C        -2.1244648135    0.1355644471    0.1916720573
     21  H        -2.4278385721   -0.6057430172    0.9342048518
     22  C        -3.0730896480    1.3418289010    0.2452122705
     23  H        -4.1107672389    1.0314321374    0.0942201134
     24  H        -3.0130072443    1.8305689292    1.2210025374
     25  H        -2.8389733327    2.0877495463   -0.5199311196
     26  C        -2.2082588774   -0.5421790636   -1.1609993653
     27  O        -2.1390902436   -1.7354233885   -1.3380429452
     28  H        -2.3406550005    0.1365489880   -2.0338801882
     29  H         3.2534030521    1.0018142058    0.7231397121
   Point Group: c1    Number of degrees of freedom:    81


   Energy is   -616.532775849

 Hessian Updated using BFGS Update
**WARNING** Hereditary positive definiteness endangered

 81 Hessian modes will be used to form the next step
  Hessian Eigenvalues:
    -0.000550    0.000884    0.003610    0.004702    0.005409    0.006576
     0.007065    0.008528    0.020426    0.021402    0.035165    0.037534
     0.040927    0.041621    0.042101    0.045186    0.045715    0.048085
     0.048615    0.049031    0.050288    0.052002    0.054139    0.055376
     0.055921    0.057678    0.059960    0.060107    0.065067    0.069524
     0.080739    0.082452    0.084855    0.085847    0.094075    0.103125
     0.132689    0.146556    0.152733    0.155670    0.159622    0.160160
     0.160757    0.161284    0.164618    0.168970    0.182004    0.182394
     0.202042    0.205537    0.219727    0.223525    0.271611    0.272500
     0.278329    0.280273    0.292591    0.297001    0.299483    0.305521
     0.322110    0.325424    0.331629    0.334755    0.338088    0.339179
     0.339520    0.339560    0.340082    0.340328    0.340638    0.341177
     0.341889    0.342616    0.343153    0.348752    0.425517    0.437156
     0.566938    0.855505    0.924476
**WARNING** Hessian does not have the Desired Local Structure

 Minimum Search - Taking Simple RFO Step
 Searching for Lamda that Minimizes Along All modes
 Value Taken    Lamda =  -0.00061742
 Calculated Step too Large.  Step scaled by  0.099558
 Step Taken.  Stepsize is  0.300000

                             Maximum     Tolerance    Cnvgd?
         Gradient           0.000299      0.000300     YES
         Displacement       0.179478      0.001200      NO
         Energy change     -0.000038      0.000001      NO


 New Cartesian Coordinates Obtained by Inverse Iteration

 Displacement from previous Coordinates is:  0.337492
 ----------------------------------------------------------------
             Standard Nuclear Orientation (Angstroms)
    I     Atom           X                Y                Z
 ----------------------------------------------------------------
    1      C      -0.6491381227     0.5136624220     0.5477389458
    2      H      -0.7020760726     1.0593731624     1.5005260829
    3      C       0.2216686029    -0.7328110297     0.7972256501
    4      H       0.2657519261    -1.3314953346    -0.1175592479
    5      O      -0.3647561356    -1.5170301761     1.8492531332
    6      H      -0.5208077808    -2.4075163468     1.5259209420
    7      C       1.6446960145    -0.3476459125     1.2232768295
    8      H       1.5790024931     0.1105077992     2.2161263354
    9      H       2.2394406865    -1.2578032844     1.3267475494
   10      C       2.3306509511     0.6302591983     0.2615335251
   11      C       2.8110693231    -0.0162202738    -1.0241325688
   12      O       2.7465463083    -1.1911288865    -1.2888801809
   13      H       3.2680117996     0.6949456213    -1.7493186278
   14      C       1.4367549688     1.8498604677    -0.0444543042
   15      H       1.9040228895     2.4783289176    -0.8109786096
   16      H       1.3627544844     2.4664323602     0.8576948589
   17      C       0.0302156961     1.4279353174    -0.4912289670
   18      H      -0.5747830804     2.3223664150    -0.6633115470
   19      H       0.0947581455     0.9085622949    -1.4561473641
   20      C      -2.1208556147     0.1356555598     0.2027525633
   21      H      -2.4257932889    -0.5884559179     0.9615391165
   22      C      -3.0656308018     1.3458839756     0.2334936962
   23      H      -4.1034407356     1.0363752533     0.0816710839
   24      H      -3.0083525388     1.8462731177     1.2035100344
   25      H      -2.8259174472     2.0813171018    -0.5399769807
   26      C      -2.2087384678    -0.5702493859    -1.1336396291
   27      O      -2.1580873165    -1.7687326849    -1.2813748564
   28      H      -2.3246763609     0.0884306695    -2.0237366806
   29      H       3.2552482304     1.0070753625     0.7260403783
 ----------------------------------------------------------------
 Molecular Point Group                 C1    NOp =  1
 Largest Abelian Subgroup              C1    NOp =  1
 Nuclear Repulsion Energy =   858.1706616270 hartrees
 There are       50 alpha and       50 beta electrons
 Applying Cartesian multipole field
    Component          Value
    ---------          -----
     (2,0,0)        1.00000E-11
     (0,2,0)        2.00000E-11
     (0,0,2)       -3.00000E-11
 Nucleus-field energy     =     0.0000000131 hartrees
 Requested basis set is 6-311++G(d,p)
 There are 158 shells and 398 basis functions
 A cutoff of  1.0D-11 yielded  10868 shell pairs
 There are     68986 function pairs (     73355 Cartesian)
 Smallest overlap matrix eigenvalue = 2.82E-06

 Q-Chem warning in module stvman/mkSTV.C, line 306:

 Overlap eigenvalue is smaller than square root of threshold
 Use THRESH >= 12 to get rid of this warning

 Guess MOs from SCF MO coefficient file

 -----------------------------------------------------------------------
  General SCF calculation program by
  Eric Jon Sundstrom, Paul Horn, Yuezhi Mao, Dmitri Zuev, Alec White,
  David Stuck, Shaama M.S., Shane Yost, Joonho Lee, David Small,
  Daniel Levine, Susi Lehtola, Hugh Burton, Evgeny Epifanovsky
 -----------------------------------------------------------------------
 Exchange:     0.2000 Hartree-Fock + 0.0800 Slater + 0.7200 B88
 Correlation:  0.1900 VWN1RPA + 0.8100 LYP
 Using SG-1 standard quadrature grid
 using 6 threads for integral computing
 -------------------------------------------------------
 OpenMP Integral computing Module                
 Release: version 2.0, May 2017, Q-Chem Inc. Pleasanton 
 -------------------------------------------------------
 -------------------------------------------------------
 OpenMP BLAS3 based DFT computing Module                
 Release: version 1.0, May 2013, Q-Chem Inc. Pittsburgh 
 -------------------------------------------------------
 A restricted SCF calculation will be
 performed using DIIS
 SCF converges when DIIS error is below 1.0e-08
 ---------------------------------------
  Cycle       Energy         DIIS error
 ---------------------------------------
    1    -616.5283630862      4.19e-04  
    2    -616.5327913764      6.57e-05  
    3    -616.5327942332      7.09e-05  
    4    -616.5328576096      2.13e-05  
    5    -616.5328630206      7.52e-06  
    6    -616.5328638394      2.20e-06  
    7    -616.5328638994      8.54e-07  
    8    -616.5328639117      1.12e-07  
    9    -616.5328639119      5.71e-08  
   10    -616.5328639120      3.21e-08  
   11    -616.5328639120      1.01e-08  
   12    -616.5328639120      2.02e-09  Convergence criterion met
 ---------------------------------------
 SCF time:   CPU 425.68s  wall 75.00s 
 SCF   energy in the final basis set =     -616.5328639120
 Total energy in the final basis set =     -616.5328639120

 --------------------------------------------------------------

                    Orbital Energies (a.u.)
 --------------------------------------------------------------

 Alpha MOs
 -- Occupied --
-19.1366 -19.1322 -19.1254 -10.2720 -10.2666 -10.2278 -10.2007 -10.1936
-10.1933 -10.1903 -10.1881 -10.1787 -10.1756  -1.0672  -1.0613  -1.0277
 -0.8600  -0.8176  -0.7580  -0.7527  -0.6782  -0.6502  -0.6321  -0.6101
 -0.5676  -0.5578  -0.5265  -0.5018  -0.4946  -0.4760  -0.4682  -0.4609
 -0.4575  -0.4454  -0.4207  -0.4166  -0.4068  -0.4024  -0.3944  -0.3895
 -0.3830  -0.3731  -0.3680  -0.3580  -0.3384  -0.3325  -0.3254  -0.2796
 -0.2696  -0.2621
 -- Virtual --
 -0.0471  -0.0453  -0.0175  -0.0052  -0.0011   0.0027   0.0146   0.0182
  0.0269   0.0281   0.0372   0.0431   0.0453   0.0500   0.0534   0.0668
  0.0698   0.0712   0.0849   0.0860   0.0893   0.0928   0.0997   0.1024
  0.1064   0.1092   0.1118   0.1159   0.1187   0.1224   0.1232   0.1275
  0.1291   0.1356   0.1378   0.1415   0.1450   0.1475   0.1485   0.1497
  0.1523   0.1535   0.1580   0.1615   0.1651   0.1666   0.1718   0.1763
  0.1785   0.1865   0.1941   0.1953   0.2004   0.2030   0.2089   0.2139
  0.2157   0.2221   0.2268   0.2290   0.2360   0.2397   0.2407   0.2472
  0.2502   0.2644   0.2690   0.2713   0.2764   0.2787   0.2824   0.2871
  0.2905   0.3037   0.3073   0.3117   0.3170   0.3176   0.3289   0.3334
  0.3378   0.3434   0.3463   0.3481   0.3532   0.3550   0.3624   0.3651
  0.3695   0.3725   0.3861   0.3971   0.4086   0.4191   0.4310   0.4346
  0.4398   0.4564   0.4645   0.4824   0.4884   0.4981   0.5049   0.5182
  0.5319   0.5330   0.5435   0.5462   0.5685   0.5867   0.5940   0.5980
  0.6118   0.6126   0.6262   0.6297   0.6317   0.6428   0.6501   0.6563
  0.6676   0.6741   0.6749   0.7005   0.7061   0.7197   0.7244   0.7287
  0.7347   0.7431   0.7482   0.7543   0.7577   0.7596   0.7686   0.7752
  0.7789   0.7833   0.7955   0.7998   0.8209   0.8254   0.8534   0.8850
  0.8945   0.9252   0.9263   0.9460   0.9560   0.9741   1.0039   1.0214
  1.0365   1.0672   1.0968   1.1152   1.1283   1.1336   1.1472   1.1590
  1.1811   1.1935   1.1999   1.2105   1.2275   1.2420   1.2437   1.2632
  1.2881   1.3055   1.3103   1.3237   1.3339   1.3640   1.3895   1.4064
  1.4299   1.4562   1.4748   1.4970   1.5034   1.5181   1.5353   1.5443
  1.5482   1.5585   1.5650   1.5749   1.5848   1.5900   1.5976   1.6053
  1.6181   1.6255   1.6297   1.6366   1.6453   1.6517   1.6677   1.6727
  1.6740   1.6901   1.7014   1.7033   1.7248   1.7327   1.7520   1.7566
  1.7638   1.7860   1.7933   1.8151   1.8160   1.8194   1.8318   1.8607
  1.8691   1.8851   1.8983   1.9219   1.9571   1.9684   1.9725   2.0110
  2.0201   2.0433   2.0528   2.0701   2.0728   2.0995   2.1267   2.1316
  2.1566   2.1741   2.1804   2.2057   2.2225   2.2498   2.2652   2.2954
  2.3123   2.3202   2.3273   2.3360   2.3601   2.3918   2.4007   2.4146
  2.4577   2.4701   2.4863   2.5010   2.5061   2.5428   2.5502   2.5653
  2.5988   2.6094   2.6171   2.6335   2.6448   2.6581   2.6650   2.6816
  2.7090   2.7185   2.7344   2.7411   2.7595   2.7779   2.7912   2.8019
  2.8226   2.8394   2.8488   2.8561   2.8790   2.8859   2.8961   2.9041
  2.9340   2.9472   2.9603   2.9728   2.9968   3.0159   3.0392   3.0674
  3.0739   3.0830   3.1066   3.1409   3.1562   3.1951   3.2520   3.2638
  3.2757   3.3613   3.3670   3.3782   3.4164   3.4236   3.4898   3.5075
  3.5268   3.5370   3.5786   3.7746   3.7884   3.7981   3.8161   3.8373
  3.8751   3.8854   3.9009   3.9447   3.9789   4.0085   4.1028   4.1292
  4.2167   4.2517   4.2600   4.2887   4.3497   4.3737   5.0608   5.0854
  5.1447   5.1783   5.1950   5.4249   5.6808   5.7293   5.7329  23.7758
 23.8257  23.8513  23.8808  23.8877  23.9128  23.9232  23.9371  23.9545
 23.9741  49.9581  49.9655  49.9827
 --------------------------------------------------------------

          Ground-State Mulliken Net Atomic Charges

     Atom                 Charge (a.u.)
  ----------------------------------------
      1 C                     0.468774
      2 H                     0.217637
      3 C                    -0.778267
      4 H                     0.235515
      5 O                    -0.211430
      6 H                     0.282421
      7 C                    -0.489566
      8 H                     0.178718
      9 H                     0.212835
     10 C                     0.578975
     11 C                    -0.320348
     12 O                    -0.200686
     13 H                     0.103704
     14 C                    -0.671421
     15 H                     0.185462
     16 H                     0.155824
     17 C                    -0.343266
     18 H                     0.162239
     19 H                     0.193197
     20 C                     0.004659
     21 H                     0.287039
     22 C                    -0.740698
     23 H                     0.170204
     24 H                     0.146403
     25 H                     0.149784
     26 C                    -0.139259
     27 O                    -0.196511
     28 H                     0.110854
     29 H                     0.247208
  ----------------------------------------
  Sum of atomic charges =     0.000000

 -----------------------------------------------------------------
                    Cartesian Multipole Moments
 -----------------------------------------------------------------
    Charge (ESU x 10^10)
                 0.0000
    Dipole Moment (Debye)
         X       0.3208      Y       4.6662      Z       0.6706
       Tot       4.7251
    Quadrupole Moments (Debye-Ang)
        XX     -78.4866     XY       1.4971     YY     -82.9526
        XZ       1.6950     YZ      -5.4458     ZZ     -86.4574
    Octopole Moments (Debye-Ang^2)
       XXX      -4.8085    XXY      25.1322    XYY       2.0267
       YYY     -15.4062    XXZ      12.0339    XYZ      -0.8603
       YYZ      15.6590    XZZ      -0.6444    YZZ      12.5236
       ZZZ     -11.3846
    Hexadecapole Moments (Debye-Ang^3)
      XXXX   -1957.1162   XXXY      27.8922   XXYY    -511.2782
      XYYY      -8.9777   YYYY    -744.1313   XXXZ      22.9893
      XXYZ     -42.0270   XYYZ      -8.0122   YYYZ     -40.3299
      XXZZ    -446.3428   XYZZ       1.1185   YYZZ    -241.4891
      XZZZ      15.3741   YZZZ       7.2730   ZZZZ    -627.4783
 -----------------------------------------------------------------
 Calculating analytic gradient of the SCF energy
 Gradient of SCF Energy
            1           2           3           4           5           6
    1  -0.0002207  -0.0002587   0.0002981  -0.0001536  -0.0010110   0.0005307
    2   0.0001782   0.0002137  -0.0001686   0.0000225  -0.0006079   0.0005169
    3   0.0002169   0.0000982  -0.0004233   0.0000231  -0.0002647   0.0005378
            7           8           9          10          11          12
    1   0.0002911  -0.0000512  -0.0000130   0.0001413   0.0001279  -0.0000328
    2   0.0000841  -0.0000300   0.0000981   0.0000102   0.0002407  -0.0000248
    3  -0.0005636  -0.0000081   0.0001422   0.0000149   0.0001772  -0.0000652
           13          14          15          16          17          18
    1  -0.0000731   0.0001945  -0.0000482   0.0000546  -0.0004124  -0.0000353
    2  -0.0001925  -0.0001273   0.0000150   0.0001217  -0.0003404  -0.0000768
    3  -0.0000019   0.0004659  -0.0000501  -0.0000513  -0.0002501   0.0001576
           19          20          21          22          23          24
    1  -0.0001314  -0.0001294   0.0005428   0.0002513   0.0000375   0.0000245
    2   0.0000220  -0.0006561   0.0000382   0.0001975  -0.0000349  -0.0002883
    3  -0.0000223  -0.0002659   0.0001771  -0.0004005  -0.0001217   0.0000840
           25          26          27          28          29
    1  -0.0000146   0.0000080  -0.0000591   0.0001325   0.0000098
    2   0.0002401   0.0005598   0.0001126  -0.0001314   0.0000077
    3  -0.0000200   0.0006190  -0.0000766  -0.0001298   0.0000012
 Max gradient component =       1.011E-03
 RMS gradient           =       2.676E-04
 Gradient time:  CPU 103.42 s  wall 17.44 s
 Geometry Optimization Parameters
   NAtoms,    NIC,     NZ,  NCons,   NDum,   NFix, NCnnct, MaxDiis
       29     229       0       0       0       0       0       0

 Cartesian Hessian Update
 Hessian Updated using BFGS Update
**WARNING** Hereditary positive definiteness endangered


** GEOMETRY OPTIMIZATION IN DELOCALIZED INTERNAL COORDINATES **
   Searching for a Minimum

   Optimization Cycle:  19

                       Coordinates (Angstroms)
     ATOM                X               Y               Z
      1  C        -0.6491381227    0.5136624220    0.5477389458
      2  H        -0.7020760726    1.0593731624    1.5005260829
      3  C         0.2216686029   -0.7328110297    0.7972256501
      4  H         0.2657519261   -1.3314953346   -0.1175592479
      5  O        -0.3647561356   -1.5170301761    1.8492531332
      6  H        -0.5208077808   -2.4075163468    1.5259209420
      7  C         1.6446960145   -0.3476459125    1.2232768295
      8  H         1.5790024931    0.1105077992    2.2161263354
      9  H         2.2394406865   -1.2578032844    1.3267475494
     10  C         2.3306509511    0.6302591983    0.2615335251
     11  C         2.8110693231   -0.0162202738   -1.0241325688
     12  O         2.7465463083   -1.1911288865   -1.2888801809
     13  H         3.2680117996    0.6949456213   -1.7493186278
     14  C         1.4367549688    1.8498604677   -0.0444543042
     15  H         1.9040228895    2.4783289176   -0.8109786096
     16  H         1.3627544844    2.4664323602    0.8576948589
     17  C         0.0302156961    1.4279353174   -0.4912289670
     18  H        -0.5747830804    2.3223664150   -0.6633115470
     19  H         0.0947581455    0.9085622949   -1.4561473641
     20  C        -2.1208556147    0.1356555598    0.2027525633
     21  H        -2.4257932889   -0.5884559179    0.9615391165
     22  C        -3.0656308018    1.3458839756    0.2334936962
     23  H        -4.1034407356    1.0363752533    0.0816710839
     24  H        -3.0083525388    1.8462731177    1.2035100344
     25  H        -2.8259174472    2.0813171018   -0.5399769807
     26  C        -2.2087384678   -0.5702493859   -1.1336396291
     27  O        -2.1580873165   -1.7687326849   -1.2813748564
     28  H        -2.3246763609    0.0884306695   -2.0237366806
     29  H         3.2552482304    1.0070753625    0.7260403783
   Point Group: c1    Number of degrees of freedom:    81


   Energy is   -616.532863912

 Hessian Updated using BFGS Update
**WARNING** Hereditary positive definiteness endangered

 81 Hessian modes will be used to form the next step
  Hessian Eigenvalues:
    -0.000947    0.000883    0.003611    0.004698    0.005407    0.006576
     0.007013    0.008493    0.020415    0.021376    0.035152    0.037531
     0.040891    0.041611    0.042088    0.045148    0.045715    0.048062
     0.048614    0.049018    0.050285    0.052003    0.054140    0.055372
     0.055909    0.057662    0.059946    0.060092    0.064936    0.069519
     0.080738    0.082452    0.084848    0.085796    0.093999    0.103122
     0.132684    0.146553    0.152532    0.155417    0.159566    0.160135
     0.160657    0.161282    0.164610    0.168899    0.181662    0.182357
     0.201931    0.205468    0.219716    0.223522    0.271603    0.272351
     0.278328    0.280091    0.292591    0.296936    0.299314    0.305514
     0.322023    0.325395    0.331594    0.334732    0.338085    0.339150
     0.339500    0.339554    0.339903    0.340327    0.340632    0.341175
     0.341862    0.342616    0.343134    0.348730    0.424076    0.435544
     0.557984    0.855416    0.924404
**WARNING** Hessian does not have the Desired Local Structure

 Minimum Search - Taking Simple RFO Step
 Searching for Lamda that Minimizes Along All modes
 Value Taken    Lamda =  -0.00116446
 Calculated Step too Large.  Step scaled by  0.130418
 Step Taken.  Stepsize is  0.300000

                             Maximum     Tolerance    Cnvgd?
         Gradient           0.000734      0.000300      NO
         Displacement       0.179936      0.001200      NO
         Energy change     -0.000088      0.000001      NO


 New Cartesian Coordinates Obtained by Inverse Iteration

 Displacement from previous Coordinates is:  0.326435
 ----------------------------------------------------------------
             Standard Nuclear Orientation (Angstroms)
    I     Atom           X                Y                Z
 ----------------------------------------------------------------
    1      C      -0.6444302820     0.5125972287     0.5495292975
    2      H      -0.6935337218     1.0546575875     1.5046490586
    3      C       0.2284933127    -0.7360162699     0.7888872763
    4      H       0.2762733894    -1.3268335682    -0.1305803474
    5      O      -0.3435212309    -1.5362769152     1.8369409964
    6      H      -0.6304226869    -2.3755300757     1.4693773674
    7      C       1.6494806368    -0.3513581785     1.2180835401
    8      H       1.5829142526     0.1000680515     2.2141339347
    9      H       2.2443232589    -1.2616766890     1.3161899737
   10      C       2.3334864755     0.6345824590     0.2631178872
   11      C       2.8170314772    -0.0022709398    -1.0261385631
   12      O       2.7466292497    -1.1739040086    -1.3035164163
   13      H       3.2806321757     0.7133872895    -1.7424988566
   14      C       1.4366893912     1.8533336562    -0.0390634560
   15      H       1.9029379440     2.4854520241    -0.8032390584
   16      H       1.3608732210     2.4670580474     0.8648711381
   17      C       0.0305167789     1.4307452754    -0.4880612070
   18      H      -0.5754083803     2.3252913134    -0.6555908922
   19      H       0.0945232644     0.9152797968    -1.4551099451
   20      C      -2.1177248785     0.1354411740     0.2126724175
   21      H      -2.4240536598    -0.5722527855     0.9864058356
   22      C      -3.0587494702     1.3489025203     0.2236942682
   23      H      -4.0970146099     1.0400956464     0.0735701791
   24      H      -3.0019204920     1.8606423308     1.1877652364
   25      H      -2.8156218935     2.0741167230    -0.5582892323
   26      C      -2.2108752268    -0.5966250301    -1.1077830501
   27      O      -2.1743598814    -1.7990342869    -1.2276946234
   28      H      -2.3155666106     0.0423041723    -2.0132022750
   29      H       3.2559369526     1.0119792345     0.7311906768
 ----------------------------------------------------------------
 Molecular Point Group                 C1    NOp =  1
 Largest Abelian Subgroup              C1    NOp =  1
 Nuclear Repulsion Energy =   858.3412712436 hartrees
 There are       50 alpha and       50 beta electrons
 Applying Cartesian multipole field
    Component          Value
    ---------          -----
     (2,0,0)        1.00000E-11
     (0,2,0)        2.00000E-11
     (0,0,2)       -3.00000E-11
 Nucleus-field energy     =     0.0000000135 hartrees
 Requested basis set is 6-311++G(d,p)
 There are 158 shells and 398 basis functions
 A cutoff of  1.0D-11 yielded  10872 shell pairs
 There are     69012 function pairs (     73385 Cartesian)
 Smallest overlap matrix eigenvalue = 2.85E-06

 Q-Chem warning in module stvman/mkSTV.C, line 306:

 Overlap eigenvalue is smaller than square root of threshold
 Use THRESH >= 12 to get rid of this warning

 Guess MOs from SCF MO coefficient file

 -----------------------------------------------------------------------
  General SCF calculation program by
  Eric Jon Sundstrom, Paul Horn, Yuezhi Mao, Dmitri Zuev, Alec White,
  David Stuck, Shaama M.S., Shane Yost, Joonho Lee, David Small,
  Daniel Levine, Susi Lehtola, Hugh Burton, Evgeny Epifanovsky
 -----------------------------------------------------------------------
 Exchange:     0.2000 Hartree-Fock + 0.0800 Slater + 0.7200 B88
 Correlation:  0.1900 VWN1RPA + 0.8100 LYP
 Using SG-1 standard quadrature grid
 using 6 threads for integral computing
 -------------------------------------------------------
 OpenMP Integral computing Module                
 Release: version 2.0, May 2017, Q-Chem Inc. Pleasanton 
 -------------------------------------------------------
 -------------------------------------------------------
 OpenMP BLAS3 based DFT computing Module                
 Release: version 1.0, May 2013, Q-Chem Inc. Pittsburgh 
 -------------------------------------------------------
 A restricted SCF calculation will be
 performed using DIIS
 SCF converges when DIIS error is below 1.0e-08
 ---------------------------------------
  Cycle       Energy         DIIS error
 ---------------------------------------
    1    -616.5287073303      4.14e-04  
    2    -616.5329753471      7.22e-05  
    3    -616.5329505025      8.87e-05  
    4    -616.5330529524      1.90e-05  
    5    -616.5330569995      8.09e-06  
    6    -616.5330579543      2.18e-06  
    7    -616.5330580118      8.85e-07  
    8    -616.5330580253      1.08e-07  
    9    -616.5330580255      5.91e-08  
   10    -616.5330580256      3.07e-08  
   11    -616.5330580255      9.62e-09  Convergence criterion met
 ---------------------------------------
 SCF time:   CPU 390.91s  wall 68.00s 
 SCF   energy in the final basis set =     -616.5330580255
 Total energy in the final basis set =     -616.5330580255

 --------------------------------------------------------------

                    Orbital Energies (a.u.)
 --------------------------------------------------------------

 Alpha MOs
 -- Occupied --
-19.1365 -19.1336 -19.1248 -10.2718 -10.2679 -10.2276 -10.2007 -10.1937
-10.1934 -10.1916 -10.1882 -10.1796 -10.1753  -1.0670  -1.0627  -1.0271
 -0.8601  -0.8182  -0.7583  -0.7529  -0.6790  -0.6507  -0.6315  -0.6108
 -0.5686  -0.5582  -0.5256  -0.5018  -0.4948  -0.4764  -0.4695  -0.4615
 -0.4575  -0.4465  -0.4206  -0.4174  -0.4069  -0.4024  -0.3943  -0.3902
 -0.3831  -0.3736  -0.3683  -0.3582  -0.3368  -0.3334  -0.3265  -0.2796
 -0.2694  -0.2633
 -- Virtual --
 -0.0470  -0.0466  -0.0176  -0.0055  -0.0012   0.0036   0.0145   0.0183
  0.0268   0.0278   0.0371   0.0434   0.0450   0.0498   0.0533   0.0664
  0.0700   0.0714   0.0851   0.0862   0.0894   0.0930   0.0993   0.1018
  0.1061   0.1091   0.1115   0.1157   0.1191   0.1222   0.1229   0.1269
  0.1286   0.1359   0.1376   0.1415   0.1446   0.1473   0.1483   0.1496
  0.1523   0.1540   0.1579   0.1618   0.1654   0.1664   0.1717   0.1757
  0.1779   0.1860   0.1938   0.1967   0.2003   0.2033   0.2082   0.2133
  0.2151   0.2221   0.2275   0.2286   0.2366   0.2399   0.2402   0.2465
  0.2502   0.2644   0.2692   0.2708   0.2760   0.2795   0.2810   0.2870
  0.2901   0.3032   0.3074   0.3116   0.3159   0.3169   0.3285   0.3333
  0.3378   0.3436   0.3479   0.3490   0.3532   0.3564   0.3620   0.3649
  0.3703   0.3714   0.3853   0.3982   0.4098   0.4183   0.4317   0.4325
  0.4398   0.4548   0.4635   0.4824   0.4859   0.4964   0.5060   0.5206
  0.5316   0.5327   0.5440   0.5464   0.5694   0.5886   0.5931   0.5965
  0.6119   0.6122   0.6251   0.6294   0.6321   0.6415   0.6502   0.6552
  0.6667   0.6729   0.6758   0.7002   0.7060   0.7198   0.7258   0.7291
  0.7353   0.7407   0.7463   0.7543   0.7590   0.7591   0.7671   0.7747
  0.7779   0.7860   0.7967   0.7992   0.8224   0.8231   0.8497   0.8843
  0.8950   0.9245   0.9258   0.9448   0.9571   0.9758   1.0020   1.0188
  1.0329   1.0700   1.0966   1.1165   1.1255   1.1333   1.1467   1.1578
  1.1807   1.1956   1.1988   1.2120   1.2266   1.2412   1.2451   1.2586
  1.2875   1.3059   1.3111   1.3245   1.3330   1.3649   1.3893   1.4051
  1.4354   1.4529   1.4688   1.4975   1.5053   1.5147   1.5342   1.5438
  1.5467   1.5583   1.5638   1.5738   1.5837   1.5881   1.5962   1.6063
  1.6166   1.6276   1.6315   1.6387   1.6486   1.6508   1.6692   1.6718
  1.6742   1.6907   1.7004   1.7010   1.7230   1.7316   1.7520   1.7559
  1.7659   1.7841   1.7934   1.8137   1.8161   1.8200   1.8327   1.8581
  1.8691   1.8842   1.9019   1.9205   1.9551   1.9681   1.9724   2.0107
  2.0187   2.0461   2.0514   2.0704   2.0737   2.1012   2.1262   2.1319
  2.1540   2.1738   2.1796   2.2049   2.2221   2.2505   2.2657   2.2943
  2.3117   2.3197   2.3286   2.3361   2.3607   2.3913   2.3998   2.4144
  2.4563   2.4707   2.4853   2.5017   2.5051   2.5410   2.5504   2.5650
  2.5976   2.6104   2.6168   2.6348   2.6437   2.6568   2.6646   2.6811
  2.7087   2.7191   2.7344   2.7408   2.7589   2.7788   2.7949   2.8030
  2.8250   2.8402   2.8474   2.8541   2.8825   2.8864   2.8962   2.9036
  2.9314   2.9448   2.9622   2.9724   2.9978   3.0103   3.0371   3.0623
  3.0750   3.0875   3.1089   3.1453   3.1605   3.1921   3.2490   3.2617
  3.2737   3.3606   3.3661   3.3773   3.4165   3.4244   3.4883   3.5065
  3.5264   3.5361   3.5807   3.7741   3.7878   3.7976   3.8165   3.8358
  3.8766   3.8863   3.9004   3.9470   3.9793   4.0092   4.1047   4.1282
  4.2174   4.2503   4.2599   4.2853   4.3501   4.3749   5.0609   5.0863
  5.1446   5.1784   5.1925   5.4257   5.6824   5.7294   5.7324  23.7761
 23.8251  23.8515  23.8807  23.8877  23.9120  23.9230  23.9369  23.9550
 23.9736  49.9586  49.9658  49.9806
 --------------------------------------------------------------

          Ground-State Mulliken Net Atomic Charges

     Atom                 Charge (a.u.)
  ----------------------------------------
      1 C                     0.436690
      2 H                     0.215097
      3 C                    -0.759491
      4 H                     0.235631
      5 O                    -0.209696
      6 H                     0.287610
      7 C                    -0.490936
      8 H                     0.177958
      9 H                     0.216011
     10 C                     0.570081
     11 C                    -0.320626
     12 O                    -0.200399
     13 H                     0.103088
     14 C                    -0.660880
     15 H                     0.185511
     16 H                     0.156124
     17 C                    -0.337540
     18 H                     0.160817
     19 H                     0.191247
     20 C                     0.007952
     21 H                     0.279599
     22 C                    -0.752703
     23 H                     0.170154
     24 H                     0.148442
     25 H                     0.150088
     26 C                    -0.121431
     27 O                    -0.198639
     28 H                     0.112997
     29 H                     0.247244
  ----------------------------------------
  Sum of atomic charges =     0.000000

 -----------------------------------------------------------------
                    Cartesian Multipole Moments
 -----------------------------------------------------------------
    Charge (ESU x 10^10)
                 0.0000
    Dipole Moment (Debye)
         X       0.1500      Y       4.7975      Z       0.5541
       Tot       4.8317
    Quadrupole Moments (Debye-Ang)
        XX     -78.2016     XY       1.7976     YY     -83.5402
        XZ       1.6168     YZ      -4.9126     ZZ     -86.4468
    Octopole Moments (Debye-Ang^2)
       XXX      -4.9714    XXY      25.0381    XYY       1.3975
       YYY     -12.5677    XXZ      12.2372    XYZ      -0.4498
       YYZ      13.8461    XZZ      -1.8581    YZZ      13.2265
       ZZZ     -12.5708
    Hexadecapole Moments (Debye-Ang^3)
      XXXX   -1958.5876   XXXY      22.0372   XXYY    -511.5562
      XYYY     -12.8649   YYYY    -757.0863   XXXZ      25.5647
      XXYZ     -42.4863   XYYZ      -8.9851   YYYZ     -35.0537
      XXZZ    -444.2637   XYZZ       1.5694   YYZZ    -243.6565
      XZZZ      18.7387   YZZZ      10.5399   ZZZZ    -618.2783
 -----------------------------------------------------------------
 Calculating analytic gradient of the SCF energy
 Gradient of SCF Energy
            1           2           3           4           5           6
    1  -0.0002762  -0.0003859   0.0005549  -0.0002255  -0.0016091   0.0008613
    2   0.0003294   0.0003180  -0.0001550   0.0000669  -0.0009127   0.0006000
    3   0.0002873   0.0001280  -0.0008104   0.0000534  -0.0002117   0.0008632
            7           8           9          10          11          12
    1   0.0003496  -0.0000631  -0.0000500   0.0001662   0.0001805  -0.0000379
    2   0.0000402  -0.0000289   0.0001302   0.0000483   0.0003404  -0.0000298
    3  -0.0008171   0.0000125   0.0002179   0.0000260   0.0002567  -0.0000976
           13          14          15          16          17          18
    1  -0.0001118   0.0002816  -0.0000718   0.0000816  -0.0005644  -0.0000419
    2  -0.0002790  -0.0001677   0.0000293   0.0001687  -0.0004880  -0.0001110
    3  -0.0000104   0.0006506  -0.0000707  -0.0000715  -0.0003505   0.0002197
           19          20          21          22          23          24
    1  -0.0001937  -0.0001668   0.0007973   0.0003476   0.0000523   0.0000422
    2   0.0000275  -0.0009450   0.0000531   0.0002667  -0.0000538  -0.0004108
    3  -0.0000414  -0.0003553   0.0002135  -0.0005537  -0.0001664   0.0001181
           25          26          27          28          29
    1  -0.0000319   0.0000077  -0.0000881   0.0001780   0.0000174
    2   0.0003417   0.0008368   0.0001766  -0.0001970   0.0000048
    3  -0.0000392   0.0008845  -0.0001533  -0.0001773  -0.0000051
 Max gradient component =       1.609E-03
 RMS gradient           =       3.966E-04
 Gradient time:  CPU 103.51 s  wall 17.45 s
 Geometry Optimization Parameters
   NAtoms,    NIC,     NZ,  NCons,   NDum,   NFix, NCnnct, MaxDiis
       29     229       0       0       0       0       0       0

 Cartesian Hessian Update
 Hessian Updated using BFGS Update
**WARNING** Hereditary positive definiteness endangered


** GEOMETRY OPTIMIZATION IN DELOCALIZED INTERNAL COORDINATES **
   Searching for a Minimum

   Optimization Cycle:  20

                       Coordinates (Angstroms)
     ATOM                X               Y               Z
      1  C        -0.6444302820    0.5125972287    0.5495292975
      2  H        -0.6935337218    1.0546575875    1.5046490586
      3  C         0.2284933127   -0.7360162699    0.7888872763
      4  H         0.2762733894   -1.3268335682   -0.1305803474
      5  O        -0.3435212309   -1.5362769152    1.8369409964
      6  H        -0.6304226869   -2.3755300757    1.4693773674
      7  C         1.6494806368   -0.3513581785    1.2180835401
      8  H         1.5829142526    0.1000680515    2.2141339347
      9  H         2.2443232589   -1.2616766890    1.3161899737
     10  C         2.3334864755    0.6345824590    0.2631178872
     11  C         2.8170314772   -0.0022709398   -1.0261385631
     12  O         2.7466292497   -1.1739040086   -1.3035164163
     13  H         3.2806321757    0.7133872895   -1.7424988566
     14  C         1.4366893912    1.8533336562   -0.0390634560
     15  H         1.9029379440    2.4854520241   -0.8032390584
     16  H         1.3608732210    2.4670580474    0.8648711381
     17  C         0.0305167789    1.4307452754   -0.4880612070
     18  H        -0.5754083803    2.3252913134   -0.6555908922
     19  H         0.0945232644    0.9152797968   -1.4551099451
     20  C        -2.1177248785    0.1354411740    0.2126724175
     21  H        -2.4240536598   -0.5722527855    0.9864058356
     22  C        -3.0587494702    1.3489025203    0.2236942682
     23  H        -4.0970146099    1.0400956464    0.0735701791
     24  H        -3.0019204920    1.8606423308    1.1877652364
     25  H        -2.8156218935    2.0741167230   -0.5582892323
     26  C        -2.2108752268   -0.5966250301   -1.1077830501
     27  O        -2.1743598814   -1.7990342869   -1.2276946234
     28  H        -2.3155666106    0.0423041723   -2.0132022750
     29  H         3.2559369526    1.0119792345    0.7311906768
   Point Group: c1    Number of degrees of freedom:    81


   Energy is   -616.533058026

 Hessian Updated using BFGS Update
**WARNING** Hereditary positive definiteness endangered

 81 Hessian modes will be used to form the next step
  Hessian Eigenvalues:
    -0.000805    0.000882    0.003549    0.004670    0.005381    0.006508
     0.007012    0.008448    0.020340    0.021372    0.035151    0.037530
     0.040860    0.041611    0.042073    0.045136    0.045689    0.048059
     0.048603    0.049019    0.050284    0.051947    0.054130    0.055359
     0.055909    0.057661    0.059848    0.060085    0.064842    0.069519
     0.080738    0.082452    0.084823    0.085789    0.093994    0.103122
     0.132577    0.146455    0.152446    0.154952    0.159483    0.160047
     0.160639    0.161264    0.164550    0.168737    0.181239    0.182279
     0.201917    0.205212    0.219706    0.223394    0.271596    0.272099
     0.278309    0.280038    0.292576    0.296930    0.299312    0.305514
     0.322009    0.325388    0.331562    0.334702    0.338081    0.339110
     0.339451    0.339553    0.339767    0.340327    0.340627    0.341175
     0.341841    0.342616    0.343126    0.348735    0.418821    0.434655
     0.552577    0.855300    0.924317
**WARNING** Hessian does not have the Desired Local Structure

 Minimum Search - Taking Simple RFO Step
 Searching for Lamda that Minimizes Along All modes
 Value Taken    Lamda =  -0.00128031
 Calculated Step too Large.  Step scaled by  0.185183
 Step Taken.  Stepsize is  0.300000

                             Maximum     Tolerance    Cnvgd?
         Gradient           0.001160      0.000300      NO
         Displacement       0.171219      0.001200      NO
         Energy change     -0.000194      0.000001      NO


 New Cartesian Coordinates Obtained by Inverse Iteration

 Displacement from previous Coordinates is:  0.360343
 ----------------------------------------------------------------
             Standard Nuclear Orientation (Angstroms)
    I     Atom           X                Y                Z
 ----------------------------------------------------------------
    1      C      -0.6399429494     0.5103618787     0.5505527259
    2      H      -0.6830798190     1.0467782326     1.5091024670
    3      C       0.2353658265    -0.7408976951     0.7755842732
    4      H       0.2887500000    -1.3199751746    -0.1510235282
    5      O      -0.3220432862    -1.5623325441     1.8139828897
    6      H      -0.7317918538    -2.3339614233     1.4151130449
    7      C       1.6534341444    -0.3578972899     1.2111998148
    8      H       1.5849448246     0.0839544933     2.2115783030
    9      H       2.2489458863    -1.2683320453     1.3012441387
   10      C       2.3359788811     0.6385519847     0.2661093860
   11      C       2.8255531887     0.0143687748    -1.0271198709
   12      O       2.7523517818    -1.1534663604    -1.3190877443
   13      H       3.2950980168     0.7366710160    -1.7327793586
   14      C       1.4359385631     1.8565361228    -0.0313342011
   15      H       1.9018261902     2.4935014772    -0.7916971221
   16      H       1.3572416105     2.4660571328     0.8751938461
   17      C       0.0304165814     1.4339657221    -0.4842740345
   18      H      -0.5762812158     2.3288980209    -0.6460394053
   19      H       0.0943236501     0.9239130549    -1.4541786708
   20      C      -2.1160617339     0.1364426058     0.2238678095
   21      H      -2.4257838708    -0.5502943749     1.0151478764
   22      C      -3.0510081039     1.3547431349     0.2104706848
   23      H      -4.0907907218     1.0478154637     0.0672697885
   24      H      -2.9906376269     1.8841297824     1.1647317618
   25      H      -2.8055667254     2.0639349369    -0.5852833754
   26      C      -2.2173446371    -0.6278275896    -1.0764237695
   27      O      -2.1968079510    -1.8338341652    -1.1619339029
   28      H      -2.3106771284    -0.0138037279    -1.9997790646
   29      H       3.2551872334     1.0161543387     0.7401163985
 ----------------------------------------------------------------
 Molecular Point Group                 C1    NOp =  1
 Largest Abelian Subgroup              C1    NOp =  1
 Nuclear Repulsion Energy =   858.4961597455 hartrees
 There are       50 alpha and       50 beta electrons
 Applying Cartesian multipole field
    Component          Value
    ---------          -----
     (2,0,0)        1.00000E-11
     (0,2,0)        2.00000E-11
     (0,0,2)       -3.00000E-11
 Nucleus-field energy     =     0.0000000139 hartrees
 Requested basis set is 6-311++G(d,p)
 There are 158 shells and 398 basis functions
 A cutoff of  1.0D-11 yielded  10873 shell pairs
 There are     69025 function pairs (     73405 Cartesian)
 Smallest overlap matrix eigenvalue = 2.89E-06

 Q-Chem warning in module stvman/mkSTV.C, line 306:

 Overlap eigenvalue is smaller than square root of threshold
 Use THRESH >= 12 to get rid of this warning

 Guess MOs from SCF MO coefficient file

 -----------------------------------------------------------------------
  General SCF calculation program by
  Eric Jon Sundstrom, Paul Horn, Yuezhi Mao, Dmitri Zuev, Alec White,
  David Stuck, Shaama M.S., Shane Yost, Joonho Lee, David Small,
  Daniel Levine, Susi Lehtola, Hugh Burton, Evgeny Epifanovsky
 -----------------------------------------------------------------------
 Exchange:     0.2000 Hartree-Fock + 0.0800 Slater + 0.7200 B88
 Correlation:  0.1900 VWN1RPA + 0.8100 LYP
 Using SG-1 standard quadrature grid
 using 6 threads for integral computing
 -------------------------------------------------------
 OpenMP Integral computing Module                
 Release: version 2.0, May 2017, Q-Chem Inc. Pleasanton 
 -------------------------------------------------------
 -------------------------------------------------------
 OpenMP BLAS3 based DFT computing Module                
 Release: version 1.0, May 2013, Q-Chem Inc. Pittsburgh 
 -------------------------------------------------------
 A restricted SCF calculation will be
 performed using DIIS
 SCF converges when DIIS error is below 1.0e-08
 ---------------------------------------
  Cycle       Energy         DIIS error
 ---------------------------------------
    1    -616.5285913669      4.30e-04  
    2    -616.5332254270      8.18e-05  
    3    -616.5331665454      1.09e-04  
    4    -616.5333241184      1.88e-05  
    5    -616.5333274753      1.05e-05  
    6    -616.5333290752      2.14e-06  
    7    -616.5333291305      9.11e-07  
    8    -616.5333291452      1.20e-07  
    9    -616.5333291454      6.98e-08  
   10    -616.5333291455      3.46e-08  
   11    -616.5333291455      9.48e-09  Convergence criterion met
 ---------------------------------------
 SCF time:   CPU 390.83s  wall 68.00s 
 SCF   energy in the final basis set =     -616.5333291455
 Total energy in the final basis set =     -616.5333291455

 --------------------------------------------------------------

                    Orbital Energies (a.u.)
 --------------------------------------------------------------

 Alpha MOs
 -- Occupied --
-19.1364 -19.1351 -19.1242 -10.2717 -10.2693 -10.2273 -10.2007 -10.1939
-10.1936 -10.1931 -10.1884 -10.1807 -10.1751  -1.0669  -1.0642  -1.0266
 -0.8603  -0.8189  -0.7587  -0.7530  -0.6800  -0.6513  -0.6309  -0.6117
 -0.5697  -0.5585  -0.5246  -0.5017  -0.4951  -0.4769  -0.4708  -0.4623
 -0.4574  -0.4479  -0.4216  -0.4178  -0.4070  -0.4024  -0.3943  -0.3908
 -0.3834  -0.3742  -0.3685  -0.3585  -0.3380  -0.3324  -0.3268  -0.2797
 -0.2694  -0.2646
 -- Virtual --
 -0.0482  -0.0468  -0.0178  -0.0059  -0.0016   0.0047   0.0143   0.0185
  0.0267   0.0276   0.0368   0.0437   0.0448   0.0496   0.0532   0.0659
  0.0701   0.0715   0.0853   0.0865   0.0895   0.0931   0.0990   0.1013
  0.1057   0.1090   0.1112   0.1153   0.1194   0.1211   0.1232   0.1261
  0.1283   0.1360   0.1375   0.1414   0.1441   0.1469   0.1483   0.1494
  0.1522   0.1543   0.1578   0.1622   0.1661   0.1662   0.1716   0.1748
  0.1774   0.1853   0.1935   0.1977   0.2002   0.2039   0.2078   0.2125
  0.2145   0.2220   0.2277   0.2289   0.2367   0.2397   0.2405   0.2455
  0.2500   0.2646   0.2697   0.2706   0.2753   0.2792   0.2805   0.2870
  0.2898   0.3023   0.3078   0.3117   0.3147   0.3163   0.3280   0.3332
  0.3374   0.3433   0.3484   0.3505   0.3531   0.3586   0.3624   0.3650
  0.3701   0.3718   0.3847   0.3997   0.4094   0.4176   0.4272   0.4324
  0.4404   0.4507   0.4632   0.4822   0.4842   0.4953   0.5071   0.5235
  0.5310   0.5327   0.5450   0.5471   0.5704   0.5902   0.5911   0.5958
  0.6110   0.6126   0.6242   0.6286   0.6326   0.6409   0.6498   0.6532
  0.6670   0.6716   0.6763   0.6985   0.7059   0.7197   0.7255   0.7297
  0.7356   0.7385   0.7447   0.7542   0.7581   0.7604   0.7659   0.7739
  0.7777   0.7868   0.7966   0.7999   0.8195   0.8245   0.8437   0.8846
  0.8953   0.9227   0.9259   0.9434   0.9578   0.9776   1.0000   1.0180
  1.0311   1.0737   1.0980   1.1179   1.1230   1.1344   1.1460   1.1572
  1.1808   1.1968   1.1991   1.2137   1.2268   1.2402   1.2464   1.2554
  1.2863   1.3045   1.3121   1.3251   1.3293   1.3664   1.3877   1.4027
  1.4389   1.4463   1.4642   1.4985   1.5041   1.5131   1.5338   1.5419
  1.5476   1.5593   1.5627   1.5724   1.5833   1.5868   1.5943   1.6070
  1.6151   1.6275   1.6335   1.6415   1.6481   1.6550   1.6694   1.6731
  1.6759   1.6897   1.6984   1.7008   1.7213   1.7306   1.7506   1.7559
  1.7678   1.7819   1.7943   1.8126   1.8155   1.8212   1.8337   1.8567
  1.8693   1.8824   1.9065   1.9187   1.9530   1.9674   1.9722   2.0090
  2.0183   2.0481   2.0509   2.0706   2.0729   2.1018   2.1259   2.1342
  2.1515   2.1738   2.1792   2.2037   2.2215   2.2506   2.2657   2.2928
  2.3105   2.3199   2.3298   2.3363   2.3612   2.3903   2.3987   2.4142
  2.4552   2.4725   2.4846   2.5027   2.5043   2.5391   2.5506   2.5649
  2.5969   2.6107   2.6167   2.6355   2.6436   2.6553   2.6641   2.6814
  2.7082   2.7194   2.7335   2.7398   2.7585   2.7763   2.7962   2.8039
  2.8256   2.8407   2.8463   2.8519   2.8852   2.8877   2.8950   2.9029
  2.9291   2.9428   2.9634   2.9724   2.9993   3.0012   3.0362   3.0595
  3.0748   3.0950   3.1150   3.1476   3.1671   3.1946   3.2437   3.2599
  3.2765   3.3593   3.3656   3.3761   3.4163   3.4238   3.4860   3.5054
  3.5258   3.5353   3.5806   3.7736   3.7871   3.7969   3.8164   3.8348
  3.8777   3.8869   3.8997   3.9493   3.9795   4.0098   4.1057   4.1261
  4.2182   4.2487   4.2610   4.2816   4.3508   4.3768   5.0608   5.0877
  5.1441   5.1783   5.1892   5.4287   5.6830   5.7295   5.7325  23.7763
 23.8250  23.8513  23.8805  23.8879  23.9109  23.9228  23.9367  23.9557
 23.9731  49.9588  49.9660  49.9787
 --------------------------------------------------------------

          Ground-State Mulliken Net Atomic Charges

     Atom                 Charge (a.u.)
  ----------------------------------------
      1 C                     0.400760
      2 H                     0.212509
      3 C                    -0.728456
      4 H                     0.237324
      5 O                    -0.205020
      6 H                     0.291097
      7 C                    -0.504045
      8 H                     0.177738
      9 H                     0.219007
     10 C                     0.561241
     11 C                    -0.320701
     12 O                    -0.200402
     13 H                     0.102315
     14 C                    -0.649552
     15 H                     0.185599
     16 H                     0.156402
     17 C                    -0.333700
     18 H                     0.159040
     19 H                     0.189617
     20 C                     0.016723
     21 H                     0.270364
     22 C                    -0.768293
     23 H                     0.169887
     24 H                     0.150774
     25 H                     0.150809
     26 C                    -0.101969
     27 O                    -0.201143
     28 H                     0.114990
     29 H                     0.247083
  ----------------------------------------
  Sum of atomic charges =     0.000000

 -----------------------------------------------------------------
                    Cartesian Multipole Moments
 -----------------------------------------------------------------
    Charge (ESU x 10^10)
                 0.0000
    Dipole Moment (Debye)
         X      -0.0150      Y       4.9636      Z       0.4484
       Tot       4.9838
    Quadrupole Moments (Debye-Ang)
        XX     -77.9285     XY       1.9982     YY     -84.2879
        XZ       1.6266     YZ      -4.3430     ZZ     -86.2860
    Octopole Moments (Debye-Ang^2)
       XXX      -5.3037    XXY      25.1415    XYY       1.1788
       YYY      -8.9637    XXZ      12.4904    XYZ      -0.2936
       YYZ      11.8486    XZZ      -3.1272    YZZ      13.6714
       ZZZ     -13.4436
    Hexadecapole Moments (Debye-Ang^3)
      XXXX   -1963.2725   XXXY      15.8383   XXYY    -512.8879
      XYYY     -18.3781   YYYY    -773.5059   XXXZ      28.7475
      XXYZ     -42.7751   XYYZ      -9.3007   YYYZ     -28.9385
      XXZZ    -442.1937   XYZZ       1.8644   YYZZ    -245.1134
      XZZZ      22.6784   YZZZ      13.5252   ZZZZ    -605.2608
 -----------------------------------------------------------------
 Calculating analytic gradient of the SCF energy
 Gradient of SCF Energy
            1           2           3           4           5           6
    1  -0.0003192  -0.0004752   0.0006646  -0.0001895  -0.0018221   0.0011157
    2   0.0005150   0.0003626  -0.0000801  -0.0000102  -0.0008460   0.0004947
    3   0.0002889   0.0001321  -0.0012313   0.0001845  -0.0001846   0.0011559
            7           8           9          10          11          12
    1   0.0003021  -0.0000638  -0.0000726   0.0001558   0.0002407  -0.0000444
    2  -0.0001013  -0.0000150   0.0001412   0.0000504   0.0003630   0.0000094
    3  -0.0009221   0.0000534   0.0002705   0.0000335   0.0003332  -0.0001267
           13          14          15          16          17          18
    1  -0.0001486   0.0003254  -0.0000875   0.0000969  -0.0007336  -0.0000468
    2  -0.0003536  -0.0001988   0.0000326   0.0002137  -0.0006051  -0.0001396
    3  -0.0000247   0.0008234  -0.0000769  -0.0000924  -0.0004661   0.0002636
           19          20          21          22          23          24
    1  -0.0002436  -0.0001291   0.0009778   0.0003471   0.0000557   0.0000449
    2   0.0000391  -0.0011714   0.0000877   0.0003704  -0.0000496  -0.0004922
    3  -0.0000576  -0.0004255   0.0002095  -0.0006628  -0.0002057   0.0001407
           25          26          27          28          29
    1  -0.0000382  -0.0000438  -0.0001165   0.0002322   0.0000152
    2   0.0003924   0.0010437   0.0002418  -0.0002732  -0.0000216
    3  -0.0000432   0.0010910  -0.0002561  -0.0002142   0.0000098
 Max gradient component =       1.822E-03
 RMS gradient           =       4.773E-04
 Gradient time:  CPU 103.68 s  wall 17.48 s
 Geometry Optimization Parameters
   NAtoms,    NIC,     NZ,  NCons,   NDum,   NFix, NCnnct, MaxDiis
       29     229       0       0       0       0       0       0

 Cartesian Hessian Update
 Hessian Updated using BFGS Update
**WARNING** Hereditary positive definiteness endangered


** GEOMETRY OPTIMIZATION IN DELOCALIZED INTERNAL COORDINATES **
   Searching for a Minimum

   Optimization Cycle:  21

                       Coordinates (Angstroms)
     ATOM                X               Y               Z
      1  C        -0.6399429494    0.5103618787    0.5505527259
      2  H        -0.6830798190    1.0467782326    1.5091024670
      3  C         0.2353658265   -0.7408976951    0.7755842732
      4  H         0.2887500000   -1.3199751746   -0.1510235282
      5  O        -0.3220432862   -1.5623325441    1.8139828897
      6  H        -0.7317918538   -2.3339614233    1.4151130449
      7  C         1.6534341444   -0.3578972899    1.2111998148
      8  H         1.5849448246    0.0839544933    2.2115783030
      9  H         2.2489458863   -1.2683320453    1.3012441387
     10  C         2.3359788811    0.6385519847    0.2661093860
     11  C         2.8255531887    0.0143687748   -1.0271198709
     12  O         2.7523517818   -1.1534663604   -1.3190877443
     13  H         3.2950980168    0.7366710160   -1.7327793586
     14  C         1.4359385631    1.8565361228   -0.0313342011
     15  H         1.9018261902    2.4935014772   -0.7916971221
     16  H         1.3572416105    2.4660571328    0.8751938461
     17  C         0.0304165814    1.4339657221   -0.4842740345
     18  H        -0.5762812158    2.3288980209   -0.6460394053
     19  H         0.0943236501    0.9239130549   -1.4541786708
     20  C        -2.1160617339    0.1364426058    0.2238678095
     21  H        -2.4257838708   -0.5502943749    1.0151478764
     22  C        -3.0510081039    1.3547431349    0.2104706848
     23  H        -4.0907907218    1.0478154637    0.0672697885
     24  H        -2.9906376269    1.8841297824    1.1647317618
     25  H        -2.8055667254    2.0639349369   -0.5852833754
     26  C        -2.2173446371   -0.6278275896   -1.0764237695
     27  O        -2.1968079510   -1.8338341652   -1.1619339029
     28  H        -2.3106771284   -0.0138037279   -1.9997790646
     29  H         3.2551872334    1.0161543387    0.7401163985
   Point Group: c1    Number of degrees of freedom:    81


   Energy is   -616.533329146

 Hessian Updated using BFGS Update
**WARNING** Hereditary positive definiteness endangered

 81 Hessian modes will be used to form the next step
  Hessian Eigenvalues:
    -0.000700    0.000882    0.003249    0.004531    0.005333    0.006166
     0.007005    0.008342    0.020029    0.021273    0.035020    0.037500
     0.040836    0.041547    0.041919    0.045062    0.045566    0.048034
     0.048599    0.048973    0.050260    0.051776    0.054130    0.055358
     0.055873    0.057657    0.059827    0.060084    0.064886    0.069356
     0.080692    0.082450    0.084829    0.085797    0.093106    0.102951
     0.132537    0.146485    0.152233    0.153307    0.159220    0.159878
     0.160602    0.161257    0.164285    0.168552    0.181345    0.182285
     0.200916    0.204533    0.219708    0.222830    0.271265    0.271754
     0.278092    0.279952    0.292549    0.296882    0.299307    0.305501
     0.320938    0.325368    0.331569    0.334603    0.338049    0.339106
     0.339375    0.339553    0.339752    0.340326    0.340627    0.341175
     0.341844    0.342615    0.343128    0.347767    0.416960    0.433749
     0.550274    0.855011    0.924295
**WARNING** Hessian does not have the Desired Local Structure

 Minimum Search - Taking Simple RFO Step
 Searching for Lamda that Minimizes Along All modes
 Value Taken    Lamda =  -0.00145860
 Calculated Step too Large.  Step scaled by  0.220470
 Step Taken.  Stepsize is  0.300000

                             Maximum     Tolerance    Cnvgd?
         Gradient           0.001414      0.000300      NO
         Displacement       0.151841      0.001200      NO
         Energy change     -0.000271      0.000001      NO


 New Cartesian Coordinates Obtained by Inverse Iteration

 Displacement from previous Coordinates is:  0.438096
 ----------------------------------------------------------------
             Standard Nuclear Orientation (Angstroms)
    I     Atom           X                Y                Z
 ----------------------------------------------------------------
    1      C      -0.6359400276     0.5084584653     0.5531619039
    2      H      -0.6702038207     1.0365609107     1.5166586651
    3      C       0.2416437543    -0.7464983051     0.7555907542
    4      H       0.3030314958    -1.3035616821    -0.1842675175
    5      O      -0.3042863448    -1.6006286907     1.7712061983
    6      H      -0.8192076325    -2.2916795923     1.3456726864
    7      C       1.6556964085    -0.3669635200     1.2028870802
    8      H       1.5834406938     0.0619642505     2.2087274097
    9      H       2.2526455073    -1.2772614279     1.2820661195
   10      C       2.3378628889     0.6423651227     0.2711411813
   11      C       2.8366756312     0.0329357475    -1.0257946121
   12      O       2.7649766871    -1.1310641759    -1.3326726495
   13      H       3.3107747634     0.7635045134    -1.7197518598
   14      C       1.4348142413     1.8599398923    -0.0210572505
   15      H       1.9006271652     2.5017908103    -0.7773476670
   16      H       1.3535851969     2.4649504538     0.8882546070
   17      C       0.0292451735     1.4391389068    -0.4777724508
   18      H      -0.5774612301     2.3351885528    -0.6318155928
   19      H       0.0919050411     0.9359712216    -1.4513323844
   20      C      -2.1161032136     0.1404862620     0.2392650870
   21      H      -2.4313874903    -0.5172271206     1.0529798277
   22      C      -3.0418120583     1.3650605045     0.1910260823
   23      H      -4.0841557761     1.0611092708     0.0609640442
   24      H      -2.9738894111     1.9220281648     1.1289422139
   25      H      -2.7950415486     2.0487326406    -0.6263043444
   26      C      -2.2280572790    -0.6670769642    -1.0328168979
   27      O      -2.2219956569    -1.8758957484    -1.0719616085
   28      H      -2.3126407648    -0.0877209891    -1.9787835279
   29      H       3.2527963618     1.0195483090     0.7534456628
 ----------------------------------------------------------------
 Molecular Point Group                 C1    NOp =  1
 Largest Abelian Subgroup              C1    NOp =  1
 Nuclear Repulsion Energy =   858.8118581319 hartrees
 There are       50 alpha and       50 beta electrons
 Applying Cartesian multipole field
    Component          Value
    ---------          -----
     (2,0,0)        1.00000E-11
     (0,2,0)        2.00000E-11
     (0,0,2)       -3.00000E-11
 Nucleus-field energy     =     0.0000000145 hartrees
 Requested basis set is 6-311++G(d,p)
 There are 158 shells and 398 basis functions
 A cutoff of  1.0D-11 yielded  10880 shell pairs
 There are     69053 function pairs (     73435 Cartesian)
 Smallest overlap matrix eigenvalue = 2.95E-06

 Q-Chem warning in module stvman/mkSTV.C, line 306:

 Overlap eigenvalue is smaller than square root of threshold
 Use THRESH >= 12 to get rid of this warning

 Guess MOs from SCF MO coefficient file

 -----------------------------------------------------------------------
  General SCF calculation program by
  Eric Jon Sundstrom, Paul Horn, Yuezhi Mao, Dmitri Zuev, Alec White,
  David Stuck, Shaama M.S., Shane Yost, Joonho Lee, David Small,
  Daniel Levine, Susi Lehtola, Hugh Burton, Evgeny Epifanovsky
 -----------------------------------------------------------------------
 Exchange:     0.2000 Hartree-Fock + 0.0800 Slater + 0.7200 B88
 Correlation:  0.1900 VWN1RPA + 0.8100 LYP
 Using SG-1 standard quadrature grid
 using 6 threads for integral computing
 -------------------------------------------------------
 OpenMP Integral computing Module                
 Release: version 2.0, May 2017, Q-Chem Inc. Pleasanton 
 -------------------------------------------------------
 -------------------------------------------------------
 OpenMP BLAS3 based DFT computing Module                
 Release: version 1.0, May 2013, Q-Chem Inc. Pittsburgh 
 -------------------------------------------------------
 A restricted SCF calculation will be
 performed using DIIS
 SCF converges when DIIS error is below 1.0e-08
 ---------------------------------------
  Cycle       Energy         DIIS error
 ---------------------------------------
    1    -616.5280434860      4.62e-04  
    2    -616.5335014760      9.16e-05  
    3    -616.5333979643      1.31e-04  
    4    -616.5336253562      2.05e-05  
    5    -616.5336286301      1.37e-05  
    6    -616.5336313517      2.07e-06  
    7    -616.5336314060      9.07e-07  
    8    -616.5336314208      1.41e-07  
    9    -616.5336314211      8.11e-08  
   10    -616.5336314212      3.87e-08  
   11    -616.5336314212      9.16e-09  Convergence criterion met
 ---------------------------------------
 SCF time:   CPU 391.03s  wall 69.00s 
 SCF   energy in the final basis set =     -616.5336314212
 Total energy in the final basis set =     -616.5336314212

 --------------------------------------------------------------

                    Orbital Energies (a.u.)
 --------------------------------------------------------------

 Alpha MOs
 -- Occupied --
-19.1369 -19.1362 -19.1232 -10.2716 -10.2709 -10.2268 -10.2007 -10.1947
-10.1941 -10.1940 -10.1887 -10.1819 -10.1749  -1.0669  -1.0660  -1.0260
 -0.8606  -0.8196  -0.7591  -0.7530  -0.6811  -0.6519  -0.6301  -0.6126
 -0.5708  -0.5587  -0.5235  -0.5013  -0.4955  -0.4774  -0.4719  -0.4632
 -0.4573  -0.4494  -0.4229  -0.4182  -0.4073  -0.4023  -0.3945  -0.3914
 -0.3839  -0.3748  -0.3687  -0.3587  -0.3401  -0.3316  -0.3257  -0.2798
 -0.2696  -0.2657
 -- Virtual --
 -0.0500  -0.0467  -0.0180  -0.0062  -0.0021   0.0061   0.0142   0.0188
  0.0266   0.0274   0.0363   0.0441   0.0448   0.0496   0.0530   0.0653
  0.0701   0.0717   0.0853   0.0869   0.0899   0.0933   0.0987   0.1012
  0.1051   0.1089   0.1108   0.1149   0.1197   0.1198   0.1235   0.1255
  0.1282   0.1362   0.1375   0.1414   0.1436   0.1465   0.1483   0.1492
  0.1522   0.1545   0.1579   0.1625   0.1661   0.1672   0.1713   0.1738
  0.1771   0.1842   0.1934   0.1978   0.2000   0.2047   0.2080   0.2115
  0.2147   0.2217   0.2276   0.2299   0.2364   0.2390   0.2417   0.2440
  0.2497   0.2648   0.2688   0.2716   0.2745   0.2772   0.2819   0.2869
  0.2896   0.3014   0.3078   0.3125   0.3132   0.3158   0.3278   0.3332
  0.3367   0.3426   0.3483   0.3520   0.3533   0.3601   0.3639   0.3655
  0.3693   0.3736   0.3848   0.4005   0.4072   0.4176   0.4223   0.4319
  0.4418   0.4486   0.4631   0.4815   0.4833   0.4945   0.5080   0.5260
  0.5300   0.5336   0.5449   0.5492   0.5709   0.5884   0.5919   0.5955
  0.6098   0.6135   0.6242   0.6276   0.6329   0.6412   0.6486   0.6517
  0.6662   0.6708   0.6776   0.6951   0.7056   0.7193   0.7237   0.7297
  0.7350   0.7383   0.7440   0.7537   0.7563   0.7612   0.7652   0.7734
  0.7775   0.7854   0.7957   0.8008   0.8157   0.8265   0.8362   0.8856
  0.8946   0.9202   0.9267   0.9422   0.9582   0.9797   0.9987   1.0188
  1.0309   1.0774   1.1002   1.1189   1.1203   1.1369   1.1455   1.1580
  1.1815   1.1968   1.2000   1.2161   1.2267   1.2397   1.2486   1.2560
  1.2849   1.3012   1.3132   1.3223   1.3254   1.3691   1.3860   1.3994
  1.4343   1.4446   1.4627   1.4977   1.5008   1.5137   1.5336   1.5401
  1.5490   1.5606   1.5628   1.5707   1.5845   1.5851   1.5918   1.6077
  1.6137   1.6265   1.6343   1.6451   1.6473   1.6579   1.6690   1.6726
  1.6831   1.6871   1.6971   1.7022   1.7199   1.7307   1.7488   1.7564
  1.7690   1.7801   1.7957   1.8125   1.8142   1.8224   1.8349   1.8570
  1.8699   1.8809   1.9088   1.9190   1.9512   1.9665   1.9722   2.0071
  2.0185   2.0490   2.0508   2.0699   2.0722   2.1004   2.1261   2.1372
  2.1496   2.1726   2.1801   2.2030   2.2213   2.2509   2.2652   2.2910
  2.3086   2.3206   2.3307   2.3362   2.3612   2.3890   2.3980   2.4140
  2.4542   2.4739   2.4841   2.5022   2.5053   2.5372   2.5506   2.5651
  2.5966   2.6102   2.6173   2.6354   2.6447   2.6541   2.6639   2.6827
  2.7069   2.7198   2.7316   2.7380   2.7583   2.7725   2.7940   2.8039
  2.8235   2.8396   2.8458   2.8504   2.8847   2.8883   2.8930   2.9017
  2.9279   2.9425   2.9641   2.9726   2.9947   3.0008   3.0362   3.0596
  3.0742   3.1002   3.1236   3.1462   3.1735   3.2027   3.2396   3.2596
  3.2860   3.3574   3.3654   3.3749   3.4156   3.4213   3.4834   3.5044
  3.5253   3.5357   3.5772   3.7729   3.7862   3.7965   3.8158   3.8346
  3.8793   3.8874   3.8980   3.9529   3.9805   4.0100   4.1046   4.1236
  4.2193   4.2466   4.2637   4.2777   4.3524   4.3786   5.0607   5.0898
  5.1419   5.1776   5.1862   5.4351   5.6822   5.7305   5.7332  23.7765
 23.8256  23.8509  23.8800  23.8887  23.9100  23.9224  23.9364  23.9566
 23.9727  49.9592  49.9662  49.9772
 --------------------------------------------------------------

          Ground-State Mulliken Net Atomic Charges

     Atom                 Charge (a.u.)
  ----------------------------------------
      1 C                     0.360684
      2 H                     0.210073
      3 C                    -0.687981
      4 H                     0.239828
      5 O                    -0.196016
      6 H                     0.291302
      7 C                    -0.521123
      8 H                     0.177740
      9 H                     0.222203
     10 C                     0.550063
     11 C                    -0.320742
     12 O                    -0.200674
     13 H                     0.101423
     14 C                    -0.636773
     15 H                     0.185489
     16 H                     0.156859
     17 C                    -0.332634
     18 H                     0.156896
     19 H                     0.188844
     20 C                     0.025079
     21 H                     0.262605
     22 C                    -0.782707
     23 H                     0.169066
     24 H                     0.153229
     25 H                     0.152615
     26 C                    -0.085337
     27 O                    -0.203029
     28 H                     0.116319
     29 H                     0.246699
  ----------------------------------------
  Sum of atomic charges =     0.000000

 -----------------------------------------------------------------
                    Cartesian Multipole Moments
 -----------------------------------------------------------------
    Charge (ESU x 10^10)
                 0.0000
    Dipole Moment (Debye)
         X      -0.1688      Y       5.1637      Z       0.3323
       Tot       5.1771
    Quadrupole Moments (Debye-Ang)
        XX     -77.6938     XY       2.0871     YY     -85.1867
        XZ       1.7973     YZ      -3.6545     ZZ     -85.9310
    Octopole Moments (Debye-Ang^2)
       XXX      -5.8964    XXY      25.5022    XYY       1.4137
       YYY      -4.6379    XXZ      12.5161    XYZ      -0.6054
       YYZ       9.4545    XZZ      -4.4334    YZZ      13.8531
       ZZZ     -14.2241
    Hexadecapole Moments (Debye-Ang^3)
      XXXX   -1970.8209   XXXY       9.5529   XXYY    -515.7657
      XYYY     -25.6098   YYYY    -794.6500   XXXZ      33.5349
      XXYZ     -42.3328   XYYZ      -8.3342   YYYZ     -21.6810
      XXZZ    -439.5142   XYZZ       1.9802   YYZZ    -245.7366
      XZZZ      27.9087   YZZZ      16.6409   ZZZZ    -585.3639
 -----------------------------------------------------------------
 Calculating analytic gradient of the SCF energy
 Gradient of SCF Energy
            1           2           3           4           5           6
    1  -0.0003534  -0.0005447   0.0004176  -0.0002526  -0.0015056   0.0012479
    2   0.0006656   0.0003750   0.0000728  -0.0001899  -0.0009676   0.0005496
    3   0.0002613   0.0001503  -0.0015151   0.0003327   0.0000318   0.0010740
            7           8           9          10          11          12
    1   0.0002533  -0.0000635  -0.0000443   0.0001432   0.0002988  -0.0000658
    2  -0.0001728  -0.0000014   0.0001703   0.0000404   0.0003459   0.0000372
    3  -0.0009179   0.0000983   0.0002795   0.0000331   0.0004060  -0.0001338
           13          14          15          16          17          18
    1  -0.0001750   0.0003504  -0.0001037   0.0000955  -0.0009530  -0.0000407
    2  -0.0004209  -0.0002414   0.0000233   0.0002558  -0.0006995  -0.0001841
    3  -0.0000430   0.0009764  -0.0000857  -0.0001198  -0.0006220   0.0002839
           19          20          21          22          23          24
    1  -0.0002795   0.0000464   0.0010831   0.0003108   0.0000684   0.0000493
    2   0.0000391  -0.0013048   0.0001085   0.0004788  -0.0000531  -0.0005288
    3  -0.0000657  -0.0004546   0.0002624  -0.0007493  -0.0002497   0.0001463
           25          26          27          28          29
    1  -0.0000432  -0.0001156  -0.0001319   0.0002976   0.0000100
    2   0.0004180   0.0010850   0.0004962  -0.0003394  -0.0000575
    3  -0.0000530   0.0011803  -0.0002904  -0.0002443   0.0000283
 Max gradient component =       1.515E-03
 RMS gradient           =       5.110E-04
 Gradient time:  CPU 103.60 s  wall 17.47 s
 Geometry Optimization Parameters
   NAtoms,    NIC,     NZ,  NCons,   NDum,   NFix, NCnnct, MaxDiis
       29     229       0       0       0       0       0       0

 Cartesian Hessian Update
 Hessian Updated using BFGS Update
**WARNING** Hereditary positive definiteness endangered


** GEOMETRY OPTIMIZATION IN DELOCALIZED INTERNAL COORDINATES **
   Searching for a Minimum

   Optimization Cycle:  22

                       Coordinates (Angstroms)
     ATOM                X               Y               Z
      1  C        -0.6359400276    0.5084584653    0.5531619039
      2  H        -0.6702038207    1.0365609107    1.5166586651
      3  C         0.2416437543   -0.7464983051    0.7555907542
      4  H         0.3030314958   -1.3035616821   -0.1842675175
      5  O        -0.3042863448   -1.6006286907    1.7712061983
      6  H        -0.8192076325   -2.2916795923    1.3456726864
      7  C         1.6556964085   -0.3669635200    1.2028870802
      8  H         1.5834406938    0.0619642505    2.2087274097
      9  H         2.2526455073   -1.2772614279    1.2820661195
     10  C         2.3378628889    0.6423651227    0.2711411813
     11  C         2.8366756312    0.0329357475   -1.0257946121
     12  O         2.7649766871   -1.1310641759   -1.3326726495
     13  H         3.3107747634    0.7635045134   -1.7197518598
     14  C         1.4348142413    1.8599398923   -0.0210572505
     15  H         1.9006271652    2.5017908103   -0.7773476670
     16  H         1.3535851969    2.4649504538    0.8882546070
     17  C         0.0292451735    1.4391389068   -0.4777724508
     18  H        -0.5774612301    2.3351885528   -0.6318155928
     19  H         0.0919050411    0.9359712216   -1.4513323844
     20  C        -2.1161032136    0.1404862620    0.2392650870
     21  H        -2.4313874903   -0.5172271206    1.0529798277
     22  C        -3.0418120583    1.3650605045    0.1910260823
     23  H        -4.0841557761    1.0611092708    0.0609640442
     24  H        -2.9738894111    1.9220281648    1.1289422139
     25  H        -2.7950415486    2.0487326406   -0.6263043444
     26  C        -2.2280572790   -0.6670769642   -1.0328168979
     27  O        -2.2219956569   -1.8758957484   -1.0719616085
     28  H        -2.3126407648   -0.0877209891   -1.9787835279
     29  H         3.2527963618    1.0195483090    0.7534456628
   Point Group: c1    Number of degrees of freedom:    81


   Energy is   -616.533631421

 Hessian Updated using BFGS Update

 81 Hessian modes will be used to form the next step
  Hessian Eigenvalues:
     0.000275    0.000884    0.003598    0.004606    0.005417    0.006411
     0.007053    0.008383    0.020195    0.021300    0.035028    0.037505
     0.040970    0.041566    0.042014    0.045066    0.045588    0.048136
     0.048661    0.048976    0.050263    0.051824    0.054248    0.055406
     0.055914    0.057659    0.060031    0.060211    0.064957    0.069403
     0.080880    0.082450    0.084848    0.085832    0.093282    0.103965
     0.133387    0.147394    0.152378    0.155756    0.159512    0.159938
     0.160898    0.161289    0.164338    0.170375    0.182285    0.182951
     0.203892    0.206284    0.219727    0.223025    0.271404    0.272774
     0.278177    0.280092    0.292663    0.296969    0.299474    0.305602
     0.324353    0.325398    0.331602    0.334834    0.338121    0.339146
     0.339550    0.339556    0.339876    0.340334    0.340635    0.341176
     0.341857    0.342615    0.343135    0.349308    0.419537    0.438692
     0.559030    0.856991    0.925607

 Minimum Search - Taking Simple RFO Step
 Searching for Lamda that Minimizes Along All modes
 Value Taken    Lamda =  -0.00091304
 Calculated Step too Large.  Step scaled by  0.353974
 Step Taken.  Stepsize is  0.300000

                             Maximum     Tolerance    Cnvgd?
         Gradient           0.001584      0.000300      NO
         Displacement       0.131340      0.001200      NO
         Energy change     -0.000302      0.000001      NO


 New Cartesian Coordinates Obtained by Inverse Iteration

 Displacement from previous Coordinates is:  0.502232
 ----------------------------------------------------------------
             Standard Nuclear Orientation (Angstroms)
    I     Atom           X                Y                Z
 ----------------------------------------------------------------
    1      C      -0.6319915309     0.5067998474     0.5552067378
    2      H      -0.6551287661     1.0243866509     1.5247062718
    3      C       0.2472474763    -0.7523533715     0.7295947428
    4      H       0.3196382118    -1.2797965367    -0.2270746945
    5      O      -0.2921492775    -1.6439194973     1.7128948626
    6      H      -0.8953024755    -2.2489686232     1.2701069397
    7      C       1.6562505761    -0.3783437568     1.1931021464
    8      H       1.5785559434     0.0351002751     2.2050416892
    9      H       2.2545901419    -1.2886296387     1.2595726082
   10      C       2.3394797930     0.6455231166     0.2777555792
   11      C       2.8500730090     0.0532845829    -1.0229079864
   12      O       2.7821863475    -1.1063200169    -1.3463388265
   13      H       3.3288770446     0.7937008213    -1.7030770626
   14      C       1.4342207130     1.8635294037    -0.0085562809
   15      H       1.9009123470     2.5107575875    -0.7596991576
   16      H       1.3504542330     2.4629644180     0.9042080399
   17      C       0.0283355447     1.4464757119    -0.4699492691
   18      H      -0.5776003282     2.3443800222    -0.6145225661
   19      H       0.0893675021     0.9520059263    -1.4480492733
   20      C      -2.1175089359     0.1465424539     0.2567282263
   21      H      -2.4388824133    -0.4755942699     1.0958611165
   22      C      -3.0320262876     1.3770327460     0.1670222139
   23      H      -4.0777791638     1.0773379518     0.0561708827
   24      H      -2.9522941643     1.9682606891     1.0828196479
   25      H      -2.7861137834     2.0276681566    -0.6770819247
   26      C      -2.2430133247    -0.7120898496    -0.9796911159
   27      O      -2.2496257491    -1.9217564908    -0.9634936152
   28      H      -2.3224914022    -0.1752319183    -1.9505046573
   29      H       3.2492574744     1.0214093918     0.7704658857
 ----------------------------------------------------------------
 Molecular Point Group                 C1    NOp =  1
 Largest Abelian Subgroup              C1    NOp =  1
 Nuclear Repulsion Energy =   859.2296173528 hartrees
 There are       50 alpha and       50 beta electrons
 Applying Cartesian multipole field
    Component          Value
    ---------          -----
     (2,0,0)        1.00000E-11
     (0,2,0)        2.00000E-11
     (0,0,2)       -3.00000E-11
 Nucleus-field energy     =     0.0000000153 hartrees
 Requested basis set is 6-311++G(d,p)
 There are 158 shells and 398 basis functions
 A cutoff of  1.0D-11 yielded  10887 shell pairs
 There are     69109 function pairs (     73505 Cartesian)
 Smallest overlap matrix eigenvalue = 3.04E-06

 Q-Chem warning in module stvman/mkSTV.C, line 306:

 Overlap eigenvalue is smaller than square root of threshold
 Use THRESH >= 12 to get rid of this warning

 Guess MOs from SCF MO coefficient file

 -----------------------------------------------------------------------
  General SCF calculation program by
  Eric Jon Sundstrom, Paul Horn, Yuezhi Mao, Dmitri Zuev, Alec White,
  David Stuck, Shaama M.S., Shane Yost, Joonho Lee, David Small,
  Daniel Levine, Susi Lehtola, Hugh Burton, Evgeny Epifanovsky
 -----------------------------------------------------------------------
 Exchange:     0.2000 Hartree-Fock + 0.0800 Slater + 0.7200 B88
 Correlation:  0.1900 VWN1RPA + 0.8100 LYP
 Using SG-1 standard quadrature grid
 using 6 threads for integral computing
 -------------------------------------------------------
 OpenMP Integral computing Module                
 Release: version 2.0, May 2017, Q-Chem Inc. Pleasanton 
 -------------------------------------------------------
 -------------------------------------------------------
 OpenMP BLAS3 based DFT computing Module                
 Release: version 1.0, May 2013, Q-Chem Inc. Pittsburgh 
 -------------------------------------------------------
 A restricted SCF calculation will be
 performed using DIIS
 SCF converges when DIIS error is below 1.0e-08
 ---------------------------------------
  Cycle       Energy         DIIS error
 ---------------------------------------
    1    -616.5275209958      4.90e-04  
    2    -616.5337530990      9.99e-05  
    3    -616.5335967366      1.51e-04  
    4    -616.5339005091      2.33e-05  
    5    -616.5339048511      1.56e-05  
    6    -616.5339083409      2.05e-06  
    7    -616.5339083967      8.95e-07  
    8    -616.5339084114      1.66e-07  
    9    -616.5339084117      9.21e-08  
   10    -616.5339084118      4.24e-08  
   11    -616.5339084118      9.49e-09  Convergence criterion met
 ---------------------------------------
 SCF time:   CPU 391.44s  wall 68.00s 
 SCF   energy in the final basis set =     -616.5339084118
 Total energy in the final basis set =     -616.5339084118

 --------------------------------------------------------------

                    Orbital Energies (a.u.)
 --------------------------------------------------------------

 Alpha MOs
 -- Occupied --
-19.1389 -19.1361 -19.1218 -10.2728 -10.2715 -10.2262 -10.2008 -10.1963
-10.1945 -10.1944 -10.1889 -10.1830 -10.1747  -1.0680  -1.0668  -1.0251
 -0.8607  -0.8203  -0.7596  -0.7529  -0.6823  -0.6526  -0.6291  -0.6135
 -0.5720  -0.5588  -0.5225  -0.5008  -0.4958  -0.4781  -0.4728  -0.4642
 -0.4570  -0.4509  -0.4242  -0.4187  -0.4075  -0.4021  -0.3950  -0.3916
 -0.3848  -0.3752  -0.3687  -0.3587  -0.3424  -0.3317  -0.3233  -0.2798
 -0.2702  -0.2665
 -- Virtual --
 -0.0519  -0.0465  -0.0182  -0.0067  -0.0027   0.0074   0.0141   0.0192
  0.0266   0.0274   0.0358   0.0443   0.0452   0.0498   0.0529   0.0644
  0.0701   0.0720   0.0848   0.0874   0.0904   0.0935   0.0985   0.1015
  0.1046   0.1088   0.1105   0.1145   0.1183   0.1202   0.1237   0.1250
  0.1282   0.1364   0.1372   0.1414   0.1434   0.1462   0.1482   0.1491
  0.1525   0.1545   0.1583   0.1625   0.1660   0.1684   0.1709   0.1728
  0.1773   0.1826   0.1934   0.1973   0.1997   0.2056   0.2086   0.2106
  0.2157   0.2210   0.2276   0.2315   0.2356   0.2383   0.2423   0.2434
  0.2496   0.2647   0.2669   0.2722   0.2740   0.2757   0.2835   0.2866
  0.2902   0.3005   0.3076   0.3113   0.3143   0.3156   0.3279   0.3332
  0.3358   0.3420   0.3480   0.3523   0.3547   0.3610   0.3648   0.3664
  0.3690   0.3750   0.3854   0.3951   0.4105   0.4190   0.4208   0.4308
  0.4431   0.4484   0.4631   0.4803   0.4835   0.4938   0.5089   0.5273
  0.5295   0.5350   0.5441   0.5512   0.5711   0.5867   0.5923   0.5958
  0.6086   0.6148   0.6251   0.6267   0.6334   0.6421   0.6466   0.6523
  0.6635   0.6709   0.6801   0.6900   0.7051   0.7180   0.7211   0.7298
  0.7340   0.7390   0.7438   0.7529   0.7534   0.7615   0.7647   0.7734
  0.7768   0.7837   0.7951   0.8005   0.8115   0.8263   0.8329   0.8865
  0.8922   0.9168   0.9280   0.9413   0.9579   0.9821   0.9983   1.0204
  1.0315   1.0805   1.1019   1.1154   1.1218   1.1398   1.1456   1.1607
  1.1828   1.1952   1.1998   1.2183   1.2223   1.2400   1.2543   1.2596
  1.2828   1.2953   1.3137   1.3161   1.3251   1.3731   1.3842   1.3963
  1.4297   1.4448   1.4628   1.4932   1.5001   1.5136   1.5335   1.5396
  1.5497   1.5622   1.5645   1.5689   1.5817   1.5874   1.5914   1.6086
  1.6123   1.6249   1.6343   1.6460   1.6498   1.6585   1.6688   1.6724
  1.6841   1.6901   1.6965   1.7046   1.7191   1.7316   1.7469   1.7571
  1.7695   1.7791   1.7963   1.8125   1.8143   1.8236   1.8368   1.8571
  1.8705   1.8800   1.9072   1.9236   1.9499   1.9658   1.9736   2.0056
  2.0185   2.0488   2.0512   2.0672   2.0736   2.0971   2.1258   2.1392
  2.1482   2.1700   2.1814   2.2034   2.2215   2.2510   2.2640   2.2896
  2.3063   2.3217   2.3310   2.3355   2.3611   2.3876   2.3978   2.4142
  2.4532   2.4740   2.4835   2.5010   2.5066   2.5362   2.5504   2.5656
  2.5962   2.6090   2.6186   2.6348   2.6459   2.6531   2.6642   2.6846
  2.7041   2.7201   2.7296   2.7351   2.7573   2.7710   2.7903   2.8030
  2.8205   2.8386   2.8444   2.8495   2.8820   2.8865   2.8921   2.9000
  2.9251   2.9440   2.9644   2.9743   2.9926   3.0017   3.0364   3.0582
  3.0742   3.1047   3.1303   3.1406   3.1812   3.2068   3.2408   3.2619
  3.3016   3.3560   3.3653   3.3735   3.4141   3.4174   3.4806   3.5033
  3.5249   3.5367   3.5712   3.7719   3.7854   3.7962   3.8147   3.8350
  3.8833   3.8877   3.8966   3.9569   3.9819   4.0100   4.0996   4.1223
  4.2203   4.2441   4.2679   4.2742   4.3549   4.3801   5.0607   5.0920
  5.1388   5.1742   5.1833   5.4432   5.6827   5.7311   5.7332  23.7769
 23.8264  23.8502  23.8795  23.8896  23.9094  23.9219  23.9362  23.9574
 23.9722  49.9603  49.9664  49.9763
 --------------------------------------------------------------

          Ground-State Mulliken Net Atomic Charges

     Atom                 Charge (a.u.)
  ----------------------------------------
      1 C                     0.330841
      2 H                     0.208614
      3 C                    -0.654901
      4 H                     0.243069
      5 O                    -0.185066
      6 H                     0.287334
      7 C                    -0.533022
      8 H                     0.177630
      9 H                     0.225478
     10 C                     0.535502
     11 C                    -0.320264
     12 O                    -0.201223
     13 H                     0.100417
     14 C                    -0.622231
     15 H                     0.185380
     16 H                     0.157286
     17 C                    -0.336411
     18 H                     0.155018
     19 H                     0.189314
     20 C                     0.031711
     21 H                     0.258547
     22 C                    -0.794517
     23 H                     0.167883
     24 H                     0.155533
     25 H                     0.155231
     26 C                    -0.077552
     27 O                    -0.202465
     28 H                     0.116646
     29 H                     0.246216
  ----------------------------------------
  Sum of atomic charges =     0.000000

 -----------------------------------------------------------------
                    Cartesian Multipole Moments
 -----------------------------------------------------------------
    Charge (ESU x 10^10)
                 0.0000
    Dipole Moment (Debye)
         X      -0.3094      Y       5.3720      Z       0.2186
       Tot       5.3854
    Quadrupole Moments (Debye-Ang)
        XX     -77.4906     XY       2.0865     YY     -86.1346
        XZ       2.1099     YZ      -2.9217     ZZ     -85.4497
    Octopole Moments (Debye-Ang^2)
       XXX      -6.6530    XXY      26.0141    XYY       2.0202
       YYY      -0.0069    XXZ      12.3438    XYZ      -1.3208
       YYZ       6.9241    XZZ      -5.7289    YZZ      13.6988
       ZZZ     -14.7609
    Hexadecapole Moments (Debye-Ang^3)
      XXXX   -1980.9629   XXXY       2.9067   XXYY    -519.7679
      XYYY     -34.4150   YYYY    -818.4080   XXXZ      39.8489
      XXYZ     -41.1553   XYYZ      -6.2060   YYYZ     -13.9101
      XXZZ    -436.7870   XYZZ       1.8890   YYZZ    -245.2761
      XZZZ      34.1992   YZZZ      19.5098   ZZZZ    -561.4532
 -----------------------------------------------------------------
 Calculating analytic gradient of the SCF energy
 Gradient of SCF Energy
            1           2           3           4           5           6
    1  -0.0003786  -0.0005840   0.0001422  -0.0001756  -0.0009975   0.0011858
    2   0.0007088   0.0003708   0.0003012  -0.0003859  -0.0011155   0.0007612
    3   0.0002691   0.0001615  -0.0017157   0.0004101   0.0002057   0.0008128
            7           8           9          10          11          12
    1   0.0001407  -0.0000559  -0.0000229   0.0000794   0.0003439  -0.0000886
    2  -0.0002047   0.0000157   0.0001854   0.0000326   0.0002719   0.0000844
    3  -0.0007710   0.0001475   0.0002418   0.0000428   0.0004225  -0.0001253
           13          14          15          16          17          18
    1  -0.0001821   0.0003474  -0.0001085   0.0000885  -0.0010528  -0.0000183
    2  -0.0004657  -0.0002637   0.0000138   0.0002863  -0.0007191  -0.0002263
    3  -0.0000622   0.0010296  -0.0000891  -0.0001423  -0.0007326   0.0002852
           19          20          21          22          23          24
    1  -0.0002788   0.0002239   0.0011101   0.0002950   0.0000781   0.0000689
    2   0.0000233  -0.0013193   0.0001673   0.0004663  -0.0000625  -0.0005172
    3  -0.0000542  -0.0004961   0.0003055  -0.0007464  -0.0002767   0.0001494
           25          26          27          28          29
    1  -0.0000803  -0.0001976  -0.0002225   0.0003479  -0.0000079
    2   0.0004696   0.0008396   0.0006871  -0.0003278  -0.0000774
    3  -0.0000549   0.0011885  -0.0002233  -0.0002265   0.0000443
 Max gradient component =       1.716E-03
 RMS gradient           =       5.100E-04
 Gradient time:  CPU 103.93 s  wall 17.52 s
 Geometry Optimization Parameters
[truncated: 361,838 more chars]
