# Supplementary material for: An in silico investigation of menthol metabolism
Source: PLoS One. 2019 Sep 27;14(9):e0216577. doi: 10.1371/journal.pone.0216577 (PMC6764827; doi:10.1371/journal.pone.0216577)
Supplement: S2 File — (ZIP) [file pone.0216577.s002.zip › B3LYP/s-series/1_final_energy.csv]

seeee.out	-1092.3726290190014
seeoe-R.out	-1167.6060823900098
seeoe-S.out	-1167.6082064718050
soeee.out	-1167.6077492022575
soeoe-R.out	-1242.8397197810834
soeoe-S.out	-1242.8395226320724
