# Supplementary material for: An in silico investigation of menthol metabolism
Source: PLoS One. 2019 Sep 27;14(9):e0216577. doi: 10.1371/journal.pone.0216577 (PMC6764827; doi:10.1371/journal.pone.0216577)
Supplement: S2 File — (ZIP) [file pone.0216577.s002.zip › B3LYP/s-series/2_solvation.csv]

seeee.out	-9.9098
seeoe-R.out	-16.0277
seeoe-S.out	-15.1849
soeee.out	-16.9453
soeoe-R.out	-21.5976
soeoe-S.out	-21.5653
