# Supplementary material for: An in silico investigation of menthol metabolism
Source: PLoS One. 2019 Sep 27;14(9):e0216577. doi: 10.1371/journal.pone.0216577 (PMC6764827; doi:10.1371/journal.pone.0216577)
Supplement: S2 File — (ZIP) [file pone.0216577.s002.zip › B3LYP/s-series/3_zero_point.csv]

seeee.out	188.872
seeoe-R.out	192.291
seeoe-S.out	191.819
soeee.out	191.965
soeoe-R.out	195.570
soeoe-S.out	195.388
