# Supplementary material for: An in silico investigation of menthol metabolism
Source: PLoS One. 2019 Sep 27;14(9):e0216577. doi: 10.1371/journal.pone.0216577 (PMC6764827; doi:10.1371/journal.pone.0216577)
Supplement: S2 File — (ZIP) [file pone.0216577.s002.zip › B3LYP/s-series/seeoe-R.out]

Q-Chem Developer Version!
                  Welcome to Q-Chem
     A Quantum Leap Into The Future Of Chemistry


 Q-Chem 5.1, Q-Chem, Inc., Pleasanton, CA (2018)

 Yihan Shao,  Zhengting Gan,  E. Epifanovsky,  A. T. B. Gilbert,  M. Wormit,  
 J. Kussmann,  A. W. Lange,  A. Behn,  Jia Deng,  Xintian Feng,  D. Ghosh,  
 M. Goldey,  P. R. Horn,  L. D. Jacobson,  I. Kaliman,  T. Kus,  A. Landau,  
 Jie Liu,  E. I. Proynov,  R. M. Richard,  R. P. Steele,  E. J. Sundstrom,  
 H. L. Woodcock III,  P. M. Zimmerman,  D. Zuev,  B. Albrecht,  E. Alguire,  
 S. A. Baeppler,  D. Barton,  Z. Benda,  Y. A. Bernard,  E. J. Berquist,  
 K. B. Bravaya,  H. Burton,  D. Casanova,  Chun-Min Chang,  Yunqing Chen,  
 A. Chien,  K. D. Closser,  M. P. Coons,  S. Coriani,  S. Dasgupta,  
 A. L. Dempwolff,  M. Diedenhofen,  Hainam Do,  R. G. Edgar,  Po-Tung Fang,  
 S. Faraji,  S. Fatehi,  Qingguo Feng,  K. D. Fenk,  J. Fosso-Tande,  
 Qinghui Ge,  A. Ghysels,  G. Gidofalvi,  J. Gomes,  J. Gonthier,  A. Gunina,  
 D. Hait,  M. W. D. Hanson-Heine,  P. H. P. Harbach,  A. W. Hauser,  
 J. E. Herr,  E. G. Hohenstein,  Z. C. Holden,  Kerwin Hui,  B. C. Huynh,  
 T.-C. Jagau,  Hyunjun Ji,  B. Kaduk,  K. Khistyaev,  Jaehoon Kim,  
 P. Klunzinger,  K. Koh,  D. Kosenkov,  L. Koulias,  T. Kowalczyk,  
 C. M. Krauter,  A. Kunitsa,  Ka Un Lao,  A. Laurent,  K. V. Lawler,  
 Joonho Lee,  D. Lefrancois,  S. Lehtola,  D. S. Levine,  Yi-Pei Li,  
 You-Sheng Lin,  Fenglai Liu,  E. Livshits,  A. Luenser,  P. Manohar,  
 E. Mansoor,  S. F. Manzer,  Shan-Ping Mao,  Yuezhi Mao,  N. Mardirossian,  
 A. V. Marenich,  T. Markovich,  L. A. Martinez-Martinez,  S. A. Maurer,  
 N. J. Mayhall,  S. C. McKenzie,  J.-M. Mewes,  A. F. Morrison,  
 J. W. Mullinax,  K. Nanda,  T. S. Nguyen-Beck,  R. Olivares-Amaya,  
 J. A. Parkhill,  T. M. Perrine,  F. Plasser,  P. Pokhilko,  S. Prager,  
 A. Prociuk,  E. Ramos,  D. R. Rehn,  F. Rob,  M. Schneider,  N. Sergueev,  
 S. M. Sharada,  S. Sharma,  D. W. Small,  T. Stauch,  T. Stein,  
 Yu-Chuan Su,  A. J. W. Thom,  A. Tkatchenko,  T. Tsuchimochi,  N. M. Tubman,  
 L. Vogt,  M. L. Vidal,  O. Vydrov,  M. A. Watson,  J. Wenzel,  
 M. de Wergifosse,  T. A. Wesolowski,  A. White,  J. Witte,  A. Yamada,  
 Jun Yang,  K. Yao,  S. Yeganeh,  S. R. Yost,  Zhi-Qiang You,  A. Zech,  
 Igor Ying Zhang,  Xing Zhang,  Yan Zhao,  Ying Zhu,  B. R. Brooks,  
 G. K. L. Chan,  C. J. Cramer,  M. S. Gordon,  W. J. Hehre,  A. Klamt,  
 M. W. Schmidt,  C. D. Sherrill,  D. G. Truhlar,  A. Aspuru-Guzik,  R. Baer,  
 A. T. Bell,  N. A. Besley,  Jeng-Da Chai,  A. E. DePrince, III,  
 R. A. DiStasio Jr.,  A. Dreuw,  B. D. Dunietz,  T. R. Furlani,  
 Chao-Ping Hsu,  Yousung Jung,  Jing Kong,  D. S. Lambrecht,  WanZhen Liang,  
 C. Ochsenfeld,  V. A. Rassolov,  L. V. Slipchenko,  J. E. Subotnik,  
 T. Van Voorhis,  J. M. Herbert,  A. I. Krylov,  P. M. W. Gill,  M. Head-Gordon

 Contributors to earlier versions of Q-Chem not listed above: 
 R. D. Adamson,  B. Austin,  J. Baker,  G. J. O. Beran,  K. Brandhorst,  
 S. T. Brown,  E. F. C. Byrd,  A. K. Chakraborty,  C.-L. Cheng,  
 Siu Hung Chien,  D. M. Chipman,  D. L. Crittenden,  H. Dachsel,  
 R. J. Doerksen,  A. D. Dutoi,  L. Fusti-Molnar,  W. A. Goddard III,  
 A. Golubeva-Zadorozhnaya,  S. R. Gwaltney,  G. Hawkins,  A. Heyden,  
 S. Hirata,  G. Kedziora,  F. J. Keil,  C. Kelley,  Jihan Kim,  R. A. King,  
 R. Z. Khaliullin,  P. P. Korambath,  W. Kurlancheek,  A. M. Lee,  M. S. Lee,  
 S. V. Levchenko,  Ching Yeh Lin,  D. Liotard,  R. C. Lochan,  I. Lotan,  
 P. E. Maslen,  N. Nair,  D. P. O'Neill,  D. Neuhauser,  E. Neuscamman,  
 C. M. Oana,  R. Olson,  B. Peters,  R. Peverati,  P. A. Pieniazek,  
 Y. M. Rhee,  J. Ritchie,  M. A. Rohrdanz,  E. Rosta,  N. J. Russ,  
 H. F. Schaefer III,  N. E. Schultz,  N. Shenvi,  A. C. Simmonett,  A. Sodt,  
 D. Stuck,  K. S. Thanthiriwatte,  V. Vanovschi,  Tao Wang,  A. Warshel,  
 C. F. Williams,  Q. Wu,  X. Xu,  W. Zhang

 Please cite Q-Chem as follows:
 Y. Shao et al., Mol. Phys. 113, 184-215 (2015)
 DOI: 10.1080/00268976.2014.952696

 Q-Chem 5.1.2 for Intel X86 EM64T Linux

 Parts of Q-Chem use Armadillo 8.300.2 (Tropical Shenanigans).
 http://arma.sourceforge.net/

 Q-Chem begins on Mon Mar 25 00:37:38 2019  

Host: 
0

     Scratch files written to /scratch/taweetham/qchem2482//
Input Ideriv = 2
Curr. Ideriv = -1
Max.  Ideriv = 2

Checking the input file for inconsistencies... 	...done.

--------------------------------------------------------------
User input:
--------------------------------------------------------------
$molecule
0 1
  C   -0.3005280    0.3013656    0.3451930
  H   -0.2781002    0.1189815    1.4296659
  C    0.1940435   -0.9958565   -0.3523544
  H    0.1410471   -0.8560176   -1.4380827
  O   -0.6516229   -2.0783699    0.0269377
  C    1.6503545   -1.3019866    0.0440802
  H    1.6863171   -1.5777848    1.1066795
  H    2.0097083   -2.1814289   -0.5017772
  C    2.5985709   -0.1354111   -0.2394785
  H    2.6075116    0.0498157   -1.3219299
  C    4.0239093   -0.4806589    0.1877259
  H    4.3830603   -1.3692217   -0.3422657
  H    4.7077283    0.3437339   -0.0401012
  H    4.0808759   -0.6816122    1.2628521
  C    2.1118258    1.1276922    0.4674186
  H    2.7647538    1.9725670    0.2177679
  H    2.1632793    0.9968574    1.5558143
  C    0.6804129    1.4631316    0.0648215
  H    0.3667856    2.3579501    0.6161335
  H    0.6631540    1.7244888   -0.9999250
  C   -1.7554855    0.7678068    0.0047416
  H   -1.8249408    1.8103298    0.3479332
  C   -2.0662776    0.7762752   -1.4950818
  H   -3.0613926    1.1984302   -1.6743741
  H   -1.3488026    1.3903024   -2.0472204
  H   -2.0527890   -0.2299492   -1.9248963
  C   -2.8485605    0.0322294    0.8002238
  H   -2.5438676   -0.1537219    1.8354715
  O   -3.2389678   -1.1897956    0.2034333
  H   -3.7453698    0.6606863    0.8397026
  H   -2.5002723   -1.8130344    0.3141062
  S   -0.4943224   -3.5413256   -0.6744906
  O    0.5463751   -4.2772400    0.0047908
  O   -1.8144597   -4.1006204   -0.8417825
  O    0.0429571   -3.2306840   -2.1608959
  H   -0.1050970   -4.0366045   -2.6974871
$end

$rem
   job_type 	optimization
   basis 	6-311++g**
   method 	b3lyp
   scf_guess sad
$end

--------------------------------------------------------------
 ----------------------------------------------------------------
             Standard Nuclear Orientation (Angstroms)
    I     Atom           X                Y                Z
 ----------------------------------------------------------------
    1      C       0.9742725119     1.3000092017     0.3349552337
    2      H       1.0309794832     1.2746649883     1.4331311883
    3      C       0.3634341216    -0.0514761987    -0.1279942172
    4      H       0.2558317764    -0.0360308532    -1.2185686779
    5      O      -0.9194850935    -0.2108491563     0.4716456467
    6      C       1.2794179069    -1.2238728358     0.2697212457
    7      H       1.2802902658    -1.3282598349     1.3631460586
    8      H       0.8719241976    -2.1647333490    -0.1166006217
    9      C       2.7075659427    -1.0633290573    -0.2547186058
   10      H       2.6759200927    -1.0571657505    -1.3524665235
   11      C       3.5794416010    -2.2392907176     0.1814421526
   12      H       3.1680788248    -3.1848097699    -0.1876090289
   13      H       4.5945858258    -2.1383070013    -0.2165799483
   14      H       3.6475104019    -2.3026917893     1.2727123806
   15      C       3.3027060183     0.2592565998     0.2234337954
   16      H       4.3057616372     0.3936896916    -0.1987759182
   17      H       3.4156001945     0.2516557233     1.3150232507
   18      C       2.4235305226     1.4350592406    -0.1865485260
   19      H       2.8754376971     2.3563367548     0.2007947328
   20      H       2.4263163779     1.5160028204    -1.2800433549
   21      C       0.1747807268     2.5933060419    -0.0372974283
   22      H       0.8721917257     3.4307259821     0.1103659079
   23      C      -0.2704253701     2.6440122482    -1.5020001580
   24      H      -0.7403028016     3.6088994229    -1.7229580172
   25      H       0.5801458780     2.5340151817    -2.1810333007
   26      H      -0.9973229870     1.8613370417    -1.7395909103
   27      C      -0.9943216330     2.8998565482     0.9155433018
   28      H      -0.7416692095     2.6733552591     1.9567048496
   29      O      -2.1847409401     2.2191951023     0.5669407623
   30      H      -1.2219674187     3.9707113082     0.8683093024
   31      H      -2.0463659365     1.2770705363     0.7659377345
   32      S      -1.8874358570    -1.4515365846     0.0464980111
   33      O      -1.5192140192    -2.6177676163     0.8148484324
   34      O      -3.2482380002    -0.9704371989     0.0285912496
   35      O      -1.5106917382    -1.7616047259    -1.4885882397
   36      H      -2.2374280743    -2.3013586750    -1.8625908559
 ----------------------------------------------------------------
 Molecular Point Group                 C1    NOp =  1
 Largest Abelian Subgroup              C1    NOp =  1
 Nuclear Repulsion Energy =  1470.8099644040 hartrees
 There are       68 alpha and       68 beta electrons
 Requested basis set is 6-311++G(d,p)
 There are 203 shells and 500 basis functions

 Total QAlloc Memory Limit   2000 MB
 Mega-Array Size       188 MB
 MEM_STATIC part       192 MB
 A cutoff of  1.0D-11 yielded  16751 shell pairs
 There are    100997 function pairs (    107048 Cartesian)

 -------------------------------------------------------
 OpenMP Integral Computing Module                       
 Release: version 1.0, May 2013, Q-Chem Inc. Pittsburgh 
 -------------------------------------------------------
 Integral Job Info:
 Integral job number is                      11
 Integral operator is                         1
 short-range coefficients                     0
 long-range coefficients              100000000
 Omega coefficients                           0
 if combine SR and LR in K                    0
 Integral screening is                        0
 Integral computing path is                   2
 max size of driver memory is            800000
 size of driver memory is                593474
 size of scratch memory is              4204008
 max col of scratch BK array               1296
 max len of scratch array in speh3          155
 max len of scratch index in speh4           18
 max int batch size is                      520
 min int batch size is                       52
 fixed nKL is                                52
 max L of basis functions is                  2
 order of int derivative is                   0
 number of shells is                        203
 number of basis is                         516
 number of cartesian basis is               516
 number of contracted shell pairs         16751
 number of primitive shell pairs          35750
 maxK2 (contraction) of shell pair           36
 max number of K2 of shell pair               1
 max number of CS2 of shell pair           2978
 max number of PS2 of shell pair           5172
 mem total for path MDJ                  645756
 -------------------------------------------------------
 Smallest overlap matrix eigenvalue = 1.49E-06

 Q-Chem warning in module stvman/mkSTV.C, line 306:

 Overlap eigenvalue is smaller than square root of threshold
 Use THRESH >= 12 to get rid of this warning


 Scale SEOQF with 1.000000e-01/1.000000e-01/1.000000e-01

 Standard Electronic Orientation quadrupole field applied
 Nucleus-field energy     =     0.0000000453 hartrees
 Guess from superposition of atomic densities
 Warning:  Energy on first SCF cycle will be non-variational
 SAD guess density has 136.000000 electrons

 -----------------------------------------------------------------------
  General SCF calculation program by
  Eric Jon Sundstrom, Paul Horn, Yuezhi Mao, Dmitri Zuev, Alec White,
  David Stuck, Shaama M.S., Shane Yost, Joonho Lee, David Small,
  Daniel Levine, Susi Lehtola, Hugh Burton, Evgeny Epifanovsky
 -----------------------------------------------------------------------
 Exchange:     0.2000 Hartree-Fock + 0.0800 Slater + 0.7200 B88
 Correlation:  0.1900 VWN1RPA + 0.8100 LYP
 Using SG-1 standard quadrature grid
 using 6 threads for integral computing
 -------------------------------------------------------
 OpenMP Integral computing Module                
 Release: version 2.0, May 2017, Q-Chem Inc. Pleasanton 
 -------------------------------------------------------
 -------------------------------------------------------
 OpenMP BLAS3 based DFT computing Module                
 Release: version 1.0, May 2013, Q-Chem Inc. Pittsburgh 
 -------------------------------------------------------
 A restricted SCF calculation will be
 performed using DIIS
 SCF converges when DIIS error is below 1.0e-08
 ---------------------------------------
  Cycle       Energy         DIIS error
 ---------------------------------------
    1   -1171.1085724688      2.84e-02  
    2   -1167.0407156910      4.61e-03  
    3   -1166.2700295381      7.49e-03  
    4   -1167.5532124072      1.26e-03  
    5   -1167.5873988322      4.46e-04  
    6   -1167.5914011049      1.29e-04  
    7   -1167.5917918341      3.52e-05  
    8   -1167.5918188116      1.45e-05  
    9   -1167.5918232496      3.91e-06  
   10   -1167.5918235712      1.33e-06  
   11   -1167.5918236073      4.98e-07  
   12   -1167.5918236125      1.32e-07  
   13   -1167.5918236129      4.03e-08  
   14   -1167.5918236130      1.30e-08  
   15   -1167.5918236130      3.55e-09  Convergence criterion met
 ---------------------------------------
 SCF time:   CPU 996.18s  wall 174.00s 
 SCF   energy in the final basis set =    -1167.5918236130
 Total energy in the final basis set =    -1167.5918236130

 --------------------------------------------------------------

                    Orbital Energies (a.u.)
 --------------------------------------------------------------

 Alpha MOs
 -- Occupied --
-89.139 -19.216 -19.215 -19.156 -19.154 -19.102 -10.262 -10.209
-10.198 -10.188 -10.183 -10.183 -10.182 -10.176 -10.169 -10.162
 -8.197  -6.161  -6.160  -6.157  -1.215  -1.105  -1.078  -1.056
 -1.010  -0.865  -0.813  -0.779  -0.759  -0.714  -0.690  -0.680
 -0.659  -0.621  -0.591  -0.580  -0.570  -0.556  -0.524  -0.502
 -0.492  -0.489  -0.485  -0.479  -0.468  -0.454  -0.434  -0.429
 -0.427  -0.416  -0.410  -0.407  -0.399  -0.395  -0.377  -0.374
 -0.372  -0.369  -0.363  -0.349  -0.342  -0.342  -0.336  -0.332
 -0.324  -0.312  -0.306  -0.263
 -- Virtual --
 -0.042  -0.015  -0.007  -0.004   0.008   0.011   0.018   0.019
  0.025   0.028   0.036   0.038   0.041   0.046   0.049   0.057
  0.058   0.061   0.070   0.073   0.074   0.078   0.081   0.082
  0.088   0.089   0.092   0.101   0.102   0.104   0.109   0.112
  0.114   0.117   0.120   0.122   0.124   0.128   0.129   0.134
  0.138   0.140   0.143   0.145   0.146   0.148   0.151   0.154
  0.159   0.162   0.163   0.168   0.171   0.173   0.175   0.180
  0.181   0.184   0.185   0.189   0.193   0.200   0.203   0.206
  0.210   0.213   0.214   0.221   0.222   0.227   0.232   0.234
  0.241   0.243   0.245   0.250   0.251   0.260   0.262   0.265
  0.271   0.272   0.277   0.278   0.287   0.289   0.290   0.294
  0.301   0.305   0.310   0.315   0.319   0.321   0.323   0.325
  0.333   0.335   0.338   0.345   0.348   0.355   0.356   0.357
  0.361   0.364   0.367   0.377   0.378   0.386   0.393   0.403
  0.409   0.412   0.417   0.425   0.437   0.444   0.453   0.461
  0.467   0.474   0.485   0.489   0.498   0.505   0.508   0.512
  0.531   0.540   0.547   0.556   0.568   0.574   0.591   0.592
  0.603   0.609   0.618   0.623   0.638   0.639   0.644   0.650
  0.655   0.668   0.673   0.689   0.694   0.699   0.709   0.729
  0.731   0.733   0.736   0.740   0.754   0.756   0.763   0.768
  0.770   0.771   0.778   0.787   0.792   0.792   0.800   0.807
  0.811   0.819   0.828   0.835   0.863   0.872   0.895   0.924
  0.933   0.942   0.960   0.973   0.989   1.010   1.020   1.037
  1.044   1.059   1.063   1.078   1.088   1.099   1.110   1.117
  1.122   1.132   1.137   1.147   1.158   1.170   1.173   1.187
  1.198   1.206   1.221   1.231   1.233   1.248   1.268   1.288
  1.311   1.316   1.334   1.362   1.368   1.381   1.396   1.422
  1.444   1.452   1.467   1.474   1.490   1.511   1.515   1.532
  1.538   1.544   1.551   1.567   1.579   1.582   1.585   1.593
  1.598   1.603   1.611   1.617   1.617   1.630   1.632   1.636
  1.641   1.653   1.660   1.666   1.683   1.686   1.690   1.695
  1.711   1.725   1.733   1.748   1.756   1.761   1.777   1.789
  1.797   1.799   1.812   1.821   1.829   1.830   1.851   1.862
  1.877   1.889   1.896   1.907   1.931   1.944   1.957   1.973
  1.993   2.012   2.023   2.035   2.045   2.053   2.064   2.072
  2.114   2.125   2.143   2.161   2.173   2.185   2.194   2.225
  2.233   2.250   2.264   2.289   2.305   2.318   2.341   2.359
  2.384   2.392   2.395   2.404   2.428   2.449   2.477   2.479
  2.495   2.511   2.515   2.537   2.545   2.550   2.556   2.569
  2.574   2.602   2.608   2.627   2.636   2.651   2.677   2.687
  2.703   2.709   2.717   2.731   2.737   2.748   2.757   2.764
  2.782   2.794   2.803   2.805   2.817   2.821   2.834   2.838
  2.847   2.878   2.893   2.922   2.930   2.933   2.957   2.968
  2.971   2.980   2.993   3.003   3.005   3.021   3.029   3.041
  3.050   3.068   3.080   3.081   3.098   3.106   3.131   3.142
  3.179   3.195   3.201   3.225   3.236   3.278   3.298   3.367
  3.389   3.422   3.447   3.503   3.519   3.552   3.596   3.764
  3.778   3.784   3.810   3.818   3.822   3.836   3.847   3.869
  3.903   3.948   3.981   4.049   4.067   4.119   4.137   4.215
  4.268   4.294   4.310   4.357   4.372   4.978   4.986   4.999
  5.029   5.048   5.074   5.124   5.153   5.188   5.253   5.342
  5.451   5.473   5.520   5.716   8.180  17.262  17.351  17.470
 23.785  23.832  23.851  23.881  23.891  23.923  23.947  23.956
 23.983  24.006  49.836  49.838  49.880  49.930  49.975 189.283
 --------------------------------------------------------------

          Ground-State Mulliken Net Atomic Charges

     Atom                 Charge (a.u.)
  ----------------------------------------
      1 C                     0.808899
      2 H                     0.241467
      3 C                    -1.326097
      4 H                     0.312375
      5 O                    -0.046075
      6 C                    -0.739297
      7 H                     0.221757
      8 H                     0.181481
      9 C                     0.545510
     10 H                     0.169082
     11 C                    -0.710617
     12 H                     0.140823
     13 H                     0.149029
     14 H                     0.140776
     15 C                    -0.605426
     16 H                     0.161756
     17 H                     0.155408
     18 C                    -0.525537
     19 H                     0.160411
     20 H                     0.162415
     21 C                     0.285182
     22 H                     0.175423
     23 C                    -0.591761
     24 H                     0.169250
     25 H                     0.112640
     26 H                     0.192472
     27 C                    -0.603442
     28 H                     0.126072
     29 O                    -0.224802
     30 H                     0.176834
     31 H                     0.298552
     32 S                     0.436224
     33 O                    -0.119676
     34 O                    -0.133323
     35 O                    -0.236989
     36 H                     0.339202
  ----------------------------------------
  Sum of atomic charges =    -0.000000

 -----------------------------------------------------------------
                    Cartesian Multipole Moments
 -----------------------------------------------------------------
    Charge (ESU x 10^10)
                -0.0000
    Dipole Moment (Debye)
         X       4.5094      Y      -0.4087      Z      -2.2278
       Tot       5.0463
    Quadrupole Moments (Debye-Ang)
        XX    -116.0352     XY       7.6613     YY    -107.8763
        XZ       6.5792     YZ       7.7783     ZZ    -103.5043
    Octopole Moments (Debye-Ang^2)
       XXX      12.1895    XXY     -29.3348    XYY      -5.7913
       YYY      -1.8486    XXZ     -20.2234    XYZ     -15.3465
       YYZ     -21.0772    XZZ     -20.3580    YZZ     -11.9521
       ZZZ      -3.9352
    Hexadecapole Moments (Debye-Ang^3)
      XXXX   -3003.9458   XXXY     103.7428   XXYY    -879.4248
      XYYY      67.7717   YYYY   -2274.1593   XXXZ      36.8634
      XXYZ      41.2916   XYYZ      57.8762   YYYZ      78.3309
      XXZZ    -526.6137   XYZZ      34.9902   YYZZ    -448.3923
      XZZZ      22.6262   YZZZ      35.5347   ZZZZ    -463.7704
 -----------------------------------------------------------------
 Calculating analytic gradient of the SCF energy
 Gradient of SCF Energy
            1           2           3           4           5           6
    1   0.0050457   0.0003828  -0.0427946   0.0031379   0.0258113   0.0034992
    2  -0.0093928   0.0023274  -0.0032329  -0.0005805   0.0080227   0.0028482
    3  -0.0007968   0.0008942   0.0082935  -0.0022639   0.0072038   0.0022329
            7           8           9          10          11          12
    1  -0.0006328   0.0005163  -0.0042105   0.0001941  -0.0004580  -0.0011268
    2  -0.0024398  -0.0019402   0.0014502  -0.0013617   0.0047017   0.0004138
    3   0.0010271  -0.0003779  -0.0057458   0.0005187   0.0028483  -0.0011584
           13          14          15          16          17          18
    1   0.0004819   0.0000453  -0.0015760  -0.0000549   0.0000027  -0.0016553
    2   0.0004315  -0.0001572  -0.0025554   0.0009223   0.0019323   0.0044309
    3  -0.0008218   0.0005041   0.0044090  -0.0011142  -0.0000928  -0.0013064
           19          20          21          22          23          24
    1   0.0051272   0.0006773  -0.0019542  -0.0018488   0.0007832   0.0002073
    2  -0.0005045  -0.0009450   0.0003151   0.0030210  -0.0003394   0.0019275
    3   0.0009098  -0.0000701  -0.0032132  -0.0011219   0.0032917  -0.0001497
           25          26          27          28          29          30
    1   0.0000621  -0.0001312   0.0045805  -0.0055616   0.0061880   0.0010442
    2  -0.0002932  -0.0028360   0.0008447  -0.0009469   0.0053039   0.0015324
    3  -0.0001633  -0.0007995   0.0038501  -0.0018512  -0.0048060   0.0013522
           31          32          33          34          35          36
    1   0.0039306   0.0158353  -0.0001110   0.0001981  -0.0092784  -0.0063569
    2  -0.0114212   0.0136374  -0.0005931  -0.0059368  -0.0017064  -0.0068800
    3   0.0036249  -0.0153907  -0.0047708  -0.0085684   0.0168460  -0.0032237
 Max gradient component =       4.279E-02
 RMS gradient           =       6.595E-03
 Gradient time:  CPU 203.18 s  wall 34.24 s
 Geometry Optimization Parameters
   NAtoms,    NIC,     NZ,  NCons,   NDum,   NFix, NCnnct, MaxDiis
       36     279       0       0       0       0       0       0


** GEOMETRY OPTIMIZATION IN DELOCALIZED INTERNAL COORDINATES **
   Searching for a Minimum

   Optimization Cycle:   1

                       Coordinates (Angstroms)
     ATOM                X               Y               Z
      1  C         0.9742725119    1.3000092017    0.3349552337
      2  H         1.0309794832    1.2746649883    1.4331311883
      3  C         0.3634341216   -0.0514761987   -0.1279942172
      4  H         0.2558317764   -0.0360308532   -1.2185686779
      5  O        -0.9194850935   -0.2108491563    0.4716456467
      6  C         1.2794179069   -1.2238728358    0.2697212457
      7  H         1.2802902658   -1.3282598349    1.3631460586
      8  H         0.8719241976   -2.1647333490   -0.1166006217
      9  C         2.7075659427   -1.0633290573   -0.2547186058
     10  H         2.6759200927   -1.0571657505   -1.3524665235
     11  C         3.5794416010   -2.2392907176    0.1814421526
     12  H         3.1680788248   -3.1848097699   -0.1876090289
     13  H         4.5945858258   -2.1383070013   -0.2165799483
     14  H         3.6475104019   -2.3026917893    1.2727123806
     15  C         3.3027060183    0.2592565998    0.2234337954
     16  H         4.3057616372    0.3936896916   -0.1987759182
     17  H         3.4156001945    0.2516557233    1.3150232507
     18  C         2.4235305226    1.4350592406   -0.1865485260
     19  H         2.8754376971    2.3563367548    0.2007947328
     20  H         2.4263163779    1.5160028204   -1.2800433549
     21  C         0.1747807268    2.5933060419   -0.0372974283
     22  H         0.8721917257    3.4307259821    0.1103659079
     23  C        -0.2704253701    2.6440122482   -1.5020001580
     24  H        -0.7403028016    3.6088994229   -1.7229580172
     25  H         0.5801458780    2.5340151817   -2.1810333007
     26  H        -0.9973229870    1.8613370417   -1.7395909103
     27  C        -0.9943216330    2.8998565482    0.9155433018
     28  H        -0.7416692095    2.6733552591    1.9567048496
     29  O        -2.1847409401    2.2191951023    0.5669407623
     30  H        -1.2219674187    3.9707113082    0.8683093024
     31  H        -2.0463659365    1.2770705363    0.7659377345
     32  S        -1.8874358570   -1.4515365846    0.0464980111
     33  O        -1.5192140192   -2.6177676163    0.8148484324
     34  O        -3.2482380002   -0.9704371989    0.0285912496
     35  O        -1.5106917382   -1.7616047259   -1.4885882397
     36  H        -2.2374280743   -2.3013586750   -1.8625908559
   Point Group: c1    Number of degrees of freedom:   102


   Energy is  -1167.591823613


 Attempting to Generate Delocalized Internal Coordinates

102 Hessian modes will be used to form the next step
  Hessian Eigenvalues:
     0.002000    0.004013    0.004984    0.005235    0.005540    0.006427
     0.008150    0.012328    0.013675    0.014823    0.017371    0.019286
     0.020536    0.029221    0.034149    0.037944    0.039996    0.043245
     0.043964    0.046933    0.047513    0.047702    0.048467    0.049449
     0.050005    0.051946    0.054521    0.055439    0.056149    0.056722
     0.056989    0.057516    0.057551    0.060803    0.065659    0.076008
     0.081787    0.083559    0.084337    0.092271    0.097927    0.118077
     0.127746    0.140319    0.144430    0.144809    0.149317    0.158189
     0.160000    0.160000    0.160000    0.160000    0.160000    0.160000
     0.160000    0.160000    0.167333    0.173466    0.177047    0.179780
     0.181086    0.195728    0.216958    0.220170    0.250000    0.250000
     0.262621    0.263849    0.269564    0.275698    0.286031    0.289317
     0.290649    0.292661    0.294949    0.296545    0.336897    0.337093
     0.338600    0.338796    0.339670    0.340366    0.340649    0.340733
     0.341308    0.341506    0.341593    0.341644    0.342154    0.342206
     0.342345    0.342354    0.343247    0.343637    0.417046    0.432389
     0.458241    0.491909    0.514882    0.528083    0.985235    0.989226

 Minimum Search - Taking Simple RFO Step
 Searching for Lamda that Minimizes Along All modes
 Value Taken    Lamda =  -0.02267231
 Calculated Step too Large.  Step scaled by  0.696630
 Step Taken.  Stepsize is  0.300000

                             Maximum     Tolerance    Cnvgd?
         Gradient           0.024677      0.000300      NO
         Displacement       0.093391      0.001200      NO
         Energy change     *********      0.000001      NO


 New Cartesian Coordinates Obtained by Inverse Iteration

 Displacement from previous Coordinates is:  1.182610
 ----------------------------------------------------------------
             Standard Nuclear Orientation (Angstroms)
    I     Atom           X                Y                Z
 ----------------------------------------------------------------
    1      C       0.9347382912     1.2646522183     0.3400923451
    2      H       0.9882853023     1.2299868166     1.4372897758
    3      C       0.3761473416    -0.1049276282    -0.1299289277
    4      H       0.2577863687    -0.0846356794    -1.2173348254
    5      O      -0.9221248781    -0.3110240986     0.4777107574
    6      C       1.3119756928    -1.2638645225     0.2591195421
    7      H       1.3137026545    -1.3654895016     1.3515172287
    8      H       0.9133118460    -2.2053386175    -0.1302933272
    9      C       2.7420010148    -1.0855100811    -0.2572490366
   10      H       2.7118038043    -1.0672445744    -1.3554496263
   11      C       3.6304936177    -2.2598397430     0.1672417381
   12      H       3.2378077064    -3.2107513119    -0.2068814186
   13      H       4.6456329782    -2.1423816441    -0.2240563806
   14      H       3.6966403858    -2.3307615652     1.2576398791
   15      C       3.3005381794     0.2510109069     0.2272524382
   16      H       4.3022895381     0.4106979773    -0.1879115090
   17      H       3.4107668610     0.2301461478     1.3190442288
   18      C       2.3861850508     1.4102599119    -0.1738351479
   19      H       2.7994314283     2.3452418530     0.2180472617
   20      H       2.3865486967     1.5022888247    -1.2664579391
   21      C       0.1506530611     2.5756324820    -0.0362214799
   22      H       0.8951498357     3.3689435111     0.1175031340
   23      C      -0.2813657583     2.6525612918    -1.5066597902
   24      H      -0.6987996135     3.6393395126    -1.7280262615
   25      H       0.5652151306     2.4983502537    -2.1817649594
   26      H      -1.0511948799     1.9168143061    -1.7483627175
   27      C      -1.0061597199     2.9898113980     0.9050473678
   28      H      -0.7530729179     2.7596209337     1.9483242007
   29      O      -2.2912352340     2.4835165087     0.5790084956
   30      H      -1.1182617786     4.0766972053     0.8404008963
   31      H      -2.3009067091     1.5387294835     0.7729388240
   32      S      -1.8854051415    -1.5563549469     0.0702587446
   33      O      -1.4794639204    -2.7350109944     0.8011762206
   34      O      -3.2411772248    -1.0629673324     0.1348412276
   35      O      -1.4678450032    -1.7265116987    -1.4872860415
   36      H      -2.1739773558    -2.2360490244    -1.9209540135
 ----------------------------------------------------------------
 Molecular Point Group                 C1    NOp =  1
 Largest Abelian Subgroup              C1    NOp =  1
 Nuclear Repulsion Energy =  1455.6425164949 hartrees
 There are       68 alpha and       68 beta electrons
 Applying Cartesian multipole field
    Component          Value
    ---------          -----
     (2,0,0)        1.00000E-11
     (0,2,0)        2.00000E-11
     (0,0,2)       -3.00000E-11
 Nucleus-field energy     =     0.0000000474 hartrees
 Requested basis set is 6-311++G(d,p)
 There are 203 shells and 500 basis functions
 A cutoff of  1.0D-11 yielded  16685 shell pairs
 There are    100471 function pairs (    106433 Cartesian)
 Smallest overlap matrix eigenvalue = 1.53E-06

 Q-Chem warning in module stvman/mkSTV.C, line 306:

 Overlap eigenvalue is smaller than square root of threshold
 Use THRESH >= 12 to get rid of this warning

 Guess MOs from SCF MO coefficient file

 -----------------------------------------------------------------------
  General SCF calculation program by
  Eric Jon Sundstrom, Paul Horn, Yuezhi Mao, Dmitri Zuev, Alec White,
  David Stuck, Shaama M.S., Shane Yost, Joonho Lee, David Small,
  Daniel Levine, Susi Lehtola, Hugh Burton, Evgeny Epifanovsky
 -----------------------------------------------------------------------
 Exchange:     0.2000 Hartree-Fock + 0.0800 Slater + 0.7200 B88
 Correlation:  0.1900 VWN1RPA + 0.8100 LYP
 Using SG-1 standard quadrature grid
 using 6 threads for integral computing
 -------------------------------------------------------
 OpenMP Integral computing Module                
 Release: version 2.0, May 2017, Q-Chem Inc. Pleasanton 
 -------------------------------------------------------
 -------------------------------------------------------
 OpenMP BLAS3 based DFT computing Module                
 Release: version 1.0, May 2013, Q-Chem Inc. Pittsburgh 
 -------------------------------------------------------
 A restricted SCF calculation will be
 performed using DIIS
 SCF converges when DIIS error is below 1.0e-08
 ---------------------------------------
  Cycle       Energy         DIIS error
 ---------------------------------------
    1   -1167.5670823049      8.70e-04  
    2   -1167.5974045287      2.05e-04  
    3   -1167.5955231268      3.65e-04  
    4   -1167.5984317090      3.32e-05  
    5   -1167.5984471936      2.05e-05  
    6   -1167.5984559589      3.55e-06  
    7   -1167.5984561977      1.69e-06  
    8   -1167.5984562587      3.27e-07  
    9   -1167.5984562611      9.48e-08  
   10   -1167.5984562612      3.09e-08  
   11   -1167.5984562614      1.12e-08  
   12   -1167.5984562613      2.36e-09  Convergence criterion met
 ---------------------------------------
 SCF time:   CPU 819.52s  wall 143.00s 
 SCF   energy in the final basis set =    -1167.5984562613
 Total energy in the final basis set =    -1167.5984562613

 --------------------------------------------------------------

                    Orbital Energies (a.u.)
 --------------------------------------------------------------

 Alpha MOs
 -- Occupied --
-89.137 -19.217 -19.201 -19.158 -19.156 -19.112 -10.259 -10.213
-10.197 -10.188 -10.185 -10.182 -10.181 -10.176 -10.169 -10.162
 -8.194  -6.158  -6.157  -6.155  -1.211  -1.092  -1.076  -1.057
 -1.015  -0.862  -0.811  -0.775  -0.758  -0.710  -0.690  -0.682
 -0.654  -0.619  -0.589  -0.579  -0.568  -0.557  -0.519  -0.500
 -0.492  -0.485  -0.482  -0.477  -0.467  -0.450  -0.433  -0.427
 -0.421  -0.415  -0.409  -0.405  -0.398  -0.395  -0.381  -0.374
 -0.373  -0.367  -0.362  -0.350  -0.341  -0.341  -0.336  -0.333
 -0.322  -0.317  -0.306  -0.270
 -- Virtual --
 -0.039  -0.015  -0.006  -0.004   0.009   0.013   0.018   0.019
  0.028   0.030   0.031   0.038   0.039   0.046   0.049   0.052
  0.057   0.061   0.069   0.071   0.074   0.075   0.080   0.082
  0.087   0.088   0.091   0.101   0.102   0.103   0.108   0.112
  0.114   0.118   0.121   0.123   0.124   0.127   0.129   0.135
  0.136   0.140   0.143   0.144   0.147   0.149   0.151   0.154
  0.158   0.161   0.163   0.166   0.170   0.171   0.175   0.179
  0.181   0.183   0.184   0.189   0.192   0.198   0.202   0.204
  0.207   0.212   0.212   0.219   0.222   0.226   0.231   0.233
  0.240   0.241   0.245   0.248   0.251   0.260   0.263   0.265
  0.269   0.271   0.272   0.278   0.286   0.287   0.289   0.291
  0.299   0.304   0.307   0.313   0.317   0.319   0.322   0.324
  0.328   0.335   0.337   0.342   0.346   0.352   0.353   0.355
  0.359   0.365   0.368   0.375   0.379   0.386   0.393   0.402
  0.407   0.411   0.418   0.423   0.434   0.440   0.449   0.457
  0.460   0.476   0.487   0.489   0.497   0.498   0.508   0.512
  0.526   0.540   0.543   0.557   0.564   0.575   0.589   0.591
  0.601   0.610   0.624   0.626   0.638   0.643   0.646   0.653
  0.656   0.668   0.670   0.687   0.691   0.695   0.709   0.721
  0.728   0.733   0.736   0.740   0.749   0.751   0.762   0.764
  0.768   0.772   0.776   0.786   0.789   0.793   0.796   0.802
  0.808   0.816   0.830   0.835   0.855   0.869   0.893   0.921
  0.927   0.938   0.957   0.971   0.987   1.016   1.021   1.032
  1.038   1.055   1.064   1.076   1.089   1.104   1.115   1.120
  1.127   1.130   1.140   1.141   1.148   1.163   1.170   1.182
  1.195   1.199   1.216   1.224   1.232   1.238   1.281   1.286
  1.305   1.326   1.339   1.363   1.373   1.389   1.400   1.424
  1.437   1.445   1.453   1.469   1.484   1.502   1.518   1.526
  1.534   1.540   1.553   1.564   1.566   1.578   1.581   1.592
  1.594   1.599   1.609   1.616   1.618   1.624   1.631   1.636
  1.640   1.647   1.660   1.662   1.676   1.685   1.691   1.707
  1.710   1.722   1.731   1.740   1.754   1.756   1.769   1.785
  1.791   1.799   1.809   1.816   1.819   1.823   1.839   1.857
  1.870   1.881   1.889   1.896   1.927   1.941   1.956   1.971
  2.000   2.006   2.026   2.035   2.044   2.049   2.064   2.072
  2.110   2.116   2.132   2.144   2.168   2.172   2.195   2.215
  2.235   2.239   2.256   2.272   2.281   2.313   2.338   2.347
  2.378   2.386   2.401   2.406   2.429   2.443   2.475   2.482
  2.496   2.511   2.512   2.537   2.544   2.548   2.555   2.570
  2.575   2.606   2.613   2.629   2.639   2.639   2.673   2.681
  2.685   2.708   2.710   2.731   2.734   2.741   2.754   2.757
  2.774   2.789   2.796   2.802   2.813   2.820   2.828   2.836
  2.851   2.867   2.875   2.898   2.916   2.928   2.951   2.958
  2.959   2.973   2.986   2.996   3.001   3.016   3.021   3.035
  3.051   3.056   3.069   3.079   3.092   3.096   3.119   3.124
  3.163   3.177   3.187   3.209   3.242   3.270   3.291   3.362
  3.370   3.412   3.436   3.498   3.518   3.552   3.590   3.766
  3.778   3.781   3.813   3.819   3.819   3.840   3.850   3.871
  3.897   3.943   3.975   4.040   4.043   4.111   4.122   4.201
  4.259   4.286   4.301   4.358   4.382   4.971   4.977   4.997
  5.025   5.041   5.067   5.123   5.129   5.172   5.234   5.312
  5.439   5.479   5.491   5.686   8.174  17.247  17.359  17.463
 23.783  23.820  23.845  23.872  23.881  23.918  23.948  23.957
 23.982  24.006  49.834  49.839  49.886  49.938  49.953 189.276
 --------------------------------------------------------------

          Ground-State Mulliken Net Atomic Charges

     Atom                 Charge (a.u.)
  ----------------------------------------
      1 C                     0.920680
      2 H                     0.246046
      3 C                    -1.527429
      4 H                     0.324948
      5 O                    -0.029571
      6 C                    -0.590266
      7 H                     0.222223
      8 H                     0.167317
      9 C                     0.542457
     10 H                     0.164670
     11 C                    -0.708752
     12 H                     0.142467
     13 H                     0.149407
     14 H                     0.141371
     15 C                    -0.636185
     16 H                     0.163879
     17 H                     0.154442
     18 C                    -0.517740
     19 H                     0.156111
     20 H                     0.160896
     21 C                     0.184536
     22 H                     0.159115
     23 C                    -0.549863
     24 H                     0.171139
     25 H                     0.114309
     26 H                     0.185846
     27 C                    -0.570924
     28 H                     0.128592
     29 O                    -0.228345
     30 H                     0.183131
     31 H                     0.283776
     32 S                     0.440778
     33 O                    -0.103529
     34 O                    -0.126144
     35 O                    -0.254111
     36 H                     0.334722
  ----------------------------------------
  Sum of atomic charges =    -0.000000

 -----------------------------------------------------------------
                    Cartesian Multipole Moments
 -----------------------------------------------------------------
    Charge (ESU x 10^10)
                -0.0000
    Dipole Moment (Debye)
         X       4.2814      Y      -0.4166      Z      -2.3882
       Tot       4.9201
    Quadrupole Moments (Debye-Ang)
        XX    -115.4583     XY       7.7584     YY    -109.6177
        XZ       6.8313     YZ       8.0028     ZZ    -103.0505
    Octopole Moments (Debye-Ang^2)
       XXX      10.0849    XXY     -28.5695    XYY       1.4854
       YYY       1.6964    XXZ     -21.2164    XYZ     -15.3422
       YYZ     -22.5801    XZZ     -21.4956    YZZ     -10.9107
       ZZZ      -7.4575
    Hexadecapole Moments (Debye-Ang^3)
      XXXX   -3027.5553   XXXY     119.7188   XXYY    -926.0773
      XYYY     102.0330   YYYY   -2421.1864   XXXZ      46.6528
      XXYZ      40.1269   XYYZ      62.2915   YYYZ      76.4996
      XXZZ    -530.2625   XYZZ      42.6439   YYZZ    -467.7492
      XZZZ      33.9624   YZZZ      38.1014   ZZZZ    -459.8862
 -----------------------------------------------------------------
 Calculating analytic gradient of the SCF energy
 Gradient of SCF Energy
            1           2           3           4           5           6
    1   0.0054496   0.0008951  -0.0255670   0.0032526   0.0185277   0.0026800
    2  -0.0036971   0.0010808  -0.0031208  -0.0000529  -0.0008591   0.0013708
    3  -0.0020669   0.0001625   0.0045589  -0.0013023   0.0038864   0.0013360
            7           8           9          10          11          12
    1  -0.0005263   0.0008278  -0.0025051   0.0000932   0.0003642  -0.0002203
    2  -0.0016050  -0.0010889   0.0015143  -0.0007277   0.0013510  -0.0001397
    3   0.0001553  -0.0002810  -0.0027298   0.0004207   0.0016583  -0.0004886
           13          14          15          16          17          18
    1   0.0000934  -0.0000167  -0.0004408   0.0001772  -0.0000128  -0.0028256
    2   0.0000041  -0.0001094  -0.0024114  -0.0000473   0.0008622   0.0031430
    3  -0.0003597  -0.0000338   0.0022376  -0.0006113  -0.0002348  -0.0012190
           19          20          21          22          23          24
    1   0.0014424   0.0003292   0.0013484   0.0002536  -0.0006521   0.0002270
    2  -0.0001628  -0.0003657   0.0031608   0.0008002   0.0003318   0.0007075
    3   0.0007443   0.0000149  -0.0004198  -0.0004505   0.0012856  -0.0002868
           25          26          27          28          29          30
    1   0.0003360   0.0002099   0.0000285  -0.0015564  -0.0009059  -0.0006977
    2  -0.0000233  -0.0004266  -0.0013977   0.0009634   0.0048551   0.0004732
    3   0.0000362  -0.0007029   0.0010259  -0.0003540  -0.0010847   0.0005702
           31          32          33          34          35          36
    1   0.0014276  -0.0033145   0.0026355   0.0008316   0.0006131  -0.0028024
    2   0.0003374  -0.0074021   0.0016005   0.0008789   0.0024756  -0.0022730
    3   0.0014974  -0.0162976   0.0017475  -0.0017036   0.0085837   0.0007056
 Max gradient component =       2.557E-02
 RMS gradient           =       3.936E-03
 Gradient time:  CPU 199.36 s  wall 33.60 s
 Geometry Optimization Parameters
   NAtoms,    NIC,     NZ,  NCons,   NDum,   NFix, NCnnct, MaxDiis
       36     279       0       0       0       0       0       0

 Cartesian Hessian Update
 Hessian Updated using BFGS Update


** GEOMETRY OPTIMIZATION IN DELOCALIZED INTERNAL COORDINATES **
   Searching for a Minimum

   Optimization Cycle:   2

                       Coordinates (Angstroms)
     ATOM                X               Y               Z
      1  C         0.9347382912    1.2646522183    0.3400923451
      2  H         0.9882853023    1.2299868166    1.4372897758
      3  C         0.3761473416   -0.1049276282   -0.1299289277
      4  H         0.2577863687   -0.0846356794   -1.2173348254
      5  O        -0.9221248781   -0.3110240986    0.4777107574
      6  C         1.3119756928   -1.2638645225    0.2591195421
      7  H         1.3137026545   -1.3654895016    1.3515172287
      8  H         0.9133118460   -2.2053386175   -0.1302933272
      9  C         2.7420010148   -1.0855100811   -0.2572490366
     10  H         2.7118038043   -1.0672445744   -1.3554496263
     11  C         3.6304936177   -2.2598397430    0.1672417381
     12  H         3.2378077064   -3.2107513119   -0.2068814186
     13  H         4.6456329782   -2.1423816441   -0.2240563806
     14  H         3.6966403858   -2.3307615652    1.2576398791
     15  C         3.3005381794    0.2510109069    0.2272524382
     16  H         4.3022895381    0.4106979773   -0.1879115090
     17  H         3.4107668610    0.2301461478    1.3190442288
     18  C         2.3861850508    1.4102599119   -0.1738351479
     19  H         2.7994314283    2.3452418530    0.2180472617
     20  H         2.3865486967    1.5022888247   -1.2664579391
     21  C         0.1506530611    2.5756324820   -0.0362214799
     22  H         0.8951498357    3.3689435111    0.1175031340
     23  C        -0.2813657583    2.6525612918   -1.5066597902
     24  H        -0.6987996135    3.6393395126   -1.7280262615
     25  H         0.5652151306    2.4983502537   -2.1817649594
     26  H        -1.0511948799    1.9168143061   -1.7483627175
     27  C        -1.0061597199    2.9898113980    0.9050473678
     28  H        -0.7530729179    2.7596209337    1.9483242007
     29  O        -2.2912352340    2.4835165087    0.5790084956
     30  H        -1.1182617786    4.0766972053    0.8404008963
     31  H        -2.3009067091    1.5387294835    0.7729388240
     32  S        -1.8854051415   -1.5563549469    0.0702587446
     33  O        -1.4794639204   -2.7350109944    0.8011762206
     34  O        -3.2411772248   -1.0629673324    0.1348412276
     35  O        -1.4678450032   -1.7265116987   -1.4872860415
     36  H        -2.1739773558   -2.2360490244   -1.9209540135
   Point Group: c1    Number of degrees of freedom:   102


   Energy is  -1167.598456261

 Hessian Updated using BFGS Update

 96 Hessian modes will be used to form the next step
  Hessian Eigenvalues:
     0.002067    0.004226    0.004986    0.005254    0.005540    0.006427
     0.008154    0.012270    0.013661    0.014607    0.017376    0.019374
     0.020525    0.032671    0.034305    0.037815    0.039945    0.043014
     0.044299    0.047229    0.047700    0.048082    0.049255    0.049457
     0.050427    0.052138    0.054504    0.055442    0.056147    0.056671
     0.056970    0.057428    0.057785    0.060841    0.065666    0.075759
     0.081649    0.082986    0.084272    0.092329    0.104976    0.116955
     0.125032    0.138811    0.142803    0.144602    0.150166    0.152816
     0.159528    0.160212    0.166471    0.173517    0.178285    0.180110
     0.194616    0.199759    0.212758    0.226475    0.235540    0.253710
     0.263142    0.268895    0.275596    0.283583    0.289278    0.290624
     0.292552    0.294401    0.296307    0.336866    0.337046    0.338537
     0.338777    0.339662    0.340186    0.340633    0.340732    0.341102
     0.341441    0.341543    0.341623    0.342099    0.342178    0.342206
     0.342353    0.343090    0.343631    0.391690    0.398379    0.432146
     0.461144    0.486047    0.514877    0.537459    0.985429    0.989168

 Minimum Search - Taking Simple RFO Step
 Searching for Lamda that Minimizes Along All modes
 Value Taken    Lamda =  -0.00992647
 Calculated Step too Large.  Step scaled by  0.780017
 Step Taken.  Stepsize is  0.300000

                             Maximum     Tolerance    Cnvgd?
         Gradient           0.024694      0.000300      NO
         Displacement       0.124653      0.001200      NO
         Energy change     -0.006633      0.000001      NO


 New Cartesian Coordinates Obtained by Inverse Iteration

 Displacement from previous Coordinates is:  1.754303
 ----------------------------------------------------------------
             Standard Nuclear Orientation (Angstroms)
    I     Atom           X                Y                Z
 ----------------------------------------------------------------
    1      C       0.9697081954     1.2582951197     0.3357796093
    2      H       1.0126959627     1.2180976582     1.4325573182
    3      C       0.4462790024    -0.1067377279    -0.1292125915
    4      H       0.3062836262    -0.0885368976    -1.2118997973
    5      O      -0.8833471551    -0.2512308289     0.4936093643
    6      C       1.3718126445    -1.2643714884     0.2724526014
    7      H       1.3753956836    -1.3384483919     1.3659866338
    8      H       0.9611805716    -2.2050434442    -0.1012491413
    9      C       2.8080191693    -1.0927149650    -0.2409614924
   10      H       2.7762876063    -1.0793818098    -1.3399945972
   11      C       3.6974193842    -2.2693291056     0.1878544111
   12      H       3.3077092923    -3.2250756835    -0.1749175062
   13      H       4.7129315679    -2.1554590376    -0.2016332153
   14      H       3.7640435754    -2.3308868637     1.2785143840
   15      C       3.3536579730     0.2605112561     0.2246641660
   16      H       4.3542010927     0.4262605559    -0.1891630360
   17      H       3.4657822611     0.2406015841     1.3166150131
   18      C       2.4209241978     1.4110539949    -0.1783304282
   19      H       2.8059367054     2.3595067663     0.2044999015
   20      H       2.4140397832     1.5001133192    -1.2712332943
   21      C       0.1275243137     2.5214214888    -0.0501232762
   22      H       0.8224865872     3.3500594863     0.1360994848
   23      C      -0.2809275683     2.5853061920    -1.5299791586
   24      H      -0.7567795407     3.5438720710    -1.7494368769
   25      H       0.5820206032     2.4880369531    -2.1942649907
   26      H      -1.0044110928     1.8104953239    -1.7850481963
   27      C      -1.0811473208     2.8383817473     0.8635405195
   28      H      -0.8056270764     2.6231321829     1.9071041939
   29      O      -2.3286874674     2.2415763733     0.5250882902
   30      H      -1.2725443768     3.9127901628     0.7979951521
   31      H      -2.2891434964     1.2970943205     0.6914103540
   32      S      -1.9688387382    -1.3921363685     0.1193546068
   33      O      -1.6270790039    -2.6526262667     0.7386653076
   34      O      -3.2607257325    -0.7838966046     0.3399578119
   35      O      -1.6272124834    -1.4336605241    -1.4790584904
   36      H      -2.3837540951    -1.8214319692    -1.9394621301
 ----------------------------------------------------------------
 Molecular Point Group                 C1    NOp =  1
 Largest Abelian Subgroup              C1    NOp =  1
 Nuclear Repulsion Energy =  1464.1600572838 hartrees
 There are       68 alpha and       68 beta electrons
 Applying Cartesian multipole field
    Component          Value
    ---------          -----
     (2,0,0)        1.00000E-11
     (0,2,0)        2.00000E-11
     (0,0,2)       -3.00000E-11
 Nucleus-field energy     =     0.0000000451 hartrees
 Requested basis set is 6-311++G(d,p)
 There are 203 shells and 500 basis functions
 A cutoff of  1.0D-11 yielded  16735 shell pairs
 There are    100892 function pairs (    106927 Cartesian)
 Smallest overlap matrix eigenvalue = 1.62E-06

 Q-Chem warning in module stvman/mkSTV.C, line 306:

 Overlap eigenvalue is smaller than square root of threshold
 Use THRESH >= 12 to get rid of this warning

 Guess MOs from SCF MO coefficient file

 -----------------------------------------------------------------------
  General SCF calculation program by
  Eric Jon Sundstrom, Paul Horn, Yuezhi Mao, Dmitri Zuev, Alec White,
  David Stuck, Shaama M.S., Shane Yost, Joonho Lee, David Small,
  Daniel Levine, Susi Lehtola, Hugh Burton, Evgeny Epifanovsky
 -----------------------------------------------------------------------
 Exchange:     0.2000 Hartree-Fock + 0.0800 Slater + 0.7200 B88
 Correlation:  0.1900 VWN1RPA + 0.8100 LYP
 Using SG-1 standard quadrature grid
 using 6 threads for integral computing
 -------------------------------------------------------
 OpenMP Integral computing Module                
 Release: version 2.0, May 2017, Q-Chem Inc. Pleasanton 
 -------------------------------------------------------
 -------------------------------------------------------
 OpenMP BLAS3 based DFT computing Module                
 Release: version 1.0, May 2013, Q-Chem Inc. Pittsburgh 
 -------------------------------------------------------
 A restricted SCF calculation will be
 performed using DIIS
 SCF converges when DIIS error is below 1.0e-08
 ---------------------------------------
  Cycle       Energy         DIIS error
 ---------------------------------------
    1   -1167.5411132506      1.13e-03  
    2   -1167.6001756325      1.80e-04  
    3   -1167.5998902405      2.34e-04  
    4   -1167.6010064483      6.79e-05  
    5   -1167.6011011266      2.16e-05  
    6   -1167.6011112229      6.49e-06  
    7   -1167.6011120257      2.10e-06  
    8   -1167.6011121071      9.37e-07  
    9   -1167.6011121265      1.78e-07  
   10   -1167.6011121270      7.43e-08  
   11   -1167.6011121273      2.63e-08  
   12   -1167.6011121273      8.41e-09  Convergence criterion met
 ---------------------------------------
 SCF time:   CPU 826.58s  wall 144.00s 
 SCF   energy in the final basis set =    -1167.6011121273
 Total energy in the final basis set =    -1167.6011121273

 --------------------------------------------------------------

                    Orbital Energies (a.u.)
 --------------------------------------------------------------

 Alpha MOs
 -- Occupied --
-89.138 -19.215 -19.197 -19.161 -19.160 -19.104 -10.259 -10.210
-10.194 -10.191 -10.183 -10.183 -10.183 -10.178 -10.171 -10.161
 -8.195  -6.159  -6.158  -6.156  -1.209  -1.088  -1.073  -1.059
 -1.007  -0.864  -0.812  -0.776  -0.758  -0.708  -0.691  -0.681
 -0.652  -0.621  -0.587  -0.580  -0.568  -0.557  -0.521  -0.497
 -0.493  -0.484  -0.482  -0.475  -0.464  -0.445  -0.433  -0.428
 -0.418  -0.416  -0.408  -0.403  -0.397  -0.396  -0.384  -0.373
 -0.372  -0.369  -0.363  -0.351  -0.342  -0.342  -0.337  -0.333
 -0.324  -0.314  -0.308  -0.265
 -- Virtual --
 -0.038  -0.015  -0.006  -0.004   0.009   0.012   0.017   0.020
  0.023   0.028   0.033   0.038   0.041   0.047   0.049   0.054
  0.058   0.063   0.068   0.072   0.073   0.076   0.079   0.084
  0.088   0.089   0.093   0.101   0.103   0.105   0.109   0.112
  0.114   0.119   0.121   0.123   0.125   0.127   0.129   0.135
  0.137   0.139   0.142   0.145   0.147   0.149   0.151   0.153
  0.157   0.162   0.163   0.166   0.170   0.173   0.174   0.179
  0.182   0.183   0.184   0.188   0.192   0.197   0.202   0.205
  0.207   0.213   0.213   0.220   0.224   0.226   0.233   0.235
  0.238   0.243   0.245   0.250   0.251   0.260   0.264   0.267
  0.271   0.274   0.277   0.277   0.286   0.287   0.292   0.296
  0.300   0.305   0.306   0.311   0.317   0.319   0.321   0.327
  0.330   0.334   0.338   0.345   0.347   0.349   0.355   0.359
  0.362   0.365   0.368   0.373   0.386   0.388   0.391   0.399
  0.404   0.414   0.416   0.424   0.430   0.443   0.452   0.462
  0.471   0.478   0.488   0.492   0.497   0.500   0.509   0.514
  0.537   0.541   0.548   0.556   0.569   0.576   0.590   0.597
  0.600   0.610   0.623   0.629   0.639   0.645   0.646   0.650
  0.657   0.672   0.678   0.687   0.690   0.696   0.710   0.723
  0.731   0.735   0.736   0.741   0.752   0.758   0.762   0.767
  0.769   0.771   0.776   0.784   0.789   0.792   0.797   0.809
  0.810   0.819   0.837   0.846   0.851   0.871   0.896   0.913
  0.926   0.940   0.956   0.973   0.975   1.020   1.020   1.028
  1.042   1.062   1.067   1.082   1.090   1.101   1.108   1.118
  1.124   1.133   1.135   1.150   1.155   1.163   1.172   1.176
  1.190   1.196   1.215   1.226   1.236   1.252   1.270   1.286
  1.307   1.320   1.331   1.356   1.369   1.395   1.414   1.431
  1.440   1.451   1.470   1.481   1.488   1.511   1.526   1.533
  1.538   1.544   1.562   1.567   1.570   1.578   1.584   1.592
  1.598   1.601   1.607   1.616   1.619   1.628   1.635   1.636
  1.643   1.648   1.660   1.666   1.682   1.685   1.696   1.704
  1.717   1.725   1.729   1.742   1.755   1.761   1.778   1.786
  1.793   1.809   1.812   1.818   1.823   1.833   1.840   1.852
  1.869   1.877   1.890   1.893   1.930   1.940   1.945   1.971
  2.006   2.012   2.020   2.034   2.043   2.055   2.063   2.073
  2.112   2.119   2.143   2.154   2.168   2.177   2.190   2.226
  2.232   2.248   2.261   2.278   2.291   2.311   2.340   2.345
  2.383   2.391   2.407   2.410   2.425   2.444   2.471   2.483
  2.496   2.515   2.517   2.537   2.542   2.552   2.555   2.568
  2.576   2.601   2.611   2.632   2.641   2.644   2.674   2.682
  2.698   2.713   2.715   2.728   2.733   2.740   2.751   2.762
  2.773   2.795   2.796   2.799   2.812   2.816   2.831   2.838
  2.843   2.857   2.871   2.899   2.915   2.929   2.945   2.952
  2.956   2.977   2.983   2.988   3.004   3.014   3.018   3.034
  3.038   3.058   3.070   3.074   3.096   3.104   3.117   3.121
  3.165   3.181   3.189   3.212   3.253   3.274   3.292   3.356
  3.381   3.411   3.441   3.500   3.518   3.552   3.591   3.768
  3.781   3.785   3.816   3.818   3.827   3.849   3.854   3.869
  3.902   3.962   3.972   4.032   4.047   4.101   4.133   4.202
  4.253   4.288   4.296   4.358   4.393   4.969   4.970   5.001
  5.024   5.046   5.058   5.128   5.141   5.175   5.240   5.322
  5.443   5.466   5.495   5.724   8.176  17.241  17.373  17.460
 23.788  23.826  23.839  23.871  23.882  23.920  23.947  23.955
 23.979  24.013  49.832  49.847  49.888  49.929  49.968 189.281
 --------------------------------------------------------------

          Ground-State Mulliken Net Atomic Charges

     Atom                 Charge (a.u.)
  ----------------------------------------
      1 C                     0.815548
      2 H                     0.237503
      3 C                    -1.388640
      4 H                     0.344774
      5 O                    -0.062542
      6 C                    -0.653264
      7 H                     0.217347
      8 H                     0.156471
      9 C                     0.523957
     10 H                     0.162240
     11 C                    -0.721043
     12 H                     0.143720
     13 H                     0.150460
     14 H                     0.142528
     15 C                    -0.599729
     16 H                     0.168078
     17 H                     0.154705
     18 C                    -0.494668
     19 H                     0.154049
     20 H                     0.158425
     21 C                     0.237207
     22 H                     0.172821
     23 C                    -0.595051
     24 H                     0.172038
     25 H                     0.113407
     26 H                     0.180706
     27 C                    -0.554912
     28 H                     0.124465
     29 O                    -0.242325
     30 H                     0.179546
     31 H                     0.304743
     32 S                     0.425118
     33 O                    -0.067671
     34 O                    -0.134127
     35 O                    -0.254627
     36 H                     0.328745
  ----------------------------------------
  Sum of atomic charges =     0.000000

 -----------------------------------------------------------------
                    Cartesian Multipole Moments
 -----------------------------------------------------------------
    Charge (ESU x 10^10)
                -0.0000
    Dipole Moment (Debye)
         X       4.3365      Y      -0.4662      Z      -2.5396
       Tot       5.0470
    Quadrupole Moments (Debye-Ang)
        XX    -114.0165     XY       7.2390     YY    -110.2274
        XZ       8.1614     YZ       6.7076     ZZ    -103.0744
    Octopole Moments (Debye-Ang^2)
       XXX      11.1924    XXY     -34.7143    XYY       3.8622
       YYY       0.2730    XXZ     -28.5779    XYZ     -14.1571
       YYZ     -17.4113    XZZ     -20.9540    YZZ     -13.0501
       ZZZ     -10.6994
    Hexadecapole Moments (Debye-Ang^3)
      XXXX   -3140.7880   XXXY     154.6759   XXYY    -908.2635
      XYYY      87.0487   YYYY   -2224.9144   XXXZ      76.7799
      XXYZ      48.8546   XYYZ      51.3441   YYYZ      77.3081
      XXZZ    -548.9317   XYZZ      47.5719   YYZZ    -441.4454
      XZZZ      43.6882   YZZZ      53.1036   ZZZZ    -457.4289
 -----------------------------------------------------------------
 Calculating analytic gradient of the SCF energy
 Gradient of SCF Energy
            1           2           3           4           5           6
    1   0.0019799  -0.0000242  -0.0099738   0.0024230   0.0086937   0.0056829
    2  -0.0002168  -0.0005181  -0.0015373   0.0011632   0.0045602   0.0006432
    3  -0.0008039  -0.0002866   0.0021755  -0.0005241  -0.0016297  -0.0009426
            7           8           9          10          11          12
    1  -0.0003764   0.0008249  -0.0002240   0.0000271   0.0009965   0.0005562
    2  -0.0003041   0.0007005   0.0001885   0.0000134  -0.0015155  -0.0005088
    3  -0.0005506   0.0000259   0.0013079   0.0001614  -0.0000166   0.0001810
           13          14          15          16          17          18
    1  -0.0000882  -0.0001159   0.0009245   0.0003503  -0.0001191  -0.0009772
    2  -0.0003486  -0.0000030  -0.0011476  -0.0003550  -0.0002794   0.0004503
    3   0.0000798  -0.0004050  -0.0007406   0.0000648  -0.0002817  -0.0006726
           19          20          21          22          23          24
    1  -0.0016511  -0.0000954   0.0010062   0.0007355  -0.0019962   0.0001062
    2  -0.0004420   0.0000737   0.0037514  -0.0011931   0.0000893  -0.0005245
    3   0.0002061   0.0001459   0.0021482  -0.0002297   0.0001221  -0.0001576
           25          26          27          28          29          30
    1   0.0001390   0.0004567   0.0014667   0.0012941  -0.0041372  -0.0004969
    2   0.0001628   0.0005868   0.0008468   0.0003278  -0.0053308  -0.0002022
    3   0.0001550  -0.0002075  -0.0018466   0.0002560   0.0003645   0.0000648
           31          32          33          34          35          36
    1  -0.0002572  -0.0164177   0.0018024   0.0015006   0.0047501   0.0012341
    2   0.0014316  -0.0090309   0.0007103   0.0022665   0.0042749   0.0012166
    3  -0.0007673  -0.0084531   0.0046368   0.0015561   0.0016769   0.0031870
 Max gradient component =       1.642E-02
 RMS gradient           =       2.830E-03
 Gradient time:  CPU 201.34 s  wall 33.93 s
 Geometry Optimization Parameters
   NAtoms,    NIC,     NZ,  NCons,   NDum,   NFix, NCnnct, MaxDiis
       36     279       0       0       0       0       0       0

 Cartesian Hessian Update
 Hessian Updated using BFGS Update


** GEOMETRY OPTIMIZATION IN DELOCALIZED INTERNAL COORDINATES **
   Searching for a Minimum

   Optimization Cycle:   3

                       Coordinates (Angstroms)
     ATOM                X               Y               Z
      1  C         0.9697081954    1.2582951197    0.3357796093
      2  H         1.0126959627    1.2180976582    1.4325573182
      3  C         0.4462790024   -0.1067377279   -0.1292125915
      4  H         0.3062836262   -0.0885368976   -1.2118997973
      5  O        -0.8833471551   -0.2512308289    0.4936093643
      6  C         1.3718126445   -1.2643714884    0.2724526014
      7  H         1.3753956836   -1.3384483919    1.3659866338
      8  H         0.9611805716   -2.2050434442   -0.1012491413
      9  C         2.8080191693   -1.0927149650   -0.2409614924
     10  H         2.7762876063   -1.0793818098   -1.3399945972
     11  C         3.6974193842   -2.2693291056    0.1878544111
     12  H         3.3077092923   -3.2250756835   -0.1749175062
     13  H         4.7129315679   -2.1554590376   -0.2016332153
     14  H         3.7640435754   -2.3308868637    1.2785143840
     15  C         3.3536579730    0.2605112561    0.2246641660
     16  H         4.3542010927    0.4262605559   -0.1891630360
     17  H         3.4657822611    0.2406015841    1.3166150131
     18  C         2.4209241978    1.4110539949   -0.1783304282
     19  H         2.8059367054    2.3595067663    0.2044999015
     20  H         2.4140397832    1.5001133192   -1.2712332943
     21  C         0.1275243137    2.5214214888   -0.0501232762
     22  H         0.8224865872    3.3500594863    0.1360994848
     23  C        -0.2809275683    2.5853061920   -1.5299791586
     24  H        -0.7567795407    3.5438720710   -1.7494368769
     25  H         0.5820206032    2.4880369531   -2.1942649907
     26  H        -1.0044110928    1.8104953239   -1.7850481963
     27  C        -1.0811473208    2.8383817473    0.8635405195
     28  H        -0.8056270764    2.6231321829    1.9071041939
     29  O        -2.3286874674    2.2415763733    0.5250882902
     30  H        -1.2725443768    3.9127901628    0.7979951521
     31  H        -2.2891434964    1.2970943205    0.6914103540
     32  S        -1.9688387382   -1.3921363685    0.1193546068
     33  O        -1.6270790039   -2.6526262667    0.7386653076
     34  O        -3.2607257325   -0.7838966046    0.3399578119
     35  O        -1.6272124834   -1.4336605241   -1.4790584904
     36  H        -2.3837540951   -1.8214319692   -1.9394621301
   Point Group: c1    Number of degrees of freedom:   102


   Energy is  -1167.601112127

 Hessian Updated using BFGS Update

 97 Hessian modes will be used to form the next step
  Hessian Eigenvalues:
     0.002184    0.004379    0.004985    0.005282    0.005540    0.006431
     0.008155    0.012830    0.013538    0.013763    0.017444    0.019353
     0.020520    0.033380    0.034217    0.037926    0.040227    0.042811
     0.044710    0.046708    0.047701    0.048012    0.049421    0.049733
     0.051119    0.052117    0.054501    0.055405    0.056151    0.056663
     0.056987    0.057422    0.057799    0.060934    0.065951    0.078421
     0.081828    0.083740    0.084206    0.092040    0.109930    0.117785
     0.134599    0.139800    0.142992    0.150025    0.150692    0.154815
     0.159962    0.160047    0.161490    0.168014    0.178087    0.179493
     0.187052    0.195234    0.208819    0.212781    0.233883    0.253681
     0.262620    0.268362    0.271045    0.282702    0.287040    0.289727
     0.290615    0.292611    0.296075    0.312437    0.336907    0.337082
     0.338625    0.338757    0.339639    0.340363    0.340597    0.340730
     0.340891    0.341487    0.341592    0.341776    0.342110    0.342184
     0.342352    0.342425    0.343454    0.343639    0.374745    0.412713
     0.448669    0.460362    0.485412    0.516803    0.535224    0.985596
     0.989159

 Minimum Search - Taking Simple RFO Step
 Searching for Lamda that Minimizes Along All modes
 Value Taken    Lamda =  -0.00398920
 Calculated Step too Large.  Step scaled by  0.936133
 Step Taken.  Stepsize is  0.300000

                             Maximum     Tolerance    Cnvgd?
         Gradient           0.011994      0.000300      NO
         Displacement       0.099959      0.001200      NO
         Energy change     -0.002656      0.000001      NO


 New Cartesian Coordinates Obtained by Inverse Iteration

 Displacement from previous Coordinates is:  0.802616
 ----------------------------------------------------------------
             Standard Nuclear Orientation (Angstroms)
    I     Atom           X                Y                Z
 ----------------------------------------------------------------
    1      C       0.9667647759     1.2628055494     0.3390908241
    2      H       0.9901061482     1.2226148654     1.4366833899
    3      C       0.4558936085    -0.0992490862    -0.1421426635
    4      H       0.3048613779    -0.0828059291    -1.2227960904
    5      O      -0.8782258035    -0.2722214485     0.4778046804
    6      C       1.3670049049    -1.2587263274     0.2646139054
    7      H       1.3629598961    -1.3291339685     1.3588267135
    8      H       0.9527532709    -2.1971501386    -0.1126150211
    9      C       2.8090632129    -1.0821095220    -0.2319989086
   10      H       2.7899888582    -1.0569371084    -1.3314709706
   11      C       3.6897992690    -2.2619562837     0.1956423704
   12      H       3.2993931401    -3.2116578243    -0.1810545851
   13      H       4.7096833571    -2.1459108632    -0.1818221428
   14      H       3.7444465547    -2.3339193502     1.2867445560
   15      C       3.3509347981     0.2658681550     0.2560131004
   16      H       4.3566539464     0.4359148946    -0.1422218473
   17      H       3.4480148120     0.2354955161     1.3495322260
   18      C       2.4279849141     1.4186446444    -0.1511352644
   19      H       2.8131083638     2.3649751378     0.2386277075
   20      H       2.4366567179     1.5122792792    -1.2438196242
   21      C       0.1332114748     2.5181032014    -0.0662559081
   22      H       0.8381201215     3.3447059575     0.0905200511
   23      C      -0.2949799130     2.5490801568    -1.5410955333
   24      H      -0.7598984621     3.5092914036    -1.7774503890
   25      H       0.5537646639     2.4184671521    -2.2176665562
   26      H      -1.0366111651     1.7794720833    -1.7598698043
   27      C      -1.0473124751     2.8788458707     0.8640480023
   28      H      -0.7699778130     2.6538814870     1.9048760506
   29      O      -2.3139318834     2.3263197074     0.5369900515
   30      H      -1.1985617483     3.9594394936     0.7962851956
   31      H      -2.3077292556     1.3795887875     0.7028789822
   32      S      -1.9231637569    -1.4424645251     0.1021938038
   33      O      -1.4897262808    -2.7312811454     0.5903007475
   34      O      -3.2301636066    -0.9351605671     0.4519169726
   35      O      -1.7449179514    -1.3991425168    -1.5275316722
   36      H      -2.5198534210    -1.8003281593    -1.9468614455
 ----------------------------------------------------------------
 Molecular Point Group                 C1    NOp =  1
 Largest Abelian Subgroup              C1    NOp =  1
 Nuclear Repulsion Energy =  1461.2244010857 hartrees
 There are       68 alpha and       68 beta electrons
 Applying Cartesian multipole field
    Component          Value
    ---------          -----
     (2,0,0)        1.00000E-11
     (0,2,0)        2.00000E-11
     (0,0,2)       -3.00000E-11
 Nucleus-field energy     =     0.0000000456 hartrees
 Requested basis set is 6-311++G(d,p)
 There are 203 shells and 500 basis functions
 A cutoff of  1.0D-11 yielded  16713 shell pairs
 There are    100649 function pairs (    106660 Cartesian)
 Smallest overlap matrix eigenvalue = 1.54E-06

 Q-Chem warning in module stvman/mkSTV.C, line 306:

 Overlap eigenvalue is smaller than square root of threshold
 Use THRESH >= 12 to get rid of this warning

 Guess MOs from SCF MO coefficient file

 -----------------------------------------------------------------------
  General SCF calculation program by
  Eric Jon Sundstrom, Paul Horn, Yuezhi Mao, Dmitri Zuev, Alec White,
  David Stuck, Shaama M.S., Shane Yost, Joonho Lee, David Small,
  Daniel Levine, Susi Lehtola, Hugh Burton, Evgeny Epifanovsky
 -----------------------------------------------------------------------
 Exchange:     0.2000 Hartree-Fock + 0.0800 Slater + 0.7200 B88
 Correlation:  0.1900 VWN1RPA + 0.8100 LYP
 Using SG-1 standard quadrature grid
 using 6 threads for integral computing
 -------------------------------------------------------
 OpenMP Integral computing Module                
 Release: version 2.0, May 2017, Q-Chem Inc. Pleasanton 
 -------------------------------------------------------
 -------------------------------------------------------
 OpenMP BLAS3 based DFT computing Module                
 Release: version 1.0, May 2013, Q-Chem Inc. Pittsburgh 
 -------------------------------------------------------
 A restricted SCF calculation will be
 performed using DIIS
 SCF converges when DIIS error is below 1.0e-08
 ---------------------------------------
  Cycle       Energy         DIIS error
 ---------------------------------------
    1   -1167.5644364025      9.23e-04  
    2   -1167.6017882713      2.49e-04  
    3   -1167.5984902077      4.61e-04  
    4   -1167.6031671759      4.82e-05  
    5   -1167.6032028026      2.82e-05  
    6   -1167.6032196268      4.19e-06  
    7   -1167.6032198694      2.51e-06  
    8   -1167.6032200004      3.64e-07  
    9   -1167.6032200030      1.60e-07  
   10   -1167.6032200035      5.26e-08  
   11   -1167.6032200036      2.12e-08  
   12   -1167.6032200036      3.82e-09  Convergence criterion met
 ---------------------------------------
 SCF time:   CPU 824.49s  wall 145.00s 
 SCF   energy in the final basis set =    -1167.6032200036
 Total energy in the final basis set =    -1167.6032200036

 --------------------------------------------------------------

                    Orbital Energies (a.u.)
 --------------------------------------------------------------

 Alpha MOs
 -- Occupied --
-89.136 -19.210 -19.201 -19.157 -19.156 -19.108 -10.260 -10.212
-10.196 -10.191 -10.184 -10.184 -10.183 -10.179 -10.170 -10.162
 -8.193  -6.157  -6.156  -6.154  -1.206  -1.084  -1.073  -1.055
 -1.012  -0.866  -0.813  -0.778  -0.759  -0.707  -0.692  -0.683
 -0.652  -0.622  -0.588  -0.580  -0.567  -0.556  -0.519  -0.499
 -0.491  -0.485  -0.481  -0.477  -0.466  -0.447  -0.433  -0.428
 -0.419  -0.414  -0.409  -0.403  -0.399  -0.396  -0.380  -0.375
 -0.374  -0.366  -0.364  -0.352  -0.343  -0.342  -0.336  -0.333
 -0.325  -0.316  -0.309  -0.268
 -- Virtual --
 -0.037  -0.015  -0.006  -0.004   0.009   0.012   0.018   0.019
  0.027   0.030   0.032   0.038   0.040   0.046   0.051   0.053
  0.057   0.062   0.068   0.072   0.073   0.075   0.080   0.084
  0.088   0.090   0.091   0.100   0.103   0.104   0.107   0.111
  0.113   0.119   0.121   0.123   0.125   0.126   0.128   0.135
  0.136   0.138   0.141   0.144   0.147   0.148   0.151   0.153
  0.157   0.161   0.163   0.163   0.169   0.172   0.174   0.179
  0.181   0.183   0.185   0.187   0.191   0.197   0.201   0.203
  0.206   0.212   0.212   0.220   0.223   0.226   0.233   0.235
  0.238   0.243   0.245   0.248   0.250   0.260   0.262   0.266
  0.270   0.274   0.276   0.280   0.284   0.287   0.292   0.296
  0.299   0.304   0.308   0.312   0.316   0.320   0.321   0.328
  0.330   0.334   0.338   0.345   0.346   0.350   0.355   0.358
  0.361   0.365   0.368   0.370   0.382   0.388   0.389   0.400
  0.405   0.411   0.416   0.424   0.433   0.441   0.450   0.461
  0.466   0.473   0.488   0.494   0.494   0.498   0.510   0.512
  0.533   0.539   0.544   0.554   0.567   0.574   0.589   0.595
  0.598   0.609   0.624   0.630   0.638   0.643   0.646   0.650
  0.657   0.673   0.677   0.686   0.691   0.695   0.711   0.719
  0.729   0.735   0.735   0.740   0.748   0.757   0.763   0.765
  0.768   0.771   0.773   0.781   0.789   0.792   0.793   0.808
  0.811   0.818   0.834   0.847   0.854   0.872   0.900   0.915
  0.923   0.939   0.961   0.970   0.976   1.020   1.022   1.025
  1.038   1.061   1.064   1.076   1.088   1.105   1.110   1.122
  1.127   1.130   1.136   1.145   1.156   1.166   1.172   1.175
  1.190   1.195   1.220   1.227   1.240   1.251   1.280   1.283
  1.302   1.322   1.326   1.350   1.371   1.397   1.405   1.436
  1.440   1.450   1.463   1.477   1.486   1.507   1.523   1.531
  1.537   1.542   1.561   1.565   1.574   1.578   1.581   1.594
  1.598   1.599   1.605   1.616   1.618   1.628   1.635   1.637
  1.643   1.648   1.658   1.659   1.681   1.683   1.693   1.703
  1.718   1.725   1.729   1.746   1.755   1.761   1.776   1.788
  1.793   1.803   1.808   1.812   1.822   1.833   1.836   1.850
  1.869   1.872   1.887   1.890   1.926   1.942   1.944   1.972
  2.006   2.014   2.022   2.033   2.044   2.055   2.059   2.069
  2.111   2.115   2.136   2.147   2.171   2.176   2.194   2.223
  2.230   2.245   2.256   2.273   2.285   2.310   2.336   2.344
  2.381   2.393   2.406   2.409   2.424   2.441   2.472   2.484
  2.496   2.514   2.517   2.536   2.543   2.547   2.555   2.566
  2.576   2.597   2.610   2.633   2.638   2.639   2.674   2.682
  2.695   2.710   2.718   2.730   2.735   2.737   2.749   2.759
  2.776   2.791   2.799   2.801   2.817   2.820   2.828   2.838
  2.850   2.855   2.882   2.901   2.916   2.925   2.939   2.949
  2.958   2.978   2.982   2.990   2.999   3.013   3.016   3.031
  3.035   3.058   3.071   3.075   3.096   3.103   3.120   3.122
  3.166   3.177   3.188   3.210   3.251   3.272   3.296   3.358
  3.378   3.408   3.440   3.500   3.517   3.553   3.597   3.767
  3.780   3.786   3.816   3.817   3.827   3.845   3.853   3.865
  3.900   3.954   3.976   4.032   4.041   4.102   4.133   4.205
  4.252   4.292   4.300   4.360   4.398   4.967   4.970   5.007
  5.025   5.043   5.063   5.128   5.137   5.165   5.235   5.320
  5.436   5.455   5.496   5.712   8.179  17.244  17.367  17.462
 23.789  23.826  23.841  23.873  23.880  23.920  23.945  23.956
 23.979  24.012  49.838  49.850  49.886  49.926  49.960 189.285
 --------------------------------------------------------------

          Ground-State Mulliken Net Atomic Charges

     Atom                 Charge (a.u.)
  ----------------------------------------
      1 C                     0.821319
      2 H                     0.237838
      3 C                    -1.294540
      4 H                     0.348741
      5 O                    -0.028122
      6 C                    -0.727961
      7 H                     0.216780
      8 H                     0.158095
      9 C                     0.529732
     10 H                     0.163699
     11 C                    -0.718794
     12 H                     0.144626
     13 H                     0.150194
     14 H                     0.142463
     15 C                    -0.608970
     16 H                     0.168549
     17 H                     0.155997
     18 C                    -0.513020
     19 H                     0.152529
     20 H                     0.164663
     21 C                     0.199996
     22 H                     0.173273
     23 C                    -0.595233
     24 H                     0.174494
     25 H                     0.112791
     26 H                     0.182419
     27 C                    -0.537605
     28 H                     0.127819
     29 O                    -0.225197
     30 H                     0.178926
     31 H                     0.278430
     32 S                     0.433536
     33 O                    -0.078525
     34 O                    -0.150150
     35 O                    -0.270861
     36 H                     0.332070
  ----------------------------------------
  Sum of atomic charges =    -0.000000

 -----------------------------------------------------------------
                    Cartesian Multipole Moments
 -----------------------------------------------------------------
    Charge (ESU x 10^10)
                -0.0000
    Dipole Moment (Debye)
         X       4.3232      Y      -0.1157      Z      -2.4073
       Tot       4.9496
    Quadrupole Moments (Debye-Ang)
        XX    -113.1711     XY       7.0446     YY    -111.2388
        XZ       8.3561     YZ       6.2462     ZZ    -103.1681
    Octopole Moments (Debye-Ang^2)
       XXX       4.5014    XXY     -33.2426    XYY       4.5743
       YYY       5.4177    XXZ     -30.5800    XYZ     -13.8398
       YYZ     -15.9405    XZZ     -21.7151    YZZ     -11.8881
       ZZZ      -8.0604
    Hexadecapole Moments (Debye-Ang^3)
      XXXX   -3096.5553   XXXY     147.2874   XXYY    -913.2323
      XYYY      84.6349   YYYY   -2278.7613   XXXZ      77.9619
      XXYZ      49.2979   XYYZ      46.8121   YYYZ      66.2073
      XXZZ    -543.7114   XYZZ      46.0546   YYZZ    -447.0281
      XZZZ      32.3694   YZZZ      43.8822   ZZZZ    -461.4854
 -----------------------------------------------------------------
 Calculating analytic gradient of the SCF energy
 Gradient of SCF Energy
            1           2           3           4           5           6
    1   0.0008061  -0.0001434  -0.0062866   0.0009398   0.0103306   0.0018168
    2   0.0008379   0.0001082   0.0016911   0.0002383   0.0026780   0.0005118
    3   0.0002414   0.0000727   0.0005751   0.0002116   0.0013024  -0.0001892
            7           8           9          10          11          12
    1  -0.0001219  -0.0004938  -0.0000844  -0.0000318   0.0002045   0.0002341
    2   0.0001563   0.0000459   0.0001612  -0.0000508  -0.0008453  -0.0001642
    3  -0.0002034  -0.0002906   0.0010822  -0.0000612  -0.0001726   0.0001073
           13          14          15          16          17          18
    1  -0.0001125  -0.0000646   0.0007723   0.0000384  -0.0000426  -0.0004098
    2  -0.0000566   0.0000303  -0.0000817  -0.0000503  -0.0001449  -0.0001327
    3   0.0000213  -0.0001471  -0.0007848   0.0001116  -0.0000250  -0.0002380
           19          20          21          22          23          24
    1  -0.0007390   0.0001306  -0.0009536   0.0003021  -0.0003291  -0.0000417
    2  -0.0001348  -0.0001368   0.0005947  -0.0010149  -0.0000776  -0.0002987
    3  -0.0000946   0.0001498   0.0012153   0.0005797  -0.0004299   0.0000034
           25          26          27          28          29          30
    1  -0.0000436   0.0001936   0.0009200   0.0009375  -0.0013322   0.0001577
    2   0.0001699   0.0001533   0.0003071   0.0000670  -0.0017556  -0.0001152
    3  -0.0001331   0.0001438  -0.0007226   0.0003387   0.0003068  -0.0003129
           31          32          33          34          35          36
    1  -0.0004585  -0.0037477  -0.0016540   0.0001366  -0.0016597   0.0008301
    2   0.0018496  -0.0032864   0.0004209  -0.0011797  -0.0009765   0.0004812
    3  -0.0008226  -0.0030862   0.0015883  -0.0001907   0.0002475  -0.0003942
 Max gradient component =       1.033E-02
 RMS gradient           =       1.465E-03
 Gradient time:  CPU 200.89 s  wall 33.85 s
 Geometry Optimization Parameters
   NAtoms,    NIC,     NZ,  NCons,   NDum,   NFix, NCnnct, MaxDiis
       36     279       0       0       0       0       0       0

 Cartesian Hessian Update
 Hessian Updated using BFGS Update


** GEOMETRY OPTIMIZATION IN DELOCALIZED INTERNAL COORDINATES **
   Searching for a Minimum

   Optimization Cycle:   4

                       Coordinates (Angstroms)
     ATOM                X               Y               Z
      1  C         0.9667647759    1.2628055494    0.3390908241
      2  H         0.9901061482    1.2226148654    1.4366833899
      3  C         0.4558936085   -0.0992490862   -0.1421426635
      4  H         0.3048613779   -0.0828059291   -1.2227960904
      5  O        -0.8782258035   -0.2722214485    0.4778046804
      6  C         1.3670049049   -1.2587263274    0.2646139054
      7  H         1.3629598961   -1.3291339685    1.3588267135
      8  H         0.9527532709   -2.1971501386   -0.1126150211
      9  C         2.8090632129   -1.0821095220   -0.2319989086
     10  H         2.7899888582   -1.0569371084   -1.3314709706
     11  C         3.6897992690   -2.2619562837    0.1956423704
     12  H         3.2993931401   -3.2116578243   -0.1810545851
     13  H         4.7096833571   -2.1459108632   -0.1818221428
     14  H         3.7444465547   -2.3339193502    1.2867445560
     15  C         3.3509347981    0.2658681550    0.2560131004
     16  H         4.3566539464    0.4359148946   -0.1422218473
     17  H         3.4480148120    0.2354955161    1.3495322260
     18  C         2.4279849141    1.4186446444   -0.1511352644
     19  H         2.8131083638    2.3649751378    0.2386277075
     20  H         2.4366567179    1.5122792792   -1.2438196242
     21  C         0.1332114748    2.5181032014   -0.0662559081
     22  H         0.8381201215    3.3447059575    0.0905200511
     23  C        -0.2949799130    2.5490801568   -1.5410955333
     24  H        -0.7598984621    3.5092914036   -1.7774503890
     25  H         0.5537646639    2.4184671521   -2.2176665562
     26  H        -1.0366111651    1.7794720833   -1.7598698043
     27  C        -1.0473124751    2.8788458707    0.8640480023
     28  H        -0.7699778130    2.6538814870    1.9048760506
     29  O        -2.3139318834    2.3263197074    0.5369900515
     30  H        -1.1985617483    3.9594394936    0.7962851956
     31  H        -2.3077292556    1.3795887875    0.7028789822
     32  S        -1.9231637569   -1.4424645251    0.1021938038
     33  O        -1.4897262808   -2.7312811454    0.5903007475
     34  O        -3.2301636066   -0.9351605671    0.4519169726
     35  O        -1.7449179514   -1.3991425168   -1.5275316722
     36  H        -2.5198534210   -1.8003281593   -1.9468614455
   Point Group: c1    Number of degrees of freedom:   102


   Energy is  -1167.603220004

 Hessian Updated using BFGS Update

 98 Hessian modes will be used to form the next step
  Hessian Eigenvalues:
     0.002204    0.004599    0.004973    0.005352    0.005539    0.006429
     0.008144    0.010738    0.013083    0.013759    0.017443    0.019531
     0.020544    0.033538    0.034588    0.037927    0.040167    0.042953
     0.044460    0.046510    0.047752    0.048026    0.049420    0.049728
     0.051276    0.052424    0.054510    0.055331    0.056150    0.056685
     0.056987    0.057415    0.057757    0.060809    0.065861    0.078475
     0.081812    0.083611    0.084311    0.091829    0.111315    0.117778
     0.134746    0.139876    0.143708    0.149416    0.153342    0.154986
     0.159939    0.159971    0.160015    0.162368    0.167738    0.177943
     0.180147    0.186929    0.195634    0.210179    0.214632    0.232139
     0.250801    0.262871    0.268611    0.272450    0.281820    0.288942
     0.290614    0.292545    0.292968    0.296279    0.313587    0.336930
     0.337135    0.338587    0.338709    0.339622    0.340280    0.340488
     0.340738    0.340890    0.341482    0.341568    0.342002    0.342125
     0.342178    0.342221    0.342359    0.343296    0.343632    0.385384
     0.414572    0.433799    0.465260    0.506328    0.516736    0.548034
     0.986263    0.989309

 Minimum Search - Taking Simple RFO Step
 Searching for Lamda that Minimizes Along All modes
 Value Taken    Lamda =  -0.00137922
 Calculated Step too Large.  Step scaled by  0.991485
 Step Taken.  Stepsize is  0.300000

                             Maximum     Tolerance    Cnvgd?
         Gradient           0.004259      0.000300      NO
         Displacement       0.129224      0.001200      NO
         Energy change     -0.002108      0.000001      NO


 New Cartesian Coordinates Obtained by Inverse Iteration

 Displacement from previous Coordinates is:  0.995828
 ----------------------------------------------------------------
             Standard Nuclear Orientation (Angstroms)
    I     Atom           X                Y                Z
 ----------------------------------------------------------------
    1      C       0.9680685008     1.2614251745     0.3328666079
    2      H       0.9828178068     1.2293280415     1.4307513766
    3      C       0.4686632701    -0.1059700688    -0.1428049835
    4      H       0.3112635330    -0.1008027970    -1.2228467642
    5      O      -0.8794229660    -0.2850692032     0.4692278447
    6      C       1.3695418570    -1.2629525857     0.2790426815
    7      H       1.3625052179    -1.3224028225     1.3743194278
    8      H       0.9597096022    -2.2056650108    -0.0913097397
    9      C       2.8136524798    -1.0811144441    -0.2119846773
   10      H       2.8015093209    -1.0578763345    -1.3116908683
   11      C       3.6941057556    -2.2545110184     0.2252346590
   12      H       3.3051715476    -3.2047476851    -0.1511602102
   13      H       4.7158490048    -2.1376482152    -0.1473472991
   14      H       3.7430332783    -2.3230465932     1.3171874556
   15      C       3.3496236521     0.2687575149     0.2793687309
   16      H       4.3588399608     0.4378012233    -0.1099113099
   17      H       3.4364991913     0.2421554033     1.3740078900
   18      C       2.4348086471     1.4199296806    -0.1424354415
   19      H       2.8212144141     2.3670157988     0.2463651237
   20      H       2.4534796839     1.5091276701    -1.2357418846
   21      C       0.1314431365     2.5058040548    -0.0919880914
   22      H       0.8344050640     3.3420816763     0.0226842762
   23      C      -0.3253243133     2.4939356232    -1.5576230832
   24      H      -0.7828137263     3.4526354046    -1.8153858368
   25      H       0.5081967208     2.3296625595    -2.2455234306
   26      H      -1.0813341085     1.7272485388    -1.7361766641
   27      C      -1.0287420009     2.8916568501     0.8564446822
   28      H      -0.7263649808     2.7128722096     1.8984650580
   29      O      -2.2895101096     2.3031396068     0.5900708307
   30      H      -1.2000233162     3.9660776464     0.7486654938
   31      H      -2.2595234286     1.3664682309     0.8121787833
   32      S      -1.8959547525    -1.4504355895     0.0559150143
   33      O      -1.3695128414    -2.7655299969     0.3397438116
   34      O      -3.1871452638    -1.0452984548     0.5638414419
   35      O      -1.8597805882    -1.2189215850    -1.5700892331
   36      H      -2.6528345988    -1.6094919242    -1.9665807679
 ----------------------------------------------------------------
 Molecular Point Group                 C1    NOp =  1
 Largest Abelian Subgroup              C1    NOp =  1
 Nuclear Repulsion Energy =  1463.7458162966 hartrees
 There are       68 alpha and       68 beta electrons
 Applying Cartesian multipole field
    Component          Value
    ---------          -----
     (2,0,0)        1.00000E-11
     (0,2,0)        2.00000E-11
     (0,0,2)       -3.00000E-11
 Nucleus-field energy     =     0.0000000451 hartrees
 Requested basis set is 6-311++G(d,p)
 There are 203 shells and 500 basis functions
 A cutoff of  1.0D-11 yielded  16737 shell pairs
 There are    100839 function pairs (    106870 Cartesian)
 Smallest overlap matrix eigenvalue = 1.49E-06

 Q-Chem warning in module stvman/mkSTV.C, line 306:

 Overlap eigenvalue is smaller than square root of threshold
 Use THRESH >= 12 to get rid of this warning

 Guess MOs from SCF MO coefficient file

 -----------------------------------------------------------------------
  General SCF calculation program by
  Eric Jon Sundstrom, Paul Horn, Yuezhi Mao, Dmitri Zuev, Alec White,
  David Stuck, Shaama M.S., Shane Yost, Joonho Lee, David Small,
  Daniel Levine, Susi Lehtola, Hugh Burton, Evgeny Epifanovsky
 -----------------------------------------------------------------------
 Exchange:     0.2000 Hartree-Fock + 0.0800 Slater + 0.7200 B88
 Correlation:  0.1900 VWN1RPA + 0.8100 LYP
 Using SG-1 standard quadrature grid
 using 6 threads for integral computing
 -------------------------------------------------------
 OpenMP Integral computing Module                
 Release: version 2.0, May 2017, Q-Chem Inc. Pleasanton 
 -------------------------------------------------------
 -------------------------------------------------------
 OpenMP BLAS3 based DFT computing Module                
 Release: version 1.0, May 2013, Q-Chem Inc. Pittsburgh 
 -------------------------------------------------------
 A restricted SCF calculation will be
 performed using DIIS
 SCF converges when DIIS error is below 1.0e-08
 ---------------------------------------
  Cycle       Energy         DIIS error
 ---------------------------------------
    1   -1167.5447235156      1.13e-03  
    2   -1167.6012385086      3.50e-04  
    3   -1167.5947732401      6.46e-04  
    4   -1167.6040124775      5.39e-05  
    5   -1167.6040540100      3.44e-05  
    6   -1167.6040788682      5.73e-06  
    7   -1167.6040793701      3.24e-06  
    8   -1167.6040795908      6.35e-07  
    9   -1167.6040795996      1.96e-07  
   10   -1167.6040796002      8.45e-08  
   11   -1167.6040796004      1.57e-08  
   12   -1167.6040796003      4.09e-09  Convergence criterion met
 ---------------------------------------
 SCF time:   CPU 826.80s  wall 145.00s 
 SCF   energy in the final basis set =    -1167.6040796003
 Total energy in the final basis set =    -1167.6040796003

 --------------------------------------------------------------

                    Orbital Energies (a.u.)
 --------------------------------------------------------------

 Alpha MOs
 -- Occupied --
-89.135 -19.207 -19.202 -19.156 -19.156 -19.109 -10.261 -10.213
-10.197 -10.190 -10.185 -10.184 -10.182 -10.179 -10.170 -10.162
 -8.192  -6.156  -6.155  -6.153  -1.206  -1.083  -1.072  -1.055
 -1.014  -0.867  -0.814  -0.778  -0.759  -0.705  -0.691  -0.683
 -0.651  -0.622  -0.588  -0.580  -0.566  -0.556  -0.519  -0.500
 -0.491  -0.485  -0.480  -0.476  -0.467  -0.447  -0.434  -0.428
 -0.418  -0.414  -0.409  -0.402  -0.400  -0.396  -0.380  -0.375
 -0.374  -0.365  -0.363  -0.352  -0.344  -0.342  -0.336  -0.332
 -0.326  -0.316  -0.310  -0.268
 -- Virtual --
 -0.034  -0.015  -0.006  -0.004   0.010   0.013   0.018   0.020
  0.027   0.032   0.034   0.038   0.040   0.046   0.052   0.053
  0.057   0.062   0.067   0.072   0.073   0.076   0.080   0.086
  0.089   0.090   0.091   0.099   0.103   0.104   0.106   0.110
  0.114   0.119   0.121   0.123   0.126   0.127   0.128   0.135
  0.136   0.138   0.142   0.145   0.147   0.148   0.150   0.154
  0.157   0.160   0.162   0.164   0.169   0.171   0.174   0.180
  0.181   0.183   0.184   0.187   0.191   0.196   0.200   0.204
  0.205   0.212   0.213   0.222   0.224   0.226   0.233   0.237
  0.239   0.244   0.245   0.248   0.251   0.259   0.262   0.266
  0.271   0.273   0.276   0.283   0.285   0.288   0.293   0.298
  0.299   0.304   0.309   0.313   0.317   0.320   0.323   0.328
  0.330   0.335   0.339   0.344   0.346   0.352   0.353   0.359
  0.361   0.365   0.368   0.369   0.380   0.387   0.390   0.401
  0.409   0.412   0.418   0.426   0.434   0.442   0.450   0.460
  0.464   0.470   0.490   0.492   0.496   0.499   0.508   0.516
  0.532   0.534   0.547   0.554   0.565   0.573   0.586   0.594
  0.598   0.607   0.623   0.630   0.638   0.641   0.648   0.653
  0.659   0.670   0.677   0.686   0.693   0.695   0.711   0.713
  0.727   0.733   0.736   0.739   0.745   0.759   0.763   0.766
  0.769   0.770   0.774   0.778   0.789   0.791   0.792   0.807
  0.813   0.820   0.835   0.848   0.858   0.877   0.903   0.914
  0.923   0.939   0.964   0.971   0.980   1.020   1.021   1.029
  1.034   1.061   1.068   1.071   1.087   1.103   1.112   1.124
  1.129   1.136   1.138   1.146   1.161   1.167   1.168   1.174
  1.182   1.201   1.225   1.232   1.243   1.247   1.276   1.284
  1.298   1.319   1.326   1.345   1.367   1.397   1.408   1.438
  1.446   1.449   1.463   1.475   1.487   1.510   1.523   1.528
  1.534   1.543   1.558   1.566   1.572   1.581   1.583   1.595
  1.600   1.603   1.611   1.613   1.618   1.628   1.634   1.639
  1.645   1.649   1.654   1.657   1.682   1.685   1.694   1.703
  1.719   1.723   1.730   1.746   1.759   1.763   1.771   1.787
  1.794   1.798   1.809   1.814   1.823   1.837   1.840   1.849
  1.868   1.872   1.886   1.889   1.926   1.944   1.946   1.973
  2.006   2.017   2.025   2.032   2.044   2.056   2.058   2.070
  2.113   2.117   2.135   2.147   2.173   2.178   2.194   2.226
  2.229   2.243   2.254   2.271   2.286   2.308   2.337   2.345
  2.381   2.393   2.406   2.408   2.424   2.440   2.473   2.484
  2.497   2.513   2.517   2.532   2.542   2.545   2.553   2.567
  2.576   2.596   2.611   2.634   2.637   2.638   2.676   2.683
  2.693   2.712   2.723   2.731   2.737   2.740   2.748   2.759
  2.780   2.791   2.799   2.802   2.815   2.821   2.834   2.841
  2.850   2.855   2.887   2.903   2.918   2.926   2.934   2.947
  2.959   2.980   2.983   2.994   3.001   3.015   3.018   3.032
  3.035   3.059   3.073   3.079   3.094   3.105   3.122   3.129
  3.171   3.176   3.191   3.211   3.256   3.273   3.300   3.362
  3.376   3.406   3.441   3.502   3.517   3.560   3.598   3.767
  3.780   3.789   3.816   3.817   3.827   3.842   3.856   3.865
  3.896   3.948   3.972   4.034   4.041   4.104   4.132   4.210
  4.252   4.290   4.301   4.360   4.399   4.968   4.975   5.014
  5.026   5.046   5.068   5.131   5.137   5.161   5.242   5.320
  5.430   5.448   5.500   5.705   8.184  17.244  17.366  17.469
 23.791  23.826  23.842  23.875  23.882  23.920  23.943  23.957
 23.979  24.012  49.841  49.856  49.888  49.922  49.960 189.289
 --------------------------------------------------------------

          Ground-State Mulliken Net Atomic Charges

     Atom                 Charge (a.u.)
  ----------------------------------------
      1 C                     0.782385
      2 H                     0.239625
      3 C                    -1.097716
      4 H                     0.347265
      5 O                    -0.027718
      6 C                    -0.901697
      7 H                     0.211811
      8 H                     0.169968
      9 C                     0.566506
     10 H                     0.167557
     11 C                    -0.719153
     12 H                     0.144353
     13 H                     0.149264
     14 H                     0.142708
     15 C                    -0.606119
     16 H                     0.168202
     17 H                     0.156730
     18 C                    -0.528871
     19 H                     0.151214
     20 H                     0.169149
     21 C                     0.214576
     22 H                     0.179186
     23 C                    -0.623193
     24 H                     0.174707
     25 H                     0.111547
     26 H                     0.183963
     27 C                    -0.546956
     28 H                     0.127757
     29 O                    -0.204961
     30 H                     0.177771
     31 H                     0.262388
     32 S                     0.432434
     33 O                    -0.079380
     34 O                    -0.145818
     35 O                    -0.280556
     36 H                     0.331071
  ----------------------------------------
  Sum of atomic charges =    -0.000000

 -----------------------------------------------------------------
                    Cartesian Multipole Moments
 -----------------------------------------------------------------
    Charge (ESU x 10^10)
                -0.0000
    Dipole Moment (Debye)
         X       4.2126      Y       0.2020      Z      -2.2420
       Tot       4.7763
    Quadrupole Moments (Debye-Ang)
        XX    -112.1732     XY       6.3907     YY    -111.9640
        XZ       8.5849     YZ       5.1707     ZZ    -103.0575
    Octopole Moments (Debye-Ang^2)
       XXX      -3.0293    XXY     -31.2038    XYY       4.6899
       YYY      10.6916    XXZ     -32.3928    XYZ     -12.2325
       YYZ     -11.6922    XZZ     -22.6374    YZZ     -11.5719
       ZZZ      -4.3553
    Hexadecapole Moments (Debye-Ang^3)
      XXXX   -3061.6602   XXXY     146.5131   XXYY    -909.4473
      XYYY      78.0135   YYYY   -2268.0475   XXXZ      76.4409
      XXYZ      46.8637   XYYZ      35.7987   YYYZ      46.1054
      XXZZ    -540.3441   XYZZ      45.8626   YYZZ    -445.3299
      XZZZ      18.2687   YZZZ      35.1130   ZZZZ    -467.1473
 -----------------------------------------------------------------
 Calculating analytic gradient of the SCF energy
 Gradient of SCF Energy
            1           2           3           4           5           6
    1  -0.0001565  -0.0000106  -0.0017407  -0.0005001   0.0046084  -0.0008659
    2   0.0006475   0.0002592   0.0020181  -0.0002994   0.0001515   0.0003077
    3   0.0000042  -0.0000294   0.0004258   0.0002698   0.0000866   0.0000354
            7           8           9          10          11          12
    1  -0.0000965  -0.0008621  -0.0001519   0.0000330  -0.0003216  -0.0001024
    2   0.0001392  -0.0007472  -0.0004629  -0.0000599   0.0000588   0.0001698
    3   0.0000094  -0.0002840  -0.0001285  -0.0002039  -0.0001004  -0.0000057
           13          14          15          16          17          18
    1  -0.0000648  -0.0000096   0.0000058  -0.0002474   0.0001025   0.0001717
    2   0.0001119  -0.0000077   0.0004941   0.0000880  -0.0000317  -0.0004265
    3  -0.0000277   0.0000921   0.0000371   0.0000164   0.0001576   0.0000818
           19          20          21          22          23          24
    1   0.0002622   0.0001082  -0.0003710  -0.0000484   0.0010585  -0.0002494
    2   0.0000976  -0.0001806  -0.0010621  -0.0000583   0.0000467  -0.0001831
    3  -0.0001602   0.0000385   0.0000421   0.0002371  -0.0004278   0.0001112
           25          26          27          28          29          30
    1  -0.0001638  -0.0001006  -0.0002463  -0.0004182   0.0011569  -0.0000758
    2   0.0000466  -0.0001610   0.0000921  -0.0002573   0.0010384  -0.0001933
    3  -0.0000550   0.0001776   0.0000602   0.0001264   0.0002930  -0.0001441
           31          32          33          34          35          36
    1  -0.0004088   0.0011787  -0.0001459  -0.0008498  -0.0004423  -0.0000358
    2   0.0000131  -0.0019701   0.0007883   0.0002836  -0.0010504   0.0002992
    3   0.0000970   0.0002033  -0.0001015  -0.0001798  -0.0002284  -0.0005262
 Max gradient component =       4.608E-03
 RMS gradient           =       6.623E-04
 Gradient time:  CPU 201.05 s  wall 33.89 s
 Geometry Optimization Parameters
   NAtoms,    NIC,     NZ,  NCons,   NDum,   NFix, NCnnct, MaxDiis
       36     279       0       0       0       0       0       0

 Cartesian Hessian Update
 Hessian Updated using BFGS Update


** GEOMETRY OPTIMIZATION IN DELOCALIZED INTERNAL COORDINATES **
   Searching for a Minimum

   Optimization Cycle:   5

                       Coordinates (Angstroms)
     ATOM                X               Y               Z
      1  C         0.9680685008    1.2614251745    0.3328666079
      2  H         0.9828178068    1.2293280415    1.4307513766
      3  C         0.4686632701   -0.1059700688   -0.1428049835
      4  H         0.3112635330   -0.1008027970   -1.2228467642
      5  O        -0.8794229660   -0.2850692032    0.4692278447
      6  C         1.3695418570   -1.2629525857    0.2790426815
      7  H         1.3625052179   -1.3224028225    1.3743194278
      8  H         0.9597096022   -2.2056650108   -0.0913097397
      9  C         2.8136524798   -1.0811144441   -0.2119846773
     10  H         2.8015093209   -1.0578763345   -1.3116908683
     11  C         3.6941057556   -2.2545110184    0.2252346590
     12  H         3.3051715476   -3.2047476851   -0.1511602102
     13  H         4.7158490048   -2.1376482152   -0.1473472991
     14  H         3.7430332783   -2.3230465932    1.3171874556
     15  C         3.3496236521    0.2687575149    0.2793687309
     16  H         4.3588399608    0.4378012233   -0.1099113099
     17  H         3.4364991913    0.2421554033    1.3740078900
     18  C         2.4348086471    1.4199296806   -0.1424354415
     19  H         2.8212144141    2.3670157988    0.2463651237
     20  H         2.4534796839    1.5091276701   -1.2357418846
     21  C         0.1314431365    2.5058040548   -0.0919880914
     22  H         0.8344050640    3.3420816763    0.0226842762
     23  C        -0.3253243133    2.4939356232   -1.5576230832
     24  H        -0.7828137263    3.4526354046   -1.8153858368
     25  H         0.5081967208    2.3296625595   -2.2455234306
     26  H        -1.0813341085    1.7272485388   -1.7361766641
     27  C        -1.0287420009    2.8916568501    0.8564446822
     28  H        -0.7263649808    2.7128722096    1.8984650580
     29  O        -2.2895101096    2.3031396068    0.5900708307
     30  H        -1.2000233162    3.9660776464    0.7486654938
     31  H        -2.2595234286    1.3664682309    0.8121787833
     32  S        -1.8959547525   -1.4504355895    0.0559150143
     33  O        -1.3695128414   -2.7655299969    0.3397438116
     34  O        -3.1871452638   -1.0452984548    0.5638414419
     35  O        -1.8597805882   -1.2189215850   -1.5700892331
     36  H        -2.6528345988   -1.6094919242   -1.9665807679
   Point Group: c1    Number of degrees of freedom:   102


   Energy is  -1167.604079600

 Hessian Updated using BFGS Update

 99 Hessian modes will be used to form the next step
  Hessian Eigenvalues:
     0.002082    0.004604    0.004791    0.005369    0.005538    0.006383
     0.006851    0.008193    0.013554    0.014482    0.017468    0.019607
     0.020539    0.033533    0.034526    0.037927    0.040222    0.042962
     0.044558    0.046969    0.047757    0.048049    0.049421    0.049763
     0.051281    0.052340    0.054505    0.055475    0.056150    0.056681
     0.056988    0.057417    0.057980    0.061000    0.066831    0.078746
     0.081834    0.083668    0.084315    0.092942    0.110664    0.118475
     0.134747    0.140840    0.144024    0.150527    0.153474    0.155044
     0.159866    0.159984    0.160006    0.160196    0.163127    0.172671
     0.177681    0.184060    0.187240    0.196085    0.210144    0.213742
     0.233147    0.262480    0.268521    0.269126    0.278437    0.283833
     0.288589    0.290664    0.292582    0.295193    0.298589    0.313523
     0.336887    0.337190    0.338534    0.338705    0.339613    0.340254
     0.340445    0.340730    0.340936    0.341465    0.341537    0.342006
     0.342110    0.342197    0.342357    0.342851    0.343620    0.344344
     0.366124    0.416663    0.460299    0.466737    0.502379    0.519315
     0.539131    0.986448    0.991077

 Minimum Search - Taking Simple RFO Step
 Searching for Lamda that Minimizes Along All modes
 Value Taken    Lamda =  -0.00085549
 Calculated Step too Large.  Step scaled by  0.883108
 Step Taken.  Stepsize is  0.300000

                             Maximum     Tolerance    Cnvgd?
         Gradient           0.005173      0.000300      NO
         Displacement       0.128023      0.001200      NO
         Energy change     -0.000860      0.000001      NO


 New Cartesian Coordinates Obtained by Inverse Iteration

 Displacement from previous Coordinates is:  1.244017
 ----------------------------------------------------------------
             Standard Nuclear Orientation (Angstroms)
    I     Atom           X                Y                Z
 ----------------------------------------------------------------
    1      C       0.9684656388     1.2392529432     0.3211960192
    2      H       0.9780036089     1.2156348208     1.4193954289
    3      C       0.4904814591    -0.1398133152    -0.1439027488
    4      H       0.3404195262    -0.1452609570    -1.2251961990
    5      O      -0.8757703385    -0.3164096762     0.4566668975
    6      C       1.4006193860    -1.2801420892     0.3020332863
    7      H       1.3884854505    -1.3248016931     1.3982117453
    8      H       1.0110068120    -2.2333026656    -0.0579469098
    9      C       2.8463328407    -1.0819191436    -0.1820503159
   10      H       2.8407795398    -1.0701425333    -1.2817709953
   11      C       3.7410087519    -2.2369185168     0.2736269547
   12      H       3.3668602598    -3.1966753271    -0.0937143007
   13      H       4.7633146105    -2.1107236336    -0.0946439971
   14      H       3.7850065909    -2.2922141321     1.3665908425
   15      C       3.3612189523     0.2796254971     0.2982155266
   16      H       4.3718269435     0.4563029957    -0.0846606589
   17      H       3.4391243232     0.2662132813     1.3936067942
   18      C       2.4367083884     1.4146511908    -0.1431609049
   19      H       2.8080970087     2.3695238450     0.2417635281
   20      H       2.4625435893     1.4965771749    -1.2371889751
   21      C       0.1218856332     2.4726354259    -0.1193741945
   22      H       0.8261750912     3.3136785359    -0.0530161367
   23      C      -0.3780342245     2.4197479898    -1.5695803483
   24      H      -0.8218019531     3.3796417291    -1.8474751376
   25      H       0.4333814998     2.2155104016    -2.2732189771
   26      H      -1.1535709504     1.6633590749    -1.7022823909
   27      C      -1.0090103433     2.8878498541     0.8519698875
   28      H      -0.6682262416     2.7535297619     1.8884638779
   29      O      -2.2691056217     2.2736974559     0.6529454392
   30      H      -1.1941624777     3.9561398009     0.7089786031
   31      H      -2.2128311701     1.3476137577     0.9132937296
   32      S      -1.9168056064    -1.4240405768    -0.0185125637
   33      O      -1.3755071544    -2.7628232822     0.0341794922
   34      O      -3.1603074723    -1.1025276997     0.6440581859
   35      O      -2.0191995182    -0.9787809934    -1.5982812402
   36      H      -2.8412981815    -1.3290507228    -1.9734383398
 ----------------------------------------------------------------
 Molecular Point Group                 C1    NOp =  1
 Largest Abelian Subgroup              C1    NOp =  1
 Nuclear Repulsion Energy =  1463.8734389298 hartrees
 There are       68 alpha and       68 beta electrons
 Applying Cartesian multipole field
    Component          Value
    ---------          -----
     (2,0,0)        1.00000E-11
     (0,2,0)        2.00000E-11
     (0,0,2)       -3.00000E-11
 Nucleus-field energy     =     0.0000000444 hartrees
 Requested basis set is 6-311++G(d,p)
 There are 203 shells and 500 basis functions
 A cutoff of  1.0D-11 yielded  16734 shell pairs
 There are    100858 function pairs (    106892 Cartesian)
 Smallest overlap matrix eigenvalue = 1.48E-06

 Q-Chem warning in module stvman/mkSTV.C, line 306:

 Overlap eigenvalue is smaller than square root of threshold
 Use THRESH >= 12 to get rid of this warning

 Guess MOs from SCF MO coefficient file

 -----------------------------------------------------------------------
  General SCF calculation program by
  Eric Jon Sundstrom, Paul Horn, Yuezhi Mao, Dmitri Zuev, Alec White,
  David Stuck, Shaama M.S., Shane Yost, Joonho Lee, David Small,
  Daniel Levine, Susi Lehtola, Hugh Burton, Evgeny Epifanovsky
 -----------------------------------------------------------------------
 Exchange:     0.2000 Hartree-Fock + 0.0800 Slater + 0.7200 B88
 Correlation:  0.1900 VWN1RPA + 0.8100 LYP
 Using SG-1 standard quadrature grid
 using 6 threads for integral computing
 -------------------------------------------------------
 OpenMP Integral computing Module                
 Release: version 2.0, May 2017, Q-Chem Inc. Pleasanton 
 -------------------------------------------------------
 -------------------------------------------------------
 OpenMP BLAS3 based DFT computing Module                
 Release: version 1.0, May 2013, Q-Chem Inc. Pittsburgh 
 -------------------------------------------------------
 A restricted SCF calculation will be
 performed using DIIS
 SCF converges when DIIS error is below 1.0e-08
 ---------------------------------------
  Cycle       Energy         DIIS error
 ---------------------------------------
    1   -1167.5380390798      1.20e-03  
    2   -1167.6012875729      3.81e-04  
    3   -1167.5935309978      7.07e-04  
    4   -1167.6046302985      4.91e-05  
    5   -1167.6046626387      3.34e-05  
    6   -1167.6046861724      6.68e-06  
    7   -1167.6046869291      3.39e-06  
    8   -1167.6046871740      7.63e-07  
    9   -1167.6046871863      1.83e-07  
   10   -1167.6046871869      9.84e-08  
   11   -1167.6046871872      1.99e-08  
   12   -1167.6046871871      6.13e-09  Convergence criterion met
 ---------------------------------------
 SCF time:   CPU 826.60s  wall 145.00s 
 SCF   energy in the final basis set =    -1167.6046871871
 Total energy in the final basis set =    -1167.6046871871

 --------------------------------------------------------------

                    Orbital Energies (a.u.)
 --------------------------------------------------------------

 Alpha MOs
 -- Occupied --
-89.134 -19.203 -19.202 -19.154 -19.154 -19.110 -10.263 -10.213
-10.197 -10.191 -10.185 -10.184 -10.183 -10.179 -10.170 -10.162
 -8.191  -6.154  -6.153  -6.152  -1.206  -1.081  -1.070  -1.054
 -1.015  -0.868  -0.814  -0.779  -0.760  -0.703  -0.691  -0.683
 -0.650  -0.622  -0.588  -0.581  -0.567  -0.555  -0.518  -0.500
 -0.491  -0.485  -0.481  -0.475  -0.467  -0.447  -0.434  -0.428
 -0.418  -0.413  -0.409  -0.403  -0.400  -0.395  -0.380  -0.375
 -0.373  -0.366  -0.359  -0.352  -0.345  -0.343  -0.336  -0.330
 -0.328  -0.317  -0.311  -0.269
 -- Virtual --
 -0.032  -0.015  -0.006  -0.005   0.010   0.013   0.018   0.021
  0.027   0.034   0.034   0.037   0.041   0.046   0.053   0.054
  0.056   0.062   0.066   0.072   0.074   0.077   0.080   0.088
  0.089   0.090   0.092   0.097   0.102   0.103   0.105   0.110
  0.114   0.118   0.121   0.123   0.127   0.127   0.128   0.134
  0.134   0.138   0.143   0.145   0.147   0.147   0.150   0.154
  0.157   0.159   0.163   0.164   0.169   0.170   0.173   0.179
  0.181   0.181   0.184   0.188   0.191   0.195   0.199   0.203
  0.206   0.212   0.213   0.221   0.225   0.227   0.232   0.236
  0.239   0.244   0.246   0.249   0.252   0.258   0.263   0.267
  0.270   0.271   0.276   0.283   0.284   0.290   0.293   0.297
  0.299   0.302   0.306   0.313   0.316   0.319   0.325   0.327
  0.330   0.336   0.340   0.343   0.345   0.348   0.353   0.356
  0.359   0.365   0.368   0.370   0.382   0.384   0.392   0.401
  0.411   0.414   0.419   0.427   0.434   0.446   0.449   0.455
  0.467   0.473   0.489   0.491   0.494   0.499   0.508   0.517
  0.527   0.533   0.547   0.554   0.563   0.573   0.585   0.591
  0.596   0.604   0.621   0.629   0.637   0.638   0.651   0.656
  0.660   0.668   0.676   0.682   0.693   0.695   0.709   0.711
  0.725   0.730   0.735   0.738   0.742   0.760   0.762   0.766
  0.768   0.769   0.775   0.778   0.786   0.789   0.793   0.803
  0.813   0.822   0.834   0.848   0.859   0.879   0.901   0.914
  0.926   0.939   0.969   0.973   0.985   1.017   1.018   1.031
  1.038   1.059   1.069   1.074   1.089   1.095   1.109   1.125
  1.133   1.143   1.145   1.147   1.166   1.169   1.172   1.177
  1.183   1.205   1.218   1.237   1.239   1.246   1.270   1.279
  1.297   1.319   1.326   1.338   1.366   1.397   1.416   1.440
  1.448   1.455   1.466   1.475   1.488   1.511   1.521   1.526
  1.528   1.540   1.558   1.563   1.571   1.580   1.585   1.593
  1.600   1.606   1.610   1.615   1.617   1.625   1.633   1.637
  1.642   1.651   1.655   1.657   1.680   1.690   1.698   1.702
  1.718   1.724   1.730   1.745   1.759   1.767   1.771   1.785
  1.788   1.797   1.806   1.816   1.824   1.842   1.844   1.850
  1.868   1.870   1.885   1.889   1.927   1.944   1.948   1.974
  2.006   2.018   2.025   2.031   2.043   2.054   2.056   2.073
  2.113   2.117   2.135   2.146   2.174   2.182   2.193   2.226
  2.228   2.240   2.251   2.270   2.288   2.306   2.336   2.345
  2.380   2.393   2.405   2.406   2.423   2.439   2.473   2.482
  2.496   2.513   2.518   2.528   2.541   2.545   2.552   2.568
  2.575   2.594   2.610   2.633   2.635   2.636   2.675   2.681
  2.690   2.715   2.723   2.736   2.740   2.742   2.746   2.757
  2.780   2.789   2.800   2.805   2.814   2.818   2.835   2.844
  2.847   2.855   2.888   2.900   2.917   2.924   2.931   2.948
  2.958   2.977   2.984   2.995   3.005   3.014   3.023   3.032
  3.038   3.055   3.071   3.085   3.093   3.108   3.122   3.130
  3.167   3.179   3.193   3.214   3.258   3.269   3.300   3.363
  3.375   3.402   3.440   3.502   3.516   3.566   3.599   3.766
  3.780   3.787   3.814   3.821   3.825   3.837   3.855   3.865
  3.894   3.940   3.967   4.033   4.041   4.100   4.131   4.210
  4.253   4.288   4.301   4.361   4.397   4.970   4.982   5.017
  5.028   5.049   5.066   5.134   5.142   5.159   5.242   5.321
  5.424   5.446   5.503   5.698   8.186  17.246  17.368  17.472
 23.791  23.824  23.841  23.874  23.882  23.918  23.942  23.956
 23.978  24.016  49.843  49.859  49.889  49.921  49.959 189.291
 --------------------------------------------------------------

          Ground-State Mulliken Net Atomic Charges

     Atom                 Charge (a.u.)
  ----------------------------------------
      1 C                     0.724959
      2 H                     0.240007
      3 C                    -0.845121
      4 H                     0.314403
      5 O                    -0.046019
      6 C                    -1.040394
      7 H                     0.206768
      8 H                     0.193259
      9 C                     0.614689
     10 H                     0.171760
     11 C                    -0.721756
     12 H                     0.143317
     13 H                     0.149046
     14 H                     0.142573
     15 C                    -0.626143
     16 H                     0.167964
     17 H                     0.157600
     18 C                    -0.525460
     19 H                     0.149847
     20 H                     0.172821
     21 C                     0.231868
     22 H                     0.182354
     23 C                    -0.665965
     24 H                     0.173143
     25 H                     0.111443
     26 H                     0.193939
     27 C                    -0.543938
     28 H                     0.128644
     29 O                    -0.191943
     30 H                     0.177285
     31 H                     0.251192
     32 S                     0.393968
     33 O                    -0.086278
     34 O                    -0.139165
     35 O                    -0.293678
     36 H                     0.333012
  ----------------------------------------
  Sum of atomic charges =    -0.000000

 -----------------------------------------------------------------
                    Cartesian Multipole Moments
 -----------------------------------------------------------------
    Charge (ESU x 10^10)
                -0.0000
    Dipole Moment (Debye)
         X       4.2213      Y       0.5046      Z      -2.0775
       Tot       4.7318
    Quadrupole Moments (Debye-Ang)
        XX    -110.8689     XY       5.2228     YY    -112.8382
        XZ       8.9937     YZ       3.6795     ZZ    -103.1927
    Octopole Moments (Debye-Ang^2)
       XXX      -8.1457    XXY     -29.3053    XYY       7.9917
       YYY      13.5518    XXZ     -34.6299    XYZ      -9.7495
       YYZ      -5.5382    XZZ     -22.2002    YZZ     -11.0069
       ZZZ       0.6513
    Hexadecapole Moments (Debye-Ang^3)
      XXXX   -3078.5401   XXXY     148.0471   XXYY    -915.0103
      XYYY      70.8971   YYYY   -2220.1504   XXXZ      72.0423
      XXYZ      41.6683   XYYZ      20.4345   YYYZ      20.4436
      XXZZ    -547.2532   XYZZ      44.9701   YYZZ    -441.4390
      XZZZ      -2.2539   YZZZ      24.2379   ZZZZ    -476.6754
 -----------------------------------------------------------------
 Calculating analytic gradient of the SCF energy
 Gradient of SCF Energy
            1           2           3           4           5           6
    1  -0.0004753   0.0002034   0.0016395  -0.0008624  -0.0020582  -0.0001526
    2   0.0001049   0.0001833   0.0001372   0.0002420  -0.0005661  -0.0000669
    3  -0.0003135  -0.0000816   0.0006307   0.0004511  -0.0005698  -0.0009229
            7           8           9          10          11          12
    1   0.0000308   0.0004391  -0.0002212   0.0000249  -0.0001582  -0.0002400
    2  -0.0001864  -0.0001068  -0.0008172   0.0000848   0.0005033   0.0001967
    3   0.0001183   0.0002869  -0.0003431  -0.0001107  -0.0001023  -0.0000292
           13          14          15          16          17          18
    1   0.0000491   0.0000140  -0.0003398  -0.0001306   0.0000809   0.0001574
    2   0.0000245  -0.0000351   0.0005296   0.0001435  -0.0000723  -0.0003448
    3  -0.0000045   0.0001234   0.0004194  -0.0000495   0.0000831   0.0001609
           19          20          21          22          23          24
    1   0.0004823   0.0001308   0.0003010  -0.0001767   0.0012099  -0.0003461
    2   0.0001938  -0.0000550  -0.0014520   0.0004544   0.0001975  -0.0000795
    3  -0.0001177   0.0000147  -0.0000828  -0.0000410  -0.0001984   0.0000622
           25          26          27          28          29          30
    1  -0.0003248  -0.0003106  -0.0011455  -0.0004453   0.0014038   0.0001004
    2  -0.0000668  -0.0000435  -0.0001911  -0.0002898   0.0017077   0.0000227
    3   0.0000810   0.0000655   0.0006232  -0.0001497  -0.0004758   0.0000212
           31          32          33          34          35          36
    1   0.0000498   0.0040041  -0.0015798  -0.0004990  -0.0004357  -0.0004193
    2  -0.0003812  -0.0003576   0.0007454   0.0004213  -0.0009786   0.0001981
    3   0.0004058   0.0021273  -0.0004579  -0.0002347  -0.0010597  -0.0003298
 Max gradient component =       4.004E-03
 RMS gradient           =       6.927E-04
 Gradient time:  CPU 200.92 s  wall 33.86 s
 Geometry Optimization Parameters
   NAtoms,    NIC,     NZ,  NCons,   NDum,   NFix, NCnnct, MaxDiis
       36     279       0       0       0       0       0       0

 Cartesian Hessian Update
 Hessian Updated using BFGS Update


** GEOMETRY OPTIMIZATION IN DELOCALIZED INTERNAL COORDINATES **
   Searching for a Minimum

   Optimization Cycle:   6

                       Coordinates (Angstroms)
     ATOM                X               Y               Z
      1  C         0.9684656388    1.2392529432    0.3211960192
      2  H         0.9780036089    1.2156348208    1.4193954289
      3  C         0.4904814591   -0.1398133152   -0.1439027488
      4  H         0.3404195262   -0.1452609570   -1.2251961990
      5  O        -0.8757703385   -0.3164096762    0.4566668975
      6  C         1.4006193860   -1.2801420892    0.3020332863
      7  H         1.3884854505   -1.3248016931    1.3982117453
      8  H         1.0110068120   -2.2333026656   -0.0579469098
      9  C         2.8463328407   -1.0819191436   -0.1820503159
     10  H         2.8407795398   -1.0701425333   -1.2817709953
     11  C         3.7410087519   -2.2369185168    0.2736269547
     12  H         3.3668602598   -3.1966753271   -0.0937143007
     13  H         4.7633146105   -2.1107236336   -0.0946439971
     14  H         3.7850065909   -2.2922141321    1.3665908425
     15  C         3.3612189523    0.2796254971    0.2982155266
     16  H         4.3718269435    0.4563029957   -0.0846606589
     17  H         3.4391243232    0.2662132813    1.3936067942
     18  C         2.4367083884    1.4146511908   -0.1431609049
     19  H         2.8080970087    2.3695238450    0.2417635281
     20  H         2.4625435893    1.4965771749   -1.2371889751
     21  C         0.1218856332    2.4726354259   -0.1193741945
     22  H         0.8261750912    3.3136785359   -0.0530161367
     23  C        -0.3780342245    2.4197479898   -1.5695803483
     24  H        -0.8218019531    3.3796417291   -1.8474751376
     25  H         0.4333814998    2.2155104016   -2.2732189771
     26  H        -1.1535709504    1.6633590749   -1.7022823909
     27  C        -1.0090103433    2.8878498541    0.8519698875
     28  H        -0.6682262416    2.7535297619    1.8884638779
     29  O        -2.2691056217    2.2736974559    0.6529454392
     30  H        -1.1941624777    3.9561398009    0.7089786031
     31  H        -2.2128311701    1.3476137577    0.9132937296
     32  S        -1.9168056064   -1.4240405768   -0.0185125637
     33  O        -1.3755071544   -2.7628232822    0.0341794922
     34  O        -3.1603074723   -1.1025276997    0.6440581859
     35  O        -2.0191995182   -0.9787809934   -1.5982812402
     36  H        -2.8412981815   -1.3290507228   -1.9734383398
   Point Group: c1    Number of degrees of freedom:   102


   Energy is  -1167.604687187

 Hessian Updated using BFGS Update

100 Hessian modes will be used to form the next step
  Hessian Eigenvalues:
     0.001592    0.003058    0.004933    0.005216    0.005497    0.005545
     0.006466    0.008195    0.013519    0.014244    0.017442    0.019582
     0.020536    0.033642    0.034485    0.037929    0.040253    0.043166
     0.045356    0.046917    0.047766    0.048055    0.049431    0.049909
     0.051778    0.052361    0.054504    0.055606    0.056171    0.056580
     0.056989    0.057419    0.057919    0.061156    0.067402    0.078870
     0.081833    0.083932    0.085114    0.094114    0.111065    0.118378
     0.134826    0.140890    0.144195    0.153391    0.154583    0.155326
     0.159855    0.159984    0.160006    0.160044    0.160458    0.163171
     0.175718    0.177694    0.185976    0.190820    0.197782    0.211241
     0.221274    0.232718    0.262635    0.268404    0.270205    0.282804
     0.287979    0.290245    0.292575    0.293431    0.296195    0.302365
     0.326214    0.337008    0.337191    0.338642    0.338789    0.339647
     0.340378    0.340646    0.340711    0.340980    0.341527    0.341737
     0.342095    0.342185    0.342351    0.342427    0.343477    0.343628
     0.344412    0.402209    0.444461    0.460638    0.477323    0.508881
     0.516716    0.549062    0.986186    0.990991

 Minimum Search - Taking Simple RFO Step
 Searching for Lamda that Minimizes Along All modes
 Value Taken    Lamda =  -0.00104390
 Calculated Step too Large.  Step scaled by  0.556902
 Step Taken.  Stepsize is  0.300000

                             Maximum     Tolerance    Cnvgd?
         Gradient           0.002492      0.000300      NO
         Displacement       0.157625      0.001200      NO
         Energy change     -0.000608      0.000001      NO


 New Cartesian Coordinates Obtained by Inverse Iteration

 Displacement from previous Coordinates is:  1.208048
 ----------------------------------------------------------------
             Standard Nuclear Orientation (Angstroms)
    I     Atom           X                Y                Z
 ----------------------------------------------------------------
    1      C       0.9673146807     1.2215515857     0.3107583604
    2      H       0.9752869308     1.2062148321     1.4092703162
    3      C       0.5062283622    -0.1674844637    -0.1426626703
    4      H       0.3644663029    -0.1869449975    -1.2254488146
    5      O      -0.8684388029    -0.3525780320     0.4559753076
    6      C       1.4222875054    -1.2914987593     0.3284877756
    7      H       1.4067988139    -1.3163019330     1.4253270844
    8      H       1.0432355511    -2.2530200773    -0.0172883208
    9      C       2.8687631269    -1.0864579884    -0.1541139909
   10      H       2.8659383746    -1.0929585897    -1.2536067108
   11      C       3.7733698627    -2.2256691370     0.3229314413
   12      H       3.4104153436    -3.1954987490    -0.0293709569
   13      H       4.7956194799    -2.0958436748    -0.0442215109
   14      H       3.8148108039    -2.2624634270     1.4166951121
   15      C       3.3697387563     0.2870278422     0.3046593381
   16      H       4.3798034958     0.4663529930    -0.0791012351
   17      H       3.4458975639     0.2907597448     1.4000392016
   18      C       2.4346179818     1.4078712286    -0.1518393718
   19      H       2.7939172492     2.3700092527     0.2259951994
   20      H       2.4606995706     1.4811547185    -1.2467391853
   21      C       0.1123442411     2.4465276017    -0.1429004145
   22      H       0.8153872478     3.2905781082    -0.1050385730
   23      C      -0.4090461854     2.3668410164    -1.5841401786
   24      H      -0.8423240751     3.3270107806    -1.8780091066
   25      H       0.3933011751     2.1392080753    -2.2916996979
   26      H      -1.1933590384     1.6161053909    -1.6928422251
   27      C      -1.0027869368     2.8766169500     0.8395187413
   28      H      -0.6288956209     2.7932492414     1.8699737088
   29      O      -2.2519094962     2.2230190796     0.7014004664
   30      H      -1.2159026999     3.9344232237     0.6603578455
   31      H      -2.1589834817     1.3094694649     0.9933243596
   32      S      -1.9239374826    -1.4047922025    -0.0892018938
   33      O      -1.3533435123    -2.7179496115    -0.2899682519
   34      O      -3.1108848651    -1.2274448794     0.7154590568
   35      O      -2.1674465985    -0.7279821298    -1.5686443064
   36      H      -3.0068689733    -1.0534638999    -1.9275549954
 ----------------------------------------------------------------
 Molecular Point Group                 C1    NOp =  1
 Largest Abelian Subgroup              C1    NOp =  1
 Nuclear Repulsion Energy =  1465.2828751048 hartrees
 There are       68 alpha and       68 beta electrons
 Applying Cartesian multipole field
    Component          Value
    ---------          -----
     (2,0,0)        1.00000E-11
     (0,2,0)        2.00000E-11
     (0,0,2)       -3.00000E-11
 Nucleus-field energy     =     0.0000000437 hartrees
 Requested basis set is 6-311++G(d,p)
 There are 203 shells and 500 basis functions
 A cutoff of  1.0D-11 yielded  16746 shell pairs
 There are    100968 function pairs (    107022 Cartesian)
 Smallest overlap matrix eigenvalue = 1.45E-06

 Q-Chem warning in module stvman/mkSTV.C, line 306:

 Overlap eigenvalue is smaller than square root of threshold
 Use THRESH >= 12 to get rid of this warning

 Guess MOs from SCF MO coefficient file

 -----------------------------------------------------------------------
  General SCF calculation program by
  Eric Jon Sundstrom, Paul Horn, Yuezhi Mao, Dmitri Zuev, Alec White,
  David Stuck, Shaama M.S., Shane Yost, Joonho Lee, David Small,
  Daniel Levine, Susi Lehtola, Hugh Burton, Evgeny Epifanovsky
 -----------------------------------------------------------------------
 Exchange:     0.2000 Hartree-Fock + 0.0800 Slater + 0.7200 B88
 Correlation:  0.1900 VWN1RPA + 0.8100 LYP
 Using SG-1 standard quadrature grid
 using 6 threads for integral computing
 -------------------------------------------------------
 OpenMP Integral computing Module                
 Release: version 2.0, May 2017, Q-Chem Inc. Pleasanton 
 -------------------------------------------------------
 -------------------------------------------------------
 OpenMP BLAS3 based DFT computing Module                
 Release: version 1.0, May 2013, Q-Chem Inc. Pittsburgh 
 -------------------------------------------------------
 A restricted SCF calculation will be
 performed using DIIS
 SCF converges when DIIS error is below 1.0e-08
 ---------------------------------------
  Cycle       Energy         DIIS error
 ---------------------------------------
    1   -1167.5258565050      1.30e-03  
    2   -1167.6001430912      4.61e-04  
    3   -1167.5900772439      8.20e-04  
    4   -1167.6049654195      5.88e-05  
    5   -1167.6050128180      3.94e-05  
    6   -1167.6050453650      7.74e-06  
    7   -1167.6050463992      3.88e-06  
    8   -1167.6050467153      8.55e-07  
    9   -1167.6050467306      2.26e-07  
   10   -1167.6050467315      1.07e-07  
   11   -1167.6050467318      2.22e-08  
   12   -1167.6050467317      5.96e-09  Convergence criterion met
 ---------------------------------------
 SCF time:   CPU 826.73s  wall 145.00s 
 SCF   energy in the final basis set =    -1167.6050467317
 Total energy in the final basis set =    -1167.6050467317

 --------------------------------------------------------------

                    Orbital Energies (a.u.)
 --------------------------------------------------------------

 Alpha MOs
 -- Occupied --
-89.133 -19.202 -19.202 -19.153 -19.153 -19.111 -10.265 -10.214
-10.198 -10.192 -10.186 -10.185 -10.184 -10.179 -10.171 -10.161
 -8.189  -6.153  -6.152  -6.151  -1.205  -1.080  -1.069  -1.053
 -1.015  -0.869  -0.814  -0.779  -0.760  -0.702  -0.691  -0.683
 -0.649  -0.622  -0.587  -0.581  -0.568  -0.555  -0.517  -0.501
 -0.491  -0.484  -0.482  -0.473  -0.467  -0.446  -0.435  -0.429
 -0.417  -0.413  -0.409  -0.404  -0.400  -0.394  -0.382  -0.376
 -0.372  -0.366  -0.357  -0.351  -0.345  -0.343  -0.336  -0.329
 -0.328  -0.318  -0.312  -0.269
 -- Virtual --
 -0.031  -0.016  -0.006  -0.005   0.010   0.014   0.018   0.021
  0.027   0.034   0.035   0.037   0.042   0.045   0.053   0.053
  0.056   0.063   0.065   0.071   0.074   0.079   0.080   0.088
  0.090   0.090   0.094   0.096   0.099   0.103   0.106   0.110
  0.114   0.117   0.121   0.123   0.126   0.127   0.128   0.133
  0.135   0.137   0.142   0.145   0.146   0.148   0.151   0.153
  0.158   0.159   0.164   0.166   0.169   0.171   0.172   0.179
  0.181   0.181   0.185   0.189   0.191   0.196   0.199   0.201
  0.208   0.212   0.213   0.220   0.226   0.226   0.230   0.235
  0.240   0.243   0.247   0.249   0.254   0.259   0.261   0.268
  0.269   0.271   0.278   0.282   0.284   0.289   0.294   0.296
  0.298   0.301   0.306   0.313   0.316   0.317   0.326   0.328
  0.330   0.337   0.340   0.341   0.345   0.347   0.352   0.356
  0.357   0.366   0.368   0.373   0.382   0.383   0.394   0.400
  0.409   0.416   0.418   0.426   0.437   0.448   0.454   0.459
  0.469   0.480   0.486   0.492   0.493   0.499   0.509   0.513
  0.523   0.535   0.547   0.552   0.564   0.574   0.586   0.590
  0.594   0.602   0.619   0.627   0.635   0.638   0.652   0.656
  0.660   0.667   0.675   0.679   0.691   0.696   0.709   0.709
  0.726   0.731   0.734   0.740   0.743   0.759   0.761   0.763
  0.768   0.771   0.776   0.780   0.783   0.789   0.793   0.798
  0.817   0.823   0.833   0.848   0.858   0.881   0.898   0.916
  0.929   0.939   0.971   0.974   0.986   1.015   1.018   1.028
  1.043   1.058   1.065   1.074   1.087   1.095   1.106   1.122
  1.130   1.143   1.150   1.157   1.165   1.170   1.175   1.181
  1.188   1.203   1.222   1.234   1.240   1.244   1.265   1.278
  1.301   1.322   1.326   1.336   1.370   1.396   1.421   1.438
  1.448   1.459   1.475   1.479   1.494   1.512   1.514   1.524
  1.527   1.540   1.557   1.562   1.570   1.578   1.584   1.592
  1.599   1.608   1.610   1.613   1.618   1.624   1.632   1.636
  1.645   1.651   1.655   1.661   1.679   1.692   1.699   1.704
  1.717   1.727   1.731   1.740   1.763   1.767   1.772   1.784
  1.786   1.795   1.810   1.815   1.828   1.844   1.846   1.853
  1.868   1.874   1.885   1.891   1.929   1.944   1.948   1.975
  2.004   2.019   2.026   2.029   2.043   2.053   2.058   2.078
  2.111   2.117   2.137   2.146   2.175   2.183   2.194   2.224
  2.226   2.242   2.249   2.269   2.290   2.305   2.336   2.343
  2.378   2.393   2.404   2.405   2.424   2.439   2.472   2.481
  2.495   2.511   2.517   2.526   2.541   2.546   2.552   2.568
  2.574   2.593   2.609   2.631   2.633   2.636   2.674   2.680
  2.685   2.716   2.721   2.738   2.740   2.745   2.751   2.757
  2.779   2.788   2.802   2.806   2.812   2.817   2.834   2.840
  2.850   2.853   2.887   2.895   2.913   2.925   2.933   2.949
  2.959   2.974   2.984   2.999   3.011   3.013   3.027   3.033
  3.041   3.052   3.069   3.086   3.091   3.106   3.124   3.126
  3.168   3.183   3.195   3.217   3.253   3.265   3.295   3.367
  3.374   3.400   3.438   3.502   3.514   3.571   3.596   3.766
  3.780   3.787   3.813   3.823   3.827   3.835   3.856   3.865
  3.894   3.936   3.961   4.031   4.041   4.096   4.130   4.209
  4.253   4.285   4.300   4.361   4.395   4.976   4.987   5.015
  5.029   5.053   5.068   5.133   5.154   5.162   5.243   5.317
  5.421   5.444   5.505   5.695   8.185  17.250  17.368  17.474
 23.792  23.822  23.842  23.874  23.882  23.917  23.941  23.956
 23.977  24.021  49.844  49.861  49.889  49.921  49.959 189.289
 --------------------------------------------------------------

          Ground-State Mulliken Net Atomic Charges

     Atom                 Charge (a.u.)
  ----------------------------------------
      1 C                     0.645362
      2 H                     0.241208
      3 C                    -0.642245
      4 H                     0.276975
      5 O                    -0.069903
      6 C                    -1.077700
      7 H                     0.204444
      8 H                     0.211070
      9 C                     0.637476
     10 H                     0.174542
     11 C                    -0.724908
     12 H                     0.142694
     13 H                     0.148561
     14 H                     0.142193
     15 C                    -0.649022
     16 H                     0.168148
     17 H                     0.157349
     18 C                    -0.512283
     19 H                     0.151029
     20 H                     0.173926
     21 C                     0.258738
     22 H                     0.181610
     23 C                    -0.714731
     24 H                     0.169265
     25 H                     0.110398
     26 H                     0.223602
     27 C                    -0.536952
     28 H                     0.130785
     29 O                    -0.184969
     30 H                     0.177103
     31 H                     0.240734
     32 S                     0.335001
     33 O                    -0.096611
     34 O                    -0.120366
     35 O                    -0.308756
     36 H                     0.336233
  ----------------------------------------
  Sum of atomic charges =    -0.000000

 -----------------------------------------------------------------
                    Cartesian Multipole Moments
 -----------------------------------------------------------------
    Charge (ESU x 10^10)
                -0.0000
    Dipole Moment (Debye)
         X       4.1563      Y       0.8099      Z      -1.8902
       Tot       4.6372
    Quadrupole Moments (Debye-Ang)
        XX    -109.5368     XY       3.9666     YY    -113.2970
        XZ       9.1813     YZ       2.2784     ZZ    -103.6851
    Octopole Moments (Debye-Ang^2)
       XXX     -14.9818    XXY     -26.1437    XYY      10.0870
       YYY      15.1312    XXZ     -35.7843    XYZ      -7.2935
       YYZ       0.4476    XZZ     -21.1356    YZZ      -9.2798
       ZZZ       5.5262
    Hexadecapole Moments (Debye-Ang^3)
      XXXX   -3072.5862   XXXY     144.8022   XXYY    -918.2953
      XYYY      66.3998   YYYY   -2169.2975   XXXZ      66.3053
      XXYZ      36.6483   XYYZ       6.4459   YYYZ       1.6100
      XXZZ    -553.9952   XYZZ      41.7112   YYZZ    -440.8546
      XZZZ     -21.5277   YZZZ      18.1283   ZZZZ    -488.1686
 -----------------------------------------------------------------
 Calculating analytic gradient of the SCF energy
 Gradient of SCF Energy
            1           2           3           4           5           6
    1  -0.0003224   0.0003472   0.0039847  -0.0006936  -0.0064287  -0.0002364
    2  -0.0002267   0.0000203  -0.0013155   0.0005722  -0.0018445  -0.0002847
    3  -0.0000103  -0.0000142   0.0000272   0.0001756  -0.0010568  -0.0011117
            7           8           9          10          11          12
    1   0.0001120   0.0010249  -0.0000349   0.0000052  -0.0000443  -0.0001973
    2  -0.0003466   0.0004722  -0.0003602   0.0001892   0.0004793   0.0000198
    3   0.0002157   0.0005982  -0.0003014   0.0000402  -0.0000689   0.0000038
           13          14          15          16          17          18
    1   0.0000511   0.0000286  -0.0003783   0.0000817   0.0000014  -0.0000586
    2  -0.0000540  -0.0000353   0.0003780   0.0000503  -0.0001268  -0.0001086
    3   0.0000130   0.0000744   0.0003624  -0.0000393  -0.0000859   0.0001838
           19          20          21          22          23          24
    1   0.0003127   0.0000267   0.0008914  -0.0001582   0.0007902  -0.0002769
    2   0.0001600   0.0000742  -0.0010672   0.0005423   0.0002731  -0.0000219
    3  -0.0000585  -0.0001041  -0.0002607  -0.0003854   0.0001298  -0.0000096
           25          26          27          28          29          30
    1  -0.0001844  -0.0006041  -0.0016540  -0.0001936   0.0010135   0.0003035
    2  -0.0001206  -0.0003767  -0.0002445  -0.0001655   0.0011019   0.0002667
    3   0.0001805  -0.0000975   0.0009134  -0.0003606  -0.0009046   0.0001927
           31          32          33          34          35          36
    1  -0.0000389   0.0047902  -0.0020295  -0.0002706   0.0004662  -0.0004263
    2  -0.0003211   0.0014928   0.0006739   0.0000589   0.0002031  -0.0000078
    3   0.0004008   0.0024331  -0.0002264   0.0006587  -0.0017451   0.0002380
 Max gradient component =       6.429E-03
 RMS gradient           =       1.054E-03
 Gradient time:  CPU 201.51 s  wall 33.96 s
 Geometry Optimization Parameters
   NAtoms,    NIC,     NZ,  NCons,   NDum,   NFix, NCnnct, MaxDiis
       36     279       0       0       0       0       0       0

 Cartesian Hessian Update
 Hessian Updated using BFGS Update


** GEOMETRY OPTIMIZATION IN DELOCALIZED INTERNAL COORDINATES **
   Searching for a Minimum

   Optimization Cycle:   7

                       Coordinates (Angstroms)
     ATOM                X               Y               Z
      1  C         0.9673146807    1.2215515857    0.3107583604
      2  H         0.9752869308    1.2062148321    1.4092703162
      3  C         0.5062283622   -0.1674844637   -0.1426626703
      4  H         0.3644663029   -0.1869449975   -1.2254488146
      5  O        -0.8684388029   -0.3525780320    0.4559753076
      6  C         1.4222875054   -1.2914987593    0.3284877756
      7  H         1.4067988139   -1.3163019330    1.4253270844
      8  H         1.0432355511   -2.2530200773   -0.0172883208
      9  C         2.8687631269   -1.0864579884   -0.1541139909
     10  H         2.8659383746   -1.0929585897   -1.2536067108
     11  C         3.7733698627   -2.2256691370    0.3229314413
     12  H         3.4104153436   -3.1954987490   -0.0293709569
     13  H         4.7956194799   -2.0958436748   -0.0442215109
     14  H         3.8148108039   -2.2624634270    1.4166951121
     15  C         3.3697387563    0.2870278422    0.3046593381
     16  H         4.3798034958    0.4663529930   -0.0791012351
     17  H         3.4458975639    0.2907597448    1.4000392016
     18  C         2.4346179818    1.4078712286   -0.1518393718
     19  H         2.7939172492    2.3700092527    0.2259951994
     20  H         2.4606995706    1.4811547185   -1.2467391853
     21  C         0.1123442411    2.4465276017   -0.1429004145
     22  H         0.8153872478    3.2905781082   -0.1050385730
     23  C        -0.4090461854    2.3668410164   -1.5841401786
     24  H        -0.8423240751    3.3270107806   -1.8780091066
     25  H         0.3933011751    2.1392080753   -2.2916996979
     26  H        -1.1933590384    1.6161053909   -1.6928422251
     27  C        -1.0027869368    2.8766169500    0.8395187413
     28  H        -0.6288956209    2.7932492414    1.8699737088
     29  O        -2.2519094962    2.2230190796    0.7014004664
     30  H        -1.2159026999    3.9344232237    0.6603578455
     31  H        -2.1589834817    1.3094694649    0.9933243596
     32  S        -1.9239374826   -1.4047922025   -0.0892018938
     33  O        -1.3533435123   -2.7179496115   -0.2899682519
     34  O        -3.1108848651   -1.2274448794    0.7154590568
     35  O        -2.1674465985   -0.7279821298   -1.5686443064
     36  H        -3.0068689733   -1.0534638999   -1.9275549954
   Point Group: c1    Number of degrees of freedom:   102


   Energy is  -1167.605046732

 Hessian Updated using BFGS Update

101 Hessian modes will be used to form the next step
  Hessian Eigenvalues:
     0.002150    0.002977    0.005034    0.005180    0.005540    0.006378
     0.007879    0.008224    0.013866    0.014865    0.017446    0.019601
     0.020608    0.033717    0.034656    0.037927    0.040225    0.043194
     0.045077    0.046476    0.047795    0.047968    0.049442    0.049599
     0.051460    0.052361    0.054499    0.055517    0.056162    0.056450
     0.056989    0.057441    0.057975    0.061087    0.067707    0.078910
     0.081854    0.083839    0.085020    0.094106    0.111773    0.118439
     0.135514    0.140754    0.143146    0.154301    0.154849    0.155639
     0.159803    0.159992    0.160000    0.160040    0.160044    0.160529
     0.164289    0.175745    0.177699    0.185681    0.189947    0.197641
     0.210702    0.219262    0.232342    0.262595    0.268800    0.271750
     0.281803    0.287392    0.289884    0.292534    0.293072    0.295846
     0.301970    0.322285    0.336966    0.337197    0.338623    0.338740
     0.339655    0.340341    0.340577    0.340744    0.341063    0.341523
     0.341724    0.342053    0.342165    0.342218    0.342380    0.343180
     0.343662    0.344439    0.402820    0.434377    0.467570    0.476759
     0.515627    0.528282    0.600223    0.983733    0.990998

 Minimum Search - Taking Simple RFO Step
 Searching for Lamda that Minimizes Along All modes
 Value Taken    Lamda =  -0.00050857
 Step Taken.  Stepsize is  0.275730

                             Maximum     Tolerance    Cnvgd?
         Gradient           0.005385      0.000300      NO
         Displacement       0.091959      0.001200      NO
         Energy change     -0.000360      0.000001      NO


 New Cartesian Coordinates Obtained by Inverse Iteration

 Displacement from previous Coordinates is:  0.683559
 ----------------------------------------------------------------
             Standard Nuclear Orientation (Angstroms)
    I     Atom           X                Y                Z
 ----------------------------------------------------------------
    1      C       0.9614135462     1.2178566428     0.2933677217
    2      H       0.9739283241     1.2031768468     1.3919328584
    3      C       0.5020011671    -0.1764764452    -0.1505724984
    4      H       0.3768450326    -0.2130277371    -1.2354048560
    5      O      -0.8754497096    -0.3725433955     0.4426074327
    6      C       1.4182180813    -1.2893953518     0.3474670058
    7      H       1.3987562392    -1.2909915405     1.4442723288
    8      H       1.0382642498    -2.2563037007     0.0180383126
    9      C       2.8663019592    -1.0953586259    -0.1363614576
   10      H       2.8638610035    -1.1257660898    -1.2352192123
   11      C       3.7710582664    -2.2258473710     0.3645803378
   12      H       3.4113469807    -3.2034720506     0.0305725583
   13      H       4.7940724602    -2.1022804401    -0.0025510925
   14      H       3.8101935038    -2.2411631107     1.4587410154
   15      C       3.3673420966     0.2867534995     0.2931196549
   16      H       4.3759044016     0.4592673509    -0.0981113506
   17      H       3.4483850037     0.3106850101     1.3877770731
   18      C       2.4273324228     1.4006135325    -0.1748917292
   19      H       2.7832543671     2.3670927700     0.1937977383
   20      H       2.4496753144     1.4639527229    -1.2704908830
   21      C       0.1101385532     2.4515471780    -0.1525884543
   22      H       0.8186935299     3.2904725389    -0.1097738994
   23      C      -0.4146129168     2.3911751201    -1.5936345522
   24      H      -0.8272410586     3.3626003863    -1.8804726139
   25      H       0.3859117885     2.1569677853    -2.3019940195
   26      H      -1.2099704577     1.6554434205    -1.7108125016
   27      C      -0.9952182842     2.8768625643     0.8405194106
   28      H      -0.5880714684     2.8463608457     1.8617494778
   29      O      -2.2217844521     2.1687258077     0.7647453138
   30      H      -1.2533214350     3.9190436784     0.6311792486
   31      H      -2.0744605957     1.2689636294     1.0748199018
   32      S      -1.9162041004    -1.4230986987    -0.1364643736
   33      O      -1.2923309290    -2.6890903169    -0.4553396950
   34      O      -3.0752076271    -1.3578018114     0.7227105596
   35      O      -2.2454043399    -0.6471967484    -1.5470025524
   36      H      -3.0775062663    -0.9921093169    -1.9045313042
 ----------------------------------------------------------------
 Molecular Point Group                 C1    NOp =  1
 Largest Abelian Subgroup              C1    NOp =  1
 Nuclear Repulsion Energy =  1464.9505425613 hartrees
 There are       68 alpha and       68 beta electrons
 Applying Cartesian multipole field
    Component          Value
    ---------          -----
     (2,0,0)        1.00000E-11
     (0,2,0)        2.00000E-11
     (0,0,2)       -3.00000E-11
 Nucleus-field energy     =     0.0000000435 hartrees
 Requested basis set is 6-311++G(d,p)
 There are 203 shells and 500 basis functions
 A cutoff of  1.0D-11 yielded  16746 shell pairs
 There are    100992 function pairs (    107051 Cartesian)
 Smallest overlap matrix eigenvalue = 1.47E-06

 Q-Chem warning in module stvman/mkSTV.C, line 306:

 Overlap eigenvalue is smaller than square root of threshold
 Use THRESH >= 12 to get rid of this warning

 Guess MOs from SCF MO coefficient file

 -----------------------------------------------------------------------
  General SCF calculation program by
  Eric Jon Sundstrom, Paul Horn, Yuezhi Mao, Dmitri Zuev, Alec White,
  David Stuck, Shaama M.S., Shane Yost, Joonho Lee, David Small,
  Daniel Levine, Susi Lehtola, Hugh Burton, Evgeny Epifanovsky
 -----------------------------------------------------------------------
 Exchange:     0.2000 Hartree-Fock + 0.0800 Slater + 0.7200 B88
 Correlation:  0.1900 VWN1RPA + 0.8100 LYP
 Using SG-1 standard quadrature grid
 using 6 threads for integral computing
 -------------------------------------------------------
 OpenMP Integral computing Module                
 Release: version 2.0, May 2017, Q-Chem Inc. Pleasanton 
 -------------------------------------------------------
 -------------------------------------------------------
 OpenMP BLAS3 based DFT computing Module                
 Release: version 1.0, May 2013, Q-Chem Inc. Pittsburgh 
 -------------------------------------------------------
 A restricted SCF calculation will be
 performed using DIIS
 SCF converges when DIIS error is below 1.0e-08
 ---------------------------------------
  Cycle       Energy         DIIS error
 ---------------------------------------
    1   -1167.5788181326      7.61e-04  
    2   -1167.6042101622      2.23e-04  
    3   -1167.6013919325      4.22e-04  
    4   -1167.6053337992      3.07e-05  
    5   -1167.6053473336      2.00e-05  
    6   -1167.6053558092      3.48e-06  
    7   -1167.6053559926      2.04e-06  
    8   -1167.6053560842      3.60e-07  
    9   -1167.6053560868      1.20e-07  
   10   -1167.6053560870      4.59e-08  
   11   -1167.6053560872      1.59e-08  
   12   -1167.6053560871      3.02e-09  Convergence criterion met
 ---------------------------------------
 SCF time:   CPU 825.78s  wall 144.00s 
 SCF   energy in the final basis set =    -1167.6053560871
 Total energy in the final basis set =    -1167.6053560871

 --------------------------------------------------------------

                    Orbital Energies (a.u.)
 --------------------------------------------------------------

 Alpha MOs
 -- Occupied --
-89.132 -19.201 -19.201 -19.153 -19.153 -19.111 -10.265 -10.214
-10.198 -10.191 -10.186 -10.185 -10.183 -10.179 -10.170 -10.161
 -8.189  -6.153  -6.152  -6.150  -1.205  -1.080  -1.068  -1.052
 -1.015  -0.868  -0.813  -0.779  -0.760  -0.701  -0.692  -0.683
 -0.648  -0.622  -0.587  -0.581  -0.568  -0.555  -0.517  -0.500
 -0.490  -0.484  -0.483  -0.472  -0.467  -0.446  -0.435  -0.428
 -0.416  -0.412  -0.409  -0.405  -0.400  -0.393  -0.382  -0.376
 -0.372  -0.366  -0.356  -0.351  -0.346  -0.343  -0.337  -0.329
 -0.328  -0.317  -0.312  -0.269
 -- Virtual --
 -0.030  -0.016  -0.007  -0.005   0.010   0.015   0.018   0.021
  0.026   0.033   0.035   0.038   0.043   0.045   0.053   0.053
  0.055   0.063   0.064   0.071   0.074   0.079   0.081   0.088
  0.090   0.091   0.094   0.096   0.098   0.104   0.107   0.111
  0.114   0.117   0.121   0.122   0.126   0.127   0.128   0.133
  0.135   0.137   0.141   0.145   0.146   0.148   0.151   0.153
  0.158   0.159   0.164   0.167   0.169   0.172   0.172   0.178
  0.180   0.181   0.186   0.189   0.192   0.196   0.198   0.201
  0.208   0.213   0.215   0.219   0.224   0.227   0.229   0.234
  0.239   0.242   0.247   0.249   0.253   0.260   0.262   0.269
  0.269   0.271   0.279   0.282   0.284   0.287   0.295   0.296
  0.298   0.302   0.307   0.312   0.316   0.317   0.326   0.328
  0.332   0.337   0.338   0.340   0.345   0.347   0.353   0.356
  0.357   0.366   0.368   0.373   0.382   0.384   0.395   0.399
  0.408   0.416   0.418   0.427   0.439   0.450   0.454   0.463
  0.470   0.482   0.484   0.492   0.493   0.499   0.508   0.511
  0.522   0.535   0.547   0.551   0.565   0.574   0.586   0.590
  0.594   0.602   0.617   0.625   0.635   0.638   0.652   0.655
  0.662   0.667   0.674   0.679   0.690   0.698   0.707   0.709
  0.726   0.730   0.736   0.742   0.745   0.757   0.760   0.762
  0.768   0.772   0.776   0.779   0.784   0.790   0.795   0.796
  0.818   0.823   0.833   0.846   0.859   0.882   0.897   0.917
  0.931   0.938   0.969   0.971   0.986   1.014   1.020   1.027
  1.043   1.058   1.066   1.075   1.087   1.099   1.104   1.123
  1.129   1.144   1.149   1.158   1.166   1.169   1.174   1.181
  1.190   1.198   1.218   1.234   1.237   1.246   1.262   1.279
  1.308   1.322   1.324   1.338   1.371   1.395   1.423   1.434
  1.448   1.457   1.477   1.478   1.496   1.507   1.516   1.524
  1.527   1.543   1.553   1.564   1.572   1.579   1.585   1.592
  1.600   1.606   1.612   1.613   1.620   1.625   1.632   1.636
  1.647   1.649   1.656   1.663   1.680   1.691   1.697   1.705
  1.714   1.728   1.730   1.733   1.756   1.767   1.772   1.785
  1.786   1.792   1.809   1.816   1.831   1.842   1.843   1.855
  1.870   1.873   1.884   1.890   1.927   1.942   1.946   1.976
  2.001   2.020   2.025   2.029   2.043   2.052   2.058   2.080
  2.108   2.119   2.142   2.148   2.176   2.183   2.193   2.224
  2.228   2.245   2.249   2.271   2.290   2.304   2.335   2.341
  2.377   2.390   2.402   2.404   2.424   2.440   2.472   2.481
  2.495   2.508   2.516   2.525   2.541   2.546   2.552   2.569
  2.573   2.592   2.608   2.629   2.632   2.637   2.669   2.680
  2.684   2.716   2.723   2.737   2.739   2.744   2.754   2.758
  2.776   2.788   2.801   2.807   2.809   2.819   2.830   2.836
  2.847   2.853   2.883   2.890   2.913   2.927   2.935   2.951
  2.960   2.974   2.981   3.000   3.011   3.019   3.027   3.039
  3.041   3.053   3.067   3.083   3.091   3.105   3.119   3.127
  3.169   3.186   3.198   3.218   3.248   3.266   3.291   3.368
  3.375   3.401   3.438   3.502   3.514   3.571   3.594   3.766
  3.782   3.787   3.813   3.824   3.828   3.836   3.858   3.866
  3.893   3.936   3.953   4.031   4.043   4.095   4.127   4.204
  4.253   4.283   4.299   4.360   4.393   4.980   4.986   5.013
  5.029   5.053   5.074   5.132   5.156   5.168   5.248   5.316
  5.420   5.445   5.505   5.694   8.183  17.252  17.365  17.475
 23.791  23.820  23.841  23.872  23.881  23.917  23.941  23.957
 23.978  24.022  49.843  49.861  49.888  49.921  49.961 189.286
 --------------------------------------------------------------

          Ground-State Mulliken Net Atomic Charges

     Atom                 Charge (a.u.)
  ----------------------------------------
      1 C                     0.589482
      2 H                     0.242236
      3 C                    -0.589833
      4 H                     0.259830
      5 O                    -0.083671
      6 C                    -1.030583
      7 H                     0.203283
      8 H                     0.217438
      9 C                     0.645414
     10 H                     0.175730
     11 C                    -0.725205
     12 H                     0.142854
     13 H                     0.148174
     14 H                     0.142136
     15 C                    -0.667485
     16 H                     0.168119
     17 H                     0.156545
     18 C                    -0.501878
     19 H                     0.151774
     20 H                     0.172908
     21 C                     0.285362
     22 H                     0.177897
     23 C                    -0.726150
     24 H                     0.165426
     25 H                     0.112394
     26 H                     0.233881
     27 C                    -0.546078
     28 H                     0.129873
     29 O                    -0.188204
     30 H                     0.177984
     31 H                     0.244182
     32 S                     0.301903
     33 O                    -0.106077
     34 O                    -0.106616
     35 O                    -0.310202
     36 H                     0.337155
  ----------------------------------------
  Sum of atomic charges =     0.000000

 -----------------------------------------------------------------
                    Cartesian Multipole Moments
 -----------------------------------------------------------------
    Charge (ESU x 10^10)
                -0.0000
    Dipole Moment (Debye)
         X       4.0694      Y       0.9642      Z      -1.8341
       Tot       4.5666
    Quadrupole Moments (Debye-Ang)
        XX    -108.9840     XY       3.5504     YY    -113.0602
        XZ       9.3268     YZ       1.7296     ZZ    -103.9334
    Octopole Moments (Debye-Ang^2)
       XXX     -19.2007    XXY     -24.1301    XYY       9.1122
       YYY      18.1218    XXZ     -36.0482    XYZ      -6.6717
       YYZ       2.5122    XZZ     -20.8308    YZZ      -7.9848
       ZZZ       8.5652
    Hexadecapole Moments (Debye-Ang^3)
      XXXX   -3043.9362   XXXY     135.9464   XXYY    -915.3028
      XYYY      57.4415   YYYY   -2166.9565   XXXZ      61.9420
      XXYZ      36.0127   XYYZ       2.9530   YYYZ      -5.4342
      XXZZ    -553.9918   XYZZ      39.6817   YYZZ    -446.5620
      XZZZ     -31.1219   YZZZ      16.2984   ZZZZ    -498.1521
 -----------------------------------------------------------------
 Calculating analytic gradient of the SCF energy
 Gradient of SCF Energy
            1           2           3           4           5           6
    1   0.0005694   0.0002516   0.0036865   0.0001684  -0.0071176  -0.0006567
    2  -0.0003673  -0.0002960  -0.0016927   0.0003097  -0.0024564  -0.0000334
    3  -0.0001125  -0.0001031  -0.0008510  -0.0000524  -0.0005795  -0.0003638
            7           8           9          10          11          12
    1   0.0001092   0.0007122   0.0002606  -0.0000162   0.0001674   0.0000044
    2  -0.0003163   0.0004864   0.0003319   0.0001835   0.0000856  -0.0002046
    3   0.0001357   0.0004283  -0.0001364   0.0002027   0.0000168   0.0000527
           13          14          15          16          17          18
    1   0.0000214   0.0000370  -0.0002018   0.0002680  -0.0000842  -0.0003020
    2  -0.0001492  -0.0000115  -0.0000504  -0.0001590  -0.0001402   0.0003763
    3   0.0000220  -0.0000528   0.0000916   0.0000101  -0.0002227   0.0001900
           19          20          21          22          23          24
    1  -0.0001056  -0.0001236   0.0012069  -0.0000811  -0.0005173  -0.0000368
    2   0.0000521   0.0001282   0.0001109   0.0002402   0.0003443   0.0000334
    3   0.0000097  -0.0001208  -0.0005130  -0.0005442   0.0003562  -0.0001070
           25          26          27          28          29          30
    1   0.0001765   0.0000327  -0.0012430   0.0000787  -0.0001614   0.0002906
    2  -0.0000104   0.0004041  -0.0000265   0.0000338  -0.0007930   0.0003576
    3   0.0001348  -0.0003146   0.0007150  -0.0004078  -0.0010060   0.0003620
           31          32          33          34          35          36
    1   0.0000884   0.0029211  -0.0004407  -0.0001802   0.0004678  -0.0002506
    2   0.0005011   0.0010062   0.0003589   0.0005496   0.0010030  -0.0001898
    3   0.0009079   0.0019814   0.0001797   0.0006119  -0.0015368   0.0006160
 Max gradient component =       7.118E-03
 RMS gradient           =       9.831E-04
 Gradient time:  CPU 201.14 s  wall 33.90 s
 Geometry Optimization Parameters
   NAtoms,    NIC,     NZ,  NCons,   NDum,   NFix, NCnnct, MaxDiis
       36     279       0       0       0       0       0       0

 Cartesian Hessian Update
 Hessian Updated using BFGS Update


** GEOMETRY OPTIMIZATION IN DELOCALIZED INTERNAL COORDINATES **
   Searching for a Minimum

   Optimization Cycle:   8

                       Coordinates (Angstroms)
     ATOM                X               Y               Z
      1  C         0.9614135462    1.2178566428    0.2933677217
      2  H         0.9739283241    1.2031768468    1.3919328584
      3  C         0.5020011671   -0.1764764452   -0.1505724984
      4  H         0.3768450326   -0.2130277371   -1.2354048560
      5  O        -0.8754497096   -0.3725433955    0.4426074327
      6  C         1.4182180813   -1.2893953518    0.3474670058
      7  H         1.3987562392   -1.2909915405    1.4442723288
      8  H         1.0382642498   -2.2563037007    0.0180383126
      9  C         2.8663019592   -1.0953586259   -0.1363614576
     10  H         2.8638610035   -1.1257660898   -1.2352192123
     11  C         3.7710582664   -2.2258473710    0.3645803378
     12  H         3.4113469807   -3.2034720506    0.0305725583
     13  H         4.7940724602   -2.1022804401   -0.0025510925
     14  H         3.8101935038   -2.2411631107    1.4587410154
     15  C         3.3673420966    0.2867534995    0.2931196549
     16  H         4.3759044016    0.4592673509   -0.0981113506
     17  H         3.4483850037    0.3106850101    1.3877770731
     18  C         2.4273324228    1.4006135325   -0.1748917292
     19  H         2.7832543671    2.3670927700    0.1937977383
     20  H         2.4496753144    1.4639527229   -1.2704908830
     21  C         0.1101385532    2.4515471780   -0.1525884543
     22  H         0.8186935299    3.2904725389   -0.1097738994
     23  C        -0.4146129168    2.3911751201   -1.5936345522
     24  H        -0.8272410586    3.3626003863   -1.8804726139
     25  H         0.3859117885    2.1569677853   -2.3019940195
     26  H        -1.2099704577    1.6554434205   -1.7108125016
     27  C        -0.9952182842    2.8768625643    0.8405194106
     28  H        -0.5880714684    2.8463608457    1.8617494778
     29  O        -2.2217844521    2.1687258077    0.7647453138
     30  H        -1.2533214350    3.9190436784    0.6311792486
     31  H        -2.0744605957    1.2689636294    1.0748199018
     32  S        -1.9162041004   -1.4230986987   -0.1364643736
     33  O        -1.2923309290   -2.6890903169   -0.4553396950
     34  O        -3.0752076271   -1.3578018114    0.7227105596
     35  O        -2.2454043399   -0.6471967484   -1.5470025524
     36  H        -3.0775062663   -0.9921093169   -1.9045313042
   Point Group: c1    Number of degrees of freedom:   102


   Energy is  -1167.605356087

 Hessian Updated using BFGS Update

102 Hessian modes will be used to form the next step
  Hessian Eigenvalues:
     0.002015    0.003071    0.005035    0.005140    0.005546    0.006389
     0.008110    0.008542    0.013771    0.015228    0.017335    0.020147
     0.021297    0.033482    0.035177    0.037914    0.040158    0.043098
     0.044882    0.047007    0.047775    0.048261    0.049402    0.049773
     0.050954    0.053382    0.054508    0.055444    0.056159    0.056693
     0.056991    0.057491    0.058372    0.061117    0.067650    0.078919
     0.081870    0.084074    0.084610    0.094295    0.111323    0.118470
     0.134611    0.139581    0.142854    0.152201    0.154932    0.157338
     0.159773    0.159954    0.159999    0.160000    0.160032    0.160354
     0.160873    0.163562    0.176230    0.181465    0.186807    0.191224
     0.197963    0.206416    0.214677    0.232002    0.262641    0.269046
     0.269952    0.278928    0.287136    0.288927    0.291009    0.292593
     0.296038    0.301084    0.318151    0.336966    0.337215    0.338504
     0.338736    0.339660    0.340248    0.340500    0.340764    0.341031
     0.341451    0.341572    0.341963    0.342134    0.342202    0.342387
     0.343634    0.343777    0.344608    0.391425    0.427435    0.464250
     0.471402    0.511324    0.521594    0.547752    0.981261    0.991115

 Minimum Search - Taking Simple RFO Step
 Searching for Lamda that Minimizes Along All modes
 Value Taken    Lamda =  -0.00042595
 Step Taken.  Stepsize is  0.205328

                             Maximum     Tolerance    Cnvgd?
         Gradient           0.003920      0.000300      NO
         Displacement       0.081984      0.001200      NO
         Energy change     -0.000309      0.000001      NO


 New Cartesian Coordinates Obtained by Inverse Iteration

 Displacement from previous Coordinates is:  0.614725
 ----------------------------------------------------------------
             Standard Nuclear Orientation (Angstroms)
    I     Atom           X                Y                Z
 ----------------------------------------------------------------
    1      C       0.9577845252     1.2201972087     0.2905006487
    2      H       0.9700171405     1.2131231258     1.3893380046
    3      C       0.4988080366    -0.1757206690    -0.1463994759
    4      H       0.3817698439    -0.2215940531    -1.2321021296
    5      O      -0.8733273525    -0.3865964230     0.4423698516
    6      C       1.4164678393    -1.2840122516     0.3633066356
    7      H       1.3951925643    -1.2714456767     1.4595992839
    8      H       1.0309435549    -2.2524944771     0.0421869910
    9      C       2.8645131493    -1.1005491223    -0.1219580496
   10      H       2.8617822807    -1.1481500181    -1.2203273241
   11      C       3.7674093256    -2.2259441099     0.3949377667
   12      H       3.4099687079    -3.2071920890     0.0696327787
   13      H       4.7917620166    -2.1055584751     0.0304702911
   14      H       3.8019391932    -2.2293539879     1.4892738974
   15      C       3.3670883801     0.2865355365     0.2883247065
   16      H       4.3727409601     0.4555957570    -0.1113713254
   17      H       3.4550145476     0.3246589367     1.3822853583
   18      C       2.4234042452     1.3962305810    -0.1848335413
   19      H       2.7806101764     2.3650194144     0.1754259481
   20      H       2.4417362667     1.4507969288    -1.2807678255
   21      C       0.1068141399     2.4516208717    -0.1606454943
   22      H       0.8200660592     3.2869159944    -0.1348175237
   23      C      -0.4390153480     2.3701994299    -1.5928147766
   24      H      -0.8492351309     3.3395677210    -1.8897600991
   25      H       0.3498601247     2.1207607749    -2.3094547983
   26      H      -1.2376588636     1.6352649613    -1.6849260621
   27      C      -0.9781265571     2.8860267041     0.8451930857
   28      H      -0.5422721649     2.8901430116     1.8558813966
   29      O      -2.1927324088     2.1515552938     0.8213602656
   30      H      -1.2638090051     3.9163760102     0.6152622359
   31      H      -2.0073690831     1.2492065401     1.1020832774
   32      S      -1.9035320993    -1.4274870895    -0.1878684178
   33      O      -1.2350479361    -2.6361447694    -0.6230491527
   34      O      -3.0392203057    -1.4787754406     0.7013037688
   35      O      -2.2997829922    -0.5535308733    -1.5176021678
   36      H      -3.1184491795    -0.9096066975    -1.8942571240
 ----------------------------------------------------------------
 Molecular Point Group                 C1    NOp =  1
 Largest Abelian Subgroup              C1    NOp =  1
 Nuclear Repulsion Energy =  1466.2607636298 hartrees
 There are       68 alpha and       68 beta electrons
 Applying Cartesian multipole field
    Component          Value
    ---------          -----
     (2,0,0)        1.00000E-11
     (0,2,0)        2.00000E-11
     (0,0,2)       -3.00000E-11
 Nucleus-field energy     =     0.0000000431 hartrees
 Requested basis set is 6-311++G(d,p)
 There are 203 shells and 500 basis functions
 A cutoff of  1.0D-11 yielded  16757 shell pairs
 There are    100988 function pairs (    107045 Cartesian)
 Smallest overlap matrix eigenvalue = 1.44E-06

 Q-Chem warning in module stvman/mkSTV.C, line 306:

 Overlap eigenvalue is smaller than square root of threshold
 Use THRESH >= 12 to get rid of this warning

 Guess MOs from SCF MO coefficient file

 -----------------------------------------------------------------------
  General SCF calculation program by
  Eric Jon Sundstrom, Paul Horn, Yuezhi Mao, Dmitri Zuev, Alec White,
  David Stuck, Shaama M.S., Shane Yost, Joonho Lee, David Small,
  Daniel Levine, Susi Lehtola, Hugh Burton, Evgeny Epifanovsky
 -----------------------------------------------------------------------
 Exchange:     0.2000 Hartree-Fock + 0.0800 Slater + 0.7200 B88
 Correlation:  0.1900 VWN1RPA + 0.8100 LYP
 Using SG-1 standard quadrature grid
 using 6 threads for integral computing
 -------------------------------------------------------
 OpenMP Integral computing Module                
 Release: version 2.0, May 2017, Q-Chem Inc. Pleasanton 
 -------------------------------------------------------
 -------------------------------------------------------
 OpenMP BLAS3 based DFT computing Module                
 Release: version 1.0, May 2013, Q-Chem Inc. Pittsburgh 
 -------------------------------------------------------
 A restricted SCF calculation will be
 performed using DIIS
 SCF converges when DIIS error is below 1.0e-08
 ---------------------------------------
  Cycle       Energy         DIIS error
 ---------------------------------------
    1   -1167.5813245609      7.25e-04  
    2   -1167.6043756967      2.32e-04  
    3   -1167.6014118208      4.33e-04  
    4   -1167.6055895363      2.75e-05  
    5   -1167.6055992733      1.93e-05  
    6   -1167.6056073994      3.36e-06  
    7   -1167.6056075678      1.96e-06  
    8   -1167.6056076509      3.28e-07  
    9   -1167.6056076531      1.17e-07  
   10   -1167.6056076534      4.18e-08  
   11   -1167.6056076534      1.50e-08  
   12   -1167.6056076534      2.40e-09  Convergence criterion met
 ---------------------------------------
 SCF time:   CPU 827.34s  wall 145.00s 
 SCF   energy in the final basis set =    -1167.6056076534
 Total energy in the final basis set =    -1167.6056076534

 --------------------------------------------------------------

                    Orbital Energies (a.u.)
 --------------------------------------------------------------

 Alpha MOs
 -- Occupied --
-89.133 -19.202 -19.202 -19.154 -19.153 -19.110 -10.264 -10.214
-10.198 -10.191 -10.186 -10.185 -10.182 -10.179 -10.170 -10.160
 -8.190  -6.153  -6.153  -6.151  -1.205  -1.081  -1.069  -1.053
 -1.015  -0.868  -0.813  -0.778  -0.760  -0.701  -0.692  -0.683
 -0.648  -0.622  -0.588  -0.580  -0.569  -0.556  -0.517  -0.499
 -0.490  -0.484  -0.484  -0.472  -0.466  -0.446  -0.435  -0.428
 -0.416  -0.413  -0.409  -0.405  -0.399  -0.393  -0.383  -0.376
 -0.371  -0.366  -0.356  -0.350  -0.346  -0.344  -0.338  -0.329
 -0.328  -0.317  -0.312  -0.269
 -- Virtual --
 -0.031  -0.016  -0.006  -0.005   0.010   0.015   0.018   0.022
  0.026   0.033   0.035   0.038   0.043   0.045   0.052   0.053
  0.055   0.063   0.064   0.070   0.074   0.079   0.081   0.088
  0.089   0.091   0.095   0.096   0.098   0.104   0.107   0.111
  0.114   0.116   0.121   0.122   0.126   0.127   0.129   0.133
  0.135   0.137   0.141   0.146   0.147   0.147   0.152   0.154
  0.158   0.159   0.165   0.167   0.169   0.172   0.174   0.178
  0.180   0.182   0.187   0.190   0.193   0.197   0.198   0.201
  0.208   0.214   0.216   0.219   0.222   0.227   0.228   0.234
  0.239   0.243   0.247   0.249   0.252   0.261   0.262   0.268
  0.269   0.272   0.280   0.283   0.284   0.287   0.295   0.296
  0.298   0.303   0.308   0.312   0.317   0.318   0.326   0.328
  0.334   0.336   0.338   0.339   0.344   0.347   0.353   0.357
  0.359   0.365   0.367   0.375   0.381   0.386   0.394   0.399
  0.407   0.415   0.419   0.429   0.440   0.453   0.456   0.464
  0.470   0.482   0.485   0.492   0.493   0.500   0.506   0.511
  0.520   0.536   0.545   0.552   0.567   0.573   0.587   0.590
  0.594   0.604   0.618   0.623   0.635   0.638   0.652   0.656
  0.661   0.666   0.674   0.680   0.690   0.698   0.707   0.710
  0.726   0.730   0.738   0.745   0.748   0.756   0.760   0.762
  0.769   0.772   0.776   0.778   0.786   0.791   0.794   0.799
  0.819   0.825   0.836   0.845   0.858   0.882   0.897   0.918
  0.932   0.937   0.965   0.971   0.986   1.014   1.023   1.026
  1.044   1.055   1.066   1.073   1.087   1.102   1.105   1.123
  1.130   1.143   1.150   1.157   1.166   1.171   1.175   1.181
  1.193   1.196   1.214   1.233   1.235   1.246   1.263   1.278
  1.313   1.321   1.324   1.341   1.372   1.396   1.424   1.430
  1.448   1.455   1.479   1.480   1.494   1.509   1.516   1.525
  1.533   1.546   1.553   1.568   1.572   1.581   1.583   1.590
  1.601   1.602   1.613   1.614   1.622   1.628   1.632   1.637
  1.646   1.652   1.659   1.667   1.681   1.690   1.698   1.707
  1.714   1.729   1.730   1.731   1.751   1.768   1.772   1.787
  1.788   1.790   1.810   1.817   1.833   1.842   1.844   1.857
  1.868   1.877   1.887   1.889   1.926   1.942   1.946   1.976
  2.000   2.020   2.025   2.030   2.042   2.053   2.060   2.083
  2.107   2.121   2.145   2.152   2.177   2.183   2.193   2.223
  2.230   2.247   2.250   2.274   2.293   2.303   2.334   2.341
  2.378   2.390   2.401   2.405   2.424   2.441   2.473   2.481
  2.496   2.508   2.516   2.526   2.542   2.546   2.553   2.569
  2.573   2.592   2.608   2.630   2.631   2.639   2.670   2.679
  2.684   2.717   2.724   2.737   2.738   2.743   2.754   2.758
  2.775   2.788   2.801   2.806   2.807   2.821   2.830   2.835
  2.847   2.852   2.884   2.890   2.914   2.929   2.939   2.954
  2.960   2.972   2.983   3.001   3.012   3.022   3.026   3.039
  3.041   3.054   3.064   3.080   3.091   3.103   3.115   3.131
  3.175   3.187   3.202   3.218   3.246   3.268   3.290   3.366
  3.380   3.403   3.439   3.504   3.514   3.569   3.593   3.766
  3.783   3.788   3.813   3.824   3.830   3.837   3.860   3.870
  3.895   3.940   3.954   4.032   4.043   4.095   4.128   4.199
  4.254   4.285   4.303   4.361   4.395   4.982   4.984   5.011
  5.027   5.052   5.084   5.130   5.160   5.173   5.252   5.312
  5.422   5.448   5.505   5.698   8.180  17.254  17.361  17.475
 23.793  23.821  23.843  23.873  23.880  23.918  23.941  23.958
 23.978  24.026  49.841  49.860  49.888  49.920  49.963 189.282
 --------------------------------------------------------------

          Ground-State Mulliken Net Atomic Charges

     Atom                 Charge (a.u.)
  ----------------------------------------
      1 C                     0.537675
      2 H                     0.241960
      3 C                    -0.523127
      4 H                     0.253414
      5 O                    -0.085848
      6 C                    -0.997682
      7 H                     0.200771
      8 H                     0.214858
      9 C                     0.638559
     10 H                     0.176052
     11 C                    -0.727769
     12 H                     0.143323
     13 H                     0.147672
     14 H                     0.141968
     15 C                    -0.685152
     16 H                     0.167526
     17 H                     0.156457
     18 C                    -0.490990
     19 H                     0.153373
     20 H                     0.174031
     21 C                     0.294141
     22 H                     0.176959
     23 C                    -0.743699
     24 H                     0.163584
     25 H                     0.112551
     26 H                     0.251090
     27 C                    -0.545959
     28 H                     0.130436
     29 O                    -0.191885
     30 H                     0.178125
     31 H                     0.245295
     32 S                     0.278906
     33 O                    -0.117874
     34 O                    -0.091487
     35 O                    -0.319307
     36 H                     0.342054
  ----------------------------------------
  Sum of atomic charges =     0.000000

 -----------------------------------------------------------------
                    Cartesian Multipole Moments
 -----------------------------------------------------------------
    Charge (ESU x 10^10)
                 0.0000
    Dipole Moment (Debye)
         X       3.9361      Y       1.0357      Z      -1.8482
       Tot       4.4701
    Quadrupole Moments (Debye-Ang)
        XX    -108.4811     XY       3.3284     YY    -113.0842
        XZ       9.6128     YZ       1.1088     ZZ    -104.2216
    Octopole Moments (Debye-Ang^2)
       XXX     -23.5417    XXY     -22.5640    XYY       8.8834
       YYY      18.1160    XXZ     -36.2275    XYZ      -5.6557
       YYZ       4.3840    XZZ     -20.9432    YZZ      -7.3436
       ZZZ      10.7885
    Hexadecapole Moments (Debye-Ang^3)
      XXXX   -3015.7434   XXXY     131.5071   XXYY    -913.6785
      XYYY      56.4074   YYYY   -2154.0857   XXXZ      53.6907
      XXYZ      32.2778   XYYZ      -0.9764   YYYZ     -15.9924
      XXZZ    -552.4689   XYZZ      39.7716   YYZZ    -450.7897
      XZZZ     -40.9161   YZZZ       9.1354   ZZZZ    -506.1459
 -----------------------------------------------------------------
 Calculating analytic gradient of the SCF energy
 Gradient of SCF Energy
            1           2           3           4           5           6
    1   0.0003632  -0.0002886   0.0018724   0.0001793  -0.0034491  -0.0001952
    2   0.0000420  -0.0001029  -0.0004299   0.0000772  -0.0016195   0.0002645
    3   0.0001107   0.0000313  -0.0006971  -0.0003158  -0.0003477   0.0002578
            7           8           9          10          11          12
    1   0.0000286   0.0001044   0.0003947  -0.0000610   0.0001703   0.0001182
    2  -0.0001099   0.0000473   0.0006067  -0.0000246  -0.0002324  -0.0001900
    3  -0.0001338   0.0000407  -0.0000129   0.0001356   0.0000765   0.0000703
           13          14          15          16          17          18
    1  -0.0000194   0.0000153   0.0000399   0.0001731  -0.0000863  -0.0001997
    2  -0.0001270   0.0000088  -0.0004268  -0.0002307   0.0000558   0.0004265
    3  -0.0000125  -0.0001023  -0.0001636   0.0000290  -0.0001098  -0.0002650
           19          20          21          22          23          24
    1  -0.0002901   0.0000553   0.0003308   0.0000979  -0.0010386   0.0002161
    2  -0.0001649   0.0000388   0.0009311  -0.0002056  -0.0002950   0.0000827
    3   0.0000486   0.0000215   0.0000176  -0.0000436   0.0002875  -0.0000752
           25          26          27          28          29          30
    1   0.0001266   0.0001128  -0.0000040   0.0004774  -0.0005995   0.0001818
    2  -0.0000104   0.0000442  -0.0000258   0.0000118  -0.0014150   0.0002247
    3  -0.0000645  -0.0001494   0.0001121  -0.0001988  -0.0010585   0.0002733
           31          32          33          34          35          36
    1   0.0001242  -0.0003290   0.0009979  -0.0002920   0.0006341   0.0000378
    2   0.0006540   0.0010624  -0.0001296   0.0001207   0.0011764  -0.0001357
    3   0.0006838   0.0007690   0.0002889   0.0002344  -0.0004306   0.0006925
 Max gradient component =       3.449E-03
 RMS gradient           =       5.581E-04
 Gradient time:  CPU 201.72 s  wall 33.99 s
 Geometry Optimization Parameters
   NAtoms,    NIC,     NZ,  NCons,   NDum,   NFix, NCnnct, MaxDiis
       36     279       0       0       0       0       0       0

 Cartesian Hessian Update
 Hessian Updated using BFGS Update


** GEOMETRY OPTIMIZATION IN DELOCALIZED INTERNAL COORDINATES **
   Searching for a Minimum

   Optimization Cycle:   9

                       Coordinates (Angstroms)
     ATOM                X               Y               Z
      1  C         0.9577845252    1.2201972087    0.2905006487
      2  H         0.9700171405    1.2131231258    1.3893380046
      3  C         0.4988080366   -0.1757206690   -0.1463994759
      4  H         0.3817698439   -0.2215940531   -1.2321021296
      5  O        -0.8733273525   -0.3865964230    0.4423698516
      6  C         1.4164678393   -1.2840122516    0.3633066356
      7  H         1.3951925643   -1.2714456767    1.4595992839
      8  H         1.0309435549   -2.2524944771    0.0421869910
      9  C         2.8645131493   -1.1005491223   -0.1219580496
     10  H         2.8617822807   -1.1481500181   -1.2203273241
     11  C         3.7674093256   -2.2259441099    0.3949377667
     12  H         3.4099687079   -3.2071920890    0.0696327787
     13  H         4.7917620166   -2.1055584751    0.0304702911
     14  H         3.8019391932   -2.2293539879    1.4892738974
     15  C         3.3670883801    0.2865355365    0.2883247065
     16  H         4.3727409601    0.4555957570   -0.1113713254
     17  H         3.4550145476    0.3246589367    1.3822853583
     18  C         2.4234042452    1.3962305810   -0.1848335413
     19  H         2.7806101764    2.3650194144    0.1754259481
     20  H         2.4417362667    1.4507969288   -1.2807678255
     21  C         0.1068141399    2.4516208717   -0.1606454943
     22  H         0.8200660592    3.2869159944   -0.1348175237
     23  C        -0.4390153480    2.3701994299   -1.5928147766
     24  H        -0.8492351309    3.3395677210   -1.8897600991
     25  H         0.3498601247    2.1207607749   -2.3094547983
     26  H        -1.2376588636    1.6352649613   -1.6849260621
     27  C        -0.9781265571    2.8860267041    0.8451930857
     28  H        -0.5422721649    2.8901430116    1.8558813966
     29  O        -2.1927324088    2.1515552938    0.8213602656
     30  H        -1.2638090051    3.9163760102    0.6152622359
     31  H        -2.0073690831    1.2492065401    1.1020832774
     32  S        -1.9035320993   -1.4274870895   -0.1878684178
     33  O        -1.2350479361   -2.6361447694   -0.6230491527
     34  O        -3.0392203057   -1.4787754406    0.7013037688
     35  O        -2.2997829922   -0.5535308733   -1.5176021678
     36  H        -3.1184491795   -0.9096066975   -1.8942571240
   Point Group: c1    Number of degrees of freedom:   102


   Energy is  -1167.605607653

 Hessian Updated using BFGS Update

102 Hessian modes will be used to form the next step
  Hessian Eigenvalues:
     0.002449    0.003178    0.004990    0.005135    0.005536    0.006395
     0.008092    0.008727    0.010368    0.016226    0.017298    0.020005
     0.021530    0.034283    0.035303    0.037882    0.040275    0.043370
     0.045348    0.047008    0.047920    0.048256    0.049402    0.049863
     0.051589    0.053260    0.054575    0.055393    0.056163    0.056676
     0.056991    0.057498    0.058030    0.061117    0.067558    0.078919
     0.081761    0.084074    0.084342    0.094346    0.110575    0.118496
     0.134234    0.140570    0.144546    0.150180    0.154877    0.157183
     0.159657    0.159960    0.159999    0.160007    0.160034    0.160481
     0.160950    0.162728    0.176067    0.182819    0.185747    0.192039
     0.198040    0.210543    0.217310    0.231845    0.258527    0.263863
     0.269185    0.281922    0.287367    0.290570    0.291373    0.293107
     0.296774    0.305526    0.315487    0.334124    0.337078    0.337228
     0.338732    0.338986    0.339669    0.340435    0.340709    0.340816
     0.341122    0.341537    0.341872    0.342136    0.342195    0.342384
     0.343087    0.343649    0.345190    0.349282    0.427286    0.462270
     0.472559    0.500767    0.517704    0.543612    0.982912    0.991367

 Minimum Search - Taking Simple RFO Step
 Searching for Lamda that Minimizes Along All modes
 Value Taken    Lamda =  -0.00027913
 Step Taken.  Stepsize is  0.165249

                             Maximum     Tolerance    Cnvgd?
         Gradient           0.001982      0.000300      NO
         Displacement       0.065672      0.001200      NO
         Energy change     -0.000252      0.000001      NO


 New Cartesian Coordinates Obtained by Inverse Iteration

 Displacement from previous Coordinates is:  0.476431
 ----------------------------------------------------------------
             Standard Nuclear Orientation (Angstroms)
    I     Atom           X                Y                Z
 ----------------------------------------------------------------
    1      C       0.9579676794     1.2305495546     0.2996814138
    2      H       0.9778398110     1.2252389661     1.3984077944
    3      C       0.4886533034    -0.1625688775    -0.1347061060
    4      H       0.3643112729    -0.2086148067    -1.2192408303
    5      O      -0.8703788127    -0.3789525618     0.4633827176
    6      C       1.4078698063    -1.2758721046     0.3649543540
    7      H       1.3940410975    -1.2633909560     1.4613697947
    8      H       1.0126973621    -2.2414349471     0.0449779861
    9      C       2.8519528794    -1.1014994847    -0.1302598813
   10      H       2.8418367320    -1.1489393549    -1.2288755136
   11      C       3.7512189279    -2.2320028978     0.3801719847
   12      H       3.3881359104    -3.2097782793     0.0513160985
   13      H       4.7749898820    -2.1139279206     0.0132861915
   14      H       3.7882088460    -2.2399541489     1.4744896042
   15      C       3.3645975410     0.2827234521     0.2779703013
   16      H       4.3662419456     0.4499113542    -0.1318202882
   17      H       3.4635946536     0.3195245122     1.3712761244
   18      C       2.4218183208     1.3964385795    -0.1864474899
   19      H       2.7883980709     2.3635248776     0.1692872003
   20      H       2.4311776159     1.4494334102    -1.2824842074
   21      C       0.1129960191     2.4666683305    -0.1486490165
   22      H       0.8241175126     3.3021550844    -0.0910311718
   23      C      -0.3971353041     2.4075479974    -1.5946517450
   24      H      -0.8105159448     3.3779238993    -1.8833371122
   25      H       0.4093690928     2.1775212953    -2.2978130615
   26      H      -1.1865483024     1.6669390311    -1.7162301606
   27      C      -0.9935304057     2.8824055253     0.8401211180
   28      H      -0.5823975061     2.8649228481     1.8613891223
   29      O      -2.2099988285     2.1534560736     0.7748915465
   30      H      -1.2757357476     3.9163837675     0.6239519020
   31      H      -2.0284233301     1.2314740757     0.9870987884
   32      S      -1.8922400474    -1.4480351866    -0.1520767780
   33      O      -1.2069948737    -2.6533707833    -0.5706813320
   34      O      -3.0236969806    -1.5050931394     0.7412096595
   35      O      -2.3060392174    -0.6031317655    -1.4922764045
   36      H      -3.1122843304    -0.9825368411    -1.8728716990
 ----------------------------------------------------------------
 Molecular Point Group                 C1    NOp =  1
 Largest Abelian Subgroup              C1    NOp =  1
 Nuclear Repulsion Energy =  1466.0489099742 hartrees
 There are       68 alpha and       68 beta electrons
 Applying Cartesian multipole field
    Component          Value
    ---------          -----
     (2,0,0)        1.00000E-11
     (0,2,0)        2.00000E-11
     (0,0,2)       -3.00000E-11
 Nucleus-field energy     =     0.0000000435 hartrees
 Requested basis set is 6-311++G(d,p)
 There are 203 shells and 500 basis functions
 A cutoff of  1.0D-11 yielded  16757 shell pairs
 There are    101007 function pairs (    107062 Cartesian)
 Smallest overlap matrix eigenvalue = 1.43E-06

 Q-Chem warning in module stvman/mkSTV.C, line 306:

 Overlap eigenvalue is smaller than square root of threshold
 Use THRESH >= 12 to get rid of this warning

 Guess MOs from SCF MO coefficient file

 -----------------------------------------------------------------------
  General SCF calculation program by
  Eric Jon Sundstrom, Paul Horn, Yuezhi Mao, Dmitri Zuev, Alec White,
  David Stuck, Shaama M.S., Shane Yost, Joonho Lee, David Small,
  Daniel Levine, Susi Lehtola, Hugh Burton, Evgeny Epifanovsky
 -----------------------------------------------------------------------
 Exchange:     0.2000 Hartree-Fock + 0.0800 Slater + 0.7200 B88
 Correlation:  0.1900 VWN1RPA + 0.8100 LYP
 Using SG-1 standard quadrature grid
 using 6 threads for integral computing
 -------------------------------------------------------
 OpenMP Integral computing Module                
 Release: version 2.0, May 2017, Q-Chem Inc. Pleasanton 
 -------------------------------------------------------
 -------------------------------------------------------
 OpenMP BLAS3 based DFT computing Module                
 Release: version 1.0, May 2013, Q-Chem Inc. Pittsburgh 
 -------------------------------------------------------
 A restricted SCF calculation will be
 performed using DIIS
 SCF converges when DIIS error is below 1.0e-08
 ---------------------------------------
  Cycle       Energy         DIIS error
 ---------------------------------------
    1   -1167.6015479428      3.12e-04  
    2   -1167.6055157098      4.12e-05  
    3   -1167.6054705686      6.76e-05  
    4   -1167.6055671109      1.01e-05  
    5   -1167.6055688663      5.45e-06  
    6   -1167.6055695447      1.43e-06  
    7   -1167.6055695852      5.48e-07  
    8   -1167.6055695920      1.58e-07  
    9   -1167.6055695926      5.14e-08  
   10   -1167.6055695927      1.85e-08  
   11   -1167.6055695926      6.38e-09  Convergence criterion met
 ---------------------------------------
 SCF time:   CPU 758.99s  wall 133.00s 
 SCF   energy in the final basis set =    -1167.6055695926
 Total energy in the final basis set =    -1167.6055695926

 --------------------------------------------------------------

                    Orbital Energies (a.u.)
 --------------------------------------------------------------

 Alpha MOs
 -- Occupied --
-89.135 -19.204 -19.204 -19.156 -19.155 -19.109 -10.263 -10.213
-10.198 -10.190 -10.185 -10.185 -10.181 -10.179 -10.170 -10.161
 -8.191  -6.155  -6.154  -6.153  -1.206  -1.083  -1.071  -1.055
 -1.014  -0.867  -0.813  -0.778  -0.760  -0.702  -0.692  -0.684
 -0.648  -0.622  -0.588  -0.580  -0.569  -0.557  -0.519  -0.498
 -0.490  -0.485  -0.484  -0.473  -0.466  -0.446  -0.435  -0.429
 -0.416  -0.414  -0.410  -0.405  -0.400  -0.394  -0.382  -0.376
 -0.373  -0.366  -0.357  -0.351  -0.346  -0.344  -0.338  -0.330
 -0.328  -0.316  -0.311  -0.269
 -- Virtual --
 -0.032  -0.015  -0.006  -0.004   0.010   0.016   0.018   0.021
  0.026   0.033   0.035   0.038   0.043   0.045   0.051   0.053
  0.055   0.064   0.064   0.070   0.074   0.078   0.080   0.088
  0.089   0.091   0.095   0.096   0.099   0.103   0.107   0.111
  0.114   0.116   0.121   0.122   0.126   0.127   0.129   0.133
  0.135   0.137   0.142   0.146   0.147   0.148   0.152   0.153
  0.157   0.159   0.165   0.167   0.169   0.173   0.173   0.179
  0.180   0.182   0.188   0.190   0.193   0.196   0.198   0.202
  0.208   0.213   0.216   0.220   0.223   0.227   0.229   0.235
  0.239   0.243   0.247   0.248   0.252   0.261   0.262   0.269
  0.269   0.272   0.279   0.283   0.284   0.287   0.294   0.295
  0.299   0.303   0.309   0.312   0.317   0.318   0.326   0.329
  0.334   0.336   0.337   0.339   0.345   0.347   0.352   0.357
  0.358   0.365   0.367   0.374   0.381   0.388   0.394   0.400
  0.407   0.416   0.419   0.429   0.437   0.453   0.456   0.459
  0.470   0.482   0.485   0.493   0.495   0.503   0.506   0.515
  0.522   0.535   0.545   0.551   0.567   0.573   0.586   0.590
  0.594   0.604   0.618   0.624   0.635   0.639   0.651   0.657
  0.658   0.666   0.676   0.681   0.690   0.698   0.707   0.710
  0.726   0.730   0.739   0.744   0.749   0.756   0.759   0.763
  0.770   0.771   0.776   0.780   0.787   0.791   0.795   0.798
  0.819   0.823   0.838   0.846   0.857   0.881   0.895   0.918
  0.932   0.939   0.966   0.971   0.985   1.015   1.022   1.026
  1.046   1.055   1.067   1.072   1.088   1.102   1.107   1.120
  1.129   1.139   1.147   1.157   1.166   1.170   1.174   1.180
  1.190   1.196   1.214   1.229   1.234   1.247   1.262   1.282
  1.311   1.319   1.323   1.340   1.373   1.392   1.421   1.429
  1.447   1.454   1.476   1.479   1.493   1.511   1.517   1.527
  1.531   1.547   1.553   1.566   1.573   1.582   1.586   1.590
  1.603   1.606   1.611   1.614   1.622   1.628   1.634   1.637
  1.644   1.653   1.658   1.667   1.680   1.690   1.697   1.708
  1.712   1.729   1.730   1.732   1.748   1.766   1.774   1.784
  1.788   1.792   1.806   1.820   1.832   1.842   1.845   1.855
  1.866   1.874   1.885   1.889   1.923   1.940   1.945   1.977
  2.001   2.022   2.024   2.029   2.043   2.054   2.057   2.080
  2.108   2.121   2.144   2.160   2.179   2.184   2.194   2.223
  2.229   2.248   2.255   2.277   2.294   2.303   2.339   2.342
  2.377   2.389   2.401   2.404   2.424   2.441   2.474   2.482
  2.497   2.509   2.516   2.525   2.541   2.547   2.553   2.569
  2.573   2.593   2.609   2.630   2.632   2.641   2.670   2.680
  2.685   2.717   2.724   2.736   2.738   2.740   2.750   2.758
  2.774   2.788   2.802   2.805   2.806   2.821   2.831   2.834
  2.845   2.852   2.884   2.897   2.917   2.929   2.940   2.954
  2.961   2.973   2.983   2.999   3.012   3.021   3.026   3.037
  3.040   3.059   3.065   3.082   3.091   3.102   3.115   3.131
  3.174   3.181   3.201   3.218   3.246   3.272   3.293   3.361
  3.383   3.407   3.437   3.502   3.515   3.567   3.592   3.766
  3.783   3.789   3.814   3.824   3.828   3.837   3.861   3.870
  3.894   3.945   3.960   4.033   4.042   4.098   4.128   4.198
  4.253   4.287   4.304   4.361   4.395   4.980   4.981   5.010
  5.024   5.052   5.085   5.128   5.155   5.172   5.254   5.309
  5.418   5.458   5.506   5.713   8.177  17.252  17.359  17.475
 23.793  23.821  23.844  23.874  23.880  23.919  23.941  23.958
 23.979  24.023  49.838  49.858  49.886  49.920  49.965 189.280
 --------------------------------------------------------------

          Ground-State Mulliken Net Atomic Charges

     Atom                 Charge (a.u.)
  ----------------------------------------
      1 C                     0.584516
      2 H                     0.244304
      3 C                    -0.595574
      4 H                     0.254477
      5 O                    -0.075603
      6 C                    -0.981248
      7 H                     0.200719
      8 H                     0.217350
      9 C                     0.629136
     10 H                     0.176096
     11 C                    -0.724449
     12 H                     0.142985
     13 H                     0.147798
     14 H                     0.142277
     15 C                    -0.683781
     16 H                     0.167104
     17 H                     0.156202
     18 C                    -0.479379
     19 H                     0.154023
     20 H                     0.170680
     21 C                     0.283659
     22 H                     0.175224
     23 C                    -0.725314
     24 H                     0.163578
     25 H                     0.113959
     26 H                     0.238346
     27 C                    -0.551172
     28 H                     0.130495
     29 O                    -0.198773
     30 H                     0.178246
     31 H                     0.245094
     32 S                     0.280915
     33 O                    -0.121562
     34 O                    -0.089937
     35 O                    -0.312255
     36 H                     0.341865
  ----------------------------------------
  Sum of atomic charges =     0.000000

 -----------------------------------------------------------------
                    Cartesian Multipole Moments
 -----------------------------------------------------------------
    Charge (ESU x 10^10)
                -0.0000
    Dipole Moment (Debye)
         X       3.8720      Y       0.9284      Z      -1.9867
       Tot       4.4499
    Quadrupole Moments (Debye-Ang)
        XX    -108.5573     XY       3.9533     YY    -112.9660
        XZ       9.8019     YZ       1.4588     ZZ    -104.4370
    Octopole Moments (Debye-Ang^2)
       XXX     -24.4282    XXY     -23.8850    XYY       7.9740
       YYY      19.2847    XXZ     -37.0820    XYZ      -6.7378
       YYZ       2.7854    XZZ     -20.3860    YZZ      -7.4283
       ZZZ       7.7063
    Hexadecapole Moments (Debye-Ang^3)
      XXXX   -3001.9049   XXXY     133.6055   XXYY    -913.4607
      XYYY      54.2167   YYYY   -2176.8684   XXXZ      62.3301
      XXYZ      37.5794   XYYZ       3.7308   YYYZ      -6.5908
      XXZZ    -550.9044   XYZZ      39.0100   YYZZ    -451.5426
      XZZZ     -30.8353   YZZZ      16.0403   ZZZZ    -499.5576
 -----------------------------------------------------------------
 Calculating analytic gradient of the SCF energy
 Gradient of SCF Energy
            1           2           3           4           5           6
    1   0.0000220  -0.0000134  -0.0007006   0.0000603   0.0018087  -0.0001519
    2  -0.0000296  -0.0000838   0.0010287  -0.0003046  -0.0002244   0.0003638
    3   0.0004319   0.0001058  -0.0003153   0.0001266   0.0009257   0.0004716
            7           8           9          10          11          12
    1  -0.0000371  -0.0005653   0.0001650  -0.0000788   0.0000229   0.0000698
    2   0.0000181  -0.0003758   0.0002495  -0.0001357  -0.0002369  -0.0000195
    3  -0.0002000  -0.0003448  -0.0000478  -0.0000053   0.0000799   0.0000165
           13          14          15          16          17          18
    1  -0.0000451  -0.0000279   0.0001187  -0.0000427   0.0000013  -0.0000019
    2  -0.0000155   0.0000186  -0.0004299  -0.0001109   0.0001273   0.0001031
    3  -0.0000496  -0.0000444  -0.0001402  -0.0000026   0.0000443  -0.0001261
           19          20          21          22          23          24
    1  -0.0001300  -0.0001304  -0.0005682   0.0000428  -0.0007498   0.0003144
    2  -0.0001497  -0.0000040   0.0008439  -0.0002139  -0.0001633   0.0001417
    3   0.0000409  -0.0000224  -0.0004054   0.0000876   0.0000163  -0.0000367
           25          26          27          28          29          30
    1   0.0002567   0.0006652   0.0012461   0.0002464  -0.0002080  -0.0002452
    2   0.0000304   0.0003838   0.0004218  -0.0000475  -0.0009640  -0.0001079
    3  -0.0001823   0.0002297  -0.0004693   0.0000922   0.0000510   0.0001331
           31          32          33          34          35          36
    1  -0.0005400  -0.0015300   0.0013600  -0.0003280  -0.0003108   0.0000048
    2  -0.0003407   0.0017812  -0.0005792  -0.0004867  -0.0006730   0.0001846
    3  -0.0005918  -0.0000545   0.0002390  -0.0001436  -0.0001561   0.0002460
 Max gradient component =       1.809E-03
 RMS gradient           =       4.617E-04
 Gradient time:  CPU 201.55 s  wall 33.96 s
 Geometry Optimization Parameters
   NAtoms,    NIC,     NZ,  NCons,   NDum,   NFix, NCnnct, MaxDiis
       36     279       0       0       0       0       0       0

 Cartesian Hessian Update
 Hessian Updated using BFGS Update


** GEOMETRY OPTIMIZATION IN DELOCALIZED INTERNAL COORDINATES **
   Searching for a Minimum

   Optimization Cycle:  10

                       Coordinates (Angstroms)
     ATOM                X               Y               Z
      1  C         0.9579676794    1.2305495546    0.2996814138
      2  H         0.9778398110    1.2252389661    1.3984077944
      3  C         0.4886533034   -0.1625688775   -0.1347061060
      4  H         0.3643112729   -0.2086148067   -1.2192408303
      5  O        -0.8703788127   -0.3789525618    0.4633827176
      6  C         1.4078698063   -1.2758721046    0.3649543540
      7  H         1.3940410975   -1.2633909560    1.4613697947
      8  H         1.0126973621   -2.2414349471    0.0449779861
      9  C         2.8519528794   -1.1014994847   -0.1302598813
     10  H         2.8418367320   -1.1489393549   -1.2288755136
     11  C         3.7512189279   -2.2320028978    0.3801719847
     12  H         3.3881359104   -3.2097782793    0.0513160985
     13  H         4.7749898820   -2.1139279206    0.0132861915
     14  H         3.7882088460   -2.2399541489    1.4744896042
     15  C         3.3645975410    0.2827234521    0.2779703013
     16  H         4.3662419456    0.4499113542   -0.1318202882
     17  H         3.4635946536    0.3195245122    1.3712761244
     18  C         2.4218183208    1.3964385795   -0.1864474899
     19  H         2.7883980709    2.3635248776    0.1692872003
     20  H         2.4311776159    1.4494334102   -1.2824842074
     21  C         0.1129960191    2.4666683305   -0.1486490165
     22  H         0.8241175126    3.3021550844   -0.0910311718
     23  C        -0.3971353041    2.4075479974   -1.5946517450
     24  H        -0.8105159448    3.3779238993   -1.8833371122
     25  H         0.4093690928    2.1775212953   -2.2978130615
     26  H        -1.1865483024    1.6669390311   -1.7162301606
     27  C        -0.9935304057    2.8824055253    0.8401211180
     28  H        -0.5823975061    2.8649228481    1.8613891223
     29  O        -2.2099988285    2.1534560736    0.7748915465
     30  H        -1.2757357476    3.9163837675    0.6239519020
     31  H        -2.0284233301    1.2314740757    0.9870987884
     32  S        -1.8922400474   -1.4480351866   -0.1520767780
     33  O        -1.2069948737   -2.6533707833   -0.5706813320
     34  O        -3.0236969806   -1.5050931394    0.7412096595
     35  O        -2.3060392174   -0.6031317655   -1.4922764045
     36  H        -3.1122843304   -0.9825368411   -1.8728716990
   Point Group: c1    Number of degrees of freedom:   102


   Energy is  -1167.605569593

 Hessian Updated using BFGS Update

102 Hessian modes will be used to form the next step
  Hessian Eigenvalues:
     0.003023    0.003871    0.004844    0.005203    0.005606    0.006393
     0.008165    0.008648    0.013097    0.017149    0.018196    0.020473
     0.022599    0.034064    0.035362    0.037962    0.040250    0.043399
     0.045139    0.047038    0.048008    0.048681    0.049420    0.049822
     0.051407    0.053178    0.054573    0.055443    0.056161    0.056318
     0.056990    0.057831    0.058472    0.061553    0.068640    0.079040
     0.081780    0.083983    0.084526    0.095281    0.110754    0.118175
     0.134876    0.141359    0.141414    0.152738    0.154925    0.157200
     0.159614    0.159961    0.160001    0.160025    0.160096    0.160318
     0.161988    0.165960    0.175883    0.182473    0.184788    0.193809
     0.197505    0.211894    0.218448    0.232562    0.248965    0.264407
     0.269263    0.281917    0.285760    0.289850    0.292405    0.293182
     0.294978    0.301144    0.314689    0.335323    0.337034    0.337833
     0.338651    0.338784    0.339708    0.340409    0.340623    0.340788
     0.341278    0.341530    0.341913    0.342158    0.342199    0.342318
     0.342481    0.343656    0.347214    0.359514    0.428819    0.450803
     0.472066    0.496113    0.515965    0.541872    0.982575    0.990687

 Minimum Search - Taking Simple RFO Step
 Searching for Lamda that Minimizes Along All modes
 Value Taken    Lamda =  -0.00045563
 Step Taken.  Stepsize is  0.221183

                             Maximum     Tolerance    Cnvgd?
         Gradient           0.002974      0.000300      NO
         Displacement       0.062858      0.001200      NO
         Energy change      0.000038      0.000001      NO


 New Cartesian Coordinates Obtained by Inverse Iteration

 Displacement from previous Coordinates is:  0.798016
 ----------------------------------------------------------------
             Standard Nuclear Orientation (Angstroms)
    I     Atom           X                Y                Z
 ----------------------------------------------------------------
    1      C       0.9549968453     1.2278207431     0.2910647739
    2      H       0.9732591263     1.2189948710     1.3896380453
    3      C       0.4915329887    -0.1628959131    -0.1539180266
    4      H       0.3862903194    -0.2063908718    -1.2402402869
    5      O      -0.8755642958    -0.3797900572     0.4145879231
    6      C       1.4044143085    -1.2759501057     0.3583503891
    7      H       1.3773238813    -1.2596795253     1.4547492909
    8      H       1.0128013684    -2.2420980078     0.0362130996
    9      C       2.8533965255    -1.1017790382    -0.1205430968
   10      H       2.8565389540    -1.1528638984    -1.2192705718
   11      C       3.7466228725    -2.2292153989     0.4043675746
   12      H       3.3885379246    -3.2071647020     0.0710579046
   13      H       4.7753664880    -2.1098081416     0.0520515255
   14      H       3.7676414490    -2.2359277618     1.4992744846
   15      C       3.3614851309     0.2851886576     0.2877791749
   16      H       4.3650994616     0.4545492876    -0.1158355057
   17      H       3.4531989211     0.3248749986     1.3817584451
   18      C       2.4210215859     1.3952804527    -0.1877673706
   19      H       2.7855674942     2.3648024889     0.1643970542
   20      H       2.4364187584     1.4419878182    -1.2840255460
   21      C       0.1069509673     2.4610979999    -0.1550206347
   22      H       0.8300735816     3.2883873961    -0.1578368145
   23      C      -0.4704139481     2.3632860820    -1.5731450108
   24      H      -0.8932388965     3.3267775632    -1.8706403385
   25      H       0.2989651371     2.1052247611    -2.3069153883
   26      H      -1.2703691078     1.6256370406    -1.6330638149
   27      C      -0.9434349775     2.9282210089     0.8724278290
   28      H      -0.4800996799     2.9543983511     1.8708831115
   29      O      -2.1642645778     2.2068099049     0.9112274091
   30      H      -1.2334117354     3.9524518112     0.6234742741
   31      H      -1.9740262762     1.2879248587     1.1315776815
   32      S      -1.8851903829    -1.4563564459    -0.2179782775
   33      O      -1.2000503700    -2.6673118063    -0.6188202901
   34      O      -3.0341319152    -1.5045027312     0.6527623955
   35      O      -2.2721395530    -0.6213033226    -1.5714795598
   36      H      -3.0650537225    -1.0050397885    -1.9753609480
 ----------------------------------------------------------------
 Molecular Point Group                 C1    NOp =  1
 Largest Abelian Subgroup              C1    NOp =  1
 Nuclear Repulsion Energy =  1464.2695499497 hartrees
 There are       68 alpha and       68 beta electrons
 Applying Cartesian multipole field
    Component          Value
    ---------          -----
     (2,0,0)        1.00000E-11
     (0,2,0)        2.00000E-11
     (0,0,2)       -3.00000E-11
 Nucleus-field energy     =     0.0000000431 hartrees
 Requested basis set is 6-311++G(d,p)
 There are 203 shells and 500 basis functions
 A cutoff of  1.0D-11 yielded  16747 shell pairs
 There are    100843 function pairs (    106863 Cartesian)
 Smallest overlap matrix eigenvalue = 1.43E-06

 Q-Chem warning in module stvman/mkSTV.C, line 306:

 Overlap eigenvalue is smaller than square root of threshold
 Use THRESH >= 12 to get rid of this warning

 Guess MOs from SCF MO coefficient file

 -----------------------------------------------------------------------
  General SCF calculation program by
  Eric Jon Sundstrom, Paul Horn, Yuezhi Mao, Dmitri Zuev, Alec White,
  David Stuck, Shaama M.S., Shane Yost, Joonho Lee, David Small,
  Daniel Levine, Susi Lehtola, Hugh Burton, Evgeny Epifanovsky
 -----------------------------------------------------------------------
 Exchange:     0.2000 Hartree-Fock + 0.0800 Slater + 0.7200 B88
 Correlation:  0.1900 VWN1RPA + 0.8100 LYP
 Using SG-1 standard quadrature grid
 using 6 threads for integral computing
 -------------------------------------------------------
 OpenMP Integral computing Module                
 Release: version 2.0, May 2017, Q-Chem Inc. Pleasanton 
 -------------------------------------------------------
 -------------------------------------------------------
 OpenMP BLAS3 based DFT computing Module                
 Release: version 1.0, May 2013, Q-Chem Inc. Pittsburgh 
 -------------------------------------------------------
 A restricted SCF calculation will be
 performed using DIIS
 SCF converges when DIIS error is below 1.0e-08
 ---------------------------------------
  Cycle       Energy         DIIS error
 ---------------------------------------
    1   -1167.5964179991      4.70e-04  
    2   -1167.6053113333      1.02e-04  
    3   -1167.6046765638      2.01e-04  
    4   -1167.6055691121      1.90e-05  
    5   -1167.6055748987      1.04e-05  
    6   -1167.6055771684      1.71e-06  
    7   -1167.6055772164      9.69e-07  
    8   -1167.6055772363      2.25e-07  
    9   -1167.6055772374      5.27e-08  
   10   -1167.6055772376      1.61e-08  
   11   -1167.6055772376      6.14e-09  Convergence criterion met
 ---------------------------------------
 SCF time:   CPU 757.65s  wall 133.00s 
 SCF   energy in the final basis set =    -1167.6055772376
 Total energy in the final basis set =    -1167.6055772376

 --------------------------------------------------------------

                    Orbital Energies (a.u.)
 --------------------------------------------------------------

 Alpha MOs
 -- Occupied --
-89.134 -19.204 -19.203 -19.155 -19.155 -19.111 -10.263 -10.214
-10.198 -10.190 -10.186 -10.185 -10.181 -10.179 -10.169 -10.161
 -8.191  -6.155  -6.154  -6.152  -1.205  -1.082  -1.070  -1.054
 -1.015  -0.867  -0.813  -0.778  -0.760  -0.702  -0.692  -0.684
 -0.648  -0.622  -0.588  -0.580  -0.569  -0.557  -0.517  -0.498
 -0.491  -0.485  -0.484  -0.473  -0.466  -0.446  -0.435  -0.428
 -0.416  -0.414  -0.409  -0.406  -0.399  -0.394  -0.383  -0.376
 -0.372  -0.365  -0.357  -0.350  -0.346  -0.344  -0.338  -0.330
 -0.328  -0.316  -0.311  -0.269
 -- Virtual --
 -0.032  -0.015  -0.006  -0.005   0.010   0.016   0.017   0.022
  0.026   0.032   0.035   0.038   0.043   0.045   0.051   0.053
  0.055   0.063   0.064   0.070   0.073   0.079   0.081   0.088
  0.089   0.091   0.095   0.095   0.099   0.104   0.107   0.112
  0.113   0.116   0.121   0.122   0.126   0.127   0.129   0.133
  0.134   0.136   0.141   0.146   0.147   0.147   0.153   0.155
  0.158   0.159   0.164   0.167   0.169   0.172   0.173   0.177
  0.180   0.181   0.187   0.190   0.193   0.197   0.197   0.202
  0.206   0.213   0.217   0.219   0.223   0.227   0.228   0.235
  0.239   0.242   0.246   0.250   0.252   0.260   0.262   0.268
  0.269   0.273   0.279   0.284   0.284   0.287   0.294   0.296
  0.299   0.304   0.309   0.313   0.316   0.318   0.326   0.328
  0.333   0.336   0.338   0.338   0.344   0.346   0.354   0.356
  0.360   0.364   0.366   0.375   0.380   0.385   0.393   0.400
  0.408   0.414   0.420   0.431   0.442   0.453   0.453   0.461
  0.471   0.478   0.482   0.491   0.493   0.499   0.508   0.510
  0.520   0.535   0.546   0.552   0.566   0.572   0.587   0.589
  0.594   0.605   0.620   0.624   0.636   0.639   0.653   0.657
  0.663   0.667   0.674   0.680   0.688   0.698   0.707   0.708
  0.727   0.730   0.738   0.744   0.749   0.754   0.761   0.762
  0.771   0.773   0.776   0.778   0.785   0.792   0.794   0.800
  0.819   0.825   0.838   0.845   0.858   0.881   0.898   0.918
  0.930   0.936   0.964   0.970   0.986   1.015   1.022   1.026
  1.044   1.055   1.067   1.073   1.089   1.101   1.108   1.123
  1.132   1.143   1.150   1.159   1.167   1.168   1.176   1.180
  1.189   1.195   1.215   1.226   1.238   1.243   1.261   1.279
  1.311   1.319   1.321   1.339   1.369   1.397   1.418   1.431
  1.447   1.453   1.477   1.478   1.491   1.507   1.516   1.525
  1.532   1.544   1.555   1.564   1.572   1.582   1.586   1.591
  1.601   1.604   1.613   1.615   1.623   1.627   1.633   1.637
  1.645   1.653   1.659   1.668   1.680   1.690   1.698   1.705
  1.714   1.727   1.729   1.732   1.752   1.767   1.774   1.787
  1.789   1.791   1.805   1.816   1.831   1.839   1.845   1.856
  1.862   1.873   1.885   1.888   1.921   1.943   1.947   1.976
  2.001   2.020   2.023   2.030   2.040   2.053   2.060   2.082
  2.106   2.121   2.144   2.153   2.178   2.182   2.194   2.222
  2.231   2.243   2.250   2.274   2.292   2.303   2.336   2.342
  2.379   2.390   2.400   2.406   2.424   2.442   2.475   2.481
  2.496   2.508   2.516   2.524   2.542   2.546   2.554   2.569
  2.574   2.593   2.608   2.631   2.632   2.637   2.673   2.677
  2.685   2.717   2.723   2.737   2.738   2.742   2.750   2.757
  2.777   2.790   2.801   2.805   2.807   2.820   2.831   2.835
  2.848   2.851   2.887   2.889   2.914   2.930   2.939   2.955
  2.960   2.971   2.986   2.998   3.013   3.020   3.028   3.036
  3.041   3.056   3.064   3.084   3.089   3.101   3.109   3.136
  3.176   3.185   3.202   3.217   3.246   3.274   3.290   3.359
  3.383   3.405   3.438   3.507   3.515   3.568   3.593   3.767
  3.782   3.789   3.813   3.826   3.829   3.836   3.858   3.870
  3.892   3.947   3.962   4.033   4.040   4.100   4.128   4.199
  4.257   4.289   4.308   4.362   4.397   4.977   4.982   5.010
  5.025   5.051   5.082   5.122   5.156   5.170   5.250   5.310
  5.425   5.451   5.503   5.701   8.177  17.252  17.358  17.473
 23.795  23.821  23.845  23.874  23.880  23.919  23.941  23.958
 23.979  24.026  49.839  49.858  49.887  49.918  49.961 189.280
 --------------------------------------------------------------

          Ground-State Mulliken Net Atomic Charges

     Atom                 Charge (a.u.)
  ----------------------------------------
      1 C                     0.598593
      2 H                     0.241923
      3 C                    -0.599503
      4 H                     0.253538
      5 O                    -0.079694
      6 C                    -0.990955
      7 H                     0.199957
      8 H                     0.215952
      9 C                     0.632038
     10 H                     0.175884
     11 C                    -0.724535
     12 H                     0.143092
     13 H                     0.147341
     14 H                     0.142163
     15 C                    -0.693156
     16 H                     0.166870
     17 H                     0.157129
     18 C                    -0.482513
     19 H                     0.153382
     20 H                     0.176434
     21 C                     0.260180
     22 H                     0.176989
     23 C                    -0.706676
     24 H                     0.166014
     25 H                     0.112564
     26 H                     0.244401
     27 C                    -0.555604
     28 H                     0.130020
     29 O                    -0.200030
     30 H                     0.178610
     31 H                     0.253256
     32 S                     0.290670
     33 O                    -0.126190
     34 O                    -0.089823
     35 O                    -0.314130
     36 H                     0.345812
  ----------------------------------------
  Sum of atomic charges =     0.000000

 -----------------------------------------------------------------
                    Cartesian Multipole Moments
 -----------------------------------------------------------------
    Charge (ESU x 10^10)
                 0.0000
    Dipole Moment (Debye)
         X       3.8963      Y       0.9141      Z      -2.0617
       Tot       4.5019
    Quadrupole Moments (Debye-Ang)
        XX    -108.8521     XY       3.9581     YY    -113.1723
        XZ      10.1092     YZ       1.0627     ZZ    -103.9949
    Octopole Moments (Debye-Ang^2)
       XXX     -23.5630    XXY     -23.0447    XYY       7.9210
       YYY      18.8223    XXZ     -36.6484    XYZ      -5.6869
       YYZ       2.9341    XZZ     -22.1159    YZZ      -8.7963
       ZZZ      10.0511
    Hexadecapole Moments (Debye-Ang^3)
      XXXX   -2992.4362   XXXY     130.1839   XXYY    -913.1916
      XYYY      56.9911   YYYY   -2193.1969   XXXZ      48.3628
      XXYZ      28.3548   XYYZ       2.4439   YYYZ     -30.1491
      XXZZ    -546.2652   XYZZ      44.1948   YYZZ    -457.7516
      XZZZ     -40.8557   YZZZ      -3.1608   ZZZZ    -511.7037
 -----------------------------------------------------------------
 Calculating analytic gradient of the SCF energy
 Gradient of SCF Energy
            1           2           3           4           5           6
    1  -0.0001125   0.0000735  -0.0008260  -0.0002719   0.0033745   0.0001016
    2   0.0000504   0.0003348   0.0018807  -0.0005350   0.0011248  -0.0000569
    3  -0.0002814  -0.0000583  -0.0001282   0.0003364   0.0008669   0.0002468
            7           8           9          10          11          12
    1  -0.0001174  -0.0005666  -0.0002598   0.0000149  -0.0002242  -0.0000654
    2   0.0002221  -0.0002430  -0.0002790  -0.0001009  -0.0000874   0.0001525
    3  -0.0000330  -0.0003035   0.0001411  -0.0001601  -0.0000054  -0.0000217
           13          14          15          16          17          18
    1  -0.0000486  -0.0000118   0.0002190  -0.0002082   0.0000855   0.0001344
    2   0.0000924   0.0000262   0.0000470   0.0001778   0.0000131  -0.0004365
    3  -0.0000722   0.0000546  -0.0000581  -0.0000133   0.0001562  -0.0002387
           19          20          21          22          23          24
    1   0.0000905   0.0000662  -0.0007942   0.0001972   0.0007202  -0.0000173
    2  -0.0000012  -0.0001431  -0.0004113  -0.0003602  -0.0001726  -0.0001033
    3   0.0000062   0.0002077   0.0002989   0.0001226  -0.0005452   0.0000564
           25          26          27          28          29          30
    1  -0.0001932  -0.0000935   0.0003538  -0.0003069   0.0000921  -0.0003401
    2   0.0000284  -0.0000846   0.0003777  -0.0001913   0.0009549  -0.0002779
    3  -0.0001205   0.0005790  -0.0002163   0.0002637   0.0002320   0.0001040
           31          32          33          34          35          36
    1   0.0000790  -0.0002078   0.0000146  -0.0002441  -0.0004205  -0.0002873
    2   0.0003816  -0.0006364  -0.0005608  -0.0000538  -0.0017346   0.0006055
    3   0.0004236  -0.0013875  -0.0000996  -0.0006210   0.0004981  -0.0002305
 Max gradient component =       3.375E-03
 RMS gradient           =       5.374E-04
 Gradient time:  CPU 201.52 s  wall 33.95 s
 Geometry Optimization Parameters
   NAtoms,    NIC,     NZ,  NCons,   NDum,   NFix, NCnnct, MaxDiis
       36     279       0       0       0       0       0       0

 Cartesian Hessian Update
 Hessian Updated using BFGS Update


** GEOMETRY OPTIMIZATION IN DELOCALIZED INTERNAL COORDINATES **
   Searching for a Minimum

   Optimization Cycle:  11

                       Coordinates (Angstroms)
     ATOM                X               Y               Z
      1  C         0.9549968453    1.2278207431    0.2910647739
      2  H         0.9732591263    1.2189948710    1.3896380453
      3  C         0.4915329887   -0.1628959131   -0.1539180266
      4  H         0.3862903194   -0.2063908718   -1.2402402869
      5  O        -0.8755642958   -0.3797900572    0.4145879231
      6  C         1.4044143085   -1.2759501057    0.3583503891
      7  H         1.3773238813   -1.2596795253    1.4547492909
      8  H         1.0128013684   -2.2420980078    0.0362130996
      9  C         2.8533965255   -1.1017790382   -0.1205430968
     10  H         2.8565389540   -1.1528638984   -1.2192705718
     11  C         3.7466228725   -2.2292153989    0.4043675746
     12  H         3.3885379246   -3.2071647020    0.0710579046
     13  H         4.7753664880   -2.1098081416    0.0520515255
     14  H         3.7676414490   -2.2359277618    1.4992744846
     15  C         3.3614851309    0.2851886576    0.2877791749
     16  H         4.3650994616    0.4545492876   -0.1158355057
     17  H         3.4531989211    0.3248749986    1.3817584451
     18  C         2.4210215859    1.3952804527   -0.1877673706
     19  H         2.7855674942    2.3648024889    0.1643970542
     20  H         2.4364187584    1.4419878182   -1.2840255460
     21  C         0.1069509673    2.4610979999   -0.1550206347
     22  H         0.8300735816    3.2883873961   -0.1578368145
     23  C        -0.4704139481    2.3632860820   -1.5731450108
     24  H        -0.8932388965    3.3267775632   -1.8706403385
     25  H         0.2989651371    2.1052247611   -2.3069153883
     26  H        -1.2703691078    1.6256370406   -1.6330638149
     27  C        -0.9434349775    2.9282210089    0.8724278290
     28  H        -0.4800996799    2.9543983511    1.8708831115
     29  O        -2.1642645778    2.2068099049    0.9112274091
     30  H        -1.2334117354    3.9524518112    0.6234742741
     31  H        -1.9740262762    1.2879248587    1.1315776815
     32  S        -1.8851903829   -1.4563564459   -0.2179782775
     33  O        -1.2000503700   -2.6673118063   -0.6188202901
     34  O        -3.0341319152   -1.5045027312    0.6527623955
     35  O        -2.2721395530   -0.6213033226   -1.5714795598
     36  H        -3.0650537225   -1.0050397885   -1.9753609480
   Point Group: c1    Number of degrees of freedom:   102


   Energy is  -1167.605577238

 Hessian Updated using BFGS Update

102 Hessian modes will be used to form the next step
  Hessian Eigenvalues:
     0.002981    0.004736    0.004893    0.005527    0.006393    0.007132
     0.008168    0.009366    0.014038    0.016834    0.017157    0.020750
     0.022642    0.034233    0.035341    0.037916    0.040250    0.043420
     0.046002    0.047062    0.048023    0.048940    0.049403    0.049938
     0.050926    0.053464    0.054578    0.055444    0.056159    0.056616
     0.056990    0.058044    0.058867    0.063296    0.067700    0.079089
     0.081795    0.084012    0.084456    0.095133    0.110894    0.118694
     0.134255    0.140605    0.144670    0.150770    0.154171    0.157113
     0.159817    0.159883    0.160000    0.160025    0.160089    0.160370
     0.162206    0.164528    0.176242    0.184769    0.185614    0.196305
     0.201026    0.210093    0.216331    0.232257    0.259970    0.264904
     0.269162    0.282163    0.286286    0.287968    0.290845    0.292850
     0.295241    0.301137    0.316538    0.332398    0.337041    0.337293
     0.338601    0.338779    0.339679    0.340277    0.340633    0.340805
     0.341207    0.341533    0.342058    0.342123    0.342233    0.342273
     0.342496    0.343656    0.344480    0.348560    0.426637    0.467011
     0.474665    0.505727    0.516555    0.555444    0.980830    0.990214

 Minimum Search - Taking Simple RFO Step
 Searching for Lamda that Minimizes Along All modes
 Value Taken    Lamda =  -0.00041656
 Step Taken.  Stepsize is  0.139696

                             Maximum     Tolerance    Cnvgd?
         Gradient           0.005556      0.000300      NO
         Displacement       0.080578      0.001200      NO
         Energy change     -0.000008      0.000001      NO


 New Cartesian Coordinates Obtained by Inverse Iteration

 Displacement from previous Coordinates is:  0.593652
 ----------------------------------------------------------------
             Standard Nuclear Orientation (Angstroms)
    I     Atom           X                Y                Z
 ----------------------------------------------------------------
    1      C       0.9553700451     1.2167910829     0.2904211155
    2      H       0.9703576275     1.2109430801     1.3890845061
    3      C       0.4976685594    -0.1800090748    -0.1467726487
    4      H       0.3833045826    -0.2252069304    -1.2325516685
    5      O      -0.8702132922    -0.3966081032     0.4376332939
    6      C       1.4179767753    -1.2862119325     0.3654166252
    7      H       1.3954025612    -1.2690221177     1.4620234169
    8      H       1.0348907173    -2.2562526548     0.0472812422
    9      C       2.8656216878    -1.1012616532    -0.1172220827
   10      H       2.8666530086    -1.1505271471    -1.2157577793
   11      C       3.7680738596    -2.2232263005     0.4045465385
   12      H       3.4152462564    -3.2039461920     0.0731743472
   13      H       4.7949977776    -2.0980961797     0.0488949881
   14      H       3.7932895490    -2.2296093941     1.4993205288
   15      C       3.3658098514     0.2876050284     0.2922822096
   16      H       4.3702950496     0.4600539600    -0.1085058501
   17      H       3.4542376041     0.3272226883     1.3862734998
   18      C       2.4213280071     1.3931612788    -0.1847903628
   19      H       2.7796837707     2.3643055116     0.1693383003
   20      H       2.4389113950     1.4418201675    -1.2811967523
   21      C       0.1061778739     2.4482812461    -0.1620769019
   22      H       0.8205887514     3.2831929239    -0.1413310351
   23      C      -0.4396443023     2.3653469676    -1.5939243307
   24      H      -0.8576863667     3.3318387386    -1.8891909611
   25      H       0.3494779997     2.1206140759    -2.3112926290
   26      H      -1.2348993164     1.6260372287    -1.6864315608
   27      C      -0.9710814889     2.8965947800     0.8461945677
   28      H      -0.5288688431     2.9192493210     1.8539189126
   29      O      -2.1846245724     2.1626831692     0.8493564494
   30      H      -1.2613659755     3.9215651415     0.5992037408
   31      H      -1.9889050308     1.2501817225     1.0897734761
   32      S      -1.9013922123    -1.4368553867    -0.2036787493
   33      O      -1.2350322753    -2.6224666244    -0.6997915805
   34      O      -3.0119052270    -1.5306361851     0.7124922456
   35      O      -2.3425952598    -0.5276122905    -1.4936612269
   36      H      -3.1510344965    -0.8943013670    -1.8826729803
 ----------------------------------------------------------------
 Molecular Point Group                 C1    NOp =  1
 Largest Abelian Subgroup              C1    NOp =  1
 Nuclear Repulsion Energy =  1465.3033185956 hartrees
 There are       68 alpha and       68 beta electrons
 Applying Cartesian multipole field
    Component          Value
    ---------          -----
     (2,0,0)        1.00000E-11
     (0,2,0)        2.00000E-11
     (0,0,2)       -3.00000E-11
 Nucleus-field energy     =     0.0000000431 hartrees
 Requested basis set is 6-311++G(d,p)
 There are 203 shells and 500 basis functions
 A cutoff of  1.0D-11 yielded  16749 shell pairs
 There are    100924 function pairs (    106967 Cartesian)
 Smallest overlap matrix eigenvalue = 1.44E-06

 Q-Chem warning in module stvman/mkSTV.C, line 306:

 Overlap eigenvalue is smaller than square root of threshold
 Use THRESH >= 12 to get rid of this warning

 Guess MOs from SCF MO coefficient file

 -----------------------------------------------------------------------
  General SCF calculation program by
  Eric Jon Sundstrom, Paul Horn, Yuezhi Mao, Dmitri Zuev, Alec White,
  David Stuck, Shaama M.S., Shane Yost, Joonho Lee, David Small,
  Daniel Levine, Susi Lehtola, Hugh Burton, Evgeny Epifanovsky
 -----------------------------------------------------------------------
 Exchange:     0.2000 Hartree-Fock + 0.0800 Slater + 0.7200 B88
 Correlation:  0.1900 VWN1RPA + 0.8100 LYP
 Using SG-1 standard quadrature grid
 using 6 threads for integral computing
 -------------------------------------------------------
 OpenMP Integral computing Module                
 Release: version 2.0, May 2017, Q-Chem Inc. Pleasanton 
 -------------------------------------------------------
 -------------------------------------------------------
 OpenMP BLAS3 based DFT computing Module                
 Release: version 1.0, May 2013, Q-Chem Inc. Pittsburgh 
 -------------------------------------------------------
 A restricted SCF calculation will be
 performed using DIIS
 SCF converges when DIIS error is below 1.0e-08
 ---------------------------------------
  Cycle       Energy         DIIS error
 ---------------------------------------
    1   -1167.5928717564      5.30e-04  
    2   -1167.6047886203      1.99e-04  
    3   -1167.6027972324      3.60e-04  
    4   -1167.6056958120      1.90e-05  
    5   -1167.6057000181      1.39e-05  
    6   -1167.6057041068      2.31e-06  
    7   -1167.6057041826      1.47e-06  
    8   -1167.6057042323      2.45e-07  
    9   -1167.6057042338      8.04e-08  
   10   -1167.6057042338      3.45e-08  
   11   -1167.6057042338      9.75e-09  Convergence criterion met
 ---------------------------------------
 SCF time:   CPU 758.65s  wall 133.00s 
 SCF   energy in the final basis set =    -1167.6057042338
 Total energy in the final basis set =    -1167.6057042338

 --------------------------------------------------------------

                    Orbital Energies (a.u.)
 --------------------------------------------------------------

 Alpha MOs
 -- Occupied --
-89.133 -19.203 -19.202 -19.155 -19.154 -19.110 -10.264 -10.214
-10.199 -10.191 -10.186 -10.185 -10.183 -10.179 -10.170 -10.161
 -8.190  -6.154  -6.153  -6.151  -1.205  -1.081  -1.069  -1.054
 -1.015  -0.868  -0.814  -0.779  -0.760  -0.701  -0.692  -0.684
 -0.648  -0.622  -0.588  -0.580  -0.569  -0.557  -0.517  -0.499
 -0.490  -0.484  -0.484  -0.473  -0.467  -0.446  -0.435  -0.428
 -0.417  -0.413  -0.409  -0.406  -0.400  -0.393  -0.383  -0.376
 -0.372  -0.366  -0.357  -0.350  -0.346  -0.344  -0.338  -0.330
 -0.328  -0.317  -0.311  -0.269
 -- Virtual --
 -0.031  -0.016  -0.006  -0.005   0.010   0.016   0.018   0.022
  0.026   0.033   0.035   0.038   0.043   0.045   0.052   0.053
  0.055   0.063   0.064   0.070   0.073   0.078   0.081   0.088
  0.089   0.091   0.095   0.096   0.098   0.104   0.107   0.111
  0.114   0.116   0.121   0.122   0.126   0.127   0.129   0.133
  0.134   0.137   0.141   0.145   0.147   0.147   0.152   0.154
  0.157   0.159   0.165   0.167   0.169   0.172   0.174   0.177
  0.180   0.182   0.188   0.190   0.193   0.197   0.198   0.202
  0.208   0.213   0.215   0.219   0.222   0.227   0.229   0.234
  0.238   0.243   0.247   0.249   0.252   0.261   0.262   0.268
  0.269   0.272   0.279   0.283   0.284   0.287   0.295   0.295
  0.299   0.303   0.309   0.312   0.317   0.318   0.325   0.329
  0.334   0.336   0.337   0.339   0.344   0.346   0.353   0.357
  0.359   0.365   0.367   0.375   0.380   0.387   0.393   0.399
  0.407   0.415   0.419   0.429   0.439   0.453   0.458   0.462
  0.470   0.481   0.485   0.492   0.492   0.501   0.505   0.511
  0.519   0.536   0.545   0.552   0.568   0.572   0.587   0.589
  0.593   0.605   0.618   0.624   0.635   0.639   0.652   0.656
  0.660   0.665   0.674   0.680   0.690   0.697   0.707   0.709
  0.726   0.730   0.737   0.745   0.749   0.755   0.760   0.762
  0.770   0.772   0.776   0.778   0.786   0.791   0.794   0.800
  0.818   0.826   0.838   0.845   0.858   0.881   0.897   0.918
  0.932   0.937   0.962   0.971   0.985   1.014   1.022   1.024
  1.045   1.055   1.067   1.072   1.087   1.103   1.107   1.122
  1.130   1.142   1.150   1.156   1.167   1.169   1.173   1.181
  1.193   1.195   1.211   1.232   1.232   1.247   1.260   1.278
  1.315   1.320   1.323   1.343   1.373   1.396   1.422   1.430
  1.448   1.454   1.477   1.480   1.490   1.511   1.516   1.525
  1.535   1.546   1.553   1.568   1.573   1.581   1.584   1.590
  1.601   1.602   1.613   1.615   1.622   1.628   1.633   1.637
  1.645   1.654   1.658   1.667   1.681   1.689   1.697   1.709
  1.714   1.727   1.729   1.732   1.750   1.767   1.773   1.786
  1.788   1.791   1.809   1.817   1.832   1.842   1.844   1.856
  1.865   1.876   1.885   1.887   1.924   1.940   1.945   1.976
  2.000   2.019   2.025   2.030   2.041   2.054   2.059   2.082
  2.105   2.121   2.145   2.155   2.177   2.183   2.194   2.222
  2.230   2.247   2.250   2.274   2.293   2.303   2.333   2.340
  2.377   2.389   2.401   2.404   2.424   2.442   2.474   2.480
  2.496   2.508   2.516   2.526   2.542   2.546   2.553   2.569
  2.573   2.592   2.608   2.630   2.631   2.638   2.671   2.678
  2.684   2.716   2.724   2.737   2.739   2.743   2.753   2.758
  2.774   2.788   2.801   2.806   2.807   2.821   2.828   2.835
  2.846   2.850   2.884   2.890   2.914   2.930   2.940   2.955
  2.960   2.970   2.984   3.001   3.013   3.022   3.027   3.038
  3.043   3.055   3.062   3.080   3.090   3.101   3.112   3.133
  3.176   3.184   3.201   3.219   3.247   3.273   3.289   3.363
  3.383   3.406   3.438   3.505   3.515   3.568   3.592   3.766
  3.782   3.788   3.813   3.826   3.827   3.837   3.860   3.872
  3.893   3.942   3.958   4.032   4.043   4.097   4.126   4.199
  4.255   4.286   4.305   4.361   4.394   4.980   4.985   5.010
  5.025   5.052   5.085   5.126   5.161   5.172   5.250   5.310
  5.422   5.451   5.505   5.703   8.177  17.254  17.360  17.474
 23.793  23.820  23.843  23.873  23.880  23.918  23.940  23.958
 23.978  24.027  49.840  49.859  49.887  49.920  49.963 189.279
 --------------------------------------------------------------

          Ground-State Mulliken Net Atomic Charges

     Atom                 Charge (a.u.)
  ----------------------------------------
      1 C                     0.528561
      2 H                     0.242756
      3 C                    -0.504720
      4 H                     0.250060
      5 O                    -0.076042
      6 C                    -0.970556
      7 H                     0.199955
      8 H                     0.209374
      9 C                     0.629620
     10 H                     0.176110
     11 C                    -0.730413
     12 H                     0.143422
     13 H                     0.147567
     14 H                     0.141852
     15 C                    -0.688338
     16 H                     0.167238
     17 H                     0.156696
     18 C                    -0.485604
     19 H                     0.154410
     20 H                     0.174313
     21 C                     0.274187
     22 H                     0.175267
     23 C                    -0.742196
     24 H                     0.162403
     25 H                     0.114571
     26 H                     0.255509
     27 C                    -0.543136
     28 H                     0.130922
     29 O                    -0.192769
     30 H                     0.177973
     31 H                     0.244344
     32 S                     0.270536
     33 O                    -0.121395
     34 O                    -0.091145
     35 O                    -0.326222
     36 H                     0.344890
  ----------------------------------------
  Sum of atomic charges =     0.000000

 -----------------------------------------------------------------
                    Cartesian Multipole Moments
 -----------------------------------------------------------------
    Charge (ESU x 10^10)
                 0.0000
    Dipole Moment (Debye)
         X       3.9225      Y       1.0153      Z      -1.9066
       Tot       4.4779
    Quadrupole Moments (Debye-Ang)
        XX    -108.2020     XY       3.3600     YY    -113.1444
        XZ       9.8540     YZ       0.8002     ZZ    -104.5288
    Octopole Moments (Debye-Ang^2)
       XXX     -25.4061    XXY     -22.3051    XYY       9.2652
       YYY      18.3330    XXZ     -36.7746    XYZ      -5.3087
       YYZ       4.6500    XZZ     -20.3769    YZZ      -6.9432
       ZZZ      11.0039
    Hexadecapole Moments (Debye-Ang^3)
      XXXX   -3004.3451   XXXY     131.1015   XXYY    -916.0116
      XYYY      54.8670   YYYY   -2158.5391   XXXZ      52.8287
      XXYZ      30.9711   XYYZ      -1.5066   YYYZ     -21.2834
      XXZZ    -553.6937   XYZZ      39.2805   YYZZ    -454.4090
      XZZZ     -43.5135   YZZZ       5.2895   ZZZZ    -510.4573
 -----------------------------------------------------------------
 Calculating analytic gradient of the SCF energy
 Gradient of SCF Energy
            1           2           3           4           5           6
    1  -0.0001846   0.0000757   0.0008913  -0.0001207  -0.0013500   0.0001238
    2  -0.0002556  -0.0000309  -0.0003403   0.0001602  -0.0002956  -0.0005234
    3  -0.0001364  -0.0000640  -0.0002635  -0.0000972   0.0002971  -0.0000333
            7           8           9          10          11          12
    1   0.0000612   0.0003504  -0.0001358   0.0000188  -0.0000317  -0.0000802
    2   0.0000601   0.0002892   0.0000594  -0.0000306   0.0001087   0.0000389
    3   0.0001014   0.0002407   0.0000566  -0.0000314  -0.0000057  -0.0000036
           13          14          15          16          17          18
    1   0.0000130   0.0000076   0.0000141  -0.0000155   0.0000175   0.0000326
    2  -0.0000139   0.0000030   0.0000027   0.0000743  -0.0000028  -0.0000354
    3  -0.0000113   0.0000220   0.0000509  -0.0000391  -0.0000051   0.0000211
           19          20          21          22          23          24
    1   0.0001231  -0.0000315   0.0000333  -0.0000975   0.0001428  -0.0000073
    2   0.0000497  -0.0000030  -0.0001294   0.0001380   0.0001417   0.0000048
    3  -0.0000109  -0.0000446  -0.0001525  -0.0000378  -0.0000396  -0.0000333
           25          26          27          28          29          30
    1  -0.0000334  -0.0000806  -0.0000305  -0.0001555  -0.0000162   0.0000180
    2  -0.0000314  -0.0000577   0.0000156  -0.0000056   0.0002102   0.0000039
    3   0.0000325  -0.0000580   0.0002043  -0.0000443  -0.0002782   0.0000681
           31          32          33          34          35          36
    1   0.0002449   0.0006447  -0.0005768   0.0000453   0.0003581  -0.0002681
    2   0.0001190  -0.0001080  -0.0000597   0.0002047   0.0000481   0.0001910
    3   0.0002914   0.0003188  -0.0003980   0.0000023  -0.0000871   0.0001678
 Max gradient component =       1.350E-03
 RMS gradient           =       2.285E-04
 Gradient time:  CPU 201.25 s  wall 33.91 s
 Geometry Optimization Parameters
   NAtoms,    NIC,     NZ,  NCons,   NDum,   NFix, NCnnct, MaxDiis
       36     279       0       0       0       0       0       0

 Cartesian Hessian Update
 Hessian Updated using BFGS Update


** GEOMETRY OPTIMIZATION IN DELOCALIZED INTERNAL COORDINATES **
   Searching for a Minimum

   Optimization Cycle:  12

                       Coordinates (Angstroms)
     ATOM                X               Y               Z
      1  C         0.9553700451    1.2167910829    0.2904211155
      2  H         0.9703576275    1.2109430801    1.3890845061
      3  C         0.4976685594   -0.1800090748   -0.1467726487
      4  H         0.3833045826   -0.2252069304   -1.2325516685
      5  O        -0.8702132922   -0.3966081032    0.4376332939
      6  C         1.4179767753   -1.2862119325    0.3654166252
      7  H         1.3954025612   -1.2690221177    1.4620234169
      8  H         1.0348907173   -2.2562526548    0.0472812422
      9  C         2.8656216878   -1.1012616532   -0.1172220827
     10  H         2.8666530086   -1.1505271471   -1.2157577793
     11  C         3.7680738596   -2.2232263005    0.4045465385
     12  H         3.4152462564   -3.2039461920    0.0731743472
     13  H         4.7949977776   -2.0980961797    0.0488949881
     14  H         3.7932895490   -2.2296093941    1.4993205288
     15  C         3.3658098514    0.2876050284    0.2922822096
     16  H         4.3702950496    0.4600539600   -0.1085058501
     17  H         3.4542376041    0.3272226883    1.3862734998
     18  C         2.4213280071    1.3931612788   -0.1847903628
     19  H         2.7796837707    2.3643055116    0.1693383003
     20  H         2.4389113950    1.4418201675   -1.2811967523
     21  C         0.1061778739    2.4482812461   -0.1620769019
     22  H         0.8205887514    3.2831929239   -0.1413310351
     23  C        -0.4396443023    2.3653469676   -1.5939243307
     24  H        -0.8576863667    3.3318387386   -1.8891909611
     25  H         0.3494779997    2.1206140759   -2.3112926290
     26  H        -1.2348993164    1.6260372287   -1.6864315608
     27  C        -0.9710814889    2.8965947800    0.8461945677
     28  H        -0.5288688431    2.9192493210    1.8539189126
     29  O        -2.1846245724    2.1626831692    0.8493564494
     30  H        -1.2613659755    3.9215651415    0.5992037408
     31  H        -1.9889050308    1.2501817225    1.0897734761
     32  S        -1.9013922123   -1.4368553867   -0.2036787493
     33  O        -1.2350322753   -2.6224666244   -0.6997915805
     34  O        -3.0119052270   -1.5306361851    0.7124922456
     35  O        -2.3425952598   -0.5276122905   -1.4936612269
     36  H        -3.1510344965   -0.8943013670   -1.8826729803
   Point Group: c1    Number of degrees of freedom:   102


   Energy is  -1167.605704234

 Hessian Updated using BFGS Update

102 Hessian modes will be used to form the next step
  Hessian Eigenvalues:
     0.003031    0.004748    0.004913    0.005547    0.006392    0.007307
     0.008173    0.010858    0.013483    0.016965    0.019269    0.021989
     0.022400    0.034069    0.035374    0.037991    0.040251    0.043462
     0.045811    0.047033    0.048045    0.048817    0.049394    0.049885
     0.051183    0.053378    0.054581    0.055444    0.056160    0.056547
     0.056990    0.057974    0.058795    0.062889    0.068653    0.079022
     0.081718    0.084011    0.084617    0.095103    0.111673    0.117947
     0.135170    0.140826    0.142239    0.152620    0.154730    0.157773
     0.159842    0.159975    0.160011    0.160023    0.160136    0.160569
     0.162396    0.164730    0.176337    0.183501    0.185926    0.194704
     0.198031    0.212627    0.216339    0.232289    0.257743    0.263514
     0.269353    0.282168    0.285829    0.289698    0.291955    0.292908
     0.294982    0.301125    0.321941    0.335331    0.337025    0.337810
     0.338607    0.338755    0.339667    0.340387    0.340613    0.340793
     0.341262    0.341568    0.342017    0.342149    0.342202    0.342340
     0.342598    0.343658    0.348287    0.349919    0.427790    0.458283
     0.475499    0.510400    0.516537    0.554482    0.980665    0.990326

 Minimum Search - Taking Simple RFO Step
 Searching for Lamda that Minimizes Along All modes
 Value Taken    Lamda =  -0.00013341
 Step Taken.  Stepsize is  0.082335

                             Maximum     Tolerance    Cnvgd?
         Gradient           0.001617      0.000300      NO
         Displacement       0.041705      0.001200      NO
         Energy change     -0.000127      0.000001      NO


 New Cartesian Coordinates Obtained by Inverse Iteration

 Displacement from previous Coordinates is:  0.340805
 ----------------------------------------------------------------
             Standard Nuclear Orientation (Angstroms)
    I     Atom           X                Y                Z
 ----------------------------------------------------------------
    1      C       0.9569236655     1.2252742018     0.2937466461
    2      H       0.9699652221     1.2168111405     1.3925027507
    3      C       0.4930552417    -0.1677593274    -0.1473869650
    4      H       0.3791565425    -0.2093461369    -1.2333349713
    5      O      -0.8740280861    -0.3783580823     0.4368042623
    6      C       1.4095394686    -1.2800543819     0.3583503079
    7      H       1.3871170146    -1.2698739116     1.4549086550
    8      H       1.0214262745    -2.2465972333     0.0344422177
    9      C       2.8577167211    -1.0998562064    -0.1244572703
   10      H       2.8573548054    -1.1431602082    -1.2231833953
   11      C       3.7558447407    -2.2291311501     0.3903384158
   12      H       3.3993214620    -3.2068395293     0.0538530451
   13      H       4.7830916961    -2.1063286231     0.0349224975
   14      H       3.7816441437    -2.2418273040     1.4849774527
   15      C       3.3637364266     0.2849993096     0.2913510957
   16      H       4.3693020494     0.4542841361    -0.1081742724
   17      H       3.4519149021     0.3189379078     1.3854974094
   18      C       2.4236422158     1.3971745632    -0.1805910681
   19      H       2.7851258771     2.3652509310     0.1781935520
   20      H       2.4421497531     1.4508060141    -1.2766971383
   21      C       0.1100396917     2.4583717948    -0.1566252063
   22      H       0.8251052896     3.2925291486    -0.1322904276
   23      C      -0.4358670908     2.3769870761    -1.5886107228
   24      H      -0.8571561571     3.3427251710    -1.8815404669
   25      H       0.3537578368     2.1363488643    -2.3068017339
   26      H      -1.2288831120     1.6353177863    -1.6827189553
   27      C      -0.9701617710     2.9009018368     0.8501343706
   28      H      -0.5318666827     2.9098803894     1.8599298402
   29      O      -2.1880128700     2.1732124865     0.8365646043
   30      H      -1.2530062743     3.9303141199     0.6128814367
   31      H      -2.0001299147     1.2551546984     1.0609144045
   32      S      -1.8963071457    -1.4422727840    -0.1813385691
   33      O      -1.2179088152    -2.6471852146    -0.6097473044
   34      O      -3.0242286471    -1.4989791634     0.7165059729
   35      O      -2.3083952432    -0.5874448036    -1.5170620059
   36      H      -3.1048645797    -0.9746289371    -1.9104775597
 ----------------------------------------------------------------
 Molecular Point Group                 C1    NOp =  1
 Largest Abelian Subgroup              C1    NOp =  1
 Nuclear Repulsion Energy =  1465.5594858608 hartrees
 There are       68 alpha and       68 beta electrons
 Applying Cartesian multipole field
    Component          Value
    ---------          -----
     (2,0,0)        1.00000E-11
     (0,2,0)        2.00000E-11
     (0,0,2)       -3.00000E-11
 Nucleus-field energy     =     0.0000000432 hartrees
 Requested basis set is 6-311++G(d,p)
 There are 203 shells and 500 basis functions
 A cutoff of  1.0D-11 yielded  16755 shell pairs
 There are    100975 function pairs (    107028 Cartesian)
 Smallest overlap matrix eigenvalue = 1.43E-06

 Q-Chem warning in module stvman/mkSTV.C, line 306:

 Overlap eigenvalue is smaller than square root of threshold
 Use THRESH >= 12 to get rid of this warning

 Guess MOs from SCF MO coefficient file

 -----------------------------------------------------------------------
  General SCF calculation program by
  Eric Jon Sundstrom, Paul Horn, Yuezhi Mao, Dmitri Zuev, Alec White,
  David Stuck, Shaama M.S., Shane Yost, Joonho Lee, David Small,
  Daniel Levine, Susi Lehtola, Hugh Burton, Evgeny Epifanovsky
 -----------------------------------------------------------------------
 Exchange:     0.2000 Hartree-Fock + 0.0800 Slater + 0.7200 B88
 Correlation:  0.1900 VWN1RPA + 0.8100 LYP
 Using SG-1 standard quadrature grid
 using 6 threads for integral computing
 -------------------------------------------------------
 OpenMP Integral computing Module                
 Release: version 2.0, May 2017, Q-Chem Inc. Pleasanton 
 -------------------------------------------------------
 -------------------------------------------------------
 OpenMP BLAS3 based DFT computing Module                
 Release: version 1.0, May 2013, Q-Chem Inc. Pittsburgh 
 -------------------------------------------------------
 A restricted SCF calculation will be
 performed using DIIS
 SCF converges when DIIS error is below 1.0e-08
 ---------------------------------------
  Cycle       Energy         DIIS error
 ---------------------------------------
    1   -1167.6001607933      3.47e-04  
    2   -1167.6054913718      1.05e-04  
    3   -1167.6048396901      2.02e-04  
    4   -1167.6057461412      1.35e-05  
    5   -1167.6057491177      8.27e-06  
    6   -1167.6057505353      2.19e-06  
    7   -1167.6057506374      6.95e-07  
    8   -1167.6057506479      2.69e-07  
    9   -1167.6057506496      5.13e-08  
   10   -1167.6057506493      2.24e-08  
   11   -1167.6057506494      5.37e-09  Convergence criterion met
 ---------------------------------------
 SCF time:   CPU 758.15s  wall 133.00s 
 SCF   energy in the final basis set =    -1167.6057506494
 Total energy in the final basis set =    -1167.6057506494

 --------------------------------------------------------------

                    Orbital Energies (a.u.)
 --------------------------------------------------------------

 Alpha MOs
 -- Occupied --
-89.134 -19.204 -19.203 -19.155 -19.155 -19.110 -10.264 -10.213
-10.198 -10.190 -10.186 -10.185 -10.182 -10.179 -10.170 -10.161
 -8.191  -6.154  -6.154  -6.152  -1.206  -1.082  -1.070  -1.055
 -1.014  -0.867  -0.813  -0.778  -0.760  -0.702  -0.692  -0.684
 -0.648  -0.622  -0.588  -0.580  -0.569  -0.557  -0.518  -0.498
 -0.491  -0.485  -0.484  -0.473  -0.466  -0.446  -0.435  -0.429
 -0.416  -0.414  -0.409  -0.406  -0.399  -0.394  -0.383  -0.376
 -0.372  -0.366  -0.357  -0.350  -0.346  -0.344  -0.338  -0.330
 -0.328  -0.316  -0.311  -0.269
 -- Virtual --
 -0.032  -0.016  -0.006  -0.005   0.010   0.016   0.018   0.022
  0.026   0.033   0.035   0.038   0.043   0.045   0.052   0.053
  0.055   0.063   0.064   0.070   0.074   0.079   0.081   0.088
  0.089   0.091   0.095   0.096   0.098   0.104   0.107   0.112
  0.113   0.116   0.121   0.122   0.126   0.127   0.129   0.133
  0.135   0.137   0.141   0.146   0.147   0.147   0.152   0.154
  0.158   0.159   0.165   0.167   0.169   0.172   0.173   0.178
  0.180   0.182   0.187   0.190   0.193   0.196   0.197   0.202
  0.207   0.214   0.216   0.219   0.223   0.227   0.228   0.234
  0.239   0.243   0.246   0.249   0.252   0.260   0.262   0.269
  0.269   0.272   0.279   0.283   0.284   0.287   0.294   0.296
  0.299   0.303   0.309   0.312   0.317   0.318   0.326   0.329
  0.334   0.336   0.338   0.338   0.345   0.346   0.353   0.356
  0.359   0.365   0.366   0.374   0.380   0.387   0.394   0.400
  0.407   0.415   0.419   0.430   0.439   0.453   0.456   0.461
  0.470   0.482   0.483   0.492   0.493   0.502   0.506   0.511
  0.521   0.535   0.545   0.552   0.567   0.572   0.586   0.590
  0.593   0.605   0.619   0.624   0.636   0.638   0.652   0.657
  0.661   0.666   0.675   0.681   0.689   0.698   0.707   0.709
  0.726   0.730   0.738   0.745   0.749   0.756   0.760   0.762
  0.770   0.772   0.776   0.779   0.786   0.791   0.795   0.799
  0.819   0.825   0.838   0.845   0.858   0.881   0.897   0.918
  0.932   0.937   0.964   0.971   0.985   1.015   1.022   1.026
  1.045   1.056   1.066   1.072   1.088   1.103   1.107   1.122
  1.130   1.142   1.149   1.157   1.167   1.169   1.175   1.180
  1.191   1.195   1.213   1.230   1.234   1.246   1.261   1.279
  1.312   1.319   1.322   1.341   1.372   1.396   1.420   1.431
  1.448   1.454   1.477   1.479   1.493   1.510   1.517   1.525
  1.532   1.546   1.554   1.566   1.572   1.582   1.586   1.590
  1.602   1.604   1.613   1.614   1.623   1.627   1.634   1.636
  1.645   1.653   1.658   1.667   1.681   1.690   1.697   1.706
  1.713   1.729   1.729   1.731   1.750   1.767   1.774   1.786
  1.788   1.791   1.807   1.818   1.831   1.842   1.844   1.856
  1.864   1.874   1.885   1.888   1.923   1.942   1.946   1.976
  2.001   2.020   2.024   2.029   2.041   2.054   2.059   2.082
  2.106   2.121   2.144   2.156   2.179   2.184   2.194   2.223
  2.230   2.246   2.252   2.275   2.293   2.303   2.336   2.341
  2.378   2.390   2.401   2.405   2.424   2.442   2.474   2.481
  2.496   2.508   2.516   2.525   2.542   2.547   2.553   2.569
  2.573   2.593   2.608   2.630   2.631   2.639   2.672   2.679
  2.684   2.717   2.724   2.737   2.737   2.742   2.751   2.758
  2.776   2.789   2.801   2.806   2.806   2.821   2.830   2.835
  2.847   2.851   2.886   2.893   2.914   2.929   2.939   2.955
  2.960   2.972   2.984   2.999   3.012   3.021   3.027   3.037
  3.041   3.057   3.064   3.082   3.090   3.101   3.113   3.133
  3.175   3.184   3.201   3.218   3.246   3.272   3.291   3.362
  3.384   3.406   3.437   3.505   3.515   3.568   3.592   3.766
  3.782   3.788   3.814   3.826   3.827   3.836   3.860   3.871
  3.893   3.944   3.959   4.032   4.042   4.098   4.128   4.200
  4.255   4.287   4.305   4.361   4.395   4.979   4.982   5.010
  5.025   5.052   5.083   5.126   5.157   5.171   5.253   5.311
  5.421   5.454   5.504   5.707   8.178  17.253  17.359  17.474
 23.794  23.821  23.844  23.874  23.880  23.918  23.941  23.958
 23.978  24.026  49.839  49.859  49.887  49.920  49.964 189.281
 --------------------------------------------------------------

          Ground-State Mulliken Net Atomic Charges

     Atom                 Charge (a.u.)
  ----------------------------------------
      1 C                     0.575100
      2 H                     0.243388
      3 C                    -0.559096
      4 H                     0.252074
      5 O                    -0.080141
      6 C                    -0.991373
      7 H                     0.200321
      8 H                     0.216204
      9 C                     0.634748
     10 H                     0.175955
     11 C                    -0.726697
     12 H                     0.143175
     13 H                     0.147702
     14 H                     0.142293
     15 C                    -0.686200
     16 H                     0.167214
     17 H                     0.156694
     18 C                    -0.487630
     19 H                     0.153473
     20 H                     0.174203
     21 C                     0.269572
     22 H                     0.176744
     23 C                    -0.727388
     24 H                     0.163920
     25 H                     0.113935
     26 H                     0.246285
     27 C                    -0.545755
     28 H                     0.129871
     29 O                    -0.196601
     30 H                     0.177857
     31 H                     0.247495
     32 S                     0.278642
     33 O                    -0.124954
     34 O                    -0.086549
     35 O                    -0.318063
     36 H                     0.343580
  ----------------------------------------
  Sum of atomic charges =    -0.000000

 -----------------------------------------------------------------
                    Cartesian Multipole Moments
 -----------------------------------------------------------------
    Charge (ESU x 10^10)
                -0.0000
    Dipole Moment (Debye)
         X       3.9142      Y       0.9139      Z      -2.0044
       Tot       4.4915
    Quadrupole Moments (Debye-Ang)
        XX    -108.5879     XY       3.8567     YY    -113.0294
        XZ       9.9390     YZ       1.2119     ZZ    -104.2978
    Octopole Moments (Debye-Ang^2)
       XXX     -23.8383    XXY     -23.6949    XYY       8.3066
       YYY      18.2668    XXZ     -36.9787    XYZ      -6.1461
       YYZ       3.0750    XZZ     -20.8545    YZZ      -8.0281
       ZZZ       8.9160
    Hexadecapole Moments (Debye-Ang^3)
      XXXX   -3003.2427   XXXY     133.1534   XXYY    -913.1939
      XYYY      56.2376   YYYY   -2173.1201   XXXZ      55.8808
      XXYZ      33.3251   XYYZ       2.4027   YYYZ     -17.1461
      XXZZ    -550.8761   XYZZ      41.0705   YYZZ    -453.1816
      XZZZ     -36.7853   YZZZ       7.9047   ZZZZ    -505.3451
 -----------------------------------------------------------------
 Calculating analytic gradient of the SCF energy
 Gradient of SCF Energy
            1           2           3           4           5           6
    1  -0.0001025  -0.0000878  -0.0001082   0.0001543  -0.0001296  -0.0000650
    2  -0.0000041   0.0000103   0.0001669  -0.0000147  -0.0002935   0.0001778
    3  -0.0000689   0.0000216  -0.0002104  -0.0000269   0.0003097   0.0000726
            7           8           9          10          11          12
    1  -0.0000209  -0.0001361   0.0000513  -0.0000079   0.0000766   0.0000142
    2  -0.0000147  -0.0000494  -0.0000210   0.0000089  -0.0000786  -0.0000597
    3  -0.0000196  -0.0000640  -0.0000040   0.0000380   0.0000075   0.0000122
           13          14          15          16          17          18
    1  -0.0000117  -0.0000001  -0.0000510   0.0000285  -0.0000069   0.0000438
    2  -0.0000526  -0.0000063  -0.0000694  -0.0000665  -0.0000157   0.0001134
    3   0.0000056  -0.0000287  -0.0000385  -0.0000221  -0.0000425  -0.0000350
           19          20          21          22          23          24
    1  -0.0000255   0.0000429   0.0001006   0.0000354  -0.0001916   0.0000387
    2  -0.0000238  -0.0000147   0.0002473   0.0000160  -0.0000635   0.0000259
    3  -0.0000270  -0.0000080   0.0001151   0.0000669   0.0000715  -0.0000133
           25          26          27          28          29          30
    1  -0.0000170   0.0000135   0.0001745   0.0002111  -0.0001364   0.0001688
    2  -0.0000144   0.0000047  -0.0000044   0.0000311  -0.0004471   0.0000921
    3   0.0000380  -0.0000532   0.0000502  -0.0001064  -0.0002120  -0.0000352
           31          32          33          34          35          36
    1  -0.0001350  -0.0005305   0.0005257  -0.0000771   0.0003055  -0.0001446
    2   0.0000591   0.0002157   0.0002321  -0.0000858  -0.0001863   0.0001848
    3  -0.0000169  -0.0003381   0.0002880   0.0002773  -0.0003412   0.0003378
 Max gradient component =       5.305E-04
 RMS gradient           =       1.483E-04
 Gradient time:  CPU 201.62 s  wall 33.97 s
 Geometry Optimization Parameters
   NAtoms,    NIC,     NZ,  NCons,   NDum,   NFix, NCnnct, MaxDiis
       36     279       0       0       0       0       0       0

 Cartesian Hessian Update
 Hessian Updated using BFGS Update


** GEOMETRY OPTIMIZATION IN DELOCALIZED INTERNAL COORDINATES **
   Searching for a Minimum

   Optimization Cycle:  13

                       Coordinates (Angstroms)
     ATOM                X               Y               Z
      1  C         0.9569236655    1.2252742018    0.2937466461
      2  H         0.9699652221    1.2168111405    1.3925027507
      3  C         0.4930552417   -0.1677593274   -0.1473869650
      4  H         0.3791565425   -0.2093461369   -1.2333349713
      5  O        -0.8740280861   -0.3783580823    0.4368042623
      6  C         1.4095394686   -1.2800543819    0.3583503079
      7  H         1.3871170146   -1.2698739116    1.4549086550
      8  H         1.0214262745   -2.2465972333    0.0344422177
      9  C         2.8577167211   -1.0998562064   -0.1244572703
     10  H         2.8573548054   -1.1431602082   -1.2231833953
     11  C         3.7558447407   -2.2291311501    0.3903384158
     12  H         3.3993214620   -3.2068395293    0.0538530451
     13  H         4.7830916961   -2.1063286231    0.0349224975
     14  H         3.7816441437   -2.2418273040    1.4849774527
     15  C         3.3637364266    0.2849993096    0.2913510957
     16  H         4.3693020494    0.4542841361   -0.1081742724
     17  H         3.4519149021    0.3189379078    1.3854974094
     18  C         2.4236422158    1.3971745632   -0.1805910681
     19  H         2.7851258771    2.3652509310    0.1781935520
     20  H         2.4421497531    1.4508060141   -1.2766971383
     21  C         0.1100396917    2.4583717948   -0.1566252063
     22  H         0.8251052896    3.2925291486   -0.1322904276
     23  C        -0.4358670908    2.3769870761   -1.5886107228
     24  H        -0.8571561571    3.3427251710   -1.8815404669
     25  H         0.3537578368    2.1363488643   -2.3068017339
     26  H        -1.2288831120    1.6353177863   -1.6827189553
     27  C        -0.9701617710    2.9009018368    0.8501343706
     28  H        -0.5318666827    2.9098803894    1.8599298402
     29  O        -2.1880128700    2.1732124865    0.8365646043
     30  H        -1.2530062743    3.9303141199    0.6128814367
     31  H        -2.0001299147    1.2551546984    1.0609144045
     32  S        -1.8963071457   -1.4422727840   -0.1813385691
     33  O        -1.2179088152   -2.6471852146   -0.6097473044
     34  O        -3.0242286471   -1.4989791634    0.7165059729
     35  O        -2.3083952432   -0.5874448036   -1.5170620059
     36  H        -3.1048645797   -0.9746289371   -1.9104775597
   Point Group: c1    Number of degrees of freedom:   102


   Energy is  -1167.605750649

 Hessian Updated using BFGS Update

102 Hessian modes will be used to form the next step
  Hessian Eigenvalues:
     0.003358    0.004748    0.004878    0.005552    0.006393    0.007242
     0.008178    0.010260    0.013080    0.016075    0.019669    0.021665
     0.023430    0.034594    0.035663    0.038105    0.040279    0.043512
     0.046001    0.047251    0.048098    0.048842    0.049393    0.050040
     0.051319    0.053377    0.054577    0.055459    0.056161    0.056576
     0.056990    0.058000    0.058790    0.062958    0.068628    0.079116
     0.081732    0.084004    0.084649    0.095408    0.111710    0.118578
     0.135168    0.140812    0.144623    0.152638    0.155798    0.158826
     0.159841    0.159967    0.160011    0.160038    0.160171    0.160603
     0.162430    0.166751    0.176329    0.184964    0.187473    0.196509
     0.208591    0.214581    0.220463    0.232414    0.256928    0.264215
     0.269283    0.282151    0.286920    0.290183    0.292831    0.294182
     0.297860    0.303805    0.322609    0.335686    0.337045    0.337828
     0.338611    0.338770    0.339667    0.340386    0.340624    0.340793
     0.341249    0.341575    0.342024    0.342167    0.342219    0.342353
     0.342568    0.343674    0.348171    0.356146    0.431611    0.460515
     0.476415    0.510531    0.516253    0.554403    0.980719    0.991110

 Minimum Search - Taking Simple RFO Step
 Searching for Lamda that Minimizes Along All modes
 Value Taken    Lamda =  -0.00003161
 Step Taken.  Stepsize is  0.053246

                             Maximum     Tolerance    Cnvgd?
         Gradient           0.000801      0.000300      NO
         Displacement       0.026922      0.001200      NO
         Energy change     -0.000046      0.000001      NO


 New Cartesian Coordinates Obtained by Inverse Iteration

 Displacement from previous Coordinates is:  0.110485
 ----------------------------------------------------------------
             Standard Nuclear Orientation (Angstroms)
    I     Atom           X                Y                Z
 ----------------------------------------------------------------
    1      C       0.9561486847     1.2243684734     0.2936983203
    2      H       0.9709612777     1.2166191647     1.3924162326
    3      C       0.4930931153    -0.1691859902    -0.1470774677
    4      H       0.3807629394    -0.2118211413    -1.2330843618
    5      O      -0.8740257847    -0.3815010328     0.4334516042
    6      C       1.4097446348    -1.2805313548     0.3607816266
    7      H       1.3870688185    -1.2678018690     1.4573241221
    8      H       1.0219137568    -2.2477838501     0.0385801231
    9      C       2.8576844678    -1.1005875407    -0.1220871326
   10      H       2.8575995329    -1.1465024770    -1.2207862172
   11      C       3.7557761148    -2.2282347078     0.3954818048
   12      H       3.4002582380    -3.2064290055     0.0595384283
   13      H       4.7833843967    -2.1048751887     0.0412827956
   14      H       3.7799475156    -2.2395620599     1.4902142410
   15      C       3.3633722854     0.2853712470     0.2909013612
   16      H       4.3682614746     0.4549956182    -0.1100210625
   17      H       3.4527026558     0.3215289274     1.3849529498
   18      C       2.4222420161     1.3959124368    -0.1823193831
   19      H       2.7838320842     2.3648835186     0.1740422349
   20      H       2.4391528580     1.4473111647    -1.2785743190
   21      C       0.1088423980     2.4571389007    -0.1573882718
   22      H       0.8253408833     3.2901778076    -0.1386755038
   23      C      -0.4407445710     2.3726563449    -1.5876885660
   24      H      -0.8629370438     3.3376792589    -1.8815781636
   25      H       0.3467511866     2.1302462971    -2.3077133960
   26      H      -1.2340533812     1.6308928128    -1.6773762782
   27      C      -0.9659294501     2.9060427402     0.8528372708
   28      H      -0.5214080319     2.9256601237     1.8598811519
   29      O      -2.1816384080     2.1753262588     0.8565941431
   30      H      -1.2549658952     3.9319215431     0.6082476323
   31      H      -1.9877285550     1.2571215604     1.0757834113
   32      S      -1.8954977781    -1.4438668001    -0.1918783033
   33      O      -1.2169238600    -2.6423126684    -0.6380622481
   34      O      -3.0199800343    -1.5140693682     0.7089885928
   35      O      -2.3168877587    -0.5762873528    -1.5159995092
   36      H      -3.1060061321    -0.9688632135    -1.9189069586
 ----------------------------------------------------------------
 Molecular Point Group                 C1    NOp =  1
 Largest Abelian Subgroup              C1    NOp =  1
 Nuclear Repulsion Energy =  1465.2937542563 hartrees
 There are       68 alpha and       68 beta electrons
 Applying Cartesian multipole field
    Component          Value
    ---------          -----
     (2,0,0)        1.00000E-11
     (0,2,0)        2.00000E-11
     (0,0,2)       -3.00000E-11
 Nucleus-field energy     =     0.0000000432 hartrees
 Requested basis set is 6-311++G(d,p)
 There are 203 shells and 500 basis functions
 A cutoff of  1.0D-11 yielded  16753 shell pairs
 There are    100938 function pairs (    106985 Cartesian)
 Smallest overlap matrix eigenvalue = 1.43E-06

 Q-Chem warning in module stvman/mkSTV.C, line 306:

 Overlap eigenvalue is smaller than square root of threshold
 Use THRESH >= 12 to get rid of this warning

 Guess MOs from SCF MO coefficient file

 -----------------------------------------------------------------------
  General SCF calculation program by
  Eric Jon Sundstrom, Paul Horn, Yuezhi Mao, Dmitri Zuev, Alec White,
  David Stuck, Shaama M.S., Shane Yost, Joonho Lee, David Small,
  Daniel Levine, Susi Lehtola, Hugh Burton, Evgeny Epifanovsky
 -----------------------------------------------------------------------
 Exchange:     0.2000 Hartree-Fock + 0.0800 Slater + 0.7200 B88
 Correlation:  0.1900 VWN1RPA + 0.8100 LYP
 Using SG-1 standard quadrature grid
 using 6 threads for integral computing
 -------------------------------------------------------
 OpenMP Integral computing Module                
 Release: version 2.0, May 2017, Q-Chem Inc. Pleasanton 
 -------------------------------------------------------
 -------------------------------------------------------
 OpenMP BLAS3 based DFT computing Module                
 Release: version 1.0, May 2013, Q-Chem Inc. Pittsburgh 
 -------------------------------------------------------
 A restricted SCF calculation will be
 performed using DIIS
 SCF converges when DIIS error is below 1.0e-08
 ---------------------------------------
  Cycle       Energy         DIIS error
 ---------------------------------------
    1   -1167.6052290777      1.09e-04  
    2   -1167.6057499512      2.93e-05  
    3   -1167.6057007513      5.58e-05  
    4   -1167.6057693828      4.58e-06  
    5   -1167.6057697306      2.69e-06  
    6   -1167.6057698878      6.14e-07  
    7   -1167.6057698954      2.40e-07  
    8   -1167.6057698966      7.44e-08  
    9   -1167.6057698966      1.71e-08  
   10   -1167.6057698965      6.14e-09  Convergence criterion met
 ---------------------------------------
 SCF time:   CPU 689.63s  wall 121.00s 
 SCF   energy in the final basis set =    -1167.6057698965
 Total energy in the final basis set =    -1167.6057698965

 --------------------------------------------------------------

                    Orbital Energies (a.u.)
 --------------------------------------------------------------

 Alpha MOs
 -- Occupied --
-89.134 -19.204 -19.203 -19.155 -19.155 -19.110 -10.263 -10.214
-10.198 -10.190 -10.186 -10.185 -10.182 -10.179 -10.170 -10.161
 -8.191  -6.154  -6.154  -6.152  -1.206  -1.082  -1.070  -1.055
 -1.014  -0.868  -0.813  -0.778  -0.760  -0.702  -0.692  -0.684
 -0.648  -0.622  -0.588  -0.580  -0.569  -0.557  -0.518  -0.498
 -0.491  -0.485  -0.484  -0.473  -0.466  -0.446  -0.435  -0.428
 -0.417  -0.413  -0.409  -0.406  -0.399  -0.394  -0.383  -0.376
 -0.372  -0.366  -0.357  -0.350  -0.346  -0.344  -0.338  -0.330
 -0.328  -0.316  -0.311  -0.269
 -- Virtual --
 -0.032  -0.016  -0.006  -0.005   0.010   0.016   0.018   0.022
  0.026   0.033   0.035   0.038   0.043   0.045   0.052   0.053
  0.055   0.063   0.064   0.070   0.073   0.078   0.081   0.088
  0.089   0.091   0.095   0.096   0.098   0.104   0.107   0.112
  0.113   0.116   0.121   0.122   0.126   0.127   0.129   0.133
  0.134   0.137   0.141   0.146   0.147   0.147   0.152   0.154
  0.158   0.159   0.165   0.167   0.169   0.172   0.174   0.178
  0.180   0.182   0.188   0.190   0.193   0.196   0.197   0.202
  0.207   0.213   0.216   0.219   0.222   0.227   0.228   0.234
  0.239   0.242   0.246   0.249   0.252   0.260   0.262   0.268
  0.269   0.272   0.279   0.284   0.284   0.287   0.294   0.296
  0.299   0.304   0.309   0.312   0.317   0.318   0.326   0.329
  0.334   0.336   0.337   0.338   0.345   0.346   0.353   0.356
  0.359   0.365   0.366   0.374   0.380   0.387   0.393   0.400
  0.407   0.414   0.420   0.430   0.439   0.453   0.456   0.461
  0.471   0.482   0.483   0.492   0.493   0.502   0.506   0.511
  0.520   0.535   0.545   0.552   0.567   0.572   0.586   0.589
  0.593   0.605   0.619   0.624   0.636   0.639   0.652   0.657
  0.661   0.666   0.675   0.680   0.689   0.697   0.707   0.709
  0.726   0.730   0.738   0.745   0.749   0.755   0.760   0.762
  0.770   0.772   0.776   0.779   0.786   0.791   0.795   0.800
  0.819   0.825   0.838   0.845   0.858   0.881   0.897   0.918
  0.932   0.937   0.963   0.971   0.985   1.015   1.022   1.025
  1.045   1.055   1.067   1.072   1.088   1.103   1.107   1.122
  1.131   1.142   1.149   1.156   1.167   1.169   1.175   1.180
  1.191   1.194   1.212   1.229   1.234   1.246   1.261   1.279
  1.313   1.319   1.322   1.342   1.372   1.396   1.420   1.431
  1.448   1.454   1.476   1.479   1.491   1.510   1.516   1.525
  1.533   1.546   1.554   1.566   1.572   1.582   1.586   1.590
  1.601   1.604   1.613   1.614   1.623   1.628   1.634   1.636
  1.644   1.653   1.658   1.667   1.681   1.689   1.697   1.706
  1.714   1.727   1.729   1.731   1.750   1.767   1.774   1.786
  1.788   1.791   1.807   1.818   1.831   1.841   1.844   1.856
  1.864   1.875   1.885   1.888   1.922   1.941   1.945   1.976
  2.001   2.020   2.024   2.030   2.041   2.054   2.059   2.082
  2.106   2.121   2.144   2.156   2.179   2.184   2.194   2.222
  2.230   2.245   2.252   2.275   2.293   2.303   2.336   2.341
  2.378   2.389   2.401   2.405   2.424   2.442   2.474   2.481
  2.496   2.508   2.516   2.525   2.542   2.546   2.553   2.569
  2.573   2.593   2.608   2.630   2.631   2.639   2.672   2.678
  2.684   2.717   2.724   2.737   2.738   2.742   2.751   2.758
  2.776   2.789   2.801   2.806   2.806   2.821   2.830   2.835
  2.847   2.851   2.885   2.892   2.914   2.929   2.940   2.955
  2.960   2.972   2.984   2.999   3.012   3.021   3.027   3.037
  3.042   3.057   3.063   3.082   3.089   3.101   3.112   3.134
  3.176   3.184   3.201   3.218   3.247   3.273   3.290   3.361
  3.384   3.406   3.437   3.505   3.515   3.568   3.592   3.766
  3.782   3.788   3.813   3.826   3.827   3.836   3.860   3.872
  3.892   3.944   3.960   4.033   4.042   4.098   4.127   4.199
  4.256   4.287   4.305   4.361   4.395   4.979   4.983   5.010
  5.025   5.052   5.084   5.125   5.158   5.172   5.252   5.310
  5.422   5.454   5.504   5.707   8.177  17.253  17.359  17.474
 23.794  23.821  23.844  23.874  23.880  23.918  23.941  23.958
 23.978  24.026  49.839  49.859  49.887  49.919  49.964 189.280
 --------------------------------------------------------------

          Ground-State Mulliken Net Atomic Charges

     Atom                 Charge (a.u.)
  ----------------------------------------
      1 C                     0.566054
      2 H                     0.243529
      3 C                    -0.545634
      4 H                     0.250805
      5 O                    -0.078231
      6 C                    -0.985311
      7 H                     0.199875
      8 H                     0.214661
      9 C                     0.632320
     10 H                     0.176001
     11 C                    -0.727355
     12 H                     0.143245
     13 H                     0.147583
     14 H                     0.142214
     15 C                    -0.687891
     16 H                     0.167200
     17 H                     0.156783
     18 C                    -0.484626
     19 H                     0.153802
     20 H                     0.174467
     21 C                     0.264356
     22 H                     0.176166
     23 C                    -0.726908
     24 H                     0.163646
     25 H                     0.114224
     26 H                     0.248769
     27 C                    -0.545244
     28 H                     0.129937
     29 O                    -0.196740
     30 H                     0.177991
     31 H                     0.247661
     32 S                     0.276035
     33 O                    -0.126782
     34 O                    -0.086263
     35 O                    -0.321111
     36 H                     0.344771
  ----------------------------------------
  Sum of atomic charges =    -0.000000

 -----------------------------------------------------------------
                    Cartesian Multipole Moments
 -----------------------------------------------------------------
    Charge (ESU x 10^10)
                -0.0000
    Dipole Moment (Debye)
         X       3.9252      Y       0.9182      Z      -2.0174
       Tot       4.5078
    Quadrupole Moments (Debye-Ang)
        XX    -108.6043     XY       3.8109     YY    -113.0373
        XZ      10.0121     YZ       1.0930     ZZ    -104.2964
    Octopole Moments (Debye-Ang^2)
       XXX     -23.8514    XXY     -23.3873    XYY       8.3549
       YYY      18.3179    XXZ     -37.0062    XYZ      -5.9621
       YYZ       3.2478    XZZ     -20.9329    YZZ      -8.0467
       ZZZ       9.1713
    Hexadecapole Moments (Debye-Ang^3)
      XXXX   -3001.2513   XXXY     132.1464   XXYY    -913.3855
      XYYY      55.5923   YYYY   -2173.5413   XXXZ      54.1461
      XXYZ      32.2376   XYYZ       1.9651   YYYZ     -20.4539
      XXZZ    -550.6357   XYZZ      41.4516   YYZZ    -454.3848
      XZZZ     -38.1372   YZZZ       5.5690   ZZZZ    -507.4096
 -----------------------------------------------------------------
 Calculating analytic gradient of the SCF energy
 Gradient of SCF Energy
            1           2           3           4           5           6
    1  -0.0000324   0.0000249  -0.0001633  -0.0000253   0.0004838   0.0000519
    2   0.0000230   0.0000204   0.0002673  -0.0000774   0.0001622  -0.0000091
    3  -0.0000335   0.0000087  -0.0000271   0.0000329   0.0002554   0.0000510
            7           8           9          10          11          12
    1  -0.0000221  -0.0001033  -0.0000347  -0.0000054  -0.0000239  -0.0000154
    2   0.0000394  -0.0000411  -0.0000460  -0.0000243  -0.0000335  -0.0000024
    3  -0.0000128  -0.0000390   0.0000178  -0.0000176  -0.0000041   0.0000030
           13          14          15          16          17          18
    1  -0.0000198  -0.0000079   0.0000222  -0.0000155   0.0000148   0.0000156
    2  -0.0000078  -0.0000038  -0.0000168  -0.0000067  -0.0000029  -0.0000437
    3  -0.0000116   0.0000003  -0.0000136  -0.0000184   0.0000017  -0.0000245
           19          20          21          22          23          24
    1  -0.0000027  -0.0000061  -0.0000584   0.0000327   0.0000489   0.0000118
    2  -0.0000134  -0.0000192  -0.0000252  -0.0000394   0.0000115  -0.0000038
    3  -0.0000212  -0.0000087  -0.0000032  -0.0000095  -0.0000533  -0.0000104
           25          26          27          28          29          30
    1   0.0000006   0.0000346   0.0001117  -0.0000105  -0.0000238  -0.0000564
    2  -0.0000112   0.0000194   0.0000418  -0.0000059   0.0000669  -0.0000301
    3  -0.0000253   0.0000647  -0.0000165   0.0000237   0.0000031   0.0000182
           31          32          33          34          35          36
    1   0.0000231  -0.0001247   0.0000973  -0.0001473   0.0001565  -0.0002316
    2   0.0000670  -0.0000814   0.0001016  -0.0000707  -0.0004765   0.0002720
    3   0.0000209  -0.0002251   0.0000362  -0.0000547  -0.0000966   0.0001890
 Max gradient component =       4.838E-04
 RMS gradient           =       9.941E-05
 Gradient time:  CPU 201.43 s  wall 33.94 s
 Geometry Optimization Parameters
   NAtoms,    NIC,     NZ,  NCons,   NDum,   NFix, NCnnct, MaxDiis
       36     279       0       0       0       0       0       0

 Cartesian Hessian Update
 Hessian Updated using BFGS Update


** GEOMETRY OPTIMIZATION IN DELOCALIZED INTERNAL COORDINATES **
   Searching for a Minimum

   Optimization Cycle:  14

                       Coordinates (Angstroms)
     ATOM                X               Y               Z
      1  C         0.9561486847    1.2243684734    0.2936983203
      2  H         0.9709612777    1.2166191647    1.3924162326
      3  C         0.4930931153   -0.1691859902   -0.1470774677
      4  H         0.3807629394   -0.2118211413   -1.2330843618
      5  O        -0.8740257847   -0.3815010328    0.4334516042
      6  C         1.4097446348   -1.2805313548    0.3607816266
      7  H         1.3870688185   -1.2678018690    1.4573241221
      8  H         1.0219137568   -2.2477838501    0.0385801231
      9  C         2.8576844678   -1.1005875407   -0.1220871326
     10  H         2.8575995329   -1.1465024770   -1.2207862172
     11  C         3.7557761148   -2.2282347078    0.3954818048
     12  H         3.4002582380   -3.2064290055    0.0595384283
     13  H         4.7833843967   -2.1048751887    0.0412827956
     14  H         3.7799475156   -2.2395620599    1.4902142410
     15  C         3.3633722854    0.2853712470    0.2909013612
     16  H         4.3682614746    0.4549956182   -0.1100210625
     17  H         3.4527026558    0.3215289274    1.3849529498
     18  C         2.4222420161    1.3959124368   -0.1823193831
     19  H         2.7838320842    2.3648835186    0.1740422349
     20  H         2.4391528580    1.4473111647   -1.2785743190
     21  C         0.1088423980    2.4571389007   -0.1573882718
     22  H         0.8253408833    3.2901778076   -0.1386755038
     23  C        -0.4407445710    2.3726563449   -1.5876885660
     24  H        -0.8629370438    3.3376792589   -1.8815781636
     25  H         0.3467511866    2.1302462971   -2.3077133960
     26  H        -1.2340533812    1.6308928128   -1.6773762782
     27  C        -0.9659294501    2.9060427402    0.8528372708
     28  H        -0.5214080319    2.9256601237    1.8598811519
     29  O        -2.1816384080    2.1753262588    0.8565941431
     30  H        -1.2549658952    3.9319215431    0.6082476323
     31  H        -1.9877285550    1.2571215604    1.0757834113
     32  S        -1.8954977781   -1.4438668001   -0.1918783033
     33  O        -1.2169238600   -2.6423126684   -0.6380622481
     34  O        -3.0199800343   -1.5140693682    0.7089885928
     35  O        -2.3168877587   -0.5762873528   -1.5159995092
     36  H        -3.1060061321   -0.9688632135   -1.9189069586
   Point Group: c1    Number of degrees of freedom:   102


   Energy is  -1167.605769897

 Hessian Updated using BFGS Update

102 Hessian modes will be used to form the next step
  Hessian Eigenvalues:
     0.003017    0.004740    0.004802    0.005555    0.006398    0.006947
     0.008149    0.009442    0.012293    0.014351    0.019289    0.021679
     0.023471    0.034574    0.035904    0.038104    0.040293    0.043481
     0.046230    0.047348    0.048120    0.048813    0.049401    0.050071
     0.051206    0.053432    0.054560    0.055398    0.056160    0.056697
     0.056990    0.058464    0.058788    0.062786    0.068536    0.079114
     0.081820    0.084017    0.084596    0.095344    0.111603    0.121175
     0.135103    0.140778    0.145347    0.152461    0.155358    0.158982
     0.159901    0.159987    0.160015    0.160125    0.160280    0.160544
     0.162324    0.167123    0.176327    0.185374    0.188197    0.196254
     0.211745    0.215725    0.222823    0.232277    0.262029    0.266680
     0.269494    0.282211    0.289332    0.290722    0.292799    0.293480
     0.298794    0.310533    0.326657    0.335959    0.337065    0.338475
     0.338605    0.339123    0.339925    0.340396    0.340708    0.340807
     0.341348    0.341605    0.342057    0.342166    0.342331    0.342389
     0.342639    0.344345    0.348582    0.349036    0.427557    0.475358
     0.482507    0.511569    0.518992    0.564999    0.980526    0.990223

 Minimum Search - Taking Simple RFO Step
 Searching for Lamda that Minimizes Along All modes
 Value Taken    Lamda =  -0.00001948
 Step Taken.  Stepsize is  0.050829

                             Maximum     Tolerance    Cnvgd?
         Gradient           0.000630      0.000300      NO
         Displacement       0.038365      0.001200      NO
         Energy change     -0.000019      0.000001      NO


 New Cartesian Coordinates Obtained by Inverse Iteration

 Displacement from previous Coordinates is:  0.066694
 ----------------------------------------------------------------
             Standard Nuclear Orientation (Angstroms)
    I     Atom           X                Y                Z
 ----------------------------------------------------------------
    1      C       0.9560227623     1.2235883999     0.2931858767
    2      H       0.9707233718     1.2157320173     1.3918730055
    3      C       0.4934555650    -0.1701693874    -0.1478803758
    4      H       0.3823950980    -0.2126584665    -1.2340227446
    5      O      -0.8745969117    -0.3809726090     0.4304227996
    6      C       1.4096499492    -1.2811526730     0.3612580974
    7      H       1.3865752646    -1.2678747945     1.4578187739
    8      H       1.0226717350    -2.2488183274     0.0394271150
    9      C       2.8577898979    -1.1005978853    -0.1210557792
   10      H       2.8581629471    -1.1468458329    -1.2197489840
   11      C       3.7559786919    -2.2276862923     0.3972440764
   12      H       3.4013668609    -3.2059726319     0.0606510432
   13      H       4.7838961026    -2.1035691684     0.0441818187
   14      H       3.7789731327    -2.2392887345     1.4920151658
   15      C       3.3631076680     0.2856243375     0.2917381368
   16      H       4.3681583738     0.4552874460    -0.1087319874
   17      H       3.4518916782     0.3221741295     1.3858262420
   18      C       2.4220840612     1.3957165011    -0.1823256085
   19      H       2.7833851619     2.3649103584     0.1738212927
   20      H       2.4392484330     1.4467305481    -1.2786175698
   21      C       0.1080504225     2.4558576438    -0.1582383652
   22      H       0.8249383573     3.2886760365    -0.1440956385
   23      C      -0.4460799965     2.3687623376    -1.5866406523
   24      H      -0.8700183157     3.3330622207    -1.8803631358
   25      H       0.3394702706     2.1262284057    -2.3087650555
   26      H      -1.2391286172     1.6263305119    -1.6732748080
   27      C      -0.9624583660     2.9085706947     0.8548879050
   28      H      -0.5131380869     2.9333907486     1.8597347579
   29      O      -2.1774800332     2.1771666375     0.8686686289
   30      H      -1.2532849447     3.9330838143     0.6066806317
   31      H      -1.9814932229     1.2584030717     1.0840562993
   32      S      -1.8969784675    -1.4418029145    -0.1955922231
   33      O      -1.2208185282    -2.6394481916    -0.6476770348
   34      O      -3.0192947306    -1.5141558030     0.7076030102
   35      O      -2.3202870034    -0.5693841281    -1.5161266999
   36      H      -3.0968239300    -0.9732594417    -1.9321571099
 ----------------------------------------------------------------
 Molecular Point Group                 C1    NOp =  1
 Largest Abelian Subgroup              C1    NOp =  1
 Nuclear Repulsion Energy =  1465.2659259712 hartrees
 There are       68 alpha and       68 beta electrons
 Applying Cartesian multipole field
    Component          Value
    ---------          -----
     (2,0,0)        1.00000E-11
     (0,2,0)        2.00000E-11
     (0,0,2)       -3.00000E-11
 Nucleus-field energy     =     0.0000000431 hartrees
 Requested basis set is 6-311++G(d,p)
 There are 203 shells and 500 basis functions
 A cutoff of  1.0D-11 yielded  16752 shell pairs
 There are    100926 function pairs (    106973 Cartesian)
 Smallest overlap matrix eigenvalue = 1.43E-06

 Q-Chem warning in module stvman/mkSTV.C, line 306:

 Overlap eigenvalue is smaller than square root of threshold
 Use THRESH >= 12 to get rid of this warning

 Guess MOs from SCF MO coefficient file

 -----------------------------------------------------------------------
  General SCF calculation program by
  Eric Jon Sundstrom, Paul Horn, Yuezhi Mao, Dmitri Zuev, Alec White,
  David Stuck, Shaama M.S., Shane Yost, Joonho Lee, David Small,
  Daniel Levine, Susi Lehtola, Hugh Burton, Evgeny Epifanovsky
 -----------------------------------------------------------------------
 Exchange:     0.2000 Hartree-Fock + 0.0800 Slater + 0.7200 B88
 Correlation:  0.1900 VWN1RPA + 0.8100 LYP
 Using SG-1 standard quadrature grid
 using 6 threads for integral computing
 -------------------------------------------------------
 OpenMP Integral computing Module                
 Release: version 2.0, May 2017, Q-Chem Inc. Pleasanton 
 -------------------------------------------------------
 -------------------------------------------------------
 OpenMP BLAS3 based DFT computing Module                
 Release: version 1.0, May 2013, Q-Chem Inc. Pittsburgh 
 -------------------------------------------------------
 A restricted SCF calculation will be
 performed using DIIS
 SCF converges when DIIS error is below 1.0e-08
 ---------------------------------------
  Cycle       Energy         DIIS error
 ---------------------------------------
    1   -1167.6056230264      6.20e-05  
    2   -1167.6057837255      1.11e-05  
    3   -1167.6057785152      1.95e-05  
    4   -1167.6057866692      2.78e-06  
    5   -1167.6057868044      1.50e-06  
    6   -1167.6057868531      2.58e-07  
    7   -1167.6057868543      1.32e-07  
    8   -1167.6057868547      3.11e-08  
    9   -1167.6057868547      1.01e-08  
   10   -1167.6057868547      3.48e-09  Convergence criterion met
 ---------------------------------------
 SCF time:   CPU 689.89s  wall 121.00s 
 SCF   energy in the final basis set =    -1167.6057868547
 Total energy in the final basis set =    -1167.6057868547

 --------------------------------------------------------------

                    Orbital Energies (a.u.)
 --------------------------------------------------------------

 Alpha MOs
 -- Occupied --
-89.134 -19.204 -19.203 -19.155 -19.155 -19.110 -10.264 -10.213
-10.198 -10.190 -10.186 -10.185 -10.182 -10.179 -10.170 -10.161
 -8.191  -6.154  -6.154  -6.152  -1.206  -1.082  -1.070  -1.054
 -1.014  -0.868  -0.813  -0.779  -0.760  -0.702  -0.692  -0.684
 -0.648  -0.622  -0.588  -0.580  -0.569  -0.557  -0.518  -0.498
 -0.491  -0.485  -0.484  -0.473  -0.466  -0.446  -0.435  -0.429
 -0.417  -0.413  -0.409  -0.406  -0.399  -0.394  -0.383  -0.376
 -0.372  -0.366  -0.357  -0.350  -0.346  -0.344  -0.338  -0.330
 -0.328  -0.316  -0.311  -0.269
 -- Virtual --
 -0.032  -0.016  -0.006  -0.005   0.010   0.016   0.018   0.022
  0.026   0.033   0.035   0.038   0.043   0.045   0.052   0.053
  0.055   0.063   0.064   0.070   0.073   0.079   0.081   0.088
  0.089   0.091   0.095   0.096   0.098   0.104   0.108   0.112
  0.113   0.116   0.121   0.122   0.126   0.127   0.129   0.133
  0.134   0.136   0.141   0.146   0.147   0.147   0.153   0.154
  0.158   0.159   0.165   0.167   0.169   0.172   0.174   0.177
  0.180   0.181   0.188   0.190   0.193   0.196   0.197   0.202
  0.207   0.213   0.216   0.219   0.222   0.227   0.228   0.234
  0.239   0.242   0.246   0.249   0.252   0.260   0.262   0.268
  0.269   0.272   0.279   0.284   0.284   0.287   0.294   0.296
  0.299   0.304   0.309   0.312   0.317   0.318   0.326   0.330
  0.334   0.336   0.337   0.339   0.345   0.346   0.354   0.356
  0.359   0.365   0.366   0.374   0.380   0.387   0.393   0.400
  0.407   0.414   0.420   0.430   0.440   0.453   0.456   0.461
  0.471   0.481   0.483   0.492   0.492   0.502   0.506   0.510
  0.520   0.535   0.546   0.553   0.567   0.572   0.586   0.589
  0.593   0.605   0.620   0.624   0.636   0.639   0.652   0.657
  0.662   0.666   0.675   0.680   0.689   0.697   0.707   0.709
  0.726   0.730   0.738   0.745   0.749   0.755   0.761   0.762
  0.771   0.773   0.776   0.779   0.786   0.791   0.794   0.801
  0.819   0.826   0.838   0.845   0.858   0.881   0.897   0.918
  0.931   0.937   0.963   0.971   0.985   1.015   1.022   1.025
  1.045   1.056   1.067   1.072   1.089   1.103   1.107   1.122
  1.131   1.142   1.150   1.156   1.167   1.168   1.175   1.180
  1.192   1.194   1.212   1.229   1.234   1.246   1.260   1.279
  1.313   1.319   1.322   1.343   1.372   1.396   1.419   1.431
  1.447   1.454   1.476   1.480   1.490   1.510   1.517   1.525
  1.534   1.546   1.554   1.566   1.572   1.581   1.586   1.590
  1.601   1.604   1.613   1.615   1.623   1.628   1.633   1.637
  1.644   1.654   1.658   1.667   1.681   1.689   1.697   1.706
  1.714   1.727   1.728   1.731   1.750   1.767   1.774   1.787
  1.789   1.791   1.808   1.818   1.830   1.841   1.845   1.856
  1.864   1.875   1.885   1.887   1.922   1.941   1.945   1.976
  2.001   2.019   2.025   2.030   2.041   2.054   2.059   2.082
  2.105   2.121   2.144   2.157   2.179   2.184   2.194   2.222
  2.230   2.245   2.252   2.275   2.293   2.303   2.336   2.341
  2.377   2.389   2.401   2.405   2.424   2.442   2.474   2.481
  2.496   2.508   2.516   2.526   2.542   2.546   2.553   2.569
  2.573   2.593   2.608   2.630   2.631   2.639   2.672   2.678
  2.685   2.717   2.724   2.737   2.738   2.742   2.751   2.758
  2.776   2.789   2.801   2.806   2.806   2.821   2.829   2.835
  2.847   2.851   2.885   2.892   2.914   2.929   2.940   2.955
  2.960   2.971   2.984   2.999   3.012   3.021   3.027   3.037
  3.043   3.057   3.063   3.082   3.089   3.100   3.111   3.134
  3.176   3.184   3.201   3.218   3.247   3.274   3.290   3.361
  3.385   3.406   3.437   3.506   3.515   3.568   3.592   3.766
  3.782   3.788   3.813   3.826   3.826   3.836   3.860   3.873
  3.892   3.944   3.961   4.032   4.042   4.099   4.127   4.200
  4.256   4.287   4.306   4.361   4.395   4.979   4.983   5.010
  5.025   5.052   5.084   5.125   5.158   5.172   5.253   5.310
  5.422   5.454   5.505   5.707   8.177  17.253  17.359  17.474
 23.794  23.821  23.844  23.874  23.880  23.918  23.941  23.958
 23.978  24.027  49.839  49.858  49.888  49.919  49.964 189.280
 --------------------------------------------------------------

          Ground-State Mulliken Net Atomic Charges

     Atom                 Charge (a.u.)
  ----------------------------------------
      1 C                     0.559661
      2 H                     0.243534
      3 C                    -0.532434
      4 H                     0.249885
      5 O                    -0.077056
      6 C                    -0.984811
      7 H                     0.199564
      8 H                     0.214255
      9 C                     0.632607
     10 H                     0.175940
     11 C                    -0.727776
     12 H                     0.143263
     13 H                     0.147521
     14 H                     0.142214
     15 C                    -0.687954
     16 H                     0.167282
     17 H                     0.156906
     18 C                    -0.484742
     19 H                     0.153813
     20 H                     0.174824
     21 C                     0.258162
     22 H                     0.176061
     23 C                    -0.726427
     24 H                     0.163530
     25 H                     0.114410
     26 H                     0.250467
     27 C                    -0.542570
     28 H                     0.129759
     29 O                    -0.196239
     30 H                     0.177951
     31 H                     0.247313
     32 S                     0.274345
     33 O                    -0.129255
     34 O                    -0.085016
     35 O                    -0.324525
     36 H                     0.345539
  ----------------------------------------
  Sum of atomic charges =    -0.000000

 -----------------------------------------------------------------
                    Cartesian Multipole Moments
 -----------------------------------------------------------------
    Charge (ESU x 10^10)
                -0.0000
    Dipole Moment (Debye)
         X       3.9520      Y       0.8975      Z      -2.0442
       Tot       4.5390
    Quadrupole Moments (Debye-Ang)
        XX    -108.7202     XY       3.8281     YY    -113.0147
        XZ      10.0789     YZ       1.0746     ZZ    -104.2324
    Octopole Moments (Debye-Ang^2)
       XXX     -23.1065    XXY     -23.4240    XYY       8.3727
       YYY      18.0145    XXZ     -37.0200    XYZ      -5.9453
       YYZ       3.1732    XZZ     -21.0445    YZZ      -8.3310
       ZZZ       8.9148
    Hexadecapole Moments (Debye-Ang^3)
      XXXX   -3003.5590   XXXY     132.0691   XXYY    -913.0200
      XYYY      55.8095   YYYY   -2172.0192   XXXZ      52.9412
      XXYZ      31.8032   XYYZ       2.0427   YYYZ     -22.0123
      XXZZ    -550.5635   XYZZ      42.1645   YYZZ    -454.5110
      XZZZ     -38.0470   YZZZ       4.6975   ZZZZ    -507.9651
 -----------------------------------------------------------------
 Calculating analytic gradient of the SCF energy
 Gradient of SCF Energy
            1           2           3           4           5           6
    1  -0.0000137   0.0000466  -0.0000858  -0.0000651   0.0003777   0.0000589
    2   0.0000151   0.0000208   0.0000603  -0.0000415   0.0002980  -0.0000741
    3  -0.0000275  -0.0000103   0.0000489   0.0000314   0.0001152   0.0000104
            7           8           9          10          11          12
    1  -0.0000059  -0.0000273  -0.0000601  -0.0000061  -0.0000544  -0.0000278
    2   0.0000373  -0.0000022  -0.0000449  -0.0000259   0.0000062   0.0000150
    3   0.0000147   0.0000076   0.0000099  -0.0000268  -0.0000118  -0.0000019
           13          14          15          16          17          18
    1  -0.0000143  -0.0000084   0.0000358  -0.0000219   0.0000157   0.0000205
    2   0.0000025  -0.0000069   0.0000360   0.0000143  -0.0000032  -0.0000875
    3  -0.0000132   0.0000113  -0.0000044  -0.0000142   0.0000070  -0.0000062
           19          20          21          22          23          24
    1   0.0000249  -0.0000137  -0.0000577   0.0000142   0.0001164  -0.0000104
    2  -0.0000020  -0.0000225  -0.0001172  -0.0000154   0.0000212  -0.0000196
    3  -0.0000182  -0.0000089  -0.0000078  -0.0000237  -0.0000712  -0.0000013
           25          26          27          28          29          30
    1  -0.0000079  -0.0000291   0.0000118  -0.0000531   0.0000450  -0.0000374
    2  -0.0000062  -0.0000213   0.0000650  -0.0000078   0.0001953  -0.0000298
    3  -0.0000195   0.0000598  -0.0000370   0.0000444   0.0000872   0.0000037
           31          32          33          34          35          36
    1   0.0000477   0.0001043  -0.0000923  -0.0001399   0.0001854  -0.0002724
    2  -0.0000047  -0.0002561   0.0001599  -0.0000221  -0.0004179   0.0002820
    3   0.0000206  -0.0001523  -0.0000099  -0.0000913  -0.0000915   0.0001770
 Max gradient component =       4.179E-04
 RMS gradient           =       9.512E-05
 Gradient time:  CPU 201.30 s  wall 33.92 s
 Geometry Optimization Parameters
   NAtoms,    NIC,     NZ,  NCons,   NDum,   NFix, NCnnct, MaxDiis
       36     279       0       0       0       0       0       0

 Cartesian Hessian Update
 Hessian Updated using BFGS Update


** GEOMETRY OPTIMIZATION IN DELOCALIZED INTERNAL COORDINATES **
   Searching for a Minimum

   Optimization Cycle:  15

                       Coordinates (Angstroms)
     ATOM                X               Y               Z
      1  C         0.9560227623    1.2235883999    0.2931858767
      2  H         0.9707233718    1.2157320173    1.3918730055
      3  C         0.4934555650   -0.1701693874   -0.1478803758
      4  H         0.3823950980   -0.2126584665   -1.2340227446
      5  O        -0.8745969117   -0.3809726090    0.4304227996
      6  C         1.4096499492   -1.2811526730    0.3612580974
      7  H         1.3865752646   -1.2678747945    1.4578187739
      8  H         1.0226717350   -2.2488183274    0.0394271150
      9  C         2.8577898979   -1.1005978853   -0.1210557792
     10  H         2.8581629471   -1.1468458329   -1.2197489840
     11  C         3.7559786919   -2.2276862923    0.3972440764
     12  H         3.4013668609   -3.2059726319    0.0606510432
     13  H         4.7838961026   -2.1035691684    0.0441818187
     14  H         3.7789731327   -2.2392887345    1.4920151658
     15  C         3.3631076680    0.2856243375    0.2917381368
     16  H         4.3681583738    0.4552874460   -0.1087319874
     17  H         3.4518916782    0.3221741295    1.3858262420
     18  C         2.4220840612    1.3957165011   -0.1823256085
     19  H         2.7833851619    2.3649103584    0.1738212927
     20  H         2.4392484330    1.4467305481   -1.2786175698
     21  C         0.1080504225    2.4558576438   -0.1582383652
     22  H         0.8249383573    3.2886760365   -0.1440956385
     23  C        -0.4460799965    2.3687623376   -1.5866406523
     24  H        -0.8700183157    3.3330622207   -1.8803631358
     25  H         0.3394702706    2.1262284057   -2.3087650555
     26  H        -1.2391286172    1.6263305119   -1.6732748080
     27  C        -0.9624583660    2.9085706947    0.8548879050
     28  H        -0.5131380869    2.9333907486    1.8597347579
     29  O        -2.1774800332    2.1771666375    0.8686686289
     30  H        -1.2532849447    3.9330838143    0.6066806317
     31  H        -1.9814932229    1.2584030717    1.0840562993
     32  S        -1.8969784675   -1.4418029145   -0.1955922231
     33  O        -1.2208185282   -2.6394481916   -0.6476770348
     34  O        -3.0192947306   -1.5141558030    0.7076030102
     35  O        -2.3202870034   -0.5693841281   -1.5161266999
     36  H        -3.0968239300   -0.9732594417   -1.9321571099
   Point Group: c1    Number of degrees of freedom:   102


   Energy is  -1167.605786855

 Hessian Updated using BFGS Update

102 Hessian modes will be used to form the next step
  Hessian Eigenvalues:
     0.000985    0.004285    0.004773    0.005312    0.005560    0.006398
     0.007950    0.008497    0.010875    0.014068    0.019848    0.021709
     0.024592    0.034816    0.036157    0.038238    0.040303    0.043507
     0.046318    0.047518    0.048174    0.049274    0.049403    0.050421
     0.051715    0.053472    0.054610    0.055492    0.056163    0.056719
     0.056993    0.058350    0.059003    0.063776    0.069239    0.079417
     0.081786    0.084066    0.084713    0.095981    0.112422    0.120930
     0.135805    0.141181    0.146020    0.152999    0.157385    0.159575
     0.159884    0.159991    0.160016    0.160100    0.160272    0.161276
     0.163896    0.168129    0.176432    0.185064    0.188606    0.197033
     0.210658    0.216410    0.232086    0.240223    0.259354    0.266889
     0.269296    0.282170    0.288932    0.290515    0.293044    0.294547
     0.300002    0.317370    0.331175    0.335993    0.337248    0.338050
     0.338726    0.338953    0.339739    0.340435    0.340710    0.340801
     0.341254    0.341591    0.342045    0.342176    0.342291    0.342485
     0.342550    0.344066    0.348796    0.370996    0.442336    0.474561
     0.484559    0.513044    0.517768    0.568580    0.982305    0.991702

 Minimum Search - Taking Simple RFO Step
 Searching for Lamda that Minimizes Along All modes
 Value Taken    Lamda =  -0.00009723
 Step Taken.  Stepsize is  0.283707

                             Maximum     Tolerance    Cnvgd?
         Gradient           0.000344      0.000300      NO
         Displacement       0.223571      0.001200      NO
         Energy change     -0.000017      0.000001      NO


 New Cartesian Coordinates Obtained by Inverse Iteration

 Displacement from previous Coordinates is:  0.290701
 ----------------------------------------------------------------
             Standard Nuclear Orientation (Angstroms)
    I     Atom           X                Y                Z
 ----------------------------------------------------------------
    1      C       0.9544907918     1.2228538785     0.2941318123
    2      H       0.9682727170     1.2140988942     1.3927196882
    3      C       0.4914685501    -0.1709583861    -0.1490148227
    4      H       0.3834944883    -0.2108876536    -1.2356186758
    5      O      -0.8793662155    -0.3747079918     0.4223077552
    6      C       1.4058446257    -1.2825954862     0.3609875979
    7      H       1.3829108728    -1.2702274306     1.4576204221
    8      H       1.0211330111    -2.2508700725     0.0388100685
    9      C       2.8543288289    -1.1002613273    -0.1208114247
   10      H       2.8547162152    -1.1449241726    -1.2195888800
   11      C       3.7525039954    -2.2276591424     0.3960606636
   12      H       3.4001408300    -3.2051610206     0.0549381525
   13      H       4.7812640760    -2.1007354523     0.0463850283
   14      H       3.7724456067    -2.2432565733     1.4908809995
   15      C       3.3600937456     0.2852622212     0.2941231460
   16      H       4.3657361339     0.4544841173    -0.1049706616
   17      H       3.4476773174     0.3205431415     1.3883531748
   18      C       2.4203772298     1.3959983764    -0.1797668766
   19      H       2.7817580336     2.3647703828     0.1776653967
   20      H       2.4379951683     1.4483164673    -1.2760891604
   21      C       0.1058962434     2.4544187953    -0.1592086984
   22      H       0.8247896215     3.2856677252    -0.1593637645
   23      C      -0.4608370904     2.3600213697    -1.5822615380
   24      H      -0.8915564826     3.3218141906    -1.8742389002
   25      H       0.3200390679     2.1199294520    -2.3103977916
   26      H      -1.2514986320     1.6143334485    -1.6623637036
   27      C      -0.9510490265     2.9211209795     0.8621352531
   28      H      -0.4853815181     2.9674744835     1.8590043984
   29      O      -2.1622380420     2.1866548968     0.9125023448
   30      H      -1.2499910550     3.9395393608     0.5987298538
   31      H      -1.9579368761     1.2652870228     1.1094179409
   32      S      -1.9045597665    -1.4358053510    -0.1964182856
   33      O      -1.2391864159    -2.6368322244    -0.6567466561
   34      O      -3.0199590154    -1.5058721861     0.7143849255
   35      O      -2.3289011329    -0.5574575754    -1.5136676354
   36      H      -3.0188012504    -1.0287385789    -2.0048502425
 ----------------------------------------------------------------
 Molecular Point Group                 C1    NOp =  1
 Largest Abelian Subgroup              C1    NOp =  1
 Nuclear Repulsion Energy =  1465.0356890253 hartrees
 There are       68 alpha and       68 beta electrons
 Applying Cartesian multipole field
    Component          Value
    ---------          -----
     (2,0,0)        1.00000E-11
     (0,2,0)        2.00000E-11
     (0,0,2)       -3.00000E-11
 Nucleus-field energy     =     0.0000000430 hartrees
 Requested basis set is 6-311++G(d,p)
 There are 203 shells and 500 basis functions
 A cutoff of  1.0D-11 yielded  16751 shell pairs
 There are    100950 function pairs (    106996 Cartesian)
 Smallest overlap matrix eigenvalue = 1.43E-06

 Q-Chem warning in module stvman/mkSTV.C, line 306:

 Overlap eigenvalue is smaller than square root of threshold
 Use THRESH >= 12 to get rid of this warning

 Guess MOs from SCF MO coefficient file

 -----------------------------------------------------------------------
  General SCF calculation program by
  Eric Jon Sundstrom, Paul Horn, Yuezhi Mao, Dmitri Zuev, Alec White,
  David Stuck, Shaama M.S., Shane Yost, Joonho Lee, David Small,
  Daniel Levine, Susi Lehtola, Hugh Burton, Evgeny Epifanovsky
 -----------------------------------------------------------------------
 Exchange:     0.2000 Hartree-Fock + 0.0800 Slater + 0.7200 B88
 Correlation:  0.1900 VWN1RPA + 0.8100 LYP
 Using SG-1 standard quadrature grid
 using 6 threads for integral computing
 -------------------------------------------------------
 OpenMP Integral computing Module                
 Release: version 2.0, May 2017, Q-Chem Inc. Pleasanton 
 -------------------------------------------------------
 -------------------------------------------------------
 OpenMP BLAS3 based DFT computing Module                
 Release: version 1.0, May 2013, Q-Chem Inc. Pittsburgh 
 -------------------------------------------------------
 A restricted SCF calculation will be
 performed using DIIS
 SCF converges when DIIS error is below 1.0e-08
 ---------------------------------------
  Cycle       Energy         DIIS error
 ---------------------------------------
    1   -1167.6021551593      2.96e-04  
    2   -1167.6057832982      4.20e-05  
    3   -1167.6057660547      5.62e-05  
    4   -1167.6058296597      1.32e-05  
    5   -1167.6058329825      5.63e-06  
    6   -1167.6058336621      1.45e-06  
    7   -1167.6058337031      5.69e-07  
    8   -1167.6058337103      1.19e-07  
    9   -1167.6058337105      3.32e-08  
   10   -1167.6058337105      1.68e-08  
   11   -1167.6058337106      6.02e-09  Convergence criterion met
 ---------------------------------------
 SCF time:   CPU 758.65s  wall 133.00s 
 SCF   energy in the final basis set =    -1167.6058337106
 Total energy in the final basis set =    -1167.6058337106

 --------------------------------------------------------------

                    Orbital Energies (a.u.)
 --------------------------------------------------------------

 Alpha MOs
 -- Occupied --
-89.134 -19.204 -19.204 -19.156 -19.154 -19.109 -10.264 -10.213
-10.199 -10.191 -10.186 -10.185 -10.183 -10.179 -10.170 -10.161
 -8.191  -6.154  -6.154  -6.152  -1.206  -1.082  -1.071  -1.054
 -1.014  -0.868  -0.814  -0.779  -0.760  -0.703  -0.693  -0.683
 -0.648  -0.622  -0.588  -0.581  -0.570  -0.558  -0.517  -0.498
 -0.491  -0.485  -0.484  -0.474  -0.466  -0.446  -0.435  -0.428
 -0.417  -0.413  -0.409  -0.407  -0.399  -0.394  -0.384  -0.376
 -0.372  -0.366  -0.357  -0.349  -0.347  -0.345  -0.339  -0.330
 -0.328  -0.317  -0.310  -0.268
 -- Virtual --
 -0.032  -0.016  -0.006  -0.005   0.010   0.015   0.018   0.021
  0.026   0.032   0.035   0.038   0.043   0.045   0.052   0.053
  0.055   0.063   0.064   0.071   0.073   0.079   0.082   0.088
  0.089   0.090   0.094   0.095   0.098   0.104   0.108   0.112
  0.113   0.117   0.121   0.122   0.126   0.127   0.129   0.132
  0.134   0.136   0.141   0.146   0.146   0.147   0.153   0.155
  0.158   0.159   0.164   0.167   0.169   0.173   0.174   0.177
  0.179   0.181   0.187   0.190   0.193   0.196   0.197   0.202
  0.207   0.213   0.217   0.219   0.223   0.226   0.228   0.234
  0.239   0.241   0.245   0.250   0.252   0.260   0.263   0.268
  0.269   0.273   0.279   0.283   0.285   0.287   0.295   0.296
  0.298   0.304   0.310   0.313   0.317   0.317   0.326   0.332
  0.334   0.337   0.337   0.339   0.344   0.346   0.353   0.355
  0.360   0.365   0.365   0.373   0.381   0.389   0.393   0.400
  0.407   0.413   0.420   0.430   0.440   0.447   0.456   0.463
  0.472   0.475   0.483   0.491   0.491   0.503   0.505   0.510
  0.520   0.533   0.547   0.556   0.567   0.571   0.585   0.589
  0.593   0.605   0.623   0.624   0.637   0.638   0.652   0.658
  0.664   0.669   0.675   0.680   0.687   0.695   0.707   0.708
  0.726   0.730   0.738   0.745   0.749   0.753   0.761   0.761
  0.771   0.774   0.776   0.779   0.785   0.792   0.794   0.804
  0.818   0.827   0.839   0.842   0.858   0.881   0.896   0.918
  0.931   0.936   0.961   0.970   0.986   1.015   1.023   1.025
  1.045   1.056   1.067   1.072   1.089   1.105   1.108   1.120
  1.133   1.140   1.151   1.155   1.166   1.169   1.177   1.179
  1.192   1.197   1.210   1.228   1.234   1.246   1.258   1.278
  1.314   1.319   1.323   1.349   1.375   1.398   1.416   1.435
  1.447   1.453   1.476   1.481   1.487   1.509   1.517   1.524
  1.535   1.545   1.555   1.564   1.572   1.580   1.586   1.591
  1.599   1.605   1.612   1.615   1.621   1.629   1.632   1.639
  1.643   1.655   1.658   1.668   1.681   1.689   1.696   1.703
  1.714   1.725   1.727   1.731   1.751   1.767   1.774   1.786
  1.789   1.790   1.806   1.819   1.828   1.839   1.844   1.856
  1.864   1.875   1.886   1.887   1.920   1.940   1.945   1.976
  2.000   2.016   2.027   2.030   2.040   2.054   2.059   2.082
  2.104   2.121   2.144   2.158   2.179   2.185   2.195   2.221
  2.231   2.244   2.252   2.276   2.293   2.303   2.335   2.340
  2.377   2.389   2.401   2.405   2.423   2.443   2.474   2.480
  2.495   2.507   2.517   2.527   2.541   2.546   2.554   2.568
  2.573   2.592   2.607   2.630   2.631   2.638   2.672   2.677
  2.685   2.716   2.723   2.736   2.739   2.741   2.751   2.758
  2.776   2.789   2.801   2.805   2.807   2.820   2.829   2.837
  2.847   2.850   2.884   2.891   2.912   2.929   2.940   2.956
  2.960   2.971   2.984   2.999   3.012   3.020   3.028   3.038
  3.047   3.056   3.065   3.081   3.087   3.099   3.108   3.135
  3.176   3.184   3.202   3.217   3.248   3.276   3.289   3.360
  3.387   3.407   3.436   3.506   3.515   3.568   3.592   3.766
  3.782   3.788   3.813   3.824   3.827   3.836   3.860   3.879
  3.891   3.942   3.964   4.032   4.043   4.099   4.127   4.201
  4.257   4.287   4.307   4.362   4.394   4.980   4.984   5.011
  5.024   5.053   5.083   5.124   5.159   5.172   5.254   5.310
  5.424   5.454   5.503   5.710   8.177  17.253  17.360  17.473
 23.794  23.820  23.844  23.874  23.880  23.918  23.940  23.957
 23.978  24.029  49.838  49.858  49.889  49.919  49.966 189.280
 --------------------------------------------------------------

          Ground-State Mulliken Net Atomic Charges

     Atom                 Charge (a.u.)
  ----------------------------------------
      1 C                     0.530858
      2 H                     0.244345
      3 C                    -0.485728
      4 H                     0.247481
      5 O                    -0.073464
      6 C                    -0.989009
      7 H                     0.198391
      8 H                     0.214447
      9 C                     0.635093
     10 H                     0.175515
     11 C                    -0.728446
     12 H                     0.143189
     13 H                     0.147354
     14 H                     0.142453
     15 C                    -0.685853
     16 H                     0.167612
     17 H                     0.157410
     18 C                    -0.483764
     19 H                     0.153677
     20 H                     0.175881
     21 C                     0.241942
     22 H                     0.175742
     23 C                    -0.723678
     24 H                     0.163270
     25 H                     0.115382
     26 H                     0.253999
     27 C                    -0.536059
     28 H                     0.128384
     29 O                    -0.193059
     30 H                     0.177489
     31 H                     0.244428
     32 S                     0.268654
     33 O                    -0.144176
     34 O                    -0.075874
     35 O                    -0.328922
     36 H                     0.345035
  ----------------------------------------
  Sum of atomic charges =    -0.000000

 -----------------------------------------------------------------
                    Cartesian Multipole Moments
 -----------------------------------------------------------------
    Charge (ESU x 10^10)
                -0.0000
    Dipole Moment (Debye)
         X       4.1200      Y       0.7694      Z      -2.2115
       Tot       4.7389
    Quadrupole Moments (Debye-Ang)
        XX    -109.6557     XY       4.0220     YY    -112.8180
        XZ      10.3434     YZ       1.2231     ZZ    -103.7796
    Octopole Moments (Debye-Ang^2)
       XXX     -17.5497    XXY     -23.7856    XYY       8.1855
       YYY      16.8384    XXZ     -36.7859    XYZ      -6.3113
       YYZ       2.0170    XZZ     -21.5412    YZZ     -10.0511
       ZZZ       6.1146
    Hexadecapole Moments (Debye-Ang^3)
      XXXX   -3019.3917   XXXY     130.6884   XXYY    -910.7800
      XYYY      56.1618   YYYY   -2172.2148   XXXZ      48.0942
      XXYZ      31.1637   XYYZ       4.5087   YYYZ     -25.9517
      XXZZ    -550.1921   XYZZ      45.7635   YYZZ    -454.3712
      XZZZ     -32.7939   YZZZ       3.8117   ZZZZ    -506.6119
 -----------------------------------------------------------------
 Calculating analytic gradient of the SCF energy
 Gradient of SCF Energy
            1           2           3           4           5           6
    1   0.0001853   0.0001189   0.0000634  -0.0001733  -0.0000944   0.0000288
    2   0.0000843   0.0000114  -0.0007188   0.0000862   0.0008138  -0.0002216
    3   0.0001136  -0.0000521   0.0004828   0.0000261  -0.0008612  -0.0001515
            7           8           9          10          11          12
    1   0.0000569   0.0002396  -0.0000746  -0.0000303  -0.0001238  -0.0000518
    2   0.0000010   0.0000999  -0.0000255  -0.0000307   0.0001210   0.0000551
    3   0.0000676   0.0001479  -0.0000441  -0.0000438  -0.0000350  -0.0000171
           13          14          15          16          17          18
    1   0.0000070  -0.0000152   0.0000420  -0.0000317   0.0000152  -0.0000267
    2   0.0000289  -0.0000224   0.0001699   0.0000360  -0.0000007  -0.0001747
    3  -0.0000098   0.0000375   0.0000205  -0.0000009   0.0000167   0.0000476
           19          20          21          22          23          24
    1   0.0000847  -0.0000425   0.0000012  -0.0000352   0.0002952  -0.0000847
    2   0.0000276  -0.0000108  -0.0004161   0.0000415   0.0000271  -0.0000618
    3  -0.0000156  -0.0000310  -0.0000973  -0.0001058  -0.0000819   0.0000330
           25          26          27          28          29          30
    1  -0.0000001  -0.0001299  -0.0003663  -0.0002031   0.0002950  -0.0000792
    2   0.0000140  -0.0000602  -0.0000346   0.0000269   0.0007195  -0.0000845
    3  -0.0000192  -0.0000069  -0.0001151   0.0001424   0.0004863  -0.0000658
           31          32          33          34          35          36
    1   0.0001983   0.0009333  -0.0007072  -0.0002148   0.0000690  -0.0001490
    2  -0.0001865  -0.0009220   0.0003428  -0.0000204  -0.0000025   0.0002869
    3  -0.0000891   0.0003063  -0.0000242  -0.0001922   0.0000276   0.0001038
 Max gradient component =       9.333E-04
 RMS gradient           =       2.489E-04
 Gradient time:  CPU 201.27 s  wall 33.91 s
 Geometry Optimization Parameters
   NAtoms,    NIC,     NZ,  NCons,   NDum,   NFix, NCnnct, MaxDiis
       36     279       0       0       0       0       0       0

 Cartesian Hessian Update
 Hessian Updated using BFGS Update


** GEOMETRY OPTIMIZATION IN DELOCALIZED INTERNAL COORDINATES **
   Searching for a Minimum

   Optimization Cycle:  16

                       Coordinates (Angstroms)
     ATOM                X               Y               Z
      1  C         0.9544907918    1.2228538785    0.2941318123
      2  H         0.9682727170    1.2140988942    1.3927196882
      3  C         0.4914685501   -0.1709583861   -0.1490148227
      4  H         0.3834944883   -0.2108876536   -1.2356186758
      5  O        -0.8793662155   -0.3747079918    0.4223077552
      6  C         1.4058446257   -1.2825954862    0.3609875979
      7  H         1.3829108728   -1.2702274306    1.4576204221
      8  H         1.0211330111   -2.2508700725    0.0388100685
      9  C         2.8543288289   -1.1002613273   -0.1208114247
     10  H         2.8547162152   -1.1449241726   -1.2195888800
     11  C         3.7525039954   -2.2276591424    0.3960606636
     12  H         3.4001408300   -3.2051610206    0.0549381525
     13  H         4.7812640760   -2.1007354523    0.0463850283
     14  H         3.7724456067   -2.2432565733    1.4908809995
     15  C         3.3600937456    0.2852622212    0.2941231460
     16  H         4.3657361339    0.4544841173   -0.1049706616
     17  H         3.4476773174    0.3205431415    1.3883531748
     18  C         2.4203772298    1.3959983764   -0.1797668766
     19  H         2.7817580336    2.3647703828    0.1776653967
     20  H         2.4379951683    1.4483164673   -1.2760891604
     21  C         0.1058962434    2.4544187953   -0.1592086984
     22  H         0.8247896215    3.2856677252   -0.1593637645
     23  C        -0.4608370904    2.3600213697   -1.5822615380
     24  H        -0.8915564826    3.3218141906   -1.8742389002
     25  H         0.3200390679    2.1199294520   -2.3103977916
     26  H        -1.2514986320    1.6143334485   -1.6623637036
     27  C        -0.9510490265    2.9211209795    0.8621352531
     28  H        -0.4853815181    2.9674744835    1.8590043984
     29  O        -2.1622380420    2.1866548968    0.9125023448
     30  H        -1.2499910550    3.9395393608    0.5987298538
     31  H        -1.9579368761    1.2652870228    1.1094179409
     32  S        -1.9045597665   -1.4358053510   -0.1964182856
     33  O        -1.2391864159   -2.6368322244   -0.6567466561
     34  O        -3.0199590154   -1.5058721861    0.7143849255
     35  O        -2.3289011329   -0.5574575754   -1.5136676354
     36  H        -3.0188012504   -1.0287385789   -2.0048502425
   Point Group: c1    Number of degrees of freedom:   102


   Energy is  -1167.605833711

 Hessian Updated using BFGS Update

102 Hessian modes will be used to form the next step
  Hessian Eigenvalues:
     0.001055    0.004135    0.004774    0.005163    0.005559    0.006399
     0.007904    0.008451    0.010798    0.014063    0.019857    0.021762
     0.024536    0.034861    0.036188    0.038231    0.040302    0.043518
     0.046329    0.047530    0.048195    0.049274    0.049404    0.050486
     0.051850    0.053459    0.054633    0.055539    0.056165    0.056706
     0.056993    0.058333    0.059006    0.063869    0.069271    0.079401
     0.081789    0.084068    0.084847    0.096135    0.112655    0.120873
     0.135893    0.141246    0.145987    0.153009    0.157582    0.159548
     0.159888    0.159992    0.160017    0.160121    0.160257    0.161481
     0.164069    0.168293    0.176534    0.185079    0.188683    0.197064
     0.210446    0.216418    0.232079    0.243161    0.259676    0.266944
     0.269284    0.282274    0.289112    0.290486    0.293046    0.294772
     0.300062    0.317485    0.329497    0.336665    0.337229    0.338603
     0.338848    0.339360    0.339735    0.340475    0.340698    0.340804
     0.341266    0.341593    0.342066    0.342180    0.342314    0.342455
     0.342665    0.344003    0.348795    0.385654    0.456270    0.474203
     0.487013    0.517069    0.518127    0.587214    0.983622    0.992833

 Minimum Search - Taking Simple RFO Step
 Searching for Lamda that Minimizes Along All modes
 Value Taken    Lamda =  -0.00003886
 Step Taken.  Stepsize is  0.074439

                             Maximum     Tolerance    Cnvgd?
         Gradient           0.001152      0.000300      NO
         Displacement       0.047666      0.001200      NO
         Energy change     -0.000047      0.000001      NO


 New Cartesian Coordinates Obtained by Inverse Iteration

 Displacement from previous Coordinates is:  0.147604
 ----------------------------------------------------------------
             Standard Nuclear Orientation (Angstroms)
    I     Atom           X                Y                Z
 ----------------------------------------------------------------
    1      C       0.9546265666     1.2238061920     0.2949694304
    2      H       0.9679822492     1.2139943276     1.3935399505
    3      C       0.4902905819    -0.1692931702    -0.1488795699
    4      H       0.3798133908    -0.2075638693    -1.2353487172
    5      O      -0.8795368601    -0.3708599335     0.4257762493
    6      C       1.4045805462    -1.2822976748     0.3581460142
    7      H       1.3824162858    -1.2724485946     1.4548076535
    8      H       1.0194083936    -2.2499342307     0.0344957831
    9      C       2.8529952255    -1.0996889385    -0.1240917087
   10      H       2.8528006460    -1.1419988514    -1.2229423817
   11      C       3.7509466563    -2.2286876097     0.3899813393
   12      H       3.3973086122    -3.2055434903     0.0482408028
   13      H       4.7793019083    -2.1022876903     0.0389557769
   14      H       3.7725512849    -2.2456625062     1.4847327308
   15      C       3.3596100234     0.2846608440     0.2934709463
   16      H       4.3655045701     0.4538184193    -0.1050888343
   17      H       3.4470033449     0.3177241226     1.3877587720
   18      C       2.4206130258     1.3969189518    -0.1784617140
   19      H       2.7824022194     2.3648286907     0.1808370232
   20      H       2.4385823141     1.4512419290    -1.2746617332
   21      C       0.1062316742     2.4559927883    -0.1573416508
   22      H       0.8249408640     3.2873715569    -0.1555621210
   23      C      -0.4597607090     2.3634521616    -1.5808659372
   24      H      -0.8907670687     3.3254793148    -1.8716628767
   25      H       0.3216373925     2.1248341303    -2.3089129825
   26      H      -1.2500477594     1.6174619547    -1.6627875448
   27      C      -0.9523988648     2.9206228788     0.8631955927
   28      H      -0.4895032269     2.9605783068     1.8615633007
   29      O      -2.1660552091     2.1895406155     0.9052164190
   30      H      -1.2467810268     3.9415112473     0.6039930500
   31      H      -1.9663522039     1.2675991153     1.1038536366
   32      S      -1.9079076550    -1.4324588922    -0.1851241891
   33      O      -1.2497446554    -2.6457922456    -0.6236503092
   34      O      -3.0285629640    -1.4799673060     0.7204868927
   35      O      -2.3159023469    -0.5705888877    -1.5186641987
   36      H      -2.9821125748    -1.0607250773    -2.0241939906
 ----------------------------------------------------------------
 Molecular Point Group                 C1    NOp =  1
 Largest Abelian Subgroup              C1    NOp =  1
 Nuclear Repulsion Energy =  1465.0889485521 hartrees
 There are       68 alpha and       68 beta electrons
 Applying Cartesian multipole field
    Component          Value
    ---------          -----
     (2,0,0)        1.00000E-11
     (0,2,0)        2.00000E-11
     (0,0,2)       -3.00000E-11
 Nucleus-field energy     =     0.0000000430 hartrees
 Requested basis set is 6-311++G(d,p)
 There are 203 shells and 500 basis functions
 A cutoff of  1.0D-11 yielded  16747 shell pairs
 There are    100926 function pairs (    106972 Cartesian)
 Smallest overlap matrix eigenvalue = 1.44E-06

 Q-Chem warning in module stvman/mkSTV.C, line 306:

 Overlap eigenvalue is smaller than square root of threshold
 Use THRESH >= 12 to get rid of this warning

 Guess MOs from SCF MO coefficient file

 -----------------------------------------------------------------------
  General SCF calculation program by
  Eric Jon Sundstrom, Paul Horn, Yuezhi Mao, Dmitri Zuev, Alec White,
  David Stuck, Shaama M.S., Shane Yost, Joonho Lee, David Small,
  Daniel Levine, Susi Lehtola, Hugh Burton, Evgeny Epifanovsky
 -----------------------------------------------------------------------
 Exchange:     0.2000 Hartree-Fock + 0.0800 Slater + 0.7200 B88
 Correlation:  0.1900 VWN1RPA + 0.8100 LYP
 Using SG-1 standard quadrature grid
 using 6 threads for integral computing
 -------------------------------------------------------
 OpenMP Integral computing Module                
 Release: version 2.0, May 2017, Q-Chem Inc. Pleasanton 
 -------------------------------------------------------
 -------------------------------------------------------
 OpenMP BLAS3 based DFT computing Module                
 Release: version 1.0, May 2013, Q-Chem Inc. Pittsburgh 
 -------------------------------------------------------
 A restricted SCF calculation will be
 performed using DIIS
 SCF converges when DIIS error is below 1.0e-08
 ---------------------------------------
  Cycle       Energy         DIIS error
 ---------------------------------------
    1   -1167.6048401933      1.50e-04  
    2   -1167.6058384973      3.56e-05  
    3   -1167.6057547875      7.17e-05  
    4   -1167.6058694319      4.49e-06  
    5   -1167.6058698164      2.11e-06  
    6   -1167.6058699052      7.85e-07  
    7   -1167.6058699176      2.53e-07  
    8   -1167.6058699191      6.89e-08  
    9   -1167.6058699191      2.09e-08  
   10   -1167.6058699192      7.61e-09  Convergence criterion met
 ---------------------------------------
 SCF time:   CPU 689.33s  wall 121.00s 
 SCF   energy in the final basis set =    -1167.6058699192
 Total energy in the final basis set =    -1167.6058699192

 --------------------------------------------------------------

                    Orbital Energies (a.u.)
 --------------------------------------------------------------

 Alpha MOs
 -- Occupied --
-89.134 -19.204 -19.204 -19.156 -19.154 -19.109 -10.264 -10.213
-10.199 -10.191 -10.186 -10.185 -10.183 -10.179 -10.170 -10.161
 -8.191  -6.154  -6.154  -6.152  -1.206  -1.082  -1.071  -1.054
 -1.014  -0.868  -0.814  -0.779  -0.760  -0.703  -0.693  -0.683
 -0.648  -0.622  -0.588  -0.581  -0.570  -0.558  -0.517  -0.497
 -0.491  -0.486  -0.484  -0.474  -0.466  -0.445  -0.435  -0.428
 -0.417  -0.414  -0.409  -0.407  -0.399  -0.394  -0.384  -0.376
 -0.372  -0.366  -0.358  -0.350  -0.347  -0.345  -0.339  -0.330
 -0.328  -0.317  -0.310  -0.268
 -- Virtual --
 -0.032  -0.016  -0.006  -0.005   0.010   0.015   0.018   0.021
  0.026   0.032   0.035   0.037   0.043   0.045   0.052   0.053
  0.055   0.063   0.064   0.071   0.073   0.079   0.082   0.088
  0.089   0.090   0.094   0.095   0.098   0.104   0.108   0.112
  0.113   0.117   0.121   0.122   0.126   0.127   0.129   0.132
  0.133   0.136   0.141   0.146   0.146   0.147   0.153   0.155
  0.158   0.159   0.164   0.167   0.169   0.173   0.174   0.177
  0.179   0.181   0.187   0.190   0.193   0.196   0.197   0.201
  0.207   0.213   0.217   0.219   0.224   0.226   0.228   0.234
  0.239   0.241   0.245   0.250   0.252   0.260   0.263   0.268
  0.269   0.273   0.279   0.283   0.285   0.287   0.295   0.296
  0.297   0.304   0.310   0.313   0.317   0.317   0.326   0.332
  0.334   0.337   0.337   0.339   0.343   0.347   0.352   0.355
  0.360   0.365   0.365   0.373   0.381   0.389   0.393   0.400
  0.407   0.413   0.420   0.429   0.440   0.445   0.456   0.463
  0.472   0.475   0.483   0.491   0.491   0.503   0.504   0.510
  0.521   0.533   0.547   0.556   0.566   0.572   0.584   0.589
  0.593   0.605   0.623   0.624   0.637   0.638   0.652   0.658
  0.664   0.670   0.675   0.679   0.686   0.695   0.707   0.708
  0.727   0.730   0.738   0.745   0.749   0.753   0.761   0.761
  0.771   0.774   0.776   0.779   0.785   0.791   0.794   0.804
  0.818   0.826   0.839   0.841   0.858   0.881   0.896   0.917
  0.930   0.935   0.962   0.970   0.986   1.015   1.023   1.024
  1.045   1.057   1.066   1.073   1.089   1.104   1.108   1.120
  1.133   1.140   1.151   1.155   1.166   1.169   1.176   1.179
  1.191   1.199   1.210   1.227   1.235   1.245   1.259   1.278
  1.313   1.319   1.323   1.349   1.376   1.399   1.415   1.436
  1.446   1.454   1.476   1.481   1.487   1.509   1.518   1.524
  1.534   1.545   1.556   1.563   1.571   1.580   1.585   1.593
  1.599   1.606   1.612   1.615   1.621   1.629   1.632   1.639
  1.643   1.654   1.658   1.667   1.681   1.690   1.696   1.702
  1.714   1.725   1.727   1.730   1.752   1.767   1.774   1.786
  1.788   1.791   1.806   1.820   1.827   1.840   1.844   1.856
  1.865   1.875   1.886   1.888   1.920   1.940   1.946   1.976
  2.001   2.017   2.027   2.029   2.040   2.053   2.058   2.081
  2.104   2.121   2.144   2.158   2.178   2.185   2.195   2.222
  2.230   2.243   2.252   2.276   2.293   2.303   2.335   2.340
  2.377   2.389   2.401   2.405   2.423   2.443   2.474   2.480
  2.495   2.507   2.517   2.526   2.541   2.546   2.553   2.568
  2.572   2.592   2.607   2.630   2.632   2.638   2.672   2.677
  2.684   2.716   2.723   2.736   2.739   2.741   2.750   2.758
  2.776   2.789   2.801   2.805   2.808   2.820   2.829   2.838
  2.847   2.850   2.885   2.891   2.912   2.929   2.940   2.956
  2.960   2.971   2.983   2.999   3.012   3.020   3.028   3.039
  3.047   3.056   3.067   3.082   3.087   3.099   3.109   3.135
  3.175   3.184   3.201   3.217   3.248   3.276   3.289   3.360
  3.386   3.407   3.436   3.506   3.514   3.568   3.592   3.766
  3.781   3.787   3.813   3.824   3.827   3.836   3.860   3.879
  3.890   3.942   3.964   4.032   4.043   4.099   4.127   4.201
  4.257   4.286   4.306   4.362   4.394   4.980   4.983   5.011
  5.025   5.054   5.082   5.125   5.158   5.171   5.254   5.310
  5.424   5.454   5.502   5.710   8.178  17.252  17.360  17.473
 23.793  23.820  23.844  23.874  23.880  23.918  23.940  23.957
 23.978  24.029  49.838  49.858  49.889  49.919  49.966 189.281
 --------------------------------------------------------------

          Ground-State Mulliken Net Atomic Charges

     Atom                 Charge (a.u.)
  ----------------------------------------
      1 C                     0.534797
      2 H                     0.244372
      3 C                    -0.490001
      4 H                     0.248037
      5 O                    -0.074004
      6 C                    -0.998620
      7 H                     0.198634
      8 H                     0.215922
      9 C                     0.638542
     10 H                     0.175304
     11 C                    -0.727812
     12 H                     0.143020
     13 H                     0.147439
     14 H                     0.142563
     15 C                    -0.683722
     16 H                     0.167694
     17 H                     0.157475
     18 C                    -0.485417
     19 H                     0.153249
     20 H                     0.175861
     21 C                     0.242332
     22 H                     0.175951
     23 C                    -0.721367
     24 H                     0.163816
     25 H                     0.115057
     26 H                     0.251344
     27 C                    -0.535957
     28 H                     0.128010
     29 O                    -0.192235
     30 H                     0.177406
     31 H                     0.243738
     32 S                     0.271278
     33 O                    -0.146699
     34 O                    -0.074270
     35 O                    -0.325429
     36 H                     0.343693
  ----------------------------------------
  Sum of atomic charges =    -0.000000

 -----------------------------------------------------------------
                    Cartesian Multipole Moments
 -----------------------------------------------------------------
    Charge (ESU x 10^10)
                -0.0000
    Dipole Moment (Debye)
         X       4.1730      Y       0.7204      Z      -2.2504
       Tot       4.7956
    Quadrupole Moments (Debye-Ang)
        XX    -110.0525     XY       4.1462     YY    -112.7316
        XZ      10.3155     YZ       1.4412     ZZ    -103.5821
    Octopole Moments (Debye-Ang^2)
       XXX     -15.2400    XXY     -24.2001    XYY       8.0249
       YYY      16.4632    XXZ     -36.5116    XYZ      -6.6556
       YYZ       1.3776    XZZ     -21.6648    YZZ     -10.6938
       ZZZ       4.8863
    Hexadecapole Moments (Debye-Ang^3)
      XXXX   -3028.5998   XXXY     131.2992   XXYY    -910.0561
      XYYY      57.1468   YYYY   -2173.5072   XXXZ      47.9980
      XXYZ      31.9070   XYYZ       5.9783   YYYZ     -23.8688
      XXZZ    -550.3443   XYZZ      46.7858   YYZZ    -452.8230
      XZZZ     -29.3056   YZZZ       6.0141   ZZZZ    -503.5865
 -----------------------------------------------------------------
 Calculating analytic gradient of the SCF energy
 Gradient of SCF Energy
            1           2           3           4           5           6
    1   0.0001602   0.0000820   0.0000746  -0.0001150  -0.0002293  -0.0000242
    2   0.0000542  -0.0000094  -0.0007909   0.0001169   0.0006666  -0.0001353
    3   0.0001225  -0.0000565   0.0004390   0.0000025  -0.0007944  -0.0001418
            7           8           9          10          11          12
    1   0.0000611   0.0002468  -0.0000292  -0.0000355  -0.0000952  -0.0000404
    2  -0.0000252   0.0000913   0.0000089  -0.0000226   0.0001028   0.0000314
    3   0.0000604   0.0001388  -0.0000582  -0.0000238  -0.0000231  -0.0000121
           13          14          15          16          17          18
    1   0.0000046  -0.0000118   0.0000273  -0.0000098   0.0000083  -0.0000223
    2   0.0000167  -0.0000224   0.0001372   0.0000161  -0.0000051  -0.0001361
    3  -0.0000058   0.0000277   0.0000149  -0.0000013   0.0000009   0.0000485
           19          20          21          22          23          24
    1   0.0000662  -0.0000287   0.0000451  -0.0000477   0.0002158  -0.0000745
    2   0.0000217  -0.0000093  -0.0003018   0.0000474   0.0000262  -0.0000463
    3  -0.0000115  -0.0000169  -0.0000758  -0.0000891  -0.0000308   0.0000257
           25          26          27          28          29          30
    1  -0.0000108  -0.0001303  -0.0003624  -0.0001373   0.0002739   0.0000141
    2   0.0000120  -0.0000742  -0.0000115   0.0000497   0.0004988  -0.0000074
    3  -0.0000083  -0.0000505  -0.0000825   0.0000824   0.0004465  -0.0000778
           31          32          33          34          35          36
    1   0.0001125   0.0008550  -0.0005895  -0.0001704   0.0001820  -0.0002651
    2  -0.0002143  -0.0007413   0.0003195   0.0000453   0.0000979   0.0001923
    3  -0.0001416   0.0003341  -0.0000004  -0.0001054  -0.0000439   0.0001078
 Max gradient component =       8.550E-04
 RMS gradient           =       2.207E-04
 Gradient time:  CPU 201.47 s  wall 33.95 s
 Geometry Optimization Parameters
   NAtoms,    NIC,     NZ,  NCons,   NDum,   NFix, NCnnct, MaxDiis
       36     279       0       0       0       0       0       0

 Cartesian Hessian Update
 Hessian Updated using BFGS Update


** GEOMETRY OPTIMIZATION IN DELOCALIZED INTERNAL COORDINATES **
   Searching for a Minimum

   Optimization Cycle:  17

                       Coordinates (Angstroms)
     ATOM                X               Y               Z
      1  C         0.9546265666    1.2238061920    0.2949694304
      2  H         0.9679822492    1.2139943276    1.3935399505
      3  C         0.4902905819   -0.1692931702   -0.1488795699
      4  H         0.3798133908   -0.2075638693   -1.2353487172
      5  O        -0.8795368601   -0.3708599335    0.4257762493
      6  C         1.4045805462   -1.2822976748    0.3581460142
      7  H         1.3824162858   -1.2724485946    1.4548076535
      8  H         1.0194083936   -2.2499342307    0.0344957831
      9  C         2.8529952255   -1.0996889385   -0.1240917087
     10  H         2.8528006460   -1.1419988514   -1.2229423817
     11  C         3.7509466563   -2.2286876097    0.3899813393
     12  H         3.3973086122   -3.2055434903    0.0482408028
     13  H         4.7793019083   -2.1022876903    0.0389557769
     14  H         3.7725512849   -2.2456625062    1.4847327308
     15  C         3.3596100234    0.2846608440    0.2934709463
     16  H         4.3655045701    0.4538184193   -0.1050888343
     17  H         3.4470033449    0.3177241226    1.3877587720
     18  C         2.4206130258    1.3969189518   -0.1784617140
     19  H         2.7824022194    2.3648286907    0.1808370232
     20  H         2.4385823141    1.4512419290   -1.2746617332
     21  C         0.1062316742    2.4559927883   -0.1573416508
     22  H         0.8249408640    3.2873715569   -0.1555621210
     23  C        -0.4597607090    2.3634521616   -1.5808659372
     24  H        -0.8907670687    3.3254793148   -1.8716628767
     25  H         0.3216373925    2.1248341303   -2.3089129825
     26  H        -1.2500477594    1.6174619547   -1.6627875448
     27  C        -0.9523988648    2.9206228788    0.8631955927
     28  H        -0.4895032269    2.9605783068    1.8615633007
     29  O        -2.1660552091    2.1895406155    0.9052164190
     30  H        -1.2467810268    3.9415112473    0.6039930500
     31  H        -1.9663522039    1.2675991153    1.1038536366
     32  S        -1.9079076550   -1.4324588922   -0.1851241891
     33  O        -1.2497446554   -2.6457922456   -0.6236503092
     34  O        -3.0285629640   -1.4799673060    0.7204868927
     35  O        -2.3159023469   -0.5705888877   -1.5186641987
     36  H        -2.9821125748   -1.0607250773   -2.0241939906
   Point Group: c1    Number of degrees of freedom:   102


   Energy is  -1167.605869919

 Hessian Updated using BFGS Update

102 Hessian modes will be used to form the next step
  Hessian Eigenvalues:
     0.000211    0.003574    0.004813    0.004981    0.005589    0.006398
     0.007417    0.008160    0.010724    0.014077    0.019846    0.021589
     0.025300    0.034341    0.036146    0.038227    0.040306    0.043750
     0.046380    0.047513    0.048112    0.049211    0.049400    0.050392
     0.051238    0.053465    0.054540    0.055440    0.056165    0.056701
     0.056990    0.058921    0.059012    0.063805    0.069036    0.079445
     0.081849    0.084042    0.084381    0.095896    0.111571    0.121773
     0.135703    0.140986    0.145847    0.152917    0.154645    0.158933
     0.159887    0.159909    0.160002    0.160035    0.160316    0.160385
     0.164011    0.166912    0.175995    0.185177    0.189675    0.197567
     0.210764    0.219178    0.223709    0.233507    0.260319    0.268650
     0.276691    0.281819    0.288394    0.290301    0.292553    0.293366
     0.299570    0.302392    0.329258    0.336985    0.337023    0.338520
     0.338835    0.339060    0.339768    0.340397    0.340693    0.340858
     0.341305    0.341726    0.342097    0.342179    0.342324    0.342474
     0.343459    0.344033    0.346445    0.356597    0.423730    0.476290
     0.486320    0.517697    0.526574    0.624594    0.976868    0.990794

 Minimum Search - Taking Simple RFO Step
 Searching for Lamda that Minimizes Along All modes
 Value Taken    Lamda =  -0.00031643
 Calculated Step too Large.  Step scaled by  0.424606
 Step Taken.  Stepsize is  0.300000

                             Maximum     Tolerance    Cnvgd?
         Gradient           0.001371      0.000300      NO
         Displacement       0.211979      0.001200      NO
         Energy change     -0.000036      0.000001      NO


 New Cartesian Coordinates Obtained by Inverse Iteration

 Displacement from previous Coordinates is:  0.522494
 ----------------------------------------------------------------
             Standard Nuclear Orientation (Angstroms)
    I     Atom           X                Y                Z
 ----------------------------------------------------------------
    1      C       0.9535985234     1.2280885460     0.2983598208
    2      H       0.9679017685     1.2155537427     1.3968819608
    3      C       0.4833453877    -0.1625885572    -0.1466047918
    4      H       0.3651747405    -0.1962410079    -1.2325993707
    5      O      -0.8830189217    -0.3587816254     0.4377519520
    6      C       1.3972937531    -1.2801536562     0.3511256973
    7      H       1.3788793601    -1.2765433154     1.4478435589
    8      H       1.0089017114    -2.2456753636     0.0246530405
    9      C       2.8448671208    -1.0990341869    -0.1348098326
   10      H       2.8412059735    -1.1357534654    -1.2338140990
   11      C       3.7417696324    -2.2331399748     0.3708531736
   12      H       3.3826704095    -3.2080816379     0.0291028335
   13      H       4.7684622735    -2.1098991721     0.0139499920
   14      H       3.7700851880    -2.2528613960     1.4653467969
   15      C       3.3560669092     0.2818279500     0.2879043524
   16      H       4.3618531294     0.4496743461    -0.1116815639
   17      H       3.4455565809     0.3093735750     1.3821072928
   18      C       2.4190795053     1.3990955696    -0.1769909434
   19      H       2.7838669311     2.3643299279     0.1862584676
   20      H       2.4356238483     1.4585467158    -1.2729234757
   21      C       0.1070388347     2.4633155575    -0.1500375283
   22      H       0.8265184926     3.2939529487    -0.1430236043
   23      C      -0.4579023938     2.3771695622    -1.5744510464
   24      H      -0.8876282093     3.3408118231    -1.8618000466
   25      H       0.3240856798     2.1408653634    -2.3026369079
   26      H      -1.2487033306     1.6320432571    -1.6608160300
   27      C      -0.9547329439     2.9229385486     0.8691229851
   28      H      -0.4977352651     2.9475288683     1.8705762446
   29      O      -2.1743892995     2.2005354797     0.8916457313
   30      H      -1.2384884854     3.9495487079     0.6203419656
   31      H      -1.9861870688     1.2774869514     1.0953169106
   32      S      -1.9181021332    -1.4236371477    -0.1517066242
   33      O      -1.2801530694    -2.6712049287    -0.5217688042
   34      O      -3.0548865104    -1.4058022114     0.7336037032
   35      O      -2.2726591805    -0.6157640274    -1.5342025064
   36      H      -2.8231442911    -1.1818871881    -2.0970983997
 ----------------------------------------------------------------
 Molecular Point Group                 C1    NOp =  1
 Largest Abelian Subgroup              C1    NOp =  1
 Nuclear Repulsion Energy =  1465.2061705057 hartrees
 There are       68 alpha and       68 beta electrons
 Applying Cartesian multipole field
    Component          Value
    ---------          -----
     (2,0,0)        1.00000E-11
     (0,2,0)        2.00000E-11
     (0,0,2)       -3.00000E-11
 Nucleus-field energy     =     0.0000000432 hartrees
 Requested basis set is 6-311++G(d,p)
 There are 203 shells and 500 basis functions
 A cutoff of  1.0D-11 yielded  16752 shell pairs
 There are    101007 function pairs (    107069 Cartesian)
 Smallest overlap matrix eigenvalue = 1.44E-06

 Q-Chem warning in module stvman/mkSTV.C, line 306:

 Overlap eigenvalue is smaller than square root of threshold
 Use THRESH >= 12 to get rid of this warning

 Guess MOs from SCF MO coefficient file

 -----------------------------------------------------------------------
  General SCF calculation program by
  Eric Jon Sundstrom, Paul Horn, Yuezhi Mao, Dmitri Zuev, Alec White,
  David Stuck, Shaama M.S., Shane Yost, Joonho Lee, David Small,
  Daniel Levine, Susi Lehtola, Hugh Burton, Evgeny Epifanovsky
 -----------------------------------------------------------------------
 Exchange:     0.2000 Hartree-Fock + 0.0800 Slater + 0.7200 B88
 Correlation:  0.1900 VWN1RPA + 0.8100 LYP
 Using SG-1 standard quadrature grid
 using 6 threads for integral computing
 -------------------------------------------------------
 OpenMP Integral computing Module                
 Release: version 2.0, May 2017, Q-Chem Inc. Pleasanton 
 -------------------------------------------------------
 -------------------------------------------------------
 OpenMP BLAS3 based DFT computing Module                
 Release: version 1.0, May 2013, Q-Chem Inc. Pittsburgh 
 -------------------------------------------------------
 A restricted SCF calculation will be
 performed using DIIS
 SCF converges when DIIS error is below 1.0e-08
 ---------------------------------------
  Cycle       Energy         DIIS error
 ---------------------------------------
    1   -1167.5945857316      5.01e-04  
    2   -1167.6057137318      1.02e-04  
    3   -1167.6050548179      2.03e-04  
    4   -1167.6059787028      1.54e-05  
    5   -1167.6059835952      5.73e-06  
    6   -1167.6059842486      2.43e-06  
    7   -1167.6059843585      9.42e-07  
    8   -1167.6059843787      2.13e-07  
    9   -1167.6059843796      5.54e-08  
   10   -1167.6059843796      2.09e-08  
   11   -1167.6059843796      8.13e-09  Convergence criterion met
 ---------------------------------------
 SCF time:   CPU 758.68s  wall 133.00s 
 SCF   energy in the final basis set =    -1167.6059843796
 Total energy in the final basis set =    -1167.6059843796

 --------------------------------------------------------------

                    Orbital Energies (a.u.)
 --------------------------------------------------------------

 Alpha MOs
 -- Occupied --
-89.134 -19.205 -19.204 -19.156 -19.154 -19.109 -10.264 -10.213
-10.198 -10.191 -10.186 -10.185 -10.183 -10.179 -10.171 -10.161
 -8.191  -6.155  -6.154  -6.152  -1.206  -1.083  -1.071  -1.054
 -1.013  -0.868  -0.814  -0.779  -0.760  -0.703  -0.693  -0.683
 -0.648  -0.622  -0.588  -0.581  -0.570  -0.558  -0.517  -0.497
 -0.492  -0.487  -0.484  -0.475  -0.467  -0.445  -0.435  -0.428
 -0.417  -0.414  -0.409  -0.407  -0.399  -0.394  -0.383  -0.376
 -0.372  -0.366  -0.358  -0.350  -0.347  -0.345  -0.339  -0.330
 -0.328  -0.317  -0.310  -0.268
 -- Virtual --
 -0.033  -0.016  -0.006  -0.005   0.010   0.015   0.018   0.021
  0.026   0.032   0.035   0.037   0.043   0.046   0.052   0.053
  0.055   0.062   0.064   0.071   0.073   0.079   0.082   0.088
  0.088   0.090   0.094   0.095   0.098   0.103   0.108   0.111
  0.113   0.118   0.120   0.122   0.126   0.127   0.129   0.132
  0.133   0.136   0.141   0.146   0.146   0.147   0.152   0.155
  0.158   0.159   0.164   0.167   0.169   0.173   0.173   0.177
  0.179   0.181   0.186   0.189   0.194   0.195   0.196   0.201
  0.207   0.213   0.217   0.219   0.226   0.227   0.228   0.234
  0.239   0.240   0.244   0.250   0.252   0.259   0.263   0.268
  0.268   0.274   0.279   0.282   0.286   0.287   0.294   0.297
  0.297   0.304   0.309   0.313   0.316   0.317   0.327   0.330
  0.333   0.336   0.338   0.340   0.343   0.347   0.350   0.355
  0.359   0.365   0.366   0.372   0.382   0.391   0.393   0.401
  0.408   0.414   0.419   0.428   0.438   0.441   0.456   0.462
  0.471   0.473   0.484   0.490   0.491   0.503   0.504   0.512
  0.524   0.534   0.548   0.558   0.565   0.572   0.583   0.590
  0.593   0.604   0.624   0.626   0.636   0.638   0.651   0.657
  0.664   0.670   0.674   0.678   0.684   0.695   0.707   0.710
  0.727   0.730   0.737   0.744   0.747   0.753   0.760   0.762
  0.771   0.773   0.776   0.778   0.785   0.791   0.795   0.804
  0.819   0.824   0.837   0.839   0.857   0.881   0.895   0.917
  0.929   0.935   0.964   0.970   0.986   1.015   1.024   1.025
  1.044   1.058   1.065   1.075   1.088   1.103   1.109   1.122
  1.131   1.141   1.149   1.157   1.165   1.171   1.175   1.180
  1.190   1.202   1.213   1.226   1.239   1.242   1.260   1.278
  1.310   1.318   1.324   1.348   1.381   1.401   1.410   1.438
  1.445   1.454   1.474   1.482   1.486   1.505   1.519   1.523
  1.528   1.545   1.557   1.561   1.570   1.578   1.583   1.595
  1.598   1.607   1.612   1.615   1.620   1.629   1.631   1.643
  1.643   1.652   1.658   1.667   1.680   1.691   1.697   1.700
  1.714   1.724   1.727   1.729   1.754   1.767   1.773   1.785
  1.787   1.791   1.802   1.820   1.825   1.841   1.842   1.855
  1.869   1.874   1.885   1.889   1.918   1.940   1.946   1.976
  2.001   2.016   2.027   2.028   2.041   2.052   2.057   2.081
  2.106   2.120   2.144   2.157   2.178   2.185   2.195   2.222
  2.230   2.243   2.253   2.276   2.292   2.303   2.336   2.341
  2.377   2.388   2.401   2.405   2.423   2.442   2.473   2.480
  2.495   2.508   2.518   2.525   2.540   2.545   2.553   2.567
  2.571   2.592   2.606   2.630   2.633   2.639   2.671   2.677
  2.684   2.716   2.722   2.736   2.739   2.741   2.750   2.758
  2.774   2.789   2.800   2.806   2.809   2.818   2.830   2.841
  2.846   2.849   2.885   2.893   2.911   2.928   2.938   2.956
  2.960   2.969   2.981   2.999   3.012   3.017   3.027   3.041
  3.046   3.054   3.070   3.082   3.085   3.102   3.111   3.133
  3.173   3.184   3.201   3.217   3.248   3.275   3.290   3.361
  3.385   3.406   3.435   3.504   3.514   3.567   3.593   3.765
  3.781   3.787   3.813   3.822   3.827   3.835   3.861   3.876
  3.888   3.942   3.963   4.031   4.043   4.098   4.127   4.202
  4.256   4.286   4.306   4.362   4.394   4.980   4.983   5.013
  5.025   5.053   5.079   5.128   5.156   5.166   5.255   5.311
  5.423   5.452   5.495   5.711   8.179  17.251  17.361  17.474
 23.793  23.821  23.843  23.874  23.880  23.918  23.941  23.957
 23.977  24.027  49.838  49.858  49.887  49.918  49.965 189.283
 --------------------------------------------------------------

          Ground-State Mulliken Net Atomic Charges

     Atom                 Charge (a.u.)
  ----------------------------------------
      1 C                     0.544176
      2 H                     0.244502
      3 C                    -0.512639
      4 H                     0.249811
      5 O                    -0.079465
      6 C                    -1.027247
      7 H                     0.199617
      8 H                     0.218684
      9 C                     0.648204
     10 H                     0.174701
     11 C                    -0.725910
     12 H                     0.142495
     13 H                     0.147710
     14 H                     0.142929
     15 C                    -0.676613
     16 H                     0.167599
     17 H                     0.157729
     18 C                    -0.489145
     19 H                     0.152358
     20 H                     0.175772
     21 C                     0.259800
     22 H                     0.176327
     23 C                    -0.716000
     24 H                     0.165592
     25 H                     0.114051
     26 H                     0.241467
     27 C                    -0.543574
     28 H                     0.126773
     29 O                    -0.190725
     30 H                     0.177248
     31 H                     0.243068
     32 S                     0.280143
     33 O                    -0.155174
     34 O                    -0.066859
     35 O                    -0.303759
     36 H                     0.336355
  ----------------------------------------
  Sum of atomic charges =    -0.000000

 -----------------------------------------------------------------
                    Cartesian Multipole Moments
 -----------------------------------------------------------------
    Charge (ESU x 10^10)
                -0.0000
    Dipole Moment (Debye)
         X       4.3940      Y       0.5476      Z      -2.3925
       Tot       5.0329
    Quadrupole Moments (Debye-Ang)
        XX    -111.6895     XY       4.5059     YY    -112.3585
        XZ      10.1070     YZ       2.2147     ZZ    -102.8652
    Octopole Moments (Debye-Ang^2)
       XXX      -6.2404    XXY     -24.9858    XYY       7.4216
       YYY      15.1503    XXZ     -34.6893    XYZ      -7.7227
       YYZ      -1.0852    XZZ     -21.8352    YZZ     -13.1143
       ZZZ       0.6171
    Hexadecapole Moments (Debye-Ang^3)
      XXXX   -3057.7854   XXXY     130.3711   XXYY    -907.5333
      XYYY      60.1300   YYYY   -2180.9483   XXXZ      43.8083
      XXYZ      33.0000   XYYZ      11.6191   YYYZ     -17.6479
      XXZZ    -551.7976   XYZZ      50.5193   YYZZ    -448.1267
      XZZZ     -17.8379   YZZZ      12.9270   ZZZZ    -493.9150
 -----------------------------------------------------------------
 Calculating analytic gradient of the SCF energy
 Gradient of SCF Energy
            1           2           3           4           5           6
    1   0.0001549  -0.0000094   0.0000137   0.0000473  -0.0007521  -0.0001322
    2  -0.0000320  -0.0000823  -0.0008299   0.0001502   0.0001395   0.0000732
    3   0.0001624  -0.0000492   0.0003438  -0.0000806  -0.0008496  -0.0000961
            7           8           9          10          11          12
    1   0.0000544   0.0002038   0.0001139  -0.0000428  -0.0000040  -0.0000009
    2  -0.0000789   0.0000484   0.0001207  -0.0000029   0.0000197  -0.0000358
    3   0.0000209   0.0000918  -0.0000686   0.0000332   0.0000114   0.0000015
           13          14          15          16          17          18
    1   0.0000036  -0.0000047  -0.0000261   0.0000423  -0.0000079  -0.0000449
    2  -0.0000219  -0.0000189  -0.0000006  -0.0000392  -0.0000170   0.0000352
    3   0.0000050  -0.0000062  -0.0000112  -0.0000083  -0.0000440   0.0000352
           19          20          21          22          23          24
    1   0.0000072  -0.0000030   0.0001227  -0.0000455  -0.0000665  -0.0000301
    2   0.0000060  -0.0000003   0.0000719   0.0000515   0.0000219   0.0000072
    3  -0.0000059   0.0000046  -0.0000409  -0.0000423   0.0001357   0.0000061
           25          26          27          28          29          30
    1  -0.0000134  -0.0000668  -0.0002507   0.0000734   0.0001337   0.0001922
    2   0.0000072  -0.0000522  -0.0000444   0.0001224  -0.0000646   0.0001337
    3   0.0000139  -0.0001449  -0.0000508  -0.0000560   0.0003273  -0.0001173
           31          32          33          34          35          36
    1  -0.0000387   0.0003582  -0.0001862  -0.0000118   0.0006868  -0.0004704
    2  -0.0001838   0.0000226   0.0001609  -0.0000790   0.0006600  -0.0002684
    3  -0.0002584   0.0003611   0.0001713   0.0002803   0.0000442  -0.0001191
 Max gradient component =       8.496E-04
 RMS gradient           =       2.035E-04
 Gradient time:  CPU 201.21 s  wall 33.90 s
 Geometry Optimization Parameters
   NAtoms,    NIC,     NZ,  NCons,   NDum,   NFix, NCnnct, MaxDiis
       36     279       0       0       0       0       0       0

 Cartesian Hessian Update
 Hessian Updated using BFGS Update


** GEOMETRY OPTIMIZATION IN DELOCALIZED INTERNAL COORDINATES **
   Searching for a Minimum

   Optimization Cycle:  18

                       Coordinates (Angstroms)
     ATOM                X               Y               Z
      1  C         0.9535985234    1.2280885460    0.2983598208
      2  H         0.9679017685    1.2155537427    1.3968819608
      3  C         0.4833453877   -0.1625885572   -0.1466047918
      4  H         0.3651747405   -0.1962410079   -1.2325993707
      5  O        -0.8830189217   -0.3587816254    0.4377519520
      6  C         1.3972937531   -1.2801536562    0.3511256973
      7  H         1.3788793601   -1.2765433154    1.4478435589
      8  H         1.0089017114   -2.2456753636    0.0246530405
      9  C         2.8448671208   -1.0990341869   -0.1348098326
     10  H         2.8412059735   -1.1357534654   -1.2338140990
     11  C         3.7417696324   -2.2331399748    0.3708531736
     12  H         3.3826704095   -3.2080816379    0.0291028335
     13  H         4.7684622735   -2.1098991721    0.0139499920
     14  H         3.7700851880   -2.2528613960    1.4653467969
     15  C         3.3560669092    0.2818279500    0.2879043524
     16  H         4.3618531294    0.4496743461   -0.1116815639
     17  H         3.4455565809    0.3093735750    1.3821072928
     18  C         2.4190795053    1.3990955696   -0.1769909434
     19  H         2.7838669311    2.3643299279    0.1862584676
     20  H         2.4356238483    1.4585467158   -1.2729234757
     21  C         0.1070388347    2.4633155575   -0.1500375283
     22  H         0.8265184926    3.2939529487   -0.1430236043
     23  C        -0.4579023938    2.3771695622   -1.5744510464
     24  H        -0.8876282093    3.3408118231   -1.8618000466
     25  H         0.3240856798    2.1408653634   -2.3026369079
     26  H        -1.2487033306    1.6320432571   -1.6608160300
     27  C        -0.9547329439    2.9229385486    0.8691229851
     28  H        -0.4977352651    2.9475288683    1.8705762446
     29  O        -2.1743892995    2.2005354797    0.8916457313
     30  H        -1.2384884854    3.9495487079    0.6203419656
     31  H        -1.9861870688    1.2774869514    1.0953169106
     32  S        -1.9181021332   -1.4236371477   -0.1517066242
     33  O        -1.2801530694   -2.6712049287   -0.5217688042
     34  O        -3.0548865104   -1.4058022114    0.7336037032
     35  O        -2.2726591805   -0.6157640274   -1.5342025064
     36  H        -2.8231442911   -1.1818871881   -2.0970983997
   Point Group: c1    Number of degrees of freedom:   102


   Energy is  -1167.605984380

 Hessian Updated using BFGS Update

102 Hessian modes will be used to form the next step
  Hessian Eigenvalues:
     0.000614    0.003268    0.004777    0.004986    0.005588    0.006398
     0.007234    0.008143    0.010697    0.014078    0.019842    0.021507
     0.025516    0.034174    0.036290    0.038243    0.040299    0.043741
     0.046368    0.047507    0.048162    0.049157    0.049391    0.050252
     0.051170    0.053529    0.054512    0.055405    0.056164    0.056724
     0.056990    0.058943    0.059039    0.063777    0.069041    0.079463
     0.081832    0.083944    0.084155    0.095645    0.111016    0.121995
     0.135065    0.140629    0.146494    0.150296    0.154435    0.159329
     0.159827    0.159904    0.160002    0.160037    0.160339    0.160523
     0.163912    0.167603    0.175634    0.185050    0.189626    0.197779
     0.211160    0.218667    0.220966    0.233511    0.259517    0.268843
     0.277981    0.280615    0.286609    0.290743    0.292400    0.293515
     0.298834    0.301970    0.335223    0.336973    0.337270    0.338380
     0.338937    0.339079    0.339925    0.340387    0.340750    0.340894
     0.341447    0.341867    0.342104    0.342185    0.342360    0.342989
     0.343447    0.344962    0.345569    0.356451    0.421877    0.477917
     0.488993    0.517881    0.530372    0.642018    0.976492    0.991271

 Minimum Search - Taking Simple RFO Step
 Searching for Lamda that Minimizes Along All modes
 Value Taken    Lamda =  -0.00008443
 Step Taken.  Stepsize is  0.261667

                             Maximum     Tolerance    Cnvgd?
         Gradient           0.001679      0.000300      NO
         Displacement       0.170702      0.001200      NO
         Energy change     -0.000114      0.000001      NO


 New Cartesian Coordinates Obtained by Inverse Iteration

 Displacement from previous Coordinates is:  0.457592
 ----------------------------------------------------------------
             Standard Nuclear Orientation (Angstroms)
    I     Atom           X                Y                Z
 ----------------------------------------------------------------
    1      C       0.9526216945     1.2331820480     0.3029451435
    2      H       0.9711467660     1.2205304265     1.4014624661
    3      C       0.4761231223    -0.1554024490    -0.1404522840
    4      H       0.3489396389    -0.1865244254    -1.2255243720
    5      O      -0.8849563248    -0.3520274421     0.4550688833
    6      C       1.3908200288    -1.2768776745     0.3480538077
    7      H       1.3777673709    -1.2765472083     1.4448085542
    8      H       0.9967345161    -2.2402356516     0.0214015386
    9      C       2.8362431361    -1.0996554895    -0.1446661933
   10      H       2.8272604534    -1.1338331845    -1.2437440943
   11      C       3.7324694617    -2.2377494820     0.3540049113
   12      H       3.3661764615    -3.2114061331     0.0161366835
   13      H       4.7566191456    -2.1195117580    -0.0117171340
   14      H       3.7700612643    -2.2567926981     1.4481850590
   15      C       3.3530294950     0.2789039677     0.2784688335
   16      H       4.3572440083     0.4451122481    -0.1257939822
   17      H       3.4480806248     0.3037088131     1.3722632037
   18      C       2.4165635396     1.4000351725    -0.1792595698
   19      H       2.7858946714     2.3633821438     0.1841730347
   20      H       2.4283809476     1.4616620750    -1.2751239603
   21      C       0.1077743865     2.4708124159    -0.1415120496
   22      H       0.8277363880     3.3008939651    -0.1258151123
   23      C      -0.4508963659     2.3912811987    -1.5687673400
   24      H      -0.8758365034     3.3571450187    -1.8556455482
   25      H       0.3332770322     2.1536517345    -2.2941630265
   26      H      -1.2439145964     1.6489996451    -1.6597451701
   27      C      -0.9610891888     2.9228468182     0.8735513666
   28      H      -0.5150729383     2.9294244375     1.8800983808
   29      O      -2.1866795910     2.2094584783     0.8702309851
   30      H      -1.2353310694     3.9549058516     0.6371648356
   31      H      -2.0112476101     1.2874414967     1.0884019020
   32      S      -1.9244340364    -1.4176436293    -0.1257329160
   33      O      -1.3024239582    -2.6896269514    -0.4391413352
   34      O      -3.0776179860    -1.3473992529     0.7342749985
   35      O      -2.2319925831    -0.6567197496    -1.5455194895
   36      H      -2.6733567505    -1.2797861971    -2.1425901058
 ----------------------------------------------------------------
 Molecular Point Group                 C1    NOp =  1
 Largest Abelian Subgroup              C1    NOp =  1
 Nuclear Repulsion Energy =  1465.3491236267 hartrees
 There are       68 alpha and       68 beta electrons
 Applying Cartesian multipole field
    Component          Value
    ---------          -----
     (2,0,0)        1.00000E-11
     (0,2,0)        2.00000E-11
     (0,0,2)       -3.00000E-11
 Nucleus-field energy     =     0.0000000433 hartrees
 Requested basis set is 6-311++G(d,p)
 There are 203 shells and 500 basis functions
 A cutoff of  1.0D-11 yielded  16757 shell pairs
 There are    101014 function pairs (    107077 Cartesian)
 Smallest overlap matrix eigenvalue = 1.44E-06

 Q-Chem warning in module stvman/mkSTV.C, line 306:

 Overlap eigenvalue is smaller than square root of threshold
 Use THRESH >= 12 to get rid of this warning

 Guess MOs from SCF MO coefficient file

 -----------------------------------------------------------------------
  General SCF calculation program by
  Eric Jon Sundstrom, Paul Horn, Yuezhi Mao, Dmitri Zuev, Alec White,
  David Stuck, Shaama M.S., Shane Yost, Joonho Lee, David Small,
  Daniel Levine, Susi Lehtola, Hugh Burton, Evgeny Epifanovsky
 -----------------------------------------------------------------------
 Exchange:     0.2000 Hartree-Fock + 0.0800 Slater + 0.7200 B88
 Correlation:  0.1900 VWN1RPA + 0.8100 LYP
 Using SG-1 standard quadrature grid
 using 6 threads for integral computing
 -------------------------------------------------------
 OpenMP Integral computing Module                
 Release: version 2.0, May 2017, Q-Chem Inc. Pleasanton 
 -------------------------------------------------------
 -------------------------------------------------------
 OpenMP BLAS3 based DFT computing Module                
 Release: version 1.0, May 2013, Q-Chem Inc. Pittsburgh 
 -------------------------------------------------------
 A restricted SCF calculation will be
 performed using DIIS
 SCF converges when DIIS error is below 1.0e-08
 ---------------------------------------
  Cycle       Energy         DIIS error
 ---------------------------------------
    1   -1167.5978011723      4.29e-04  
    2   -1167.6058512484      8.15e-05  
    3   -1167.6054400926      1.62e-04  
    4   -1167.6060245784      1.31e-05  
    5   -1167.6060282789      4.09e-06  
    6   -1167.6060286216      1.82e-06  
    7   -1167.6060286858      5.60e-07  
    8   -1167.6060286932      1.07e-07  
    9   -1167.6060286936      4.65e-08  
   10   -1167.6060286936      1.29e-08  
   11   -1167.6060286935      4.92e-09  Convergence criterion met
 ---------------------------------------
 SCF time:   CPU 758.85s  wall 133.00s 
 SCF   energy in the final basis set =    -1167.6060286935
 Total energy in the final basis set =    -1167.6060286935

 --------------------------------------------------------------

                    Orbital Energies (a.u.)
 --------------------------------------------------------------

 Alpha MOs
 -- Occupied --
-89.134 -19.206 -19.204 -19.156 -19.154 -19.109 -10.264 -10.213
-10.198 -10.191 -10.186 -10.185 -10.183 -10.180 -10.171 -10.161
 -8.191  -6.155  -6.154  -6.152  -1.207  -1.083  -1.071  -1.054
 -1.013  -0.868  -0.814  -0.779  -0.760  -0.703  -0.693  -0.683
 -0.649  -0.622  -0.589  -0.581  -0.570  -0.558  -0.516  -0.498
 -0.492  -0.488  -0.483  -0.475  -0.467  -0.445  -0.435  -0.427
 -0.417  -0.415  -0.409  -0.406  -0.399  -0.395  -0.383  -0.376
 -0.372  -0.367  -0.358  -0.351  -0.347  -0.345  -0.339  -0.331
 -0.328  -0.316  -0.310  -0.268
 -- Virtual --
 -0.033  -0.016  -0.007  -0.005   0.010   0.015   0.018   0.020
  0.026   0.032   0.035   0.037   0.043   0.046   0.052   0.054
  0.055   0.062   0.064   0.071   0.073   0.079   0.082   0.087
  0.088   0.091   0.094   0.095   0.099   0.103   0.108   0.111
  0.113   0.118   0.120   0.123   0.125   0.127   0.129   0.132
  0.133   0.135   0.141   0.145   0.146   0.147   0.152   0.155
  0.158   0.159   0.163   0.167   0.169   0.172   0.173   0.177
  0.179   0.181   0.185   0.189   0.194   0.195   0.197   0.201
  0.206   0.213   0.216   0.219   0.225   0.228   0.229   0.234
  0.239   0.240   0.244   0.250   0.252   0.259   0.263   0.268
  0.268   0.275   0.278   0.281   0.286   0.288   0.293   0.296
  0.299   0.304   0.308   0.313   0.315   0.317   0.327   0.329
  0.330   0.336   0.339   0.340   0.344   0.347   0.349   0.356
  0.359   0.365   0.366   0.372   0.383   0.391   0.396   0.401
  0.409   0.415   0.418   0.428   0.434   0.440   0.455   0.462
  0.469   0.471   0.486   0.490   0.491   0.502   0.505   0.514
  0.526   0.534   0.548   0.558   0.564   0.572   0.583   0.591
  0.592   0.602   0.624   0.628   0.635   0.637   0.649   0.657
  0.660   0.669   0.675   0.677   0.684   0.696   0.707   0.712
  0.728   0.729   0.736   0.743   0.746   0.755   0.761   0.763
  0.770   0.772   0.775   0.777   0.784   0.790   0.795   0.803
  0.820   0.822   0.835   0.840   0.856   0.880   0.895   0.917
  0.928   0.935   0.966   0.971   0.986   1.015   1.024   1.026
  1.043   1.058   1.064   1.076   1.087   1.100   1.109   1.125
  1.129   1.142   1.148   1.157   1.166   1.171   1.175   1.180
  1.190   1.201   1.214   1.226   1.238   1.243   1.262   1.279
  1.307   1.318   1.324   1.347   1.384   1.400   1.408   1.438
  1.443   1.453   1.472   1.481   1.486   1.502   1.519   1.522
  1.525   1.545   1.555   1.561   1.568   1.576   1.582   1.596
  1.598   1.606   1.612   1.616   1.619   1.629   1.630   1.643
  1.646   1.651   1.657   1.667   1.679   1.692   1.697   1.701
  1.714   1.723   1.727   1.729   1.756   1.767   1.771   1.783
  1.786   1.791   1.800   1.820   1.824   1.841   1.843   1.854
  1.873   1.874   1.884   1.891   1.917   1.940   1.945   1.976
  2.002   2.017   2.027   2.029   2.041   2.051   2.056   2.080
  2.107   2.120   2.143   2.156   2.177   2.184   2.195   2.223
  2.229   2.243   2.253   2.275   2.291   2.303   2.337   2.341
  2.377   2.388   2.402   2.404   2.423   2.441   2.473   2.481
  2.495   2.508   2.517   2.524   2.540   2.544   2.553   2.567
  2.570   2.593   2.606   2.630   2.634   2.639   2.671   2.675
  2.684   2.716   2.722   2.736   2.738   2.741   2.750   2.758
  2.772   2.789   2.799   2.805   2.810   2.818   2.830   2.841
  2.845   2.850   2.886   2.894   2.911   2.927   2.937   2.956
  2.960   2.968   2.981   3.001   3.011   3.015   3.026   3.041
  3.046   3.054   3.071   3.080   3.084   3.106   3.116   3.132
  3.173   3.183   3.201   3.216   3.250   3.274   3.291   3.361
  3.383   3.406   3.436   3.503   3.514   3.566   3.594   3.765
  3.781   3.787   3.813   3.822   3.826   3.834   3.862   3.870
  3.888   3.942   3.963   4.031   4.043   4.098   4.127   4.201
  4.255   4.286   4.305   4.361   4.394   4.978   4.986   5.015
  5.024   5.052   5.077   5.131   5.154   5.162   5.254   5.310
  5.422   5.449   5.490   5.709   8.180  17.249  17.362  17.475
 23.792  23.821  23.842  23.873  23.880  23.918  23.941  23.956
 23.977  24.025  49.839  49.858  49.885  49.918  49.964 189.284
 --------------------------------------------------------------

          Ground-State Mulliken Net Atomic Charges

     Atom                 Charge (a.u.)
  ----------------------------------------
      1 C                     0.558411
      2 H                     0.244281
      3 C                    -0.548025
      4 H                     0.252174
      5 O                    -0.083179
      6 C                    -1.045459
      7 H                     0.201125
      8 H                     0.217775
      9 C                     0.652374
     10 H                     0.174361
     11 C                    -0.724241
     12 H                     0.142141
     13 H                     0.147958
     14 H                     0.143097
     15 C                    -0.670881
     16 H                     0.167214
     17 H                     0.157779
     18 C                    -0.490818
     19 H                     0.152275
     20 H                     0.174990
     21 C                     0.281340
     22 H                     0.176093
     23 C                    -0.713016
     24 H                     0.167188
     25 H                     0.112905
     26 H                     0.231810
     27 C                    -0.552415
     28 H                     0.126267
     29 O                    -0.189688
     30 H                     0.177542
     31 H                     0.243494
     32 S                     0.288883
     33 O                    -0.155494
     34 O                    -0.064663
     35 O                    -0.283611
     36 H                     0.330012
  ----------------------------------------
  Sum of atomic charges =    -0.000000

 -----------------------------------------------------------------
                    Cartesian Multipole Moments
 -----------------------------------------------------------------
    Charge (ESU x 10^10)
                -0.0000
    Dipole Moment (Debye)
         X       4.5831      Y       0.4262      Z      -2.4542
       Tot       5.2162
    Quadrupole Moments (Debye-Ang)
        XX    -113.1317     XY       4.6832     YY    -112.0196
        XZ       9.6715     YZ       2.8901     ZZ    -102.3291
    Octopole Moments (Debye-Ang^2)
       XXX       1.1311    XXY     -25.0120    XYY       7.0131
       YYY      14.0244    XXZ     -32.2451    XYZ      -8.3929
       YYZ      -3.0424    XZZ     -21.5669    YZZ     -14.8472
       ZZZ      -2.1943
    Hexadecapole Moments (Debye-Ang^3)
      XXXX   -3079.4533   XXXY     128.1480   XXYY    -906.5144
      XYYY      63.0593   YYYY   -2187.7790   XXXZ      38.5341
      XXYZ      32.6303   XYYZ      15.9901   YYYZ     -11.5710
      XXZZ    -554.2984   XYZZ      52.6331   YYZZ    -443.9678
      XZZZ      -9.9981   YZZZ      18.7601   ZZZZ    -486.0907
 -----------------------------------------------------------------
 Calculating analytic gradient of the SCF energy
 Gradient of SCF Energy
            1           2           3           4           5           6
    1   0.0001065  -0.0000717  -0.0001267   0.0001049  -0.0007094  -0.0000803
    2  -0.0000757  -0.0000793  -0.0002657   0.0000883  -0.0002944   0.0001670
    3   0.0001571  -0.0000038   0.0000922  -0.0001090  -0.0003870  -0.0000049
            7           8           9          10          11          12
    1   0.0000050   0.0000383   0.0001610  -0.0000302   0.0000597   0.0000260
    2  -0.0000570  -0.0000108   0.0001504   0.0000021  -0.0000875  -0.0000696
    3  -0.0000277   0.0000005  -0.0000344   0.0000535   0.0000332   0.0000125
           13          14          15          16          17          18
    1  -0.0000036  -0.0000028  -0.0000564   0.0000515  -0.0000069  -0.0000450
    2  -0.0000455  -0.0000068  -0.0001445  -0.0000703  -0.0000130   0.0001552
    3   0.0000072  -0.0000312  -0.0000405  -0.0000210  -0.0000549  -0.0000094
           19          20          21          22          23          24
    1  -0.0000449   0.0000114   0.0000717   0.0000317  -0.0002340   0.0000394
    2  -0.0000241   0.0000027   0.0003579  -0.0000124  -0.0000073   0.0000395
    3  -0.0000092  -0.0000098  -0.0000211  -0.0000134   0.0001773  -0.0000060
           25          26          27          28          29          30
    1   0.0000068   0.0000510   0.0000623   0.0001639  -0.0001009   0.0001343
    2  -0.0000170  -0.0000140  -0.0001247   0.0001318  -0.0003138   0.0001070
    3   0.0000017  -0.0001170  -0.0000485  -0.0000807   0.0001381  -0.0000828
           31          32          33          34          35          36
    1  -0.0000709  -0.0002809   0.0002078   0.0001248   0.0005425  -0.0001362
    2  -0.0000241   0.0007120  -0.0002209  -0.0001631   0.0002427  -0.0000152
    3  -0.0002385   0.0000802   0.0002353   0.0003989  -0.0002080   0.0001710
 Max gradient component =       7.120E-04
 RMS gradient           =       1.674E-04
 Gradient time:  CPU 201.44 s  wall 33.95 s
 Geometry Optimization Parameters
   NAtoms,    NIC,     NZ,  NCons,   NDum,   NFix, NCnnct, MaxDiis
       36     279       0       0       0       0       0       0

 Cartesian Hessian Update
 Hessian Updated using BFGS Update


** GEOMETRY OPTIMIZATION IN DELOCALIZED INTERNAL COORDINATES **
   Searching for a Minimum

   Optimization Cycle:  19

                       Coordinates (Angstroms)
     ATOM                X               Y               Z
      1  C         0.9526216945    1.2331820480    0.3029451435
      2  H         0.9711467660    1.2205304265    1.4014624661
      3  C         0.4761231223   -0.1554024490   -0.1404522840
      4  H         0.3489396389   -0.1865244254   -1.2255243720
      5  O        -0.8849563248   -0.3520274421    0.4550688833
      6  C         1.3908200288   -1.2768776745    0.3480538077
      7  H         1.3777673709   -1.2765472083    1.4448085542
      8  H         0.9967345161   -2.2402356516    0.0214015386
      9  C         2.8362431361   -1.0996554895   -0.1446661933
     10  H         2.8272604534   -1.1338331845   -1.2437440943
     11  C         3.7324694617   -2.2377494820    0.3540049113
     12  H         3.3661764615   -3.2114061331    0.0161366835
     13  H         4.7566191456   -2.1195117580   -0.0117171340
     14  H         3.7700612643   -2.2567926981    1.4481850590
     15  C         3.3530294950    0.2789039677    0.2784688335
     16  H         4.3572440083    0.4451122481   -0.1257939822
     17  H         3.4480806248    0.3037088131    1.3722632037
     18  C         2.4165635396    1.4000351725   -0.1792595698
     19  H         2.7858946714    2.3633821438    0.1841730347
     20  H         2.4283809476    1.4616620750   -1.2751239603
     21  C         0.1077743865    2.4708124159   -0.1415120496
     22  H         0.8277363880    3.3008939651   -0.1258151123
     23  C        -0.4508963659    2.3912811987   -1.5687673400
     24  H        -0.8758365034    3.3571450187   -1.8556455482
     25  H         0.3332770322    2.1536517345   -2.2941630265
     26  H        -1.2439145964    1.6489996451   -1.6597451701
     27  C        -0.9610891888    2.9228468182    0.8735513666
     28  H        -0.5150729383    2.9294244375    1.8800983808
     29  O        -2.1866795910    2.2094584783    0.8702309851
     30  H        -1.2353310694    3.9549058516    0.6371648356
     31  H        -2.0112476101    1.2874414967    1.0884019020
     32  S        -1.9244340364   -1.4176436293   -0.1257329160
     33  O        -1.3024239582   -2.6896269514   -0.4391413352
     34  O        -3.0776179860   -1.3473992529    0.7342749985
     35  O        -2.2319925831   -0.6567197496   -1.5455194895
     36  H        -2.6733567505   -1.2797861971   -2.1425901058
   Point Group: c1    Number of degrees of freedom:   102


   Energy is  -1167.606028693

 Hessian Updated using BFGS Update

102 Hessian modes will be used to form the next step
  Hessian Eigenvalues:
     0.000486    0.003345    0.004739    0.005078    0.005605    0.006399
     0.007221    0.008148    0.010774    0.014074    0.019801    0.021263
     0.025139    0.034467    0.036327    0.038258    0.040315    0.043753
     0.046438    0.047575    0.048184    0.049257    0.049387    0.050535
     0.051265    0.053502    0.054558    0.055370    0.056167    0.056747
     0.056991    0.058873    0.058971    0.064016    0.069235    0.079488
     0.081768    0.083959    0.084090    0.095762    0.110949    0.121851
     0.134960    0.140547    0.146405    0.150012    0.154450    0.159537
     0.159816    0.159964    0.160006    0.160074    0.160339    0.160889
     0.164933    0.168665    0.175446    0.184311    0.190001    0.198298
     0.211890    0.217633    0.221994    0.233588    0.255914    0.268892
     0.275271    0.278364    0.286293    0.290544    0.292961    0.293884
     0.299585    0.303033    0.333230    0.336995    0.337273    0.337863
     0.338820    0.339095    0.339865    0.340390    0.340764    0.340899
     0.341221    0.341677    0.342112    0.342184    0.342351    0.342531
     0.343426    0.344027    0.347465    0.357142    0.422734    0.478642
     0.491205    0.521927    0.528917    0.606720    0.979136    0.991646

 Minimum Search - Taking Simple RFO Step
 Searching for Lamda that Minimizes Along All modes
 Value Taken    Lamda =  -0.00003454
 Step Taken.  Stepsize is  0.176004

                             Maximum     Tolerance    Cnvgd?
         Gradient           0.000820      0.000300      NO
         Displacement       0.126989      0.001200      NO
         Energy change     -0.000044      0.000001      NO


 New Cartesian Coordinates Obtained by Inverse Iteration

 Displacement from previous Coordinates is:  0.203912
 ----------------------------------------------------------------
             Standard Nuclear Orientation (Angstroms)
    I     Atom           X                Y                Z
 ----------------------------------------------------------------
    1      C       0.9523948404     1.2348723653     0.3031385783
    2      H       0.9745569031     1.2230401577     1.4015962263
    3      C       0.4734575578    -0.1532975428    -0.1377675116
    4      H       0.3425127163    -0.1850584262    -1.2222661804
    5      O      -0.8851061333    -0.3499362141     0.4625328657
    6      C       1.3881805686    -1.2756223294     0.3489084938
    7      H       1.3777395806    -1.2742106959     1.4457081174
    8      H       0.9912946884    -2.2386268003     0.0243444357
    9      C       2.8323737646    -1.1010121789    -0.1474618162
   10      H       2.8208571088    -1.1363807810    -1.2465285442
   11      C       3.7283928549    -2.2395713007     0.3503225685
   12      H       3.3586563247    -3.2132510260     0.0163140681
   13      H       4.7512509832    -2.1242892149    -0.0198877787
   14      H       3.7704041454    -2.2560359371     1.4443899064
   15      C       3.3517862888     0.2775794621     0.2729068760
   16      H       4.3550412115     0.4425456362    -0.1341957983
   17      H       3.4497865291     0.3033640970     1.3664495995
   18      C       2.4152861935     1.3993213369    -0.1834352771
   19      H       2.7868592436     2.3625697470     0.1779578426
   20      H       2.4242920791     1.4597564486    -1.2793699440
   21      C       0.1069880798     2.4729156331    -0.1384743421
   22      H       0.8267768518     3.3031029888    -0.1204215761
   23      C      -0.4512409292     2.3961131272    -1.5661051934
   24      H      -0.8740010523     3.3630583575    -1.8524651223
   25      H       0.3324471676     2.1570624772    -2.2915156291
   26      H      -1.2461519311     1.6558329848    -1.6572407465
   27      C      -0.9628179184     2.9222355989     0.8770298962
   28      H      -0.5199043095     2.9200934544     1.8848970195
   29      O      -2.1913160624     2.2137376082     0.8651392587
   30      H      -1.2325649452     3.9569085457     0.6471130435
   31      H      -2.0225484325     1.2922229780     1.0905861809
   32      S      -1.9278823808    -1.4132727756    -0.1183063403
   33      O      -1.3129871393    -2.6916764761    -0.4217206816
   34      O      -3.0833624555    -1.3273914759     0.7362903921
   35      O      -2.2271369811    -0.6646454726    -1.5462987327
   36      H      -2.5882003601    -1.3164157782    -2.1663832503
 ----------------------------------------------------------------
 Molecular Point Group                 C1    NOp =  1
 Largest Abelian Subgroup              C1    NOp =  1
 Nuclear Repulsion Energy =  1465.3877693730 hartrees
 There are       68 alpha and       68 beta electrons
 Applying Cartesian multipole field
    Component          Value
    ---------          -----
     (2,0,0)        1.00000E-11
     (0,2,0)        2.00000E-11
     (0,0,2)       -3.00000E-11
 Nucleus-field energy     =     0.0000000433 hartrees
 Requested basis set is 6-311++G(d,p)
 There are 203 shells and 500 basis functions
 A cutoff of  1.0D-11 yielded  16758 shell pairs
 There are    101002 function pairs (    107054 Cartesian)
 Smallest overlap matrix eigenvalue = 1.44E-06

 Q-Chem warning in module stvman/mkSTV.C, line 306:

 Overlap eigenvalue is smaller than square root of threshold
 Use THRESH >= 12 to get rid of this warning

 Guess MOs from SCF MO coefficient file

 -----------------------------------------------------------------------
  General SCF calculation program by
  Eric Jon Sundstrom, Paul Horn, Yuezhi Mao, Dmitri Zuev, Alec White,
  David Stuck, Shaama M.S., Shane Yost, Joonho Lee, David Small,
  Daniel Levine, Susi Lehtola, Hugh Burton, Evgeny Epifanovsky
 -----------------------------------------------------------------------
 Exchange:     0.2000 Hartree-Fock + 0.0800 Slater + 0.7200 B88
 Correlation:  0.1900 VWN1RPA + 0.8100 LYP
 Using SG-1 standard quadrature grid
 using 6 threads for integral computing
 -------------------------------------------------------
 OpenMP Integral computing Module                
 Release: version 2.0, May 2017, Q-Chem Inc. Pleasanton 
 -------------------------------------------------------
 -------------------------------------------------------
 OpenMP BLAS3 based DFT computing Module                
 Release: version 1.0, May 2013, Q-Chem Inc. Pittsburgh 
 -------------------------------------------------------
 A restricted SCF calculation will be
 performed using DIIS
 SCF converges when DIIS error is below 1.0e-08
 ---------------------------------------
  Cycle       Energy         DIIS error
 ---------------------------------------
    1   -1167.6044270903      1.97e-04  
    2   -1167.6060418911      2.37e-05  
    3   -1167.6060361176      3.30e-05  
    4   -1167.6060591349      8.93e-06  
    5   -1167.6060607806      2.63e-06  
    6   -1167.6060609243      8.21e-07  
    7   -1167.6060609370      2.93e-07  
    8   -1167.6060609390      6.13e-08  
    9   -1167.6060609390      2.37e-08  
   10   -1167.6060609391      1.08e-08  
   11   -1167.6060609390      2.66e-09  Convergence criterion met
 ---------------------------------------
 SCF time:   CPU 759.05s  wall 133.00s 
 SCF   energy in the final basis set =    -1167.6060609390
 Total energy in the final basis set =    -1167.6060609390

 --------------------------------------------------------------

                    Orbital Energies (a.u.)
 --------------------------------------------------------------

 Alpha MOs
 -- Occupied --
-89.134 -19.206 -19.204 -19.157 -19.154 -19.109 -10.264 -10.213
-10.198 -10.191 -10.186 -10.185 -10.183 -10.180 -10.171 -10.161
 -8.191  -6.155  -6.154  -6.152  -1.207  -1.083  -1.071  -1.055
 -1.013  -0.868  -0.814  -0.779  -0.760  -0.703  -0.693  -0.683
 -0.649  -0.622  -0.589  -0.581  -0.570  -0.558  -0.516  -0.498
 -0.493  -0.488  -0.483  -0.475  -0.467  -0.444  -0.435  -0.427
 -0.417  -0.416  -0.409  -0.405  -0.399  -0.395  -0.383  -0.376
 -0.372  -0.367  -0.358  -0.351  -0.347  -0.345  -0.340  -0.331
 -0.328  -0.316  -0.311  -0.268
 -- Virtual --
 -0.033  -0.016  -0.007  -0.005   0.010   0.014   0.018   0.020
  0.026   0.032   0.035   0.037   0.042   0.045   0.052   0.054
  0.055   0.062   0.064   0.071   0.074   0.079   0.081   0.086
  0.088   0.091   0.094   0.095   0.099   0.103   0.108   0.110
  0.113   0.118   0.119   0.123   0.125   0.127   0.129   0.131
  0.133   0.135   0.141   0.145   0.146   0.147   0.152   0.155
  0.157   0.159   0.163   0.167   0.169   0.172   0.173   0.177
  0.179   0.181   0.185   0.189   0.194   0.196   0.198   0.200
  0.206   0.212   0.215   0.219   0.225   0.228   0.230   0.234
  0.239   0.240   0.244   0.250   0.252   0.258   0.263   0.267
  0.268   0.275   0.278   0.281   0.286   0.288   0.292   0.296
  0.300   0.304   0.307   0.314   0.315   0.317   0.326   0.329
  0.329   0.336   0.339   0.340   0.344   0.346   0.349   0.356
  0.359   0.365   0.367   0.371   0.383   0.391   0.397   0.402
  0.410   0.415   0.417   0.427   0.433   0.440   0.454   0.462
  0.467   0.471   0.487   0.490   0.491   0.501   0.504   0.516
  0.528   0.535   0.548   0.560   0.564   0.573   0.583   0.591
  0.592   0.600   0.624   0.629   0.634   0.638   0.648   0.656
  0.659   0.668   0.676   0.677   0.685   0.696   0.707   0.714
  0.728   0.729   0.734   0.743   0.745   0.755   0.761   0.764
  0.769   0.772   0.775   0.776   0.784   0.790   0.795   0.801
  0.820   0.821   0.835   0.841   0.856   0.879   0.894   0.917
  0.928   0.935   0.967   0.972   0.985   1.014   1.023   1.026
  1.043   1.057   1.064   1.075   1.086   1.099   1.108   1.128
  1.128   1.143   1.148   1.158   1.166   1.171   1.176   1.181
  1.190   1.199   1.214   1.226   1.238   1.246   1.262   1.279
  1.307   1.318   1.324   1.346   1.386   1.397   1.410   1.438
  1.442   1.452   1.471   1.481   1.485   1.498   1.518   1.521
  1.525   1.545   1.553   1.562   1.568   1.575   1.582   1.596
  1.598   1.606   1.612   1.617   1.619   1.629   1.630   1.644
  1.647   1.650   1.657   1.667   1.679   1.692   1.697   1.702
  1.714   1.723   1.727   1.730   1.756   1.767   1.769   1.782
  1.786   1.791   1.800   1.820   1.824   1.840   1.843   1.854
  1.874   1.877   1.883   1.892   1.917   1.939   1.945   1.976
  2.001   2.017   2.027   2.030   2.041   2.051   2.055   2.080
  2.107   2.120   2.143   2.155   2.177   2.183   2.194   2.223
  2.229   2.243   2.253   2.275   2.290   2.303   2.337   2.341
  2.377   2.388   2.402   2.404   2.423   2.441   2.473   2.481
  2.495   2.508   2.517   2.525   2.540   2.545   2.553   2.567
  2.569   2.592   2.606   2.630   2.635   2.639   2.671   2.674
  2.684   2.716   2.722   2.736   2.738   2.742   2.751   2.758
  2.772   2.789   2.798   2.805   2.810   2.817   2.830   2.840
  2.845   2.851   2.886   2.895   2.911   2.926   2.936   2.956
  2.960   2.966   2.980   3.002   3.011   3.015   3.026   3.038
  3.046   3.053   3.071   3.077   3.083   3.109   3.119   3.131
  3.173   3.183   3.201   3.216   3.251   3.273   3.292   3.362
  3.381   3.405   3.436   3.503   3.514   3.565   3.595   3.765
  3.781   3.787   3.813   3.820   3.826   3.833   3.862   3.865
  3.889   3.941   3.963   4.030   4.042   4.098   4.128   4.201
  4.254   4.287   4.305   4.361   4.394   4.977   4.989   5.016
  5.023   5.050   5.077   5.133   5.153   5.160   5.253   5.309
  5.422   5.447   5.486   5.708   8.180  17.249  17.362  17.476
 23.792  23.821  23.842  23.873  23.880  23.918  23.941  23.956
 23.977  24.023  49.839  49.859  49.884  49.918  49.963 189.284
 --------------------------------------------------------------

          Ground-State Mulliken Net Atomic Charges

     Atom                 Charge (a.u.)
  ----------------------------------------
      1 C                     0.562642
      2 H                     0.243712
      3 C                    -0.572949
      4 H                     0.251828
      5 O                    -0.085131
      6 C                    -1.040474
      7 H                     0.202288
      8 H                     0.215871
      9 C                     0.652374
     10 H                     0.174255
     11 C                    -0.723487
     12 H                     0.141996
     13 H                     0.148050
     14 H                     0.143097
     15 C                    -0.668734
     16 H                     0.167016
     17 H                     0.157804
     18 C                    -0.491522
     19 H                     0.152581
     20 H                     0.174602
     21 C                     0.298060
     22 H                     0.175883
     23 C                    -0.715315
     24 H                     0.167777
     25 H                     0.112387
     26 H                     0.228717
     27 C                    -0.558357
     28 H                     0.126159
     29 O                    -0.188720
     30 H                     0.177761
     31 H                     0.243581
     32 S                     0.288506
     33 O                    -0.153490
     34 O                    -0.063748
     35 O                    -0.270534
     36 H                     0.325513
  ----------------------------------------
  Sum of atomic charges =     0.000000

 -----------------------------------------------------------------
                    Cartesian Multipole Moments
 -----------------------------------------------------------------
    Charge (ESU x 10^10)
                -0.0000
    Dipole Moment (Debye)
         X       4.7102      Y       0.3723      Z      -2.4743
       Tot       5.3335
    Quadrupole Moments (Debye-Ang)
        XX    -113.9625     XY       4.6624     YY    -111.8522
        XZ       9.3642     YZ       3.1443     ZZ    -102.0776
    Octopole Moments (Debye-Ang^2)
       XXX       5.2283    XXY     -24.5948    XYY       7.0316
       YYY      13.2588    XXZ     -30.4926    XYZ      -8.4490
       YYZ      -3.6837    XZZ     -21.1519    YZZ     -15.6403
       ZZZ      -3.3803
    Hexadecapole Moments (Debye-Ang^3)
      XXXX   -3091.4239   XXXY     126.1641   XXYY    -906.7070
      XYYY      64.8243   YYYY   -2188.0155   XXXZ      33.1704
      XXYZ      31.3097   XYYZ      17.2353   YYYZ      -9.8648
      XXZZ    -556.9703   XYZZ      53.3558   YYZZ    -442.2284
      XZZZ      -7.6932   YZZZ      21.1093   ZZZZ    -483.1364
 -----------------------------------------------------------------
 Calculating analytic gradient of the SCF energy
 Gradient of SCF Energy
            1           2           3           4           5           6
    1   0.0000056  -0.0000482   0.0000881   0.0000849  -0.0006609  -0.0000533
    2  -0.0000988  -0.0000510  -0.0000015   0.0000414  -0.0002904   0.0001406
    3   0.0000699  -0.0000119  -0.0001708  -0.0000064  -0.0002014   0.0000261
            7           8           9          10          11          12
    1  -0.0000049  -0.0000264   0.0000976  -0.0000220   0.0000446   0.0000152
    2  -0.0000408  -0.0000136   0.0001020  -0.0000012  -0.0000844  -0.0000546
    3  -0.0000167  -0.0000109  -0.0000090   0.0000383   0.0000283   0.0000133
           13          14          15          16          17          18
    1  -0.0000108  -0.0000009  -0.0000237   0.0000405  -0.0000022   0.0000154
    2  -0.0000373  -0.0000036  -0.0001232  -0.0000539  -0.0000103   0.0000700
    3   0.0000027  -0.0000238  -0.0000439  -0.0000180  -0.0000372   0.0000042
           19          20          21          22          23          24
    1  -0.0000458   0.0000035  -0.0000349   0.0000161  -0.0001932   0.0000527
    2  -0.0000319  -0.0000033   0.0003396  -0.0000144  -0.0000049   0.0000314
    3  -0.0000035   0.0000034   0.0000238   0.0000057   0.0001134  -0.0000119
           25          26          27          28          29          30
    1  -0.0000086   0.0000511   0.0001587   0.0001430  -0.0001111   0.0001290
    2  -0.0000203   0.0000095  -0.0000112   0.0000917  -0.0003160   0.0001114
    3  -0.0000035  -0.0000886  -0.0000723  -0.0000665   0.0000823  -0.0000438
           31          32          33          34          35          36
    1  -0.0001283  -0.0002314   0.0001759   0.0001666   0.0005133  -0.0001954
    2  -0.0000565   0.0006407  -0.0003935  -0.0000826   0.0003663  -0.0001454
    3  -0.0001781   0.0001135   0.0001779   0.0002897   0.0000563  -0.0000305
 Max gradient component =       6.609E-04
 RMS gradient           =       1.505E-04
 Gradient time:  CPU 201.63 s  wall 33.97 s
 Geometry Optimization Parameters
   NAtoms,    NIC,     NZ,  NCons,   NDum,   NFix, NCnnct, MaxDiis
       36     279       0       0       0       0       0       0

 Cartesian Hessian Update
 Hessian Updated using BFGS Update


** GEOMETRY OPTIMIZATION IN DELOCALIZED INTERNAL COORDINATES **
   Searching for a Minimum

   Optimization Cycle:  20

                       Coordinates (Angstroms)
     ATOM                X               Y               Z
      1  C         0.9523948404    1.2348723653    0.3031385783
      2  H         0.9745569031    1.2230401577    1.4015962263
      3  C         0.4734575578   -0.1532975428   -0.1377675116
      4  H         0.3425127163   -0.1850584262   -1.2222661804
      5  O        -0.8851061333   -0.3499362141    0.4625328657
      6  C         1.3881805686   -1.2756223294    0.3489084938
      7  H         1.3777395806   -1.2742106959    1.4457081174
      8  H         0.9912946884   -2.2386268003    0.0243444357
      9  C         2.8323737646   -1.1010121789   -0.1474618162
     10  H         2.8208571088   -1.1363807810   -1.2465285442
     11  C         3.7283928549   -2.2395713007    0.3503225685
     12  H         3.3586563247   -3.2132510260    0.0163140681
     13  H         4.7512509832   -2.1242892149   -0.0198877787
     14  H         3.7704041454   -2.2560359371    1.4443899064
     15  C         3.3517862888    0.2775794621    0.2729068760
     16  H         4.3550412115    0.4425456362   -0.1341957983
     17  H         3.4497865291    0.3033640970    1.3664495995
     18  C         2.4152861935    1.3993213369   -0.1834352771
     19  H         2.7868592436    2.3625697470    0.1779578426
     20  H         2.4242920791    1.4597564486   -1.2793699440
     21  C         0.1069880798    2.4729156331   -0.1384743421
     22  H         0.8267768518    3.3031029888   -0.1204215761
     23  C        -0.4512409292    2.3961131272   -1.5661051934
     24  H        -0.8740010523    3.3630583575   -1.8524651223
     25  H         0.3324471676    2.1570624772   -2.2915156291
     26  H        -1.2461519311    1.6558329848   -1.6572407465
     27  C        -0.9628179184    2.9222355989    0.8770298962
     28  H        -0.5199043095    2.9200934544    1.8848970195
     29  O        -2.1913160624    2.2137376082    0.8651392587
     30  H        -1.2325649452    3.9569085457    0.6471130435
     31  H        -2.0225484325    1.2922229780    1.0905861809
     32  S        -1.9278823808   -1.4132727756   -0.1183063403
     33  O        -1.3129871393   -2.6916764761   -0.4217206816
     34  O        -3.0833624555   -1.3273914759    0.7362903921
     35  O        -2.2271369811   -0.6646454726   -1.5462987327
     36  H        -2.5882003601   -1.3164157782   -2.1663832503
   Point Group: c1    Number of degrees of freedom:   102


   Energy is  -1167.606060939

 Hessian Updated using BFGS Update

102 Hessian modes will be used to form the next step
  Hessian Eigenvalues:
     0.000272    0.003497    0.004579    0.004964    0.005589    0.006401
     0.007118    0.008151    0.009677    0.014078    0.019230    0.021017
     0.023824    0.034455    0.036143    0.038223    0.040354    0.044243
     0.046434    0.047541    0.048201    0.049240    0.049385    0.050716
     0.051258    0.053402    0.054553    0.055382    0.056165    0.056648
     0.056991    0.058598    0.058971    0.063896    0.069019    0.079305
     0.081736    0.084053    0.084237    0.097728    0.111752    0.121417
     0.134670    0.140511    0.147643    0.151446    0.154865    0.159330
     0.159787    0.159982    0.160028    0.160153    0.160222    0.160587
     0.165323    0.165802    0.175303    0.183044    0.190817    0.198007
     0.209135    0.216609    0.222108    0.233595    0.241290    0.267774
     0.270230    0.278355    0.286517    0.290050    0.292879    0.293598
     0.299136    0.301576    0.314674    0.337006    0.337141    0.337815
     0.338700    0.339103    0.339872    0.340453    0.340678    0.340869
     0.341369    0.341618    0.342131    0.342174    0.342246    0.342391
     0.343398    0.343952    0.345791    0.356710    0.425201    0.474138
     0.486611    0.516162    0.530346    0.573619    0.979935    0.990859

 Minimum Search - Taking Simple RFO Step
 Searching for Lamda that Minimizes Along All modes
 Value Taken    Lamda =  -0.00006675
 Calculated Step too Large.  Step scaled by  0.878877
 Step Taken.  Stepsize is  0.300000

                             Maximum     Tolerance    Cnvgd?
         Gradient           0.000788      0.000300      NO
         Displacement       0.222499      0.001200      NO
         Energy change     -0.000032      0.000001      NO


 New Cartesian Coordinates Obtained by Inverse Iteration

 Displacement from previous Coordinates is:  0.306487
 ----------------------------------------------------------------
             Standard Nuclear Orientation (Angstroms)
    I     Atom           X                Y                Z
 ----------------------------------------------------------------
    1      C       0.9516631178     1.2368086037     0.3036572994
    2      H       0.9816754029     1.2282408691     1.4019940600
    3      C       0.4684386228    -0.1516746071    -0.1307588499
    4      H       0.3338240089    -0.1860328036    -1.2147597589
    5      O      -0.8869201501    -0.3485490363     0.4737740901
    6      C       1.3839027283    -1.2740240915     0.3553176758
    7      H       1.3786821275    -1.2678954692     1.4521645940
    8      H       0.9829913829    -2.2374627073     0.0368201144
    9      C       2.8254267990    -1.1044300859    -0.1490323017
   10      H       2.8084524546    -1.1447783222    -1.2479368829
   11      C       3.7222437553    -2.2419567894     0.3492092425
   12      H       3.3472688540    -3.2165721358     0.0238905929
   13      H       4.7426259558    -2.1317458627    -0.0292493265
   14      H       3.7722059020    -2.2518494521     1.4430327497
   15      C       3.3492441896     0.2755886139     0.2622539173
   16      H       4.3501377068     0.4377248399    -0.1516615590
   17      H       3.4539101454     0.3059949466     1.3550956572
   18      C       2.4116940593     1.3968812390    -0.1932258133
   19      H       2.7874143747     2.3610237871     0.1615660313
   20      H       2.4141008690     1.4525119882    -1.2894532165
   21      C       0.1052050356     2.4747065875    -0.1344209872
   22      H       0.8249254063     3.3050372358    -0.1163493751
   23      C      -0.4551447600     2.3989797176    -1.5612465617
   24      H      -0.8758431450     3.3667021427    -1.8479887526
   25      H       0.3267042191     2.1568418897    -2.2875770870
   26      H      -1.2526354273     1.6610343333    -1.6493400452
   27      C      -0.9636853513     2.9224285212     0.8832485840
   28      H      -0.5224209949     2.9127630195     1.8916688666
   29      O      -2.1947942996     2.2187087066     0.8657542426
   30      H      -1.2299906304     3.9591901002     0.6592397751
   31      H      -2.0318779827     1.2996235695     1.1050129448
   32      S      -1.9329429495    -1.4063183211    -0.1165971887
   33      O      -1.3200487480    -2.6856084753    -0.4232789003
   34      O      -3.0885227691    -1.3137562407     0.7356032627
   35      O      -2.2341802612    -0.6655067919    -1.5477564430
   36      H      -2.4476149974    -1.3469909403    -2.2028897467
 ----------------------------------------------------------------
 Molecular Point Group                 C1    NOp =  1
 Largest Abelian Subgroup              C1    NOp =  1
 Nuclear Repulsion Energy =  1465.5299462277 hartrees
 There are       68 alpha and       68 beta electrons
 Applying Cartesian multipole field
    Component          Value
    ---------          -----
     (2,0,0)        1.00000E-11
     (0,2,0)        2.00000E-11
     (0,0,2)       -3.00000E-11
 Nucleus-field energy     =     0.0000000432 hartrees
 Requested basis set is 6-311++G(d,p)
 There are 203 shells and 500 basis functions
 A cutoff of  1.0D-11 yielded  16761 shell pairs
 There are    101033 function pairs (    107087 Cartesian)
 Smallest overlap matrix eigenvalue = 1.43E-06

 Q-Chem warning in module stvman/mkSTV.C, line 306:

 Overlap eigenvalue is smaller than square root of threshold
 Use THRESH >= 12 to get rid of this warning

 Guess MOs from SCF MO coefficient file
[truncated: 428,797 more chars]
