# Supplementary material for: An in silico investigation of menthol metabolism
Source: PLoS One. 2019 Sep 27;14(9):e0216577. doi: 10.1371/journal.pone.0216577 (PMC6764827; doi:10.1371/journal.pone.0216577)
Supplement: S2 File — (ZIP) [file pone.0216577.s002.zip › B3LYP/s-series/seeoe-S.out]

Q-Chem Developer Version!
                  Welcome to Q-Chem
     A Quantum Leap Into The Future Of Chemistry


 Q-Chem 5.1, Q-Chem, Inc., Pleasanton, CA (2018)

 Yihan Shao,  Zhengting Gan,  E. Epifanovsky,  A. T. B. Gilbert,  M. Wormit,  
 J. Kussmann,  A. W. Lange,  A. Behn,  Jia Deng,  Xintian Feng,  D. Ghosh,  
 M. Goldey,  P. R. Horn,  L. D. Jacobson,  I. Kaliman,  T. Kus,  A. Landau,  
 Jie Liu,  E. I. Proynov,  R. M. Richard,  R. P. Steele,  E. J. Sundstrom,  
 H. L. Woodcock III,  P. M. Zimmerman,  D. Zuev,  B. Albrecht,  E. Alguire,  
 S. A. Baeppler,  D. Barton,  Z. Benda,  Y. A. Bernard,  E. J. Berquist,  
 K. B. Bravaya,  H. Burton,  D. Casanova,  Chun-Min Chang,  Yunqing Chen,  
 A. Chien,  K. D. Closser,  M. P. Coons,  S. Coriani,  S. Dasgupta,  
 A. L. Dempwolff,  M. Diedenhofen,  Hainam Do,  R. G. Edgar,  Po-Tung Fang,  
 S. Faraji,  S. Fatehi,  Qingguo Feng,  K. D. Fenk,  J. Fosso-Tande,  
 Qinghui Ge,  A. Ghysels,  G. Gidofalvi,  J. Gomes,  J. Gonthier,  A. Gunina,  
 D. Hait,  M. W. D. Hanson-Heine,  P. H. P. Harbach,  A. W. Hauser,  
 J. E. Herr,  E. G. Hohenstein,  Z. C. Holden,  Kerwin Hui,  B. C. Huynh,  
 T.-C. Jagau,  Hyunjun Ji,  B. Kaduk,  K. Khistyaev,  Jaehoon Kim,  
 P. Klunzinger,  K. Koh,  D. Kosenkov,  L. Koulias,  T. Kowalczyk,  
 C. M. Krauter,  A. Kunitsa,  Ka Un Lao,  A. Laurent,  K. V. Lawler,  
 Joonho Lee,  D. Lefrancois,  S. Lehtola,  D. S. Levine,  Yi-Pei Li,  
 You-Sheng Lin,  Fenglai Liu,  E. Livshits,  A. Luenser,  P. Manohar,  
 E. Mansoor,  S. F. Manzer,  Shan-Ping Mao,  Yuezhi Mao,  N. Mardirossian,  
 A. V. Marenich,  T. Markovich,  L. A. Martinez-Martinez,  S. A. Maurer,  
 N. J. Mayhall,  S. C. McKenzie,  J.-M. Mewes,  A. F. Morrison,  
 J. W. Mullinax,  K. Nanda,  T. S. Nguyen-Beck,  R. Olivares-Amaya,  
 J. A. Parkhill,  T. M. Perrine,  F. Plasser,  P. Pokhilko,  S. Prager,  
 A. Prociuk,  E. Ramos,  D. R. Rehn,  F. Rob,  M. Schneider,  N. Sergueev,  
 S. M. Sharada,  S. Sharma,  D. W. Small,  T. Stauch,  T. Stein,  
 Yu-Chuan Su,  A. J. W. Thom,  A. Tkatchenko,  T. Tsuchimochi,  N. M. Tubman,  
 L. Vogt,  M. L. Vidal,  O. Vydrov,  M. A. Watson,  J. Wenzel,  
 M. de Wergifosse,  T. A. Wesolowski,  A. White,  J. Witte,  A. Yamada,  
 Jun Yang,  K. Yao,  S. Yeganeh,  S. R. Yost,  Zhi-Qiang You,  A. Zech,  
 Igor Ying Zhang,  Xing Zhang,  Yan Zhao,  Ying Zhu,  B. R. Brooks,  
 G. K. L. Chan,  C. J. Cramer,  M. S. Gordon,  W. J. Hehre,  A. Klamt,  
 M. W. Schmidt,  C. D. Sherrill,  D. G. Truhlar,  A. Aspuru-Guzik,  R. Baer,  
 A. T. Bell,  N. A. Besley,  Jeng-Da Chai,  A. E. DePrince, III,  
 R. A. DiStasio Jr.,  A. Dreuw,  B. D. Dunietz,  T. R. Furlani,  
 Chao-Ping Hsu,  Yousung Jung,  Jing Kong,  D. S. Lambrecht,  WanZhen Liang,  
 C. Ochsenfeld,  V. A. Rassolov,  L. V. Slipchenko,  J. E. Subotnik,  
 T. Van Voorhis,  J. M. Herbert,  A. I. Krylov,  P. M. W. Gill,  M. Head-Gordon

 Contributors to earlier versions of Q-Chem not listed above: 
 R. D. Adamson,  B. Austin,  J. Baker,  G. J. O. Beran,  K. Brandhorst,  
 S. T. Brown,  E. F. C. Byrd,  A. K. Chakraborty,  C.-L. Cheng,  
 Siu Hung Chien,  D. M. Chipman,  D. L. Crittenden,  H. Dachsel,  
 R. J. Doerksen,  A. D. Dutoi,  L. Fusti-Molnar,  W. A. Goddard III,  
 A. Golubeva-Zadorozhnaya,  S. R. Gwaltney,  G. Hawkins,  A. Heyden,  
 S. Hirata,  G. Kedziora,  F. J. Keil,  C. Kelley,  Jihan Kim,  R. A. King,  
 R. Z. Khaliullin,  P. P. Korambath,  W. Kurlancheek,  A. M. Lee,  M. S. Lee,  
 S. V. Levchenko,  Ching Yeh Lin,  D. Liotard,  R. C. Lochan,  I. Lotan,  
 P. E. Maslen,  N. Nair,  D. P. O'Neill,  D. Neuhauser,  E. Neuscamman,  
 C. M. Oana,  R. Olson,  B. Peters,  R. Peverati,  P. A. Pieniazek,  
 Y. M. Rhee,  J. Ritchie,  M. A. Rohrdanz,  E. Rosta,  N. J. Russ,  
 H. F. Schaefer III,  N. E. Schultz,  N. Shenvi,  A. C. Simmonett,  A. Sodt,  
 D. Stuck,  K. S. Thanthiriwatte,  V. Vanovschi,  Tao Wang,  A. Warshel,  
 C. F. Williams,  Q. Wu,  X. Xu,  W. Zhang

 Please cite Q-Chem as follows:
 Y. Shao et al., Mol. Phys. 113, 184-215 (2015)
 DOI: 10.1080/00268976.2014.952696

 Q-Chem 5.1.2 for Intel X86 EM64T Linux

 Parts of Q-Chem use Armadillo 8.300.2 (Tropical Shenanigans).
 http://arma.sourceforge.net/

 Q-Chem begins on Mon Mar 25 03:52:28 2019  

Host: 
0

     Scratch files written to /scratch/taweetham/qchem2655//
Input Ideriv = 2
Curr. Ideriv = -1
Max.  Ideriv = 2

Checking the input file for inconsistencies... 	...done.

--------------------------------------------------------------
User input:
--------------------------------------------------------------
$molecule
0 1
  C   -0.2983559    0.3054429    0.2769532
  H   -0.3450976    0.3086064    1.3748652
  C    0.3582652   -1.0327412   -0.1829572
  H    0.2620125   -1.1131302   -1.2737606
  O   -0.2575122   -2.1419993    0.4633023
  C    1.8447083   -1.1128331    0.1884339
  H    1.9436142   -1.1747286    1.2811493
  H    2.2674810   -2.0502563   -0.1927832
  C    2.6438366    0.0688127   -0.3493366
  H    2.5740702    0.0744903   -1.4451417
  C    4.1182236   -0.0570647    0.0273790
  H    4.5428946   -0.9833026   -0.3742161
  H    4.6952533    0.7796550   -0.3799983
  H    4.2538560   -0.0659078    1.1141144
  C    2.0514726    1.3660022    0.1922217
  H    2.6013023    2.2251021   -0.2108498
  H    2.1577564    1.4053389    1.2837878
  C    0.5774975    1.4994910   -0.1756038
  H    0.2148424    2.4274500    0.2803429
  H    0.4937433    1.6209112   -1.2635215
  C   -1.7666155    0.4650095   -0.2615456
  C   -2.3218038    1.8886915   -0.0620483
  C   -2.7817284   -0.5083414    0.3701476
  H   -2.3359685   -1.3041620    0.9645602
  O   -3.5740448   -1.1009716   -0.6542824
  H   -3.4722796    0.0110532    1.0435785
  H   -2.9941449   -1.6892082   -1.1820133
  H   -1.7367646    0.2948717   -1.3467388
  H   -2.2557598    2.1916886    0.9890628
  H   -3.3738582    1.9444080   -0.3642728
  H   -1.7857659    2.6237265   -0.6695468
  S   -0.7158927   -3.4268404   -0.4169190
  O   -1.1114281   -4.4712065    0.4973442
  O   -1.5813282   -2.9614480   -1.4786470
  O    0.6641957   -3.9350834   -1.0693896
  H    1.0363005   -4.6085712   -0.4620495
$end

$rem
   job_type 	optimization
   basis 	6-311++g**
   method 	b3lyp
   scf_guess sad
$end

--------------------------------------------------------------
 ----------------------------------------------------------------
             Standard Nuclear Orientation (Angstroms)
    I     Atom           X                Y                Z
 ----------------------------------------------------------------
    1      C       0.8815401440     1.1609674700     0.3475280283
    2      H       0.9346617044     1.2397782621     1.4423213936
    3      C       0.4468956026    -0.2914268983    -0.0199502053
    4      H       0.2366750788    -0.3320030338    -1.0968624299
    5      O      -0.6965950000    -0.6791436291     0.7346302467
    6      C       1.5292641782    -1.3272397143     0.3108506833
    7      H       1.6472483583    -1.3941941221     1.4013722172
    8      H       1.1924802187    -2.3222876147    -0.0042393509
    9      C       2.8657208195    -1.0035093801    -0.3473075528
   10      H       2.7319027531    -0.9979384540    -1.4371470330
   11      C       3.9091672560    -2.0651183647    -0.0070390018
   12      H       3.5796214183    -3.0539526599    -0.3434123175
   13      H       4.8617442969    -1.8444329685    -0.4999024036
   14      H       4.0892053906    -2.1173548146     1.0720002937
   15      C       3.3273909721     0.3788943992     0.1029163483
   16      H       4.2749000422     0.6345491971    -0.3866744580
   17      H       3.5179126931     0.3822735035     1.1836800728
   18      C       2.2899937740     1.4462570532    -0.2291400803
   19      H       2.6710917342     2.3972445206     0.1593199588
   20      H       2.2231387827     1.5475801290    -1.3202801252
   21      C      -0.1476486614     2.2368771465    -0.1568701092
   22      C       0.3988448789     3.6744682975    -0.0589918621
   23      C      -1.4993974513     2.2160375728     0.5842394605
   24      H      -1.6489036079     1.3512230432     1.2285238646
   25      O      -2.5622648552     2.2614823764    -0.3626925900
   26      H      -1.6163275177     3.0908074949     1.2332739977
   27      H      -2.5619661452     1.4153238595    -0.8574872641
   28      H      -0.3230835936     2.0456528541    -1.2246425958
   29      H       0.7311066750     3.8991475809     0.9608732836
   30      H      -0.3709393675     4.4052368460    -0.3322536047
   31      H       1.2378313370     3.8386057921    -0.7415078802
   32      S      -1.9586835200    -1.3654151027    -0.0215991525
   33      O      -2.8742504983    -1.8407242877     0.9877790171
   34      O      -2.3772303219    -0.4857142326    -1.0910756554
   35      O      -1.3194527534    -2.6909905119    -0.6719119113
   36      H      -1.4416455746    -3.4151409830    -0.0226162886
 ----------------------------------------------------------------
 Molecular Point Group                 C1    NOp =  1
 Largest Abelian Subgroup              C1    NOp =  1
 Nuclear Repulsion Energy =  1462.3620647103 hartrees
 There are       68 alpha and       68 beta electrons
 Requested basis set is 6-311++G(d,p)
 There are 203 shells and 500 basis functions

 Total QAlloc Memory Limit   2000 MB
 Mega-Array Size       188 MB
 MEM_STATIC part       192 MB
 A cutoff of  1.0D-11 yielded  16684 shell pairs
 There are    100460 function pairs (    106479 Cartesian)

 -------------------------------------------------------
 OpenMP Integral Computing Module                       
 Release: version 1.0, May 2013, Q-Chem Inc. Pittsburgh 
 -------------------------------------------------------
 Integral Job Info:
 Integral job number is                      11
 Integral operator is                         1
 short-range coefficients                     0
 long-range coefficients              100000000
 Omega coefficients                           0
 if combine SR and LR in K                    0
 Integral screening is                        0
 Integral computing path is                   2
 max size of driver memory is            800000
 size of driver memory is                593474
 size of scratch memory is              4204008
 max col of scratch BK array               1296
 max len of scratch array in speh3          155
 max len of scratch index in speh4           18
 max int batch size is                      520
 min int batch size is                       52
 fixed nKL is                                52
 max L of basis functions is                  2
 order of int derivative is                   0
 number of shells is                        203
 number of basis is                         516
 number of cartesian basis is               516
 number of contracted shell pairs         16684
 number of primitive shell pairs          35637
 maxK2 (contraction) of shell pair           36
 max number of K2 of shell pair               1
 max number of CS2 of shell pair           2965
 max number of PS2 of shell pair           5220
 mem total for path MDJ                  645756
 -------------------------------------------------------
 Smallest overlap matrix eigenvalue = 1.36E-06

 Q-Chem warning in module stvman/mkSTV.C, line 306:

 Overlap eigenvalue is smaller than square root of threshold
 Use THRESH >= 12 to get rid of this warning


 Scale SEOQF with 1.000000e-01/1.000000e-01/1.000000e-01

 Standard Electronic Orientation quadrupole field applied
 Nucleus-field energy     =     0.0000000519 hartrees
 Guess from superposition of atomic densities
 Warning:  Energy on first SCF cycle will be non-variational
 SAD guess density has 136.000000 electrons

 -----------------------------------------------------------------------
  General SCF calculation program by
  Eric Jon Sundstrom, Paul Horn, Yuezhi Mao, Dmitri Zuev, Alec White,
  David Stuck, Shaama M.S., Shane Yost, Joonho Lee, David Small,
  Daniel Levine, Susi Lehtola, Hugh Burton, Evgeny Epifanovsky
 -----------------------------------------------------------------------
 Exchange:     0.2000 Hartree-Fock + 0.0800 Slater + 0.7200 B88
 Correlation:  0.1900 VWN1RPA + 0.8100 LYP
 Using SG-1 standard quadrature grid
 using 6 threads for integral computing
 -------------------------------------------------------
 OpenMP Integral computing Module                
 Release: version 2.0, May 2017, Q-Chem Inc. Pleasanton 
 -------------------------------------------------------
 -------------------------------------------------------
 OpenMP BLAS3 based DFT computing Module                
 Release: version 1.0, May 2013, Q-Chem Inc. Pittsburgh 
 -------------------------------------------------------
 A restricted SCF calculation will be
 performed using DIIS
 SCF converges when DIIS error is below 1.0e-08
 ---------------------------------------
  Cycle       Energy         DIIS error
 ---------------------------------------
    1   -1171.0993216231      2.84e-02  
    2   -1167.0555222862      4.56e-03  
    3   -1166.3467868129      7.28e-03  
    4   -1167.5625109380      1.16e-03  
    5   -1167.5910274314      4.28e-04  
    6   -1167.5947307427      1.23e-04  
    7   -1167.5950800969      3.10e-05  
    8   -1167.5951030823      9.65e-06  
    9   -1167.5951050958      2.83e-06  
   10   -1167.5951052478      1.18e-06  
   11   -1167.5951052752      4.36e-07  
   12   -1167.5951052791      1.33e-07  
   13   -1167.5951052795      4.04e-08  
   14   -1167.5951052796      1.24e-08  
   15   -1167.5951052796      3.51e-09  Convergence criterion met
 ---------------------------------------
 SCF time:   CPU 982.89s  wall 172.00s 
 SCF   energy in the final basis set =    -1167.5951052796
 Total energy in the final basis set =    -1167.5951052796

 --------------------------------------------------------------

                    Orbital Energies (a.u.)
 --------------------------------------------------------------

 Alpha MOs
 -- Occupied --
-89.146 -19.221 -19.205 -19.170 -19.164 -19.098 -10.261 -10.203
-10.197 -10.189 -10.186 -10.181 -10.180 -10.177 -10.172 -10.162
 -8.203  -6.167  -6.166  -6.164  -1.222  -1.103  -1.085  -1.068
 -1.001  -0.864  -0.812  -0.781  -0.758  -0.710  -0.693  -0.671
 -0.657  -0.623  -0.597  -0.584  -0.577  -0.556  -0.537  -0.505
 -0.502  -0.491  -0.474  -0.469  -0.462  -0.453  -0.445  -0.428
 -0.420  -0.416  -0.414  -0.405  -0.403  -0.399  -0.387  -0.370
 -0.366  -0.365  -0.362  -0.358  -0.354  -0.347  -0.343  -0.334
 -0.333  -0.316  -0.294  -0.256
 -- Virtual --
 -0.040  -0.015  -0.008  -0.003   0.007   0.014   0.018   0.021
  0.026   0.033   0.034   0.038   0.041   0.047   0.049   0.053
  0.056   0.062   0.062   0.070   0.073   0.076   0.078   0.081
  0.083   0.087   0.092   0.098   0.102   0.106   0.107   0.109
  0.112   0.118   0.120   0.123   0.125   0.129   0.131   0.134
  0.134   0.136   0.141   0.141   0.145   0.149   0.152   0.155
  0.156   0.158   0.161   0.166   0.167   0.168   0.171   0.176
  0.179   0.188   0.189   0.191   0.193   0.195   0.198   0.202
  0.206   0.213   0.215   0.217   0.221   0.224   0.227   0.232
  0.239   0.241   0.245   0.247   0.252   0.256   0.259   0.265
  0.272   0.273   0.276   0.281   0.286   0.289   0.291   0.297
  0.298   0.307   0.311   0.312   0.320   0.322   0.327   0.329
  0.332   0.333   0.342   0.344   0.349   0.351   0.353   0.358
  0.363   0.369   0.371   0.374   0.381   0.384   0.390   0.404
  0.408   0.415   0.423   0.431   0.433   0.439   0.451   0.466
  0.469   0.479   0.483   0.488   0.491   0.500   0.505   0.510
  0.523   0.528   0.532   0.537   0.567   0.571   0.580   0.592
  0.595   0.604   0.623   0.625   0.632   0.635   0.638   0.642
  0.652   0.663   0.666   0.676   0.683   0.690   0.706   0.711
  0.721   0.725   0.730   0.736   0.749   0.753   0.757   0.762
  0.768   0.774   0.781   0.785   0.790   0.793   0.798   0.801
  0.806   0.820   0.828   0.833   0.854   0.871   0.898   0.908
  0.924   0.939   0.963   0.979   0.993   0.997   1.007   1.021
  1.032   1.048   1.056   1.062   1.074   1.094   1.103   1.117
  1.128   1.144   1.146   1.150   1.161   1.172   1.179   1.187
  1.194   1.207   1.216   1.220   1.236   1.246   1.252   1.274
  1.293   1.318   1.334   1.337   1.360   1.386   1.396   1.403
  1.431   1.445   1.447   1.459   1.485   1.488   1.502   1.510
  1.530   1.540   1.541   1.556   1.561   1.573   1.577   1.588
  1.595   1.598   1.610   1.614   1.616   1.622   1.633   1.645
  1.655   1.662   1.667   1.673   1.682   1.688   1.697   1.715
  1.717   1.725   1.731   1.742   1.749   1.761   1.768   1.775
  1.781   1.796   1.808   1.822   1.825   1.829   1.844   1.864
  1.884   1.900   1.906   1.912   1.925   1.945   1.970   1.972
  1.977   1.991   2.010   2.037   2.046   2.061   2.076   2.085
  2.103   2.111   2.141   2.148   2.162   2.186   2.218   2.222
  2.231   2.241   2.252   2.266   2.286   2.307   2.329   2.344
  2.377   2.383   2.396   2.411   2.426   2.450   2.464   2.477
  2.487   2.502   2.514   2.528   2.536   2.544   2.550   2.562
  2.588   2.600   2.615   2.621   2.633   2.655   2.662   2.670
  2.676   2.708   2.718   2.724   2.734   2.739   2.752   2.776
  2.783   2.788   2.794   2.797   2.803   2.810   2.835   2.843
  2.850   2.877   2.887   2.890   2.904   2.929   2.940   2.958
  2.965   2.972   2.983   2.995   2.997   3.009   3.031   3.037
  3.050   3.060   3.071   3.086   3.113   3.116   3.130   3.162
  3.170   3.193   3.202   3.227   3.245   3.263   3.302   3.332
  3.393   3.398   3.435   3.525   3.537   3.548   3.588   3.763
  3.773   3.776   3.785   3.802   3.814   3.826   3.834   3.868
  3.887   3.948   3.965   4.043   4.060   4.112   4.158   4.224
  4.260   4.292   4.305   4.348   4.395   4.957   4.995   5.003
  5.033   5.039   5.098   5.117   5.168   5.195   5.201   5.298
  5.422   5.459   5.533   5.701   8.182  17.282  17.330  17.476
 23.786  23.832  23.842  23.875  23.911  23.914  23.933  23.957
 23.977  23.988  49.831  49.848  49.882  49.917  49.970 189.282
 --------------------------------------------------------------

          Ground-State Mulliken Net Atomic Charges

     Atom                 Charge (a.u.)
  ----------------------------------------
      1 C                     0.426177
      2 H                     0.223494
      3 C                    -0.304823
      4 H                     0.272596
      5 O                     0.024279
      6 C                    -0.963827
      7 H                     0.216122
      8 H                     0.133729
      9 C                     0.597639
     10 H                     0.178133
     11 C                    -0.754533
     12 H                     0.134548
     13 H                     0.145872
     14 H                     0.141429
     15 C                    -0.769346
     16 H                     0.165525
     17 H                     0.157157
     18 C                    -0.436580
     19 H                     0.169175
     20 H                     0.187693
     21 C                     0.426775
     22 C                    -0.880108
     23 C                    -0.706178
     24 H                     0.203088
     25 O                    -0.239990
     26 H                     0.182815
     27 H                     0.280462
     28 H                     0.230592
     29 H                     0.161243
     30 H                     0.182300
     31 H                     0.141902
     32 S                     0.286492
     33 O                    -0.100642
     34 O                    -0.173948
     35 O                    -0.238554
     36 H                     0.299292
  ----------------------------------------
  Sum of atomic charges =    -0.000000

 -----------------------------------------------------------------
                    Cartesian Multipole Moments
 -----------------------------------------------------------------
    Charge (ESU x 10^10)
                -0.0000
    Dipole Moment (Debye)
         X       5.4774      Y      -2.7160      Z       0.2988
       Tot       6.1211
    Quadrupole Moments (Debye-Ang)
        XX    -120.3832     XY       6.9698     YY    -101.8896
        XZ      -0.4274     YZ       1.9210     ZZ    -109.4098
    Octopole Moments (Debye-Ang^2)
       XXX      18.7868    XXY     -19.4213    XYY      -4.4851
       YYY     -72.9638    XXZ      -6.2850    XYZ      -7.8373
       YYZ      10.2991    XZZ      -2.5757    YZZ       2.9035
       ZZZ      -1.4955
    Hexadecapole Moments (Debye-Ang^3)
      XXXX   -3308.1805   XXXY      80.2106   XXYY    -995.6184
      XYYY     134.7582   YYYY   -2237.1898   XXXZ      10.1669
      XXYZ      28.4502   XYYZ     -11.4130   YYYZ       4.3829
      XXZZ    -595.1891   XYZZ      -7.3905   YYZZ    -464.2830
      XZZZ       7.5442   YZZZ      -1.3808   ZZZZ    -335.9168
 -----------------------------------------------------------------
 Calculating analytic gradient of the SCF energy
 Gradient of SCF Energy
            1           2           3           4           5           6
    1   0.0091817  -0.0003123  -0.0353667   0.0028773   0.0315969   0.0018188
    2  -0.0055985   0.0030523  -0.0082560  -0.0010751   0.0124559   0.0038195
    3   0.0043694   0.0001381   0.0085319  -0.0023932  -0.0086354   0.0009858
            7           8           9          10          11          12
    1  -0.0004457   0.0014317  -0.0069373   0.0004158  -0.0015240  -0.0014077
    2  -0.0035875  -0.0022984   0.0024718  -0.0013052   0.0043908   0.0003058
    3   0.0009150   0.0014626  -0.0064351   0.0004595   0.0034448  -0.0007852
           13          14          15          16          17          18
    1   0.0001534   0.0002862  -0.0000162   0.0001413  -0.0002361  -0.0015072
    2   0.0006479  -0.0003250  -0.0022922   0.0003709   0.0024125  -0.0003887
    3  -0.0010014   0.0002668   0.0042668  -0.0011487  -0.0001201  -0.0025363
           19          20          21          22          23          24
    1   0.0051867   0.0009805  -0.0120455  -0.0054789   0.0106800  -0.0057711
    2   0.0002139  -0.0010129  -0.0030187  -0.0008528   0.0061197   0.0020031
    3   0.0022810  -0.0000392  -0.0086574   0.0051588   0.0067290  -0.0020861
           25          26          27          28          29          30
    1   0.0081607  -0.0008584   0.0010580   0.0032973   0.0000329   0.0006779
    2   0.0024817  -0.0004257  -0.0127078   0.0021924  -0.0005233   0.0034459
    3   0.0065088   0.0037004  -0.0089066  -0.0032044   0.0004181  -0.0011310
           31          32          33          34          35          36
    1  -0.0002508   0.0062232  -0.0014362  -0.0033810  -0.0057423  -0.0014831
    2  -0.0010556  -0.0063812  -0.0076644   0.0077642   0.0110679  -0.0064472
    3  -0.0021136  -0.0134755  -0.0043383   0.0051385   0.0050906   0.0071417
 Max gradient component =       3.537E-02
 RMS gradient           =       6.588E-03
 Gradient time:  CPU 199.94 s  wall 33.69 s
 Geometry Optimization Parameters
   NAtoms,    NIC,     NZ,  NCons,   NDum,   NFix, NCnnct, MaxDiis
       36     279       0       0       0       0       0       0


** GEOMETRY OPTIMIZATION IN DELOCALIZED INTERNAL COORDINATES **
   Searching for a Minimum

   Optimization Cycle:   1

                       Coordinates (Angstroms)
     ATOM                X               Y               Z
      1  C         0.8815401440    1.1609674700    0.3475280283
      2  H         0.9346617044    1.2397782621    1.4423213936
      3  C         0.4468956026   -0.2914268983   -0.0199502053
      4  H         0.2366750788   -0.3320030338   -1.0968624299
      5  O        -0.6965950000   -0.6791436291    0.7346302467
      6  C         1.5292641782   -1.3272397143    0.3108506833
      7  H         1.6472483583   -1.3941941221    1.4013722172
      8  H         1.1924802187   -2.3222876147   -0.0042393509
      9  C         2.8657208195   -1.0035093801   -0.3473075528
     10  H         2.7319027531   -0.9979384540   -1.4371470330
     11  C         3.9091672560   -2.0651183647   -0.0070390018
     12  H         3.5796214183   -3.0539526599   -0.3434123175
     13  H         4.8617442969   -1.8444329685   -0.4999024036
     14  H         4.0892053906   -2.1173548146    1.0720002937
     15  C         3.3273909721    0.3788943992    0.1029163483
     16  H         4.2749000422    0.6345491971   -0.3866744580
     17  H         3.5179126931    0.3822735035    1.1836800728
     18  C         2.2899937740    1.4462570532   -0.2291400803
     19  H         2.6710917342    2.3972445206    0.1593199588
     20  H         2.2231387827    1.5475801290   -1.3202801252
     21  C        -0.1476486614    2.2368771465   -0.1568701092
     22  C         0.3988448789    3.6744682975   -0.0589918621
     23  C        -1.4993974513    2.2160375728    0.5842394605
     24  H        -1.6489036079    1.3512230432    1.2285238646
     25  O        -2.5622648552    2.2614823764   -0.3626925900
     26  H        -1.6163275177    3.0908074949    1.2332739977
     27  H        -2.5619661452    1.4153238595   -0.8574872641
     28  H        -0.3230835936    2.0456528541   -1.2246425958
     29  H         0.7311066750    3.8991475809    0.9608732836
     30  H        -0.3709393675    4.4052368460   -0.3322536047
     31  H         1.2378313370    3.8386057921   -0.7415078802
     32  S        -1.9586835200   -1.3654151027   -0.0215991525
     33  O        -2.8742504983   -1.8407242877    0.9877790171
     34  O        -2.3772303219   -0.4857142326   -1.0910756554
     35  O        -1.3194527534   -2.6909905119   -0.6719119113
     36  H        -1.4416455746   -3.4151409830   -0.0226162886
   Point Group: c1    Number of degrees of freedom:   102


   Energy is  -1167.595105280


 Attempting to Generate Delocalized Internal Coordinates

102 Hessian modes will be used to form the next step
  Hessian Eigenvalues:
     0.002000    0.003660    0.003746    0.004838    0.005614    0.006681
     0.008566    0.012440    0.012493    0.015688    0.017613    0.019641
     0.021222    0.033490    0.036598    0.037979    0.040037    0.043112
     0.044157    0.044521    0.047010    0.048402    0.048721    0.048731
     0.049725    0.052516    0.054190    0.054343    0.055018    0.055457
     0.056177    0.056462    0.057073    0.060666    0.067438    0.076919
     0.082327    0.084392    0.085992    0.092881    0.098444    0.116496
     0.128329    0.138055    0.144682    0.147597    0.152754    0.155974
     0.160000    0.160000    0.160000    0.160000    0.160000    0.160000
     0.160000    0.160000    0.163238    0.166919    0.169521    0.175507
     0.178949    0.193338    0.214960    0.218632    0.250000    0.250000
     0.258611    0.258850    0.268937    0.279109    0.283671    0.284242
     0.290889    0.293139    0.295631    0.297069    0.338011    0.338028
     0.338091    0.339000    0.339055    0.339186    0.339675    0.340456
     0.340459    0.341260    0.341393    0.341644    0.341836    0.342146
     0.342183    0.342414    0.343632    0.349584    0.418296    0.418890
     0.469312    0.495279    0.513343    0.513446    0.974448    0.990087

 Minimum Search - Taking Simple RFO Step
 Searching for Lamda that Minimizes Along All modes
 Value Taken    Lamda =  -0.02151532
 Calculated Step too Large.  Step scaled by  0.544821
 Step Taken.  Stepsize is  0.300000

                             Maximum     Tolerance    Cnvgd?
         Gradient           0.021774      0.000300      NO
         Displacement       0.113109      0.001200      NO
         Energy change     *********      0.000001      NO


 New Cartesian Coordinates Obtained by Inverse Iteration

 Displacement from previous Coordinates is:  1.409829
 ----------------------------------------------------------------
             Standard Nuclear Orientation (Angstroms)
    I     Atom           X                Y                Z
 ----------------------------------------------------------------
    1      C       0.8372185101     1.1523642076     0.3332501619
    2      H       0.8924508385     1.2159324731     1.4286505203
    3      C       0.4296708981    -0.3047945291    -0.0470459253
    4      H       0.2319659453    -0.3447748303    -1.1248492265
    5      O      -0.7441971661    -0.7230859247     0.6796046887
    6      C       1.5189108183    -1.3325791550     0.2927509493
    7      H       1.6221416889    -1.3927333624     1.3842965950
    8      H       1.1861060041    -2.3251132419    -0.0309862674
    9      C       2.8672556474    -1.0065216133    -0.3463361227
   10      H       2.7441618911    -0.9979479592    -1.4378411902
   11      C       3.9160809884    -2.0668794463     0.0006021632
   12      H       3.6016412898    -3.0593713160    -0.3384993979
   13      H       4.8740061661    -1.8402421098    -0.4777079044
   14      H       4.0829218665    -2.1183405166     1.0815261854
   15      C       3.3014344871     0.3850843465     0.1034248907
   16      H       4.2507545236     0.6539271526    -0.3741750880
   17      H       3.4825317775     0.3820711772     1.1859133842
   18      C       2.2479930936     1.4424109718    -0.2329721565
   19      H       2.6028493619     2.3994803098     0.1591012407
   20      H       2.1826448198     1.5523670171    -1.3234753204
   21      C      -0.1643032580     2.2637800481    -0.1497439578
   22      C       0.4633973904     3.6694785973    -0.0662924278
   23      C      -1.5104377659     2.3271176273     0.6159502377
   24      H      -1.6868660818     1.4666298032     1.2618750458
   25      O      -2.6183761513     2.5131201416    -0.2653826077
   26      H      -1.5249135278     3.2008307432     1.2741338069
   27      H      -2.7392186451     1.6923859765    -0.7716495861
   28      H      -0.3744481821     2.0833036390    -1.2112855700
   29      H       0.8239951164     3.8801439046     0.9466551615
   30      H      -0.2811705799     4.4291669911    -0.3233603183
   31      H       1.2974986176     3.7974491926    -0.7612284219
   32      S      -1.9310215487    -1.5162417428    -0.0869366316
   33      O      -2.8873615924    -1.9100687271     0.9195581951
   34      O      -2.3026269269    -0.7749720673    -1.2716975487
   35      O      -1.1944198592    -2.8594113632    -0.5995548377
   36      H      -1.3183212151    -3.5381457885     0.0894322744
 ----------------------------------------------------------------
 Molecular Point Group                 C1    NOp =  1
 Largest Abelian Subgroup              C1    NOp =  1
 Nuclear Repulsion Energy =  1447.1447329230 hartrees
 There are       68 alpha and       68 beta electrons
 Applying Cartesian multipole field
    Component          Value
    ---------          -----
     (2,0,0)        1.00000E-11
     (0,2,0)        2.00000E-11
     (0,0,2)       -3.00000E-11
 Nucleus-field energy     =     0.0000000541 hartrees
 Requested basis set is 6-311++G(d,p)
 There are 203 shells and 500 basis functions
 A cutoff of  1.0D-11 yielded  16597 shell pairs
 There are     99780 function pairs (    105701 Cartesian)
 Smallest overlap matrix eigenvalue = 1.39E-06

 Q-Chem warning in module stvman/mkSTV.C, line 306:

 Overlap eigenvalue is smaller than square root of threshold
 Use THRESH >= 12 to get rid of this warning

 Guess MOs from SCF MO coefficient file

 -----------------------------------------------------------------------
  General SCF calculation program by
  Eric Jon Sundstrom, Paul Horn, Yuezhi Mao, Dmitri Zuev, Alec White,
  David Stuck, Shaama M.S., Shane Yost, Joonho Lee, David Small,
  Daniel Levine, Susi Lehtola, Hugh Burton, Evgeny Epifanovsky
 -----------------------------------------------------------------------
 Exchange:     0.2000 Hartree-Fock + 0.0800 Slater + 0.7200 B88
 Correlation:  0.1900 VWN1RPA + 0.8100 LYP
 Using SG-1 standard quadrature grid
 using 6 threads for integral computing
 -------------------------------------------------------
 OpenMP Integral computing Module                
 Release: version 2.0, May 2017, Q-Chem Inc. Pleasanton 
 -------------------------------------------------------
 -------------------------------------------------------
 OpenMP BLAS3 based DFT computing Module                
 Release: version 1.0, May 2013, Q-Chem Inc. Pittsburgh 
 -------------------------------------------------------
 A restricted SCF calculation will be
 performed using DIIS
 SCF converges when DIIS error is below 1.0e-08
 ---------------------------------------
  Cycle       Energy         DIIS error
 ---------------------------------------
    1   -1167.5463148029      1.06e-03  
    2   -1167.5927806245      5.17e-04  
    3   -1167.5851610307      7.86e-04  
    4   -1167.5989032309      5.66e-05  
    5   -1167.5989484747      3.45e-05  
    6   -1167.5989731173      6.11e-06  
    7   -1167.5989737900      2.91e-06  
    8   -1167.5989739696      6.08e-07  
    9   -1167.5989739769      2.22e-07  
   10   -1167.5989739779      6.95e-08  
   11   -1167.5989739779      2.42e-08  
   12   -1167.5989739779      6.42e-09  Convergence criterion met
 ---------------------------------------
 SCF time:   CPU 809.55s  wall 142.00s 
 SCF   energy in the final basis set =    -1167.5989739779
 Total energy in the final basis set =    -1167.5989739779

 --------------------------------------------------------------

                    Orbital Energies (a.u.)
 --------------------------------------------------------------

 Alpha MOs
 -- Occupied --
-89.140 -19.217 -19.202 -19.163 -19.162 -19.113 -10.261 -10.209
-10.199 -10.189 -10.185 -10.184 -10.182 -10.178 -10.172 -10.163
 -8.197  -6.161  -6.160  -6.159  -1.215  -1.096  -1.078  -1.063
 -1.012  -0.864  -0.813  -0.779  -0.758  -0.706  -0.693  -0.676
 -0.653  -0.625  -0.594  -0.584  -0.577  -0.552  -0.531  -0.506
 -0.498  -0.488  -0.477  -0.467  -0.460  -0.450  -0.448  -0.428
 -0.418  -0.416  -0.415  -0.404  -0.402  -0.397  -0.383  -0.369
 -0.366  -0.366  -0.363  -0.356  -0.352  -0.346  -0.343  -0.334
 -0.334  -0.320  -0.301  -0.267
 -- Virtual --
 -0.036  -0.015  -0.008  -0.003   0.008   0.014   0.018   0.020
  0.027   0.029   0.036   0.038   0.040   0.046   0.050   0.053
  0.055   0.061   0.063   0.069   0.073   0.076   0.079   0.081
  0.085   0.088   0.092   0.098   0.101   0.105   0.108   0.108
  0.111   0.117   0.118   0.124   0.125   0.128   0.129   0.131
  0.133   0.136   0.139   0.140   0.144   0.149   0.150   0.153
  0.154   0.156   0.159   0.165   0.167   0.168   0.170   0.176
  0.178   0.183   0.187   0.189   0.191   0.194   0.198   0.201
  0.204   0.207   0.212   0.215   0.220   0.223   0.227   0.229
  0.235   0.240   0.243   0.245   0.252   0.257   0.258   0.262
  0.269   0.270   0.274   0.282   0.285   0.285   0.290   0.295
  0.298   0.307   0.310   0.312   0.319   0.321   0.325   0.328
  0.331   0.333   0.343   0.344   0.348   0.351   0.352   0.358
  0.359   0.364   0.371   0.374   0.382   0.383   0.389   0.395
  0.403   0.411   0.412   0.427   0.431   0.438   0.453   0.464
  0.470   0.472   0.481   0.488   0.488   0.499   0.502   0.508
  0.523   0.524   0.532   0.533   0.567   0.570   0.577   0.591
  0.593   0.602   0.614   0.623   0.630   0.634   0.637   0.639
  0.642   0.660   0.666   0.675   0.681   0.687   0.704   0.708
  0.721   0.725   0.731   0.732   0.745   0.752   0.760   0.764
  0.769   0.771   0.780   0.785   0.786   0.793   0.797   0.800
  0.806   0.816   0.821   0.830   0.853   0.869   0.895   0.909
  0.916   0.932   0.957   0.980   0.987   0.995   1.006   1.020
  1.030   1.046   1.060   1.071   1.077   1.088   1.104   1.126
  1.127   1.137   1.148   1.158   1.162   1.167   1.177   1.190
  1.196   1.203   1.209   1.221   1.232   1.238   1.256   1.272
  1.296   1.310   1.333   1.341   1.354   1.383   1.388   1.403
  1.424   1.433   1.444   1.457   1.477   1.483   1.500   1.509
  1.515   1.537   1.542   1.551   1.558   1.562   1.572   1.586
  1.592   1.600   1.604   1.613   1.617   1.624   1.629   1.640
  1.649   1.654   1.659   1.670   1.684   1.692   1.697   1.699
  1.714   1.727   1.735   1.744   1.745   1.763   1.766   1.770
  1.785   1.793   1.805   1.817   1.821   1.834   1.841   1.859
  1.887   1.894   1.898   1.903   1.920   1.943   1.964   1.967
  1.975   1.993   2.010   2.030   2.045   2.059   2.070   2.083
  2.086   2.110   2.135   2.141   2.161   2.163   2.187   2.217
  2.227   2.232   2.251   2.263   2.272   2.293   2.328   2.346
  2.375   2.382   2.397   2.410   2.426   2.450   2.460   2.475
  2.487   2.501   2.514   2.530   2.538   2.544   2.552   2.560
  2.591   2.597   2.603   2.617   2.632   2.647   2.654   2.664
  2.675   2.703   2.714   2.725   2.730   2.738   2.752   2.763
  2.784   2.786   2.792   2.797   2.809   2.811   2.823   2.840
  2.852   2.867   2.872   2.891   2.903   2.924   2.936   2.946
  2.959   2.970   2.975   2.984   3.003   3.007   3.015   3.036
  3.047   3.056   3.064   3.086   3.111   3.114   3.125   3.147
  3.163   3.182   3.199   3.226   3.235   3.250   3.307   3.312
  3.382   3.395   3.426   3.522   3.537   3.542   3.586   3.763
  3.770   3.779   3.792   3.798   3.814   3.824   3.838   3.866
  3.879   3.942   3.953   4.033   4.051   4.100   4.141   4.212
  4.252   4.277   4.304   4.349   4.394   4.955   4.995   5.003
  5.024   5.028   5.079   5.103   5.129   5.192   5.202   5.298
  5.423   5.432   5.505   5.664   8.175  17.268  17.330  17.480
 23.779  23.825  23.836  23.869  23.900  23.908  23.933  23.956
 23.976  23.990  49.835  49.846  49.887  49.913  49.956 189.273
 --------------------------------------------------------------

          Ground-State Mulliken Net Atomic Charges

     Atom                 Charge (a.u.)
  ----------------------------------------
      1 C                     0.504463
      2 H                     0.228340
      3 C                    -0.451735
      4 H                     0.262338
      5 O                     0.006006
      6 C                    -0.957085
      7 H                     0.216312
      8 H                     0.153755
      9 C                     0.607055
     10 H                     0.179458
     11 C                    -0.753499
     12 H                     0.135932
     13 H                     0.146836
     14 H                     0.142246
     15 C                    -0.810484
     16 H                     0.165987
     17 H                     0.157181
     18 C                    -0.404698
     19 H                     0.166549
     20 H                     0.191437
     21 C                     0.449152
     22 C                    -0.902499
     23 C                    -0.691669
     24 H                     0.211198
     25 O                    -0.214475
     26 H                     0.190775
     27 H                     0.239681
     28 H                     0.229218
     29 H                     0.162830
     30 H                     0.180554
     31 H                     0.144455
     32 S                     0.326478
     33 O                    -0.088888
     34 O                    -0.168760
     35 O                    -0.247350
     36 H                     0.292908
  ----------------------------------------
  Sum of atomic charges =     0.000000

 -----------------------------------------------------------------
                    Cartesian Multipole Moments
 -----------------------------------------------------------------
    Charge (ESU x 10^10)
                 0.0000
    Dipole Moment (Debye)
         X       5.3981      Y      -2.2938      Z       0.4999
       Tot       5.8865
    Quadrupole Moments (Debye-Ang)
        XX    -119.4981     XY       5.7925     YY    -102.6133
        XZ      -0.3886     YZ       0.3342     ZZ    -109.7113
    Octopole Moments (Debye-Ang^2)
       XXX      14.2432    XXY     -13.6699    XYY       1.3796
       YYY     -70.5272    XXZ      -6.6262    XYZ      -4.2050
       YYZ      14.3031    XZZ      -2.5316    YZZ       6.6105
       ZZZ       4.7688
    Hexadecapole Moments (Debye-Ang^3)
      XXXX   -3264.8218   XXXY      61.1875   XXYY   -1033.3883
      XYYY     145.6524   YYYY   -2398.3049   XXXZ      11.4785
      XXYZ      13.6403   XYYZ     -13.2402   YYYZ     -21.8343
      XXZZ    -592.5638   XYZZ     -11.4344   YYZZ    -488.3003
      XZZZ      -1.3225   YZZZ     -18.7553   ZZZZ    -341.2375
 -----------------------------------------------------------------
 Calculating analytic gradient of the SCF energy
 Gradient of SCF Energy
            1           2           3           4           5           6
    1   0.0086528  -0.0002840  -0.0250735   0.0027763   0.0215664   0.0017696
    2  -0.0022599   0.0027438  -0.0066768  -0.0013110   0.0047612   0.0035513
    3   0.0007034  -0.0003646   0.0074862  -0.0013760  -0.0061254   0.0001343
            7           8           9          10          11          12
    1  -0.0006837   0.0006926  -0.0042115   0.0003667  -0.0000505  -0.0005665
    2  -0.0025031  -0.0021905   0.0016295  -0.0006096   0.0019308  -0.0001398
    3   0.0003168   0.0007955  -0.0036226   0.0003889   0.0020004  -0.0004217
           13          14          15          16          17          18
    1   0.0001385   0.0001208   0.0002728   0.0001817  -0.0001956  -0.0032676
    2   0.0000902  -0.0001664  -0.0019694  -0.0002834   0.0011874   0.0013783
    3  -0.0005905  -0.0000737   0.0027609  -0.0007529  -0.0002445  -0.0022528
           19          20          21          22          23          24
    1   0.0022683   0.0003070  -0.0068990  -0.0020962   0.0045427  -0.0024090
    2   0.0010421  -0.0000644  -0.0012561  -0.0019898   0.0022670   0.0042133
    3   0.0017758   0.0000785  -0.0042399   0.0050222   0.0008274   0.0009780
           25          26          27          28          29          30
    1   0.0018788  -0.0009086  -0.0002046   0.0029155   0.0002663   0.0006061
    2   0.0057380   0.0002645  -0.0058167   0.0025947  -0.0004093   0.0016700
    3   0.0038549   0.0010352  -0.0034943  -0.0013166   0.0000518  -0.0007637
           31          32          33          34          35          36
    1   0.0008620   0.0037109  -0.0015702  -0.0013087  -0.0024862  -0.0016803
    2  -0.0008494  -0.0108347  -0.0036440   0.0007100   0.0095515  -0.0023492
    3  -0.0014610  -0.0037678  -0.0018123  -0.0002144   0.0005883   0.0040960
 Max gradient component =       2.507E-02
 RMS gradient           =       4.337E-03
 Gradient time:  CPU 196.79 s  wall 33.17 s
 Geometry Optimization Parameters
   NAtoms,    NIC,     NZ,  NCons,   NDum,   NFix, NCnnct, MaxDiis
       36     279       0       0       0       0       0       0

 Cartesian Hessian Update
 Hessian Updated using BFGS Update


** GEOMETRY OPTIMIZATION IN DELOCALIZED INTERNAL COORDINATES **
   Searching for a Minimum

   Optimization Cycle:   2

                       Coordinates (Angstroms)
     ATOM                X               Y               Z
      1  C         0.8372185101    1.1523642076    0.3332501619
      2  H         0.8924508385    1.2159324731    1.4286505203
      3  C         0.4296708981   -0.3047945291   -0.0470459253
      4  H         0.2319659453   -0.3447748303   -1.1248492265
      5  O        -0.7441971661   -0.7230859247    0.6796046887
      6  C         1.5189108183   -1.3325791550    0.2927509493
      7  H         1.6221416889   -1.3927333624    1.3842965950
      8  H         1.1861060041   -2.3251132419   -0.0309862674
      9  C         2.8672556474   -1.0065216133   -0.3463361227
     10  H         2.7441618911   -0.9979479592   -1.4378411902
     11  C         3.9160809884   -2.0668794463    0.0006021632
     12  H         3.6016412898   -3.0593713160   -0.3384993979
     13  H         4.8740061661   -1.8402421098   -0.4777079044
     14  H         4.0829218665   -2.1183405166    1.0815261854
     15  C         3.3014344871    0.3850843465    0.1034248907
     16  H         4.2507545236    0.6539271526   -0.3741750880
     17  H         3.4825317775    0.3820711772    1.1859133842
     18  C         2.2479930936    1.4424109718   -0.2329721565
     19  H         2.6028493619    2.3994803098    0.1591012407
     20  H         2.1826448198    1.5523670171   -1.3234753204
     21  C        -0.1643032580    2.2637800481   -0.1497439578
     22  C         0.4633973904    3.6694785973   -0.0662924278
     23  C        -1.5104377659    2.3271176273    0.6159502377
     24  H        -1.6868660818    1.4666298032    1.2618750458
     25  O        -2.6183761513    2.5131201416   -0.2653826077
     26  H        -1.5249135278    3.2008307432    1.2741338069
     27  H        -2.7392186451    1.6923859765   -0.7716495861
     28  H        -0.3744481821    2.0833036390   -1.2112855700
     29  H         0.8239951164    3.8801439046    0.9466551615
     30  H        -0.2811705799    4.4291669911   -0.3233603183
     31  H         1.2974986176    3.7974491926   -0.7612284219
     32  S        -1.9310215487   -1.5162417428   -0.0869366316
     33  O        -2.8873615924   -1.9100687271    0.9195581951
     34  O        -2.3026269269   -0.7749720673   -1.2716975487
     35  O        -1.1944198592   -2.8594113632   -0.5995548377
     36  H        -1.3183212151   -3.5381457885    0.0894322744
   Point Group: c1    Number of degrees of freedom:   102


   Energy is  -1167.598973978

 Hessian Updated using BFGS Update

 96 Hessian modes will be used to form the next step
  Hessian Eigenvalues:
     0.002250    0.003745    0.003837    0.004941    0.005614    0.006682
     0.008569    0.012412    0.014499    0.017592    0.018228    0.019652
     0.021342    0.033260    0.036518    0.038001    0.039511    0.042772
     0.043193    0.044635    0.046785    0.047591    0.048437    0.049710
     0.052411    0.054043    0.054202    0.054341    0.055146    0.055432
     0.056174    0.056551    0.057054    0.060567    0.067171    0.076414
     0.082208    0.084181    0.085411    0.092878    0.111514    0.112723
     0.129163    0.135828    0.142148    0.148880    0.151684    0.153223
     0.158192    0.160042    0.163262    0.168752    0.174174    0.176489
     0.186009    0.193546    0.216855    0.231966    0.249715    0.250972
     0.258629    0.267994    0.278552    0.280715    0.284142    0.290830
     0.292620    0.294588    0.296694    0.337456    0.337991    0.338033
     0.338753    0.339002    0.339184    0.339652    0.339953    0.340440
     0.340851    0.341342    0.341390    0.341761    0.342136    0.342174
     0.342402    0.343424    0.348994    0.382553    0.409788    0.427504
     0.471031    0.489316    0.512902    0.514555    0.974331    0.990106

 Minimum Search - Taking Simple RFO Step
 Searching for Lamda that Minimizes Along All modes
 Value Taken    Lamda =  -0.01245476
 Calculated Step too Large.  Step scaled by  0.703259
 Step Taken.  Stepsize is  0.300000

                             Maximum     Tolerance    Cnvgd?
         Gradient           0.031424      0.000300      NO
         Displacement       0.109088      0.001200      NO
         Energy change     -0.003869      0.000001      NO


 New Cartesian Coordinates Obtained by Inverse Iteration

 Displacement from previous Coordinates is:  1.270194
 ----------------------------------------------------------------
             Standard Nuclear Orientation (Angstroms)
    I     Atom           X                Y                Z
 ----------------------------------------------------------------
    1      C       0.8703897525     1.1476992799     0.3246535051
    2      H       0.9314569500     1.2029865969     1.4201329196
    3      C       0.4887727622    -0.3033474905    -0.0431572226
    4      H       0.2725053931    -0.3371029636    -1.1152586112
    5      O      -0.7411637176    -0.6739574641     0.6816975959
    6      C       1.5722877134    -1.3355554815     0.3037771565
    7      H       1.6734601841    -1.3691532208     1.3954372302
    8      H       1.2242171067    -2.3219349648    -0.0145062380
    9      C       2.9326113396    -1.0251676905    -0.3316620413
   10      H       2.8077682047    -1.0255237861    -1.4238406217
   11      C       3.9834009230    -2.0889936640     0.0229488373
   12      H       3.6759814690    -3.0875353252    -0.3024092706
   13      H       4.9438771329    -1.8686068932    -0.4509944339
   14      H       4.1464568005    -2.1268964718     1.1047765616
   15      C       3.3475222065     0.3846664592     0.0895345622
   16      H       4.2941181335     0.6578357557    -0.3888483876
   17      H       3.5320893738     0.3865166399     1.1717959042
   18      C       2.2767364213     1.4335465457    -0.2530264357
   19      H       2.6057214971     2.4026063012     0.1195440762
   20      H       2.1974875018     1.5338637309    -1.3437508169
   21      C      -0.1618263911     2.2248182917    -0.1499932412
   22      C       0.4034963461     3.6594076866    -0.0697003796
   23      C      -1.5256744107     2.2011023127     0.6041747430
   24      H      -1.6214201927     1.3060844400     1.2260205286
   25      O      -2.6766273438     2.3907608529    -0.2275727321
   26      H      -1.5599792356     3.0557307052     1.2825876259
   27      H      -2.7991365183     1.5980678905    -0.7538188377
   28      H      -0.3802673625     2.0302696993    -1.2052942745
   29      H       0.7505029576     3.8921952828     0.9428410227
   30      H      -0.3933322562     4.3630497614    -0.3187693992
   31      H       1.2269051361     3.8456056143    -0.7608806279
   32      S      -1.9883421164    -1.3531074634    -0.0826435392
   33      O      -2.9538196933    -1.6221625007     0.9552106001
   34      O      -2.2937975212    -0.5977371146    -1.2763275531
   35      O      -1.3642414223    -2.7492835545    -0.6405700848
   36      H      -1.5181878835    -3.4349271707     0.0235968735
 ----------------------------------------------------------------
 Molecular Point Group                 C1    NOp =  1
 Largest Abelian Subgroup              C1    NOp =  1
 Nuclear Repulsion Energy =  1451.5015515322 hartrees
 There are       68 alpha and       68 beta electrons
 Applying Cartesian multipole field
    Component          Value
    ---------          -----
     (2,0,0)        1.00000E-11
     (0,2,0)        2.00000E-11
     (0,0,2)       -3.00000E-11
 Nucleus-field energy     =     0.0000000525 hartrees
 Requested basis set is 6-311++G(d,p)
 There are 203 shells and 500 basis functions
 A cutoff of  1.0D-11 yielded  16628 shell pairs
 There are     99945 function pairs (    105894 Cartesian)
 Smallest overlap matrix eigenvalue = 1.50E-06

 Q-Chem warning in module stvman/mkSTV.C, line 306:

 Overlap eigenvalue is smaller than square root of threshold
 Use THRESH >= 12 to get rid of this warning

 Guess MOs from SCF MO coefficient file

 -----------------------------------------------------------------------
  General SCF calculation program by
  Eric Jon Sundstrom, Paul Horn, Yuezhi Mao, Dmitri Zuev, Alec White,
  David Stuck, Shaama M.S., Shane Yost, Joonho Lee, David Small,
  Daniel Levine, Susi Lehtola, Hugh Burton, Evgeny Epifanovsky
 -----------------------------------------------------------------------
 Exchange:     0.2000 Hartree-Fock + 0.0800 Slater + 0.7200 B88
 Correlation:  0.1900 VWN1RPA + 0.8100 LYP
 Using SG-1 standard quadrature grid
 using 6 threads for integral computing
 -------------------------------------------------------
 OpenMP Integral computing Module                
 Release: version 2.0, May 2017, Q-Chem Inc. Pleasanton 
 -------------------------------------------------------
 -------------------------------------------------------
 OpenMP BLAS3 based DFT computing Module                
 Release: version 1.0, May 2013, Q-Chem Inc. Pittsburgh 
 -------------------------------------------------------
 A restricted SCF calculation will be
 performed using DIIS
 SCF converges when DIIS error is below 1.0e-08
 ---------------------------------------
  Cycle       Energy         DIIS error
 ---------------------------------------
    1   -1167.5721283882      7.89e-04  
    2   -1167.6013932031      1.80e-04  
    3   -1167.6003222354      2.93e-04  
    4   -1167.6021477897      4.99e-05  
    5   -1167.6021938686      2.28e-05  
    6   -1167.6022047496      3.83e-06  
    7   -1167.6022049978      2.25e-06  
    8   -1167.6022051065      5.18e-07  
    9   -1167.6022051119      1.62e-07  
   10   -1167.6022051126      4.43e-08  
   11   -1167.6022051126      1.91e-08  
   12   -1167.6022051127      3.19e-09  Convergence criterion met
 ---------------------------------------
 SCF time:   CPU 812.27s  wall 143.00s 
 SCF   energy in the final basis set =    -1167.6022051127
 Total energy in the final basis set =    -1167.6022051127

 --------------------------------------------------------------

                    Orbital Energies (a.u.)
 --------------------------------------------------------------

 Alpha MOs
 -- Occupied --
-89.140 -19.216 -19.199 -19.163 -19.162 -19.110 -10.262 -10.206
-10.197 -10.193 -10.188 -10.183 -10.183 -10.180 -10.175 -10.162
 -8.197  -6.160  -6.159  -6.158  -1.213  -1.092  -1.073  -1.065
 -1.010  -0.865  -0.813  -0.778  -0.758  -0.705  -0.694  -0.675
 -0.652  -0.625  -0.593  -0.584  -0.578  -0.551  -0.529  -0.504
 -0.499  -0.486  -0.476  -0.466  -0.459  -0.449  -0.445  -0.426
 -0.418  -0.415  -0.412  -0.403  -0.401  -0.397  -0.384  -0.370
 -0.367  -0.365  -0.363  -0.356  -0.353  -0.347  -0.342  -0.338
 -0.332  -0.321  -0.302  -0.266
 -- Virtual --
 -0.036  -0.015  -0.007  -0.003   0.009   0.014   0.018   0.021
  0.027   0.032   0.035   0.038   0.040   0.047   0.048   0.053
  0.056   0.060   0.063   0.069   0.073   0.076   0.079   0.081
  0.084   0.087   0.093   0.099   0.103   0.105   0.108   0.110
  0.112   0.117   0.121   0.122   0.125   0.129   0.130   0.131
  0.134   0.135   0.136   0.141   0.145   0.148   0.151   0.152
  0.155   0.157   0.160   0.165   0.168   0.168   0.170   0.175
  0.178   0.186   0.189   0.189   0.191   0.193   0.196   0.200
  0.204   0.207   0.214   0.216   0.221   0.222   0.225   0.228
  0.233   0.239   0.244   0.246   0.251   0.257   0.258   0.263
  0.269   0.272   0.276   0.281   0.284   0.286   0.291   0.293
  0.297   0.306   0.311   0.314   0.317   0.324   0.326   0.328
  0.331   0.333   0.339   0.343   0.348   0.351   0.353   0.358
  0.361   0.365   0.371   0.375   0.382   0.386   0.389   0.400
  0.402   0.415   0.420   0.427   0.435   0.440   0.453   0.464
  0.470   0.475   0.482   0.489   0.493   0.497   0.503   0.508
  0.523   0.525   0.530   0.536   0.569   0.574   0.580   0.589
  0.592   0.603   0.621   0.625   0.629   0.634   0.637   0.641
  0.643   0.659   0.667   0.669   0.682   0.685   0.705   0.707
  0.721   0.723   0.726   0.733   0.750   0.752   0.758   0.764
  0.771   0.773   0.779   0.784   0.786   0.792   0.799   0.803
  0.804   0.820   0.825   0.833   0.852   0.873   0.896   0.911
  0.922   0.933   0.966   0.975   0.988   1.001   1.011   1.022
  1.032   1.044   1.055   1.061   1.068   1.093   1.100   1.116
  1.129   1.141   1.143   1.152   1.160   1.168   1.172   1.192
  1.201   1.204   1.213   1.224   1.226   1.237   1.260   1.273
  1.292   1.318   1.335   1.339   1.351   1.388   1.390   1.405
  1.431   1.442   1.447   1.460   1.483   1.486   1.501   1.513
  1.521   1.544   1.548   1.556   1.560   1.568   1.574   1.591
  1.593   1.601   1.610   1.614   1.619   1.624   1.629   1.637
  1.648   1.655   1.659   1.675   1.684   1.690   1.696   1.703
  1.713   1.723   1.729   1.744   1.750   1.755   1.765   1.772
  1.788   1.794   1.806   1.818   1.822   1.830   1.842   1.865
  1.882   1.894   1.896   1.910   1.928   1.935   1.964   1.965
  1.976   1.998   2.017   2.029   2.043   2.061   2.072   2.086
  2.095   2.107   2.135   2.141   2.155   2.180   2.191   2.217
  2.227   2.233   2.249   2.263   2.275   2.299   2.324   2.342
  2.377   2.385   2.399   2.415   2.427   2.449   2.466   2.471
  2.485   2.506   2.512   2.529   2.539   2.545   2.553   2.561
  2.591   2.598   2.606   2.617   2.633   2.649   2.656   2.662
  2.677   2.702   2.711   2.718   2.728   2.731   2.753   2.768
  2.782   2.785   2.786   2.798   2.804   2.809   2.823   2.845
  2.847   2.864   2.870   2.884   2.899   2.922   2.929   2.944
  2.950   2.969   2.979   2.990   2.996   3.011   3.013   3.026
  3.040   3.047   3.058   3.078   3.103   3.116   3.117   3.156
  3.160   3.186   3.192   3.225   3.230   3.246   3.295   3.324
  3.384   3.392   3.430   3.517   3.542   3.550   3.583   3.767
  3.777   3.779   3.801   3.802   3.814   3.830   3.840   3.862
  3.877   3.940   3.961   4.021   4.047   4.084   4.133   4.201
  4.242   4.269   4.307   4.349   4.405   4.950   4.998   5.010
  5.039   5.042   5.084   5.109   5.132   5.190   5.197   5.299
  5.438   5.446   5.470   5.691   8.178  17.289  17.324  17.483
 23.780  23.826  23.832  23.862  23.899  23.906  23.936  23.952
 23.972  23.992  49.834  49.855  49.890  49.915  49.966 189.277
 --------------------------------------------------------------

          Ground-State Mulliken Net Atomic Charges

     Atom                 Charge (a.u.)
  ----------------------------------------
      1 C                     0.476832
      2 H                     0.222003
      3 C                    -0.389166
      4 H                     0.259286
      5 O                    -0.014341
      6 C                    -0.936577
      7 H                     0.214076
      8 H                     0.147317
      9 C                     0.589653
     10 H                     0.176876
     11 C                    -0.753200
     12 H                     0.139596
     13 H                     0.148220
     14 H                     0.143517
     15 C                    -0.779554
     16 H                     0.169990
     17 H                     0.156364
     18 C                    -0.399250
     19 H                     0.166123
     20 H                     0.189028
     21 C                     0.435647
     22 C                    -0.897506
     23 C                    -0.744734
     24 H                     0.231737
     25 O                    -0.188900
     26 H                     0.182497
     27 H                     0.230034
     28 H                     0.225914
     29 H                     0.160935
     30 H                     0.181642
     31 H                     0.144766
     32 S                     0.305701
     33 O                    -0.050949
     34 O                    -0.187831
     35 O                    -0.248627
     36 H                     0.292879
  ----------------------------------------
  Sum of atomic charges =     0.000000

 -----------------------------------------------------------------
                    Cartesian Multipole Moments
 -----------------------------------------------------------------
    Charge (ESU x 10^10)
                -0.0000
    Dipole Moment (Debye)
         X       5.5046      Y      -2.6690      Z       0.3667
       Tot       6.1285
    Quadrupole Moments (Debye-Ang)
        XX    -118.5252     XY       7.1029     YY    -101.8082
        XZ      -0.0948     YZ       0.0740     ZZ    -110.1245
    Octopole Moments (Debye-Ang^2)
       XXX      19.6211    XXY     -23.8842    XYY      -2.8277
       YYY     -78.2239    XXZ      -8.3907    XYZ      -2.6715
       YYZ      12.1902    XZZ      -1.0242    YZZ       2.6614
       ZZZ       4.3258
    Hexadecapole Moments (Debye-Ang^3)
      XXXX   -3372.8963   XXXY      98.5633   XXYY   -1002.8715
      XYYY     179.1870   YYYY   -2251.7013   XXXZ      16.4928
      XXYZ       9.9553   XYYZ     -14.7709   YYYZ     -21.6303
      XXZZ    -614.9923   XYZZ      -0.7533   YYZZ    -463.2470
      XZZZ      -1.2531   YZZZ     -17.1562   ZZZZ    -344.4649
 -----------------------------------------------------------------
 Calculating analytic gradient of the SCF energy
 Gradient of SCF Energy
            1           2           3           4           5           6
    1   0.0049047  -0.0009293  -0.0082819   0.0011481   0.0023927   0.0063369
    2   0.0007898   0.0008897  -0.0060389   0.0008676   0.0086525   0.0022497
    3  -0.0022620  -0.0007408   0.0067558   0.0002513  -0.0001987  -0.0023433
            7           8           9          10          11          12
    1  -0.0005730   0.0004717   0.0004411   0.0001291   0.0018754   0.0006576
    2  -0.0000940   0.0003710  -0.0006277   0.0004584  -0.0016162  -0.0005946
    3  -0.0002882   0.0000010   0.0017739   0.0001883  -0.0005365   0.0001574
           13          14          15          16          17          18
    1   0.0000967  -0.0001484   0.0006304   0.0001954  -0.0000985  -0.0015492
    2  -0.0007069   0.0001154  -0.0013697  -0.0006028  -0.0005905   0.0010983
    3   0.0000678  -0.0004023  -0.0003704  -0.0000806  -0.0003377  -0.0008166
           19          20          21          22          23          24
    1  -0.0012618  -0.0001968  -0.0007575   0.0017097   0.0009468   0.0019250
    2  -0.0010005   0.0006730  -0.0010106   0.0009367  -0.0029050  -0.0018642
    3   0.0005187   0.0001461   0.0017161   0.0015466  -0.0058708   0.0030545
           25          26          27          28          29          30
    1  -0.0076322  -0.0009248   0.0011262   0.0004437   0.0003007   0.0003263
    2  -0.0015831   0.0002687   0.0049520   0.0018730   0.0000896  -0.0009005
    3  -0.0023749  -0.0022642   0.0038194   0.0014402  -0.0003808  -0.0000996
           31          32          33          34          35          36
    1  -0.0001317  -0.0054651  -0.0000921   0.0015868   0.0012346  -0.0008370
    2   0.0007058  -0.0081091   0.0024867  -0.0022491   0.0014843   0.0029011
    3   0.0002521  -0.0029139   0.0027950   0.0002819  -0.0005701  -0.0019145
 Max gradient component =       8.653E-03
 RMS gradient           =       2.498E-03
 Gradient time:  CPU 197.61 s  wall 33.31 s
 Geometry Optimization Parameters
   NAtoms,    NIC,     NZ,  NCons,   NDum,   NFix, NCnnct, MaxDiis
       36     279       0       0       0       0       0       0

 Cartesian Hessian Update
 Hessian Updated using BFGS Update


** GEOMETRY OPTIMIZATION IN DELOCALIZED INTERNAL COORDINATES **
   Searching for a Minimum

   Optimization Cycle:   3

                       Coordinates (Angstroms)
     ATOM                X               Y               Z
      1  C         0.8703897525    1.1476992799    0.3246535051
      2  H         0.9314569500    1.2029865969    1.4201329196
      3  C         0.4887727622   -0.3033474905   -0.0431572226
      4  H         0.2725053931   -0.3371029636   -1.1152586112
      5  O        -0.7411637176   -0.6739574641    0.6816975959
      6  C         1.5722877134   -1.3355554815    0.3037771565
      7  H         1.6734601841   -1.3691532208    1.3954372302
      8  H         1.2242171067   -2.3219349648   -0.0145062380
      9  C         2.9326113396   -1.0251676905   -0.3316620413
     10  H         2.8077682047   -1.0255237861   -1.4238406217
     11  C         3.9834009230   -2.0889936640    0.0229488373
     12  H         3.6759814690   -3.0875353252   -0.3024092706
     13  H         4.9438771329   -1.8686068932   -0.4509944339
     14  H         4.1464568005   -2.1268964718    1.1047765616
     15  C         3.3475222065    0.3846664592    0.0895345622
     16  H         4.2941181335    0.6578357557   -0.3888483876
     17  H         3.5320893738    0.3865166399    1.1717959042
     18  C         2.2767364213    1.4335465457   -0.2530264357
     19  H         2.6057214971    2.4026063012    0.1195440762
     20  H         2.1974875018    1.5338637309   -1.3437508169
     21  C        -0.1618263911    2.2248182917   -0.1499932412
     22  C         0.4034963461    3.6594076866   -0.0697003796
     23  C        -1.5256744107    2.2011023127    0.6041747430
     24  H        -1.6214201927    1.3060844400    1.2260205286
     25  O        -2.6766273438    2.3907608529   -0.2275727321
     26  H        -1.5599792356    3.0557307052    1.2825876259
     27  H        -2.7991365183    1.5980678905   -0.7538188377
     28  H        -0.3802673625    2.0302696993   -1.2052942745
     29  H         0.7505029576    3.8921952828    0.9428410227
     30  H        -0.3933322562    4.3630497614   -0.3187693992
     31  H         1.2269051361    3.8456056143   -0.7608806279
     32  S        -1.9883421164   -1.3531074634   -0.0826435392
     33  O        -2.9538196933   -1.6221625007    0.9552106001
     34  O        -2.2937975212   -0.5977371146   -1.2763275531
     35  O        -1.3642414223   -2.7492835545   -0.6405700848
     36  H        -1.5181878835   -3.4349271707    0.0235968735
   Point Group: c1    Number of degrees of freedom:   102


   Energy is  -1167.602205113

 Hessian Updated using BFGS Update

 97 Hessian modes will be used to form the next step
  Hessian Eigenvalues:
     0.002350    0.003747    0.003820    0.004990    0.005614    0.006679
     0.008570    0.012471    0.015149    0.017592    0.018435    0.019670
     0.021330    0.033740    0.036355    0.038030    0.040195    0.042841
     0.044094    0.046297    0.046709    0.048417    0.049442    0.050305
     0.052415    0.054073    0.054234    0.054440    0.055142    0.055502
     0.056177    0.057024    0.057651    0.060663    0.067518    0.080007
     0.082532    0.084346    0.086352    0.092835    0.111842    0.115733
     0.134405    0.138403    0.148249    0.149116    0.152899    0.155972
     0.158171    0.160006    0.160636    0.167726    0.170866    0.175868
     0.176093    0.193113    0.211799    0.231755    0.239005    0.249762
     0.252960    0.259353    0.267797    0.276924    0.282964    0.285092
     0.290884    0.292753    0.296560    0.305795    0.337845    0.338030
     0.338438    0.338790    0.339079    0.339187    0.339634    0.340249
     0.340393    0.341189    0.341372    0.341432    0.341953    0.342158
     0.342380    0.342413    0.343424    0.349498    0.366803    0.417722
     0.424874    0.467236    0.489081    0.513322    0.522305    0.974884
     0.990189

 Minimum Search - Taking Simple RFO Step
 Searching for Lamda that Minimizes Along All modes
 Value Taken    Lamda =  -0.00337667
 Calculated Step too Large.  Step scaled by  0.638203
 Step Taken.  Stepsize is  0.300000

                             Maximum     Tolerance    Cnvgd?
         Gradient           0.006447      0.000300      NO
         Displacement       0.078888      0.001200      NO
         Energy change     -0.003231      0.000001      NO


 New Cartesian Coordinates Obtained by Inverse Iteration

 Displacement from previous Coordinates is:  0.829641
 ----------------------------------------------------------------
             Standard Nuclear Orientation (Angstroms)
    I     Atom           X                Y                Z
 ----------------------------------------------------------------
    1      C       0.8646157238     1.1341963019     0.3444052794
    2      H       0.9257495603     1.1769231151     1.4410574566
    3      C       0.4982213946    -0.3113396856    -0.0478093924
    4      H       0.2826731091    -0.3317499354    -1.1206960469
    5      O      -0.7317318063    -0.7070068040     0.6688775992
    6      C       1.5737472376    -1.3449588177     0.3003432096
    7      H       1.6666313105    -1.3856956975     1.3927287742
    8      H       1.2304438762    -2.3290021816    -0.0306932026
    9      C       2.9381345122    -1.0167006186    -0.3176885023
   10      H       2.8253388716    -1.0118065930    -1.4113831744
   11      C       3.9889385053    -2.0739675124     0.0435453274
   12      H       3.6905651521    -3.0705343026    -0.2951090149
   13      H       4.9536632347    -1.8415116431    -0.4158333211
   14      H       4.1377261846    -2.1201106884     1.1274341093
   15      C       3.3432353522     0.3932832895     0.1174985234
   16      H       4.2910450808     0.6768955124    -0.3521489803
   17      H       3.5195708700     0.3922896382     1.2014247224
   18      C       2.2703668742     1.4341318153    -0.2291135640
   19      H       2.5933269493     2.4077416437     0.1384631618
   20      H       2.1944731876     1.5276269768    -1.3207601401
   21      C      -0.1745865730     2.1979903252    -0.1351293234
   22      C       0.3966060363     3.6308052424    -0.1674597852
   23      C      -1.4993872640     2.2226790987     0.6813987134
   24      H      -1.5938438151     1.3433125057     1.3219651845
   25      O      -2.6651794676     2.3990908680    -0.1271551196
   26      H      -1.4938025426     3.0935851334     1.3410304423
   27      H      -2.8121522622     1.5904678614    -0.6274592613
   28      H      -0.4463903543     1.9425282914    -1.1662317467
   29      H       0.7907324415     3.9208197189     0.8127396314
   30      H      -0.4087529366     4.3243484528    -0.4196839402
   31      H       1.1874742159     3.7688791788    -0.9061704387
   32      S      -1.9874939279    -1.3322372130    -0.1195744305
   33      O      -2.9540266461    -1.6456951821     0.9041101472
   34      O      -2.2921338285    -0.5140429324    -1.2718723195
   35      O      -1.3869873300    -2.7157132850    -0.7380105472
   36      H      -1.5368616860    -3.4297012509    -0.1013350369
 ----------------------------------------------------------------
 Molecular Point Group                 C1    NOp =  1
 Largest Abelian Subgroup              C1    NOp =  1
 Nuclear Repulsion Energy =  1453.4293744407 hartrees
 There are       68 alpha and       68 beta electrons
 Applying Cartesian multipole field
    Component          Value
    ---------          -----
     (2,0,0)        1.00000E-11
     (0,2,0)        2.00000E-11
     (0,0,2)       -3.00000E-11
 Nucleus-field energy     =     0.0000000521 hartrees
 Requested basis set is 6-311++G(d,p)
 There are 203 shells and 500 basis functions
 A cutoff of  1.0D-11 yielded  16638 shell pairs
 There are    100023 function pairs (    105978 Cartesian)
 Smallest overlap matrix eigenvalue = 1.49E-06

 Q-Chem warning in module stvman/mkSTV.C, line 306:

 Overlap eigenvalue is smaller than square root of threshold
 Use THRESH >= 12 to get rid of this warning

 Guess MOs from SCF MO coefficient file

 -----------------------------------------------------------------------
  General SCF calculation program by
  Eric Jon Sundstrom, Paul Horn, Yuezhi Mao, Dmitri Zuev, Alec White,
  David Stuck, Shaama M.S., Shane Yost, Joonho Lee, David Small,
  Daniel Levine, Susi Lehtola, Hugh Burton, Evgeny Epifanovsky
 -----------------------------------------------------------------------
 Exchange:     0.2000 Hartree-Fock + 0.0800 Slater + 0.7200 B88
 Correlation:  0.1900 VWN1RPA + 0.8100 LYP
 Using SG-1 standard quadrature grid
 using 6 threads for integral computing
 -------------------------------------------------------
 OpenMP Integral computing Module                
 Release: version 2.0, May 2017, Q-Chem Inc. Pleasanton 
 -------------------------------------------------------
 -------------------------------------------------------
 OpenMP BLAS3 based DFT computing Module                
 Release: version 1.0, May 2013, Q-Chem Inc. Pittsburgh 
 -------------------------------------------------------
 A restricted SCF calculation will be
 performed using DIIS
 SCF converges when DIIS error is below 1.0e-08
 ---------------------------------------
  Cycle       Energy         DIIS error
 ---------------------------------------
    1   -1167.5889033180      5.65e-04  
    2   -1167.6034246422      1.33e-04  
    3   -1167.6024125658      2.55e-04  
    4   -1167.6038563295      2.36e-05  
    5   -1167.6038674576      1.19e-05  
    6   -1167.6038706220      3.93e-06  
    7   -1167.6038709443      1.03e-06  
    8   -1167.6038709671      3.23e-07  
    9   -1167.6038709692      9.91e-08  
   10   -1167.6038709694      3.55e-08  
   11   -1167.6038709695      1.06e-08  
   12   -1167.6038709694      3.34e-09  Convergence criterion met
 ---------------------------------------
 SCF time:   CPU 814.62s  wall 143.00s 
 SCF   energy in the final basis set =    -1167.6038709694
 Total energy in the final basis set =    -1167.6038709694

 --------------------------------------------------------------

                    Orbital Energies (a.u.)
 --------------------------------------------------------------

 Alpha MOs
 -- Occupied --
-89.140 -19.215 -19.200 -19.163 -19.162 -19.109 -10.262 -10.207
-10.197 -10.193 -10.189 -10.183 -10.182 -10.180 -10.174 -10.162
 -8.197  -6.160  -6.159  -6.158  -1.213  -1.091  -1.073  -1.065
 -1.010  -0.866  -0.814  -0.779  -0.758  -0.705  -0.694  -0.676
 -0.651  -0.626  -0.594  -0.583  -0.578  -0.550  -0.529  -0.505
 -0.499  -0.486  -0.476  -0.466  -0.460  -0.450  -0.445  -0.427
 -0.417  -0.416  -0.413  -0.404  -0.401  -0.397  -0.385  -0.371
 -0.367  -0.365  -0.363  -0.357  -0.352  -0.347  -0.342  -0.338
 -0.331  -0.321  -0.302  -0.265
 -- Virtual --
 -0.036  -0.015  -0.007  -0.003   0.009   0.014   0.018   0.021
  0.027   0.033   0.035   0.038   0.041   0.047   0.048   0.053
  0.056   0.060   0.063   0.069   0.073   0.076   0.080   0.082
  0.083   0.087   0.093   0.099   0.101   0.104   0.109   0.111
  0.112   0.118   0.121   0.122   0.125   0.129   0.130   0.132
  0.134   0.135   0.137   0.142   0.145   0.148   0.151   0.153
  0.155   0.157   0.160   0.165   0.168   0.168   0.171   0.175
  0.179   0.187   0.188   0.189   0.191   0.192   0.197   0.200
  0.203   0.207   0.213   0.215   0.219   0.221   0.224   0.228
  0.235   0.240   0.244   0.246   0.251   0.258   0.260   0.265
  0.270   0.271   0.276   0.280   0.284   0.287   0.291   0.294
  0.298   0.307   0.311   0.316   0.317   0.324   0.327   0.329
  0.332   0.333   0.339   0.344   0.348   0.352   0.353   0.357
  0.362   0.366   0.371   0.375   0.383   0.387   0.391   0.398
  0.403   0.414   0.418   0.427   0.432   0.442   0.455   0.465
  0.469   0.477   0.482   0.489   0.491   0.499   0.503   0.509
  0.523   0.525   0.531   0.538   0.569   0.575   0.581   0.594
  0.596   0.605   0.620   0.624   0.630   0.633   0.637   0.641
  0.644   0.660   0.666   0.668   0.681   0.685   0.708   0.710
  0.719   0.723   0.729   0.731   0.748   0.754   0.757   0.764
  0.769   0.773   0.779   0.784   0.787   0.791   0.797   0.804
  0.805   0.817   0.824   0.833   0.852   0.876   0.898   0.910
  0.928   0.932   0.964   0.970   0.988   0.995   1.011   1.023
  1.034   1.048   1.060   1.062   1.070   1.092   1.099   1.113
  1.132   1.142   1.144   1.152   1.162   1.166   1.174   1.192
  1.200   1.200   1.214   1.222   1.229   1.238   1.260   1.272
  1.294   1.320   1.331   1.343   1.355   1.388   1.395   1.405
  1.429   1.441   1.448   1.465   1.483   1.485   1.500   1.517
  1.520   1.545   1.550   1.556   1.558   1.570   1.574   1.591
  1.593   1.603   1.611   1.613   1.619   1.622   1.626   1.638
  1.648   1.656   1.662   1.674   1.686   1.691   1.697   1.705
  1.716   1.727   1.735   1.746   1.751   1.756   1.762   1.769
  1.789   1.794   1.805   1.819   1.823   1.831   1.844   1.866
  1.880   1.895   1.896   1.909   1.927   1.935   1.963   1.969
  1.976   2.000   2.017   2.028   2.045   2.060   2.075   2.085
  2.097   2.107   2.137   2.141   2.158   2.180   2.194   2.217
  2.227   2.234   2.249   2.263   2.276   2.298   2.324   2.342
  2.374   2.382   2.399   2.415   2.427   2.453   2.466   2.472
  2.487   2.506   2.512   2.531   2.539   2.544   2.553   2.561
  2.591   2.599   2.609   2.617   2.634   2.650   2.656   2.663
  2.676   2.703   2.712   2.720   2.726   2.734   2.756   2.767
  2.783   2.786   2.789   2.798   2.806   2.809   2.824   2.845
  2.850   2.865   2.868   2.890   2.899   2.925   2.933   2.943
  2.951   2.972   2.974   2.986   2.994   3.012   3.018   3.030
  3.038   3.047   3.059   3.082   3.108   3.117   3.118   3.156
  3.166   3.188   3.197   3.226   3.230   3.251   3.299   3.326
  3.390   3.396   3.429   3.516   3.544   3.551   3.584   3.769
  3.776   3.780   3.799   3.803   3.816   3.830   3.840   3.862
  3.876   3.940   3.958   4.023   4.050   4.086   4.136   4.209
  4.246   4.276   4.309   4.349   4.408   4.950   4.998   5.010
  5.040   5.043   5.083   5.110   5.134   5.186   5.197   5.300
  5.439   5.445   5.465   5.695   8.177  17.285  17.326  17.484
 23.782  23.830  23.833  23.866  23.901  23.910  23.938  23.952
 23.973  23.994  49.835  49.856  49.890  49.915  49.966 189.276
 --------------------------------------------------------------

          Ground-State Mulliken Net Atomic Charges

     Atom                 Charge (a.u.)
  ----------------------------------------
      1 C                     0.537056
      2 H                     0.222863
      3 C                    -0.385482
      4 H                     0.260819
      5 O                    -0.007057
      6 C                    -0.948208
      7 H                     0.215864
      8 H                     0.141729
      9 C                     0.580631
     10 H                     0.177078
     11 C                    -0.762217
     12 H                     0.139440
     13 H                     0.147556
     14 H                     0.142991
     15 C                    -0.813743
     16 H                     0.169985
     17 H                     0.156240
     18 C                    -0.363837
     19 H                     0.171975
     20 H                     0.190115
     21 C                     0.375263
     22 C                    -0.894482
     23 C                    -0.726852
     24 H                     0.227151
     25 O                    -0.190570
     26 H                     0.182705
     27 H                     0.229918
     28 H                     0.232222
     29 H                     0.159936
     30 H                     0.183496
     31 H                     0.145359
     32 S                     0.304866
     33 O                    -0.059121
     34 O                    -0.186219
     35 O                    -0.251537
     36 H                     0.294065
  ----------------------------------------
  Sum of atomic charges =     0.000000

 -----------------------------------------------------------------
                    Cartesian Multipole Moments
 -----------------------------------------------------------------
    Charge (ESU x 10^10)
                 0.0000
    Dipole Moment (Debye)
         X       5.5204      Y      -2.6838      Z       0.2897
       Tot       6.1450
    Quadrupole Moments (Debye-Ang)
        XX    -118.5095     XY       7.2040     YY    -101.8750
        XZ       0.1523     YZ       0.5472     ZZ    -110.1909
    Octopole Moments (Debye-Ang^2)
       XXX      18.7055    XXY     -23.9828    XYY      -2.6005
       YYY     -79.9256    XXZ      -8.4615    XYZ      -2.9929
       YYZ       9.9899    XZZ      -0.8662    YZZ       2.6300
       ZZZ       6.0776
    Hexadecapole Moments (Debye-Ang^3)
      XXXX   -3368.4970   XXXY     101.8754   XXYY   -1001.1507
      XYYY     182.7832   YYYY   -2227.2216   XXXZ      12.4501
      XXYZ       7.2106   XYYZ     -10.3467   YYYZ     -20.3046
      XXZZ    -615.6681   XYZZ       0.6191   YYZZ    -460.8275
      XZZZ      -9.0420   YZZZ     -23.5629   ZZZZ    -349.2660
 -----------------------------------------------------------------
 Calculating analytic gradient of the SCF energy
 Gradient of SCF Energy
            1           2           3           4           5           6
    1   0.0016267  -0.0005486  -0.0054530   0.0003850   0.0036911   0.0040611
    2  -0.0002980   0.0006770  -0.0047144   0.0008069   0.0065270   0.0006395
    3  -0.0010833  -0.0000988   0.0043217  -0.0000248   0.0000959  -0.0017478
            7           8           9          10          11          12
    1  -0.0002132   0.0001119   0.0000117   0.0000037   0.0008151   0.0003025
    2   0.0002017   0.0002837  -0.0003443   0.0002512  -0.0009441  -0.0002597
    3  -0.0000358   0.0000220   0.0013338   0.0000250  -0.0003561   0.0001112
           13          14          15          16          17          18
    1  -0.0000409  -0.0000736   0.0007279   0.0000095  -0.0000248  -0.0013213
    2  -0.0003007   0.0000929  -0.0005882  -0.0001403  -0.0001998   0.0008713
    3  -0.0000251  -0.0001834  -0.0003982  -0.0000541  -0.0001655  -0.0006116
           19          20          21          22          23          24
    1  -0.0008169  -0.0001910  -0.0003572   0.0018223   0.0003941   0.0009079
    2  -0.0007013   0.0004349  -0.0011101   0.0004154  -0.0013083   0.0003322
    3   0.0003224   0.0000677   0.0015307   0.0006391  -0.0017864   0.0013134
           25          26          27          28          29          30
    1  -0.0036193  -0.0006062   0.0001063   0.0006135   0.0001107   0.0002264
    2  -0.0016523   0.0003246   0.0022828   0.0014226  -0.0001872  -0.0004497
    3  -0.0018786  -0.0011792   0.0022691   0.0001385  -0.0001522  -0.0000019
           31          32          33          34          35          36
    1  -0.0000548  -0.0040544   0.0005930   0.0008469   0.0004280  -0.0004200
    2   0.0006187  -0.0049219   0.0014279  -0.0010506   0.0005093   0.0010511
    3   0.0001706  -0.0042777   0.0018378   0.0004323   0.0007165  -0.0012874
 Max gradient component =       6.527E-03
 RMS gradient           =       1.618E-03
 Gradient time:  CPU 198.02 s  wall 33.38 s
 Geometry Optimization Parameters
   NAtoms,    NIC,     NZ,  NCons,   NDum,   NFix, NCnnct, MaxDiis
       36     279       0       0       0       0       0       0

 Cartesian Hessian Update
 Hessian Updated using BFGS Update


** GEOMETRY OPTIMIZATION IN DELOCALIZED INTERNAL COORDINATES **
   Searching for a Minimum

   Optimization Cycle:   4

                       Coordinates (Angstroms)
     ATOM                X               Y               Z
      1  C         0.8646157238    1.1341963019    0.3444052794
      2  H         0.9257495603    1.1769231151    1.4410574566
      3  C         0.4982213946   -0.3113396856   -0.0478093924
      4  H         0.2826731091   -0.3317499354   -1.1206960469
      5  O        -0.7317318063   -0.7070068040    0.6688775992
      6  C         1.5737472376   -1.3449588177    0.3003432096
      7  H         1.6666313105   -1.3856956975    1.3927287742
      8  H         1.2304438762   -2.3290021816   -0.0306932026
      9  C         2.9381345122   -1.0167006186   -0.3176885023
     10  H         2.8253388716   -1.0118065930   -1.4113831744
     11  C         3.9889385053   -2.0739675124    0.0435453274
     12  H         3.6905651521   -3.0705343026   -0.2951090149
     13  H         4.9536632347   -1.8415116431   -0.4158333211
     14  H         4.1377261846   -2.1201106884    1.1274341093
     15  C         3.3432353522    0.3932832895    0.1174985234
     16  H         4.2910450808    0.6768955124   -0.3521489803
     17  H         3.5195708700    0.3922896382    1.2014247224
     18  C         2.2703668742    1.4341318153   -0.2291135640
     19  H         2.5933269493    2.4077416437    0.1384631618
     20  H         2.1944731876    1.5276269768   -1.3207601401
     21  C        -0.1745865730    2.1979903252   -0.1351293234
     22  C         0.3966060363    3.6308052424   -0.1674597852
     23  C        -1.4993872640    2.2226790987    0.6813987134
     24  H        -1.5938438151    1.3433125057    1.3219651845
     25  O        -2.6651794676    2.3990908680   -0.1271551196
     26  H        -1.4938025426    3.0935851334    1.3410304423
     27  H        -2.8121522622    1.5904678614   -0.6274592613
     28  H        -0.4463903543    1.9425282914   -1.1662317467
     29  H         0.7907324415    3.9208197189    0.8127396314
     30  H        -0.4087529366    4.3243484528   -0.4196839402
     31  H         1.1874742159    3.7688791788   -0.9061704387
     32  S        -1.9874939279   -1.3322372130   -0.1195744305
     33  O        -2.9540266461   -1.6456951821    0.9041101472
     34  O        -2.2921338285   -0.5140429324   -1.2718723195
     35  O        -1.3869873300   -2.7157132850   -0.7380105472
     36  H        -1.5368616860   -3.4297012509   -0.1013350369
   Point Group: c1    Number of degrees of freedom:   102


   Energy is  -1167.603870969

 Hessian Updated using BFGS Update

 98 Hessian modes will be used to form the next step
  Hessian Eigenvalues:
     0.002368    0.003732    0.003952    0.005048    0.005612    0.006634
     0.008569    0.012636    0.015163    0.017381    0.018551    0.019947
     0.021460    0.033605    0.036832    0.038220    0.040139    0.042040
     0.043974    0.046209    0.047414    0.048435    0.049495    0.050984
     0.052183    0.054137    0.054342    0.054831    0.055301    0.055487
     0.056177    0.056941    0.057406    0.060670    0.067408    0.079111
     0.082664    0.084339    0.086034    0.091620    0.111840    0.115845
     0.134332    0.139182    0.143682    0.150420    0.153296    0.155990
     0.156253    0.159180    0.160002    0.160966    0.164481    0.168325
     0.173602    0.175975    0.192687    0.211933    0.225673    0.235865
     0.250254    0.252242    0.260713    0.268146    0.273494    0.281766
     0.283707    0.290832    0.292144    0.295399    0.298371    0.337708
     0.338027    0.338242    0.338901    0.339179    0.339347    0.339617
     0.339995    0.340375    0.341069    0.341311    0.341387    0.341932
     0.342026    0.342179    0.342385    0.343427    0.347021    0.377395
     0.415509    0.432050    0.460664    0.490256    0.513304    0.515622
     0.974163    0.990365

 Minimum Search - Taking Simple RFO Step
 Searching for Lamda that Minimizes Along All modes
 Value Taken    Lamda =  -0.00331696
 Calculated Step too Large.  Step scaled by  0.484228
 Step Taken.  Stepsize is  0.300000

                             Maximum     Tolerance    Cnvgd?
         Gradient           0.003701      0.000300      NO
         Displacement       0.125816      0.001200      NO
         Energy change     -0.001666      0.000001      NO


 New Cartesian Coordinates Obtained by Inverse Iteration

 Displacement from previous Coordinates is:  0.529635
 ----------------------------------------------------------------
             Standard Nuclear Orientation (Angstroms)
    I     Atom           X                Y                Z
 ----------------------------------------------------------------
    1      C       0.8683630063     1.1295393931     0.3505672070
    2      H       0.9399698391     1.1679379114     1.4470239112
    3      C       0.5069292303    -0.3143560291    -0.0461332524
    4      H       0.2818148936    -0.3358295459    -1.1171287376
    5      O      -0.7127679249    -0.7368084190     0.6827602655
    6      C       1.5726058417    -1.3499231806     0.3034603663
    7      H       1.6647924663    -1.3911720753     1.3959888229
    8      H       1.2284155508    -2.3333281971    -0.0298559907
    9      C       2.9380902594    -1.0154508285    -0.3099990934
   10      H       2.8306415272    -1.0136991966    -1.4043625802
   11      C       3.9871134862    -2.0670017616     0.0604872154
   12      H       3.6920762992    -3.0631408423    -0.2816026229
   13      H       4.9543738835    -1.8302343915    -0.3915367081
   14      H       4.1278150940    -2.1133712944     1.1457594566
   15      C       3.3425617792     0.3954690669     0.1258343517
   16      H       4.2914074037     0.6787161393    -0.3418712349
   17      H       3.5157365039     0.3995469763     1.2105449805
   18      C       2.2726306960     1.4314638342    -0.2292398442
   19      H       2.5979868484     2.4110133677     0.1232229301
   20      H       2.1960857854     1.5089477745    -1.3221597090
   21      C      -0.1793989555     2.1822742037    -0.1295845115
   22      C       0.3724434862     3.6186464952    -0.2081548405
   23      C      -1.4858171426     2.2117703434     0.7104166729
   24      H      -1.6103720041     1.3019465765     1.2995585574
   25      O      -2.6369116750     2.4632121554    -0.0929797509
   26      H      -1.4467167274     3.0462719038     1.4156627574
   27      H      -2.7962412393     1.6905246101    -0.6492203793
   28      H      -0.4738077659     1.8996317838    -1.1484892671
   29      H       0.7808355174     3.9393349800     0.7567788285
   30      H      -0.4447776286     4.2980147858    -0.4636324149
   31      H       1.1484666998     3.7414760110    -0.9651617798
   32      S      -1.9825493445    -1.3197706171    -0.1045572256
   33      O      -2.9343976532    -1.6950435745     0.9115156773
   34      O      -2.3138443992    -0.4470147093    -1.2092492399
   35      O      -1.3947484296    -2.6761171946    -0.7957861999
   36      H      -1.5188559678    -3.4176558280    -0.1831716241
 ----------------------------------------------------------------
 Molecular Point Group                 C1    NOp =  1
 Largest Abelian Subgroup              C1    NOp =  1
 Nuclear Repulsion Energy =  1454.9394793938 hartrees
 There are       68 alpha and       68 beta electrons
 Applying Cartesian multipole field
    Component          Value
    ---------          -----
     (2,0,0)        1.00000E-11
     (0,2,0)        2.00000E-11
     (0,0,2)       -3.00000E-11
 Nucleus-field energy     =     0.0000000519 hartrees
 Requested basis set is 6-311++G(d,p)
 There are 203 shells and 500 basis functions
 A cutoff of  1.0D-11 yielded  16643 shell pairs
 There are    100052 function pairs (    106001 Cartesian)
 Smallest overlap matrix eigenvalue = 1.48E-06

 Q-Chem warning in module stvman/mkSTV.C, line 306:

 Overlap eigenvalue is smaller than square root of threshold
 Use THRESH >= 12 to get rid of this warning

 Guess MOs from SCF MO coefficient file

 -----------------------------------------------------------------------
  General SCF calculation program by
  Eric Jon Sundstrom, Paul Horn, Yuezhi Mao, Dmitri Zuev, Alec White,
  David Stuck, Shaama M.S., Shane Yost, Joonho Lee, David Small,
  Daniel Levine, Susi Lehtola, Hugh Burton, Evgeny Epifanovsky
 -----------------------------------------------------------------------
 Exchange:     0.2000 Hartree-Fock + 0.0800 Slater + 0.7200 B88
 Correlation:  0.1900 VWN1RPA + 0.8100 LYP
 Using SG-1 standard quadrature grid
 using 6 threads for integral computing
 -------------------------------------------------------
 OpenMP Integral computing Module                
 Release: version 2.0, May 2017, Q-Chem Inc. Pleasanton 
 -------------------------------------------------------
 -------------------------------------------------------
 OpenMP BLAS3 based DFT computing Module                
 Release: version 1.0, May 2013, Q-Chem Inc. Pittsburgh 
 -------------------------------------------------------
 A restricted SCF calculation will be
 performed using DIIS
 SCF converges when DIIS error is below 1.0e-08
 ---------------------------------------
  Cycle       Energy         DIIS error
 ---------------------------------------
    1   -1167.5935076416      4.95e-04  
    2   -1167.6046330731      1.29e-04  
    3   -1167.6037229579      2.43e-04  
    4   -1167.6050245429      2.19e-05  
    5   -1167.6050329678      1.24e-05  
    6   -1167.6050363146      3.11e-06  
    7   -1167.6050365108      1.07e-06  
    8   -1167.6050365343      3.40e-07  
    9   -1167.6050365366      8.54e-08  
   10   -1167.6050365367      3.72e-08  
   11   -1167.6050365367      9.14e-09  Convergence criterion met
 ---------------------------------------
 SCF time:   CPU 747.67s  wall 131.00s 
 SCF   energy in the final basis set =    -1167.6050365367
 Total energy in the final basis set =    -1167.6050365367

 --------------------------------------------------------------

                    Orbital Energies (a.u.)
 --------------------------------------------------------------

 Alpha MOs
 -- Occupied --
-89.139 -19.213 -19.200 -19.162 -19.161 -19.108 -10.263 -10.207
-10.198 -10.193 -10.189 -10.183 -10.182 -10.180 -10.174 -10.162
 -8.196  -6.160  -6.159  -6.157  -1.212  -1.089  -1.073  -1.063
 -1.010  -0.867  -0.814  -0.780  -0.759  -0.704  -0.694  -0.676
 -0.651  -0.626  -0.594  -0.584  -0.578  -0.549  -0.528  -0.505
 -0.499  -0.486  -0.476  -0.467  -0.460  -0.449  -0.446  -0.427
 -0.417  -0.416  -0.413  -0.403  -0.400  -0.397  -0.385  -0.371
 -0.367  -0.365  -0.363  -0.357  -0.352  -0.347  -0.342  -0.338
 -0.331  -0.321  -0.303  -0.265
 -- Virtual --
 -0.035  -0.015  -0.008  -0.003   0.009   0.014   0.018   0.021
  0.027   0.034   0.035   0.038   0.041   0.047   0.048   0.053
  0.056   0.061   0.064   0.070   0.074   0.075   0.080   0.082
  0.084   0.087   0.092   0.099   0.101   0.104   0.108   0.111
  0.112   0.119   0.121   0.122   0.125   0.128   0.130   0.132
  0.135   0.135   0.136   0.142   0.145   0.148   0.152   0.154
  0.156   0.157   0.159   0.164   0.167   0.168   0.171   0.174
  0.179   0.187   0.188   0.190   0.191   0.192   0.197   0.199
  0.204   0.208   0.213   0.214   0.218   0.221   0.225   0.228
  0.236   0.240   0.244   0.247   0.250   0.257   0.260   0.267
  0.270   0.272   0.274   0.279   0.284   0.288   0.290   0.295
  0.297   0.307   0.312   0.316   0.317   0.324   0.327   0.329
  0.332   0.334   0.339   0.345   0.348   0.351   0.354   0.358
  0.362   0.366   0.370   0.376   0.383   0.388   0.391   0.398
  0.403   0.418   0.419   0.428   0.434   0.442   0.455   0.465
  0.470   0.477   0.482   0.488   0.493   0.499   0.504   0.507
  0.522   0.525   0.531   0.538   0.568   0.573   0.581   0.595
  0.599   0.608   0.621   0.623   0.629   0.633   0.637   0.639
  0.642   0.658   0.666   0.667   0.680   0.683   0.707   0.709
  0.719   0.721   0.729   0.732   0.749   0.755   0.757   0.765
  0.766   0.773   0.778   0.783   0.788   0.792   0.794   0.803
  0.809   0.819   0.823   0.832   0.855   0.880   0.901   0.910
  0.933   0.935   0.961   0.967   0.987   0.993   1.012   1.024
  1.038   1.049   1.062   1.064   1.075   1.093   1.100   1.113
  1.132   1.142   1.146   1.151   1.161   1.168   1.175   1.187
  1.202   1.205   1.214   1.223   1.234   1.239   1.260   1.273
  1.294   1.320   1.326   1.344   1.355   1.388   1.399   1.405
  1.425   1.445   1.448   1.463   1.478   1.484   1.499   1.517
  1.521   1.545   1.550   1.554   1.559   1.571   1.576   1.589
  1.594   1.603   1.613   1.616   1.619   1.622   1.626   1.638
  1.648   1.654   1.665   1.673   1.685   1.697   1.699   1.704
  1.715   1.732   1.736   1.746   1.751   1.759   1.762   1.769
  1.787   1.794   1.803   1.819   1.827   1.834   1.844   1.867
  1.878   1.893   1.899   1.904   1.929   1.934   1.965   1.974
  1.977   1.998   2.017   2.027   2.048   2.060   2.076   2.084
  2.096   2.101   2.138   2.143   2.160   2.176   2.196   2.219
  2.225   2.236   2.250   2.265   2.278   2.298   2.326   2.342
  2.371   2.380   2.399   2.414   2.426   2.455   2.469   2.473
  2.488   2.506   2.515   2.532   2.540   2.544   2.550   2.561
  2.591   2.601   2.607   2.614   2.634   2.645   2.657   2.666
  2.676   2.700   2.714   2.721   2.724   2.736   2.759   2.763
  2.784   2.786   2.790   2.798   2.808   2.812   2.822   2.844
  2.851   2.864   2.870   2.892   2.900   2.927   2.936   2.945
  2.952   2.974   2.975   2.987   2.993   3.011   3.022   3.032
  3.036   3.048   3.060   3.083   3.112   3.117   3.121   3.158
  3.167   3.187   3.197   3.226   3.231   3.254   3.299   3.331
  3.393   3.401   3.428   3.515   3.548   3.553   3.587   3.771
  3.776   3.781   3.799   3.809   3.817   3.830   3.838   3.862
  3.876   3.939   3.956   4.025   4.049   4.087   4.136   4.213
  4.249   4.280   4.308   4.348   4.408   4.952   5.001   5.010
  5.041   5.046   5.088   5.116   5.138   5.185   5.199   5.302
  5.436   5.445   5.461   5.692   8.180  17.288  17.328  17.486
 23.784  23.831  23.834  23.869  23.902  23.913  23.938  23.953
 23.973  23.995  49.838  49.857  49.892  49.917  49.966 189.279
 --------------------------------------------------------------

          Ground-State Mulliken Net Atomic Charges

     Atom                 Charge (a.u.)
  ----------------------------------------
      1 C                     0.580344
      2 H                     0.224329
      3 C                    -0.405828
      4 H                     0.264401
      5 O                    -0.011666
      6 C                    -0.931377
      7 H                     0.217222
      8 H                     0.136193
      9 C                     0.572584
     10 H                     0.177060
     11 C                    -0.766597
     12 H                     0.139362
     13 H                     0.147130
     14 H                     0.142561
     15 C                    -0.817986
     16 H                     0.170212
     17 H                     0.156073
     18 C                    -0.367671
     19 H                     0.174312
     20 H                     0.189847
     21 C                     0.304766
     22 C                    -0.861044
     23 C                    -0.689478
     24 H                     0.225206
     25 O                    -0.193636
     26 H                     0.181242
     27 H                     0.234689
     28 H                     0.229167
     29 H                     0.156678
     30 H                     0.187316
     31 H                     0.145065
     32 S                     0.305440
     33 O                    -0.062160
     34 O                    -0.190824
     35 O                    -0.256302
     36 H                     0.293370
  ----------------------------------------
  Sum of atomic charges =     0.000000

 -----------------------------------------------------------------
                    Cartesian Multipole Moments
 -----------------------------------------------------------------
    Charge (ESU x 10^10)
                 0.0000
    Dipole Moment (Debye)
         X       5.5723      Y      -2.6357      Z       0.1045
       Tot       6.1651
    Quadrupole Moments (Debye-Ang)
        XX    -118.5121     XY       6.8689     YY    -102.5226
        XZ       0.6762     YZ       0.8161     ZZ    -109.9467
    Octopole Moments (Debye-Ang^2)
       XXX      17.5062    XXY     -22.5772    XYY      -0.8300
       YYY     -82.9510    XXZ     -10.0908    XYZ      -2.9399
       YYZ       7.1720    XZZ      -1.6644    YZZ       3.1276
       ZZZ       3.9183
    Hexadecapole Moments (Debye-Ang^3)
      XXXX   -3355.8301   XXXY     103.5007   XXYY   -1004.2562
      XYYY     189.3874   YYYY   -2232.5708   XXXZ      16.5912
      XXYZ       6.8930   XYYZ      -4.0538   YYYZ     -10.5780
      XXZZ    -612.4623   XYZZ       0.5218   YYZZ    -459.8412
      XZZZ      -6.8742   YZZZ     -19.8145   ZZZZ    -349.7553
 -----------------------------------------------------------------
 Calculating analytic gradient of the SCF energy
 Gradient of SCF Energy
            1           2           3           4           5           6
    1   0.0000096   0.0001769  -0.0027533   0.0000793   0.0040168   0.0004925
    2  -0.0010142   0.0003166  -0.0024779   0.0007157   0.0040276  -0.0005302
    3  -0.0004338   0.0002026   0.0020245  -0.0003112  -0.0002867  -0.0007583
            7           8           9          10          11          12
    1   0.0000634  -0.0002142  -0.0004266  -0.0000617  -0.0002506  -0.0000798
    2   0.0002657  -0.0001061   0.0000701   0.0000670  -0.0001106   0.0000806
    3   0.0001656   0.0000721   0.0003860  -0.0001081  -0.0001032   0.0000377
           13          14          15          16          17          18
    1  -0.0001284   0.0000185   0.0004072  -0.0001284   0.0000685  -0.0003616
    2   0.0000921   0.0000531   0.0000649   0.0001617   0.0001454  -0.0000421
    3  -0.0000910   0.0000489  -0.0002470  -0.0000611   0.0000083  -0.0001170
           19          20          21          22          23          24
    1   0.0000584   0.0000291  -0.0000188   0.0010497  -0.0003190   0.0005487
    2  -0.0003496   0.0000918  -0.0005847   0.0002103  -0.0001582   0.0002262
    3   0.0001416   0.0000336   0.0003639   0.0003246   0.0009666   0.0003468
           25          26          27          28          29          30
    1   0.0004282  -0.0004713  -0.0006900   0.0001648  -0.0001358   0.0000323
    2  -0.0013031   0.0005241   0.0004570   0.0012950  -0.0000556   0.0001535
    3  -0.0001851  -0.0007059  -0.0006294  -0.0005453   0.0000630  -0.0000273
           31          32          33          34          35          36
    1  -0.0001732  -0.0014400   0.0003764   0.0000395  -0.0001890  -0.0002183
    2   0.0001843  -0.0023311  -0.0000113  -0.0002102   0.0006480  -0.0005656
    3   0.0001298  -0.0023546   0.0001547   0.0006278   0.0012336  -0.0003666
 Max gradient component =       4.028E-03
 RMS gradient           =       8.615E-04
 Gradient time:  CPU 198.43 s  wall 33.44 s
 Geometry Optimization Parameters
   NAtoms,    NIC,     NZ,  NCons,   NDum,   NFix, NCnnct, MaxDiis
       36     279       0       0       0       0       0       0

 Cartesian Hessian Update
 Hessian Updated using BFGS Update


** GEOMETRY OPTIMIZATION IN DELOCALIZED INTERNAL COORDINATES **
   Searching for a Minimum

   Optimization Cycle:   5

                       Coordinates (Angstroms)
     ATOM                X               Y               Z
      1  C         0.8683630063    1.1295393931    0.3505672070
      2  H         0.9399698391    1.1679379114    1.4470239112
      3  C         0.5069292303   -0.3143560291   -0.0461332524
      4  H         0.2818148936   -0.3358295459   -1.1171287376
      5  O        -0.7127679249   -0.7368084190    0.6827602655
      6  C         1.5726058417   -1.3499231806    0.3034603663
      7  H         1.6647924663   -1.3911720753    1.3959888229
      8  H         1.2284155508   -2.3333281971   -0.0298559907
      9  C         2.9380902594   -1.0154508285   -0.3099990934
     10  H         2.8306415272   -1.0136991966   -1.4043625802
     11  C         3.9871134862   -2.0670017616    0.0604872154
     12  H         3.6920762992   -3.0631408423   -0.2816026229
     13  H         4.9543738835   -1.8302343915   -0.3915367081
     14  H         4.1278150940   -2.1133712944    1.1457594566
     15  C         3.3425617792    0.3954690669    0.1258343517
     16  H         4.2914074037    0.6787161393   -0.3418712349
     17  H         3.5157365039    0.3995469763    1.2105449805
     18  C         2.2726306960    1.4314638342   -0.2292398442
     19  H         2.5979868484    2.4110133677    0.1232229301
     20  H         2.1960857854    1.5089477745   -1.3221597090
     21  C        -0.1793989555    2.1822742037   -0.1295845115
     22  C         0.3724434862    3.6186464952   -0.2081548405
     23  C        -1.4858171426    2.2117703434    0.7104166729
     24  H        -1.6103720041    1.3019465765    1.2995585574
     25  O        -2.6369116750    2.4632121554   -0.0929797509
     26  H        -1.4467167274    3.0462719038    1.4156627574
     27  H        -2.7962412393    1.6905246101   -0.6492203793
     28  H        -0.4738077659    1.8996317838   -1.1484892671
     29  H         0.7808355174    3.9393349800    0.7567788285
     30  H        -0.4447776286    4.2980147858   -0.4636324149
     31  H         1.1484666998    3.7414760110   -0.9651617798
     32  S        -1.9825493445   -1.3197706171   -0.1045572256
     33  O        -2.9343976532   -1.6950435745    0.9115156773
     34  O        -2.3138443992   -0.4470147093   -1.2092492399
     35  O        -1.3947484296   -2.6761171946   -0.7957861999
     36  H        -1.5188559678   -3.4176558280   -0.1831716241
   Point Group: c1    Number of degrees of freedom:   102


   Energy is  -1167.605036537

 Hessian Updated using BFGS Update

 99 Hessian modes will be used to form the next step
  Hessian Eigenvalues:
     0.001730    0.003752    0.004744    0.005610    0.006151    0.006760
     0.008569    0.013569    0.015076    0.017379    0.018184    0.020281
     0.021693    0.033918    0.036804    0.038273    0.040198    0.043543
     0.043869    0.046209    0.047521    0.048435    0.049504    0.050951
     0.052991    0.054196    0.054612    0.054851    0.055450    0.055488
     0.056180    0.057089    0.058938    0.060761    0.067670    0.079943
     0.082804    0.084322    0.086591    0.093853    0.111803    0.116076
     0.134219    0.138963    0.146037    0.151025    0.153469    0.154667
     0.155998    0.159179    0.160001    0.160500    0.162525    0.168220
     0.170911    0.173690    0.178882    0.193025    0.212432    0.231636
     0.248318    0.252155    0.257785    0.261968    0.268846    0.274470
     0.282781    0.283930    0.290879    0.292228    0.296413    0.312066
     0.337429    0.338007    0.338217    0.338919    0.339180    0.339590
     0.339682    0.340325    0.340517    0.341059    0.341377    0.341652
     0.341959    0.342036    0.342246    0.342424    0.343517    0.346308
     0.382506    0.418610    0.435839    0.460032    0.490089    0.513338
     0.533206    0.973900    0.990989

 Minimum Search - Taking Simple RFO Step
 Searching for Lamda that Minimizes Along All modes
 Value Taken    Lamda =  -0.00234541
 Calculated Step too Large.  Step scaled by  0.423336
 Step Taken.  Stepsize is  0.300000

                             Maximum     Tolerance    Cnvgd?
         Gradient           0.002502      0.000300      NO
         Displacement       0.083268      0.001200      NO
         Energy change     -0.001166      0.000001      NO


 New Cartesian Coordinates Obtained by Inverse Iteration

 Displacement from previous Coordinates is:  0.900014
 ----------------------------------------------------------------
             Standard Nuclear Orientation (Angstroms)
    I     Atom           X                Y                Z
 ----------------------------------------------------------------
    1      C       0.8672794555     1.1142891394     0.3570321437
    2      H       0.9442004713     1.1520067343     1.4530827265
    3      C       0.5205336590    -0.3300482492    -0.0441694375
    4      H       0.2991255939    -0.3515988937    -1.1156683314
    5      O      -0.7035162663    -0.7729311897     0.6765905040
    6      C       1.5849319704    -1.3607595046     0.3126986275
    7      H       1.6693537091    -1.4033088890     1.4056804485
    8      H       1.2489271270    -2.3454140906    -0.0252553933
    9      C       2.9536724513    -1.0154274228    -0.2900364883
   10      H       2.8564023840    -1.0191069145    -1.3853381122
   11      C       4.0079085768    -2.0551016047     0.0951176150
   12      H       3.7254810861    -3.0544005052    -0.2481890023
   13      H       4.9780698094    -1.8100384289    -0.3463291971
   14      H       4.1368882871    -2.0979724986     1.1820814603
   15      C       3.3436041503     0.4009147880     0.1434892292
   16      H       4.2939348247     0.6885315332    -0.3185149943
   17      H       3.5088756968     0.4119335222     1.2294991216
   18      C       2.2692328295     1.4258615904    -0.2253162298
   19      H       2.5865874389     2.4127294023     0.1157135458
   20      H       2.1946565744     1.4896409688    -1.3193326384
   21      C      -0.1973350758     2.1480217766    -0.1228180586
   22      C       0.3419889561     3.5788850349    -0.2972952240
   23      C      -1.4597800613     2.2158744079     0.7771041430
   24      H      -1.5871297125     1.3088165045     1.3693867971
   25      O      -2.6317436237     2.4984375194     0.0191216593
   26      H      -1.3645317529     3.0475511668     1.4809328435
   27      H      -2.8279427069     1.7280579147    -0.5304787080
   28      H      -0.5414729805     1.8146185476    -1.1107242406
   29      H       0.7966189627     3.9483699199     0.6288538926
   30      H      -0.4903138990     4.2429361432    -0.5450610144
   31      H       1.0791642606     3.6633145289    -1.0973562291
   32      S      -1.9888044917    -1.2773157295    -0.1304924762
   33      O      -2.9399590501    -1.7114046314     0.8623192390
   34      O      -2.3182502396    -0.3263528910    -1.1698563396
   35      O      -1.4288696238    -2.5933040699    -0.9196452783
   36      H      -1.5478395507    -3.3704850033    -0.3511216094
 ----------------------------------------------------------------
 Molecular Point Group                 C1    NOp =  1
 Largest Abelian Subgroup              C1    NOp =  1
 Nuclear Repulsion Energy =  1456.8456354589 hartrees
 There are       68 alpha and       68 beta electrons
 Applying Cartesian multipole field
    Component          Value
    ---------          -----
     (2,0,0)        1.00000E-11
     (0,2,0)        2.00000E-11
     (0,0,2)       -3.00000E-11
 Nucleus-field energy     =     0.0000000513 hartrees
 Requested basis set is 6-311++G(d,p)
 There are 203 shells and 500 basis functions
 A cutoff of  1.0D-11 yielded  16651 shell pairs
 There are    100057 function pairs (    106001 Cartesian)
 Smallest overlap matrix eigenvalue = 1.50E-06

 Q-Chem warning in module stvman/mkSTV.C, line 306:

 Overlap eigenvalue is smaller than square root of threshold
 Use THRESH >= 12 to get rid of this warning

 Guess MOs from SCF MO coefficient file

 -----------------------------------------------------------------------
  General SCF calculation program by
  Eric Jon Sundstrom, Paul Horn, Yuezhi Mao, Dmitri Zuev, Alec White,
  David Stuck, Shaama M.S., Shane Yost, Joonho Lee, David Small,
  Daniel Levine, Susi Lehtola, Hugh Burton, Evgeny Epifanovsky
 -----------------------------------------------------------------------
 Exchange:     0.2000 Hartree-Fock + 0.0800 Slater + 0.7200 B88
 Correlation:  0.1900 VWN1RPA + 0.8100 LYP
 Using SG-1 standard quadrature grid
 using 6 threads for integral computing
 -------------------------------------------------------
 OpenMP Integral computing Module                
 Release: version 2.0, May 2017, Q-Chem Inc. Pleasanton 
 -------------------------------------------------------
 -------------------------------------------------------
 OpenMP BLAS3 based DFT computing Module                
 Release: version 1.0, May 2013, Q-Chem Inc. Pittsburgh 
 -------------------------------------------------------
 A restricted SCF calculation will be
 performed using DIIS
 SCF converges when DIIS error is below 1.0e-08
 ---------------------------------------
  Cycle       Energy         DIIS error
 ---------------------------------------
    1   -1167.5856395939      6.53e-04  
    2   -1167.6053593869      1.30e-04  
    3   -1167.6045949427      2.33e-04  
    4   -1167.6057887033      3.07e-05  
    5   -1167.6058070702      1.46e-05  
    6   -1167.6058116779      4.76e-06  
    7   -1167.6058121509      1.22e-06  
    8   -1167.6058121822      4.04e-07  
    9   -1167.6058121853      1.07e-07  
   10   -1167.6058121857      4.81e-08  
   11   -1167.6058121856      1.34e-08  
   12   -1167.6058121856      3.80e-09  Convergence criterion met
 ---------------------------------------
 SCF time:   CPU 817.08s  wall 143.00s 
 SCF   energy in the final basis set =    -1167.6058121856
 Total energy in the final basis set =    -1167.6058121856

 --------------------------------------------------------------

                    Orbital Energies (a.u.)
 --------------------------------------------------------------

 Alpha MOs
 -- Occupied --
-89.139 -19.212 -19.201 -19.162 -19.160 -19.108 -10.263 -10.207
-10.198 -10.193 -10.190 -10.184 -10.181 -10.180 -10.174 -10.161
 -8.196  -6.160  -6.159  -6.157  -1.213  -1.089  -1.073  -1.063
 -1.010  -0.868  -0.814  -0.781  -0.759  -0.703  -0.695  -0.675
 -0.651  -0.627  -0.594  -0.584  -0.578  -0.549  -0.528  -0.505
 -0.499  -0.486  -0.476  -0.467  -0.461  -0.450  -0.446  -0.427
 -0.417  -0.415  -0.413  -0.403  -0.400  -0.397  -0.386  -0.372
 -0.368  -0.364  -0.363  -0.358  -0.352  -0.348  -0.342  -0.338
 -0.330  -0.321  -0.303  -0.264
 -- Virtual --
 -0.035  -0.016  -0.008  -0.003   0.008   0.014   0.018   0.021
  0.027   0.034   0.035   0.038   0.042   0.047   0.048   0.053
  0.056   0.061   0.064   0.070   0.074   0.075   0.080   0.082
  0.084   0.087   0.092   0.098   0.101   0.104   0.107   0.112
  0.113   0.119   0.121   0.123   0.126   0.128   0.130   0.132
  0.135   0.136   0.137   0.143   0.145   0.148   0.153   0.154
  0.156   0.158   0.159   0.164   0.167   0.168   0.172   0.174
  0.179   0.187   0.188   0.190   0.191   0.192   0.197   0.199
  0.204   0.208   0.212   0.214   0.217   0.221   0.225   0.228
  0.237   0.240   0.245   0.248   0.249   0.258   0.262   0.268
  0.269   0.273   0.274   0.278   0.284   0.290   0.291   0.297
  0.298   0.306   0.313   0.315   0.319   0.324   0.327   0.330
  0.332   0.336   0.339   0.346   0.348   0.350   0.355   0.359
  0.362   0.366   0.371   0.378   0.383   0.390   0.392   0.396
  0.403   0.414   0.420   0.429   0.434   0.446   0.455   0.464
  0.471   0.477   0.484   0.489   0.491   0.500   0.503   0.508
  0.520   0.526   0.533   0.541   0.566   0.572   0.583   0.596
  0.599   0.613   0.621   0.623   0.629   0.632   0.636   0.639
  0.642   0.658   0.664   0.668   0.680   0.682   0.707   0.710
  0.718   0.723   0.730   0.734   0.747   0.754   0.757   0.763
  0.766   0.773   0.778   0.782   0.787   0.793   0.793   0.804
  0.809   0.819   0.824   0.832   0.855   0.882   0.902   0.907
  0.931   0.943   0.955   0.964   0.987   0.991   1.013   1.023
  1.043   1.049   1.062   1.067   1.082   1.094   1.100   1.112
  1.134   1.140   1.148   1.153   1.163   1.171   1.177   1.187
  1.203   1.206   1.216   1.225   1.235   1.242   1.257   1.276
  1.291   1.316   1.324   1.346   1.354   1.387   1.403   1.405
  1.424   1.446   1.449   1.464   1.478   1.482   1.498   1.517
  1.522   1.546   1.550   1.556   1.558   1.571   1.580   1.587
  1.595   1.602   1.612   1.614   1.617   1.620   1.628   1.637
  1.647   1.652   1.667   1.672   1.683   1.696   1.701   1.708
  1.716   1.734   1.740   1.748   1.753   1.759   1.762   1.771
  1.784   1.795   1.808   1.819   1.834   1.840   1.845   1.870
  1.878   1.893   1.901   1.903   1.931   1.935   1.964   1.977
  1.979   1.999   2.019   2.026   2.049   2.060   2.076   2.083
  2.095   2.102   2.140   2.143   2.161   2.176   2.198   2.220
  2.226   2.238   2.250   2.268   2.279   2.299   2.329   2.342
  2.369   2.378   2.398   2.413   2.427   2.456   2.470   2.473
  2.489   2.508   2.516   2.533   2.539   2.544   2.549   2.561
  2.591   2.602   2.607   2.613   2.635   2.643   2.656   2.668
  2.678   2.696   2.715   2.721   2.726   2.741   2.759   2.764
  2.783   2.787   2.793   2.798   2.810   2.813   2.823   2.840
  2.854   2.864   2.872   2.895   2.899   2.927   2.935   2.945
  2.955   2.968   2.978   2.983   2.992   3.011   3.027   3.034
  3.035   3.049   3.060   3.086   3.112   3.119   3.127   3.160
  3.168   3.189   3.197   3.224   3.234   3.257   3.297   3.337
  3.397   3.406   3.427   3.513   3.551   3.555   3.590   3.771
  3.776   3.782   3.798   3.812   3.818   3.829   3.837   3.862
  3.875   3.937   3.956   4.026   4.049   4.086   4.136   4.214
  4.251   4.284   4.310   4.347   4.411   4.953   5.001   5.010
  5.041   5.053   5.091   5.123   5.140   5.181   5.201   5.304
  5.438   5.444   5.455   5.695   8.179  17.286  17.330  17.487
 23.785  23.832  23.835  23.871  23.905  23.915  23.939  23.952
 23.973  23.997  49.839  49.860  49.893  49.918  49.967 189.279
 --------------------------------------------------------------

          Ground-State Mulliken Net Atomic Charges

     Atom                 Charge (a.u.)
  ----------------------------------------
      1 C                     0.644066
      2 H                     0.225462
      3 C                    -0.446479
      4 H                     0.265766
      5 O                    -0.009437
      6 C                    -0.920272
      7 H                     0.217378
      8 H                     0.130837
      9 C                     0.567895
     10 H                     0.176513
     11 C                    -0.774708
     12 H                     0.139737
     13 H                     0.146753
     14 H                     0.142441
     15 C                    -0.830892
     16 H                     0.170574
     17 H                     0.155996
     18 C                    -0.352679
     19 H                     0.177612
     20 H                     0.189511
     21 C                     0.212685
     22 C                    -0.829705
     23 C                    -0.661727
     24 H                     0.221349
     25 O                    -0.194202
     26 H                     0.180953
     27 H                     0.234709
     28 H                     0.242360
     29 H                     0.153020
     30 H                     0.189945
     31 H                     0.143145
     32 S                     0.314899
     33 O                    -0.061109
     34 O                    -0.198856
     35 O                    -0.256400
     36 H                     0.292861
  ----------------------------------------
  Sum of atomic charges =     0.000000

 -----------------------------------------------------------------
                    Cartesian Multipole Moments
 -----------------------------------------------------------------
    Charge (ESU x 10^10)
                 0.0000
    Dipole Moment (Debye)
         X       5.5815      Y      -2.7180      Z      -0.0667
       Tot       6.2085
    Quadrupole Moments (Debye-Ang)
        XX    -118.1954     XY       6.9605     YY    -103.0301
        XZ       1.1576     YZ       1.3283     ZZ    -109.9496
    Octopole Moments (Debye-Ang^2)
       XXX      16.7449    XXY     -23.6122    XYY       0.4299
       YYY     -86.5647    XXZ     -10.9699    XYZ      -2.9448
       YYZ       3.2666    XZZ      -1.5967    YZZ       2.1517
       ZZZ       4.9198
    Hexadecapole Moments (Debye-Ang^3)
      XXXX   -3363.7433   XXXY     113.7309   XXYY   -1003.0620
      XYYY     203.3808   YYYY   -2204.5099   XXXZ      14.3488
      XXYZ       3.8649   XYYZ       3.4153   YYYZ      -4.4581
      XXZZ    -616.3011   XYZZ       5.6724   YYZZ    -454.6068
      XZZZ     -13.8195   YZZZ     -24.1628   ZZZZ    -357.5622
 -----------------------------------------------------------------
 Calculating analytic gradient of the SCF energy
 Gradient of SCF Energy
            1           2           3           4           5           6
    1  -0.0014812   0.0003816  -0.0006023  -0.0003592   0.0027273  -0.0005948
    2  -0.0012930   0.0003216  -0.0016109   0.0007648   0.0020508  -0.0008399
    3   0.0000854   0.0002466   0.0007238  -0.0003015  -0.0004479  -0.0004417
            7           8           9          10          11          12
    1   0.0001216  -0.0001116  -0.0003065  -0.0000458  -0.0005172  -0.0001962
    2   0.0003471  -0.0000333   0.0000032   0.0000667   0.0002296   0.0002036
    3   0.0002067   0.0000561  -0.0000561  -0.0001528  -0.0001066   0.0000030
           13          14          15          16          17          18
    1  -0.0000690   0.0000616   0.0000658  -0.0001605   0.0001485   0.0000398
    2   0.0001887   0.0000377   0.0003288   0.0001700   0.0001854  -0.0002890
    3  -0.0000691   0.0001356  -0.0000961  -0.0000776   0.0000625   0.0000383
           19          20          21          22          23          24
    1   0.0003952   0.0000228   0.0004426   0.0007318  -0.0006446   0.0003918
    2  -0.0000994   0.0000734  -0.0003789  -0.0000490  -0.0000543   0.0011290
    3   0.0001195  -0.0001355   0.0004252   0.0000401   0.0018105  -0.0002092
           25          26          27          28          29          30
    1   0.0020010  -0.0005573  -0.0011068   0.0000220  -0.0000600  -0.0000868
    2  -0.0010622   0.0005925  -0.0006109   0.0004419  -0.0000722   0.0003512
    3  -0.0000079  -0.0004504  -0.0009073  -0.0009298   0.0002949   0.0000346
           31          32          33          34          35          36
    1  -0.0003263  -0.0006822   0.0003231   0.0004542  -0.0002621  -0.0001604
    2  -0.0001307  -0.0003378  -0.0006025   0.0005688   0.0003496  -0.0009403
    3   0.0000663  -0.0011320  -0.0005722   0.0007702   0.0009736   0.0000007
 Max gradient component =       2.727E-03
 RMS gradient           =       6.440E-04
 Gradient time:  CPU 199.00 s  wall 33.54 s
 Geometry Optimization Parameters
   NAtoms,    NIC,     NZ,  NCons,   NDum,   NFix, NCnnct, MaxDiis
       36     279       0       0       0       0       0       0

 Cartesian Hessian Update
 Hessian Updated using BFGS Update


** GEOMETRY OPTIMIZATION IN DELOCALIZED INTERNAL COORDINATES **
   Searching for a Minimum

   Optimization Cycle:   6

                       Coordinates (Angstroms)
     ATOM                X               Y               Z
      1  C         0.8672794555    1.1142891394    0.3570321437
      2  H         0.9442004713    1.1520067343    1.4530827265
      3  C         0.5205336590   -0.3300482492   -0.0441694375
      4  H         0.2991255939   -0.3515988937   -1.1156683314
      5  O        -0.7035162663   -0.7729311897    0.6765905040
      6  C         1.5849319704   -1.3607595046    0.3126986275
      7  H         1.6693537091   -1.4033088890    1.4056804485
      8  H         1.2489271270   -2.3454140906   -0.0252553933
      9  C         2.9536724513   -1.0154274228   -0.2900364883
     10  H         2.8564023840   -1.0191069145   -1.3853381122
     11  C         4.0079085768   -2.0551016047    0.0951176150
     12  H         3.7254810861   -3.0544005052   -0.2481890023
     13  H         4.9780698094   -1.8100384289   -0.3463291971
     14  H         4.1368882871   -2.0979724986    1.1820814603
     15  C         3.3436041503    0.4009147880    0.1434892292
     16  H         4.2939348247    0.6885315332   -0.3185149943
     17  H         3.5088756968    0.4119335222    1.2294991216
     18  C         2.2692328295    1.4258615904   -0.2253162298
     19  H         2.5865874389    2.4127294023    0.1157135458
     20  H         2.1946565744    1.4896409688   -1.3193326384
     21  C        -0.1973350758    2.1480217766   -0.1228180586
     22  C         0.3419889561    3.5788850349   -0.2972952240
     23  C        -1.4597800613    2.2158744079    0.7771041430
     24  H        -1.5871297125    1.3088165045    1.3693867971
     25  O        -2.6317436237    2.4984375194    0.0191216593
     26  H        -1.3645317529    3.0475511668    1.4809328435
     27  H        -2.8279427069    1.7280579147   -0.5304787080
     28  H        -0.5414729805    1.8146185476   -1.1107242406
     29  H         0.7966189627    3.9483699199    0.6288538926
     30  H        -0.4903138990    4.2429361432   -0.5450610144
     31  H         1.0791642606    3.6633145289   -1.0973562291
     32  S        -1.9888044917   -1.2773157295   -0.1304924762
     33  O        -2.9399590501   -1.7114046314    0.8623192390
     34  O        -2.3182502396   -0.3263528910   -1.1698563396
     35  O        -1.4288696238   -2.5933040699   -0.9196452783
     36  H        -1.5478395507   -3.3704850033   -0.3511216094
   Point Group: c1    Number of degrees of freedom:   102


   Energy is  -1167.605812186

 Hessian Updated using BFGS Update

100 Hessian modes will be used to form the next step
  Hessian Eigenvalues:
     0.002469    0.003759    0.004727    0.005613    0.006615    0.007068
     0.008574    0.013536    0.016411    0.017336    0.019309    0.020127
     0.023776    0.034226    0.037173    0.039073    0.040210    0.043569
     0.044338    0.046337    0.048211    0.048703    0.049511    0.050889
     0.053285    0.054196    0.054650    0.054874    0.055451    0.055980
     0.056186    0.057087    0.058680    0.060695    0.068054    0.079935
     0.082791    0.084328    0.086591    0.094098    0.112997    0.116160
     0.135139    0.138050    0.144807    0.151410    0.153452    0.155540
     0.156055    0.159493    0.160001    0.160107    0.160474    0.163529
     0.168406    0.171282    0.173709    0.180560    0.193024    0.213526
     0.232547    0.249134    0.256500    0.257714    0.266244    0.270674
     0.277788    0.282868    0.284374    0.290886    0.292554    0.296446
     0.317463    0.337584    0.338075    0.338370    0.338919    0.339233
     0.339540    0.339681    0.340370    0.340605    0.341254    0.341407
     0.341635    0.342031    0.342143    0.342370    0.343095    0.343783
     0.348428    0.376490    0.423979    0.434826    0.463899    0.490069
     0.513335    0.539850    0.973814    0.991155

 Minimum Search - Taking Simple RFO Step
 Searching for Lamda that Minimizes Along All modes
 Value Taken    Lamda =  -0.00116415
 Calculated Step too Large.  Step scaled by  0.571577
 Step Taken.  Stepsize is  0.300000

                             Maximum     Tolerance    Cnvgd?
         Gradient           0.002579      0.000300      NO
         Displacement       0.109871      0.001200      NO
         Energy change     -0.000776      0.000001      NO


 New Cartesian Coordinates Obtained by Inverse Iteration

 Displacement from previous Coordinates is:  0.677119
 ----------------------------------------------------------------
             Standard Nuclear Orientation (Angstroms)
    I     Atom           X                Y                Z
 ----------------------------------------------------------------
    1      C       0.8675516602     1.1040384973     0.3464391184
    2      H       0.9513721088     1.1386371018     1.4419815100
    3      C       0.5292665683    -0.3409992113    -0.0558889954
    4      H       0.3180813573    -0.3705952086    -1.1289198773
    5      O      -0.7012971055    -0.7945986770     0.6553827920
    6      C       1.5922386673    -1.3659756081     0.3173246795
    7      H       1.6655134538    -1.4056300780     1.4110502335
    8      H       1.2640963082    -2.3533331834    -0.0206176857
    9      C       2.9661846968    -1.0170402223    -0.2736007145
   10      H       2.8811457027    -1.0334340677    -1.3696826399
   11      C       4.0224706933    -2.0456581690     0.1342705043
   12      H       3.7511850859    -3.0497705877    -0.2041904705
   13      H       4.9965877935    -1.7978494871    -0.2969208502
   14      H       4.1378858892    -2.0787109519     1.2230503335
   15      C       3.3437675789     0.4067235397     0.1484729895
   16      H       4.2968015119     0.6945461825    -0.3079968243
   17      H       3.4988709622     0.4310062576     1.2357742079
   18      C       2.2663508898     1.4205357315    -0.2405839402
   19      H       2.5757392102     2.4154220788     0.0852318780
   20      H       2.1939911378     1.4656998712    -1.3355357820
   21      C      -0.2119868768     2.1266143926    -0.1211722254
   22      C       0.3118974818     3.5543611270    -0.3501871691
   23      C      -1.4330277067     2.2104912862     0.8302685963
   24      H      -1.5810794420     1.2842669636     1.3877596396
   25      O      -2.6167153782     2.5691830211     0.1268650611
   26      H      -1.2734175078     3.0041888944     1.5661396246
   27      H      -2.8527110854     1.8273419749    -0.4469579015
   28      H      -0.5949311753     1.7681171960    -1.0855133346
   29      H       0.7968592472     3.9505776054     0.5489427623
   30      H      -0.5326786290     4.2071592153    -0.5858058105
   31      H       1.0207393901     3.6210552000    -1.1776042016
   32      S      -1.9929431658    -1.2582030806    -0.1606252103
   33      O      -2.9443640665    -1.7162978623     0.8210503041
   34      O      -2.3241286716    -0.2744301800    -1.1690344507
   35      O      -1.4486662388    -2.5556180703    -0.9926255455
   36      H      -1.5607011055    -3.3460008651    -0.4408356115
 ----------------------------------------------------------------
 Molecular Point Group                 C1    NOp =  1
 Largest Abelian Subgroup              C1    NOp =  1
 Nuclear Repulsion Energy =  1456.5280465908 hartrees
 There are       68 alpha and       68 beta electrons
 Applying Cartesian multipole field
    Component          Value
    ---------          -----
     (2,0,0)        1.00000E-11
     (0,2,0)        2.00000E-11
     (0,0,2)       -3.00000E-11
 Nucleus-field energy     =     0.0000000510 hartrees
 Requested basis set is 6-311++G(d,p)
 There are 203 shells and 500 basis functions
 A cutoff of  1.0D-11 yielded  16650 shell pairs
 There are    100055 function pairs (    106002 Cartesian)
 Smallest overlap matrix eigenvalue = 1.51E-06

 Q-Chem warning in module stvman/mkSTV.C, line 306:

 Overlap eigenvalue is smaller than square root of threshold
 Use THRESH >= 12 to get rid of this warning

 Guess MOs from SCF MO coefficient file

 -----------------------------------------------------------------------
  General SCF calculation program by
  Eric Jon Sundstrom, Paul Horn, Yuezhi Mao, Dmitri Zuev, Alec White,
  David Stuck, Shaama M.S., Shane Yost, Joonho Lee, David Small,
  Daniel Levine, Susi Lehtola, Hugh Burton, Evgeny Epifanovsky
 -----------------------------------------------------------------------
 Exchange:     0.2000 Hartree-Fock + 0.0800 Slater + 0.7200 B88
 Correlation:  0.1900 VWN1RPA + 0.8100 LYP
 Using SG-1 standard quadrature grid
 using 6 threads for integral computing
 -------------------------------------------------------
 OpenMP Integral computing Module                
 Release: version 2.0, May 2017, Q-Chem Inc. Pleasanton 
 -------------------------------------------------------
 -------------------------------------------------------
 OpenMP BLAS3 based DFT computing Module                
 Release: version 1.0, May 2013, Q-Chem Inc. Pittsburgh 
 -------------------------------------------------------
 A restricted SCF calculation will be
 performed using DIIS
 SCF converges when DIIS error is below 1.0e-08
 ---------------------------------------
  Cycle       Energy         DIIS error
 ---------------------------------------
    1   -1167.5968962983      4.61e-04  
    2   -1167.6062016546      6.64e-05  
    3   -1167.6060939955      1.04e-04  
    4   -1167.6063337265      1.94e-05  
    5   -1167.6063405517      9.60e-06  
    6   -1167.6063426070      2.56e-06  
    7   -1167.6063427373      7.86e-07  
    8   -1167.6063427509      2.48e-07  
    9   -1167.6063427522      6.06e-08  
   10   -1167.6063427522      2.08e-08  
   11   -1167.6063427521      8.66e-09  Convergence criterion met
 ---------------------------------------
 SCF time:   CPU 749.74s  wall 131.00s 
 SCF   energy in the final basis set =    -1167.6063427521
 Total energy in the final basis set =    -1167.6063427521

 --------------------------------------------------------------

                    Orbital Energies (a.u.)
 --------------------------------------------------------------

 Alpha MOs
 -- Occupied --
-89.138 -19.211 -19.201 -19.161 -19.159 -19.109 -10.264 -10.207
-10.198 -10.194 -10.190 -10.184 -10.181 -10.180 -10.174 -10.160
 -8.195  -6.159  -6.158  -6.156  -1.212  -1.088  -1.072  -1.062
 -1.012  -0.869  -0.814  -0.781  -0.759  -0.702  -0.694  -0.676
 -0.650  -0.627  -0.595  -0.584  -0.578  -0.548  -0.528  -0.505
 -0.499  -0.486  -0.476  -0.467  -0.461  -0.450  -0.447  -0.427
 -0.417  -0.415  -0.413  -0.403  -0.400  -0.397  -0.386  -0.372
 -0.368  -0.364  -0.364  -0.357  -0.352  -0.348  -0.342  -0.338
 -0.330  -0.321  -0.304  -0.265
 -- Virtual --
 -0.035  -0.016  -0.008  -0.003   0.008   0.014   0.019   0.021
  0.027   0.034   0.035   0.038   0.042   0.047   0.047   0.053
  0.056   0.061   0.065   0.070   0.075   0.075   0.080   0.082
  0.084   0.087   0.092   0.098   0.101   0.104   0.106   0.111
  0.114   0.119   0.120   0.123   0.126   0.128   0.130   0.132
  0.135   0.136   0.137   0.143   0.145   0.148   0.153   0.154
  0.156   0.158   0.158   0.163   0.167   0.168   0.172   0.173
  0.180   0.187   0.187   0.189   0.191   0.192   0.196   0.200
  0.204   0.207   0.212   0.214   0.217   0.221   0.226   0.227
  0.238   0.240   0.245   0.248   0.250   0.258   0.262   0.266
  0.269   0.272   0.274   0.277   0.284   0.290   0.292   0.298
  0.298   0.305   0.311   0.315   0.319   0.324   0.327   0.329
  0.333   0.336   0.338   0.348   0.348   0.349   0.355   0.360
  0.362   0.366   0.371   0.379   0.382   0.390   0.391   0.396
  0.402   0.413   0.418   0.430   0.436   0.447   0.455   0.464
  0.472   0.476   0.484   0.489   0.490   0.499   0.502   0.507
  0.519   0.527   0.534   0.543   0.565   0.570   0.585   0.596
  0.600   0.614   0.619   0.623   0.628   0.630   0.634   0.639
  0.641   0.659   0.662   0.669   0.679   0.682   0.707   0.711
  0.718   0.724   0.731   0.736   0.746   0.753   0.758   0.761
  0.767   0.773   0.779   0.781   0.786   0.792   0.793   0.804
  0.809   0.821   0.823   0.835   0.857   0.884   0.903   0.906
  0.929   0.944   0.957   0.964   0.987   0.989   1.015   1.023
  1.043   1.050   1.061   1.068   1.083   1.095   1.102   1.113
  1.136   1.140   1.147   1.154   1.164   1.175   1.180   1.185
  1.205   1.206   1.216   1.227   1.239   1.243   1.256   1.279
  1.291   1.311   1.324   1.346   1.351   1.386   1.403   1.406
  1.423   1.447   1.453   1.457   1.477   1.484   1.498   1.513
  1.523   1.546   1.550   1.557   1.558   1.570   1.583   1.586
  1.596   1.598   1.611   1.614   1.616   1.617   1.629   1.636
  1.647   1.652   1.665   1.670   1.681   1.696   1.703   1.709
  1.713   1.734   1.739   1.747   1.753   1.760   1.764   1.774
  1.781   1.799   1.809   1.818   1.835   1.845   1.849   1.868
  1.881   1.890   1.900   1.903   1.930   1.936   1.962   1.981
  1.981   2.000   2.020   2.025   2.050   2.058   2.075   2.081
  2.091   2.104   2.143   2.145   2.160   2.173   2.196   2.219
  2.229   2.240   2.251   2.270   2.280   2.299   2.332   2.342
  2.367   2.377   2.397   2.411   2.428   2.457   2.471   2.473
  2.488   2.509   2.518   2.533   2.539   2.543   2.547   2.561
  2.591   2.601   2.605   2.611   2.636   2.640   2.658   2.668
  2.681   2.694   2.714   2.719   2.730   2.743   2.755   2.767
  2.783   2.787   2.795   2.798   2.812   2.815   2.822   2.841
  2.854   2.862   2.872   2.895   2.901   2.927   2.931   2.945
  2.958   2.967   2.979   2.981   2.992   3.009   3.030   3.033
  3.036   3.050   3.059   3.086   3.111   3.119   3.136   3.160
  3.167   3.189   3.197   3.222   3.235   3.257   3.295   3.341
  3.397   3.410   3.426   3.511   3.552   3.559   3.593   3.771
  3.776   3.782   3.797   3.815   3.818   3.828   3.835   3.861
  3.874   3.935   3.956   4.026   4.047   4.086   4.134   4.213
  4.252   4.286   4.310   4.344   4.411   4.953   5.002   5.010
  5.040   5.055   5.091   5.127   5.138   5.179   5.203   5.307
  5.434   5.444   5.453   5.686   8.179  17.287  17.331  17.487
 23.785  23.832  23.837  23.871  23.905  23.918  23.940  23.951
 23.973  23.999  49.840  49.862  49.894  49.918  49.966 189.279
 --------------------------------------------------------------

          Ground-State Mulliken Net Atomic Charges

     Atom                 Charge (a.u.)
  ----------------------------------------
      1 C                     0.706985
      2 H                     0.226239
      3 C                    -0.507496
      4 H                     0.266914
      5 O                    -0.010651
      6 C                    -0.901607
      7 H                     0.217148
      8 H                     0.129541
      9 C                     0.565600
     10 H                     0.176222
     11 C                    -0.777039
     12 H                     0.140024
     13 H                     0.146680
     14 H                     0.142335
     15 C                    -0.827526
     16 H                     0.171332
     17 H                     0.155836
     18 C                    -0.352254
     19 H                     0.178300
     20 H                     0.188705
     21 C                     0.113179
     22 C                    -0.788041
     23 C                    -0.635674
     24 H                     0.221040
     25 O                    -0.191939
     26 H                     0.181325
     27 H                     0.233862
     28 H                     0.251640
     29 H                     0.149178
     30 H                     0.191172
     31 H                     0.142376
     32 S                     0.320676
     33 O                    -0.067433
     34 O                    -0.193770
     35 O                    -0.255194
     36 H                     0.292313
  ----------------------------------------
  Sum of atomic charges =     0.000000

 -----------------------------------------------------------------
                    Cartesian Multipole Moments
 -----------------------------------------------------------------
    Charge (ESU x 10^10)
                 0.0000
    Dipole Moment (Debye)
         X       5.5794      Y      -2.7213      Z      -0.1998
       Tot       6.2109
    Quadrupole Moments (Debye-Ang)
        XX    -117.8410     XY       6.7568     YY    -103.6447
        XZ       1.5797     YZ       1.2282     ZZ    -109.9502
    Octopole Moments (Debye-Ang^2)
       XXX      15.5057    XXY     -23.1804    XYY       1.8148
       YYY     -90.0183    XXZ     -11.7202    XYZ      -1.7400
       YYZ       0.7863    XZZ      -1.4344    YZZ       1.5845
       ZZZ       6.6849
    Hexadecapole Moments (Debye-Ang^3)
      XXXX   -3363.1203   XXXY     116.1052   XXYY   -1003.8017
      XYYY     215.8623   YYYY   -2206.3245   XXXZ      12.6902
      XXYZ      -2.0575   XYYZ       9.5152   YYYZ      -7.5807
      XXZZ    -619.8263   XYZZ       9.1710   YYZZ    -453.3276
      XZZZ     -20.0183   YZZZ     -29.1875   ZZZZ    -366.0617
 -----------------------------------------------------------------
 Calculating analytic gradient of the SCF energy
 Gradient of SCF Energy
            1           2           3           4           5           6
    1  -0.0016026   0.0003463   0.0003466  -0.0003094   0.0010469  -0.0011674
    2  -0.0011748   0.0002560  -0.0005209   0.0003993   0.0005585  -0.0006741
    3   0.0003900   0.0001714  -0.0005289  -0.0002365  -0.0001811  -0.0000056
            7           8           9          10          11          12
    1   0.0001791  -0.0000935  -0.0002264  -0.0000431  -0.0005715  -0.0002186
    2   0.0001843   0.0000046  -0.0000396   0.0000294   0.0003899   0.0001946
    3   0.0002006   0.0000795  -0.0004042  -0.0001035  -0.0000604  -0.0000370
           13          14          15          16          17          18
    1  -0.0000312   0.0000587  -0.0001705  -0.0001038   0.0001548   0.0003385
    2   0.0002034   0.0000193   0.0004286   0.0001996   0.0001738  -0.0004688
    3  -0.0000633   0.0001519   0.0001232  -0.0000880   0.0000555  -0.0000312
           19          20          21          22          23          24
    1   0.0004787   0.0000282   0.0004035   0.0003945  -0.0010391  -0.0000457
    2   0.0000970  -0.0000553  -0.0002978  -0.0001565   0.0005539   0.0010705
    3   0.0000941  -0.0001583   0.0000940   0.0000441   0.0016243  -0.0001860
           25          26          27          28          29          30
    1   0.0024324  -0.0003028  -0.0006914  -0.0000328  -0.0000083  -0.0001405
    2  -0.0004342   0.0002337  -0.0014977   0.0001826  -0.0000485   0.0003582
    3   0.0005405   0.0001001  -0.0011974  -0.0009003   0.0002343  -0.0000624
           31          32          33          34          35          36
    1  -0.0002343   0.0009581   0.0004263  -0.0000059  -0.0004339  -0.0001199
    2  -0.0001128   0.0004764  -0.0006469   0.0010558   0.0001335  -0.0010750
    3   0.0000105   0.0002830  -0.0011916   0.0002634   0.0007948   0.0001805
 Max gradient component =       2.432E-03
 RMS gradient           =       5.648E-04
 Gradient time:  CPU 198.94 s  wall 33.53 s
 Geometry Optimization Parameters
   NAtoms,    NIC,     NZ,  NCons,   NDum,   NFix, NCnnct, MaxDiis
       36     279       0       0       0       0       0       0

 Cartesian Hessian Update
 Hessian Updated using BFGS Update


** GEOMETRY OPTIMIZATION IN DELOCALIZED INTERNAL COORDINATES **
   Searching for a Minimum

   Optimization Cycle:   7

                       Coordinates (Angstroms)
     ATOM                X               Y               Z
      1  C         0.8675516602    1.1040384973    0.3464391184
      2  H         0.9513721088    1.1386371018    1.4419815100
      3  C         0.5292665683   -0.3409992113   -0.0558889954
      4  H         0.3180813573   -0.3705952086   -1.1289198773
      5  O        -0.7012971055   -0.7945986770    0.6553827920
      6  C         1.5922386673   -1.3659756081    0.3173246795
      7  H         1.6655134538   -1.4056300780    1.4110502335
      8  H         1.2640963082   -2.3533331834   -0.0206176857
      9  C         2.9661846968   -1.0170402223   -0.2736007145
     10  H         2.8811457027   -1.0334340677   -1.3696826399
     11  C         4.0224706933   -2.0456581690    0.1342705043
     12  H         3.7511850859   -3.0497705877   -0.2041904705
     13  H         4.9965877935   -1.7978494871   -0.2969208502
     14  H         4.1378858892   -2.0787109519    1.2230503335
     15  C         3.3437675789    0.4067235397    0.1484729895
     16  H         4.2968015119    0.6945461825   -0.3079968243
     17  H         3.4988709622    0.4310062576    1.2357742079
     18  C         2.2663508898    1.4205357315   -0.2405839402
     19  H         2.5757392102    2.4154220788    0.0852318780
     20  H         2.1939911378    1.4656998712   -1.3355357820
     21  C        -0.2119868768    2.1266143926   -0.1211722254
     22  C         0.3118974818    3.5543611270   -0.3501871691
     23  C        -1.4330277067    2.2104912862    0.8302685963
     24  H        -1.5810794420    1.2842669636    1.3877596396
     25  O        -2.6167153782    2.5691830211    0.1268650611
     26  H        -1.2734175078    3.0041888944    1.5661396246
     27  H        -2.8527110854    1.8273419749   -0.4469579015
     28  H        -0.5949311753    1.7681171960   -1.0855133346
     29  H         0.7968592472    3.9505776054    0.5489427623
     30  H        -0.5326786290    4.2071592153   -0.5858058105
     31  H         1.0207393901    3.6210552000   -1.1776042016
     32  S        -1.9929431658   -1.2582030806   -0.1606252103
     33  O        -2.9443640665   -1.7162978623    0.8210503041
     34  O        -2.3241286716   -0.2744301800   -1.1690344507
     35  O        -1.4486662388   -2.5556180703   -0.9926255455
     36  H        -1.5607011055   -3.3460008651   -0.4408356115
   Point Group: c1    Number of degrees of freedom:   102


   Energy is  -1167.606342752

 Hessian Updated using BFGS Update

101 Hessian modes will be used to form the next step
  Hessian Eigenvalues:
     0.002076    0.003758    0.004910    0.005613    0.006615    0.007201
     0.008584    0.013594    0.016533    0.017268    0.019280    0.020105
     0.023851    0.034021    0.037153    0.038915    0.040223    0.043569
     0.044335    0.046340    0.048225    0.048753    0.049520    0.050814
     0.053454    0.054224    0.054604    0.054921    0.055458    0.056165
     0.056698    0.057196    0.058465    0.060900    0.068061    0.079973
     0.082776    0.084348    0.086508    0.094270    0.112578    0.116258
     0.134813    0.139664    0.145296    0.151483    0.153733    0.155995
     0.159129    0.159817    0.160000    0.160043    0.160123    0.161223
     0.164892    0.168459    0.171231    0.174025    0.180462    0.193152
     0.212404    0.233650    0.248594    0.255039    0.258080    0.266550
     0.269528    0.279277    0.282869    0.285043    0.290904    0.292944
     0.296530    0.317260    0.337587    0.338084    0.338503    0.338917
     0.339215    0.339403    0.339652    0.340367    0.340558    0.341326
     0.341402    0.341512    0.342034    0.342152    0.342379    0.343421
     0.343614    0.351952    0.361938    0.424531    0.434282    0.467347
     0.490828    0.513416    0.536885    0.976108    0.991996

 Minimum Search - Taking Simple RFO Step
 Searching for Lamda that Minimizes Along All modes
 Value Taken    Lamda =  -0.00090755
 Calculated Step too Large.  Step scaled by  0.610830
 Step Taken.  Stepsize is  0.300000

                             Maximum     Tolerance    Cnvgd?
         Gradient           0.003030      0.000300      NO
         Displacement       0.122068      0.001200      NO
         Energy change     -0.000531      0.000001      NO


 New Cartesian Coordinates Obtained by Inverse Iteration

 Displacement from previous Coordinates is:  0.617292
 ----------------------------------------------------------------
             Standard Nuclear Orientation (Angstroms)
    I     Atom           X                Y                Z
 ----------------------------------------------------------------
    1      C       0.8645134614     1.0929715742     0.3334424241
    2      H       0.9475041565     1.1244823343     1.4291002672
    3      C       0.5355627032    -0.3539141799    -0.0696896701
    4      H       0.3307363939    -0.3902247225    -1.1433854716
    5      O      -0.6981280941    -0.8182036747     0.6365629712
    6      C       1.6015311899    -1.3726449403     0.3141051970
    7      H       1.6622735307    -1.4145297716     1.4082390682
    8      H       1.2835623096    -2.3617744333    -0.0286133602
    9      C       2.9810957108    -1.0165351833    -0.2607076059
   10      H       2.9104256786    -1.0398482503    -1.3575794301
   11      C       4.0397594712    -2.0359233905     0.1658728626
   12      H       3.7814746357    -3.0434856212    -0.1728338316
   13      H       5.0180547983    -1.7825612156    -0.2523922605
   14      H       4.1400597396    -2.0646765026     1.2561108669
   15      C       3.3432167034     0.4123493778     0.1580560835
   16      H       4.3004536111     0.7036620801    -0.2872738138
   17      H       3.4832684787     0.4437367745     1.2471978887
   18      C       2.2629126202     1.4166179223    -0.2491810743
   19      H       2.5614291885     2.4169371168     0.0698840451
   20      H       2.1977483202     1.4517296426    -1.3446951796
   21      C      -0.2249982374     2.1072338460    -0.1277811657
   22      C       0.2877100133     3.5312948628    -0.3955537935
   23      C      -1.4102115048     2.2052666285     0.8631999073
   24      H      -1.5908661326     1.2598660900     1.3782533498
   25      O      -2.5955105593     2.6597323318     0.2190806761
   26      H      -1.1835535235     2.9498940067     1.6323613198
   27      H      -2.8853738085     1.9606069530    -0.3818879765
   28      H      -0.6374857163     1.7305258226    -1.0721334786
   29      H       0.7949035605     3.9452589637     0.4828157785
   30      H      -0.5651430687     4.1766717201    -0.6200324977
   31      H       0.9751541696     3.5850082239    -1.2422053209
   32      S      -2.0025639866    -1.2518330776    -0.1737862189
   33      O      -2.9402266262    -1.7305220070     0.8118049488
   34      O      -2.3490754797    -0.2430024602    -1.1517582100
   35      O      -1.4734132940    -2.5284282258    -1.0486909787
   36      H      -1.5668511731    -3.3299179888    -0.5102013227
 ----------------------------------------------------------------
 Molecular Point Group                 C1    NOp =  1
 Largest Abelian Subgroup              C1    NOp =  1
 Nuclear Repulsion Energy =  1454.8142541254 hartrees
 There are       68 alpha and       68 beta electrons
 Applying Cartesian multipole field
    Component          Value
    ---------          -----
     (2,0,0)        1.00000E-11
     (0,2,0)        2.00000E-11
     (0,0,2)       -3.00000E-11
 Nucleus-field energy     =     0.0000000509 hartrees
 Requested basis set is 6-311++G(d,p)
 There are 203 shells and 500 basis functions
 A cutoff of  1.0D-11 yielded  16642 shell pairs
 There are    100032 function pairs (    105981 Cartesian)
 Smallest overlap matrix eigenvalue = 1.52E-06

 Q-Chem warning in module stvman/mkSTV.C, line 306:

 Overlap eigenvalue is smaller than square root of threshold
 Use THRESH >= 12 to get rid of this warning

 Guess MOs from SCF MO coefficient file

 -----------------------------------------------------------------------
  General SCF calculation program by
  Eric Jon Sundstrom, Paul Horn, Yuezhi Mao, Dmitri Zuev, Alec White,
  David Stuck, Shaama M.S., Shane Yost, Joonho Lee, David Small,
  Daniel Levine, Susi Lehtola, Hugh Burton, Evgeny Epifanovsky
 -----------------------------------------------------------------------
 Exchange:     0.2000 Hartree-Fock + 0.0800 Slater + 0.7200 B88
 Correlation:  0.1900 VWN1RPA + 0.8100 LYP
 Using SG-1 standard quadrature grid
 using 6 threads for integral computing
 -------------------------------------------------------
 OpenMP Integral computing Module                
 Release: version 2.0, May 2017, Q-Chem Inc. Pleasanton 
 -------------------------------------------------------
 -------------------------------------------------------
 OpenMP BLAS3 based DFT computing Module                
 Release: version 1.0, May 2013, Q-Chem Inc. Pittsburgh 
 -------------------------------------------------------
 A restricted SCF calculation will be
 performed using DIIS
 SCF converges when DIIS error is below 1.0e-08
 ---------------------------------------
  Cycle       Energy         DIIS error
 ---------------------------------------
    1   -1167.5982322908      4.40e-04  
    2   -1167.6066569569      6.84e-05  
    3   -1167.6065385641      1.08e-04  
    4   -1167.6067916794      1.72e-05  
    5   -1167.6067961273      1.07e-05  
    6   -1167.6067986696      2.11e-06  
    7   -1167.6067987573      7.76e-07  
    8   -1167.6067987704      2.30e-07  
    9   -1167.6067987716      5.10e-08  
   10   -1167.6067987717      1.56e-08  
   11   -1167.6067987717      4.80e-09  Convergence criterion met
 ---------------------------------------
 SCF time:   CPU 748.60s  wall 132.00s 
 SCF   energy in the final basis set =    -1167.6067987717
 Total energy in the final basis set =    -1167.6067987717

 --------------------------------------------------------------

                    Orbital Energies (a.u.)
 --------------------------------------------------------------

 Alpha MOs
 -- Occupied --
-89.137 -19.210 -19.200 -19.160 -19.158 -19.111 -10.264 -10.208
-10.198 -10.194 -10.190 -10.184 -10.181 -10.180 -10.175 -10.159
 -8.194  -6.158  -6.157  -6.155  -1.211  -1.086  -1.071  -1.061
 -1.013  -0.869  -0.814  -0.781  -0.759  -0.702  -0.694  -0.676
 -0.650  -0.627  -0.594  -0.583  -0.578  -0.547  -0.527  -0.504
 -0.499  -0.486  -0.476  -0.468  -0.462  -0.449  -0.448  -0.427
 -0.418  -0.414  -0.412  -0.403  -0.399  -0.396  -0.386  -0.373
 -0.368  -0.364  -0.363  -0.356  -0.352  -0.347  -0.342  -0.337
 -0.329  -0.321  -0.305  -0.267
 -- Virtual --
 -0.035  -0.016  -0.008  -0.003   0.008   0.014   0.019   0.021
  0.028   0.033   0.036   0.038   0.043   0.047   0.047   0.052
  0.056   0.061   0.065   0.070   0.074   0.076   0.079   0.083
  0.085   0.088   0.091   0.098   0.101   0.103   0.105   0.111
  0.115   0.119   0.120   0.123   0.126   0.127   0.129   0.132
  0.135   0.136   0.137   0.143   0.145   0.148   0.153   0.154
  0.156   0.158   0.158   0.163   0.167   0.168   0.172   0.173
  0.180   0.186   0.187   0.188   0.191   0.191   0.196   0.201
  0.204   0.206   0.211   0.215   0.216   0.221   0.226   0.227
  0.238   0.240   0.245   0.248   0.250   0.259   0.261   0.266
  0.269   0.272   0.275   0.278   0.284   0.290   0.292   0.298
  0.299   0.303   0.309   0.316   0.319   0.324   0.328   0.329
  0.334   0.336   0.338   0.347   0.348   0.349   0.356   0.360
  0.361   0.366   0.371   0.379   0.381   0.389   0.390   0.396
  0.402   0.413   0.417   0.433   0.437   0.448   0.455   0.464
  0.473   0.475   0.484   0.488   0.490   0.497   0.501   0.506
  0.519   0.527   0.535   0.543   0.564   0.569   0.587   0.594
  0.600   0.613   0.617   0.621   0.626   0.629   0.633   0.640
  0.641   0.659   0.661   0.670   0.679   0.681   0.706   0.711
  0.717   0.725   0.732   0.739   0.746   0.752   0.759   0.761
  0.769   0.773   0.779   0.780   0.786   0.792   0.793   0.803
  0.809   0.822   0.824   0.840   0.858   0.883   0.903   0.906
  0.928   0.940   0.959   0.969   0.986   0.989   1.016   1.023
  1.042   1.054   1.060   1.069   1.084   1.095   1.105   1.115
  1.136   1.142   1.147   1.153   1.163   1.179   1.180   1.186
  1.205   1.208   1.215   1.227   1.240   1.243   1.254   1.280
  1.292   1.309   1.323   1.344   1.349   1.385   1.400   1.409
  1.420   1.443   1.451   1.458   1.477   1.490   1.496   1.510
  1.525   1.545   1.550   1.557   1.558   1.570   1.583   1.586
  1.594   1.596   1.610   1.612   1.615   1.617   1.628   1.636
  1.648   1.653   1.663   1.669   1.680   1.695   1.702   1.708
  1.711   1.733   1.737   1.745   1.753   1.760   1.768   1.776
  1.778   1.803   1.808   1.819   1.834   1.846   1.855   1.867
  1.883   1.888   1.898   1.904   1.930   1.938   1.959   1.982
  1.984   2.000   2.019   2.023   2.048   2.056   2.074   2.080
  2.088   2.106   2.144   2.148   2.158   2.173   2.195   2.217
  2.231   2.241   2.252   2.270   2.281   2.300   2.335   2.342
  2.365   2.376   2.396   2.409   2.429   2.458   2.471   2.473
  2.488   2.511   2.520   2.533   2.538   2.542   2.545   2.561
  2.589   2.598   2.603   2.609   2.638   2.639   2.660   2.670
  2.684   2.692   2.713   2.716   2.733   2.744   2.753   2.770
  2.782   2.788   2.797   2.798   2.812   2.817   2.819   2.843
  2.854   2.860   2.872   2.893   2.902   2.922   2.928   2.945
  2.960   2.966   2.975   2.982   2.992   3.006   3.030   3.035
  3.037   3.051   3.059   3.086   3.111   3.118   3.141   3.159
  3.165   3.191   3.197   3.220   3.235   3.254   3.292   3.345
  3.395   3.412   3.425   3.510   3.554   3.563   3.595   3.771
  3.776   3.781   3.797   3.815   3.819   3.828   3.835   3.860
  3.873   3.934   3.958   4.026   4.044   4.084   4.129   4.211
  4.252   4.287   4.311   4.343   4.411   4.954   5.002   5.011
  5.039   5.056   5.092   5.131   5.136   5.178   5.205   5.309
  5.427   5.444   5.452   5.678   8.179  17.288  17.332  17.486
 23.785  23.831  23.838  23.871  23.903  23.919  23.941  23.950
 23.972  24.000  49.840  49.863  49.894  49.919  49.965 189.278
 --------------------------------------------------------------

          Ground-State Mulliken Net Atomic Charges

     Atom                 Charge (a.u.)
  ----------------------------------------
      1 C                     0.752025
      2 H                     0.227444
      3 C                    -0.568605
      4 H                     0.267962
      5 O                    -0.016706
      6 C                    -0.874899
      7 H                     0.216564
      8 H                     0.129063
      9 C                     0.563370
     10 H                     0.175488
     11 C                    -0.778150
     12 H                     0.140334
     13 H                     0.146821
     14 H                     0.142368
     15 C                    -0.825805
     16 H                     0.172256
     17 H                     0.155689
     18 C                    -0.355757
     19 H                     0.178121
     20 H                     0.187902
     21 C                     0.041644
     22 C                    -0.743252
     23 C                    -0.616931
     24 H                     0.219303
     25 O                    -0.194315
     26 H                     0.182716
     27 H                     0.235856
     28 H                     0.258488
     29 H                     0.145570
     30 H                     0.191910
     31 H                     0.141394
     32 S                     0.324205
     33 O                    -0.072517
     34 O                    -0.188440
     35 O                    -0.252662
     36 H                     0.291546
  ----------------------------------------
  Sum of atomic charges =     0.000000

 -----------------------------------------------------------------
                    Cartesian Multipole Moments
 -----------------------------------------------------------------
    Charge (ESU x 10^10)
                 0.0000
    Dipole Moment (Debye)
         X       5.5445      Y      -2.7138      Z      -0.3654
       Tot       6.1838
    Quadrupole Moments (Debye-Ang)
        XX    -117.3039     XY       6.3837     YY    -104.3049
        XZ       2.0358     YZ       1.0488     ZZ    -110.0110
    Octopole Moments (Debye-Ang^2)
       XXX      13.6191    XXY     -21.8223    XYY       3.3397
       YYY     -93.6396    XXZ     -12.7603    XYZ      -0.3770
       YYZ      -2.0961    XZZ      -0.9995    YZZ       1.2250
       ZZZ       7.1553
    Hexadecapole Moments (Debye-Ang^3)
      XXXX   -3362.6283   XXXY     113.3982   XXYY   -1006.1402
      XYYY     226.7274   YYYY   -2222.4329   XXXZ      13.0348
      XXYZ      -7.3906   XYYZ      16.7023   YYYZ     -10.5711
      XXZZ    -624.7262   XYZZ      11.7514   YYZZ    -454.4863
      XZZZ     -23.0419   YZZZ     -31.6813   ZZZZ    -373.0906
 -----------------------------------------------------------------
 Calculating analytic gradient of the SCF energy
 Gradient of SCF Energy
            1           2           3           4           5           6
    1  -0.0013572   0.0002453   0.0011089  -0.0002319  -0.0006420  -0.0010424
    2  -0.0006025   0.0001238   0.0002890   0.0001882  -0.0005163  -0.0004719
    3   0.0004504   0.0001172  -0.0010901  -0.0000595  -0.0000758   0.0002360
            7           8           9          10          11          12
    1   0.0001831  -0.0000318   0.0000228  -0.0000359  -0.0003681  -0.0001320
    2   0.0000565   0.0000244   0.0000283  -0.0000260   0.0003331   0.0001262
    3   0.0000861   0.0000495  -0.0004488  -0.0000390  -0.0000234  -0.0000527
           13          14          15          16          17          18
    1  -0.0000043   0.0000367  -0.0002376  -0.0000518   0.0000771   0.0003459
    2   0.0001402  -0.0000122   0.0002725   0.0001043   0.0001340  -0.0002889
    3  -0.0000288   0.0000863   0.0001899  -0.0000725   0.0000377  -0.0000569
           19          20          21          22          23          24
    1   0.0003245  -0.0000274   0.0006777   0.0000279  -0.0007153  -0.0001140
    2   0.0001406  -0.0000594  -0.0003141  -0.0003094   0.0006794   0.0007505
    3   0.0000429  -0.0000882  -0.0001691   0.0002141   0.0010823   0.0001150
           25          26          27          28          29          30
    1   0.0014356  -0.0000578  -0.0002475  -0.0000310   0.0000486  -0.0001787
    2  -0.0001551  -0.0000207  -0.0011186   0.0002611  -0.0000829   0.0002305
    3   0.0004172   0.0001298  -0.0010835  -0.0006138   0.0001045  -0.0000580
           31          32          33          34          35          36
    1  -0.0001152   0.0014376   0.0003609  -0.0004479  -0.0001794  -0.0000834
    2  -0.0000114   0.0001741  -0.0002916   0.0010815  -0.0001939  -0.0006634
    3  -0.0000442   0.0009835  -0.0008907   0.0000065   0.0004362   0.0001101
 Max gradient component =       1.438E-03
 RMS gradient           =       4.637E-04
 Gradient time:  CPU 198.43 s  wall 33.44 s
 Geometry Optimization Parameters
   NAtoms,    NIC,     NZ,  NCons,   NDum,   NFix, NCnnct, MaxDiis
       36     279       0       0       0       0       0       0

 Cartesian Hessian Update
 Hessian Updated using BFGS Update


** GEOMETRY OPTIMIZATION IN DELOCALIZED INTERNAL COORDINATES **
   Searching for a Minimum

   Optimization Cycle:   8

                       Coordinates (Angstroms)
     ATOM                X               Y               Z
      1  C         0.8645134614    1.0929715742    0.3334424241
      2  H         0.9475041565    1.1244823343    1.4291002672
      3  C         0.5355627032   -0.3539141799   -0.0696896701
      4  H         0.3307363939   -0.3902247225   -1.1433854716
      5  O        -0.6981280941   -0.8182036747    0.6365629712
      6  C         1.6015311899   -1.3726449403    0.3141051970
      7  H         1.6622735307   -1.4145297716    1.4082390682
      8  H         1.2835623096   -2.3617744333   -0.0286133602
      9  C         2.9810957108   -1.0165351833   -0.2607076059
     10  H         2.9104256786   -1.0398482503   -1.3575794301
     11  C         4.0397594712   -2.0359233905    0.1658728626
     12  H         3.7814746357   -3.0434856212   -0.1728338316
     13  H         5.0180547983   -1.7825612156   -0.2523922605
     14  H         4.1400597396   -2.0646765026    1.2561108669
     15  C         3.3432167034    0.4123493778    0.1580560835
     16  H         4.3004536111    0.7036620801   -0.2872738138
     17  H         3.4832684787    0.4437367745    1.2471978887
     18  C         2.2629126202    1.4166179223   -0.2491810743
     19  H         2.5614291885    2.4169371168    0.0698840451
     20  H         2.1977483202    1.4517296426   -1.3446951796
     21  C        -0.2249982374    2.1072338460   -0.1277811657
     22  C         0.2877100133    3.5312948628   -0.3955537935
     23  C        -1.4102115048    2.2052666285    0.8631999073
     24  H        -1.5908661326    1.2598660900    1.3782533498
     25  O        -2.5955105593    2.6597323318    0.2190806761
     26  H        -1.1835535235    2.9498940067    1.6323613198
     27  H        -2.8853738085    1.9606069530   -0.3818879765
     28  H        -0.6374857163    1.7305258226   -1.0721334786
     29  H         0.7949035605    3.9452589637    0.4828157785
     30  H        -0.5651430687    4.1766717201   -0.6200324977
     31  H         0.9751541696    3.5850082239   -1.2422053209
     32  S        -2.0025639866   -1.2518330776   -0.1737862189
     33  O        -2.9402266262   -1.7305220070    0.8118049488
     34  O        -2.3490754797   -0.2430024602   -1.1517582100
     35  O        -1.4734132940   -2.5284282258   -1.0486909787
     36  H        -1.5668511731   -3.3299179888   -0.5102013227
   Point Group: c1    Number of degrees of freedom:   102


   Energy is  -1167.606798772

 Hessian Updated using BFGS Update

102 Hessian modes will be used to form the next step
  Hessian Eigenvalues:
     0.001729    0.003782    0.004908    0.005624    0.006676    0.007276
     0.008584    0.013867    0.016546    0.017434    0.019932    0.020141
     0.023908    0.033721    0.037120    0.038681    0.040230    0.043567
     0.044354    0.046337    0.048168    0.048628    0.049527    0.050715
     0.053600    0.054216    0.054691    0.054908    0.055459    0.056160
     0.056518    0.057181    0.058306    0.060912    0.067967    0.080125
     0.082764    0.084373    0.086460    0.094467    0.112459    0.116216
     0.134786    0.139817    0.146160    0.152019    0.153799    0.155990
     0.159317    0.159737    0.160000    0.160008    0.160042    0.160113
     0.161696    0.165600    0.168252    0.171492    0.174316    0.180122
     0.193201    0.213805    0.234315    0.243856    0.250775    0.260320
     0.267872    0.271085    0.276974    0.283768    0.284916    0.290906
     0.292738    0.296483    0.308057    0.337756    0.338090    0.338427
     0.338859    0.339156    0.339304    0.339637    0.340365    0.340514
     0.341151    0.341387    0.341480    0.342037    0.342145    0.342378
     0.342628    0.343465    0.350384    0.365956    0.423540    0.438834
     0.464264    0.490704    0.513457    0.523319    0.976254    0.990481

 Minimum Search - Taking Simple RFO Step
 Searching for Lamda that Minimizes Along All modes
 Value Taken    Lamda =  -0.00063923
 Calculated Step too Large.  Step scaled by  0.647433
 Step Taken.  Stepsize is  0.300000

                             Maximum     Tolerance    Cnvgd?
         Gradient           0.001728      0.000300      NO
         Displacement       0.112510      0.001200      NO
         Energy change     -0.000456      0.000001      NO


 New Cartesian Coordinates Obtained by Inverse Iteration

 Displacement from previous Coordinates is:  0.684600
 ----------------------------------------------------------------
             Standard Nuclear Orientation (Angstroms)
    I     Atom           X                Y                Z
 ----------------------------------------------------------------
    1      C       0.8643564678     1.0841513890     0.3145257337
    2      H       0.9513456839     1.1122400222     1.4099172961
    3      C       0.5416140352    -0.3638606365    -0.0871741355
    4      H       0.3516656801    -0.4090206772    -1.1631551599
    5      O      -0.7012763067    -0.8281365104     0.6040533306
    6      C       1.6070302187    -1.3761896329     0.3158751466
    7      H       1.6530670119    -1.4128712009     1.4107396953
    8      H       1.2979660670    -2.3689713947    -0.0251566912
    9      C       2.9923516224    -1.0184262958    -0.2448347035
   10      H       2.9359184358    -1.0565400145    -1.3420479100
   11      C       4.0512356682    -2.0272267300     0.2075656239
   12      H       3.8025177290    -3.0405455242    -0.1213183696
   13      H       5.0331950560    -1.7744891312    -0.2023778976
   14      H       4.1386535717    -2.0417604888     1.2990450299
   15      C       3.3429426552     0.4181462328     0.1588823392
   16      H       4.3033688507     0.7088508220    -0.2799260069
   17      H       3.4712592109     0.4636780365     1.2489378754
   18      C       2.2602163318     1.4124323033    -0.2689461409
   19      H       2.5500234276     2.4184225758     0.0397116640
   20      H       2.2004656855     1.4337746908    -1.3648537344
   21      C      -0.2404530681     2.0894148794    -0.1310222091
   22      C       0.2559253093     3.5108225100    -0.4391832323
   23      C      -1.3783051310     2.1949866928     0.9094466363
   24      H      -1.5849241861     1.2336734300     1.3845819579
   25      O      -2.5675016528     2.7381315071     0.3441871053
   26      H      -1.0812579642     2.8881007570     1.7029640234
   27      H      -2.9252757520     2.0823850449    -0.2676269164
   28      H      -0.6884292502     1.6935971434    -1.0504341744
   29      H       0.7852044935     3.9442972194     0.4162535514
   30      H      -0.6061180066     4.1474373286    -0.6511466152
   31      H       0.9196220041     3.5512183468    -1.3056090084
   32      S      -2.0071106604    -1.2405624656    -0.2163644759
   33      O      -2.9529127016    -1.7185386094     0.7625473289
   34      O      -2.3420686093    -0.2235811663    -1.1892159500
   35      O      -1.4826924569    -2.5133128768    -1.1002496895
   36      H      -1.5716702304    -3.3159069502    -0.5628863235
 ----------------------------------------------------------------
 Molecular Point Group                 C1    NOp =  1
 Largest Abelian Subgroup              C1    NOp =  1
 Nuclear Repulsion Energy =  1453.6139896437 hartrees
 There are       68 alpha and       68 beta electrons
 Applying Cartesian multipole field
    Component          Value
    ---------          -----
     (2,0,0)        1.00000E-11
     (0,2,0)        2.00000E-11
     (0,0,2)       -3.00000E-11
 Nucleus-field energy     =     0.0000000506 hartrees
 Requested basis set is 6-311++G(d,p)
 There are 203 shells and 500 basis functions
 A cutoff of  1.0D-11 yielded  16636 shell pairs
 There are     99922 function pairs (    105868 Cartesian)
 Smallest overlap matrix eigenvalue = 1.52E-06

 Q-Chem warning in module stvman/mkSTV.C, line 306:

 Overlap eigenvalue is smaller than square root of threshold
 Use THRESH >= 12 to get rid of this warning

 Guess MOs from SCF MO coefficient file

 -----------------------------------------------------------------------
  General SCF calculation program by
  Eric Jon Sundstrom, Paul Horn, Yuezhi Mao, Dmitri Zuev, Alec White,
  David Stuck, Shaama M.S., Shane Yost, Joonho Lee, David Small,
  Daniel Levine, Susi Lehtola, Hugh Burton, Evgeny Epifanovsky
 -----------------------------------------------------------------------
 Exchange:     0.2000 Hartree-Fock + 0.0800 Slater + 0.7200 B88
 Correlation:  0.1900 VWN1RPA + 0.8100 LYP
 Using SG-1 standard quadrature grid
 using 6 threads for integral computing
 -------------------------------------------------------
 OpenMP Integral computing Module                
 Release: version 2.0, May 2017, Q-Chem Inc. Pleasanton 
 -------------------------------------------------------
 -------------------------------------------------------
 OpenMP BLAS3 based DFT computing Module                
 Release: version 1.0, May 2013, Q-Chem Inc. Pittsburgh 
 -------------------------------------------------------
 A restricted SCF calculation will be
 performed using DIIS
 SCF converges when DIIS error is below 1.0e-08
 ---------------------------------------
  Cycle       Energy         DIIS error
 ---------------------------------------
    1   -1167.5983182053      4.53e-04  
    2   -1167.6068470712      7.75e-05  
    3   -1167.6066375712      1.32e-04  
    4   -1167.6070176234      1.58e-05  
    5   -1167.6070210822      9.91e-06  
    6   -1167.6070231722      2.09e-06  
    7   -1167.6070232685      7.69e-07  
    8   -1167.6070232805      3.07e-07  
    9   -1167.6070232827      4.69e-08  
   10   -1167.6070232827      1.42e-08  
   11   -1167.6070232827      4.86e-09  Convergence criterion met
 ---------------------------------------
 SCF time:   CPU 747.44s  wall 131.00s 
 SCF   energy in the final basis set =    -1167.6070232827
 Total energy in the final basis set =    -1167.6070232827

 --------------------------------------------------------------

                    Orbital Energies (a.u.)
 --------------------------------------------------------------

 Alpha MOs
 -- Occupied --
-89.136 -19.210 -19.199 -19.159 -19.158 -19.113 -10.264 -10.209
-10.197 -10.194 -10.190 -10.184 -10.181 -10.180 -10.175 -10.158
 -8.193  -6.157  -6.156  -6.155  -1.210  -1.086  -1.071  -1.060
 -1.015  -0.869  -0.814  -0.780  -0.759  -0.701  -0.694  -0.677
 -0.649  -0.627  -0.594  -0.583  -0.578  -0.546  -0.526  -0.504
 -0.499  -0.486  -0.476  -0.468  -0.462  -0.449  -0.448  -0.427
 -0.418  -0.414  -0.411  -0.403  -0.398  -0.395  -0.385  -0.373
 -0.368  -0.365  -0.363  -0.356  -0.352  -0.347  -0.342  -0.337
 -0.329  -0.321  -0.305  -0.269
 -- Virtual --
 -0.035  -0.016  -0.007  -0.003   0.007   0.014   0.019   0.022
  0.028   0.031   0.036   0.038   0.043   0.047   0.048   0.053
  0.056   0.061   0.064   0.070   0.074   0.077   0.080   0.083
  0.086   0.088   0.091   0.098   0.102   0.103   0.104   0.110
  0.115   0.119   0.120   0.123   0.126   0.127   0.130   0.132
  0.135   0.137   0.138   0.143   0.145   0.149   0.153   0.154
  0.157   0.157   0.160   0.162   0.168   0.168   0.172   0.173
  0.179   0.186   0.187   0.188   0.190   0.192   0.196   0.201
  0.203   0.206   0.211   0.216   0.217   0.221   0.226   0.228
  0.238   0.240   0.245   0.248   0.251   0.259   0.260   0.265
  0.268   0.271   0.275   0.280   0.284   0.289   0.293   0.299
  0.300   0.302   0.307   0.316   0.319   0.324   0.328   0.329
  0.334   0.336   0.339   0.346   0.347   0.350   0.355   0.360
  0.362   0.366   0.371   0.377   0.381   0.388   0.390   0.398
  0.402   0.411   0.416   0.435   0.437   0.448   0.454   0.463
  0.473   0.475   0.482   0.487   0.490   0.497   0.502   0.506
  0.519   0.528   0.535   0.544   0.564   0.568   0.589   0.592
  0.601   0.610   0.617   0.618   0.625   0.628   0.633   0.640
  0.642   0.658   0.663   0.671   0.680   0.681   0.706   0.712
  0.717   0.726   0.733   0.742   0.746   0.750   0.759   0.761
  0.771   0.773   0.779   0.780   0.786   0.791   0.794   0.803
  0.809   0.821   0.825   0.843   0.858   0.881   0.904   0.907
  0.926   0.939   0.960   0.976   0.983   0.991   1.017   1.024
  1.041   1.055   1.060   1.070   1.084   1.091   1.106   1.118
  1.138   1.144   1.147   1.153   1.162   1.180   1.182   1.192
  1.203   1.208   1.216   1.227   1.236   1.245   1.256   1.281
  1.293   1.307   1.324   1.340   1.347   1.384   1.398   1.412
  1.419   1.438   1.450   1.463   1.479   1.492   1.499   1.509
  1.527   1.545   1.550   1.556   1.558   1.568   1.582   1.587
  1.591   1.595   1.607   1.611   1.614   1.617   1.625   1.635
  1.648   1.655   1.661   1.669   1.681   1.693   1.702   1.702
  1.711   1.732   1.736   1.744   1.751   1.762   1.770   1.775
  1.777   1.804   1.808   1.819   1.833   1.848   1.857   1.869
  1.884   1.886   1.897   1.905   1.928   1.938   1.955   1.984
  1.988   2.003   2.018   2.022   2.044   2.056   2.072   2.080
  2.087   2.108   2.145   2.152   2.158   2.174   2.195   2.215
  2.235   2.242   2.254   2.270   2.282   2.301   2.337   2.343
  2.362   2.375   2.396   2.407   2.430   2.458   2.470   2.472
  2.488   2.513   2.521   2.533   2.536   2.540   2.544   2.562
  2.584   2.597   2.603   2.608   2.637   2.642   2.663   2.672
  2.687   2.692   2.711   2.717   2.735   2.743   2.754   2.772
  2.781   2.789   2.797   2.802   2.810   2.820   2.823   2.845
  2.853   2.857   2.872   2.893   2.902   2.915   2.929   2.946
  2.960   2.968   2.972   2.983   2.992   3.004   3.029   3.035
  3.040   3.052   3.059   3.086   3.110   3.118   3.143   3.158
  3.161   3.191   3.197   3.222   3.234   3.255   3.291   3.349
  3.393   3.413   3.428   3.508   3.554   3.568   3.595   3.772
  3.777   3.782   3.797   3.814   3.821   3.829   3.834   3.860
  3.873   3.934   3.958   4.027   4.042   4.083   4.127   4.210
  4.253   4.288   4.311   4.342   4.412   4.954   5.003   5.011
  5.038   5.057   5.092   5.130   5.136   5.179   5.207   5.310
  5.422   5.443   5.453   5.673   8.178  17.290  17.332  17.487
 23.786  23.831  23.840  23.871  23.902  23.921  23.942  23.949
 23.973  24.002  49.840  49.863  49.893  49.919  49.964 189.278
 --------------------------------------------------------------

          Ground-State Mulliken Net Atomic Charges

     Atom                 Charge (a.u.)
  ----------------------------------------
      1 C                     0.833243
      2 H                     0.226647
      3 C                    -0.622866
      4 H                     0.268639
      5 O                    -0.020318
      6 C                    -0.859807
      7 H                     0.215716
      8 H                     0.129890
      9 C                     0.561393
     10 H                     0.175171
     11 C                    -0.777473
     12 H                     0.140388
     13 H                     0.146806
     14 H                     0.142315
     15 C                    -0.816804
     16 H                     0.173404
     17 H                     0.155475
     18 C                    -0.357291
     19 H                     0.178137
     20 H                     0.186792
     21 C                    -0.080765
     22 C                    -0.714093
     23 C                    -0.593553
     24 H                     0.219080
     25 O                    -0.197273
     26 H                     0.186144
     27 H                     0.237908
     28 H                     0.272156
     29 H                     0.142143
     30 H                     0.191741
     31 H                     0.140350
     32 S                     0.335320
     33 O                    -0.077700
     34 O                    -0.181568
     35 O                    -0.249772
     36 H                     0.290425
  ----------------------------------------
  Sum of atomic charges =     0.000000

 -----------------------------------------------------------------
                    Cartesian Multipole Moments
 -----------------------------------------------------------------
    Charge (ESU x 10^10)
                 0.0000
    Dipole Moment (Debye)
         X       5.4404      Y      -2.7190      Z      -0.4438
       Tot       6.0982
    Quadrupole Moments (Debye-Ang)
        XX    -116.5320     XY       5.9988     YY    -104.8385
        XZ       2.3077     YZ       0.5642     ZZ    -110.2562
    Octopole Moments (Debye-Ang^2)
       XXX      10.2227    XXY     -20.0579    XYY       3.7320
       YYY     -97.1908    XXZ     -12.8271    XYZ       1.5398
       YYZ      -4.0989    XZZ      -0.2979    YZZ       0.1099
       ZZZ       9.9885
    Hexadecapole Moments (Debye-Ang^3)
      XXXX   -3350.6168   XXXY     108.3063   XXYY   -1002.8075
      XYYY     236.8887   YYYY   -2233.8191   XXXZ       8.4352
      XXYZ     -15.2440   XYYZ      22.4818   YYYZ     -23.3045
      XXZZ    -629.9763   XYZZ      16.5691   YYZZ    -456.9929
      XZZZ     -30.6164   YZZZ     -39.7325   ZZZZ    -385.8531
 -----------------------------------------------------------------
 Calculating analytic gradient of the SCF energy
 Gradient of SCF Energy
            1           2           3           4           5           6
    1  -0.0006114   0.0000189   0.0011171  -0.0001938  -0.0011036  -0.0005698
    2  -0.0002532   0.0000118   0.0008359  -0.0001507  -0.0007626  -0.0001092
    3   0.0003543  -0.0000011  -0.0009142   0.0000161  -0.0002802   0.0002969
            7           8           9          10          11          12
    1   0.0000806  -0.0000583  -0.0000024   0.0000119  -0.0002382  -0.0000617
    2  -0.0000509  -0.0000481   0.0000519  -0.0000700   0.0002212   0.0000511
    3   0.0000114   0.0000432  -0.0003627   0.0000110   0.0000355  -0.0000539
           13          14          15          16          17          18
    1  -0.0000018   0.0000155  -0.0001173   0.0000170  -0.0000057   0.0003646
    2   0.0000896  -0.0000175   0.0001626   0.0001282   0.0000855  -0.0002627
    3  -0.0000290   0.0000448   0.0001126  -0.0000123   0.0000016  -0.0001178
           19          20          21          22          23          24
    1   0.0001884  -0.0000099   0.0005125  -0.0002943  -0.0002259  -0.0002110
    2   0.0000435  -0.0000620  -0.0003244   0.0000298   0.0002499   0.0002170
    3   0.0000224  -0.0000126  -0.0001881   0.0003777   0.0002433   0.0000678
           25          26          27          28          29          30
    1   0.0011927   0.0000793  -0.0003619  -0.0000133   0.0000210  -0.0001533
    2   0.0000811  -0.0000672  -0.0006560   0.0000189  -0.0001041   0.0001493
    3   0.0006265   0.0000611  -0.0006165  -0.0003825  -0.0000030  -0.0000403
           31          32          33          34          35          36
    1  -0.0000970   0.0012552  -0.0000368  -0.0004210   0.0000557  -0.0001421
    2   0.0000943   0.0003920  -0.0003382   0.0006753   0.0000505  -0.0003625
    3  -0.0000755   0.0015123  -0.0005877  -0.0003799   0.0000087   0.0002101
 Max gradient component =       1.512E-03
 RMS gradient           =       3.812E-04
 Gradient time:  CPU 198.28 s  wall 33.41 s
 Geometry Optimization Parameters
   NAtoms,    NIC,     NZ,  NCons,   NDum,   NFix, NCnnct, MaxDiis
       36     279       0       0       0       0       0       0

 Cartesian Hessian Update
 Hessian Updated using BFGS Update


** GEOMETRY OPTIMIZATION IN DELOCALIZED INTERNAL COORDINATES **
   Searching for a Minimum

   Optimization Cycle:   9

                       Coordinates (Angstroms)
     ATOM                X               Y               Z
      1  C         0.8643564678    1.0841513890    0.3145257337
      2  H         0.9513456839    1.1122400222    1.4099172961
      3  C         0.5416140352   -0.3638606365   -0.0871741355
      4  H         0.3516656801   -0.4090206772   -1.1631551599
      5  O        -0.7012763067   -0.8281365104    0.6040533306
      6  C         1.6070302187   -1.3761896329    0.3158751466
      7  H         1.6530670119   -1.4128712009    1.4107396953
      8  H         1.2979660670   -2.3689713947   -0.0251566912
      9  C         2.9923516224   -1.0184262958   -0.2448347035
     10  H         2.9359184358   -1.0565400145   -1.3420479100
     11  C         4.0512356682   -2.0272267300    0.2075656239
     12  H         3.8025177290   -3.0405455242   -0.1213183696
     13  H         5.0331950560   -1.7744891312   -0.2023778976
     14  H         4.1386535717   -2.0417604888    1.2990450299
     15  C         3.3429426552    0.4181462328    0.1588823392
     16  H         4.3033688507    0.7088508220   -0.2799260069
     17  H         3.4712592109    0.4636780365    1.2489378754
     18  C         2.2602163318    1.4124323033   -0.2689461409
     19  H         2.5500234276    2.4184225758    0.0397116640
     20  H         2.2004656855    1.4337746908   -1.3648537344
     21  C        -0.2404530681    2.0894148794   -0.1310222091
     22  C         0.2559253093    3.5108225100   -0.4391832323
     23  C        -1.3783051310    2.1949866928    0.9094466363
     24  H        -1.5849241861    1.2336734300    1.3845819579
     25  O        -2.5675016528    2.7381315071    0.3441871053
     26  H        -1.0812579642    2.8881007570    1.7029640234
     27  H        -2.9252757520    2.0823850449   -0.2676269164
     28  H        -0.6884292502    1.6935971434   -1.0504341744
     29  H         0.7852044935    3.9442972194    0.4162535514
     30  H        -0.6061180066    4.1474373286   -0.6511466152
     31  H         0.9196220041    3.5512183468   -1.3056090084
     32  S        -2.0071106604   -1.2405624656   -0.2163644759
     33  O        -2.9529127016   -1.7185386094    0.7625473289
     34  O        -2.3420686093   -0.2235811663   -1.1892159500
     35  O        -1.4826924569   -2.5133128768   -1.1002496895
     36  H        -1.5716702304   -3.3159069502   -0.5628863235
   Point Group: c1    Number of degrees of freedom:   102


   Energy is  -1167.607023283

 Hessian Updated using BFGS Update

102 Hessian modes will be used to form the next step
  Hessian Eigenvalues:
     0.002848    0.003894    0.005269    0.005624    0.006675    0.007277
     0.008591    0.013893    0.016574    0.017446    0.019907    0.020145
     0.023817    0.034275    0.037042    0.039001    0.040209    0.043654
     0.044399    0.046331    0.048124    0.048914    0.049539    0.050728
     0.053572    0.054205    0.054686    0.054978    0.055468    0.056168
     0.056799    0.057231    0.058773    0.060974    0.068168    0.080100
     0.082746    0.084370    0.086419    0.094418    0.112438    0.116187
     0.134957    0.140322    0.146556    0.152111    0.153784    0.156106
     0.159323    0.159599    0.159981    0.160006    0.160080    0.160130
     0.161575    0.165043    0.169309    0.173763    0.174240    0.179940
     0.193243    0.212876    0.234217    0.237269    0.250072    0.259056
     0.267870    0.271115    0.275893    0.283677    0.284878    0.290901
     0.292417    0.296414    0.302693    0.337740    0.338096    0.338178
     0.338823    0.339147    0.339285    0.339629    0.340357    0.340448
     0.340988    0.341380    0.341518    0.342031    0.342116    0.342261
     0.342396    0.343471    0.349220    0.367803    0.420941    0.441154
     0.461893    0.490681    0.513389    0.516845    0.974906    0.989894

 Minimum Search - Taking Simple RFO Step
 Searching for Lamda that Minimizes Along All modes
 Value Taken    Lamda =  -0.00006625
 Step Taken.  Stepsize is  0.074134

                             Maximum     Tolerance    Cnvgd?
         Gradient           0.000944      0.000300      NO
         Displacement       0.031328      0.001200      NO
         Energy change     -0.000225      0.000001      NO


 New Cartesian Coordinates Obtained by Inverse Iteration

 Displacement from previous Coordinates is:  0.139135
 ----------------------------------------------------------------
             Standard Nuclear Orientation (Angstroms)
    I     Atom           X                Y                Z
 ----------------------------------------------------------------
    1      C       0.8618211285     1.0835944660     0.3193222729
    2      H       0.9434988297     1.1104851580     1.4151845026
    3      C       0.5413210686    -0.3648292271    -0.0848279105
    4      H       0.3539142306    -0.4066161428    -1.1613942198
    5      O      -0.7022247505    -0.8282863770     0.6027678473
    6      C       1.6092965057    -1.3772754500     0.3140012202
    7      H       1.6543947325    -1.4193026302     1.4086814456
    8      H       1.3021722604    -2.3687901789    -0.0322714035
    9      C       2.9940640938    -1.0160877414    -0.2449252537
   10      H       2.9366216192    -1.0472439175    -1.3423435524
   11      C       4.0547336838    -2.0275859629     0.1995808654
   12      H       3.8058609899    -3.0394078682    -0.1338985471
   13      H       5.0357595650    -1.7728978007    -0.2113172858
   14      H       4.1446807073    -2.0478198769     1.2906442177
   15      C       3.3426016963     0.4184904155     0.1665522183
   16      H       4.3034903864     0.7115377336    -0.2694830978
   17      H       3.4695628964     0.4576007619     1.2569953608
   18      C       2.2592678289     1.4152701382    -0.2573427247
   19      H       2.5466267187     2.4195186868     0.0585257834
   20      H       2.2027284042     1.4439621562    -1.3531954982
   21      C      -0.2438794053     2.0876092572    -0.1302466473
   22      C       0.2565296753     3.5047924041    -0.4521073475
   23      C      -1.3793861137     2.1985236028     0.9120216201
   24      H      -1.5906195824     1.2351007317     1.3814794349
   25      O      -2.5681834595     2.7535210936     0.3542774665
   26      H      -1.0755163631     2.8850720752     1.7087152430
   27      H      -2.9325771197     2.1051302590    -0.2598107954
   28      H      -0.6948142321     1.6842778446    -1.0442569597
   29      H       0.7785958971     3.9493470366     0.4021537826
   30      H      -0.6026548944     4.1392071105    -0.6797383866
   31      H       0.9282701639     3.5327430617    -1.3127544060
   32      S      -2.0079780793    -1.2429728654    -0.2197405628
   33      O      -2.9546661214    -1.7096175705     0.7640639358
   34      O      -2.3376431386    -0.2305461810    -1.1983103571
   35      O      -1.4847739067    -2.5207751359    -1.0967519384
   36      H      -1.5709466753    -3.3199084399    -0.5545453290
 ----------------------------------------------------------------
 Molecular Point Group                 C1    NOp =  1
 Largest Abelian Subgroup              C1    NOp =  1
 Nuclear Repulsion Energy =  1452.9481770545 hartrees
 There are       68 alpha and       68 beta electrons
 Applying Cartesian multipole field
    Component          Value
    ---------          -----
     (2,0,0)        1.00000E-11
     (0,2,0)        2.00000E-11
     (0,0,2)       -3.00000E-11
 Nucleus-field energy     =     0.0000000507 hartrees
 Requested basis set is 6-311++G(d,p)
 There are 203 shells and 500 basis functions
 A cutoff of  1.0D-11 yielded  16634 shell pairs
 There are     99895 function pairs (    105837 Cartesian)
 Smallest overlap matrix eigenvalue = 1.51E-06

 Q-Chem warning in module stvman/mkSTV.C, line 306:

 Overlap eigenvalue is smaller than square root of threshold
 Use THRESH >= 12 to get rid of this warning

 Guess MOs from SCF MO coefficient file

 -----------------------------------------------------------------------
  General SCF calculation program by
  Eric Jon Sundstrom, Paul Horn, Yuezhi Mao, Dmitri Zuev, Alec White,
  David Stuck, Shaama M.S., Shane Yost, Joonho Lee, David Small,
  Daniel Levine, Susi Lehtola, Hugh Burton, Evgeny Epifanovsky
 -----------------------------------------------------------------------
 Exchange:     0.2000 Hartree-Fock + 0.0800 Slater + 0.7200 B88
 Correlation:  0.1900 VWN1RPA + 0.8100 LYP
 Using SG-1 standard quadrature grid
 using 6 threads for integral computing
 -------------------------------------------------------
 OpenMP Integral computing Module                
 Release: version 2.0, May 2017, Q-Chem Inc. Pleasanton 
 -------------------------------------------------------
 -------------------------------------------------------
 OpenMP BLAS3 based DFT computing Module                
 Release: version 1.0, May 2013, Q-Chem Inc. Pittsburgh 
 -------------------------------------------------------
 A restricted SCF calculation will be
 performed using DIIS
 SCF converges when DIIS error is below 1.0e-08
 ---------------------------------------
  Cycle       Energy         DIIS error
 ---------------------------------------
    1   -1167.6065468249      1.08e-04  
    2   -1167.6070512849      1.75e-05  
    3   -1167.6070360269      3.27e-05  
    4   -1167.6070597270      3.72e-06  
    5   -1167.6070599788      1.84e-06  
    6   -1167.6070600584      5.60e-07  
    7   -1167.6070600643      2.35e-07  
    8   -1167.6070600655      3.71e-08  
    9   -1167.6070600656      1.51e-08  
   10   -1167.6070600656      3.65e-09  Convergence criterion met
 ---------------------------------------
 SCF time:   CPU 679.16s  wall 120.00s 
 SCF   energy in the final basis set =    -1167.6070600656
 Total energy in the final basis set =    -1167.6070600656

 --------------------------------------------------------------

                    Orbital Energies (a.u.)
 --------------------------------------------------------------

 Alpha MOs
 -- Occupied --
-89.136 -19.210 -19.199 -19.159 -19.158 -19.113 -10.264 -10.209
-10.197 -10.194 -10.190 -10.184 -10.181 -10.180 -10.175 -10.158
 -8.193  -6.157  -6.156  -6.155  -1.210  -1.086  -1.071  -1.060
 -1.015  -0.868  -0.814  -0.780  -0.759  -0.701  -0.694  -0.678
 -0.649  -0.627  -0.594  -0.583  -0.578  -0.546  -0.526  -0.504
 -0.499  -0.486  -0.476  -0.467  -0.462  -0.449  -0.448  -0.427
 -0.418  -0.414  -0.411  -0.403  -0.399  -0.395  -0.385  -0.373
 -0.368  -0.365  -0.363  -0.356  -0.351  -0.347  -0.342  -0.337
 -0.329  -0.321  -0.305  -0.269
 -- Virtual --
 -0.035  -0.016  -0.007  -0.003   0.007   0.014   0.019   0.022
  0.028   0.031   0.036   0.038   0.043   0.047   0.048   0.053
  0.056   0.061   0.064   0.070   0.074   0.077   0.080   0.083
  0.086   0.088   0.091   0.098   0.102   0.103   0.104   0.111
  0.115   0.119   0.120   0.123   0.126   0.127   0.130   0.132
  0.135   0.137   0.138   0.143   0.145   0.149   0.153   0.154
  0.157   0.157   0.160   0.162   0.168   0.168   0.172   0.174
  0.179   0.185   0.187   0.188   0.189   0.191   0.196   0.201
  0.203   0.205   0.211   0.216   0.217   0.221   0.226   0.228
  0.238   0.240   0.245   0.248   0.251   0.259   0.260   0.265
  0.268   0.271   0.275   0.281   0.283   0.289   0.293   0.299
  0.300   0.302   0.307   0.317   0.319   0.324   0.328   0.328
  0.333   0.336   0.339   0.346   0.347   0.350   0.355   0.360
  0.362   0.365   0.371   0.377   0.381   0.387   0.391   0.398
  0.402   0.410   0.416   0.435   0.437   0.448   0.454   0.463
  0.472   0.474   0.482   0.488   0.490   0.497   0.502   0.506
  0.520   0.528   0.535   0.544   0.564   0.569   0.589   0.592
  0.602   0.609   0.617   0.618   0.625   0.628   0.633   0.640
  0.642   0.658   0.663   0.671   0.680   0.681   0.706   0.711
  0.716   0.726   0.734   0.742   0.746   0.750   0.760   0.761
  0.770   0.773   0.779   0.781   0.786   0.790   0.795   0.804
  0.809   0.821   0.825   0.843   0.856   0.880   0.904   0.907
  0.927   0.939   0.961   0.977   0.983   0.991   1.017   1.023
  1.040   1.056   1.060   1.069   1.085   1.090   1.108   1.117
  1.137   1.144   1.147   1.153   1.161   1.180   1.182   1.193
  1.203   1.208   1.216   1.228   1.234   1.245   1.257   1.280
  1.292   1.307   1.324   1.339   1.347   1.384   1.398   1.413
  1.418   1.437   1.450   1.464   1.479   1.492   1.501   1.510
  1.528   1.544   1.550   1.556   1.558   1.568   1.581   1.586
  1.591   1.594   1.607   1.610   1.614   1.618   1.625   1.635
  1.648   1.655   1.661   1.669   1.681   1.692   1.701   1.701
  1.711   1.732   1.735   1.744   1.750   1.762   1.770   1.775
  1.777   1.804   1.807   1.819   1.832   1.849   1.859   1.869
  1.884   1.886   1.896   1.904   1.927   1.938   1.956   1.983
  1.988   2.003   2.018   2.021   2.043   2.056   2.072   2.081
  2.088   2.108   2.146   2.153   2.158   2.174   2.196   2.214
  2.234   2.242   2.255   2.270   2.282   2.302   2.336   2.344
  2.362   2.376   2.397   2.407   2.430   2.457   2.469   2.472
  2.488   2.513   2.521   2.533   2.536   2.540   2.544   2.562
  2.583   2.597   2.602   2.608   2.637   2.643   2.664   2.671
  2.687   2.691   2.710   2.717   2.735   2.743   2.755   2.772
  2.781   2.788   2.797   2.802   2.810   2.820   2.825   2.845
  2.853   2.855   2.872   2.892   2.901   2.913   2.929   2.945
  2.959   2.966   2.971   2.983   2.992   3.005   3.029   3.034
  3.040   3.052   3.059   3.087   3.110   3.119   3.142   3.158
  3.160   3.191   3.197   3.222   3.234   3.254   3.290   3.349
  3.392   3.414   3.428   3.508   3.553   3.567   3.594   3.771
  3.777   3.781   3.797   3.814   3.821   3.829   3.835   3.860
  3.873   3.935   3.958   4.026   4.041   4.081   4.126   4.209
  4.253   4.288   4.311   4.343   4.411   4.954   5.002   5.011
  5.037   5.056   5.091   5.129   5.137   5.179   5.207   5.310
  5.421   5.443   5.454   5.673   8.178  17.290  17.332  17.487
 23.786  23.832  23.840  23.870  23.900  23.920  23.942  23.949
 23.972  24.002  49.840  49.863  49.893  49.919  49.963 189.277
 --------------------------------------------------------------

          Ground-State Mulliken Net Atomic Charges

     Atom                 Charge (a.u.)
  ----------------------------------------
      1 C                     0.851219
      2 H                     0.227386
      3 C                    -0.625103
      4 H                     0.267775
      5 O                    -0.022946
      6 C                    -0.864144
      7 H                     0.215277
      8 H                     0.129569
      9 C                     0.561450
     10 H                     0.174786
     11 C                    -0.777452
     12 H                     0.140392
     13 H                     0.146873
     14 H                     0.142409
     15 C                    -0.825370
     16 H                     0.173374
     17 H                     0.155420
     18 C                    -0.354498
     19 H                     0.178402
     20 H                     0.186245
     21 C                    -0.098749
     22 C                    -0.708076
     23 C                    -0.588923
     24 H                     0.218891
     25 O                    -0.198146
     26 H                     0.186162
     27 H                     0.238172
     28 H                     0.272983
     29 H                     0.141956
     30 H                     0.191907
     31 H                     0.139679
     32 S                     0.340039
     33 O                    -0.077887
     34 O                    -0.181020
     35 O                    -0.248305
     36 H                     0.290255
  ----------------------------------------
  Sum of atomic charges =     0.000000

 -----------------------------------------------------------------
                    Cartesian Multipole Moments
 -----------------------------------------------------------------
    Charge (ESU x 10^10)
                 0.0000
    Dipole Moment (Debye)
         X       5.4105      Y      -2.7346      Z      -0.4490
       Tot       6.0789
    Quadrupole Moments (Debye-Ang)
        XX    -116.4131     XY       5.9967     YY    -104.8532
        XZ       2.3492     YZ       0.4556     ZZ    -110.3161
    Octopole Moments (Debye-Ang^2)
       XXX       9.7604    XXY     -20.0036    XYY       3.7542
       YYY     -97.9374    XXZ     -13.0080    XYZ       1.8754
       YYZ      -4.1441    XZZ      -0.1624    YZZ       0.0806
       ZZZ      10.0130
    Hexadecapole Moments (Debye-Ang^3)
      XXXX   -3350.7335   XXXY     108.0519   XXYY   -1003.0569
      XYYY     239.5078   YYYY   -2238.2189   XXXZ       8.9211
      XXYZ     -16.5030   XYYZ      23.0354   YYYZ     -25.8081
      XXZZ    -630.9402   XYZZ      16.9116   YYZZ    -457.7836
      XZZZ     -30.7033   YZZZ     -40.7256   ZZZZ    -387.1916
 -----------------------------------------------------------------
 Calculating analytic gradient of the SCF energy
 Gradient of SCF Energy
            1           2           3           4           5           6
    1  -0.0003473  -0.0000323   0.0006912  -0.0000773  -0.0010536   0.0000011
    2   0.0001033   0.0000066   0.0005064  -0.0000914  -0.0003552   0.0000582
    3   0.0000656   0.0000098  -0.0003423   0.0000631  -0.0000299   0.0000666
            7           8           9          10          11          12
    1  -0.0000242   0.0000619   0.0000810   0.0000044   0.0000139   0.0000301
    2  -0.0000434   0.0000217   0.0000417   0.0000002  -0.0000100  -0.0000155
    3  -0.0000418  -0.0000200  -0.0000877   0.0000177   0.0000333  -0.0000353
           13          14          15          16          17          18
    1   0.0000151   0.0000106  -0.0000319   0.0000095  -0.0000145   0.0000777
    2  -0.0000006  -0.0000158  -0.0000486  -0.0000443  -0.0000040   0.0001283
    3  -0.0000191  -0.0000531  -0.0000353  -0.0000092  -0.0000144  -0.0000418
           19          20          21          22          23          24
    1  -0.0000091  -0.0000556   0.0002279   0.0000588  -0.0001492  -0.0000856
    2  -0.0000040   0.0000032  -0.0003360   0.0002248   0.0000823  -0.0000275
    3  -0.0000106  -0.0000017  -0.0001777   0.0001220   0.0000990   0.0000344
           25          26          27          28          29          30
    1  -0.0000218   0.0001220  -0.0000430   0.0000328   0.0000221   0.0000234
    2  -0.0002371  -0.0000623   0.0000174  -0.0000477  -0.0000427  -0.0000232
    3   0.0000265   0.0000841  -0.0000358   0.0000833  -0.0000170  -0.0000265
           31          32          33          34          35          36
    1   0.0000680   0.0005086  -0.0000239  -0.0001772   0.0002210  -0.0001346
    2   0.0000185  -0.0001726   0.0000712   0.0004459  -0.0001929   0.0000454
    3  -0.0000291   0.0003566   0.0001081  -0.0000132  -0.0000965  -0.0000323
 Max gradient component =       1.054E-03
 RMS gradient           =       1.805E-04
 Gradient time:  CPU 198.20 s  wall 33.40 s
 Geometry Optimization Parameters
   NAtoms,    NIC,     NZ,  NCons,   NDum,   NFix, NCnnct, MaxDiis
       36     279       0       0       0       0       0       0

 Cartesian Hessian Update
 Hessian Updated using BFGS Update


** GEOMETRY OPTIMIZATION IN DELOCALIZED INTERNAL COORDINATES **
   Searching for a Minimum

   Optimization Cycle:  10

                       Coordinates (Angstroms)
     ATOM                X               Y               Z
      1  C         0.8618211285    1.0835944660    0.3193222729
      2  H         0.9434988297    1.1104851580    1.4151845026
      3  C         0.5413210686   -0.3648292271   -0.0848279105
      4  H         0.3539142306   -0.4066161428   -1.1613942198
      5  O        -0.7022247505   -0.8282863770    0.6027678473
      6  C         1.6092965057   -1.3772754500    0.3140012202
      7  H         1.6543947325   -1.4193026302    1.4086814456
      8  H         1.3021722604   -2.3687901789   -0.0322714035
      9  C         2.9940640938   -1.0160877414   -0.2449252537
     10  H         2.9366216192   -1.0472439175   -1.3423435524
     11  C         4.0547336838   -2.0275859629    0.1995808654
     12  H         3.8058609899   -3.0394078682   -0.1338985471
     13  H         5.0357595650   -1.7728978007   -0.2113172858
     14  H         4.1446807073   -2.0478198769    1.2906442177
     15  C         3.3426016963    0.4184904155    0.1665522183
     16  H         4.3034903864    0.7115377336   -0.2694830978
     17  H         3.4695628964    0.4576007619    1.2569953608
     18  C         2.2592678289    1.4152701382   -0.2573427247
     19  H         2.5466267187    2.4195186868    0.0585257834
     20  H         2.2027284042    1.4439621562   -1.3531954982
     21  C        -0.2438794053    2.0876092572   -0.1302466473
     22  C         0.2565296753    3.5047924041   -0.4521073475
     23  C        -1.3793861137    2.1985236028    0.9120216201
     24  H        -1.5906195824    1.2351007317    1.3814794349
     25  O        -2.5681834595    2.7535210936    0.3542774665
     26  H        -1.0755163631    2.8850720752    1.7087152430
     27  H        -2.9325771197    2.1051302590   -0.2598107954
     28  H        -0.6948142321    1.6842778446   -1.0442569597
     29  H         0.7785958971    3.9493470366    0.4021537826
     30  H        -0.6026548944    4.1392071105   -0.6797383866
     31  H         0.9282701639    3.5327430617   -1.3127544060
     32  S        -2.0079780793   -1.2429728654   -0.2197405628
     33  O        -2.9546661214   -1.7096175705    0.7640639358
     34  O        -2.3376431386   -0.2305461810   -1.1983103571
     35  O        -1.4847739067   -2.5207751359   -1.0967519384
     36  H        -1.5709466753   -3.3199084399   -0.5545453290
   Point Group: c1    Number of degrees of freedom:   102


   Energy is  -1167.607060066

 Hessian Updated using BFGS Update

102 Hessian modes will be used to form the next step
  Hessian Eigenvalues:
     0.002702    0.003957    0.005419    0.005616    0.006645    0.007304
     0.008571    0.013945    0.015858    0.017006    0.017882    0.020132
     0.023222    0.034522    0.036758    0.039223    0.040255    0.043526
     0.044548    0.046288    0.048218    0.048860    0.049543    0.050831
     0.053407    0.054212    0.054692    0.055031    0.055426    0.056178
     0.057049    0.057892    0.059407    0.061055    0.068254    0.079994
     0.082802    0.084351    0.086511    0.094740    0.111905    0.116269
     0.134900    0.137666    0.146888    0.150397    0.153809    0.156236
     0.159329    0.159788    0.159926    0.160008    0.160044    0.160124
     0.161743    0.165554    0.169486    0.172902    0.179932    0.191116
     0.195245    0.212008    0.226722    0.237294    0.248100    0.260024
     0.268077    0.271712    0.275890    0.284766    0.285107    0.290926
     0.291405    0.296389    0.303778    0.335875    0.338095    0.338292
     0.338906    0.339215    0.339470    0.339621    0.339831    0.340470
     0.340894    0.341445    0.341509    0.341919    0.342134    0.342280
     0.342398    0.343727    0.348027    0.371746    0.425163    0.441112
     0.459257    0.490524    0.513331    0.524186    0.969143    0.990985

 Minimum Search - Taking Simple RFO Step
 Searching for Lamda that Minimizes Along All modes
 Value Taken    Lamda =  -0.00002728
 Step Taken.  Stepsize is  0.045383

                             Maximum     Tolerance    Cnvgd?
         Gradient           0.000560      0.000300      NO
         Displacement       0.019549      0.001200      NO
         Energy change     -0.000037      0.000001      NO


 New Cartesian Coordinates Obtained by Inverse Iteration

 Displacement from previous Coordinates is:  0.145404
 ----------------------------------------------------------------
             Standard Nuclear Orientation (Angstroms)
    I     Atom           X                Y                Z
 ----------------------------------------------------------------
    1      C       0.8619011079     1.0850385360     0.3194530804
    2      H       0.9430993491     1.1096718430     1.4154022764
    3      C       0.5401212004    -0.3630375368    -0.0865452876
    4      H       0.3583888418    -0.4026623944    -1.1642789270
    5      O      -0.7059609840    -0.8220854677     0.5945446191
    6      C       1.6070080829    -1.3764661073     0.3137602519
    7      H       1.6508777305    -1.4187112175     1.4085337159
    8      H       1.2995907358    -2.3677060890    -0.0331165683
    9      C       2.9920696298    -1.0161483340    -0.2442932088
   10      H       2.9344184982    -1.0457715464    -1.3417968036
   11      C       4.0519563869    -2.0294926674     0.1983223788
   12      H       3.8009692000    -3.0407800822    -0.1352232084
   13      H       5.0328091998    -1.7763274801    -0.2139068991
   14      H       4.1432841971    -2.0502752821     1.2892540887
   15      C       3.3420544794     0.4177075536     0.1686019900
   16      H       4.3033979836     0.7101699668    -0.2668006932
   17      H       3.4686799961     0.4554804055     1.2591261672
   18      C       2.2599172393     1.4164719678    -0.2548957236
   19      H       2.5478228857     2.4196273359     0.0638068642
   20      H       2.2053847848     1.4476416437    -1.3507454843
   21      C      -0.2462484455     2.0895989501    -0.1276374053
   22      C       0.2522830142     3.5051908487    -0.4576145989
   23      C      -1.3749094306     2.2027286702     0.9206897028
   24      H      -1.5862770916     1.2382982844     1.3882837698
   25      O      -2.5654594483     2.7637978308     0.3712909328
   26      H      -1.0652655581     2.8865792239     1.7173976382
   27      H      -2.9353022371     2.1182743513    -0.2419816844
   28      H      -0.7030600345     1.6834636854    -1.0373136817
   29      H       0.7782135256     3.9537735093     0.3922784312
   30      H      -0.6080178628     4.1386392240    -0.6833081256
   31      H       0.9195297386     3.5293302809    -1.3216584952
   32      S      -2.0050888749    -1.2480960812    -0.2356578076
   33      O      -2.9612273958    -1.6995353480     0.7462023679
   34      O      -2.3232746483    -0.2512169256    -1.2331214902
   35      O      -1.4739514136    -2.5384949176    -1.0881131964
   36      H      -1.5597851423    -3.3288560076    -0.5332339920
 ----------------------------------------------------------------
 Molecular Point Group                 C1    NOp =  1
 Largest Abelian Subgroup              C1    NOp =  1
 Nuclear Repulsion Energy =  1452.3672587055 hartrees
 There are       68 alpha and       68 beta electrons
 Applying Cartesian multipole field
    Component          Value
    ---------          -----
     (2,0,0)        1.00000E-11
     (0,2,0)        2.00000E-11
     (0,0,2)       -3.00000E-11
 Nucleus-field energy     =     0.0000000507 hartrees
 Requested basis set is 6-311++G(d,p)
 There are 203 shells and 500 basis functions
 A cutoff of  1.0D-11 yielded  16635 shell pairs
 There are     99895 function pairs (    105833 Cartesian)
 Smallest overlap matrix eigenvalue = 1.51E-06

 Q-Chem warning in module stvman/mkSTV.C, line 306:

 Overlap eigenvalue is smaller than square root of threshold
 Use THRESH >= 12 to get rid of this warning

 Guess MOs from SCF MO coefficient file

 -----------------------------------------------------------------------
  General SCF calculation program by
  Eric Jon Sundstrom, Paul Horn, Yuezhi Mao, Dmitri Zuev, Alec White,
  David Stuck, Shaama M.S., Shane Yost, Joonho Lee, David Small,
  Daniel Levine, Susi Lehtola, Hugh Burton, Evgeny Epifanovsky
 -----------------------------------------------------------------------
 Exchange:     0.2000 Hartree-Fock + 0.0800 Slater + 0.7200 B88
 Correlation:  0.1900 VWN1RPA + 0.8100 LYP
 Using SG-1 standard quadrature grid
 using 6 threads for integral computing
 -------------------------------------------------------
 OpenMP Integral computing Module                
 Release: version 2.0, May 2017, Q-Chem Inc. Pleasanton 
 -------------------------------------------------------
 -------------------------------------------------------
 OpenMP BLAS3 based DFT computing Module                
 Release: version 1.0, May 2013, Q-Chem Inc. Pittsburgh 
 -------------------------------------------------------
 A restricted SCF calculation will be
 performed using DIIS
 SCF converges when DIIS error is below 1.0e-08
 ---------------------------------------
  Cycle       Energy         DIIS error
 ---------------------------------------
    1   -1167.6061473087      1.42e-04  
    2   -1167.6070341760      4.31e-05  
    3   -1167.6069354691      7.99e-05  
    4   -1167.6070769231      5.63e-06  
    5   -1167.6070772764      4.18e-06  
    6   -1167.6070776542      7.70e-07  
    7   -1167.6070776655      3.35e-07  
    8   -1167.6070776677      8.25e-08  
    9   -1167.6070776680      2.38e-08  
   10   -1167.6070776679      8.73e-09  Convergence criterion met
 ---------------------------------------
 SCF time:   CPU 679.27s  wall 119.00s 
 SCF   energy in the final basis set =    -1167.6070776679
 Total energy in the final basis set =    -1167.6070776679

 --------------------------------------------------------------

                    Orbital Energies (a.u.)
 --------------------------------------------------------------

 Alpha MOs
 -- Occupied --
-89.136 -19.210 -19.199 -19.159 -19.158 -19.114 -10.263 -10.209
-10.197 -10.194 -10.190 -10.184 -10.181 -10.180 -10.175 -10.158
 -8.193  -6.157  -6.156  -6.155  -1.210  -1.086  -1.071  -1.060
 -1.015  -0.868  -0.814  -0.780  -0.759  -0.701  -0.693  -0.678
 -0.649  -0.627  -0.594  -0.582  -0.578  -0.546  -0.526  -0.504
 -0.499  -0.485  -0.476  -0.467  -0.462  -0.449  -0.448  -0.427
 -0.418  -0.414  -0.411  -0.403  -0.399  -0.395  -0.385  -0.373
 -0.368  -0.365  -0.363  -0.356  -0.351  -0.347  -0.342  -0.338
 -0.329  -0.321  -0.305  -0.269
 -- Virtual --
 -0.035  -0.015  -0.007  -0.003   0.007   0.014   0.019   0.022
  0.028   0.030   0.036   0.038   0.043   0.047   0.048   0.053
  0.055   0.061   0.064   0.070   0.074   0.077   0.080   0.083
  0.086   0.088   0.091   0.098   0.101   0.103   0.104   0.111
  0.115   0.119   0.120   0.123   0.126   0.127   0.130   0.132
  0.135   0.137   0.138   0.143   0.145   0.149   0.153   0.154
  0.157   0.157   0.160   0.162   0.168   0.168   0.172   0.174
  0.179   0.186   0.187   0.188   0.189   0.191   0.196   0.201
  0.203   0.205   0.211   0.216   0.216   0.220   0.226   0.228
  0.238   0.240   0.246   0.248   0.250   0.258   0.260   0.265
  0.268   0.271   0.275   0.281   0.283   0.289   0.293   0.298
  0.300   0.301   0.307   0.317   0.319   0.324   0.328   0.329
  0.333   0.336   0.339   0.346   0.347   0.350   0.354   0.360
  0.362   0.365   0.371   0.376   0.381   0.387   0.391   0.397
  0.401   0.408   0.416   0.435   0.437   0.448   0.454   0.464
  0.472   0.474   0.482   0.488   0.490   0.498   0.502   0.506
  0.520   0.528   0.536   0.544   0.564   0.569   0.588   0.592
  0.603   0.609   0.617   0.618   0.625   0.628   0.633   0.640
  0.642   0.659   0.663   0.671   0.679   0.682   0.706   0.711
  0.717   0.726   0.734   0.741   0.746   0.749   0.759   0.761
  0.770   0.773   0.780   0.781   0.786   0.790   0.795   0.804
  0.809   0.821   0.824   0.842   0.856   0.879   0.904   0.908
  0.927   0.940   0.961   0.978   0.982   0.991   1.016   1.023
  1.039   1.055   1.061   1.069   1.084   1.089   1.108   1.118
  1.137   1.144   1.147   1.154   1.161   1.179   1.182   1.194
  1.202   1.208   1.217   1.228   1.233   1.245   1.257   1.280
  1.292   1.307   1.325   1.339   1.347   1.384   1.397   1.414
  1.418   1.436   1.450   1.464   1.480   1.492   1.501   1.510
  1.528   1.543   1.550   1.556   1.558   1.567   1.580   1.586
  1.591   1.594   1.607   1.610   1.614   1.618   1.624   1.636
  1.648   1.655   1.660   1.669   1.682   1.690   1.700   1.701
  1.710   1.733   1.736   1.743   1.750   1.763   1.770   1.775
  1.777   1.804   1.808   1.819   1.832   1.849   1.859   1.868
  1.884   1.886   1.897   1.904   1.927   1.938   1.956   1.982
  1.988   2.003   2.018   2.020   2.042   2.056   2.072   2.081
  2.087   2.108   2.145   2.153   2.158   2.174   2.195   2.215
  2.234   2.242   2.255   2.270   2.281   2.301   2.335   2.344
  2.361   2.376   2.397   2.407   2.430   2.457   2.469   2.472
  2.488   2.514   2.521   2.534   2.536   2.540   2.544   2.562
  2.581   2.597   2.602   2.608   2.637   2.643   2.665   2.671
  2.687   2.692   2.710   2.718   2.734   2.743   2.756   2.772
  2.781   2.788   2.798   2.803   2.811   2.820   2.826   2.845
  2.852   2.854   2.872   2.892   2.901   2.912   2.930   2.946
  2.958   2.966   2.971   2.983   2.992   3.005   3.029   3.033
  3.041   3.052   3.060   3.087   3.110   3.119   3.142   3.158
  3.160   3.191   3.197   3.222   3.233   3.256   3.289   3.349
  3.392   3.414   3.428   3.509   3.552   3.567   3.593   3.771
  3.777   3.781   3.797   3.813   3.822   3.829   3.836   3.860
  3.872   3.936   3.957   4.026   4.040   4.081   4.126   4.209
  4.254   4.288   4.312   4.342   4.412   4.954   5.003   5.011
  5.037   5.055   5.089   5.128   5.137   5.181   5.207   5.309
  5.420   5.443   5.455   5.672   8.178  17.289  17.331  17.487
 23.786  23.832  23.840  23.870  23.900  23.920  23.942  23.949
 23.973  24.002  49.840  49.862  49.892  49.919  49.963 189.276
 --------------------------------------------------------------

          Ground-State Mulliken Net Atomic Charges

     Atom                 Charge (a.u.)
  ----------------------------------------
      1 C                     0.880055
      2 H                     0.227285
      3 C                    -0.622502
      4 H                     0.266940
      5 O                    -0.023486
      6 C                    -0.871754
      7 H                     0.215099
      8 H                     0.129195
      9 C                     0.560881
     10 H                     0.174885
     11 C                    -0.776821
     12 H                     0.140296
     13 H                     0.146869
     14 H                     0.142341
     15 C                    -0.825083
     16 H                     0.173388
     17 H                     0.155437
     18 C                    -0.353937
     19 H                     0.178413
     20 H                     0.185767
     21 C                    -0.135425
     22 C                    -0.708623
     23 C                    -0.583830
     24 H                     0.218962
     25 O                    -0.198194
     26 H                     0.187137
     27 H                     0.238415
     28 H                     0.274874
     29 H                     0.141481
     30 H                     0.191806
     31 H                     0.139322
     32 S                     0.348234
     33 O                    -0.079320
     34 O                    -0.179621
     35 O                    -0.248552
     36 H                     0.290065
  ----------------------------------------
  Sum of atomic charges =     0.000000

 -----------------------------------------------------------------
                    Cartesian Multipole Moments
 -----------------------------------------------------------------
    Charge (ESU x 10^10)
                 0.0000
    Dipole Moment (Debye)
         X       5.3857      Y      -2.7222      Z      -0.3974
       Tot       6.0477
    Quadrupole Moments (Debye-Ang)
        XX    -116.3429     XY       5.9253     YY    -104.8519
        XZ       2.2708     YZ       0.2114     ZZ    -110.4062
    Octopole Moments (Debye-Ang^2)
       XXX       9.1618    XXY     -19.5612    XYY       3.6470
       YYY     -98.0223    XXZ     -12.6114    XYZ       2.4258
       YYZ      -3.4302    XZZ      -0.0349    YZZ       0.0778
       ZZZ      11.2301
    Hexadecapole Moments (Debye-Ang^3)
      XXXX   -3344.2547   XXXY     106.5995   XXYY   -1003.0637
      XYYY     240.0956   YYYY   -2245.4099   XXXZ       6.9215
      XXYZ     -18.6899   XYYZ      22.1830   YYYZ     -31.8448
      XXZZ    -630.9214   XYZZ      17.4087   YYZZ    -459.7236
      XZZZ     -33.0701   YZZZ     -44.0337   ZZZZ    -390.0562
 -----------------------------------------------------------------
 Calculating analytic gradient of the SCF energy
 Gradient of SCF Energy
            1           2           3           4           5           6
    1   0.0001560  -0.0000090   0.0000316   0.0000425  -0.0002171   0.0002451
    2   0.0001611  -0.0000543   0.0002092  -0.0000797  -0.0001180   0.0001241
    3  -0.0000028  -0.0000077   0.0001451   0.0000226  -0.0000641  -0.0000453
            7           8           9          10          11          12
    1  -0.0000462   0.0000670  -0.0000275   0.0000042   0.0000815   0.0000316
    2  -0.0000476   0.0000154   0.0000101   0.0000131  -0.0000590  -0.0000267
    3  -0.0000311  -0.0000204   0.0000517  -0.0000036   0.0000116  -0.0000325
           13          14          15          16          17          18
    1   0.0000156  -0.0000005   0.0000359   0.0000095  -0.0000046   0.0000581
    2  -0.0000280  -0.0000053  -0.0000826  -0.0000457  -0.0000281   0.0000421
    3  -0.0000330  -0.0000646  -0.0000449  -0.0000107  -0.0000182   0.0000046
           19          20          21          22          23          24
    1  -0.0000308  -0.0000327  -0.0001517  -0.0000295   0.0000041   0.0000433
    2  -0.0001008   0.0000211   0.0000044   0.0001638   0.0000152  -0.0000909
    3   0.0000260   0.0000033  -0.0001965  -0.0000504  -0.0001681   0.0000264
           25          26          27          28          29          30
    1  -0.0002892   0.0000035   0.0001917   0.0000247  -0.0000023   0.0000566
    2  -0.0000639  -0.0000369   0.0000115   0.0000420   0.0000126  -0.0000450
    3  -0.0001148   0.0000461   0.0002141   0.0002396   0.0000317   0.0000367
           31          32          33          34          35          36
    1  -0.0000452  -0.0000149  -0.0001081  -0.0000931   0.0001410  -0.0001413
    2  -0.0000028  -0.0000719  -0.0000245   0.0000030   0.0000496   0.0001134
    3   0.0000347  -0.0000093   0.0001848  -0.0000596  -0.0000373  -0.0000639
 Max gradient component =       2.892E-04
 RMS gradient           =       8.872E-05
 Gradient time:  CPU 197.97 s  wall 33.37 s
 Geometry Optimization Parameters
   NAtoms,    NIC,     NZ,  NCons,   NDum,   NFix, NCnnct, MaxDiis
       36     279       0       0       0       0       0       0

 Cartesian Hessian Update
 Hessian Updated using BFGS Update


** GEOMETRY OPTIMIZATION IN DELOCALIZED INTERNAL COORDINATES **
   Searching for a Minimum

   Optimization Cycle:  11

                       Coordinates (Angstroms)
     ATOM                X               Y               Z
      1  C         0.8619011079    1.0850385360    0.3194530804
      2  H         0.9430993491    1.1096718430    1.4154022764
      3  C         0.5401212004   -0.3630375368   -0.0865452876
      4  H         0.3583888418   -0.4026623944   -1.1642789270
      5  O        -0.7059609840   -0.8220854677    0.5945446191
      6  C         1.6070080829   -1.3764661073    0.3137602519
      7  H         1.6508777305   -1.4187112175    1.4085337159
      8  H         1.2995907358   -2.3677060890   -0.0331165683
      9  C         2.9920696298   -1.0161483340   -0.2442932088
     10  H         2.9344184982   -1.0457715464   -1.3417968036
     11  C         4.0519563869   -2.0294926674    0.1983223788
     12  H         3.8009692000   -3.0407800822   -0.1352232084
     13  H         5.0328091998   -1.7763274801   -0.2139068991
     14  H         4.1432841971   -2.0502752821    1.2892540887
     15  C         3.3420544794    0.4177075536    0.1686019900
     16  H         4.3033979836    0.7101699668   -0.2668006932
     17  H         3.4686799961    0.4554804055    1.2591261672
     18  C         2.2599172393    1.4164719678   -0.2548957236
     19  H         2.5478228857    2.4196273359    0.0638068642
     20  H         2.2053847848    1.4476416437   -1.3507454843
     21  C        -0.2462484455    2.0895989501   -0.1276374053
     22  C         0.2522830142    3.5051908487   -0.4576145989
     23  C        -1.3749094306    2.2027286702    0.9206897028
     24  H        -1.5862770916    1.2382982844    1.3882837698
     25  O        -2.5654594483    2.7637978308    0.3712909328
     26  H        -1.0652655581    2.8865792239    1.7173976382
     27  H        -2.9353022371    2.1182743513   -0.2419816844
     28  H        -0.7030600345    1.6834636854   -1.0373136817
     29  H         0.7782135256    3.9537735093    0.3922784312
     30  H        -0.6080178628    4.1386392240   -0.6833081256
     31  H         0.9195297386    3.5293302809   -1.3216584952
     32  S        -2.0050888749   -1.2480960812   -0.2356578076
     33  O        -2.9612273958   -1.6995353480    0.7462023679
     34  O        -2.3232746483   -0.2512169256   -1.2331214902
     35  O        -1.4739514136   -2.5384949176   -1.0881131964
     36  H        -1.5597851423   -3.3288560076   -0.5332339920
   Point Group: c1    Number of degrees of freedom:   102


   Energy is  -1167.607077668

 Hessian Updated using BFGS Update

102 Hessian modes will be used to form the next step
  Hessian Eigenvalues:
     0.002026    0.003934    0.005414    0.005628    0.006543    0.007737
     0.008550    0.011664    0.014204    0.016787    0.018122    0.020712
     0.022841    0.034530    0.036915    0.038967    0.040243    0.043500
     0.044842    0.046246    0.048208    0.049195    0.049552    0.050826
     0.053194    0.054244    0.054845    0.055039    0.055475    0.056163
     0.056515    0.057122    0.058738    0.061023    0.068791    0.080227
     0.082870    0.084329    0.086489    0.094782    0.111349    0.116238
     0.134818    0.135810    0.147322    0.150257    0.153826    0.156167
     0.159314    0.159854    0.160005    0.160034    0.160045    0.160805
     0.162267    0.165760    0.170388    0.174552    0.179997    0.191583
     0.201650    0.214887    0.232885    0.243055    0.251118    0.261306
     0.267496    0.273949    0.281276    0.284426    0.290567    0.291188
     0.296386    0.298802    0.304399    0.331010    0.338086    0.338405
     0.338894    0.339212    0.339263    0.339646    0.339838    0.340501
     0.340831    0.341492    0.341678    0.342042    0.342109    0.342256
     0.342408    0.343743    0.345335    0.361049    0.427098    0.433133
     0.478362    0.491608    0.513444    0.530763    0.969172    0.992027

 Minimum Search - Taking Simple RFO Step
 Searching for Lamda that Minimizes Along All modes
 Value Taken    Lamda =  -0.00002595
 Step Taken.  Stepsize is  0.079551

                             Maximum     Tolerance    Cnvgd?
         Gradient           0.000791      0.000300      NO
         Displacement       0.028885      0.001200      NO
         Energy change     -0.000018      0.000001      NO


 New Cartesian Coordinates Obtained by Inverse Iteration

 Displacement from previous Coordinates is:  0.208325
 ----------------------------------------------------------------
             Standard Nuclear Orientation (Angstroms)
    I     Atom           X                Y                Z
 ----------------------------------------------------------------
    1      C       0.8600872703     1.0837176635     0.3189858989
    2      H       0.9418018627     1.1065097557     1.4149609366
    3      C       0.5382529708    -0.3636916815    -0.0895700194
    4      H       0.3622512550    -0.4001751926    -1.1685309951
    5      O      -0.7099145092    -0.8171437414     0.5846351687
    6      C       1.6044797707    -1.3770363874     0.3130320098
    7      H       1.6471308054    -1.4184750825     1.4079661217
    8      H       1.2977118668    -2.3685022357    -0.0339095226
    9      C       2.9896851430    -1.0155944214    -0.2436856057
   10      H       2.9325195638    -1.0448295831    -1.3412882606
   11      C       4.0499322555    -2.0284418496     0.1988309665
   12      H       3.7985460465    -3.0398420204    -0.1340096868
   13      H       5.0304531454    -1.7754452215    -0.2142419243
   14      H       4.1418962919    -2.0485597355     1.2897734753
   15      C       3.3392877866     0.4185239495     0.1694994479
   16      H       4.3005817696     0.7116014909    -0.2655884173
   17      H       3.4654805369     0.4564926497     1.2600753724
   18      C       2.2571008494     1.4169963774    -0.2547600900
   19      H       2.5441029231     2.4203467069     0.0646316524
   20      H       2.2040314852     1.4484536311    -1.3506317653
   21      C      -0.2505371651     2.0882284791    -0.1244510048
   22      C       0.2483173601     3.5011122036    -0.4628866959
   23      C      -1.3696066180     2.2058699786     0.9324112843
   24      H      -1.5919571955     1.2389661582     1.3897928360
   25      O      -2.5556687813     2.7919050276     0.3976699864
   26      H      -1.0458420124     2.8766642389     1.7345430797
   27      H      -2.9403875116     2.1612406782    -0.2215940519
   28      H      -0.7145468707     1.6800883618    -1.0298731794
   29      H       0.7790763652     3.9528446318     0.3824059323
   30      H      -0.6119979066     4.1352454444    -0.6867107837
   31      H       0.9112410058     3.5200318633    -1.3303005500
   32      S      -1.9999022050    -1.2554893430    -0.2561841669
   33      O      -2.9692483658    -1.6864921379     0.7218572061
   34      O      -2.3003225652    -0.2758967071    -1.2752298067
   35      O      -1.4603549906    -2.5623676437    -1.0767821683
   36      H      -1.5437323922    -3.3410356794    -0.5051376866
 ----------------------------------------------------------------
 Molecular Point Group                 C1    NOp =  1
 Largest Abelian Subgroup              C1    NOp =  1
 Nuclear Repulsion Energy =  1451.8691322373 hartrees
 There are       68 alpha and       68 beta electrons
 Applying Cartesian multipole field
    Component          Value
    ---------          -----
     (2,0,0)        1.00000E-11
     (0,2,0)        2.00000E-11
     (0,0,2)       -3.00000E-11
 Nucleus-field energy     =     0.0000000506 hartrees
 Requested basis set is 6-311++G(d,p)
 There are 203 shells and 500 basis functions
 A cutoff of  1.0D-11 yielded  16635 shell pairs
 There are     99883 function pairs (    105805 Cartesian)
 Smallest overlap matrix eigenvalue = 1.50E-06

 Q-Chem warning in module stvman/mkSTV.C, line 306:

 Overlap eigenvalue is smaller than square root of threshold
 Use THRESH >= 12 to get rid of this warning

 Guess MOs from SCF MO coefficient file

 -----------------------------------------------------------------------
  General SCF calculation program by
  Eric Jon Sundstrom, Paul Horn, Yuezhi Mao, Dmitri Zuev, Alec White,
  David Stuck, Shaama M.S., Shane Yost, Joonho Lee, David Small,
  Daniel Levine, Susi Lehtola, Hugh Burton, Evgeny Epifanovsky
 -----------------------------------------------------------------------
 Exchange:     0.2000 Hartree-Fock + 0.0800 Slater + 0.7200 B88
 Correlation:  0.1900 VWN1RPA + 0.8100 LYP
 Using SG-1 standard quadrature grid
 using 6 threads for integral computing
 -------------------------------------------------------
 OpenMP Integral computing Module                
 Release: version 2.0, May 2017, Q-Chem Inc. Pleasanton 
 -------------------------------------------------------
 -------------------------------------------------------
 OpenMP BLAS3 based DFT computing Module                
 Release: version 1.0, May 2013, Q-Chem Inc. Pittsburgh 
 -------------------------------------------------------
 A restricted SCF calculation will be
 performed using DIIS
 SCF converges when DIIS error is below 1.0e-08
 ---------------------------------------
  Cycle       Energy         DIIS error
 ---------------------------------------
    1   -1167.6053978692      1.91e-04  
    2   -1167.6070150421      5.92e-05  
    3   -1167.6068336263      1.09e-04  
    4   -1167.6070957680      8.01e-06  
    5   -1167.6070965114      5.78e-06  
    6   -1167.6070972277      1.02e-06  
    7   -1167.6070972469      4.69e-07  
    8   -1167.6070972513      1.08e-07  
    9   -1167.6070972516      3.10e-08  
   10   -1167.6070972517      1.20e-08  
   11   -1167.6070972516      3.75e-09  Convergence criterion met
 ---------------------------------------
 SCF time:   CPU 746.28s  wall 131.00s 
 SCF   energy in the final basis set =    -1167.6070972516
 Total energy in the final basis set =    -1167.6070972516

 --------------------------------------------------------------

                    Orbital Energies (a.u.)
 --------------------------------------------------------------

 Alpha MOs
 -- Occupied --
-89.136 -19.210 -19.199 -19.159 -19.158 -19.115 -10.263 -10.210
-10.197 -10.194 -10.190 -10.184 -10.181 -10.180 -10.174 -10.158
 -8.193  -6.157  -6.156  -6.154  -1.210  -1.086  -1.071  -1.060
 -1.016  -0.868  -0.814  -0.780  -0.759  -0.701  -0.693  -0.678
 -0.649  -0.627  -0.594  -0.582  -0.578  -0.546  -0.526  -0.504
 -0.500  -0.485  -0.476  -0.467  -0.462  -0.448  -0.448  -0.427
 -0.418  -0.414  -0.410  -0.403  -0.399  -0.395  -0.385  -0.373
 -0.367  -0.366  -0.363  -0.356  -0.351  -0.347  -0.342  -0.338
 -0.329  -0.321  -0.305  -0.270
 -- Virtual --
 -0.035  -0.015  -0.007  -0.003   0.007   0.014   0.019   0.022
  0.028   0.030   0.036   0.038   0.043   0.047   0.048   0.053
  0.055   0.061   0.064   0.070   0.074   0.077   0.080   0.084
  0.086   0.088   0.091   0.098   0.101   0.103   0.104   0.110
  0.115   0.118   0.120   0.123   0.126   0.127   0.130   0.132
  0.136   0.137   0.138   0.143   0.145   0.149   0.153   0.154
  0.157   0.158   0.160   0.162   0.168   0.168   0.172   0.174
  0.179   0.186   0.187   0.188   0.189   0.192   0.196   0.201
  0.202   0.205   0.211   0.215   0.217   0.220   0.226   0.228
  0.238   0.240   0.246   0.249   0.250   0.258   0.260   0.265
  0.267   0.271   0.275   0.282   0.283   0.289   0.294   0.298
  0.301   0.301   0.307   0.317   0.319   0.324   0.328   0.329
  0.333   0.336   0.340   0.345   0.346   0.350   0.354   0.359
  0.361   0.364   0.371   0.376   0.381   0.386   0.391   0.397
  0.400   0.407   0.416   0.434   0.437   0.447   0.454   0.464
  0.472   0.473   0.482   0.488   0.489   0.498   0.502   0.507
  0.520   0.528   0.536   0.544   0.564   0.569   0.585   0.592
  0.603   0.609   0.616   0.618   0.625   0.628   0.633   0.640
  0.642   0.659   0.663   0.672   0.680   0.683   0.706   0.711
  0.717   0.726   0.734   0.741   0.746   0.749   0.759   0.762
  0.770   0.773   0.780   0.781   0.787   0.790   0.796   0.804
  0.809   0.821   0.824   0.842   0.855   0.878   0.905   0.909
  0.927   0.940   0.962   0.979   0.981   0.991   1.016   1.024
  1.038   1.053   1.062   1.070   1.084   1.087   1.108   1.118
  1.136   1.143   1.146   1.156   1.160   1.178   1.183   1.196
  1.201   1.207   1.218   1.230   1.231   1.245   1.259   1.280
  1.292   1.307   1.326   1.338   1.347   1.384   1.397   1.414
  1.417   1.435   1.450   1.463   1.481   1.491   1.503   1.510
  1.528   1.542   1.550   1.555   1.558   1.565   1.579   1.586
  1.591   1.593   1.606   1.610   1.614   1.619   1.623   1.636
  1.647   1.655   1.659   1.669   1.682   1.688   1.698   1.701
  1.710   1.733   1.738   1.743   1.751   1.764   1.771   1.774
  1.778   1.804   1.808   1.820   1.831   1.849   1.860   1.867
  1.883   1.886   1.897   1.904   1.926   1.937   1.956   1.981
  1.989   2.003   2.017   2.020   2.041   2.057   2.071   2.080
  2.088   2.108   2.145   2.154   2.158   2.175   2.194   2.215
  2.235   2.242   2.255   2.269   2.281   2.302   2.335   2.344
  2.360   2.376   2.398   2.407   2.430   2.457   2.469   2.472
  2.488   2.514   2.522   2.534   2.536   2.539   2.544   2.562
  2.579   2.596   2.603   2.608   2.636   2.644   2.666   2.672
  2.688   2.693   2.710   2.718   2.734   2.743   2.757   2.772
  2.781   2.788   2.799   2.804   2.812   2.819   2.829   2.845
  2.850   2.854   2.872   2.893   2.901   2.912   2.932   2.946
  2.958   2.965   2.970   2.984   2.991   3.006   3.029   3.032
  3.042   3.052   3.061   3.087   3.110   3.121   3.142   3.157
  3.159   3.191   3.199   3.222   3.233   3.258   3.289   3.350
  3.391   3.415   3.429   3.509   3.551   3.568   3.593   3.771
  3.778   3.781   3.797   3.813   3.822   3.829   3.837   3.860
  3.873   3.939   3.958   4.026   4.039   4.081   4.126   4.210
  4.255   4.289   4.312   4.343   4.412   4.954   5.003   5.011
  5.037   5.053   5.088   5.127   5.136   5.183   5.208   5.309
  5.418   5.443   5.457   5.670   8.177  17.288  17.331  17.488
 23.786  23.832  23.840  23.870  23.898  23.921  23.942  23.949
 23.973  24.002  49.839  49.861  49.892  49.919  49.961 189.276
 --------------------------------------------------------------

          Ground-State Mulliken Net Atomic Charges

     Atom                 Charge (a.u.)
  ----------------------------------------
      1 C                     0.911226
      2 H                     0.227312
      3 C                    -0.619165
      4 H                     0.266225
      5 O                    -0.025260
      6 C                    -0.880988
      7 H                     0.214858
      8 H                     0.128846
      9 C                     0.558030
     10 H                     0.175080
     11 C                    -0.776410
     12 H                     0.140137
     13 H                     0.146757
     14 H                     0.142233
     15 C                    -0.825325
     16 H                     0.173371
     17 H                     0.155412
     18 C                    -0.351373
     19 H                     0.178331
     20 H                     0.185311
     21 C                    -0.186539
     22 C                    -0.701603
     23 C                    -0.573184
     24 H                     0.217777
     25 O                    -0.200045
     26 H                     0.188545
     27 H                     0.240002
     28 H                     0.276680
     29 H                     0.140866
     30 H                     0.191797
     31 H                     0.138916
     32 S                     0.359809
     33 O                    -0.080722
     34 O                    -0.177960
     35 O                    -0.248737
     36 H                     0.289790
  ----------------------------------------
  Sum of atomic charges =     0.000000

 -----------------------------------------------------------------
                    Cartesian Multipole Moments
 -----------------------------------------------------------------
    Charge (ESU x 10^10)
                 0.0000
    Dipole Moment (Debye)
         X       5.3284      Y      -2.7069      Z      -0.3481
       Tot       5.9867
    Quadrupole Moments (Debye-Ang)
        XX    -116.1570     XY       5.7605     YY    -104.9434
        XZ       2.2258     YZ      -0.1724     ZZ    -110.5073
    Octopole Moments (Debye-Ang^2)
       XXX       7.6482    XXY     -18.5048    XYY       3.4784
       YYY     -98.6797    XXZ     -12.2853    XYZ       3.3506
       YYZ      -2.7890    XZZ       0.0378    YZZ       0.0734
       ZZZ      12.7445
    Hexadecapole Moments (Debye-Ang^3)
      XXXX   -3331.9378   XXXY     103.4658   XXYY   -1002.1417
      XYYY     241.7881   YYYY   -2258.1692   XXXZ       5.1370
      XXYZ     -22.2215   XYYZ      21.9663   YYYZ     -41.0062
      XXZZ    -630.3497   XYZZ      18.2408   YYZZ    -462.4164
      XZZZ     -35.6731   YZZZ     -48.4682   ZZZZ    -393.8738
 -----------------------------------------------------------------
 Calculating analytic gradient of the SCF energy
 Gradient of SCF Energy
            1           2           3           4           5           6
    1   0.0005261   0.0000032  -0.0006998   0.0000852   0.0006691   0.0003530
    2   0.0000978  -0.0000227  -0.0002502   0.0000056   0.0003500   0.0000523
    3   0.0000896  -0.0000034   0.0004226  -0.0000673  -0.0001061  -0.0001085
            7           8           9          10          11          12
    1  -0.0000217  -0.0000095  -0.0001365  -0.0000055   0.0000814   0.0000029
    2  -0.0000214   0.0000032  -0.0000024   0.0000169  -0.0000434  -0.0000039
    3   0.0000034  -0.0000074   0.0001405  -0.0000375  -0.0000300  -0.0000318
           13          14          15          16          17          18
    1  -0.0000006  -0.0000043   0.0000743  -0.0000166   0.0000122  -0.0001682
    2  -0.0000206   0.0000070  -0.0000690   0.0000261  -0.0000178  -0.0000785
    3  -0.0000454  -0.0000366   0.0000066  -0.0000162  -0.0000107  -0.0000717
           19          20          21          22          23          24
    1  -0.0000603   0.0000311  -0.0003810   0.0000327   0.0002516   0.0001231
    2  -0.0000100   0.0000289   0.0001648  -0.0001770  -0.0001297  -0.0001134
    3   0.0000630   0.0000044  -0.0001334  -0.0000840  -0.0000740   0.0000790
           25          26          27          28          29          30
    1  -0.0002696  -0.0001193   0.0001344  -0.0000034  -0.0000118  -0.0000181
    2   0.0001188   0.0000144  -0.0000099   0.0000743   0.0000313  -0.0000403
    3  -0.0001712   0.0000148   0.0001164   0.0001329   0.0000645   0.0000603
           31          32          33          34          35          36
    1  -0.0000573  -0.0004169  -0.0000252   0.0000783   0.0000527  -0.0000858
    2  -0.0000252  -0.0001175  -0.0000308  -0.0000505   0.0002100   0.0000328
    3   0.0000475  -0.0006797   0.0002391   0.0001597   0.0001671  -0.0000961
 Max gradient component =       6.998E-04
 RMS gradient           =       1.738E-04
 Gradient time:  CPU 198.17 s  wall 33.40 s
 Geometry Optimization Parameters
   NAtoms,    NIC,     NZ,  NCons,   NDum,   NFix, NCnnct, MaxDiis
       36     279       0       0       0       0       0       0

 Cartesian Hessian Update
 Hessian Updated using BFGS Update


** GEOMETRY OPTIMIZATION IN DELOCALIZED INTERNAL COORDINATES **
   Searching for a Minimum

   Optimization Cycle:  12

                       Coordinates (Angstroms)
     ATOM                X               Y               Z
      1  C         0.8600872703    1.0837176635    0.3189858989
      2  H         0.9418018627    1.1065097557    1.4149609366
      3  C         0.5382529708   -0.3636916815   -0.0895700194
      4  H         0.3622512550   -0.4001751926   -1.1685309951
      5  O        -0.7099145092   -0.8171437414    0.5846351687
      6  C         1.6044797707   -1.3770363874    0.3130320098
      7  H         1.6471308054   -1.4184750825    1.4079661217
      8  H         1.2977118668   -2.3685022357   -0.0339095226
      9  C         2.9896851430   -1.0155944214   -0.2436856057
     10  H         2.9325195638   -1.0448295831   -1.3412882606
     11  C         4.0499322555   -2.0284418496    0.1988309665
     12  H         3.7985460465   -3.0398420204   -0.1340096868
     13  H         5.0304531454   -1.7754452215   -0.2142419243
     14  H         4.1418962919   -2.0485597355    1.2897734753
     15  C         3.3392877866    0.4185239495    0.1694994479
     16  H         4.3005817696    0.7116014909   -0.2655884173
     17  H         3.4654805369    0.4564926497    1.2600753724
     18  C         2.2571008494    1.4169963774   -0.2547600900
     19  H         2.5441029231    2.4203467069    0.0646316524
     20  H         2.2040314852    1.4484536311   -1.3506317653
     21  C        -0.2505371651    2.0882284791   -0.1244510048
     22  C         0.2483173601    3.5011122036   -0.4628866959
     23  C        -1.3696066180    2.2058699786    0.9324112843
     24  H        -1.5919571955    1.2389661582    1.3897928360
     25  O        -2.5556687813    2.7919050276    0.3976699864
     26  H        -1.0458420124    2.8766642389    1.7345430797
     27  H        -2.9403875116    2.1612406782   -0.2215940519
     28  H        -0.7145468707    1.6800883618   -1.0298731794
     29  H         0.7790763652    3.9528446318    0.3824059323
     30  H        -0.6119979066    4.1352454444   -0.6867107837
     31  H         0.9112410058    3.5200318633   -1.3303005500
     32  S        -1.9999022050   -1.2554893430   -0.2561841669
     33  O        -2.9692483658   -1.6864921379    0.7218572061
     34  O        -2.3003225652   -0.2758967071   -1.2752298067
     35  O        -1.4603549906   -2.5623676437   -1.0767821683
     36  H        -1.5437323922   -3.3410356794   -0.5051376866
   Point Group: c1    Number of degrees of freedom:   102


   Energy is  -1167.607097252

 Hessian Updated using BFGS Update

102 Hessian modes will be used to form the next step
  Hessian Eigenvalues:
     0.000921    0.003894    0.005145    0.005637    0.006527    0.007782
     0.008586    0.009430    0.014215    0.016820    0.018115    0.020683
     0.022650    0.034104    0.036921    0.038779    0.040235    0.044519
     0.044621    0.046388    0.048337    0.049092    0.049549    0.050936
     0.053802    0.054220    0.054832    0.055016    0.055483    0.056187
     0.057065    0.057291    0.058581    0.061024    0.069233    0.080222
     0.082982    0.084429    0.086467    0.095065    0.111171    0.116495
     0.134553    0.141715    0.149683    0.151456    0.153887    0.156258
     0.159302    0.159811    0.160002    0.160040    0.160268    0.160754
     0.161493    0.165369    0.170664    0.174259    0.183134    0.191852
     0.212777    0.214525    0.232699    0.243085    0.250993    0.264536
     0.267536    0.275097    0.281660    0.289209    0.290901    0.294544
     0.296352    0.299642    0.304148    0.332726    0.338072    0.338348
     0.338723    0.339174    0.339262    0.339605    0.339811    0.340489
     0.341160    0.341499    0.341719    0.342108    0.342199    0.342303
     0.342407    0.343662    0.345755    0.368608    0.426934    0.467624
     0.489839    0.491948    0.513535    0.521960    0.973720    0.990236

 Minimum Search - Taking Simple RFO Step
 Searching for Lamda that Minimizes Along All modes
 Value Taken    Lamda =  -0.00004835
 Step Taken.  Stepsize is  0.191739

                             Maximum     Tolerance    Cnvgd?
         Gradient           0.000978      0.000300      NO
         Displacement       0.071305      0.001200      NO
         Energy change     -0.000020      0.000001      NO


 New Cartesian Coordinates Obtained by Inverse Iteration

 Displacement from previous Coordinates is:  0.514455
 ----------------------------------------------------------------
             Standard Nuclear Orientation (Angstroms)
    I     Atom           X                Y                Z
 ----------------------------------------------------------------
    1      C       0.8549022086     1.0828429848     0.3138027403
    2      H       0.9376574212     1.1003460962     1.4098589778
    3      C       0.5329748898    -0.3629938380    -0.1008760123
    4      H       0.3683489579    -0.3934508290    -1.1819598312
    5      O      -0.7204511836    -0.8068479916     0.5589874751
    6      C       1.5965946217    -1.3768390612     0.3073352360
    7      H       1.6347350208    -1.4172460550     1.4025679466
    8      H       1.2917521155    -2.3684169683    -0.0409713962
    9      C       2.9838592009    -1.0143619305    -0.2437311339
   10      H       2.9307259461    -1.0435749496    -1.3415957788
   11      C       4.0430233255    -2.0262695232     0.2028768097
   12      H       3.7923977093    -3.0379943952    -0.1294393755
   13      H       5.0246474621    -1.7735632337    -0.2076551838
   14      H       4.1319021612    -2.0451027110     1.2941912347
   15      C       3.3321981645     0.4202294858     0.1701798566
   16      H       4.2947267104     0.7131072954    -0.2622757257
   17      H       3.4553030029     0.4587257075     1.2611053392
   18      C       2.2513298302     1.4188469202    -0.2574676625
   19      H       2.5377511174     2.4224754665     0.0621341159
   20      H       2.2017913731     1.4497287898    -1.3534523314
   21      C      -0.2592208361     2.0891612143    -0.1195480608
   22      C       0.2403956619     3.4982676770    -0.4711903993
   23      C      -1.3562448177     2.2122990352     0.9574980046
   24      H      -1.6073229953     1.2388540610     1.3848130145
   25      O      -2.5299142817     2.8584225043     0.4629506830
   26      H      -0.9972320381     2.8452352450     1.7752952646
   27      H      -2.9513126498     2.2658027593    -0.1690946542
   28      H      -0.7389206180     1.6786075731    -1.0163896367
   29      H       0.7821086488     3.9532381946     0.3654387803
   30      H      -0.6191870494     4.1354469939    -0.6888420564
   31      H       0.8941020498     3.5089900997    -1.3456381314
   32      S      -1.9869762631    -1.2800096933    -0.3029365496
   33      O      -2.9873457221    -1.6611606469     0.6642947029
   34      O      -2.2474800652    -0.3486984266    -1.3752860561
   35      O      -1.4279771139    -2.6261990070    -1.0421269996
   36      H      -1.5036927253    -3.3720782168    -0.4271482130
 ----------------------------------------------------------------
 Molecular Point Group                 C1    NOp =  1
 Largest Abelian Subgroup              C1    NOp =  1
 Nuclear Repulsion Energy =  1450.2039019750 hartrees
 There are       68 alpha and       68 beta electrons
 Applying Cartesian multipole field
    Component          Value
    ---------          -----
     (2,0,0)        1.00000E-11
     (0,2,0)        2.00000E-11
     (0,0,2)       -3.00000E-11
 Nucleus-field energy     =     0.0000000507 hartrees
 Requested basis set is 6-311++G(d,p)
 There are 203 shells and 500 basis functions
 A cutoff of  1.0D-11 yielded  16620 shell pairs
 There are     99804 function pairs (    105718 Cartesian)
 Smallest overlap matrix eigenvalue = 1.50E-06

 Q-Chem warning in module stvman/mkSTV.C, line 306:

 Overlap eigenvalue is smaller than square root of threshold
 Use THRESH >= 12 to get rid of this warning

 Guess MOs from SCF MO coefficient file

 -----------------------------------------------------------------------
  General SCF calculation program by
  Eric Jon Sundstrom, Paul Horn, Yuezhi Mao, Dmitri Zuev, Alec White,
  David Stuck, Shaama M.S., Shane Yost, Joonho Lee, David Small,
  Daniel Levine, Susi Lehtola, Hugh Burton, Evgeny Epifanovsky
 -----------------------------------------------------------------------
 Exchange:     0.2000 Hartree-Fock + 0.0800 Slater + 0.7200 B88
 Correlation:  0.1900 VWN1RPA + 0.8100 LYP
 Using SG-1 standard quadrature grid
 using 6 threads for integral computing
 -------------------------------------------------------
 OpenMP Integral computing Module                
 Release: version 2.0, May 2017, Q-Chem Inc. Pleasanton 
 -------------------------------------------------------
 -------------------------------------------------------
 OpenMP BLAS3 based DFT computing Module                
 Release: version 1.0, May 2013, Q-Chem Inc. Pittsburgh 
 -------------------------------------------------------
 A restricted SCF calculation will be
 performed using DIIS
 SCF converges when DIIS error is below 1.0e-08
 ---------------------------------------
  Cycle       Energy         DIIS error
 ---------------------------------------
    1   -1167.5967739190      4.70e-04  
    2   -1167.6065958341      1.51e-04  
    3   -1167.6054359186      2.76e-04  
    4   -1167.6071194765      1.94e-05  
    5   -1167.6071234131      1.46e-05  
    6   -1167.6071279651      2.29e-06  
    7   -1167.6071280552      1.17e-06  
    8   -1167.6071280836      2.41e-07  
    9   -1167.6071280850      7.57e-08  
   10   -1167.6071280850      2.82e-08  
   11   -1167.6071280850      9.36e-09  Convergence criterion met
 ---------------------------------------
 SCF time:   CPU 745.96s  wall 131.00s 
 SCF   energy in the final basis set =    -1167.6071280850
 Total energy in the final basis set =    -1167.6071280850

 --------------------------------------------------------------

                    Orbital Energies (a.u.)
 --------------------------------------------------------------

 Alpha MOs
 -- Occupied --
-89.136 -19.210 -19.199 -19.159 -19.158 -19.116 -10.262 -10.210
-10.197 -10.194 -10.189 -10.183 -10.180 -10.180 -10.174 -10.158
 -8.193  -6.156  -6.155  -6.154  -1.209  -1.086  -1.071  -1.060
 -1.017  -0.868  -0.814  -0.779  -0.759  -0.701  -0.693  -0.679
 -0.649  -0.627  -0.594  -0.582  -0.578  -0.546  -0.525  -0.504
 -0.500  -0.485  -0.476  -0.467  -0.461  -0.449  -0.448  -0.426
 -0.419  -0.414  -0.410  -0.403  -0.399  -0.395  -0.384  -0.373
 -0.367  -0.366  -0.362  -0.355  -0.351  -0.347  -0.342  -0.338
 -0.329  -0.321  -0.305  -0.271
 -- Virtual --
 -0.034  -0.015  -0.007  -0.003   0.007   0.014   0.018   0.022
  0.027   0.029   0.037   0.039   0.043   0.048   0.049   0.053
  0.055   0.062   0.063   0.069   0.074   0.077   0.080   0.084
  0.086   0.088   0.091   0.099   0.101   0.103   0.104   0.110
  0.113   0.118   0.120   0.123   0.126   0.128   0.130   0.133
  0.136   0.137   0.138   0.142   0.145   0.150   0.152   0.154
  0.156   0.158   0.161   0.162   0.167   0.168   0.172   0.174
  0.179   0.185   0.186   0.187   0.190   0.192   0.197   0.201
  0.202   0.206   0.212   0.214   0.218   0.220   0.226   0.229
  0.238   0.240   0.246   0.250   0.250   0.256   0.259   0.265
  0.267   0.270   0.275   0.282   0.283   0.288   0.294   0.298
  0.301   0.301   0.307   0.317   0.319   0.324   0.328   0.330
  0.332   0.336   0.340   0.344   0.345   0.349   0.354   0.359
  0.361   0.362   0.371   0.374   0.381   0.385   0.391   0.396
  0.398   0.406   0.416   0.433   0.438   0.445   0.453   0.464
  0.471   0.472   0.481   0.486   0.489   0.498   0.502   0.507
  0.520   0.529   0.536   0.545   0.565   0.570   0.582   0.593
  0.605   0.610   0.614   0.617   0.625   0.629   0.632   0.639
  0.642   0.660   0.662   0.675   0.680   0.684   0.705   0.712
  0.717   0.727   0.735   0.740   0.746   0.748   0.759   0.763
  0.770   0.773   0.779   0.781   0.787   0.790   0.797   0.805
  0.808   0.820   0.824   0.840   0.854   0.876   0.906   0.912
  0.930   0.941   0.961   0.979   0.982   0.991   1.016   1.024
  1.036   1.050   1.065   1.071   1.080   1.086   1.107   1.120
  1.135   1.142   1.145   1.158   1.160   1.177   1.185   1.193
  1.202   1.207   1.220   1.226   1.236   1.245   1.259   1.279
  1.291   1.307   1.327   1.337   1.346   1.384   1.396   1.415
  1.416   1.434   1.449   1.461   1.484   1.489   1.505   1.513
  1.529   1.539   1.548   1.556   1.558   1.564   1.579   1.585
  1.590   1.593   1.605   1.610   1.615   1.620   1.621   1.635
  1.646   1.654   1.659   1.670   1.682   1.684   1.696   1.699
  1.711   1.731   1.740   1.742   1.752   1.763   1.771   1.775
  1.779   1.802   1.810   1.820   1.828   1.847   1.861   1.864
  1.879   1.888   1.896   1.903   1.924   1.935   1.956   1.979
  1.990   2.003   2.015   2.019   2.039   2.056   2.071   2.079
  2.089   2.110   2.145   2.156   2.158   2.177   2.193   2.216
  2.235   2.243   2.255   2.268   2.280   2.302   2.334   2.345
  2.358   2.376   2.399   2.406   2.429   2.457   2.468   2.472
  2.488   2.515   2.523   2.534   2.535   2.539   2.544   2.563
  2.576   2.596   2.603   2.608   2.636   2.645   2.666   2.673
  2.689   2.693   2.711   2.720   2.732   2.744   2.758   2.772
  2.778   2.788   2.800   2.806   2.813   2.815   2.835   2.843
  2.849   2.856   2.870   2.894   2.901   2.910   2.935   2.949
  2.957   2.965   2.969   2.986   2.991   3.007   3.028   3.031
  3.042   3.052   3.064   3.087   3.109   3.121   3.140   3.156
  3.158   3.191   3.201   3.221   3.233   3.262   3.288   3.351
  3.389   3.416   3.431   3.509   3.550   3.569   3.592   3.771
  3.778   3.780   3.796   3.812   3.822   3.829   3.838   3.861
  3.875   3.943   3.957   4.027   4.036   4.080   4.126   4.210
  4.256   4.288   4.313   4.343   4.412   4.953   5.004   5.011
  5.036   5.048   5.086   5.123   5.134   5.187   5.209   5.309
  5.413   5.442   5.461   5.667   8.177  17.287  17.330  17.489
 23.788  23.833  23.841  23.870  23.895  23.921  23.943  23.950
 23.973  24.002  49.839  49.858  49.890  49.920  49.958 189.276
 --------------------------------------------------------------

          Ground-State Mulliken Net Atomic Charges

     Atom                 Charge (a.u.)
  ----------------------------------------
      1 C                     0.975057
      2 H                     0.227127
      3 C                    -0.622445
      4 H                     0.264537
      5 O                    -0.029063
      6 C                    -0.890127
      7 H                     0.214795
      8 H                     0.128679
      9 C                     0.549412
     10 H                     0.175887
     11 C                    -0.774700
     12 H                     0.139900
     13 H                     0.146638
     14 H                     0.142021
     15 C                    -0.823270
     16 H                     0.173347
     17 H                     0.155466
     18 C                    -0.345365
     19 H                     0.178081
     20 H                     0.184380
     21 C                    -0.290322
     22 C                    -0.687553
     23 C                    -0.550505
     24 H                     0.213522
     25 O                    -0.207777
     26 H                     0.191127
     27 H                     0.245455
     28 H                     0.277520
     29 H                     0.140249
     30 H                     0.191591
     31 H                     0.138243
     32 S                     0.387433
     33 O                    -0.083618
     34 O                    -0.174503
     35 O                    -0.250453
     36 H                     0.289235
  ----------------------------------------
  Sum of atomic charges =     0.000000

 -----------------------------------------------------------------
                    Cartesian Multipole Moments
 -----------------------------------------------------------------
    Charge (ESU x 10^10)
                 0.0000
    Dipole Moment (Debye)
         X       5.2183      Y      -2.6385      Z      -0.2212
       Tot       5.8516
    Quadrupole Moments (Debye-Ang)
        XX    -115.7149     XY       5.2775     YY    -105.1975
        XZ       2.0857     YZ      -1.1922     ZZ    -110.7734
    Octopole Moments (Debye-Ang^2)
       XXX       4.2678    XXY     -15.5950    XYY       3.2129
       YYY     -99.3622    XXZ     -11.3939    XYZ       5.6922
       YYZ      -1.1986    XZZ       0.2801    YZZ       0.1357
       ZZZ      16.3527
    Hexadecapole Moments (Debye-Ang^3)
      XXXX   -3300.6089   XXXY      92.9309   XXYY   -1000.3320
      XYYY     242.6452   YYYY   -2296.0386   XXXZ       1.1059
      XXYZ     -30.7683   XYYZ      21.6285   YYYZ     -64.7877
      XXZZ    -629.0023   XYZZ      19.6989   YYZZ    -470.3034
      XZZZ     -41.1506   YZZZ     -59.2193   ZZZZ    -403.2505
 -----------------------------------------------------------------
 Calculating analytic gradient of the SCF energy
 Gradient of SCF Energy
            1           2           3           4           5           6
    1   0.0008052   0.0000004  -0.0019433   0.0002220   0.0020974   0.0002624
    2   0.0000276   0.0000320  -0.0009012   0.0001209   0.0008789  -0.0000570
    3   0.0000131  -0.0000094   0.0008841  -0.0001673  -0.0001669  -0.0001401
            7           8           9          10          11          12
    1   0.0000116  -0.0001039  -0.0001904  -0.0000140   0.0000694  -0.0000409
    2   0.0000258  -0.0000124  -0.0000524   0.0000423   0.0000006   0.0000298
    3   0.0000329   0.0000111   0.0001477  -0.0000826  -0.0000967  -0.0000166
           13          14          15          16          17          18
    1  -0.0000257  -0.0000034   0.0000653  -0.0000381   0.0000239  -0.0004205
    2   0.0000017   0.0000110  -0.0000260   0.0000578  -0.0000043  -0.0001238
    3  -0.0000368   0.0000170   0.0000668  -0.0000185  -0.0000031  -0.0000477
           19          20          21          22          23          24
    1  -0.0000193   0.0001215  -0.0005109   0.0000624   0.0007986  -0.0000444
    2   0.0001048   0.0000263   0.0003399  -0.0004170  -0.0003104  -0.0000557
    3   0.0000410   0.0000254  -0.0000092  -0.0000727   0.0001737  -0.0000133
           25          26          27          28          29          30
    1  -0.0004022  -0.0001531   0.0002015  -0.0000234  -0.0000019  -0.0001038
    2   0.0000334   0.0000576   0.0001919  -0.0000578   0.0000894   0.0000164
    3  -0.0003709   0.0000302   0.0000496   0.0000427   0.0000708   0.0000599
           31          32          33          34          35          36
    1  -0.0000719  -0.0008394   0.0001864   0.0001290  -0.0001396   0.0000328
    2   0.0000010  -0.0000290  -0.0000877  -0.0002488   0.0003860  -0.0000916
    3   0.0000602  -0.0014482   0.0001388   0.0005303   0.0004113  -0.0001065
 Max gradient component =       2.097E-03
 RMS gradient           =       3.980E-04
 Gradient time:  CPU 197.69 s  wall 33.31 s
 Geometry Optimization Parameters
   NAtoms,    NIC,     NZ,  NCons,   NDum,   NFix, NCnnct, MaxDiis
       36     279       0       0       0       0       0       0

 Cartesian Hessian Update
 Hessian Updated using BFGS Update


** GEOMETRY OPTIMIZATION IN DELOCALIZED INTERNAL COORDINATES **
   Searching for a Minimum

   Optimization Cycle:  13

                       Coordinates (Angstroms)
     ATOM                X               Y               Z
      1  C         0.8549022086    1.0828429848    0.3138027403
      2  H         0.9376574212    1.1003460962    1.4098589778
      3  C         0.5329748898   -0.3629938380   -0.1008760123
      4  H         0.3683489579   -0.3934508290   -1.1819598312
      5  O        -0.7204511836   -0.8068479916    0.5589874751
      6  C         1.5965946217   -1.3768390612    0.3073352360
      7  H         1.6347350208   -1.4172460550    1.4025679466
      8  H         1.2917521155   -2.3684169683   -0.0409713962
      9  C         2.9838592009   -1.0143619305   -0.2437311339
     10  H         2.9307259461   -1.0435749496   -1.3415957788
     11  C         4.0430233255   -2.0262695232    0.2028768097
     12  H         3.7923977093   -3.0379943952   -0.1294393755
     13  H         5.0246474621   -1.7735632337   -0.2076551838
     14  H         4.1319021612   -2.0451027110    1.2941912347
     15  C         3.3321981645    0.4202294858    0.1701798566
     16  H         4.2947267104    0.7131072954   -0.2622757257
     17  H         3.4553030029    0.4587257075    1.2611053392
     18  C         2.2513298302    1.4188469202   -0.2574676625
     19  H         2.5377511174    2.4224754665    0.0621341159
     20  H         2.2017913731    1.4497287898   -1.3534523314
     21  C        -0.2592208361    2.0891612143   -0.1195480608
     22  C         0.2403956619    3.4982676770   -0.4711903993
     23  C        -1.3562448177    2.2122990352    0.9574980046
     24  H        -1.6073229953    1.2388540610    1.3848130145
     25  O        -2.5299142817    2.8584225043    0.4629506830
     26  H        -0.9972320381    2.8452352450    1.7752952646
     27  H        -2.9513126498    2.2658027593   -0.1690946542
     28  H        -0.7389206180    1.6786075731   -1.0163896367
     29  H         0.7821086488    3.9532381946    0.3654387803
     30  H        -0.6191870494    4.1354469939   -0.6888420564
     31  H         0.8941020498    3.5089900997   -1.3456381314
     32  S        -1.9869762631   -1.2800096933   -0.3029365496
     33  O        -2.9873457221   -1.6611606469    0.6642947029
     34  O        -2.2474800652   -0.3486984266   -1.3752860561
     35  O        -1.4279771139   -2.6261990070   -1.0421269996
     36  H        -1.5036927253   -3.3720782168   -0.4271482130
   Point Group: c1    Number of degrees of freedom:   102


   Energy is  -1167.607128085

 Hessian Updated using BFGS Update

102 Hessian modes will be used to form the next step
  Hessian Eigenvalues:
     0.000544    0.003919    0.004949    0.005633    0.006580    0.007721
     0.008571    0.008775    0.014214    0.017239    0.018724    0.021050
     0.023135    0.033870    0.037104    0.038678    0.040231    0.044077
     0.044600    0.046528    0.048456    0.049078    0.049548    0.050968
     0.053819    0.054307    0.054975    0.055238    0.055530    0.056184
     0.057066    0.057479    0.059637    0.061751    0.069417    0.080306
     0.082981    0.084451    0.086660    0.095043    0.111094    0.116614
     0.134376    0.141744    0.149594    0.151682    0.154489    0.156158
     0.159295    0.159717    0.160006    0.160184    0.160273    0.160462
     0.161056    0.165292    0.171074    0.174324    0.182088    0.191970
     0.211171    0.213383    0.232709    0.244395    0.250479    0.264555
     0.266933    0.276062    0.282727    0.288707    0.290903    0.293074
     0.296380    0.299696    0.304425    0.337395    0.338041    0.338237
     0.338843    0.339172    0.339426    0.339649    0.340307    0.340544
     0.341343    0.341476    0.342043    0.342187    0.342239    0.342364
     0.342512    0.344582    0.348959    0.390744    0.425665    0.468103
     0.489661    0.506205    0.514453    0.528048    0.979419    0.991178

 Minimum Search - Taking Simple RFO Step
 Searching for Lamda that Minimizes Along All modes
 Value Taken    Lamda =  -0.00005775
 Step Taken.  Stepsize is  0.235058

                             Maximum     Tolerance    Cnvgd?
         Gradient           0.000902      0.000300      NO
         Displacement       0.107979      0.001200      NO
         Energy change     -0.000031      0.000001      NO


 New Cartesian Coordinates Obtained by Inverse Iteration

 Displacement from previous Coordinates is:  0.708796
 ----------------------------------------------------------------
             Standard Nuclear Orientation (Angstroms)
    I     Atom           X                Y                Z
 ----------------------------------------------------------------
    1      C       0.8479002962     1.0826797308     0.3021356139
    2      H       0.9340287246     1.0914504325     1.3981587674
    3      C       0.5267605152    -0.3603297489    -0.1216696102
    4      H       0.3767303281    -0.3842573528    -1.2050207832
    5      O      -0.7373164245    -0.7924477679     0.5177858121
    6      C       1.5851443327    -1.3751227699     0.2970898293
    7      H       1.6147418074    -1.4135213603     1.3927189279
    8      H       1.2836727740    -2.3669998429    -0.0531083502
    9      C       2.9769420294    -1.0128636313    -0.2437168047
   10      H       2.9323796257    -1.0459223510    -1.3418287370
   11      C       4.0329794284    -2.0222547037     0.2150403591
   12      H       3.7853299148    -3.0353318131    -0.1152815911
   13      H       5.0177143399    -1.7705278217    -0.1885281422
   14      H       4.1133377176    -2.0368744719     1.3071524949
   15      C       3.3227095352     0.4236215529     0.1674998193
   16      H       4.2873757609     0.7151366834    -0.2610922947
   17      H       3.4405437620     0.4657078196     1.2589056011
   18      C       2.2437325280     1.4211839998    -0.2675546339
   19      H       2.5295452254     2.4258824004     0.0494750434
   20      H       2.1975992174     1.4481806691    -1.3637625177
   21      C      -0.2705646883     2.0922161475    -0.1141436994
   22      C       0.2298573040     3.4977497477    -0.4785875775
   23      C      -1.3353030396     2.2183123925     0.9929782398
   24      H      -1.6151839822     1.2389756810     1.3873688110
   25      O      -2.4956433870     2.9304965211     0.5584760830
   26      H      -0.9300260403     2.8046064696     1.8238435708
   27      H      -2.9663566656     2.3832636794    -0.0792536840
   28      H      -0.7723018572     1.6823954287    -1.0001769834
   29      H       0.7863828297     3.9532490647     0.3478889867
   30      H      -0.6281780689     4.1400526143    -0.6861407726
   31      H       0.8715009008     3.5001589314    -1.3620438243
   32      S      -1.9682002467    -1.3129686331    -0.3713780562
   33      O      -3.0171847552    -1.6175288141     0.5709448097
   34      O      -2.1627331874    -0.4551800033    -1.5152780108
   35      O      -1.3908584528    -2.7120454616    -0.9885063596
   36      H      -1.4671088615    -3.4053227924    -0.3146853430
 ----------------------------------------------------------------
 Molecular Point Group                 C1    NOp =  1
 Largest Abelian Subgroup              C1    NOp =  1
 Nuclear Repulsion Energy =  1448.1067900632 hartrees
 There are       68 alpha and       68 beta electrons
 Applying Cartesian multipole field
    Component          Value
    ---------          -----
     (2,0,0)        1.00000E-11
     (0,2,0)        2.00000E-11
     (0,0,2)       -3.00000E-11
 Nucleus-field energy     =     0.0000000507 hartrees
 Requested basis set is 6-311++G(d,p)
 There are 203 shells and 500 basis functions
 A cutoff of  1.0D-11 yielded  16615 shell pairs
 There are     99750 function pairs (    105663 Cartesian)
 Smallest overlap matrix eigenvalue = 1.49E-06

 Q-Chem warning in module stvman/mkSTV.C, line 306:

 Overlap eigenvalue is smaller than square root of threshold
 Use THRESH >= 12 to get rid of this warning

 Guess MOs from SCF MO coefficient file

 -----------------------------------------------------------------------
  General SCF calculation program by
  Eric Jon Sundstrom, Paul Horn, Yuezhi Mao, Dmitri Zuev, Alec White,
  David Stuck, Shaama M.S., Shane Yost, Joonho Lee, David Small,
  Daniel Levine, Susi Lehtola, Hugh Burton, Evgeny Epifanovsky
 -----------------------------------------------------------------------
 Exchange:     0.2000 Hartree-Fock + 0.0800 Slater + 0.7200 B88
 Correlation:  0.1900 VWN1RPA + 0.8100 LYP
 Using SG-1 standard quadrature grid
 using 6 threads for integral computing
 -------------------------------------------------------
 OpenMP Integral computing Module                
 Release: version 2.0, May 2017, Q-Chem Inc. Pleasanton 
 -------------------------------------------------------
 -------------------------------------------------------
 OpenMP BLAS3 based DFT computing Module                
 Release: version 1.0, May 2013, Q-Chem Inc. Pittsburgh 
 -------------------------------------------------------
 A restricted SCF calculation will be
 performed using DIIS
 SCF converges when DIIS error is below 1.0e-08
 ---------------------------------------
  Cycle       Energy         DIIS error
 ---------------------------------------
    1   -1167.5856289628      6.80e-04  
    2   -1167.6060670061      2.20e-04  
    3   -1167.6036111472      4.02e-04  
    4   -1167.6071836282      2.72e-05  
    5   -1167.6071902200      2.17e-05  
    6   -1167.6072002927      2.99e-06  
    7   -1167.6072004320      1.69e-06  
    8   -1167.6072004917      3.16e-07  
    9   -1167.6072004939      1.03e-07  
   10   -1167.6072004942      3.93e-08  
   11   -1167.6072004943      1.23e-08  
   12   -1167.6072004942      2.32e-09  Convergence criterion met
 ---------------------------------------
 SCF time:   CPU 812.34s  wall 143.00s 
 SCF   energy in the final basis set =    -1167.6072004942
 Total energy in the final basis set =    -1167.6072004942

 --------------------------------------------------------------

                    Orbital Energies (a.u.)
 --------------------------------------------------------------

 Alpha MOs
 -- Occupied --
-89.135 -19.209 -19.199 -19.159 -19.157 -19.118 -10.261 -10.211
-10.197 -10.193 -10.189 -10.183 -10.181 -10.180 -10.174 -10.158
 -8.192  -6.156  -6.155  -6.153  -1.209  -1.085  -1.071  -1.060
 -1.018  -0.868  -0.814  -0.779  -0.759  -0.701  -0.692  -0.680
 -0.649  -0.627  -0.595  -0.582  -0.578  -0.545  -0.525  -0.504
 -0.501  -0.485  -0.477  -0.467  -0.461  -0.449  -0.447  -0.426
 -0.419  -0.415  -0.409  -0.403  -0.399  -0.395  -0.384  -0.373
 -0.367  -0.366  -0.362  -0.355  -0.351  -0.346  -0.341  -0.338
 -0.329  -0.321  -0.305  -0.273
 -- Virtual --
 -0.034  -0.015  -0.007  -0.003   0.007   0.014   0.018   0.022
  0.026   0.028   0.037   0.039   0.043   0.048   0.050   0.053
  0.055   0.062   0.063   0.069   0.074   0.077   0.081   0.085
  0.086   0.088   0.091   0.099   0.101   0.103   0.104   0.109
  0.112   0.119   0.120   0.122   0.125   0.128   0.130   0.134
  0.136   0.138   0.138   0.142   0.145   0.150   0.152   0.154
  0.156   0.158   0.162   0.162   0.167   0.169   0.171   0.174
  0.179   0.185   0.185   0.187   0.190   0.192   0.198   0.200
  0.201   0.206   0.212   0.214   0.220   0.221   0.226   0.229
  0.237   0.240   0.246   0.250   0.252   0.253   0.256   0.264
  0.267   0.269   0.276   0.281   0.285   0.288   0.295   0.297
  0.300   0.302   0.306   0.315   0.320   0.323   0.327   0.330
  0.332   0.335   0.341   0.343   0.344   0.349   0.354   0.358
  0.360   0.362   0.370   0.373   0.381   0.385   0.389   0.394
  0.398   0.405   0.415   0.431   0.436   0.445   0.450   0.464
  0.469   0.473   0.481   0.484   0.489   0.497   0.502   0.507
  0.519   0.529   0.536   0.545   0.565   0.572   0.580   0.595
  0.605   0.610   0.612   0.617   0.626   0.630   0.631   0.637
  0.643   0.660   0.663   0.678   0.681   0.688   0.705   0.712
  0.718   0.727   0.734   0.738   0.748   0.748   0.759   0.765
  0.769   0.774   0.778   0.781   0.787   0.790   0.797   0.804
  0.805   0.817   0.825   0.839   0.853   0.874   0.906   0.915
  0.932   0.943   0.960   0.977   0.978   0.993   1.016   1.020
  1.037   1.045   1.070   1.072   1.074   1.087   1.107   1.121
  1.133   1.140   1.146   1.160   1.161   1.177   1.183   1.185
  1.200   1.207   1.220   1.226   1.237   1.249   1.255   1.279
  1.292   1.308   1.328   1.337   1.347   1.384   1.398   1.412
  1.418   1.434   1.449   1.459   1.485   1.488   1.505   1.514
  1.528   1.537   1.544   1.555   1.560   1.567   1.580   1.583
  1.587   1.594   1.604   1.610   1.615   1.619   1.623   1.634
  1.644   1.654   1.660   1.670   1.679   1.682   1.692   1.698
  1.710   1.729   1.737   1.746   1.751   1.761   1.768   1.774
  1.779   1.799   1.813   1.819   1.827   1.841   1.859   1.863
  1.877   1.890   1.897   1.902   1.922   1.932   1.958   1.975
  1.990   2.005   2.012   2.017   2.038   2.054   2.070   2.076
  2.091   2.113   2.145   2.157   2.159   2.179   2.191   2.216
  2.236   2.243   2.254   2.265   2.278   2.302   2.332   2.346
  2.356   2.376   2.402   2.405   2.427   2.456   2.467   2.472
  2.487   2.515   2.524   2.531   2.535   2.541   2.545   2.564
  2.574   2.597   2.602   2.608   2.636   2.646   2.666   2.675
  2.690   2.693   2.712   2.723   2.730   2.745   2.756   2.771
  2.772   2.786   2.799   2.807   2.808   2.816   2.841   2.845
  2.849   2.861   2.868   2.893   2.904   2.909   2.938   2.954
  2.957   2.964   2.968   2.987   2.993   3.008   3.023   3.031
  3.043   3.052   3.067   3.087   3.109   3.121   3.137   3.154
  3.156   3.192   3.201   3.220   3.234   3.266   3.287   3.353
  3.387   3.416   3.433   3.508   3.549   3.570   3.591   3.772
  3.777   3.779   3.796   3.811   3.822   3.829   3.839   3.861
  3.877   3.945   3.956   4.028   4.032   4.078   4.127   4.211
  4.258   4.287   4.313   4.343   4.413   4.953   5.004   5.013
  5.033   5.045   5.084   5.118   5.131   5.194   5.208   5.308
  5.409   5.439   5.464   5.665   8.177  17.285  17.328  17.492
 23.790  23.834  23.841  23.871  23.891  23.923  23.944  23.950
 23.973  24.002  49.839  49.856  49.889  49.921  49.954 189.276
 --------------------------------------------------------------

          Ground-State Mulliken Net Atomic Charges

     Atom                 Charge (a.u.)
  ----------------------------------------
      1 C                     1.022944
      2 H                     0.226616
      3 C                    -0.651814
      4 H                     0.262223
      5 O                    -0.034327
      6 C                    -0.880102
      7 H                     0.215145
      8 H                     0.131449
      9 C                     0.536073
     10 H                     0.177353
     11 C                    -0.771290
     12 H                     0.139651
     13 H                     0.146585
     14 H                     0.141704
     15 C                    -0.818166
     16 H                     0.173488
     17 H                     0.155677
     18 C                    -0.336089
     19 H                     0.177422
     20 H                     0.183531
     21 C                    -0.368536
     22 C                    -0.670303
     23 C                    -0.535639
     24 H                     0.208334
     25 O                    -0.219879
     26 H                     0.192005
     27 H                     0.252262
     28 H                     0.271472
     29 H                     0.140290
     30 H                     0.191363
     31 H                     0.137555
     32 S                     0.424729
     33 O                    -0.084296
     34 O                    -0.173558
     35 O                    -0.252932
     36 H                     0.289059
  ----------------------------------------
  Sum of atomic charges =     0.000000

 -----------------------------------------------------------------
                    Cartesian Multipole Moments
 -----------------------------------------------------------------
    Charge (ESU x 10^10)
                 0.0000
    Dipole Moment (Debye)
         X       5.0765      Y      -2.5387      Z      -0.0213
       Tot       5.6759
    Quadrupole Moments (Debye-Ang)
        XX    -115.0712     XY       4.7098     YY    -105.5593
        XZ       1.8162     YZ      -2.6443     ZZ    -111.1571
    Octopole Moments (Debye-Ang^2)
       XXX      -0.1024    XXY     -12.0135    XYY       2.4268
       YYY     -98.9176    XXZ      -9.7800    XYZ       8.8354
       YYZ       1.2880    XZZ       0.6041    YZZ      -0.1478
       ZZZ      21.8384
    Hexadecapole Moments (Debye-Ang^3)
      XXXX   -3258.5497   XXXY      78.1047   XXYY    -995.3366
      XYYY     240.9107   YYYY   -2345.5930   XXXZ      -5.7625
      XXYZ     -42.1976   XYYZ      20.3804   YYYZ     -99.6107
      XXZZ    -627.4877   XYZZ      22.1236   YYZZ    -481.2292
      XZZZ     -49.0048   YZZZ     -75.4637   ZZZZ    -419.3875
 -----------------------------------------------------------------
 Calculating analytic gradient of the SCF energy
 Gradient of SCF Energy
            1           2           3           4           5           6
    1   0.0007691  -0.0000017  -0.0027655   0.0002766   0.0028653   0.0000774
    2  -0.0000008   0.0000336  -0.0013224   0.0002337   0.0011497  -0.0001178
    3  -0.0000343   0.0000148   0.0010412  -0.0002529  -0.0001347  -0.0000735
            7           8           9          10          11          12
    1   0.0000473  -0.0002406  -0.0001522  -0.0000146   0.0000079  -0.0000725
    2   0.0000551  -0.0000215  -0.0001260   0.0000443   0.0000637   0.0000552
    3   0.0000459   0.0000145   0.0000549  -0.0000943  -0.0001467   0.0000012
           13          14          15          16          17          18
    1  -0.0000466  -0.0000038   0.0000141  -0.0000402   0.0000225  -0.0005271
    2   0.0000326   0.0000064   0.0000774   0.0000833   0.0000119  -0.0001512
    3  -0.0000127   0.0000685   0.0001174  -0.0000087   0.0000110  -0.0000093
           19          20          21          22          23          24
    1   0.0000343   0.0001775  -0.0004200  -0.0000146   0.0013870  -0.0001383
    2   0.0001835  -0.0000014   0.0003153  -0.0004223  -0.0004552   0.0000833
    3  -0.0000199   0.0000216   0.0000932   0.0000434   0.0004833   0.0000123
           25          26          27          28          29          30
    1  -0.0006043  -0.0001420   0.0001410  -0.0000853   0.0000334  -0.0001121
    2  -0.0000499   0.0000283   0.0002688  -0.0001062   0.0000977   0.0000591
    3  -0.0004353  -0.0000401  -0.0001609  -0.0001926   0.0000391   0.0000423
           31          32          33          34          35          36
    1  -0.0000321  -0.0011936   0.0004621   0.0002071  -0.0001210   0.0002055
    2   0.0000215   0.0001456  -0.0001368  -0.0002815   0.0002667  -0.0001238
    3   0.0000618  -0.0017526   0.0000150   0.0008425   0.0003086   0.0000361
 Max gradient component =       2.865E-03
 RMS gradient           =       5.346E-04
 Gradient time:  CPU 197.49 s  wall 33.28 s
 Geometry Optimization Parameters
   NAtoms,    NIC,     NZ,  NCons,   NDum,   NFix, NCnnct, MaxDiis
       36     279       0       0       0       0       0       0

 Cartesian Hessian Update
 Hessian Updated using BFGS Update
**WARNING** Hereditary positive definiteness endangered


** GEOMETRY OPTIMIZATION IN DELOCALIZED INTERNAL COORDINATES **
   Searching for a Minimum

   Optimization Cycle:  14

                       Coordinates (Angstroms)
     ATOM                X               Y               Z
      1  C         0.8479002962    1.0826797308    0.3021356139
      2  H         0.9340287246    1.0914504325    1.3981587674
      3  C         0.5267605152   -0.3603297489   -0.1216696102
      4  H         0.3767303281   -0.3842573528   -1.2050207832
      5  O        -0.7373164245   -0.7924477679    0.5177858121
      6  C         1.5851443327   -1.3751227699    0.2970898293
      7  H         1.6147418074   -1.4135213603    1.3927189279
      8  H         1.2836727740   -2.3669998429   -0.0531083502
      9  C         2.9769420294   -1.0128636313   -0.2437168047
     10  H         2.9323796257   -1.0459223510   -1.3418287370
     11  C         4.0329794284   -2.0222547037    0.2150403591
     12  H         3.7853299148   -3.0353318131   -0.1152815911
     13  H         5.0177143399   -1.7705278217   -0.1885281422
     14  H         4.1133377176   -2.0368744719    1.3071524949
     15  C         3.3227095352    0.4236215529    0.1674998193
     16  H         4.2873757609    0.7151366834   -0.2610922947
     17  H         3.4405437620    0.4657078196    1.2589056011
     18  C         2.2437325280    1.4211839998   -0.2675546339
     19  H         2.5295452254    2.4258824004    0.0494750434
     20  H         2.1975992174    1.4481806691   -1.3637625177
     21  C        -0.2705646883    2.0922161475   -0.1141436994
     22  C         0.2298573040    3.4977497477   -0.4785875775
     23  C        -1.3353030396    2.2183123925    0.9929782398
     24  H        -1.6151839822    1.2389756810    1.3873688110
     25  O        -2.4956433870    2.9304965211    0.5584760830
     26  H        -0.9300260403    2.8046064696    1.8238435708
     27  H        -2.9663566656    2.3832636794   -0.0792536840
     28  H        -0.7723018572    1.6823954287   -1.0001769834
     29  H         0.7863828297    3.9532490647    0.3478889867
     30  H        -0.6281780689    4.1400526143   -0.6861407726
     31  H         0.8715009008    3.5001589314   -1.3620438243
     32  S        -1.9682002467   -1.3129686331   -0.3713780562
     33  O        -3.0171847552   -1.6175288141    0.5709448097
     34  O        -2.1627331874   -0.4551800033   -1.5152780108
     35  O        -1.3908584528   -2.7120454616   -0.9885063596
     36  H        -1.4671088615   -3.4053227924   -0.3146853430
   Point Group: c1    Number of degrees of freedom:   102


   Energy is  -1167.607200494

 Hessian Updated using BFGS Update

102 Hessian modes will be used to form the next step
  Hessian Eigenvalues:
     0.000015    0.003919    0.004975    0.005628    0.006588    0.007589
     0.008572    0.009466    0.014601    0.017224    0.019800    0.022196
     0.027041    0.034461    0.037208    0.038685    0.040307    0.042983
     0.044670    0.046428    0.048617    0.049540    0.049693    0.050968
     0.054062    0.054318    0.055012    0.055392    0.055754    0.056184
     0.057124    0.057631    0.059785    0.062483    0.069438    0.080847
     0.082980    0.084690    0.086974    0.097055    0.112399    0.116619
     0.134262    0.141387    0.150755    0.151551    0.155038    0.156944
     0.159412    0.159966    0.160016    0.160074    0.160261    0.160323
     0.164135    0.165602    0.171177    0.177787    0.188083    0.192786
     0.206349    0.213325    0.232597    0.244326    0.254056    0.265523
     0.272850    0.274991    0.286099    0.289256    0.290922    0.293233
     0.296378    0.299696    0.303896    0.337081    0.338030    0.338206
     0.338964    0.339212    0.339584    0.339701    0.340187    0.340482
     0.341400    0.341532    0.342031    0.342180    0.342326    0.342415
     0.343054    0.344667    0.351312    0.403624    0.427663    0.450633
     0.485641    0.511457    0.513702    0.831493    0.979459    1.133182
**WARNING** Magnitude of eigenvalue   1 too small.  Replaced by     0.000100

 Minimum Search - Taking Simple RFO Step
 Searching for Lamda that Minimizes Along All modes
 Value Taken    Lamda =  -0.00022559
 Calculated Step too Large.  Step scaled by  0.404187
 Step Taken.  Stepsize is  0.300000

                             Maximum     Tolerance    Cnvgd?
         Gradient           0.001201      0.000300      NO
         Displacement       0.145830      0.001200      NO
         Energy change     -0.000072      0.000001      NO


 New Cartesian Coordinates Obtained by Inverse Iteration

 Displacement from previous Coordinates is:  0.925295
 ----------------------------------------------------------------
             Standard Nuclear Orientation (Angstroms)
    I     Atom           X                Y                Z
 ----------------------------------------------------------------
    1      C       0.8381630757     1.0820768128     0.2848629728
    2      H       0.9285151003     1.0789486909     1.3807409175
    3      C       0.5196537010    -0.3570999333    -0.1516672572
    4      H       0.3881501323    -0.3729887765    -1.2374359335
    5      O      -0.7590059661    -0.7751713479     0.4605895410
    6      C       1.5709339483    -1.3727975237     0.2815661372
    7      H       1.5882859190    -1.4088385450     1.3775932217
    8      H       1.2750854115    -2.3651812032    -0.0716293362
    9      C       2.9690746776    -1.0101763897    -0.2442697563
   10      H       2.9371384878    -1.0488697544    -1.3425661962
   11      C       4.0207297476    -2.0154194275     0.2322844837
   12      H       3.7783627131    -3.0304964897    -0.0956792532
   13      H       5.0099650739    -1.7642261503    -0.1604232475
   14      H       4.0881049333    -2.0243382405     1.3254150628
   15      C       3.3103002523     0.4290352191     0.1632622917
   16      H       4.2779374515     0.7191758760    -0.2595329833
   17      H       3.4203794369     0.4761111517     1.2553167960
   18      C       2.2336098106     1.4245083563    -0.2821578381
   19      H       2.5181012803     2.4306551883     0.0316192479
   20      H       2.1920531724     1.4464137550    -1.3786464494
   21      C      -0.2855245511     2.0957455604    -0.1084555647
   22      C       0.2155107825     3.4977311192    -0.4859298753
   23      C      -1.3080780289     2.2228181947     1.0362509347
   24      H      -1.6255882739     1.2397052329     1.3902471264
   25      O      -2.4452730903     3.0145685217     0.6828294809
   26      H      -0.8450659070     2.7466775491     1.8786591089
   27      H      -2.9782945411     2.5277798121     0.0454612342
   28      H      -0.8144767739     1.6890544727    -0.9812936421
   29      H       0.7906190245     3.9516509902     0.3284248253
   30      H      -0.6401964328     4.1470731042    -0.6794082967
   31      H       0.8417412594     3.4916121357    -1.3804924245
   32      S      -1.9410884169    -1.3575647804    -0.4591143197
   33      O      -3.0546392572    -1.5589168043     0.4353050474
   34      O      -2.0393878431    -0.6050756499    -1.6850442157
   35      O      -1.3543940846    -2.8162064206    -0.9075726212
   36      H      -1.4414529849    -3.4321536794    -0.1634042256
 ----------------------------------------------------------------
 Molecular Point Group                 C1    NOp =  1
 Largest Abelian Subgroup              C1    NOp =  1
 Nuclear Repulsion Energy =  1445.6479107524 hartrees
 There are       68 alpha and       68 beta electrons
 Applying Cartesian multipole field
    Component          Value
    ---------          -----
     (2,0,0)        1.00000E-11
     (0,2,0)        2.00000E-11
     (0,0,2)       -3.00000E-11
 Nucleus-field energy     =     0.0000000506 hartrees
 Requested basis set is 6-311++G(d,p)
 There are 203 shells and 500 basis functions
 A cutoff of  1.0D-11 yielded  16598 shell pairs
 There are     99599 function pairs (    105491 Cartesian)
 Smallest overlap matrix eigenvalue = 1.50E-06

 Q-Chem warning in module stvman/mkSTV.C, line 306:

 Overlap eigenvalue is smaller than square root of threshold
 Use THRESH >= 12 to get rid of this warning

 Guess MOs from SCF MO coefficient file

 -----------------------------------------------------------------------
  General SCF calculation program by
  Eric Jon Sundstrom, Paul Horn, Yuezhi Mao, Dmitri Zuev, Alec White,
  David Stuck, Shaama M.S., Shane Yost, Joonho Lee, David Small,
  Daniel Levine, Susi Lehtola, Hugh Burton, Evgeny Epifanovsky
 -----------------------------------------------------------------------
 Exchange:     0.2000 Hartree-Fock + 0.0800 Slater + 0.7200 B88
 Correlation:  0.1900 VWN1RPA + 0.8100 LYP
 Using SG-1 standard quadrature grid
 using 6 threads for integral computing
 -------------------------------------------------------
 OpenMP Integral computing Module                
 Release: version 2.0, May 2017, Q-Chem Inc. Pleasanton 
 -------------------------------------------------------
 -------------------------------------------------------
 OpenMP BLAS3 based DFT computing Module                
 Release: version 1.0, May 2013, Q-Chem Inc. Pittsburgh 
 -------------------------------------------------------
 A restricted SCF calculation will be
 performed using DIIS
 SCF converges when DIIS error is below 1.0e-08
 ---------------------------------------
  Cycle       Energy         DIIS error
 ---------------------------------------
    1   -1167.5685925897      9.12e-04  
    2   -1167.6051172772      3.01e-04  
    3   -1167.6006481511      5.44e-04  
    4   -1167.6071895746      3.63e-05  
    5   -1167.6072002550      2.96e-05  
    6   -1167.6072190838      3.81e-06  
    7   -1167.6072192985      2.25e-06  
    8   -1167.6072194046      4.19e-07  
    9   -1167.6072194086      1.32e-07  
   10   -1167.6072194090      5.45e-08  
   11   -1167.6072194090      1.46e-08  
   12   -1167.6072194091      3.43e-09  Convergence criterion met
 ---------------------------------------
 SCF time:   CPU 811.26s  wall 142.00s 
 SCF   energy in the final basis set =    -1167.6072194091
 Total energy in the final basis set =    -1167.6072194091

 --------------------------------------------------------------

                    Orbital Energies (a.u.)
 --------------------------------------------------------------

 Alpha MOs
 -- Occupied --
-89.134 -19.209 -19.199 -19.158 -19.157 -19.119 -10.260 -10.212
-10.196 -10.193 -10.188 -10.183 -10.182 -10.180 -10.174 -10.158
 -8.192  -6.155  -6.154  -6.153  -1.209  -1.085  -1.071  -1.060
 -1.019  -0.867  -0.814  -0.778  -0.760  -0.701  -0.691  -0.681
 -0.648  -0.626  -0.595  -0.581  -0.578  -0.545  -0.524  -0.505
 -0.502  -0.484  -0.477  -0.467  -0.460  -0.450  -0.446  -0.426
 -0.419  -0.415  -0.409  -0.404  -0.399  -0.394  -0.383  -0.373
 -0.368  -0.365  -0.361  -0.354  -0.351  -0.345  -0.341  -0.338
 -0.329  -0.322  -0.306  -0.274
 -- Virtual --
 -0.033  -0.014  -0.007  -0.003   0.006   0.014   0.017   0.023
  0.025   0.028   0.038   0.040   0.043   0.048   0.051   0.054
  0.055   0.062   0.063   0.068   0.073   0.077   0.082   0.086
  0.087   0.089   0.091   0.098   0.102   0.102   0.105   0.107
  0.111   0.119   0.119   0.122   0.125   0.128   0.130   0.135
  0.136   0.138   0.139   0.142   0.145   0.150   0.152   0.154
  0.156   0.158   0.162   0.163   0.166   0.169   0.171   0.174
  0.178   0.184   0.184   0.187   0.190   0.193   0.198   0.201
  0.202   0.206   0.211   0.216   0.222   0.223   0.226   0.231
  0.236   0.238   0.247   0.248   0.251   0.255   0.255   0.263
  0.266   0.269   0.277   0.280   0.286   0.288   0.294   0.297
  0.300   0.302   0.304   0.315   0.320   0.321   0.327   0.332
  0.333   0.334   0.341   0.342   0.344   0.347   0.353   0.357
  0.359   0.362   0.368   0.371   0.380   0.385   0.391   0.396
  0.400   0.405   0.412   0.424   0.432   0.446   0.449   0.463
  0.466   0.475   0.480   0.483   0.489   0.495   0.502   0.506
  0.519   0.529   0.534   0.546   0.565   0.574   0.578   0.594
  0.603   0.609   0.614   0.616   0.625   0.627   0.631   0.639
  0.646   0.659   0.666   0.678   0.682   0.690   0.706   0.712
  0.720   0.726   0.731   0.736   0.749   0.750   0.759   0.767
  0.769   0.773   0.776   0.780   0.787   0.791   0.796   0.801
  0.807   0.813   0.828   0.840   0.853   0.873   0.904   0.917
  0.934   0.943   0.954   0.973   0.976   0.997   1.012   1.019
  1.038   1.044   1.067   1.072   1.081   1.089   1.106   1.122
  1.131   1.141   1.147   1.160   1.163   1.173   1.178   1.185
  1.200   1.207   1.214   1.229   1.229   1.247   1.257   1.280
  1.291   1.310   1.327   1.339   1.348   1.384   1.401   1.409
  1.421   1.434   1.449   1.458   1.484   1.492   1.503   1.513
  1.526   1.536   1.542   1.554   1.564   1.571   1.576   1.584
  1.588   1.596   1.605   1.613   1.614   1.619   1.626   1.635
  1.643   1.656   1.660   1.662   1.681   1.684   1.689   1.699
  1.708   1.727   1.733   1.746   1.749   1.759   1.766   1.774
  1.776   1.795   1.814   1.819   1.829   1.839   1.857   1.863
  1.876   1.890   1.896   1.904   1.919   1.929   1.961   1.972
  1.990   2.005   2.010   2.015   2.036   2.053   2.071   2.075
  2.095   2.113   2.145   2.157   2.161   2.182   2.190   2.217
  2.237   2.243   2.254   2.262   2.275   2.303   2.331   2.347
  2.354   2.375   2.402   2.406   2.425   2.457   2.467   2.472
  2.487   2.514   2.524   2.529   2.535   2.544   2.547   2.566
  2.573   2.596   2.601   2.609   2.637   2.647   2.664   2.677
  2.690   2.694   2.714   2.725   2.727   2.745   2.754   2.763
  2.772   2.785   2.798   2.803   2.809   2.819   2.839   2.846
  2.852   2.861   2.867   2.891   2.906   2.913   2.939   2.953
  2.959   2.965   2.969   2.989   2.998   3.010   3.018   3.031
  3.043   3.052   3.071   3.084   3.109   3.121   3.132   3.152
  3.154   3.192   3.198   3.220   3.235   3.265   3.287   3.357
  3.383   3.413   3.436   3.507   3.548   3.570   3.592   3.772
  3.777   3.779   3.797   3.810   3.822   3.829   3.841   3.861
  3.880   3.947   3.953   4.026   4.029   4.076   4.129   4.212
  4.260   4.286   4.314   4.343   4.415   4.952   5.001   5.016
  5.030   5.047   5.082   5.113   5.126   5.201   5.208   5.307
  5.406   5.437   5.464   5.664   8.177  17.282  17.327  17.495
 23.792  23.835  23.841  23.871  23.887  23.924  23.944  23.952
 23.974  24.002  49.840  49.854  49.887  49.922  49.950 189.276
 --------------------------------------------------------------

          Ground-State Mulliken Net Atomic Charges

     Atom                 Charge (a.u.)
  ----------------------------------------
      1 C                     0.990633
      2 H                     0.225316
      3 C                    -0.726889
      4 H                     0.261996
      5 O                    -0.044773
      6 C                    -0.836753
      7 H                     0.215653
      8 H                     0.138609
      9 C                     0.522270
     10 H                     0.179101
     11 C                    -0.766862
     12 H                     0.139392
     13 H                     0.146601
     14 H                     0.141324
     15 C                    -0.816108
     16 H                     0.173622
     17 H                     0.156004
     18 C                    -0.326556
     19 H                     0.176118
     20 H                     0.182903
     21 C                    -0.326846
     22 C                    -0.629719
     23 C                    -0.549033
     24 H                     0.205289
     25 O                    -0.233056
     26 H                     0.189958
     27 H                     0.256028
     28 H                     0.246305
     29 H                     0.141292
     30 H                     0.191230
     31 H                     0.136367
     32 S                     0.468316
     33 O                    -0.083602
     34 O                    -0.180596
     35 O                    -0.252930
     36 H                     0.289398
  ----------------------------------------
  Sum of atomic charges =     0.000000

 -----------------------------------------------------------------
                    Cartesian Multipole Moments
 -----------------------------------------------------------------
    Charge (ESU x 10^10)
                 0.0000
    Dipole Moment (Debye)
         X       4.8735      Y      -2.3895      Z       0.2420
       Tot       5.4332
    Quadrupole Moments (Debye-Ang)
        XX    -114.1685     XY       4.0129     YY    -106.1678
        XZ       1.4085     YZ      -4.5517     ZZ    -111.6056
    Octopole Moments (Debye-Ang^2)
       XXX      -5.8203    XXY      -7.5170    XYY       0.8010
       YYY     -96.5236    XXZ      -7.2969    XYZ      12.7459
       YYZ       4.3882    XZZ       0.6761    YZZ      -0.8747
       ZZZ      28.9332
    Hexadecapole Moments (Debye-Ang^3)
      XXXX   -3204.2681   XXXY      58.5152   XXYY    -985.6377
      XYYY     235.0382   YYYY   -2413.5516   XXXZ     -16.0851
      XXYZ     -56.1551   XYYZ      18.3886   YYYZ    -146.0244
      XXZZ    -624.7863   XYZZ      25.6404   YYZZ    -495.7445
      XZZZ     -58.1623   YZZZ     -97.9739   ZZZZ    -444.3652
 -----------------------------------------------------------------
 Calculating analytic gradient of the SCF energy
 Gradient of SCF Energy
            1           2           3           4           5           6
    1   0.0004833  -0.0000020  -0.0034664   0.0002823   0.0033154  -0.0001961
    2  -0.0000365   0.0000324  -0.0019370   0.0003062   0.0013800  -0.0001614
    3  -0.0000929   0.0000661   0.0009211  -0.0003333   0.0002383   0.0000905
            7           8           9          10          11          12
    1   0.0000859  -0.0003391  -0.0000494  -0.0000083  -0.0000891  -0.0001032
    2   0.0000928  -0.0000414  -0.0002150   0.0000334   0.0001578   0.0000843
    3   0.0000520   0.0000198  -0.0001066  -0.0000926  -0.0001953   0.0000178
           13          14          15          16          17          18
    1  -0.0000684  -0.0000024  -0.0000701  -0.0000365   0.0000049  -0.0005787
    2   0.0000766  -0.0000043   0.0002245   0.0001017   0.0000439  -0.0001948
    3   0.0000245   0.0001284   0.0001645   0.0000085   0.0000390   0.0000505
           19          20          21          22          23          24
    1   0.0001188   0.0002254  -0.0003731  -0.0001715   0.0023170  -0.0002781
    2   0.0002590  -0.0000395   0.0000385  -0.0003388  -0.0008054   0.0002966
    3  -0.0001085   0.0000081   0.0002993   0.0002402   0.0006657  -0.0000851
           25          26          27          28          29          30
    1  -0.0005277  -0.0001682  -0.0003729  -0.0004351   0.0001138  -0.0000948
    2  -0.0003435   0.0000349   0.0007524  -0.0000879   0.0000860   0.0001273
    3  -0.0002494  -0.0001251  -0.0004943  -0.0006009  -0.0000211   0.0000261
           31          32          33          34          35          36
    1   0.0000202  -0.0011932   0.0006063   0.0007059  -0.0001755   0.0005205
    2   0.0000571   0.0004159  -0.0001085  -0.0000936  -0.0000415  -0.0001524
    3   0.0000502  -0.0023180  -0.0001640   0.0015563   0.0001797   0.0001402
 Max gradient component =       3.466E-03
 RMS gradient           =       6.867E-04
 Gradient time:  CPU 197.06 s  wall 33.21 s
 Geometry Optimization Parameters
   NAtoms,    NIC,     NZ,  NCons,   NDum,   NFix, NCnnct, MaxDiis
       36     279       0       0       0       0       0       0

 Cartesian Hessian Update
 Hessian Updated using BFGS Update


** GEOMETRY OPTIMIZATION IN DELOCALIZED INTERNAL COORDINATES **
   Searching for a Minimum

   Optimization Cycle:  15

                       Coordinates (Angstroms)
     ATOM                X               Y               Z
      1  C         0.8381630757    1.0820768128    0.2848629728
      2  H         0.9285151003    1.0789486909    1.3807409175
      3  C         0.5196537010   -0.3570999333   -0.1516672572
      4  H         0.3881501323   -0.3729887765   -1.2374359335
      5  O        -0.7590059661   -0.7751713479    0.4605895410
      6  C         1.5709339483   -1.3727975237    0.2815661372
      7  H         1.5882859190   -1.4088385450    1.3775932217
      8  H         1.2750854115   -2.3651812032   -0.0716293362
      9  C         2.9690746776   -1.0101763897   -0.2442697563
     10  H         2.9371384878   -1.0488697544   -1.3425661962
     11  C         4.0207297476   -2.0154194275    0.2322844837
     12  H         3.7783627131   -3.0304964897   -0.0956792532
     13  H         5.0099650739   -1.7642261503   -0.1604232475
     14  H         4.0881049333   -2.0243382405    1.3254150628
     15  C         3.3103002523    0.4290352191    0.1632622917
     16  H         4.2779374515    0.7191758760   -0.2595329833
     17  H         3.4203794369    0.4761111517    1.2553167960
     18  C         2.2336098106    1.4245083563   -0.2821578381
     19  H         2.5181012803    2.4306551883    0.0316192479
     20  H         2.1920531724    1.4464137550   -1.3786464494
     21  C        -0.2855245511    2.0957455604   -0.1084555647
     22  C         0.2155107825    3.4977311192   -0.4859298753
     23  C        -1.3080780289    2.2228181947    1.0362509347
     24  H        -1.6255882739    1.2397052329    1.3902471264
     25  O        -2.4452730903    3.0145685217    0.6828294809
     26  H        -0.8450659070    2.7466775491    1.8786591089
     27  H        -2.9782945411    2.5277798121    0.0454612342
     28  H        -0.8144767739    1.6890544727   -0.9812936421
     29  H         0.7906190245    3.9516509902    0.3284248253
     30  H        -0.6401964328    4.1470731042   -0.6794082967
     31  H         0.8417412594    3.4916121357   -1.3804924245
     32  S        -1.9410884169   -1.3575647804   -0.4591143197
     33  O        -3.0546392572   -1.5589168043    0.4353050474
     34  O        -2.0393878431   -0.6050756499   -1.6850442157
     35  O        -1.3543940846   -2.8162064206   -0.9075726212
     36  H        -1.4414529849   -3.4321536794   -0.1634042256
   Point Group: c1    Number of degrees of freedom:   102


   Energy is  -1167.607219409

 Hessian Updated using BFGS Update

102 Hessian modes will be used to form the next step
  Hessian Eigenvalues:
     0.001267    0.002524    0.003985    0.005617    0.006419    0.006591
     0.008118    0.008757    0.014475    0.017383    0.019633    0.022231
     0.026478    0.033618    0.037106    0.038383    0.040154    0.040819
     0.044671    0.046298    0.048555    0.049540    0.049700    0.050973
     0.053847    0.054344    0.054917    0.055395    0.055754    0.056176
     0.057068    0.058205    0.059180    0.061370    0.069290    0.080954
     0.082976    0.084584    0.086692    0.097060    0.112135    0.115505
     0.131037    0.136860    0.147999    0.152639    0.154135    0.156556
     0.159222    0.159883    0.159999    0.160053    0.160256    0.160494
     0.164575    0.165621    0.171232    0.175698    0.183562    0.192863
     0.200010    0.216879    0.233949    0.243402    0.249643    0.262077
     0.273965    0.276454    0.282294    0.289911    0.290977    0.293284
     0.296403    0.303581    0.312178    0.333145    0.338033    0.338207
     0.338917    0.339207    0.339496    0.339674    0.340227    0.340453
     0.341411    0.341523    0.342017    0.342174    0.342369    0.342413
     0.343072    0.344895    0.352042    0.383923    0.427635    0.437554
     0.485384    0.510516    0.513703    0.796941    0.974112    1.073780

 Minimum Search - Taking Simple RFO Step
 Searching for Lamda that Minimizes Along All modes
 Value Taken    Lamda =  -0.00028678
 Step Taken.  Stepsize is  0.272445

                             Maximum     Tolerance    Cnvgd?
         Gradient           0.002873      0.000300      NO
         Displacement       0.105716      0.001200      NO
         Energy change     -0.000019      0.000001      NO


 New Cartesian Coordinates Obtained by Inverse Iteration

 Displacement from previous Coordinates is:  0.630486
 ----------------------------------------------------------------
             Standard Nuclear Orientation (Angstroms)
    I     Atom           X                Y                Z
 ----------------------------------------------------------------
    1      C       0.8362626200     1.0913341512     0.2635252212
    2      H       0.9314637320     1.0833903427     1.3590630062
    3      C       0.5175267081    -0.3439610061    -0.1781490434
    4      H       0.3700166535    -0.3641237464    -1.2606269808
    5      O      -0.7729809951    -0.7654320150     0.4423659684
    6      C       1.5608901736    -1.3638971769     0.2593880136
    7      H       1.5725092997    -1.3995592180     1.3552531013
    8      H       1.2658929938    -2.3552541178    -0.0960752656
    9      C       2.9664710379    -1.0083124655    -0.2567745266
   10      H       2.9464050024    -1.0571676757    -1.3544459181
   11      C       4.0085292627    -2.0113426317     0.2431003567
   12      H       3.7737180837    -3.0280892847    -0.0850453431
   13      H       5.0050636707    -1.7605266037    -0.1312347294
   14      H       4.0561136360    -2.0159244078     1.3372799899
   15      C       3.3081178175     0.4323439428     0.1438437386
   16      H       4.2786442355     0.7174709033    -0.2759818404
   17      H       3.4139515252     0.4850648399     1.2361129307
   18      C       2.2354743449     1.4272931598    -0.3075233333
   19      H       2.5257526338     2.4336664640    -0.0012663995
   20      H       2.1878962150     1.4421236417    -1.4042433112
   21      C      -0.2724911813     2.1186285997    -0.1170593360
   22      C       0.2469340920     3.5313408011    -0.4349944050
   23      C      -1.3104244180     2.2155389288     1.0240356187
   24      H      -1.5821122618     1.2244260913     1.3926810694
   25      O      -2.4792319462     2.9523234828     0.6712317578
   26      H      -0.8621069645     2.7665176219     1.8570645210
   27      H      -3.0098536962     2.4299581667     0.0573982144
   28      H      -0.7877661862     1.7479186871    -1.0149977290
   29      H       0.8193393042     3.9431717689     0.4023316407
   30      H      -0.5981441668     4.1986516318    -0.6132368885
   31      H       0.8843780977     3.5531110301    -1.3222057543
   32      S      -1.9356397598    -1.3822851894    -0.4672899509
   33      O      -3.0797558025    -1.5208939929     0.3993380742
   34      O      -1.9942477585    -0.7000957406    -1.7385978003
   35      O      -1.3628607281    -2.8755778756    -0.8219141341
   36      H      -1.4837860346    -3.4460104813    -0.0466455394
 ----------------------------------------------------------------
 Molecular Point Group                 C1    NOp =  1
 Largest Abelian Subgroup              C1    NOp =  1
 Nuclear Repulsion Energy =  1444.3741549607 hartrees
 There are       68 alpha and       68 beta electrons
 Applying Cartesian multipole field
    Component          Value
    ---------          -----
     (2,0,0)        1.00000E-11
     (0,2,0)        2.00000E-11
     (0,0,2)       -3.00000E-11
 Nucleus-field energy     =     0.0000000509 hartrees
 Requested basis set is 6-311++G(d,p)
 There are 203 shells and 500 basis functions
 A cutoff of  1.0D-11 yielded  16596 shell pairs
 There are     99602 function pairs (    105507 Cartesian)
 Smallest overlap matrix eigenvalue = 1.55E-06

 Q-Chem warning in module stvman/mkSTV.C, line 306:

 Overlap eigenvalue is smaller than square root of threshold
 Use THRESH >= 12 to get rid of this warning

 Guess MOs from SCF MO coefficient file

 -----------------------------------------------------------------------
  General SCF calculation program by
  Eric Jon Sundstrom, Paul Horn, Yuezhi Mao, Dmitri Zuev, Alec White,
  David Stuck, Shaama M.S., Shane Yost, Joonho Lee, David Small,
  Daniel Levine, Susi Lehtola, Hugh Burton, Evgeny Epifanovsky
 -----------------------------------------------------------------------
 Exchange:     0.2000 Hartree-Fock + 0.0800 Slater + 0.7200 B88
 Correlation:  0.1900 VWN1RPA + 0.8100 LYP
 Using SG-1 standard quadrature grid
 using 6 threads for integral computing
 -------------------------------------------------------
 OpenMP Integral computing Module                
 Release: version 2.0, May 2017, Q-Chem Inc. Pleasanton 
 -------------------------------------------------------
 -------------------------------------------------------
 OpenMP BLAS3 based DFT computing Module                
 Release: version 1.0, May 2013, Q-Chem Inc. Pittsburgh 
 -------------------------------------------------------
 A restricted SCF calculation will be
 performed using DIIS
 SCF converges when DIIS error is below 1.0e-08
 ---------------------------------------
  Cycle       Energy         DIIS error
 ---------------------------------------
    1   -1167.5925347935      5.68e-04  
    2   -1167.6060809666      2.14e-04  
    3   -1167.6040268645      3.73e-04  
    4   -1167.6071156142      2.47e-05  
    5   -1167.6071221740      1.82e-05  
    6   -1167.6071292144      2.71e-06  
    7   -1167.6071293592      1.09e-06  
    8   -1167.6071293841      2.94e-07  
    9   -1167.6071293859      8.43e-08  
   10   -1167.6071293859      3.71e-08  
   11   -1167.6071293860      8.92e-09  Convergence criterion met
 ---------------------------------------
 SCF time:   CPU 742.55s  wall 131.00s 
 SCF   energy in the final basis set =    -1167.6071293860
 Total energy in the final basis set =    -1167.6071293860

 --------------------------------------------------------------

                    Orbital Energies (a.u.)
 --------------------------------------------------------------

 Alpha MOs
 -- Occupied --
-89.133 -19.207 -19.199 -19.156 -19.156 -19.120 -10.261 -10.212
-10.197 -10.193 -10.189 -10.184 -10.183 -10.180 -10.174 -10.160
 -8.190  -6.154  -6.153  -6.152  -1.208  -1.084  -1.069  -1.058
 -1.020  -0.868  -0.815  -0.779  -0.760  -0.701  -0.691  -0.681
 -0.647  -0.627  -0.595  -0.582  -0.578  -0.544  -0.523  -0.505
 -0.502  -0.484  -0.477  -0.467  -0.460  -0.450  -0.445  -0.426
 -0.419  -0.415  -0.410  -0.404  -0.399  -0.393  -0.383  -0.373
 -0.368  -0.365  -0.362  -0.354  -0.351  -0.344  -0.342  -0.338
 -0.330  -0.323  -0.307  -0.274
 -- Virtual --
 -0.032  -0.015  -0.008  -0.004   0.006   0.014   0.017   0.022
  0.024   0.028   0.037   0.040   0.043   0.048   0.051   0.054
  0.055   0.062   0.065   0.068   0.073   0.077   0.082   0.084
  0.086   0.089   0.091   0.097   0.101   0.102   0.105   0.107
  0.111   0.117   0.119   0.121   0.124   0.127   0.129   0.134
  0.135   0.137   0.138   0.142   0.145   0.149   0.152   0.154
  0.155   0.158   0.161   0.164   0.165   0.169   0.170   0.174
  0.178   0.182   0.184   0.188   0.190   0.192   0.197   0.200
  0.200   0.206   0.211   0.216   0.222   0.223   0.226   0.230
  0.236   0.237   0.246   0.248   0.251   0.254   0.255   0.261
  0.266   0.269   0.276   0.281   0.285   0.287   0.293   0.295
  0.299   0.300   0.304   0.314   0.319   0.321   0.328   0.331
  0.333   0.335   0.340   0.343   0.344   0.348   0.352   0.358
  0.359   0.362   0.366   0.370   0.379   0.386   0.391   0.396
  0.401   0.404   0.414   0.423   0.432   0.447   0.449   0.464
  0.466   0.476   0.479   0.482   0.487   0.491   0.500   0.505
  0.520   0.528   0.534   0.545   0.566   0.574   0.578   0.592
  0.602   0.607   0.613   0.616   0.624   0.626   0.632   0.640
  0.646   0.658   0.665   0.677   0.681   0.689   0.706   0.712
  0.722   0.724   0.729   0.735   0.750   0.752   0.758   0.767
  0.768   0.773   0.776   0.779   0.786   0.789   0.795   0.801
  0.808   0.814   0.826   0.839   0.854   0.877   0.903   0.917
  0.933   0.942   0.956   0.966   0.977   0.996   1.011   1.020
  1.035   1.044   1.065   1.072   1.083   1.088   1.103   1.124
  1.131   1.141   1.150   1.160   1.168   1.170   1.181   1.183
  1.200   1.207   1.212   1.220   1.229   1.246   1.261   1.279
  1.290   1.310   1.325   1.340   1.350   1.387   1.402   1.412
  1.420   1.435   1.449   1.457   1.484   1.490   1.502   1.510
  1.528   1.534   1.539   1.553   1.561   1.568   1.577   1.584
  1.588   1.595   1.603   1.612   1.616   1.620   1.623   1.636
  1.642   1.654   1.658   1.660   1.684   1.685   1.687   1.699
  1.707   1.729   1.732   1.743   1.747   1.757   1.764   1.771
  1.775   1.795   1.812   1.816   1.830   1.837   1.851   1.861
  1.878   1.887   1.901   1.905   1.918   1.928   1.960   1.970
  1.986   2.007   2.013   2.016   2.038   2.050   2.069   2.076
  2.094   2.110   2.144   2.155   2.159   2.181   2.188   2.217
  2.238   2.243   2.253   2.261   2.275   2.299   2.333   2.346
  2.353   2.375   2.400   2.405   2.424   2.458   2.464   2.472
  2.487   2.513   2.527   2.529   2.534   2.547   2.548   2.564
  2.571   2.595   2.599   2.609   2.638   2.645   2.665   2.674
  2.688   2.693   2.712   2.726   2.726   2.747   2.753   2.770
  2.773   2.786   2.798   2.801   2.807   2.823   2.837   2.845
  2.849   2.861   2.863   2.891   2.907   2.912   2.939   2.951
  2.959   2.961   2.967   2.992   2.995   3.011   3.018   3.029
  3.044   3.047   3.070   3.085   3.109   3.121   3.130   3.147
  3.152   3.190   3.198   3.223   3.234   3.255   3.290   3.350
  3.384   3.411   3.430   3.505   3.548   3.570   3.592   3.773
  3.776   3.780   3.799   3.811   3.821   3.829   3.834   3.861
  3.878   3.936   3.955   4.027   4.032   4.077   4.124   4.211
  4.257   4.278   4.311   4.341   4.415   4.952   5.001   5.017
  5.029   5.049   5.083   5.112   5.120   5.201   5.207   5.306
  5.405   5.437   5.448   5.668   8.177  17.281  17.326  17.494
 23.790  23.833  23.838  23.870  23.888  23.924  23.943  23.951
 23.974  24.000  49.841  49.854  49.888  49.922  49.950 189.276
 --------------------------------------------------------------

          Ground-State Mulliken Net Atomic Charges

     Atom                 Charge (a.u.)
  ----------------------------------------
      1 C                     0.907608
      2 H                     0.226179
      3 C                    -0.731951
      4 H                     0.265020
      5 O                    -0.046272
      6 C                    -0.813382
      7 H                     0.217297
      8 H                     0.149030
      9 C                     0.520500
     10 H                     0.181639
     11 C                    -0.764710
     12 H                     0.139997
     13 H                     0.146828
     14 H                     0.141472
     15 C                    -0.806350
     16 H                     0.174026
     17 H                     0.156179
     18 C                    -0.326005
     19 H                     0.175137
     20 H                     0.183238
     21 C                    -0.203908
     22 C                    -0.673734
     23 C                    -0.588966
     24 H                     0.212469
     25 O                    -0.234614
     26 H                     0.188693
     27 H                     0.258784
     28 H                     0.237922
     29 H                     0.141432
     30 H                     0.191079
     31 H                     0.141384
     32 S                     0.470351
     33 O                    -0.082612
     34 O                    -0.187790
     35 O                    -0.255310
     36 H                     0.289339
  ----------------------------------------
  Sum of atomic charges =     0.000000

 -----------------------------------------------------------------
                    Cartesian Multipole Moments
 -----------------------------------------------------------------
    Charge (ESU x 10^10)
                 0.0000
    Dipole Moment (Debye)
         X       4.9692      Y      -2.2356      Z       0.4626
       Tot       5.4685
    Quadrupole Moments (Debye-Ang)
        XX    -114.2765     XY       4.2101     YY    -106.1826
        XZ       0.8962     YZ      -5.1875     ZZ    -111.5596
    Octopole Moments (Debye-Ang^2)
       XXX      -4.1902    XXY      -8.2676    XYY       0.9304
       YYY     -90.4955    XXZ      -5.9889    XYZ      13.7197
       YYZ       8.3963    XZZ       0.7269    YZZ      -0.3368
       ZZZ      31.2667
    Hexadecapole Moments (Debye-Ang^3)
      XXXX   -3205.1902   XXXY      50.2263   XXYY    -988.0209
      XYYY     222.9510   YYYY   -2424.7109   XXXZ     -14.8039
      XXYZ     -58.7209   XYYZ      11.5248   YYYZ    -154.0353
      XXZZ    -624.0403   XYZZ      21.4345   YYZZ    -495.3379
      XZZZ     -57.1659   YZZZ    -101.1723   ZZZZ    -442.9258
 -----------------------------------------------------------------
 Calculating analytic gradient of the SCF energy
 Gradient of SCF Energy
            1           2           3           4           5           6
    1  -0.0024945  -0.0001662   0.0012530  -0.0005186  -0.0013776  -0.0014484
    2  -0.0004458   0.0001256   0.0000102  -0.0001498  -0.0007802  -0.0001895
    3  -0.0003230   0.0000488  -0.0014221   0.0001527   0.0003315   0.0007141
            7           8           9          10          11          12
    1   0.0001734   0.0000009   0.0006855   0.0000150  -0.0005015  -0.0000545
    2   0.0000564  -0.0000227  -0.0002248  -0.0000484   0.0003953   0.0000829
    3  -0.0000252   0.0000080  -0.0008842   0.0001104  -0.0000848   0.0000283
           13          14          15          16          17          18
    1  -0.0000403   0.0000390  -0.0004014   0.0000708  -0.0000666   0.0005393
    2   0.0001848  -0.0000661   0.0005677   0.0000043   0.0000984   0.0001757
    3   0.0001351   0.0001506   0.0000974   0.0000638   0.0000467   0.0002232
           19          20          21          22          23          24
    1   0.0004052  -0.0001877   0.0020951   0.0001155  -0.0002024  -0.0000494
    2   0.0001916  -0.0000768  -0.0011248   0.0008941   0.0006701   0.0002851
    3  -0.0002564  -0.0000927   0.0001132   0.0008233   0.0007014   0.0003231
           25          26          27          28          29          30
    1   0.0011112   0.0002580  -0.0018307  -0.0002228   0.0000893   0.0003974
    2  -0.0009597  -0.0000062  -0.0003830   0.0001852  -0.0002139   0.0002809
    3   0.0022726  -0.0004745  -0.0018110  -0.0014070  -0.0002828  -0.0001120
           31          32          33          34          35          36
    1   0.0004658   0.0006365   0.0006984   0.0001132   0.0000885   0.0003116
    2  -0.0000099   0.0007813  -0.0000172   0.0007603  -0.0010398   0.0000084
    3  -0.0001967   0.0036878  -0.0017763  -0.0003455  -0.0009437   0.0004058
 Max gradient component =       3.688E-03
 RMS gradient           =       7.784E-04
 Gradient time:  CPU 196.78 s  wall 33.17 s
 Geometry Optimization Parameters
   NAtoms,    NIC,     NZ,  NCons,   NDum,   NFix, NCnnct, MaxDiis
       36     279       0       0       0       0       0       0

 Cartesian Hessian Update
 Hessian Updated using BFGS Update


** GEOMETRY OPTIMIZATION IN DELOCALIZED INTERNAL COORDINATES **
   Searching for a Minimum

   Optimization Cycle:  16

                       Coordinates (Angstroms)
     ATOM                X               Y               Z
      1  C         0.8362626200    1.0913341512    0.2635252212
      2  H         0.9314637320    1.0833903427    1.3590630062
      3  C         0.5175267081   -0.3439610061   -0.1781490434
      4  H         0.3700166535   -0.3641237464   -1.2606269808
      5  O        -0.7729809951   -0.7654320150    0.4423659684
      6  C         1.5608901736   -1.3638971769    0.2593880136
      7  H         1.5725092997   -1.3995592180    1.3552531013
      8  H         1.2658929938   -2.3552541178   -0.0960752656
      9  C         2.9664710379   -1.0083124655   -0.2567745266
     10  H         2.9464050024   -1.0571676757   -1.3544459181
     11  C         4.0085292627   -2.0113426317    0.2431003567
     12  H         3.7737180837   -3.0280892847   -0.0850453431
     13  H         5.0050636707   -1.7605266037   -0.1312347294
     14  H         4.0561136360   -2.0159244078    1.3372799899
     15  C         3.3081178175    0.4323439428    0.1438437386
     16  H         4.2786442355    0.7174709033   -0.2759818404
     17  H         3.4139515252    0.4850648399    1.2361129307
     18  C         2.2354743449    1.4272931598   -0.3075233333
     19  H         2.5257526338    2.4336664640   -0.0012663995
     20  H         2.1878962150    1.4421236417   -1.4042433112
     21  C        -0.2724911813    2.1186285997   -0.1170593360
     22  C         0.2469340920    3.5313408011   -0.4349944050
     23  C        -1.3104244180    2.2155389288    1.0240356187
     24  H        -1.5821122618    1.2244260913    1.3926810694
     25  O        -2.4792319462    2.9523234828    0.6712317578
     26  H        -0.8621069645    2.7665176219    1.8570645210
     27  H        -3.0098536962    2.4299581667    0.0573982144
     28  H        -0.7877661862    1.7479186871   -1.0149977290
     29  H         0.8193393042    3.9431717689    0.4023316407
     30  H        -0.5981441668    4.1986516318   -0.6132368885
     31  H         0.8843780977    3.5531110301   -1.3222057543
     32  S        -1.9356397598   -1.3822851894   -0.4672899509
     33  O        -3.0797558025   -1.5208939929    0.3993380742
     34  O        -1.9942477585   -0.7000957406   -1.7385978003
     35  O        -1.3628607281   -2.8755778756   -0.8219141341
     36  H        -1.4837860346   -3.4460104813   -0.0466455394
   Point Group: c1    Number of degrees of freedom:   102


   Energy is  -1167.607129386

 Hessian Updated using BFGS Update

102 Hessian modes will be used to form the next step
  Hessian Eigenvalues:
     0.001491    0.003891    0.004866    0.005615    0.006394    0.006673
     0.008103    0.008765    0.014248    0.017479    0.019767    0.022221
     0.026594    0.035254    0.036906    0.039139    0.040363    0.041560
     0.044672    0.046299    0.048584    0.049549    0.050317    0.050981
     0.054120    0.054315    0.054967    0.055424    0.055860    0.056180
     0.057152    0.058486    0.059238    0.061410    0.069154    0.080961
     0.083007    0.084701    0.086655    0.097169    0.112366    0.115947
     0.134816    0.140020    0.149415    0.152963    0.156213    0.158174
     0.159373    0.159845    0.160005    0.160054    0.160257    0.160709
     0.165609    0.166522    0.170552    0.181376    0.191908    0.193771
     0.196936    0.217434    0.234152    0.245395    0.250119    0.265335
     0.274465    0.275422    0.289374    0.290931    0.291394    0.293464
     0.296568    0.304053    0.310057    0.334567    0.338028    0.338254
     0.338940    0.339207    0.339493    0.339679    0.340257    0.340462
     0.341392    0.341656    0.342026    0.342170    0.342387    0.342574
     0.343009    0.346290    0.351461    0.371712    0.427650    0.441398
     0.484233    0.511612    0.516322    0.740693    0.974766    1.040259

 Minimum Search - Taking Simple RFO Step
 Searching for Lamda that Minimizes Along All modes
 Value Taken    Lamda =  -0.00038434
 Step Taken.  Stepsize is  0.163412

                             Maximum     Tolerance    Cnvgd?
         Gradient           0.003312      0.000300      NO
         Displacement       0.052443      0.001200      NO
         Energy change      0.000090      0.000001      NO


 New Cartesian Coordinates Obtained by Inverse Iteration

 Displacement from previous Coordinates is:  0.310119
 ----------------------------------------------------------------
             Standard Nuclear Orientation (Angstroms)
    I     Atom           X                Y                Z
 ----------------------------------------------------------------
    1      C       0.8393927099     1.0907858376     0.2777168047
    2      H       0.9262148391     1.0769275994     1.3738676774
    3      C       0.5200454735    -0.3412904654    -0.1752470384
    4      H       0.3844022475    -0.3492203614    -1.2599007121
    5      O      -0.7708498924    -0.7584550299     0.4331159462
    6      C       1.5628252159    -1.3658079783     0.2553720902
    7      H       1.5718861294    -1.4123073593     1.3509589305
    8      H       1.2665612241    -2.3532673219    -0.1101846547
    9      C       2.9681120813    -1.0059100777    -0.2557637965
   10      H       2.9468620275    -1.0399710947    -1.3541831445
   11      C       4.0102606983    -2.0176351696     0.2280844457
   12      H       3.7702502156    -3.0300591709    -0.1097046965
   13      H       5.0056338174    -1.7666221236    -0.1491270103
   14      H       4.0631390282    -2.0339830500     1.3218489113
   15      C       3.3109773681     0.4296628316     0.1622078225
   16      H       4.2825575368     0.7185257643    -0.2524437541
   17      H       3.4146072878     0.4692933019     1.2552050490
   18      C       2.2403919673     1.4320270142    -0.2815800349
   19      H       2.5282324111     2.4344782388     0.0396482235
   20      H       2.2009794087     1.4609379633    -1.3781462111
   21      C      -0.2775775052     2.1103751352    -0.1090787983
   22      C       0.2274641295     3.5177939549    -0.4643513477
   23      C      -1.3073907081     2.2231615643     1.0341741956
   24      H      -1.6032479866     1.2355892320     1.3944569440
   25      O      -2.4589810942     2.9888915183     0.6789525638
   26      H      -0.8507141324     2.7599774330     1.8720193492
   27      H      -2.9924431836     2.4789578377     0.0598354768
   28      H      -0.7998264441     1.7161581753    -0.9917457410
   29      H       0.7981554349     3.9581204700     0.3600060313
   30      H      -0.6261284374     4.1707311520    -0.6550011245
   31      H       0.8599138573     3.5232654535    -1.3548585943
   32      S      -1.9351635925    -1.3830448237    -0.4758389085
   33      O      -3.0727827313    -1.5179531253     0.4005281952
   34      O      -1.9987258778    -0.7099773054    -1.7505857712
   35      O      -1.3574745873    -2.8756494254    -0.8183348908
   36      H      -1.4676096960    -3.4386859681    -0.0362174333
 ----------------------------------------------------------------
 Molecular Point Group                 C1    NOp =  1
 Largest Abelian Subgroup              C1    NOp =  1
 Nuclear Repulsion Energy =  1443.9858713103 hartrees
 There are       68 alpha and       68 beta electrons
 Applying Cartesian multipole field
    Component          Value
    ---------          -----
     (2,0,0)        1.00000E-11
     (0,2,0)        2.00000E-11
     (0,0,2)       -3.00000E-11
 Nucleus-field energy     =     0.0000000509 hartrees
 Requested basis set is 6-311++G(d,p)
 There are 203 shells and 500 basis functions
 A cutoff of  1.0D-11 yielded  16602 shell pairs
 There are     99644 function pairs (    105554 Cartesian)
 Smallest overlap matrix eigenvalue = 1.52E-06

 Q-Chem warning in module stvman/mkSTV.C, line 306:

 Overlap eigenvalue is smaller than square root of threshold
 Use THRESH >= 12 to get rid of this warning

 Guess MOs from SCF MO coefficient file

 -----------------------------------------------------------------------
  General SCF calculation program by
  Eric Jon Sundstrom, Paul Horn, Yuezhi Mao, Dmitri Zuev, Alec White,
  David Stuck, Shaama M.S., Shane Yost, Joonho Lee, David Small,
  Daniel Levine, Susi Lehtola, Hugh Burton, Evgeny Epifanovsky
 -----------------------------------------------------------------------
 Exchange:     0.2000 Hartree-Fock + 0.0800 Slater + 0.7200 B88
 Correlation:  0.1900 VWN1RPA + 0.8100 LYP
 Using SG-1 standard quadrature grid
 using 6 threads for integral computing
 -------------------------------------------------------
 OpenMP Integral computing Module                
 Release: version 2.0, May 2017, Q-Chem Inc. Pleasanton 
 -------------------------------------------------------
 -------------------------------------------------------
 OpenMP BLAS3 based DFT computing Module                
 Release: version 1.0, May 2013, Q-Chem Inc. Pittsburgh 
 -------------------------------------------------------
 A restricted SCF calculation will be
 performed using DIIS
 SCF converges when DIIS error is below 1.0e-08
 ---------------------------------------
  Cycle       Energy         DIIS error
 ---------------------------------------
    1   -1167.6054653996      2.16e-04  
    2   -1167.6073238560      4.35e-05  
    3   -1167.6072084859      8.59e-05  
    4   -1167.6073724109      7.89e-06  
    5   -1167.6073736313      3.66e-06  
    6   -1167.6073739099      1.04e-06  
    7   -1167.6073739307      4.07e-07  
    8   -1167.6073739343      1.12e-07  
    9   -1167.6073739346      2.34e-08  
   10   -1167.6073739346      1.03e-08  
   11   -1167.6073739346      3.80e-09  Convergence criterion met
 ---------------------------------------
 SCF time:   CPU 742.62s  wall 131.00s 
 SCF   energy in the final basis set =    -1167.6073739346
 Total energy in the final basis set =    -1167.6073739346

 --------------------------------------------------------------

                    Orbital Energies (a.u.)
 --------------------------------------------------------------

 Alpha MOs
 -- Occupied --
-89.134 -19.207 -19.198 -19.157 -19.156 -19.120 -10.260 -10.212
-10.197 -10.193 -10.188 -10.184 -10.183 -10.180 -10.174 -10.159
 -8.191  -6.154  -6.154  -6.152  -1.208  -1.084  -1.069  -1.059
 -1.020  -0.868  -0.815  -0.778  -0.760  -0.701  -0.691  -0.681
 -0.647  -0.627  -0.595  -0.582  -0.578  -0.544  -0.523  -0.505
 -0.502  -0.484  -0.477  -0.467  -0.460  -0.449  -0.445  -0.426
 -0.419  -0.415  -0.409  -0.404  -0.399  -0.394  -0.383  -0.373
 -0.368  -0.365  -0.362  -0.354  -0.351  -0.344  -0.341  -0.338
 -0.330  -0.323  -0.307  -0.274
 -- Virtual --
 -0.033  -0.015  -0.008  -0.004   0.006   0.014   0.017   0.023
  0.024   0.028   0.038   0.040   0.043   0.048   0.051   0.053
  0.055   0.062   0.065   0.068   0.073   0.077   0.082   0.085
  0.086   0.089   0.091   0.097   0.101   0.102   0.105   0.107
  0.111   0.118   0.119   0.122   0.124   0.128   0.129   0.134
  0.135   0.138   0.139   0.142   0.145   0.149   0.152   0.155
  0.156   0.158   0.162   0.163   0.166   0.169   0.170   0.174
  0.178   0.183   0.184   0.188   0.190   0.192   0.197   0.201
  0.201   0.206   0.211   0.216   0.222   0.224   0.226   0.230
  0.236   0.237   0.246   0.248   0.250   0.254   0.256   0.262
  0.266   0.269   0.276   0.280   0.285   0.287   0.293   0.295
  0.300   0.301   0.304   0.314   0.319   0.321   0.327   0.331
  0.333   0.335   0.340   0.343   0.343   0.348   0.352   0.357
  0.359   0.362   0.366   0.371   0.378   0.385   0.391   0.396
  0.401   0.404   0.413   0.422   0.432   0.446   0.449   0.464
  0.465   0.475   0.479   0.483   0.488   0.493   0.500   0.505
  0.519   0.529   0.533   0.546   0.566   0.576   0.577   0.593
  0.602   0.607   0.613   0.616   0.624   0.626   0.632   0.640
  0.645   0.659   0.666   0.677   0.681   0.689   0.706   0.711
  0.722   0.725   0.729   0.735   0.749   0.751   0.758   0.767
  0.768   0.772   0.776   0.779   0.786   0.789   0.795   0.800
  0.809   0.813   0.826   0.839   0.854   0.875   0.903   0.917
  0.932   0.943   0.954   0.969   0.976   0.997   1.010   1.019
  1.036   1.044   1.066   1.071   1.084   1.090   1.105   1.122
  1.131   1.141   1.148   1.161   1.166   1.171   1.179   1.183
  1.201   1.207   1.211   1.220   1.229   1.246   1.259   1.279
  1.290   1.308   1.325   1.339   1.350   1.387   1.403   1.411
  1.422   1.434   1.449   1.457   1.485   1.491   1.501   1.511
  1.526   1.536   1.540   1.553   1.563   1.569   1.575   1.584
  1.588   1.596   1.604   1.613   1.615   1.620   1.624   1.636
  1.642   1.654   1.659   1.659   1.684   1.684   1.688   1.699
  1.707   1.728   1.731   1.744   1.747   1.758   1.765   1.773
  1.775   1.794   1.812   1.818   1.830   1.838   1.855   1.862
  1.878   1.887   1.899   1.904   1.918   1.927   1.961   1.970
  1.988   2.006   2.011   2.016   2.036   2.051   2.071   2.075
  2.095   2.111   2.144   2.156   2.160   2.181   2.188   2.216
  2.238   2.243   2.254   2.261   2.273   2.301   2.331   2.347
  2.353   2.376   2.400   2.406   2.425   2.457   2.465   2.472
  2.487   2.513   2.525   2.529   2.534   2.548   2.548   2.565
  2.572   2.595   2.600   2.609   2.637   2.646   2.665   2.676
  2.689   2.693   2.712   2.726   2.727   2.745   2.754   2.766
  2.772   2.785   2.798   2.801   2.807   2.821   2.836   2.846
  2.852   2.860   2.865   2.889   2.905   2.912   2.939   2.951
  2.957   2.963   2.968   2.991   2.996   3.011   3.018   3.029
  3.044   3.049   3.071   3.084   3.109   3.121   3.132   3.149
  3.152   3.192   3.195   3.222   3.235   3.260   3.287   3.354
  3.382   3.411   3.434   3.506   3.547   3.569   3.591   3.772
  3.777   3.779   3.798   3.810   3.822   3.829   3.838   3.861
  3.878   3.940   3.952   4.027   4.030   4.075   4.126   4.210
  4.258   4.284   4.313   4.342   4.416   4.952   5.000   5.017
  5.029   5.048   5.080   5.112   5.122   5.202   5.208   5.306
  5.407   5.437   5.454   5.666   8.176  17.281  17.326  17.494
 23.790  23.834  23.840  23.870  23.887  23.924  23.944  23.951
 23.974  24.000  49.841  49.853  49.887  49.920  49.950 189.275
 --------------------------------------------------------------

          Ground-State Mulliken Net Atomic Charges

     Atom                 Charge (a.u.)
  ----------------------------------------
      1 C                     0.926362
      2 H                     0.226018
      3 C                    -0.749153
      4 H                     0.262745
      5 O                    -0.049673
      6 C                    -0.814340
      7 H                     0.216618
      8 H                     0.148859
      9 C                     0.524485
     10 H                     0.180727
     11 C                    -0.764383
     12 H                     0.139780
     13 H                     0.147056
     14 H                     0.141392
     15 C                    -0.818441
     16 H                     0.173784
     17 H                     0.156258
     18 C                    -0.322498
     19 H                     0.175627
     20 H                     0.182508
     21 C                    -0.227474
     22 C                    -0.643843
     23 C                    -0.580707
     24 H                     0.210025
     25 O                    -0.234176
     26 H                     0.188216
     27 H                     0.257673
     28 H                     0.233183
     29 H                     0.141415
     30 H                     0.191980
     31 H                     0.137947
     32 S                     0.476191
     33 O                    -0.087184
     34 O                    -0.184232
     35 O                    -0.252417
     36 H                     0.289673
  ----------------------------------------
  Sum of atomic charges =     0.000000

 -----------------------------------------------------------------
                    Cartesian Multipole Moments
 -----------------------------------------------------------------
    Charge (ESU x 10^10)
                 0.0000
    Dipole Moment (Debye)
         X       4.9169      Y      -2.2517      Z       0.4551
       Tot       5.4271
    Quadrupole Moments (Debye-Ang)
        XX    -114.1423     XY       4.0710     YY    -106.4545
        XZ       0.9513     YZ      -5.2821     ZZ    -111.5472
    Octopole Moments (Debye-Ang^2)
       XXX      -5.2159    XXY      -7.7101    XYY       0.9417
       YYY     -91.6728    XXZ      -5.9983    XYZ      14.0068
       YYZ       8.1742    XZZ       0.5728    YZZ      -0.5343
       ZZZ      31.4615
    Hexadecapole Moments (Debye-Ang^3)
      XXXX   -3201.0260   XXXY      51.9206   XXYY    -987.6051
      XYYY     226.4487   YYYY   -2438.5387   XXXZ     -16.9170
      XXYZ     -59.7487   XYYZ      12.3858   YYYZ    -158.2230
      XXZZ    -624.0871   XYZZ      22.8489   YYZZ    -496.7956
      XZZZ     -59.1836   YZZZ    -103.2123   ZZZZ    -446.3664
 -----------------------------------------------------------------
 Calculating analytic gradient of the SCF energy
 Gradient of SCF Energy
            1           2           3           4           5           6
    1  -0.0009741  -0.0000933  -0.0006042   0.0000801   0.0003353  -0.0006229
    2  -0.0002107   0.0000955  -0.0003048   0.0001464  -0.0002670   0.0000942
    3  -0.0002204   0.0001308  -0.0005184   0.0000218   0.0006468   0.0004616
            7           8           9          10          11          12
    1   0.0000972  -0.0001896   0.0004104  -0.0000203  -0.0002148  -0.0000232
    2   0.0000041   0.0000092  -0.0002043   0.0000225   0.0001727   0.0000276
    3  -0.0000406  -0.0000315  -0.0003982   0.0000402  -0.0000911   0.0000222
           13          14          15          16          17          18
    1  -0.0000283   0.0000031  -0.0002160   0.0000263  -0.0000382   0.0001792
    2   0.0000836  -0.0000435   0.0003199  -0.0000152   0.0000134   0.0000866
    3   0.0000835   0.0000927   0.0000201   0.0000389   0.0000349   0.0001587
           19          20          21          22          23          24
    1   0.0002246   0.0000091   0.0007258  -0.0000186   0.0006315  -0.0001910
    2   0.0000243  -0.0000533  -0.0005259   0.0003725  -0.0001477   0.0001668
    3  -0.0001736  -0.0000636   0.0000740   0.0003946   0.0005812   0.0001458
           25          26          27          28          29          30
    1   0.0000320   0.0000916  -0.0004536  -0.0001242   0.0000436   0.0000688
    2  -0.0006623   0.0000180   0.0002706  -0.0000377  -0.0000605   0.0001253
    3   0.0006061  -0.0002768  -0.0007367  -0.0006216  -0.0001266  -0.0000534
           31          32          33          34          35          36
    1   0.0001438  -0.0005546   0.0008283   0.0000000   0.0000140   0.0004220
    2   0.0000548   0.0008419  -0.0001254   0.0003687  -0.0006684   0.0000080
    3  -0.0000508   0.0002910  -0.0006919   0.0001941  -0.0002345   0.0002905
 Max gradient component =       9.741E-04
 RMS gradient           =       3.226E-04
 Gradient time:  CPU 196.49 s  wall 33.12 s
 Geometry Optimization Parameters
   NAtoms,    NIC,     NZ,  NCons,   NDum,   NFix, NCnnct, MaxDiis
       36     279       0       0       0       0       0       0

 Cartesian Hessian Update
 Hessian Updated using BFGS Update


** GEOMETRY OPTIMIZATION IN DELOCALIZED INTERNAL COORDINATES **
   Searching for a Minimum

   Optimization Cycle:  17

                       Coordinates (Angstroms)
     ATOM                X               Y               Z
      1  C         0.8393927099    1.0907858376    0.2777168047
      2  H         0.9262148391    1.0769275994    1.3738676774
      3  C         0.5200454735   -0.3412904654   -0.1752470384
      4  H         0.3844022475   -0.3492203614   -1.2599007121
      5  O        -0.7708498924   -0.7584550299    0.4331159462
      6  C         1.5628252159   -1.3658079783    0.2553720902
      7  H         1.5718861294   -1.4123073593    1.3509589305
      8  H         1.2665612241   -2.3532673219   -0.1101846547
      9  C         2.9681120813   -1.0059100777   -0.2557637965
     10  H         2.9468620275   -1.0399710947   -1.3541831445
     11  C         4.0102606983   -2.0176351696    0.2280844457
     12  H         3.7702502156   -3.0300591709   -0.1097046965
     13  H         5.0056338174   -1.7666221236   -0.1491270103
     14  H         4.0631390282   -2.0339830500    1.3218489113
     15  C         3.3109773681    0.4296628316    0.1622078225
     16  H         4.2825575368    0.7185257643   -0.2524437541
     17  H         3.4146072878    0.4692933019    1.2552050490
     18  C         2.2403919673    1.4320270142   -0.2815800349
     19  H         2.5282324111    2.4344782388    0.0396482235
     20  H         2.2009794087    1.4609379633   -1.3781462111
     21  C        -0.2775775052    2.1103751352   -0.1090787983
     22  C         0.2274641295    3.5177939549   -0.4643513477
     23  C        -1.3073907081    2.2231615643    1.0341741956
     24  H        -1.6032479866    1.2355892320    1.3944569440
     25  O        -2.4589810942    2.9888915183    0.6789525638
     26  H        -0.8507141324    2.7599774330    1.8720193492
     27  H        -2.9924431836    2.4789578377    0.0598354768
     28  H        -0.7998264441    1.7161581753   -0.9917457410
     29  H         0.7981554349    3.9581204700    0.3600060313
     30  H        -0.6261284374    4.1707311520   -0.6550011245
     31  H         0.8599138573    3.5232654535   -1.3548585943
     32  S        -1.9351635925   -1.3830448237   -0.4758389085
     33  O        -3.0727827313   -1.5179531253    0.4005281952
     34  O        -1.9987258778   -0.7099773054   -1.7505857712
     35  O        -1.3574745873   -2.8756494254   -0.8183348908
     36  H        -1.4676096960   -3.4386859681   -0.0362174333
   Point Group: c1    Number of degrees of freedom:   102


   Energy is  -1167.607373935

 Hessian Updated using BFGS Update

102 Hessian modes will be used to form the next step
  Hessian Eigenvalues:
     0.001249    0.003943    0.005047    0.005615    0.006566    0.007192
     0.008189    0.008891    0.014128    0.016740    0.019784    0.022332
     0.026743    0.034513    0.036903    0.039054    0.040289    0.041324
     0.044666    0.046311    0.048592    0.049512    0.049574    0.050972
     0.054060    0.054313    0.055008    0.055394    0.055646    0.056178
     0.057108    0.058729    0.059293    0.061536    0.069021    0.080969
     0.083053    0.084680    0.086657    0.096934    0.112316    0.115856
     0.133914    0.139377    0.148573    0.152266    0.155754    0.158870
     0.159435    0.159849    0.159986    0.160035    0.160219    0.160358
     0.165488    0.166413    0.170534    0.182905    0.183412    0.192366
     0.196941    0.214918    0.234804    0.244308    0.248403    0.263642
     0.273978    0.274873    0.285569    0.290435    0.290972    0.293353
     0.296433    0.298829    0.304269    0.334697    0.338042    0.338313
     0.338920    0.339208    0.339528    0.339681    0.340200    0.340467
     0.341395    0.341594    0.342036    0.342170    0.342377    0.342513
     0.343051    0.344645    0.351461    0.376147    0.427628    0.441502
     0.484275    0.511954    0.516945    0.719636    0.974158    1.028191

 Minimum Search - Taking Simple RFO Step
 Searching for Lamda that Minimizes Along All modes
 Value Taken    Lamda =  -0.00019504
 Step Taken.  Stepsize is  0.283544

                             Maximum     Tolerance    Cnvgd?
         Gradient           0.001784      0.000300      NO
         Displacement       0.156600      0.001200      NO
         Energy change     -0.000245      0.000001      NO


 New Cartesian Coordinates Obtained by Inverse Iteration

 Displacement from previous Coordinates is:  0.953557
 ----------------------------------------------------------------
             Standard Nuclear Orientation (Angstroms)
    I     Atom           X                Y                Z
 ----------------------------------------------------------------
    1      C       0.8359274480     1.0947321154     0.2722748284
    2      H       0.9147702441     1.0599177836     1.3684911626
    3      C       0.5180168472    -0.3275817015    -0.2101118448
    4      H       0.4006686230    -0.3143678612    -1.2969334013
    5      O      -0.7899777054    -0.7271007094     0.3660825712
    6      C       1.5508656884    -1.3623291145     0.2206954995
    7      H       1.5449798358    -1.4235700465     1.3157327717
    8      H       1.2591368151    -2.3437784946    -0.1637145447
    9      C       2.9634153496    -0.9971872315    -0.2666104538
   10      H       2.9560279660    -1.0170242378    -1.3655551304
   11      C       3.9979970246    -2.0171894258     0.2164351948
   12      H       3.7587483448    -3.0248822023    -0.1356818379
   13      H       4.9980177845    -1.7648402779    -0.1474398999
   14      H       4.0393766790    -2.0462840003     1.3104195094
   15      C       3.3047895534     0.4323865827     0.1739179014
   16      H       4.2814154357     0.7244090892    -0.2264386251
   17      H       3.3970106282     0.4574871040     1.2683685060
   18      C       2.2414625102     1.4442720646    -0.2676401308
   19      H       2.5272053123     2.4413573387     0.0721185226
   20      H       2.2144698364     1.4891858606    -1.3639064545
   21      C      -0.2850024199     2.1165020486    -0.1007565473
   22      C       0.2164674275     3.5210060612    -0.4697487445
   23      C      -1.2912166309     2.2290994397     1.0621008693
   24      H      -1.6134236824     1.2396722988     1.3938940468
   25      O      -2.4239515620     3.0424964807     0.7514514722
   26      H      -0.8030873546     2.7248239379     1.9077165959
   27      H      -2.9959434173     2.5615237451     0.1449847106
   28      H      -0.8214542109     1.7194150329    -0.9738934286
   29      H       0.7917598759     3.9680554592     0.3478011284
   30      H      -0.6378471672     4.1728803815    -0.6601699038
   31      H       0.8438474702     3.5183073081    -1.3637421106
   32      S      -1.9056427274    -1.4367516886    -0.5457369023
   33      O      -3.1027521848    -1.4434939202     0.2592936640
   34      O      -1.8613787601    -0.9222600389    -1.8919929482
   35      O      -1.3485670927    -2.9706385501    -0.6658126418
   36      H      -1.4961825441    -3.4224300045     0.1798115891
 ----------------------------------------------------------------
 Molecular Point Group                 C1    NOp =  1
 Largest Abelian Subgroup              C1    NOp =  1
 Nuclear Repulsion Energy =  1441.5198335989 hartrees
 There are       68 alpha and       68 beta electrons
 Applying Cartesian multipole field
    Component          Value
    ---------          -----
     (2,0,0)        1.00000E-11
     (0,2,0)        2.00000E-11
     (0,0,2)       -3.00000E-11
 Nucleus-field energy     =     0.0000000510 hartrees
 Requested basis set is 6-311++G(d,p)
 There are 203 shells and 500 basis functions
 A cutoff of  1.0D-11 yielded  16581 shell pairs
 There are     99492 function pairs (    105380 Cartesian)
 Smallest overlap matrix eigenvalue = 1.52E-06

 Q-Chem warning in module stvman/mkSTV.C, line 306:

 Overlap eigenvalue is smaller than square root of threshold
 Use THRESH >= 12 to get rid of this warning

 Guess MOs from SCF MO coefficient file

 -----------------------------------------------------------------------
  General SCF calculation program by
  Eric Jon Sundstrom, Paul Horn, Yuezhi Mao, Dmitri Zuev, Alec White,
  David Stuck, Shaama M.S., Shane Yost, Joonho Lee, David Small,
  Daniel Levine, Susi Lehtola, Hugh Burton, Evgeny Epifanovsky
 -----------------------------------------------------------------------
 Exchange:     0.2000 Hartree-Fock + 0.0800 Slater + 0.7200 B88
 Correlation:  0.1900 VWN1RPA + 0.8100 LYP
 Using SG-1 standard quadrature grid
 using 6 threads for integral computing
 -------------------------------------------------------
 OpenMP Integral computing Module                
 Release: version 2.0, May 2017, Q-Chem Inc. Pleasanton 
 -------------------------------------------------------
 -------------------------------------------------------
 OpenMP BLAS3 based DFT computing Module                
 Release: version 1.0, May 2013, Q-Chem Inc. Pittsburgh 
 -------------------------------------------------------
 A restricted SCF calculation will be
 performed using DIIS
 SCF converges when DIIS error is below 1.0e-08
 ---------------------------------------
  Cycle       Energy         DIIS error
 ---------------------------------------
    1   -1167.5552867508      1.06e-03  
    2   -1167.6044217010      3.69e-04  
    3   -1167.5978186736      6.62e-04  
    4   -1167.6075215814      4.16e-05  
    5   -1167.6075325004      3.59e-05  
    6   -1167.6075600268      3.81e-06  
    7   -1167.6075602200      2.49e-06  
    8   -1167.6075603500      4.48e-07  
    9   -1167.6075603541      1.66e-07  
   10   -1167.6075603547      5.34e-08  
   11   -1167.6075603548      1.50e-08  
   12   -1167.6075603546      4.27e-09  Convergence criterion met
 ---------------------------------------
 SCF time:   CPU 808.13s  wall 141.00s 
 SCF   energy in the final basis set =    -1167.6075603546
 Total energy in the final basis set =    -1167.6075603546

 --------------------------------------------------------------

                    Orbital Energies (a.u.)
 --------------------------------------------------------------

 Alpha MOs
 -- Occupied --
-89.134 -19.207 -19.198 -19.157 -19.156 -19.120 -10.259 -10.212
-10.197 -10.193 -10.188 -10.183 -10.183 -10.180 -10.173 -10.159
 -8.191  -6.154  -6.153  -6.152  -1.207  -1.084  -1.069  -1.059
 -1.021  -0.868  -0.815  -0.778  -0.760  -0.702  -0.690  -0.682
 -0.646  -0.626  -0.595  -0.581  -0.578  -0.544  -0.523  -0.505
 -0.503  -0.484  -0.478  -0.468  -0.460  -0.449  -0.444  -0.426
 -0.418  -0.416  -0.409  -0.404  -0.399  -0.394  -0.382  -0.374
 -0.368  -0.364  -0.361  -0.354  -0.351  -0.344  -0.341  -0.338
 -0.330  -0.323  -0.307  -0.275
 -- Virtual --
 -0.032  -0.014  -0.008  -0.004   0.005   0.014   0.017   0.023
  0.023   0.028   0.038   0.040   0.043   0.047   0.052   0.053
  0.055   0.062   0.066   0.068   0.072   0.076   0.082   0.085
  0.086   0.089   0.092   0.096   0.100   0.102   0.106   0.107
  0.111   0.116   0.118   0.121   0.124   0.127   0.130   0.133
  0.135   0.138   0.140   0.142   0.145   0.149   0.151   0.154
  0.156   0.158   0.162   0.163   0.165   0.168   0.170   0.175
  0.178   0.181   0.185   0.187   0.190   0.192   0.196   0.201
  0.203   0.207   0.210   0.216   0.222   0.226   0.227   0.231
  0.235   0.236   0.245   0.246   0.249   0.254   0.260   0.262
  0.266   0.269   0.277   0.281   0.284   0.287   0.291   0.294
  0.299   0.303   0.305   0.313   0.318   0.322   0.327   0.329
  0.332   0.336   0.340   0.342   0.343   0.349   0.352   0.357
  0.358   0.363   0.365   0.372   0.376   0.384   0.393   0.396
  0.401   0.404   0.411   0.416   0.431   0.446   0.449   0.461
  0.466   0.472   0.479   0.484   0.485   0.493   0.500   0.505
  0.518   0.530   0.532   0.547   0.567   0.572   0.577   0.592
  0.600   0.603   0.612   0.616   0.621   0.625   0.633   0.641
  0.646   0.659   0.668   0.675   0.681   0.689   0.706   0.711
  0.722   0.725   0.727   0.736   0.748   0.753   0.759   0.766
  0.769   0.771   0.776   0.780   0.786   0.789   0.796   0.799
  0.807   0.818   0.826   0.837   0.856   0.875   0.901   0.914
  0.924   0.942   0.949   0.973   0.975   0.999   1.009   1.019
  1.029   1.046   1.066   1.071   1.087   1.098   1.106   1.120
  1.128   1.140   1.147   1.165   1.167   1.171   1.178   1.181
  1.200   1.203   1.208   1.214   1.229   1.247   1.263   1.272
  1.289   1.308   1.322   1.339   1.353   1.391   1.403   1.410
  1.425   1.435   1.449   1.460   1.487   1.495   1.499   1.511
  1.524   1.534   1.540   1.553   1.566   1.568   1.573   1.583
  1.589   1.597   1.604   1.612   1.614   1.620   1.624   1.636
  1.639   1.648   1.657   1.662   1.682   1.686   1.693   1.701
  1.706   1.724   1.731   1.738   1.748   1.759   1.766   1.770
  1.777   1.791   1.810   1.821   1.831   1.840   1.855   1.864
  1.878   1.883   1.899   1.904   1.915   1.929   1.962   1.974
  1.990   2.007   2.010   2.017   2.035   2.052   2.072   2.076
  2.097   2.108   2.143   2.155   2.161   2.180   2.187   2.217
  2.237   2.242   2.255   2.257   2.270   2.299   2.329   2.348
  2.351   2.377   2.398   2.409   2.424   2.458   2.464   2.472
  2.487   2.512   2.523   2.530   2.534   2.548   2.553   2.566
  2.572   2.591   2.601   2.611   2.637   2.648   2.665   2.678
  2.690   2.695   2.712   2.723   2.731   2.746   2.754   2.761
  2.772   2.787   2.796   2.802   2.806   2.822   2.824   2.846
  2.853   2.856   2.868   2.888   2.902   2.915   2.939   2.949
  2.955   2.964   2.969   2.990   3.000   3.011   3.020   3.028
  3.043   3.049   3.075   3.081   3.107   3.121   3.129   3.149
  3.153   3.186   3.196   3.224   3.240   3.260   3.285   3.354
  3.378   3.409   3.438   3.506   3.544   3.570   3.589   3.772
  3.778   3.779   3.797   3.809   3.822   3.828   3.841   3.861
  3.880   3.941   3.948   4.025   4.031   4.072   4.128   4.211
  4.258   4.286   4.314   4.343   4.418   4.953   4.998   5.016
  5.031   5.048   5.078   5.111   5.119   5.200   5.215   5.304
  5.406   5.435   5.454   5.666   8.174  17.281  17.324  17.495
 23.790  23.835  23.841  23.871  23.885  23.925  23.944  23.951
 23.974  24.000  49.841  49.851  49.886  49.918  49.948 189.273
 --------------------------------------------------------------

          Ground-State Mulliken Net Atomic Charges

     Atom                 Charge (a.u.)
  ----------------------------------------
      1 C                     0.806732
      2 H                     0.224376
      3 C                    -0.892849
      4 H                     0.269194
      5 O                    -0.063053
      6 C                    -0.733810
      7 H                     0.215479
      8 H                     0.161205
      9 C                     0.531446
     10 H                     0.181631
     11 C                    -0.759368
     12 H                     0.140124
     13 H                     0.147537
     14 H                     0.141096
     15 C                    -0.831824
     16 H                     0.173335
     17 H                     0.156811
     18 C                    -0.319285
     19 H                     0.174349
     20 H                     0.181940
     21 C                    -0.050737
     22 C                    -0.595651
     23 C                    -0.623192
     24 H                     0.215682
     25 O                    -0.239638
     26 H                     0.186163
     27 H                     0.256949
     28 H                     0.203936
     29 H                     0.142044
     30 H                     0.193104
     31 H                     0.135293
     32 S                     0.511634
     33 O                    -0.095280
     34 O                    -0.192363
     35 O                    -0.242924
     36 H                     0.289917
  ----------------------------------------
  Sum of atomic charges =     0.000000

 -----------------------------------------------------------------
                    Cartesian Multipole Moments
 -----------------------------------------------------------------
    Charge (ESU x 10^10)
                 0.0000
    Dipole Moment (Debye)
         X       4.7049      Y      -2.0504      Z       0.7826
       Tot       5.1916
    Quadrupole Moments (Debye-Ang)
        XX    -113.3318     XY       3.7865     YY    -107.6459
        XZ       0.3258     YZ      -7.0946     ZZ    -111.4982
    Octopole Moments (Debye-Ang^2)
       XXX      -9.9230    XXY      -5.3670    XYY      -0.4160
       YYY     -84.8429    XXZ      -3.1605    XYZ      17.6778
       YYZ      12.4642    XZZ      -0.6982    YZZ      -1.0833
       ZZZ      37.8715
    Hexadecapole Moments (Debye-Ang^3)
      XXXX   -3160.8268   XXXY      38.7044   XXYY    -980.7765
      XYYY     217.2714   YYYY   -2520.8093   XXXZ     -25.6463
      XXYZ     -72.0982   XYYZ       6.9371   YYYZ    -197.0291
      XXZZ    -618.8637   XYZZ      24.3595   YYZZ    -505.7141
      XZZZ     -64.5260   YZZZ    -124.9393   ZZZZ    -467.5851
 -----------------------------------------------------------------
 Calculating analytic gradient of the SCF energy
 Gradient of SCF Energy
            1           2           3           4           5           6
    1  -0.0007111  -0.0000982  -0.0009682   0.0002195   0.0007377  -0.0002624
    2  -0.0001922   0.0001098  -0.0008305   0.0005557   0.0004661   0.0001252
    3  -0.0002052   0.0001194  -0.0004479  -0.0001097   0.0009113   0.0006486
            7           8           9          10          11          12
    1   0.0000796  -0.0002014   0.0003688  -0.0000140  -0.0001720  -0.0000083
    2   0.0000198   0.0000943  -0.0002163   0.0000120   0.0001712   0.0000181
    3  -0.0000493  -0.0001316  -0.0002788   0.0000294  -0.0000742  -0.0000007
           13          14          15          16          17          18
    1  -0.0000102  -0.0000106  -0.0001812  -0.0000022  -0.0000501   0.0001066
    2   0.0000574  -0.0000399   0.0002278   0.0000031   0.0000001   0.0000683
    3   0.0000813   0.0000735   0.0000525   0.0000358   0.0000557   0.0000961
           19          20          21          22          23          24
    1   0.0002214   0.0000434   0.0000682  -0.0001011   0.0012301  -0.0003811
    2   0.0000217  -0.0000353  -0.0006459   0.0002497  -0.0004049   0.0000726
    3  -0.0001107  -0.0000418   0.0000756   0.0002654   0.0006232  -0.0000350
           25          26          27          28          29          30
    1  -0.0004208   0.0001229  -0.0001235  -0.0000333   0.0000462  -0.0000084
    2  -0.0007397  -0.0000179   0.0008301  -0.0001849  -0.0000351   0.0001111
    3   0.0001186  -0.0001102  -0.0003639  -0.0006103  -0.0000689  -0.0000599
           31          32          33          34          35          36
    1   0.0000669  -0.0009988   0.0010161   0.0001522  -0.0002915   0.0005689
    2   0.0000355   0.0011299  -0.0003206  -0.0000874  -0.0007023   0.0000730
    3  -0.0000185  -0.0008823  -0.0002921   0.0009005  -0.0006153   0.0004194
 Max gradient component =       1.230E-03
 RMS gradient           =       3.959E-04
 Gradient time:  CPU 196.04 s  wall 33.06 s
 Geometry Optimization Parameters
   NAtoms,    NIC,     NZ,  NCons,   NDum,   NFix, NCnnct, MaxDiis
       36     279       0       0       0       0       0       0

 Cartesian Hessian Update
 Hessian Updated using BFGS Update


** GEOMETRY OPTIMIZATION IN DELOCALIZED INTERNAL COORDINATES **
   Searching for a Minimum

   Optimization Cycle:  18

                       Coordinates (Angstroms)
     ATOM                X               Y               Z
      1  C         0.8359274480    1.0947321154    0.2722748284
      2  H         0.9147702441    1.0599177836    1.3684911626
      3  C         0.5180168472   -0.3275817015   -0.2101118448
      4  H         0.4006686230   -0.3143678612   -1.2969334013
      5  O        -0.7899777054   -0.7271007094    0.3660825712
      6  C         1.5508656884   -1.3623291145    0.2206954995
      7  H         1.5449798358   -1.4235700465    1.3157327717
      8  H         1.2591368151   -2.3437784946   -0.1637145447
      9  C         2.9634153496   -0.9971872315   -0.2666104538
     10  H         2.9560279660   -1.0170242378   -1.3655551304
     11  C         3.9979970246   -2.0171894258    0.2164351948
     12  H         3.7587483448   -3.0248822023   -0.1356818379
     13  H         4.9980177845   -1.7648402779   -0.1474398999
     14  H         4.0393766790   -2.0462840003    1.3104195094
     15  C         3.3047895534    0.4323865827    0.1739179014
     16  H         4.2814154357    0.7244090892   -0.2264386251
     17  H         3.3970106282    0.4574871040    1.2683685060
     18  C         2.2414625102    1.4442720646   -0.2676401308
     19  H         2.5272053123    2.4413573387    0.0721185226
     20  H         2.2144698364    1.4891858606   -1.3639064545
     21  C        -0.2850024199    2.1165020486   -0.1007565473
     22  C         0.2164674275    3.5210060612   -0.4697487445
     23  C        -1.2912166309    2.2290994397    1.0621008693
     24  H        -1.6134236824    1.2396722988    1.3938940468
     25  O        -2.4239515620    3.0424964807    0.7514514722
     26  H        -0.8030873546    2.7248239379    1.9077165959
     27  H        -2.9959434173    2.5615237451    0.1449847106
     28  H        -0.8214542109    1.7194150329   -0.9738934286
     29  H         0.7917598759    3.9680554592    0.3478011284
     30  H        -0.6378471672    4.1728803815   -0.6601699038
     31  H         0.8438474702    3.5183073081   -1.3637421106
     32  S        -1.9056427274   -1.4367516886   -0.5457369023
     33  O        -3.1027521848   -1.4434939202    0.2592936640
     34  O        -1.8613787601   -0.9222600389   -1.8919929482
     35  O        -1.3485670927   -2.9706385501   -0.6658126418
     36  H        -1.4961825441   -3.4224300045    0.1798115891
   Point Group: c1    Number of degrees of freedom:   102


   Energy is  -1167.607560355

 Hessian Updated using BFGS Update

102 Hessian modes will be used to form the next step
  Hessian Eigenvalues:
     0.000039    0.003911    0.005024    0.005617    0.006664    0.007706
     0.008492    0.013262    0.015601    0.016764    0.019942    0.022267
     0.027660    0.033791    0.036871    0.038938    0.040219    0.041396
     0.045101    0.046805    0.048549    0.048602    0.049628    0.051965
     0.054089    0.054548    0.055256    0.055353    0.055551    0.056185
     0.057108    0.059267    0.060397    0.063974    0.076142    0.082067
     0.083026    0.085240    0.086649    0.096180    0.112691    0.115905
     0.133801    0.140831    0.147170    0.151863    0.154958    0.159266
     0.159769    0.159861    0.159967    0.160075    0.160266    0.161404
     0.165086    0.166607    0.172360    0.178066    0.187171    0.192406
     0.198823    0.220944    0.234738    0.246993    0.261844    0.263228
     0.274534    0.280779    0.289769    0.290334    0.292828    0.296094
     0.296275    0.302798    0.330387    0.336403    0.338285    0.338539
     0.338944    0.339213    0.339668    0.339806    0.340193    0.340524
     0.341395    0.341602    0.342114    0.342170    0.342375    0.342754
     0.343839    0.348433    0.352588    0.398522    0.436323    0.443109
     0.488553    0.511928    0.558171    0.720353    1.001480    1.032231
**WARNING** Magnitude of eigenvalue   1 too small.  Replaced by     0.000100

 Minimum Search - Taking Simple RFO Step
 Searching for Lamda that Minimizes Along All modes
 Value Taken    Lamda =  -0.00071904
 Calculated Step too Large.  Step scaled by  0.353669
 Step Taken.  Stepsize is  0.300000

                             Maximum     Tolerance    Cnvgd?
         Gradient           0.001197      0.000300      NO
         Displacement       0.173405      0.001200      NO
         Energy change     -0.000186      0.000001      NO


 New Cartesian Coordinates Obtained by Inverse Iteration

 Displacement from previous Coordinates is:  1.057233
 ----------------------------------------------------------------
             Standard Nuclear Orientation (Angstroms)
    I     Atom           X                Y                Z
 ----------------------------------------------------------------
    1      C       0.8345775280     1.0984955373     0.2695649633
    2      H       0.9027667662     1.0392891913     1.3652869657
    3      C       0.5194217964    -0.3119170963    -0.2478858981
    4      H       0.4225559356    -0.2737510412    -1.3363288138
    5      O      -0.8069820760    -0.6912719084     0.2907562091
    6      C       1.5415798339    -1.3591811685     0.1793171099
    7      H       1.5196426113    -1.4397495024     1.2731105503
    8      H       1.2552117578    -2.3326675629    -0.2281751812
    9      C       2.9610461747    -0.9867988107    -0.2815647112
   10      H       2.9675590717    -0.9866801006    -1.3807243154
   11      C       3.9882689452    -2.0179295059     0.1943483817
   12      H       3.7489227709    -3.0187721601    -0.1766926785
   13      H       4.9924878747    -1.7633771726    -0.1563408791
   14      H       4.0194443028    -2.0650143213     1.2879932725
   15      C       3.3007989828     0.4340203319     0.1887750164
   16      H       4.2825544641     0.7308342003    -0.1952094253
   17      H       3.3810494740     0.4390937124     1.2844259274
   18      C       2.2452977883     1.4581713751    -0.2461318545
   19      H       2.5276393871     2.4476201731     0.1185245059
   20      H       2.2328303511     1.5253742555    -1.3413172537
   21      C      -0.2912341526     2.1216870089    -0.0911407635
   22      C       0.2040375499     3.5243421064    -0.4714705113
   23      C      -1.2798345048     2.2321715667     1.0854412522
   24      H      -1.6254164930     1.2420868236     1.3910694513
   25      O      -2.3941556565     3.0840508525     0.8085890130
   26      H      -0.7693447798     2.6921375575     1.9383115213
   27      H      -2.9979888228     2.6233564207     0.2192103974
   28      H      -0.8378217282     1.7214166764    -0.9565145021
   29      H       0.7810933245     3.9788753876     0.3408418396
   30      H      -0.6526850847     4.1727718245    -0.6624719540
   31      H       0.8276721270     3.5160258585    -1.3678300183
   32      S      -1.8696038723    -1.4960727762    -0.6100760026
   33      O      -3.1260295622    -1.3623169973     0.0872385482
   34      O      -1.6969547785    -1.1739264686    -2.0037708165
   35      O      -1.3614305483    -3.0446556592    -0.4734163651
   36      H      -1.5670275179    -3.3619179817     0.4199620125
 ----------------------------------------------------------------
 Molecular Point Group                 C1    NOp =  1
 Largest Abelian Subgroup              C1    NOp =  1
 Nuclear Repulsion Energy =  1439.3590351601 hartrees
 There are       68 alpha and       68 beta electrons
 Applying Cartesian multipole field
    Component          Value
    ---------          -----
     (2,0,0)        1.00000E-11
     (0,2,0)        2.00000E-11
     (0,0,2)       -3.00000E-11
 Nucleus-field energy     =     0.0000000511 hartrees
 Requested basis set is 6-311++G(d,p)
 There are 203 shells and 500 basis functions
 A cutoff of  1.0D-11 yielded  16565 shell pairs
 There are     99382 function pairs (    105265 Cartesian)
 Smallest overlap matrix eigenvalue = 1.56E-06

 Q-Chem warning in module stvman/mkSTV.C, line 306:

 Overlap eigenvalue is smaller than square root of threshold
 Use THRESH >= 12 to get rid of this warning

 Guess MOs from SCF MO coefficient file

 -----------------------------------------------------------------------
  General SCF calculation program by
  Eric Jon Sundstrom, Paul Horn, Yuezhi Mao, Dmitri Zuev, Alec White,
  David Stuck, Shaama M.S., Shane Yost, Joonho Lee, David Small,
  Daniel Levine, Susi Lehtola, Hugh Burton, Evgeny Epifanovsky
 -----------------------------------------------------------------------
 Exchange:     0.2000 Hartree-Fock + 0.0800 Slater + 0.7200 B88
 Correlation:  0.1900 VWN1RPA + 0.8100 LYP
 Using SG-1 standard quadrature grid
 using 6 threads for integral computing
 -------------------------------------------------------
 OpenMP Integral computing Module                
 Release: version 2.0, May 2017, Q-Chem Inc. Pleasanton 
 -------------------------------------------------------
 -------------------------------------------------------
 OpenMP BLAS3 based DFT computing Module                
 Release: version 1.0, May 2013, Q-Chem Inc. Pittsburgh 
 -------------------------------------------------------
 A restricted SCF calculation will be
 performed using DIIS
 SCF converges when DIIS error is below 1.0e-08
 ---------------------------------------
  Cycle       Energy         DIIS error
 ---------------------------------------
    1   -1167.5387352075      1.21e-03  
    2   -1167.6035396106      4.24e-04  
    3   -1167.5948165771      7.60e-04  
    4   -1167.6076320318      4.92e-05  
    5   -1167.6076500953      4.13e-05  
    6   -1167.6076861919      4.99e-06  
    7   -1167.6076866008      2.75e-06  
    8   -1167.6076867564      6.51e-07  
    9   -1167.6076867653      1.91e-07  
   10   -1167.6076867661      7.43e-08  
   11   -1167.6076867661      1.47e-08  
   12   -1167.6076867662      5.27e-09  Convergence criterion met
 ---------------------------------------
 SCF time:   CPU 806.26s  wall 142.00s 
 SCF   energy in the final basis set =    -1167.6076867662
 Total energy in the final basis set =    -1167.6076867662

 --------------------------------------------------------------

                    Orbital Energies (a.u.)
 --------------------------------------------------------------

 Alpha MOs
 -- Occupied --
-89.133 -19.207 -19.198 -19.157 -19.156 -19.121 -10.258 -10.213
-10.197 -10.193 -10.187 -10.184 -10.183 -10.180 -10.173 -10.159
 -8.190  -6.154  -6.153  -6.152  -1.207  -1.084  -1.069  -1.059
 -1.021  -0.867  -0.815  -0.777  -0.760  -0.703  -0.690  -0.682
 -0.646  -0.626  -0.595  -0.581  -0.578  -0.544  -0.522  -0.505
 -0.503  -0.484  -0.478  -0.468  -0.460  -0.448  -0.444  -0.425
 -0.418  -0.417  -0.408  -0.405  -0.400  -0.394  -0.382  -0.374
 -0.367  -0.362  -0.360  -0.354  -0.350  -0.343  -0.341  -0.338
 -0.330  -0.323  -0.308  -0.275
 -- Virtual --
 -0.032  -0.014  -0.008  -0.004   0.005   0.014   0.017   0.023
  0.023   0.028   0.038   0.041   0.043   0.047   0.052   0.053
  0.055   0.061   0.067   0.069   0.071   0.076   0.081   0.084
  0.086   0.090   0.093   0.095   0.099   0.103   0.106   0.108
  0.110   0.114   0.118   0.121   0.123   0.127   0.131   0.132
  0.135   0.139   0.141   0.143   0.145   0.148   0.151   0.154
  0.157   0.158   0.162   0.164   0.165   0.168   0.171   0.175
  0.178   0.180   0.185   0.187   0.189   0.193   0.195   0.202
  0.205   0.209   0.210   0.216   0.222   0.226   0.227   0.232
  0.234   0.237   0.243   0.246   0.248   0.253   0.263   0.264
  0.267   0.271   0.277   0.280   0.284   0.285   0.290   0.294
  0.299   0.304   0.306   0.311   0.316   0.321   0.325   0.327
  0.332   0.336   0.339   0.340   0.344   0.350   0.353   0.357
  0.358   0.364   0.365   0.372   0.375   0.383   0.390   0.396
  0.401   0.403   0.411   0.411   0.432   0.443   0.446   0.460
  0.464   0.468   0.473   0.482   0.488   0.494   0.501   0.508
  0.517   0.530   0.538   0.549   0.567   0.570   0.577   0.592
  0.594   0.601   0.613   0.617   0.622   0.623   0.634   0.641
  0.646   0.660   0.669   0.672   0.680   0.691   0.708   0.711
  0.721   0.723   0.728   0.736   0.745   0.754   0.759   0.763
  0.768   0.772   0.775   0.780   0.785   0.791   0.796   0.798
  0.804   0.823   0.826   0.834   0.857   0.877   0.898   0.907
  0.917   0.942   0.945   0.970   0.980   0.999   1.011   1.020
  1.024   1.047   1.066   1.070   1.090   1.102   1.109   1.117
  1.126   1.137   1.141   1.161   1.165   1.169   1.178   1.187
  1.194   1.205   1.211   1.215   1.231   1.250   1.260   1.268
  1.292   1.307   1.318   1.338   1.354   1.393   1.405   1.410
  1.425   1.440   1.449   1.462   1.487   1.494   1.501   1.510
  1.520   1.533   1.541   1.555   1.561   1.568   1.575   1.582
  1.589   1.599   1.606   1.611   1.614   1.620   1.623   1.634
  1.639   1.649   1.654   1.662   1.678   1.686   1.694   1.703
  1.708   1.720   1.728   1.739   1.750   1.760   1.767   1.770
  1.778   1.791   1.809   1.825   1.832   1.841   1.854   1.865
  1.876   1.880   1.899   1.905   1.913   1.931   1.964   1.981
  1.993   2.007   2.009   2.018   2.034   2.053   2.074   2.078
  2.096   2.110   2.142   2.154   2.162   2.179   2.187   2.218
  2.237   2.242   2.252   2.257   2.267   2.298   2.327   2.349
  2.352   2.380   2.398   2.411   2.423   2.458   2.465   2.473
  2.487   2.511   2.522   2.531   2.534   2.545   2.558   2.566
  2.574   2.589   2.603   2.612   2.637   2.650   2.665   2.682
  2.692   2.696   2.711   2.722   2.737   2.747   2.753   2.758
  2.772   2.790   2.793   2.802   2.806   2.814   2.824   2.845
  2.854   2.856   2.872   2.887   2.900   2.915   2.937   2.947
  2.952   2.966   2.972   2.989   3.005   3.011   3.021   3.028
  3.043   3.048   3.078   3.078   3.099   3.121   3.127   3.149
  3.156   3.181   3.199   3.222   3.243   3.268   3.284   3.353
  3.377   3.409   3.442   3.506   3.540   3.572   3.587   3.772
  3.779   3.780   3.795   3.809   3.823   3.827   3.843   3.861
  3.881   3.939   3.946   4.024   4.031   4.071   4.130   4.211
  4.258   4.288   4.315   4.344   4.420   4.956   4.996   5.013
  5.032   5.044   5.077   5.111   5.117   5.197   5.226   5.303
  5.407   5.434   5.456   5.665   8.170  17.283  17.322  17.495
 23.789  23.836  23.843  23.871  23.884  23.927  23.945  23.950
 23.974  23.999  49.840  49.851  49.884  49.918  49.947 189.270
 --------------------------------------------------------------

          Ground-State Mulliken Net Atomic Charges

     Atom                 Charge (a.u.)
  ----------------------------------------
      1 C                     0.684688
      2 H                     0.221946
      3 C                    -1.065442
      4 H                     0.283772
      5 O                    -0.072358
      6 C                    -0.618480
      7 H                     0.212631
      8 H                     0.165673
      9 C                     0.536814
     10 H                     0.181274
     11 C                    -0.751693
     12 H                     0.141412
     13 H                     0.148067
     14 H                     0.140722
     15 C                    -0.841849
     16 H                     0.172644
     17 H                     0.157415
     18 C                    -0.321569
     19 H                     0.173466
     20 H                     0.181768
     21 C                     0.107372
     22 C                    -0.560200
     23 C                    -0.662221
     24 H                     0.222213
     25 O                    -0.242380
     26 H                     0.185747
     27 H                     0.256378
     28 H                     0.198686
     29 H                     0.142038
     30 H                     0.193593
     31 H                     0.132220
     32 S                     0.531625
     33 O                    -0.109585
     34 O                    -0.188070
     35 O                    -0.229302
     36 H                     0.290986
  ----------------------------------------
  Sum of atomic charges =     0.000000

 -----------------------------------------------------------------
                    Cartesian Multipole Moments
 -----------------------------------------------------------------
    Charge (ESU x 10^10)
                 0.0000
    Dipole Moment (Debye)
         X       4.4418      Y      -1.8065      Z       1.1242
       Tot       4.9252
    Quadrupole Moments (Debye-Ang)
        XX    -112.3893     XY       3.7121     YY    -109.3484
        XZ      -0.4315     YZ      -8.7893     ZZ    -111.0891
    Octopole Moments (Debye-Ang^2)
       XXX     -15.0766    XXY      -4.1665    XYY      -1.7614
       YYY     -74.9745    XXZ       0.2565    XYZ      21.2441
       YYZ      16.4031    XZZ      -3.2347    YZZ      -1.5563
       ZZZ      44.0112
    Hexadecapole Moments (Debye-Ang^3)
      XXXX   -3123.4171   XXXY      30.0557   XXYY    -973.6634
      XYYY     205.9360   YYYY   -2612.6254   XXXZ     -34.9744
      XXYZ     -84.3509   XYYZ       0.8863   YYYZ    -229.5418
      XXZZ    -611.1765   XYZZ      26.3664   YYZZ    -512.6504
      XZZZ     -66.5909   YZZZ    -148.8266   ZZZZ    -487.3090
 -----------------------------------------------------------------
 Calculating analytic gradient of the SCF energy
 Gradient of SCF Energy
            1           2           3           4           5           6
    1  -0.0001616  -0.0000498  -0.0011396   0.0002367   0.0010513   0.0004178
    2  -0.0001880   0.0001664  -0.0014790   0.0009260   0.0016713   0.0000009
    3  -0.0000708   0.0000661  -0.0001970  -0.0001573   0.0006154   0.0008607
            7           8           9          10          11          12
    1   0.0000522  -0.0001517   0.0002232  -0.0000044  -0.0000821   0.0000225
    2   0.0001039   0.0002408  -0.0001770  -0.0000144   0.0001364  -0.0000012
    3  -0.0000322  -0.0003166  -0.0000167   0.0000048  -0.0000348  -0.0000458
           13          14          15          16          17          18
    1   0.0000260  -0.0000264  -0.0000850  -0.0000387  -0.0000688  -0.0000459
    2   0.0000022  -0.0000306   0.0000213   0.0000368  -0.0000162  -0.0000341
    3   0.0000592   0.0000186   0.0000597   0.0000304   0.0000679  -0.0000142
           19          20          21          22          23          24
    1   0.0001751   0.0000953  -0.0009543  -0.0002891   0.0017356  -0.0005573
    2   0.0000231  -0.0000088  -0.0006548  -0.0000112  -0.0007565  -0.0000529
    3  -0.0000014   0.0000136   0.0002634  -0.0000292   0.0006128  -0.0003122
           25          26          27          28          29          30
    1  -0.0011292   0.0002112   0.0005758   0.0002510   0.0000190  -0.0001408
    2  -0.0005900  -0.0000377   0.0012848  -0.0002732  -0.0000224   0.0000665
    3  -0.0007175   0.0001382   0.0003041  -0.0006346   0.0000499  -0.0000322
           31          32          33          34          35          36
    1  -0.0000845  -0.0012767   0.0008796   0.0002111  -0.0004610   0.0005638
    2   0.0000088   0.0004069  -0.0000814  -0.0000025  -0.0010691   0.0004049
    3   0.0000528  -0.0024226   0.0001905   0.0017810  -0.0005965   0.0004422
 Max gradient component =       2.423E-03
 RMS gradient           =       5.688E-04
 Gradient time:  CPU 195.13 s  wall 32.89 s
 Geometry Optimization Parameters
   NAtoms,    NIC,     NZ,  NCons,   NDum,   NFix, NCnnct, MaxDiis
       36     279       0       0       0       0       0       0

 Cartesian Hessian Update
 Hessian Updated using BFGS Update


** GEOMETRY OPTIMIZATION IN DELOCALIZED INTERNAL COORDINATES **
   Searching for a Minimum

   Optimization Cycle:  19

                       Coordinates (Angstroms)
     ATOM                X               Y               Z
      1  C         0.8345775280    1.0984955373    0.2695649633
      2  H         0.9027667662    1.0392891913    1.3652869657
      3  C         0.5194217964   -0.3119170963   -0.2478858981
      4  H         0.4225559356   -0.2737510412   -1.3363288138
      5  O        -0.8069820760   -0.6912719084    0.2907562091
      6  C         1.5415798339   -1.3591811685    0.1793171099
      7  H         1.5196426113   -1.4397495024    1.2731105503
      8  H         1.2552117578   -2.3326675629   -0.2281751812
      9  C         2.9610461747   -0.9867988107   -0.2815647112
     10  H         2.9675590717   -0.9866801006   -1.3807243154
     11  C         3.9882689452   -2.0179295059    0.1943483817
     12  H         3.7489227709   -3.0187721601   -0.1766926785
     13  H         4.9924878747   -1.7633771726   -0.1563408791
     14  H         4.0194443028   -2.0650143213    1.2879932725
     15  C         3.3007989828    0.4340203319    0.1887750164
     16  H         4.2825544641    0.7308342003   -0.1952094253
     17  H         3.3810494740    0.4390937124    1.2844259274
     18  C         2.2452977883    1.4581713751   -0.2461318545
     19  H         2.5276393871    2.4476201731    0.1185245059
     20  H         2.2328303511    1.5253742555   -1.3413172537
     21  C        -0.2912341526    2.1216870089   -0.0911407635
     22  C         0.2040375499    3.5243421064   -0.4714705113
     23  C        -1.2798345048    2.2321715667    1.0854412522
     24  H        -1.6254164930    1.2420868236    1.3910694513
     25  O        -2.3941556565    3.0840508525    0.8085890130
     26  H        -0.7693447798    2.6921375575    1.9383115213
     27  H        -2.9979888228    2.6233564207    0.2192103974
     28  H        -0.8378217282    1.7214166764   -0.9565145021
     29  H         0.7810933245    3.9788753876    0.3408418396
     30  H        -0.6526850847    4.1727718245   -0.6624719540
     31  H         0.8276721270    3.5160258585   -1.3678300183
     32  S        -1.8696038723   -1.4960727762   -0.6100760026
     33  O        -3.1260295622   -1.3623169973    0.0872385482
     34  O        -1.6969547785   -1.1739264686   -2.0037708165
     35  O        -1.3614305483   -3.0446556592   -0.4734163651
     36  H        -1.5670275179   -3.3619179817    0.4199620125
   Point Group: c1    Number of degrees of freedom:   102


   Energy is  -1167.607686766

 Hessian Updated using BFGS Update

102 Hessian modes will be used to form the next step
  Hessian Eigenvalues:
     0.001611    0.003381    0.004066    0.005620    0.006679    0.007708
     0.008493    0.008710    0.014986    0.015686    0.019887    0.022070
     0.026458    0.032537    0.036889    0.038792    0.040099    0.041335
     0.044959    0.046344    0.047550    0.048629    0.049643    0.051884
     0.054064    0.054545    0.055092    0.055287    0.055469    0.056185
     0.057108    0.059266    0.060361    0.063138    0.070460    0.081130
     0.083011    0.084939    0.086647    0.095387    0.112696    0.115906
     0.133710    0.140812    0.145260    0.151512    0.154860    0.159128
     0.159750    0.159855    0.159980    0.160063    0.160318    0.161395
     0.164244    0.166349    0.171641    0.177005    0.187844    0.192730
     0.200862    0.220899    0.235629    0.246438    0.261664    0.263179
     0.274586    0.279257    0.289735    0.290311    0.292759    0.296011
     0.296129    0.302716    0.330204    0.336189    0.338285    0.338543
     0.338935    0.339224    0.339675    0.339775    0.340219    0.340523
     0.341395    0.341554    0.342111    0.342172    0.342373    0.342770
     0.343448    0.348371    0.352875    0.401307    0.436237    0.443245
     0.489125    0.511909    0.555842    0.727367    0.998528    1.024038

 Minimum Search - Taking Simple RFO Step
 Searching for Lamda that Minimizes Along All modes
 Value Taken    Lamda =  -0.00037987
 Calculated Step too Large.  Step scaled by  0.958308
 Step Taken.  Stepsize is  0.300000

                             Maximum     Tolerance    Cnvgd?
         Gradient           0.001568      0.000300      NO
         Displacement       0.118934      0.001200      NO
         Energy change     -0.000126      0.000001      NO


 New Cartesian Coordinates Obtained by Inverse Iteration

 Displacement from previous Coordinates is:  0.809069
 ----------------------------------------------------------------
             Standard Nuclear Orientation (Angstroms)
    I     Atom           X                Y                Z
 ----------------------------------------------------------------
    1      C       0.8496619051     1.1050196052     0.3115073906
    2      H       0.9038260850     1.0395871424     1.4067951341
    3      C       0.5290632947    -0.3022183491    -0.2212853596
    4      H       0.4259603425    -0.2514797744    -1.3100445380
    5      O      -0.7946186205    -0.6798647237     0.3160022979
    6      C       1.5543300343    -1.3623400986     0.1711576947
    7      H       1.5399127227    -1.4694705785     1.2632195419
    8      H       1.2627138468    -2.3263048547    -0.2551646340
    9      C       2.9669034049    -0.9799483327    -0.2939739417
   10      H       2.9585484556    -0.9438095926    -1.3929621089
   11      C       3.9991610803    -2.0316022023     0.1276494254
   12      H       3.7426617726    -3.0193188045    -0.2665681910
   13      H       4.9961789229    -1.7751324245    -0.2420082595
   14      H       4.0561845595    -2.1099219857     1.2181303761
   15      C       3.3167342637     0.4235020012     0.2173399098
   16      H       4.2969139475     0.7292281950    -0.1636651199
   17      H       3.4035945632     0.3953749487     1.3119919849
   18      C       2.2637457952     1.4663728878    -0.1851255697
   19      H       2.5429329178     2.4428381651     0.2164708705
   20      H       2.2582512970     1.5712845356    -1.2768152086
   21      C      -0.2756607391     2.1272837396    -0.0781374279
   22      C       0.2158741732     3.5250659796    -0.4693929490
   23      C      -1.3146445224     2.2597300332     1.0485908330
   24      H      -1.6341893839     1.2742235249     1.3953493124
   25      O      -2.4443324409     3.0432198752     0.6513592815
   26      H      -0.8734130329     2.7905175250     1.8993264594
   27      H      -2.9912280522     2.4977582686     0.0819460983
   28      H      -0.7986300050     1.7125327200    -0.9476700479
   29      H       0.7790570419     3.9961423294     0.3444640369
   30      H      -0.6477119263     4.1599011299    -0.6763557028
   31      H       0.8460590764     3.5126910666    -1.3600864920
   32      S      -1.8817099453    -1.4889554653    -0.5548358185
   33      O      -3.1195919429    -1.3489729336     0.1781537747
   34      O      -1.7428071967    -1.1724248984    -1.9533472106
   35      O      -1.3765722746    -3.0357639567    -0.4331046602
   36      H      -1.6332101801    -3.3789240711     0.4367938115
 ----------------------------------------------------------------
 Molecular Point Group                 C1    NOp =  1
 Largest Abelian Subgroup              C1    NOp =  1
 Nuclear Repulsion Energy =  1438.9292802004 hartrees
 There are       68 alpha and       68 beta electrons
 Applying Cartesian multipole field
    Component          Value
    ---------          -----
     (2,0,0)        1.00000E-11
     (0,2,0)        2.00000E-11
     (0,0,2)       -3.00000E-11
 Nucleus-field energy     =     0.0000000519 hartrees
 Requested basis set is 6-311++G(d,p)
 There are 203 shells and 500 basis functions
 A cutoff of  1.0D-11 yielded  16556 shell pairs
 There are     99330 function pairs (    105210 Cartesian)
 Smallest overlap matrix eigenvalue = 1.51E-06

 Q-Chem warning in module stvman/mkSTV.C, line 306:

 Overlap eigenvalue is smaller than square root of threshold
 Use THRESH >= 12 to get rid of this warning

 Guess MOs from SCF MO coefficient file

 -----------------------------------------------------------------------
  General SCF calculation program by
  Eric Jon Sundstrom, Paul Horn, Yuezhi Mao, Dmitri Zuev, Alec White,
  David Stuck, Shaama M.S., Shane Yost, Joonho Lee, David Small,
  Daniel Levine, Susi Lehtola, Hugh Burton, Evgeny Epifanovsky
 -----------------------------------------------------------------------
 Exchange:     0.2000 Hartree-Fock + 0.0800 Slater + 0.7200 B88
 Correlation:  0.1900 VWN1RPA + 0.8100 LYP
 Using SG-1 standard quadrature grid
 using 6 threads for integral computing
 -------------------------------------------------------
 OpenMP Integral computing Module                
 Release: version 2.0, May 2017, Q-Chem Inc. Pleasanton 
 -------------------------------------------------------
 -------------------------------------------------------
 OpenMP BLAS3 based DFT computing Module                
 Release: version 1.0, May 2013, Q-Chem Inc. Pittsburgh 
 -------------------------------------------------------
 A restricted SCF calculation will be
 performed using DIIS
 SCF converges when DIIS error is below 1.0e-08
 ---------------------------------------
  Cycle       Energy         DIIS error
 ---------------------------------------
    1   -1167.5937477007      5.53e-04  
    2   -1167.6072210735      9.26e-05  
    3   -1167.6069836322      1.50e-04  
    4   -1167.6074603677      1.73e-05  
    5   -1167.6074635810      1.31e-05  
    6   -1167.6074673738      2.08e-06  
    7   -1167.6074674547      9.55e-07  
    8   -1167.6074674747      3.08e-07  
    9   -1167.6074674768      7.52e-08  
   10   -1167.6074674770      2.50e-08  
   11   -1167.6074674769      1.04e-08  
   12   -1167.6074674769      2.94e-09  Convergence criterion met
 ---------------------------------------
 SCF time:   CPU 805.98s  wall 142.00s 
 SCF   energy in the final basis set =    -1167.6074674769
 Total energy in the final basis set =    -1167.6074674769

 --------------------------------------------------------------

                    Orbital Energies (a.u.)
 --------------------------------------------------------------

 Alpha MOs
 -- Occupied --
-89.134 -19.208 -19.197 -19.157 -19.157 -19.120 -10.258 -10.212
-10.197 -10.193 -10.187 -10.183 -10.183 -10.180 -10.173 -10.158
 -8.191  -6.155  -6.154  -6.152  -1.207  -1.085  -1.068  -1.059
 -1.022  -0.867  -0.814  -0.777  -0.760  -0.703  -0.690  -0.681
 -0.647  -0.625  -0.593  -0.580  -0.578  -0.545  -0.523  -0.505
 -0.502  -0.484  -0.478  -0.468  -0.460  -0.447  -0.444  -0.426
 -0.418  -0.416  -0.408  -0.404  -0.400  -0.394  -0.382  -0.373
 -0.366  -0.362  -0.360  -0.354  -0.350  -0.343  -0.341  -0.338
 -0.330  -0.323  -0.307  -0.275
 -- Virtual --
 -0.032  -0.014  -0.008  -0.003   0.006   0.014   0.017   0.022
  0.023   0.028   0.037   0.041   0.043   0.047   0.051   0.052
  0.055   0.061   0.067   0.070   0.072   0.076   0.081   0.083
  0.086   0.089   0.093   0.095   0.100   0.103   0.106   0.109
  0.111   0.115   0.118   0.121   0.123   0.127   0.131   0.133
  0.135   0.139   0.140   0.144   0.145   0.148   0.151   0.154
  0.157   0.158   0.161   0.163   0.165   0.168   0.171   0.176
  0.178   0.181   0.185   0.187   0.189   0.193   0.196   0.201
  0.204   0.208   0.210   0.216   0.223   0.227   0.227   0.231
  0.234   0.238   0.244   0.246   0.249   0.254   0.262   0.264
  0.267   0.270   0.277   0.281   0.284   0.285   0.288   0.293
  0.299   0.304   0.305   0.312   0.317   0.322   0.324   0.327
  0.332   0.336   0.340   0.341   0.347   0.350   0.352   0.356
  0.358   0.364   0.365   0.373   0.376   0.383   0.389   0.394
  0.400   0.404   0.410   0.413   0.434   0.442   0.446   0.459
  0.463   0.465   0.477   0.482   0.487   0.495   0.502   0.508
  0.515   0.531   0.540   0.549   0.568   0.570   0.578   0.591
  0.597   0.602   0.611   0.618   0.623   0.625   0.634   0.641
  0.644   0.661   0.669   0.671   0.678   0.689   0.707   0.710
  0.719   0.722   0.729   0.738   0.743   0.755   0.759   0.763
  0.768   0.773   0.776   0.782   0.784   0.791   0.797   0.798
  0.807   0.822   0.823   0.835   0.856   0.874   0.901   0.908
  0.913   0.945   0.950   0.969   0.981   0.996   1.010   1.015
  1.026   1.043   1.067   1.073   1.091   1.105   1.106   1.116
  1.128   1.138   1.144   1.159   1.167   1.168   1.173   1.187
  1.193   1.204   1.209   1.213   1.231   1.252   1.258   1.265
  1.292   1.305   1.319   1.338   1.358   1.392   1.404   1.414
  1.430   1.440   1.449   1.464   1.486   1.493   1.503   1.510
  1.519   1.536   1.539   1.554   1.559   1.566   1.574   1.582
  1.587   1.596   1.604   1.610   1.614   1.618   1.624   1.635
  1.638   1.652   1.654   1.661   1.675   1.687   1.693   1.703
  1.707   1.721   1.732   1.741   1.750   1.763   1.763   1.772
  1.780   1.793   1.810   1.824   1.833   1.844   1.858   1.867
  1.878   1.881   1.897   1.906   1.913   1.928   1.963   1.977
  1.989   2.005   2.013   2.017   2.035   2.054   2.073   2.075
  2.101   2.111   2.142   2.155   2.161   2.176   2.184   2.218
  2.238   2.242   2.254   2.257   2.269   2.301   2.323   2.348
  2.351   2.383   2.398   2.411   2.425   2.456   2.467   2.474
  2.488   2.512   2.525   2.529   2.534   2.545   2.555   2.565
  2.574   2.592   2.602   2.611   2.635   2.649   2.667   2.682
  2.693   2.699   2.713   2.723   2.738   2.745   2.757   2.764
  2.773   2.790   2.797   2.800   2.807   2.816   2.823   2.843
  2.853   2.857   2.867   2.886   2.893   2.906   2.935   2.950
  2.951   2.962   2.967   2.988   3.000   3.010   3.018   3.028
  3.044   3.051   3.077   3.079   3.101   3.124   3.136   3.150
  3.156   3.179   3.198   3.220   3.240   3.273   3.284   3.349
  3.376   3.411   3.442   3.508   3.538   3.572   3.584   3.770
  3.780   3.782   3.794   3.811   3.822   3.827   3.846   3.861
  3.874   3.940   3.943   4.026   4.031   4.073   4.132   4.209
  4.259   4.293   4.315   4.344   4.417   4.954   4.993   5.013
  5.030   5.045   5.074   5.114   5.119   5.196   5.224   5.301
  5.413   5.437   5.462   5.661   8.169  17.283  17.319  17.492
 23.784  23.837  23.844  23.871  23.884  23.924  23.945  23.948
 23.974  24.000  49.838  49.850  49.884  49.917  49.948 189.268
 --------------------------------------------------------------

          Ground-State Mulliken Net Atomic Charges

     Atom                 Charge (a.u.)
  ----------------------------------------
      1 C                     0.702861
      2 H                     0.227485
      3 C                    -1.014417
      4 H                     0.275683
      5 O                    -0.065537
      6 C                    -0.650027
      7 H                     0.210085
      8 H                     0.166614
      9 C                     0.552164
     10 H                     0.179030
     11 C                    -0.748670
     12 H                     0.141078
     13 H                     0.148466
     14 H                     0.140401
     15 C                    -0.845518
     16 H                     0.172005
     17 H                     0.157053
     18 C                    -0.323395
     19 H                     0.172382
     20 H                     0.180499
     21 C                     0.114196
     22 C                    -0.592180
     23 C                    -0.666883
     24 H                     0.218395
     25 O                    -0.237244
     26 H                     0.184870
     27 H                     0.256848
     28 H                     0.200601
     29 H                     0.139437
     30 H                     0.196806
     31 H                     0.130405
     32 S                     0.518981
     33 O                    -0.118510
     34 O                    -0.188080
     35 O                    -0.228406
     36 H                     0.292522
  ----------------------------------------
  Sum of atomic charges =     0.000000

 -----------------------------------------------------------------
                    Cartesian Multipole Moments
 -----------------------------------------------------------------
    Charge (ESU x 10^10)
                 0.0000
    Dipole Moment (Debye)
         X       4.4740      Y      -1.9633      Z       1.1980
       Tot       5.0306
    Quadrupole Moments (Debye-Ang)
        XX    -112.8374     XY       4.8201     YY    -109.0008
        XZ      -0.5934     YZ      -7.8167     ZZ    -110.5324
    Octopole Moments (Debye-Ang^2)
       XXX     -12.2128    XXY      -9.5215    XYY      -1.5022
       YYY     -77.5453    XXZ      -1.0562    XYZ      19.6480
       YYZ      18.6096    XZZ      -4.0706    YZZ      -0.1768
       ZZZ      40.8455
    Hexadecapole Moments (Debye-Ang^3)
      XXXX   -3168.9501   XXXY      50.7227   XXYY    -986.3263
      XYYY     221.6246   YYYY   -2594.1707   XXXZ     -26.0860
      XXYZ     -78.2434   XYYZ      -5.3477   YYYZ    -203.5261
      XXZZ    -610.6278   XYZZ      21.5087   YYZZ    -500.2480
      XZZZ     -63.3223   YZZZ    -134.1576   ZZZZ    -460.7965
 -----------------------------------------------------------------
 Calculating analytic gradient of the SCF energy
 Gradient of SCF Energy
            1           2           3           4           5           6
    1   0.0032729   0.0008016  -0.0018396   0.0001961   0.0029311   0.0022960
    2   0.0009670  -0.0000836  -0.0007470   0.0001131   0.0027041  -0.0002524
    3   0.0011787  -0.0003508   0.0029486  -0.0005633  -0.0016856  -0.0010540
            7           8           9          10          11          12
    1  -0.0003872   0.0000764  -0.0008905   0.0000147   0.0004315   0.0000617
    2   0.0001033   0.0000391   0.0002315  -0.0001780  -0.0002829  -0.0000413
    3  -0.0000015  -0.0001622   0.0011864  -0.0001382   0.0001663  -0.0001567
           13          14          15          16          17          18
    1   0.0001203  -0.0000867   0.0004446  -0.0001062   0.0000398  -0.0008885
    2  -0.0002099   0.0000240  -0.0009479   0.0001563   0.0000020  -0.0006416
    3  -0.0001689  -0.0002715  -0.0000047  -0.0000298  -0.0000257  -0.0003776
           19          20          21          22          23          24
    1  -0.0005059   0.0001494  -0.0032504  -0.0005824   0.0006452   0.0000779
    2   0.0000995   0.0001565   0.0009310  -0.0013985  -0.0003163  -0.0003065
    3   0.0004784   0.0002516  -0.0007878  -0.0004848  -0.0006521  -0.0002606
           25          26          27          28          29          30
    1  -0.0021171  -0.0002433   0.0028972   0.0005806   0.0000015  -0.0005046
    2   0.0005218   0.0000529   0.0008959   0.0003747   0.0002829  -0.0001741
    3  -0.0026609   0.0005227   0.0015461   0.0012622   0.0005414   0.0001687
           31          32          33          34          35          36
    1  -0.0006554  -0.0020856  -0.0011024   0.0003272  -0.0000757  -0.0000445
    2  -0.0001475  -0.0019369   0.0003442  -0.0012554   0.0004201   0.0004998
    3   0.0002953  -0.0025867   0.0014946   0.0020033  -0.0015718  -0.0000491
 Max gradient component =       3.273E-03
 RMS gradient           =       1.088E-03
 Gradient time:  CPU 195.04 s  wall 32.88 s
 Geometry Optimization Parameters
   NAtoms,    NIC,     NZ,  NCons,   NDum,   NFix, NCnnct, MaxDiis
       36     279       0       0       0       0       0       0

 Cartesian Hessian Update
 Hessian Updated using BFGS Update


** GEOMETRY OPTIMIZATION IN DELOCALIZED INTERNAL COORDINATES **
   Searching for a Minimum

   Optimization Cycle:  20

                       Coordinates (Angstroms)
     ATOM                X               Y               Z
      1  C         0.8496619051    1.1050196052    0.3115073906
      2  H         0.9038260850    1.0395871424    1.4067951341
      3  C         0.5290632947   -0.3022183491   -0.2212853596
      4  H         0.4259603425   -0.2514797744   -1.3100445380
      5  O        -0.7946186205   -0.6798647237    0.3160022979
      6  C         1.5543300343   -1.3623400986    0.1711576947
      7  H         1.5399127227   -1.4694705785    1.2632195419
      8  H         1.2627138468   -2.3263048547   -0.2551646340
      9  C         2.9669034049   -0.9799483327   -0.2939739417
     10  H         2.9585484556   -0.9438095926   -1.3929621089
     11  C         3.9991610803   -2.0316022023    0.1276494254
     12  H         3.7426617726   -3.0193188045   -0.2665681910
     13  H         4.9961789229   -1.7751324245   -0.2420082595
     14  H         4.0561845595   -2.1099219857    1.2181303761
     15  C         3.3167342637    0.4235020012    0.2173399098
     16  H         4.2969139475    0.7292281950   -0.1636651199
     17  H         3.4035945632    0.3953749487    1.3119919849
     18  C         2.2637457952    1.4663728878   -0.1851255697
     19  H         2.5429329178    2.4428381651    0.2164708705
     20  H         2.2582512970    1.5712845356   -1.2768152086
     21  C        -0.2756607391    2.1272837396   -0.0781374279
     22  C         0.2158741732    3.5250659796   -0.4693929490
     23  C        -1.3146445224    2.2597300332    1.0485908330
     24  H        -1.6341893839    1.2742235249    1.3953493124
     25  O        -2.4443324409    3.0432198752    0.6513592815
     26  H        -0.8734130329    2.7905175250    1.8993264594
     27  H        -2.9912280522    2.4977582686    0.0819460983
     28  H        -0.7986300050    1.7125327200   -0.9476700479
     29  H         0.7790570419    3.9961423294    0.3444640369
     30  H        -0.6477119263    4.1599011299   -0.6763557028
     31  H         0.8460590764    3.5126910666   -1.3600864920
     32  S        -1.8817099453   -1.4889554653   -0.5548358185
     33  O        -3.1195919429   -1.3489729336    0.1781537747
     34  O        -1.7428071967   -1.1724248984   -1.9533472106
     35  O        -1.3765722746   -3.0357639567   -0.4331046602
     36  H        -1.6332101801   -3.3789240711    0.4367938115
   Point Group: c1    Number of degrees of freedom:   102


   Energy is  -1167.607467477

 Hessian Updated using BFGS Update

102 Hessian modes will be used to form the next step
  Hessian Eigenvalues:
     0.002287    0.003904    0.005167    0.005618    0.006683    0.007728
     0.008489    0.009900    0.015149    0.016035    0.019855    0.022060
     0.026046    0.035022    0.036948    0.039314    0.040337    0.041911
     0.044968    0.046698    0.048619    0.049628    0.050276    0.051855
     0.054179    0.054538    0.055261    0.055457    0.055733    0.056187
     0.057144    0.059542    0.060284    0.062668    0.073063    0.081889
     0.083084    0.084866    0.086643    0.095900    0.112555    0.115950
     0.135095    0.141003    0.149906    0.153207    0.157928    0.159271
     0.159848    0.159967    0.160048    0.160231    0.161280    0.161485
     0.165477    0.167898    0.172733    0.180557    0.190838    0.192726
     0.197763    0.221487    0.236546    0.246219    0.261820    0.265840
     0.274678    0.280244    0.290126    0.291341    0.293141    0.296064
     0.296646    0.304024    0.332697    0.337886    0.338297    0.338897
     0.339203    0.339237    0.339678    0.340165    0.340420    0.341045
     0.341399    0.341907    0.342096    0.342172    0.342398    0.342968
     0.344886    0.352038    0.359270    0.392542    0.433582    0.451759
     0.488730    0.511752    0.548100    0.740439    1.000806    1.016152

 Minimum Search - Taking Simple RFO Step
 Searching for Lamda that Minimizes Along All modes
 Value Taken    Lamda =  -0.00065982
 Step Taken.  Stepsize is  0.176176

                             Maximum     Tolerance    Cnvgd?
         Gradient           0.005876      0.000300      NO
         Displacement       0.075068      0.001200      NO
         Energy change      0.000219      0.000001      NO


 New Cartesian Coordinates Obtained by Inverse Iteration

 Displacement from previous Coordinates is:  0.599022
 ----------------------------------------------------------------
             Standard Nuclear Orientation (Angstroms)
    I     Atom           X                Y                Z
 ----------------------------------------------------------------
    1      C       0.8383687301     1.1036537553     0.2818947458
    2      H       0.8972180576     1.0358397706     1.3773438933
    3      C       0.5216779047    -0.3025517991    -0.2489572644
    4      H       0.4255412583    -0.2563965920    -1.3375514884
    5      O      -0.8072567460    -0.6827782357     0.2836109272
    6      C       1.5415509226    -1.3572955920     0.1658117598
    7      H       1.5180903744    -1.4512229145     1.2587277215
    8      H       1.2545427174    -2.3262517391    -0.2518227752
    9      C       2.9610396349    -0.9816392360    -0.2891965508
   10      H       2.9671636493    -0.9650849059    -1.3883540311
   11      C       3.9865364688    -2.0232948893     0.1694212951
   12      H       3.7395342446    -3.0188080014    -0.2108208487
   13      H       4.9897303050    -1.7704281977    -0.1854315586
   14      H       4.0241265534    -2.0818606005     1.2622429914
   15      C       3.3046990591     0.4307976848     0.2020256065
   16      H       4.2876250950     0.7306546209    -0.1766048813
   17      H       3.3839977169     0.4196312279     1.2976510948
   18      C       2.2527059058     1.4648097236    -0.2205746998
   19      H       2.5333791998     2.4474653528     0.1633534654
   20      H       2.2464691079     1.5507209576    -1.3142765181
   21      C      -0.2851130011     2.1294420860    -0.0862275248
   22      C       0.2123454984     3.5287472356    -0.4737681441
   23      C      -1.2865726117     2.2486869219     1.0782023870
   24      H      -1.6156451247     1.2589687485     1.4035080348
   25      O      -2.4126811060     3.0724443616     0.7651999366
   26      H      -0.7962672494     2.7382145241     1.9264703335
   27      H      -3.0102229826     2.5709834457     0.2037258872
   28      H      -0.8297593632     1.7241514743    -0.9490780698
   29      H       0.7894763827     3.9880244122     0.3361158784
   30      H      -0.6454177988     4.1749425249    -0.6676433219
   31      H       0.8348163068     3.5163713147    -1.3706546105
   32      S      -1.8633668666    -1.5111386287    -0.6031615007
   33      O      -3.1254729427    -1.3573825228     0.0820174246
   34      O      -1.6798230990    -1.2304505102    -2.0046262483
   35      O      -1.3619889580    -3.0557705378    -0.4236583326
   36      H      -1.6110980032    -3.3663746136     0.4607899800
 ----------------------------------------------------------------
 Molecular Point Group                 C1    NOp =  1
 Largest Abelian Subgroup              C1    NOp =  1
 Nuclear Repulsion Energy =  1438.4770026166 hartrees
 There are       68 alpha and       68 beta electrons
 Applying Cartesian multipole field
    Component          Value
    ---------          -----
     (2,0,0)        1.00000E-11
     (0,2,0)        2.00000E-11
     (0,0,2)       -3.00000E-11
[truncated: 526,110 more chars]
