# Supplementary material for: An in silico investigation of menthol metabolism
Source: PLoS One. 2019 Sep 27;14(9):e0216577. doi: 10.1371/journal.pone.0216577 (PMC6764827; doi:10.1371/journal.pone.0216577)
Supplement: S2 File — (ZIP) [file pone.0216577.s002.zip › MP2/0_file_list.txt]

H2.out
H2O.out
H3O+.out
O2.out
oeeee.out
oeoee.out
ooeee.out
ooeoe-S.out
oooee.out
oxoee-4D-R.out
oxoee-R.out
oyoee-R.out
SO4-2.out
soeoe-S.out
