# Supplementary material for: An in silico investigation of menthol metabolism
Source: PLoS One. 2019 Sep 27;14(9):e0216577. doi: 10.1371/journal.pone.0216577 (PMC6764827; doi:10.1371/journal.pone.0216577)
Supplement: S2 File — (ZIP) [file pone.0216577.s002.zip › MP2/soeoe-S.out]

Q-Chem Developer Version!
                  Welcome to Q-Chem
     A Quantum Leap Into The Future Of Chemistry


 Q-Chem 5.1, Q-Chem, Inc., Pleasanton, CA (2018)

 Yihan Shao,  Zhengting Gan,  E. Epifanovsky,  A. T. B. Gilbert,  M. Wormit,  
 J. Kussmann,  A. W. Lange,  A. Behn,  Jia Deng,  Xintian Feng,  D. Ghosh,  
 M. Goldey,  P. R. Horn,  L. D. Jacobson,  I. Kaliman,  T. Kus,  A. Landau,  
 Jie Liu,  E. I. Proynov,  R. M. Richard,  R. P. Steele,  E. J. Sundstrom,  
 H. L. Woodcock III,  P. M. Zimmerman,  D. Zuev,  B. Albrecht,  E. Alguire,  
 S. A. Baeppler,  D. Barton,  Z. Benda,  Y. A. Bernard,  E. J. Berquist,  
 K. B. Bravaya,  H. Burton,  D. Casanova,  Chun-Min Chang,  Yunqing Chen,  
 A. Chien,  K. D. Closser,  M. P. Coons,  S. Coriani,  S. Dasgupta,  
 A. L. Dempwolff,  M. Diedenhofen,  Hainam Do,  R. G. Edgar,  Po-Tung Fang,  
 S. Faraji,  S. Fatehi,  Qingguo Feng,  K. D. Fenk,  J. Fosso-Tande,  
 J. Gayvert,  Qinghui Ge,  A. Ghysels,  G. Gidofalvi,  J. Gomes,  
 J. Gonthier,  A. Gunina,  D. Hait,  M. W. D. Hanson-Heine,  
 P. H. P. Harbach,  A. W. Hauser,  J. E. Herr,  E. G. Hohenstein,  
 Z. C. Holden,  Kerwin Hui,  B. C. Huynh,  T.-C. Jagau,  Hyunjun Ji,  
 B. Kaduk,  K. Khistyaev,  Jaehoon Kim,  P. Klunzinger,  K. Koh,  
 D. Kosenkov,  L. Koulias,  T. Kowalczyk,  C. M. Krauter,  A. Kunitsa,  
 Ka Un Lao,  A. Laurent,  K. V. Lawler,  Joonho Lee,  D. Lefrancois,  
 S. Lehtola,  D. S. Levine,  Yi-Pei Li,  You-Sheng Lin,  Fenglai Liu,  
 E. Livshits,  A. Luenser,  P. Manohar,  E. Mansoor,  S. F. Manzer,  
 Shan-Ping Mao,  Yuezhi Mao,  N. Mardirossian,  A. V. Marenich,  
 T. Markovich,  L. A. Martinez-Martinez,  S. A. Maurer,  N. J. Mayhall,  
 S. C. McKenzie,  J.-M. Mewes,  A. F. Morrison,  J. W. Mullinax,  K. Nanda,  
 T. S. Nguyen-Beck,  R. Olivares-Amaya,  J. A. Parkhill,  T. M. Perrine,  
 F. Plasser,  P. Pokhilko,  S. Prager,  A. Prociuk,  E. Ramos,  D. R. Rehn,  
 F. Rob,  M. Schneider,  N. Sergueev,  S. M. Sharada,  S. Sharma,  
 D. W. Small,  T. Stauch,  T. Stein,  Yu-Chuan Su,  A. J. W. Thom,  
 A. Tkatchenko,  T. Tsuchimochi,  N. M. Tubman,  L. Vogt,  M. L. Vidal,  
 O. Vydrov,  M. A. Watson,  J. Wenzel,  M. de Wergifosse,  T. A. Wesolowski,  
 A. White,  J. Witte,  A. Yamada,  Jun Yang,  K. Yao,  S. Yeganeh,  
 S. R. Yost,  Zhi-Qiang You,  A. Zech,  Igor Ying Zhang,  Xing Zhang,  
 Yan Zhao,  Ying Zhu,  B. R. Brooks,  G. K. L. Chan,  C. J. Cramer,  
 M. S. Gordon,  W. J. Hehre,  A. Klamt,  M. W. Schmidt,  C. D. Sherrill,  
 D. G. Truhlar,  A. Aspuru-Guzik,  R. Baer,  A. T. Bell,  N. A. Besley,  
 Jeng-Da Chai,  A. E. DePrince, III,  R. A. DiStasio Jr.,  A. Dreuw,  
 B. D. Dunietz,  T. R. Furlani,  Chao-Ping Hsu,  Yousung Jung,  Jing Kong,  
 D. S. Lambrecht,  WanZhen Liang,  C. Ochsenfeld,  V. A. Rassolov,  
 L. V. Slipchenko,  J. E. Subotnik,  T. Van Voorhis,  J. M. Herbert,  
 A. I. Krylov,  P. M. W. Gill,  M. Head-Gordon

 Contributors to earlier versions of Q-Chem not listed above: 
 R. D. Adamson,  B. Austin,  J. Baker,  G. J. O. Beran,  K. Brandhorst,  
 S. T. Brown,  E. F. C. Byrd,  A. K. Chakraborty,  C.-L. Cheng,  
 Siu Hung Chien,  D. M. Chipman,  D. L. Crittenden,  H. Dachsel,  
 R. J. Doerksen,  A. D. Dutoi,  L. Fusti-Molnar,  W. A. Goddard III,  
 A. Golubeva-Zadorozhnaya,  S. R. Gwaltney,  G. Hawkins,  A. Heyden,  
 S. Hirata,  G. Kedziora,  F. J. Keil,  C. Kelley,  Jihan Kim,  R. A. King,  
 R. Z. Khaliullin,  P. P. Korambath,  W. Kurlancheek,  A. M. Lee,  M. S. Lee,  
 S. V. Levchenko,  Ching Yeh Lin,  D. Liotard,  R. C. Lochan,  I. Lotan,  
 P. E. Maslen,  N. Nair,  D. P. O'Neill,  D. Neuhauser,  E. Neuscamman,  
 C. M. Oana,  R. Olson,  B. Peters,  R. Peverati,  P. A. Pieniazek,  
 Y. M. Rhee,  J. Ritchie,  M. A. Rohrdanz,  E. Rosta,  N. J. Russ,  
 H. F. Schaefer III,  N. E. Schultz,  N. Shenvi,  A. C. Simmonett,  A. Sodt,  
 D. Stuck,  K. S. Thanthiriwatte,  V. Vanovschi,  Tao Wang,  A. Warshel,  
 C. F. Williams,  Q. Wu,  X. Xu,  W. Zhang

 Please cite Q-Chem as follows:
 Y. Shao et al., Mol. Phys. 113, 184-215 (2015)
 DOI: 10.1080/00268976.2014.952696

 Q-Chem 5.1.2 for Intel X86 EM64T Linux

 Parts of Q-Chem use Armadillo 8.300.2 (Tropical Shenanigans).
 http://arma.sourceforge.net/

 Q-Chem begins on Sun Jul  7 21:36:26 2019  

Host: 
0

     Scratch files written to /scratch/taweetham/qchem12210//
Core orbitals will be frozen
Input Ideriv = 1
Curr. Ideriv = -1
Max.  Ideriv = 1

Checking the input file for inconsistencies... 	...done.

--------------------------------------------------------------
User input:
--------------------------------------------------------------
$molecule
0 1
  C   -0.0559900    1.3210171    0.2270087
  H   -0.0325719    0.8769143    1.2312388
  C    0.1449336    0.1880905   -0.7784936
  H    0.0804932    0.5859369   -1.7972743
  O   -0.9793053   -0.7735883   -0.7942823
  C    1.4611771   -0.5522019   -0.5892336
  H    1.4945754   -1.0168416    0.4034148
  H    1.5278103   -1.3574597   -1.3307301
  C    2.6546649    0.3974536   -0.7133605
  H    2.6588676    0.8329070   -1.7257913
  C    3.9752412   -0.3583411   -0.5605198
  H    4.0390479   -1.1456371   -1.3173840
  H    4.8136840    0.3355089   -0.7183681
  O    4.0990991   -1.0247201    0.6921102
  C    2.4990122    1.5398522    0.2911896
  H    3.3296002    2.2504973    0.1885490
  H    2.5267325    1.1400136    1.3149021
  C    1.1643427    2.2545328    0.0780316
  H    1.0631730    3.0895091    0.7794250
  H    1.1464404    2.6887900   -0.9328465
  C   -1.3437555    2.1747450    0.1012980
  C   -1.6389635    2.8231238    1.4623151
  C   -2.6318161    1.4892804   -0.3688079
  H   -2.8637566    0.6184040    0.2560204
  O   -2.6332183    1.1481721   -1.7521458
  H   -3.4473146    2.2082724   -0.2370312
  H   -2.2831828    0.2538218   -1.8003627
  H   -1.1445945    2.9644313   -0.6381453
  H   -1.9769394    2.0591286    2.1728144
  H   -2.4251639    3.5798903    1.3741902
  H   -0.7543044    3.3062358    1.8862259
  H    4.2150290   -0.3508662    1.3676620
  S   -1.1308009   -1.8834032    0.3680005
  O   -0.3950320   -3.0663398   -0.0015106
  O   -1.0055332   -1.2710594    1.6628894
  O   -2.7041005   -2.1559221    0.1491565
  H   -2.8116570   -2.7814786   -0.5827245
$end

$rem
   JOB_TYPE             optimization
   BASIS                6-311++G**
   METHOD               MP2
   MEM_TOTAL            5000
   THRESH               14
   SYMMETRY             false
   SYM_IGNORE           true
   GEOM_OPT_CHARAC      true
   GEOM_OPT_DMAX        100 
   INCFOCK             FALSE 
   INCDFT              FALSE 
   VARTHRESH            FALSE 
   GEOM_OPT_UPDATE      0
   GEOM_OPT_COORDS      0
   GEOM_OPT_TOL_GRADIENT 5000
$end


--------------------------------------------------------------
 ----------------------------------------------------------------
             Standard Nuclear Orientation (Angstroms)
    I     Atom           X                Y                Z
 ----------------------------------------------------------------
    1      C      -0.0559900000     1.3210171000     0.2270087000
    2      H      -0.0325719000     0.8769143000     1.2312388000
    3      C       0.1449336000     0.1880905000    -0.7784936000
    4      H       0.0804932000     0.5859369000    -1.7972743000
    5      O      -0.9793053000    -0.7735883000    -0.7942823000
    6      C       1.4611771000    -0.5522019000    -0.5892336000
    7      H       1.4945754000    -1.0168416000     0.4034148000
    8      H       1.5278103000    -1.3574597000    -1.3307301000
    9      C       2.6546649000     0.3974536000    -0.7133605000
   10      H       2.6588676000     0.8329070000    -1.7257913000
   11      C       3.9752412000    -0.3583411000    -0.5605198000
   12      H       4.0390479000    -1.1456371000    -1.3173840000
   13      H       4.8136840000     0.3355089000    -0.7183681000
   14      O       4.0990991000    -1.0247201000     0.6921102000
   15      C       2.4990122000     1.5398522000     0.2911896000
   16      H       3.3296002000     2.2504973000     0.1885490000
   17      H       2.5267325000     1.1400136000     1.3149021000
   18      C       1.1643427000     2.2545328000     0.0780316000
   19      H       1.0631730000     3.0895091000     0.7794250000
   20      H       1.1464404000     2.6887900000    -0.9328465000
   21      C      -1.3437555000     2.1747450000     0.1012980000
   22      C      -1.6389635000     2.8231238000     1.4623151000
   23      C      -2.6318161000     1.4892804000    -0.3688079000
   24      H      -2.8637566000     0.6184040000     0.2560204000
   25      O      -2.6332183000     1.1481721000    -1.7521458000
   26      H      -3.4473146000     2.2082724000    -0.2370312000
   27      H      -2.2831828000     0.2538218000    -1.8003627000
   28      H      -1.1445945000     2.9644313000    -0.6381453000
   29      H      -1.9769394000     2.0591286000     2.1728144000
   30      H      -2.4251639000     3.5798903000     1.3741902000
   31      H      -0.7543044000     3.3062358000     1.8862259000
   32      H       4.2150290000    -0.3508662000     1.3676620000
   33      S      -1.1308009000    -1.8834032000     0.3680005000
   34      O      -0.3950320000    -3.0663398000    -0.0015106000
   35      O      -1.0055332000    -1.2710594000     1.6628894000
   36      O      -2.7041005000    -2.1559221000     0.1491565000
   37      H      -2.8116570000    -2.7814786000    -0.5827245000
 ----------------------------------------------------------------
 Nuclear Repulsion Energy =  1625.8952968005 hartrees
 There are       72 alpha and       72 beta electrons
 Requested basis set is 6-311++G(d,p)
 There are 209 shells and 522 basis functions

 Total QAlloc Memory Limit   5000 MB
 Mega-Array Size       217 MB
 MEM_STATIC part       192 MB
 A cutoff of  1.0D-14 yielded  18561 shell pairs
 There are    115643 function pairs (    122876 Cartesian)

 -------------------------------------------------------
 OpenMP Integral Computing Module                       
 Release: version 1.0, May 2013, Q-Chem Inc. Pittsburgh 
 -------------------------------------------------------
 Integral Job Info:
 Integral job number is                      11
 Integral operator is                         1
 short-range coefficients                     0
 long-range coefficients              100000000
 Omega coefficients                           0
 if combine SR and LR in K                    0
 Integral screening is                        0
 Integral computing path is                   2
 max size of driver memory is            800000
 size of driver memory is                593474
 size of scratch memory is              4204008
 max col of scratch BK array               1296
 max len of scratch array in speh3          155
 max len of scratch index in speh4           18
 max int batch size is                      520
 min int batch size is                       52
 fixed nKL is                                52
 max L of basis functions is                  2
 order of int derivative is                   0
 number of shells is                        209
 number of basis is                         539
 number of cartesian basis is               539
 number of contracted shell pairs         18561
 number of primitive shell pairs          40790
 maxK2 (contraction) of shell pair           36
 max number of K2 of shell pair               1
 max number of CS2 of shell pair           3201
 max number of PS2 of shell pair           6060
 mem total for path MDJ                  668220
 -------------------------------------------------------
 Smallest overlap matrix eigenvalue = 1.14E-06

 Scale SEOQF with 1.000000e-01/1.000000e-01/1.000000e-01

 Standard Electronic Orientation quadrupole field applied
 Nucleus-field energy     =     0.0000000431 hartrees
 Guess from superposition of atomic densities
 Warning:  Energy on first SCF cycle will be non-variational
 SAD guess density has 144.000000 electrons

 -----------------------------------------------------------------------
  General SCF calculation program by
  Eric Jon Sundstrom, Paul Horn, Yuezhi Mao, Dmitri Zuev, Alec White,
  David Stuck, Shaama M.S., Shane Yost, Joonho Lee, David Small,
  Daniel Levine, Susi Lehtola, Hugh Burton, Evgeny Epifanovsky
 -----------------------------------------------------------------------
 Hartree-Fock
 using 6 threads for integral computing
 -------------------------------------------------------
 OpenMP Integral computing Module                
 Release: version 2.0, May 2017, Q-Chem Inc. Pleasanton 
 -------------------------------------------------------
 A restricted SCF calculation will be
 performed using DIIS
 SCF converges when DIIS error is below 1.0e-08
 ---------------------------------------
  Cycle       Energy         DIIS error
 ---------------------------------------
    1   -1243.4769662429      2.99e-02  
    2   -1236.7812187324      3.44e-03  
    3   -1237.0440856248      2.17e-03  
    4   -1237.1539436358      3.94e-04  
    5   -1237.1591661666      1.34e-04  
    6   -1237.1596903834      3.43e-05  
    7   -1237.1597326135      8.28e-06  
    8   -1237.1597370914      2.76e-06  
    9   -1237.1597375874      9.23e-07  
   10   -1237.1597376496      3.46e-07  
   11   -1237.1597376558      1.05e-07  
   12   -1237.1597376566      3.89e-08  
   13   -1237.1597376567      1.42e-08  
   14   -1237.1597376566      4.69e-09  Convergence criterion met
 ---------------------------------------
 SCF time:   CPU 935.88s  wall 164.00s 
 SCF   energy in the final basis set =    -1237.1597376566
 Total energy in the final basis set =    -1237.1597376566

 Components of the MP2 correlation energy:
        aaaa  correlation energy =        -0.3723351091 au
        abab  correlation energy =        -2.1303747776 au
        bbbb  correlation energy =        -0.3723351091 au
        non-Brillouin singles    =        -0.0000000000 au

 Total  MP2   correlation energy =                    -2.87504500 au
        MP2         total energy =                 -1240.03478265 au
  Entering Z-vector solver.
   1         0           1      0.000165    0.000165
   2         0           1      0.000056    0.000056
   3         0           1      0.000018    0.000018
   4         0           1      0.000006    0.000006
   5         0           1      0.000002    0.000002
   6         1           0      0.000000    0.000000    Roots Converged

 --------------------------------------------------------------

                    Orbital Energies (a.u.)
 --------------------------------------------------------------

 Alpha MOs
 -- Occupied --
-92.2872 -20.6573 -20.6415 -20.5913 -20.5913 -20.5650 -20.5450 -11.3245
-11.2869 -11.2696 -11.2470 -11.2438 -11.2404 -11.2398 -11.2392 -11.2340
-11.2203  -9.2543  -6.9402  -6.9398  -6.9396  -1.5672  -1.4316  -1.4159
 -1.3959  -1.3698  -1.3515  -1.1563  -1.0904  -1.0394  -1.0221  -0.9366
 -0.9305  -0.9142  -0.8606  -0.8424  -0.8088  -0.7868  -0.7758  -0.7350
 -0.7318  -0.7087  -0.6966  -0.6730  -0.6667  -0.6560  -0.6479  -0.6330
 -0.6236  -0.6047  -0.6032  -0.5997  -0.5869  -0.5773  -0.5723  -0.5592
 -0.5545  -0.5429  -0.5354  -0.5255  -0.5216  -0.5124  -0.5093  -0.4989
 -0.4947  -0.4860  -0.4825  -0.4713  -0.4611  -0.4592  -0.4312  -0.4211
 -- Virtual --
  0.0342   0.0403   0.0438   0.0482   0.0565   0.0613   0.0670   0.0721
  0.0769   0.0810   0.0867   0.0898   0.0971   0.1042   0.1076   0.1091
  0.1137   0.1187   0.1224   0.1323   0.1379   0.1468   0.1546   0.1584
  0.1628   0.1675   0.1709   0.1711   0.1745   0.1817   0.1843   0.1867
  0.1906   0.1942   0.1972   0.2004   0.2051   0.2077   0.2113   0.2127
  0.2158   0.2176   0.2217   0.2234   0.2276   0.2309   0.2356   0.2402
  0.2432   0.2473   0.2514   0.2560   0.2592   0.2605   0.2641   0.2697
  0.2733   0.2771   0.2828   0.2901   0.2994   0.3009   0.3069   0.3093
  0.3129   0.3191   0.3299   0.3300   0.3333   0.3421   0.3461   0.3532
  0.3567   0.3608   0.3636   0.3664   0.3713   0.3757   0.3772   0.3820
  0.3865   0.3900   0.3966   0.3988   0.4030   0.4046   0.4099   0.4149
  0.4181   0.4231   0.4259   0.4327   0.4400   0.4406   0.4447   0.4482
  0.4567   0.4571   0.4622   0.4629   0.4692   0.4729   0.4741   0.4783
  0.4828   0.4865   0.4903   0.4954   0.4976   0.4999   0.5088   0.5124
  0.5182   0.5231   0.5347   0.5437   0.5473   0.5582   0.5687   0.5754
  0.5812   0.5930   0.6022   0.6075   0.6143   0.6257   0.6277   0.6318
  0.6510   0.6581   0.6745   0.6762   0.6994   0.7099   0.7166   0.7256
  0.7409   0.7450   0.7601   0.7692   0.7765   0.7786   0.8096   0.8185
  0.8265   0.8326   0.8463   0.8559   0.8708   0.8850   0.8953   0.9031
  0.9084   0.9131   0.9148   0.9185   0.9279   0.9368   0.9429   0.9466
  0.9520   0.9619   0.9640   0.9734   0.9783   0.9786   0.9830   0.9885
  0.9909   0.9997   1.0046   1.0101   1.0166   1.0278   1.0355   1.0530
  1.0697   1.0909   1.0990   1.1347   1.1526   1.1567   1.1730   1.1902
  1.1988   1.2168   1.2275   1.2389   1.2575   1.2709   1.2869   1.2913
  1.3129   1.3216   1.3290   1.3402   1.3539   1.3714   1.3799   1.3875
  1.4060   1.4097   1.4161   1.4379   1.4447   1.4518   1.4585   1.4689
  1.4859   1.5024   1.5073   1.5199   1.5271   1.5432   1.5477   1.5651
  1.5713   1.5834   1.5911   1.6117   1.6282   1.6510   1.6641   1.6667
  1.6943   1.7116   1.7248   1.7481   1.7521   1.7604   1.7713   1.7939
  1.7969   1.8087   1.8146   1.8267   1.8290   1.8487   1.8520   1.8550
  1.8573   1.8671   1.8793   1.8836   1.8951   1.9048   1.9118   1.9142
  1.9306   1.9347   1.9383   1.9465   1.9590   1.9644   1.9719   1.9772
  1.9881   1.9934   1.9993   2.0327   2.0368   2.0433   2.0602   2.0640
  2.0755   2.0899   2.1172   2.1216   2.1250   2.1280   2.1507   2.1586
  2.1641   2.1685   2.1878   2.1953   2.2130   2.2246   2.2396   2.2440
  2.2586   2.2811   2.3056   2.3225   2.3269   2.3479   2.3589   2.3750
  2.3865   2.3948   2.4134   2.4279   2.4348   2.4631   2.4905   2.4964
  2.5107   2.5379   2.5468   2.5529   2.5761   2.5819   2.6074   2.6403
  2.6464   2.6717   2.6868   2.6964   2.7215   2.7391   2.7598   2.7707
  2.8027   2.8288   2.8378   2.8574   2.8635   2.8775   2.8820   2.8889
  2.9206   2.9296   2.9392   2.9657   2.9791   2.9823   2.9954   3.0051
  3.0179   3.0352   3.0480   3.0564   3.0766   3.0790   3.0993   3.1098
  3.1181   3.1337   3.1425   3.1534   3.1585   3.1742   3.1749   3.1843
  3.1926   3.2065   3.2209   3.2362   3.2503   3.2668   3.2767   3.2978
  3.3210   3.3248   3.3388   3.3653   3.3702   3.3767   3.3885   3.4036
  3.4176   3.4215   3.4433   3.4586   3.4767   3.4880   3.5032   3.5071
  3.5223   3.5297   3.5507   3.5648   3.5721   3.5907   3.6039   3.6346
  3.6407   3.6534   3.6864   3.7560   3.7565   3.7839   3.8187   3.8790
  3.9216   3.9724   3.9922   4.0279   4.1896   4.2028   4.2089   4.2137
  4.2228   4.2283   4.2570   4.2717   4.3037   4.3136   4.3465   4.3853
  4.4332   4.4770   4.4857   4.5476   4.5625   4.6541   4.6875   4.7416
  4.7456   4.7926   4.8723   5.5405   5.5544   5.5852   5.6190   5.6495
  5.6830   5.7011   5.7107   5.7178   5.7498   5.8798   5.9248   5.9788
  5.9956   6.0245   6.0464   6.2242   6.2683   8.8218  18.3808  18.4145
 18.5583  24.9538  25.0064  25.0267  25.0396  25.0539  25.0691  25.0912
 25.1233  25.1375  25.1609  51.5391  51.5771  51.6037  51.6421  51.6554
 51.6830 192.5944
 --------------------------------------------------------------

          Ground-State Mulliken Net Atomic Charges

     Atom                 Charge (a.u.)
  ----------------------------------------
      1 C                     0.403645
      2 H                     0.366959
      3 C                    -0.651273
      4 H                     0.278696
      5 O                    -0.109747
      6 C                    -0.992464
      7 H                     0.308524
      8 H                     0.249533
      9 C                     0.491015
     10 H                     0.186553
     11 C                    -0.955159
     12 H                     0.196494
     13 H                     0.166830
     14 O                    -0.182066
     15 C                    -0.777671
     16 H                     0.198491
     17 H                     0.170118
     18 C                    -0.484806
     19 H                     0.177147
     20 H                     0.202070
     21 C                     0.628897
     22 C                    -0.884945
     23 C                    -0.697669
     24 H                     0.195334
     25 O                    -0.214340
     26 H                     0.187374
     27 H                     0.299854
     28 H                     0.235114
     29 H                     0.187171
     30 H                     0.164975
     31 H                     0.138675
     32 H                     0.238135
     33 S                     0.146393
     34 O                     0.037498
     35 O                    -0.008600
     36 O                    -0.198083
     37 H                     0.301330
  ----------------------------------------
  Sum of atomic charges =     0.000000

 -----------------------------------------------------------------
                    Cartesian Multipole Moments
 -----------------------------------------------------------------
    Charge (ESU x 10^10)
                 0.0000
    Dipole Moment (Debye)
         X       1.4684      Y       2.1064      Z      -1.0589
       Tot       2.7775
    Quadrupole Moments (Debye-Ang)
        XX    -113.4344     XY      15.4852     YY    -115.8460
        XZ      -2.6596     YZ      10.0978     ZZ    -116.8129
    Octopole Moments (Debye-Ang^2)
       XXX      -5.6534    XXY      -2.8055    XYY     -36.8148
       YYY     -20.2348    XXZ       3.5185    XYZ     -13.7318
       YYZ      -8.3250    XZZ      21.2848    YZZ     -18.9759
       ZZZ       1.5833
    Hexadecapole Moments (Debye-Ang^3)
      XXXX   -3357.0277   XXXY     215.2617   XXYY    -876.1830
      XYYY      97.8002   YYYY   -2173.9549   XXXZ      -5.4177
      XXYZ      92.0057   XYYZ      12.3897   YYYZ      21.8259
      XXZZ    -657.9034   XYZZ      37.1150   YYZZ    -476.3539
      XZZZ      21.2750   YZZZ      13.4497   ZZZZ    -659.9461
 -----------------------------------------------------------------
 DrvMan is completing analytic gradient of the MP2 energy
 MP2 relaxed dipole moment
            1
    1   0.5777061
    2   0.8287246
    3  -0.4165912
	Magnitude:	 1.093 au	 2.777 Debye
 MP2 energy read as -1240.034783
 Full Analytical Gradient of MP2 Energy (in au.)
             1             2             3             4             5
    1    0.00058814    0.00002489   -0.00019081   -0.00006754   -0.00017632
    2    0.00025334    0.00005684    0.00082604    0.00004110    0.00007748
    3    0.00003965    0.00006711    0.00075233    0.00011243    0.00004968
             6             7             8             9            10
    1    0.00094706    0.00003851    0.00000245   -0.00007519    0.00002709
    2    0.00003465   -0.00002121   -0.00013890   -0.00011401   -0.00003274
    3   -0.00029456   -0.00005328   -0.00013088   -0.00011781   -0.00001067
            11            12            13            14            15
    1    0.00004831    0.00004189    0.00009104    0.00002664   -0.00090940
    2   -0.00004678   -0.00003900    0.00005987   -0.00000647   -0.00039519
    3    0.00004937   -0.00003304   -0.00002102    0.00000094   -0.00019817
            16            17            18            19            20
    1   -0.00007715    0.00004077   -0.00047372    0.00006591    0.00001738
    2   -0.00013098   -0.00000086   -0.00038296    0.00009477    0.00000362
    3   -0.00000977    0.00002236   -0.00015141    0.00005907    0.00000598
            21            22            23            24            25
    1    0.00061127   -0.00011186   -0.00038892    0.00000155    0.00000171
    2   -0.00023733    0.00007121    0.00014584   -0.00005203   -0.00000165
    3    0.00000367    0.00008756   -0.00002728   -0.00002764    0.00000171
            26            27            28            29            30
    1    0.00005528   -0.00001955   -0.00001761   -0.00003068   -0.00003421
    2   -0.00010104    0.00001151    0.00003150   -0.00000582    0.00000231
    3   -0.00000639   -0.00008044   -0.00002384   -0.00000949   -0.00001447
            31            32            33            34            35
    1   -0.00003464    0.00000185   -0.00002843    0.00001220   -0.00002104
    2   -0.00001904   -0.00000135   -0.00002626    0.00004872   -0.00003483
    3   -0.00002633   -0.00000775    0.00005517   -0.00005688    0.00004081
            36            37
    1    0.00000608    0.00000703
    2    0.00002512    0.00000453
    3   -0.00003439   -0.00001234
 Gradient time:  CPU 0.28 s  wall 0.11 s
 Geometry Optimization Parameters
   NAtoms,    NIC,     NZ,  NCons,   NDum,   NFix, NCnnct, MaxDiis
       37       0       0       0       0       0       0       0


** GEOMETRY OPTIMIZATION IN CARTESIAN COORDINATES **
   Searching for a Minimum

   Optimization Cycle:   1

                       Coordinates (Angstroms)
     ATOM                X               Y               Z
      1  C        -0.0559900000    1.3210171000    0.2270087000
      2  H        -0.0325719000    0.8769143000    1.2312388000
      3  C         0.1449336000    0.1880905000   -0.7784936000
      4  H         0.0804932000    0.5859369000   -1.7972743000
      5  O        -0.9793053000   -0.7735883000   -0.7942823000
      6  C         1.4611771000   -0.5522019000   -0.5892336000
      7  H         1.4945754000   -1.0168416000    0.4034148000
      8  H         1.5278103000   -1.3574597000   -1.3307301000
      9  C         2.6546649000    0.3974536000   -0.7133605000
     10  H         2.6588676000    0.8329070000   -1.7257913000
     11  C         3.9752412000   -0.3583411000   -0.5605198000
     12  H         4.0390479000   -1.1456371000   -1.3173840000
     13  H         4.8136840000    0.3355089000   -0.7183681000
     14  O         4.0990991000   -1.0247201000    0.6921102000
     15  C         2.4990122000    1.5398522000    0.2911896000
     16  H         3.3296002000    2.2504973000    0.1885490000
     17  H         2.5267325000    1.1400136000    1.3149021000
     18  C         1.1643427000    2.2545328000    0.0780316000
     19  H         1.0631730000    3.0895091000    0.7794250000
     20  H         1.1464404000    2.6887900000   -0.9328465000
     21  C        -1.3437555000    2.1747450000    0.1012980000
     22  C        -1.6389635000    2.8231238000    1.4623151000
     23  C        -2.6318161000    1.4892804000   -0.3688079000
     24  H        -2.8637566000    0.6184040000    0.2560204000
     25  O        -2.6332183000    1.1481721000   -1.7521458000
     26  H        -3.4473146000    2.2082724000   -0.2370312000
     27  H        -2.2831828000    0.2538218000   -1.8003627000
     28  H        -1.1445945000    2.9644313000   -0.6381453000
     29  H        -1.9769394000    2.0591286000    2.1728144000
     30  H        -2.4251639000    3.5798903000    1.3741902000
     31  H        -0.7543044000    3.3062358000    1.8862259000
     32  H         4.2150290000   -0.3508662000    1.3676620000
     33  S        -1.1308009000   -1.8834032000    0.3680005000
     34  O        -0.3950320000   -3.0663398000   -0.0015106000
     35  O        -1.0055332000   -1.2710594000    1.6628894000
     36  O        -2.7041005000   -2.1559221000    0.1491565000
     37  H        -2.8116570000   -2.7814786000   -0.5827245000
   Point Group: c1    Number of degrees of freedom:   105


   Energy is  -1240.034782652


 Translations and Rotations Projected Out of Hessian

105 Hessian modes will be used to form the next step
  Hessian Eigenvalues:
     1.000000    1.000000    1.000000    1.000000    1.000000    1.000000
     1.000000    1.000000    1.000000    1.000000    1.000000    1.000000
     1.000000    1.000000    1.000000    1.000000    1.000000    1.000000
     1.000000    1.000000    1.000000    1.000000    1.000000    1.000000
     1.000000    1.000000    1.000000    1.000000    1.000000    1.000000
     1.000000    1.000000    1.000000    1.000000    1.000000    1.000000
     1.000000    1.000000    1.000000    1.000000    1.000000    1.000000
     1.000000    1.000000    1.000000    1.000000    1.000000    1.000000
     1.000000    1.000000    1.000000    1.000000    1.000000    1.000000
     1.000000    1.000000    1.000000    1.000000    1.000000    1.000000
     1.000000    1.000000    1.000000    1.000000    1.000000    1.000000
     1.000000    1.000000    1.000000    1.000000    1.000000    1.000000
     1.000000    1.000000    1.000000    1.000000    1.000000    1.000000
     1.000000    1.000000    1.000000    1.000000    1.000000    1.000000
     1.000000    1.000000    1.000000    1.000000    1.000000    1.000000
     1.000000    1.000000    1.000000    1.000000    1.000000    1.000000
     1.000000    1.000000    1.000000    1.000000    1.000000    1.000000
     1.000000    1.000000    1.000000

 Minimum Search - Taking Simple RFO Step
 Searching for Lamda that Minimizes Along All modes
 Value Taken    Lamda =  -0.00000498
 Step Taken.  Stepsize is  0.002231

                             Maximum     Tolerance    Cnvgd?
         Gradient           0.000947      0.005000     YES
         Displacement       0.000950      0.001200     YES
         Energy change     *********      0.000001      NO

 Final energy is   -1240.0347826524039     


 ******************************
 **  OPTIMIZATION CONVERGED  **
 ******************************
    ==================================================
        Start of Stationary Point Characterization         
                     2015 (Shaama M. S.)                     
         Do not use with QM/MM or systems with    
                      fixed atoms    
    ==================================================
Using the default convergence criterion (tight):1.0e-05
The previous OPT/TS job converged in 1 cycles
Adjusting (tightening) convergence criterion and thresh based on system size consideration
Initial guess = linear combination of lowest 7 eigenvectors of updated hessian + fuzz
Davidson : Maximum Iterations    = 148
Davidson : Maximum Subspace Size = 111
Davidson : Convergence           = 1.0e-06
Davidson : Residual Threshhold   = 1.0e-08
 ----------------------------------------------------------------
             Standard Nuclear Orientation (Angstroms)
    I     Atom           X                Y                Z
 ----------------------------------------------------------------
    1      C      -0.0539885218     1.3230088432     0.2290230952
    2      H      -0.0305801871     0.8789251887     1.2332225766
    3      C       0.1469292155     0.1881008852    -0.7784964121
    4      H       0.0805058146     0.5859451178    -1.7972851952
    5      O      -0.9793036939    -0.7735884407    -0.7942820935
    6      C       1.4611848510    -0.5522315790    -0.5892221079
    7      H       1.4945544082    -1.0168516676     0.4034413847
    8      H       1.5278230956    -1.3574727536    -1.3307015480
    9      C       2.6546591831     0.3974271566    -0.7133485094
   10      H       2.6588698124     0.8328869425    -1.7257921096
   11      C       3.9752676282    -0.3583397524    -0.5605516809
   12      H       4.0390835501    -1.1456013203    -1.3174016286
   13      H       4.8136811919     0.3355100939    -0.7183698342
   14      O       4.0990820486    -1.0247194511     0.6921196646
   15      C       2.4990203222     1.5398211187     0.2911732658
   16      H       3.3295922782     2.2505184301     0.1885504163
   17      H       2.5267243389     1.1400100002     1.3149123477
   18      C       1.1643678222     2.2545349723     0.0780222685
   19      H       1.0631579327     3.0894812068     0.7794029173
   20      H       1.1463937875     2.6888540071    -0.9328969555
   21      C      -1.3437368589     2.1747485555     0.1012629807
   22      C      -1.6389707523     2.8231481422     1.4623090860
   23      C      -2.6317963029     1.4892945336    -0.3687978728
   24      H      -2.8637385818     0.6183997837     0.2560217965
   25      O      -2.6332060642     1.1481764114    -1.7521956906
   26      H      -3.4472875063     2.2082834094    -0.2370126969
   27      H      -2.2831753379     0.2538130952    -1.8003779441
   28      H      -1.1445792833     2.9644273997    -0.6381430983
   29      H      -1.9769775125     2.0591373853     2.1728093812
   30      H      -2.4251851717     3.5798936043     1.3742085289
   31      H      -0.7542873817     3.3062189018     1.8862403850
   32      H       4.2150466758    -0.3508526978     1.3676669305
   33      S      -1.1308200307    -1.8834405147     0.3679996946
   34      O      -0.3950329682    -3.0663706727    -0.0015222516
   35      O      -1.0055091325    -1.2710755817     1.6628524022
   36      O      -2.7041056528    -2.1559150442     0.1491919156
   37      H      -2.8116089046    -2.7814767415    -0.5827069450
 ----------------------------------------------------------------
 Nuclear Repulsion Energy =  1625.8280104547 hartrees
 There are       72 alpha and       72 beta electrons
 Applying Cartesian multipole field
    Component          Value
    ---------          -----
     (2,0,0)        1.00000E-11
     (0,2,0)        2.00000E-11
     (0,0,2)       -3.00000E-11
 Nucleus-field energy     = 4.3118724276e-08 hartrees
 Requested basis set is 6-311++G(d,p)
 There are 209 shells and 522 basis functions
 A cutoff of  1.0D-14 yielded  18560 shell pairs
 There are    115642 function pairs (    122875 Cartesian)
 Smallest overlap matrix eigenvalue = 1.14E-06
 Guess from superposition of atomic densities
 Warning:  Energy on first SCF cycle will be non-variational
 SAD guess density has 144.000000 electrons

 -----------------------------------------------------------------------
  General SCF calculation program by
  Eric Jon Sundstrom, Paul Horn, Yuezhi Mao, Dmitri Zuev, Alec White,
  David Stuck, Shaama M.S., Shane Yost, Joonho Lee, David Small,
  Daniel Levine, Susi Lehtola, Hugh Burton, Evgeny Epifanovsky
 -----------------------------------------------------------------------
 Hartree-Fock
 using 6 threads for integral computing
 -------------------------------------------------------
 OpenMP Integral computing Module                
 Release: version 2.0, May 2017, Q-Chem Inc. Pleasanton 
 -------------------------------------------------------
 A restricted SCF calculation will be
 performed using DIIS
 SCF converges when DIIS error is below 1.0e-08
 ---------------------------------------
  Cycle       Energy         DIIS error
 ---------------------------------------
    1   -1243.4754111033      2.99e-02  
    2   -1236.7812176055      3.44e-03  
    3   -1237.0441268928      2.17e-03  
    4   -1237.1539298561      3.94e-04  
    5   -1237.1591510583      1.34e-04  
    6   -1237.1596751701      3.44e-05  
    7   -1237.1597174597      8.28e-06  
    8   -1237.1597219445      2.76e-06  
    9   -1237.1597224421      9.26e-07  
   10   -1237.1597225044      3.48e-07  
   11   -1237.1597225106      1.05e-07  
   12   -1237.1597225114      3.89e-08  
   13   -1237.1597225117      1.42e-08  
   14   -1237.1597225116      4.68e-09  Convergence criterion met
 ---------------------------------------
 SCF time:   CPU 938.85s  wall 166.00s 
 SCF   energy in the final basis set =    -1237.1597225116
 Total energy in the final basis set =    -1237.1597225116

 Components of the MP2 correlation energy:
        aaaa  correlation energy =        -0.3723325171 au
        abab  correlation energy =        -2.1303806068 au
        bbbb  correlation energy =        -0.3723325171 au
        non-Brillouin singles    =        -0.0000000000 au

 Total  MP2   correlation energy =                    -2.87504564 au
        MP2         total energy =                 -1240.03476815 au
  Entering Z-vector solver.
   1         0           1      0.000165    0.000165
   2         0           1      0.000056    0.000056
   3         0           1      0.000018    0.000018
   4         0           1      0.000006    0.000006
   5         0           1      0.000002    0.000002
   6         1           0      0.000000    0.000000    Roots Converged

 --------------------------------------------------------------

                    Orbital Energies (a.u.)
 --------------------------------------------------------------

 Alpha MOs
 -- Occupied --
-92.2870 -20.6572 -20.6414 -20.5912 -20.5912 -20.5650 -20.5450 -11.3247
-11.2869 -11.2697 -11.2471 -11.2440 -11.2404 -11.2398 -11.2392 -11.2340
-11.2203  -9.2542  -6.9400  -6.9397  -6.9395  -1.5671  -1.4314  -1.4157
 -1.3958  -1.3698  -1.3514  -1.1565  -1.0904  -1.0393  -1.0223  -0.9365
 -0.9304  -0.9142  -0.8605  -0.8423  -0.8087  -0.7868  -0.7757  -0.7348
 -0.7317  -0.7087  -0.6966  -0.6728  -0.6666  -0.6561  -0.6479  -0.6329
 -0.6236  -0.6047  -0.6032  -0.5997  -0.5869  -0.5773  -0.5724  -0.5592
 -0.5544  -0.5429  -0.5353  -0.5255  -0.5216  -0.5124  -0.5092  -0.4988
 -0.4948  -0.4862  -0.4826  -0.4714  -0.4611  -0.4591  -0.4310  -0.4213
 -- Virtual --
  0.0342   0.0403   0.0438   0.0482   0.0565   0.0613   0.0670   0.0721
  0.0769   0.0810   0.0867   0.0898   0.0971   0.1042   0.1076   0.1091
  0.1137   0.1187   0.1224   0.1323   0.1379   0.1468   0.1546   0.1584
  0.1628   0.1675   0.1708   0.1711   0.1745   0.1817   0.1843   0.1867
  0.1906   0.1942   0.1972   0.2004   0.2051   0.2077   0.2113   0.2127
  0.2158   0.2176   0.2217   0.2235   0.2276   0.2309   0.2356   0.2401
  0.2431   0.2473   0.2514   0.2560   0.2592   0.2606   0.2640   0.2698
  0.2733   0.2771   0.2828   0.2901   0.2994   0.3009   0.3069   0.3092
  0.3129   0.3191   0.3298   0.3300   0.3333   0.3420   0.3461   0.3532
  0.3567   0.3607   0.3636   0.3664   0.3713   0.3757   0.3772   0.3820
  0.3865   0.3901   0.3965   0.3988   0.4031   0.4046   0.4099   0.4149
  0.4180   0.4230   0.4259   0.4329   0.4399   0.4405   0.4447   0.4482
  0.4567   0.4571   0.4622   0.4629   0.4692   0.4729   0.4741   0.4783
  0.4828   0.4865   0.4903   0.4953   0.4976   0.4999   0.5088   0.5123
  0.5183   0.5231   0.5347   0.5436   0.5473   0.5582   0.5687   0.5754
  0.5812   0.5930   0.6023   0.6075   0.6143   0.6257   0.6276   0.6318
  0.6510   0.6580   0.6745   0.6762   0.6994   0.7098   0.7167   0.7255
  0.7409   0.7450   0.7601   0.7691   0.7764   0.7786   0.8095   0.8186
  0.8266   0.8325   0.8464   0.8559   0.8708   0.8852   0.8953   0.9030
  0.9084   0.9133   0.9147   0.9184   0.9281   0.9367   0.9428   0.9465
  0.9520   0.9619   0.9639   0.9734   0.9781   0.9784   0.9829   0.9885
  0.9908   0.9995   1.0047   1.0101   1.0166   1.0276   1.0355   1.0530
  1.0696   1.0909   1.0990   1.1347   1.1526   1.1567   1.1732   1.1903
  1.1987   1.2168   1.2277   1.2387   1.2575   1.2708   1.2870   1.2914
  1.3129   1.3216   1.3290   1.3402   1.3539   1.3714   1.3799   1.3876
  1.4060   1.4097   1.4162   1.4379   1.4448   1.4518   1.4585   1.4688
  1.4858   1.5023   1.5072   1.5197   1.5269   1.5432   1.5479   1.5651
  1.5712   1.5834   1.5911   1.6118   1.6283   1.6510   1.6641   1.6668
  1.6943   1.7116   1.7248   1.7481   1.7521   1.7603   1.7713   1.7937
  1.7967   1.8087   1.8144   1.8266   1.8293   1.8485   1.8518   1.8548
  1.8573   1.8674   1.8793   1.8833   1.8950   1.9047   1.9118   1.9142
  1.9306   1.9348   1.9384   1.9465   1.9589   1.9643   1.9719   1.9773
  1.9879   1.9932   1.9992   2.0329   2.0368   2.0434   2.0603   2.0641
  2.0756   2.0899   2.1172   2.1215   2.1248   2.1279   2.1508   2.1586
  2.1641   2.1687   2.1876   2.1956   2.2131   2.2244   2.2396   2.2439
  2.2585   2.2812   2.3055   2.3225   2.3269   2.3480   2.3588   2.3750
  2.3866   2.3949   2.4132   2.4277   2.4349   2.4631   2.4905   2.4965
  2.5109   2.5377   2.5470   2.5528   2.5761   2.5820   2.6075   2.6402
  2.6464   2.6717   2.6863   2.6964   2.7213   2.7391   2.7599   2.7707
  2.8027   2.8285   2.8377   2.8574   2.8635   2.8774   2.8820   2.8889
  2.9206   2.9298   2.9393   2.9654   2.9792   2.9823   2.9954   3.0053
  3.0179   3.0352   3.0479   3.0567   3.0764   3.0790   3.0991   3.1094
  3.1180   3.1339   3.1424   3.1534   3.1586   3.1743   3.1748   3.1843
  3.1926   3.2066   3.2212   3.2362   3.2502   3.2668   3.2768   3.2977
  3.3209   3.3247   3.3386   3.3652   3.3699   3.3767   3.3882   3.4035
  3.4179   3.4216   3.4432   3.4586   3.4767   3.4882   3.5024   3.5071
  3.5221   3.5298   3.5508   3.5651   3.5721   3.5908   3.6037   3.6344
  3.6407   3.6533   3.6868   3.7559   3.7565   3.7841   3.8196   3.8779
  3.9217   3.9724   3.9918   4.0280   4.1896   4.2028   4.2089   4.2137
  4.2229   4.2283   4.2571   4.2716   4.3034   4.3136   4.3453   4.3851
  4.4331   4.4770   4.4857   4.5468   4.5628   4.6550   4.6875   4.7421
  4.7457   4.7927   4.8714   5.5405   5.5544   5.5853   5.6191   5.6495
  5.6830   5.7011   5.7107   5.7177   5.7499   5.8800   5.9249   5.9787
  5.9952   6.0244   6.0451   6.2241   6.2682   8.8219  18.3809  18.4146
 18.5584  24.9530  25.0064  25.0269  25.0396  25.0538  25.0692  25.0900
 25.1240  25.1383  25.1609  51.5392  51.5772  51.6038  51.6421  51.6554
 51.6830 192.5945
 --------------------------------------------------------------

          Ground-State Mulliken Net Atomic Charges

     Atom                 Charge (a.u.)
  ----------------------------------------
      1 C                     0.401323
      2 H                     0.366987
      3 C                    -0.643722
      4 H                     0.278901
      5 O                    -0.110623
      6 C                    -0.995189
      7 H                     0.308610
      8 H                     0.249616
      9 C                     0.490353
     10 H                     0.186580
     11 C                    -0.955494
     12 H                     0.196525
     13 H                     0.166839
     14 O                    -0.182053
     15 C                    -0.777855
     16 H                     0.198612
     17 H                     0.170108
     18 C                    -0.484402
     19 H                     0.176991
     20 H                     0.202167
     21 C                     0.628423
     22 C                    -0.884644
     23 C                    -0.697572
     24 H                     0.195305
     25 O                    -0.214463
     26 H                     0.187380
     27 H                     0.299916
     28 H                     0.235012
     29 H                     0.187186
     30 H                     0.164939
     31 H                     0.138658
     32 H                     0.238140
     33 S                     0.146001
     34 O                     0.037155
     35 O                    -0.008798
     36 O                    -0.198253
     37 H                     0.301337
  ----------------------------------------
  Sum of atomic charges =    -0.000000

 -----------------------------------------------------------------
                    Cartesian Multipole Moments
 -----------------------------------------------------------------
    Charge (ESU x 10^10)
                -0.0000
    Dipole Moment (Debye)
         X       1.4747      Y       2.1099      Z      -1.0598
       Tot       2.7838
    Quadrupole Moments (Debye-Ang)
        XX    -113.4250     XY      15.4810     YY    -115.8588
        XZ      -2.6612     YZ      10.0955     ZZ    -116.8111
    Octopole Moments (Debye-Ang^2)
       XXX      -5.6859    XXY      -2.8083    XYY     -36.8239
       YYY     -20.2756    XXZ       3.4995    XYZ     -13.7286
       YYZ      -8.3539    XZZ      21.2807    YZZ     -18.9828
       ZZZ       1.5436
    Hexadecapole Moments (Debye-Ang^3)
      XXXX   -3356.7939   XXXY     215.1593   XXYY    -876.2391
      XYYY      97.7400   YYYY   -2174.4166   XXXZ      -5.4255
      XXYZ      91.9687   XYYZ      12.4030   YYYZ      21.6949
      XXZZ    -657.9149   XYZZ      37.1113   YYZZ    -476.4234
      XZZZ      21.2825   YZZZ      13.3916   ZZZZ    -660.0011
 -----------------------------------------------------------------
 DrvMan is completing analytic gradient of the MP2 energy
 MP2 relaxed dipole moment
            1
    1   0.5801913
    2   0.8300836
    3  -0.4169651
	Magnitude:	 1.095 au	 2.784 Debye
 MP2 energy read as -1240.034768
 Full Analytical Gradient of MP2 Energy (in au.)
             1             2             3             4             5
    1    0.00130496    0.00004611    0.00131903   -0.00020410   -0.00063114
    2    0.00309401    0.00010934   -0.00191975   -0.00002227   -0.00030357
    3    0.00175345    0.00010395   -0.00083530   -0.00004506   -0.00007846
             6             7             8             9            10
    1   -0.00073779    0.00002308   -0.00003904    0.00078900    0.00003484
    2    0.00014021   -0.00002122   -0.00010883   -0.00077820   -0.00002604
    3   -0.00048661   -0.00004441   -0.00012576    0.00000359   -0.00002024
            11            12            13            14            15
    1    0.00068121    0.00004293    0.00007998    0.00002903   -0.00072898
    2   -0.00006401   -0.00002232    0.00005061   -0.00001631   -0.00006011
    3    0.00000643   -0.00002083   -0.00002034    0.00001233   -0.00018279
            16            17            18            19            20
    1   -0.00006986    0.00004504   -0.00055957   -0.00009044    0.00002344
    2   -0.00010702   -0.00000398   -0.00065958   -0.00004143    0.00003472
    3   -0.00000787    0.00003095   -0.00008404    0.00007506   -0.00003339
            21            22            23            24            25
    1   -0.00090881    0.00003110   -0.00031080    0.00000614    0.00001477
    2    0.00076472   -0.00001672    0.00027138   -0.00005944   -0.00001433
    3    0.00006259    0.00006108    0.00004266   -0.00001768   -0.00003660
            26            27            28            29            30
    1    0.00002749   -0.00003286   -0.00002940   -0.00003774   -0.00002861
    2   -0.00012262    0.00000784    0.00002005   -0.00001201   -0.00001559
    3   -0.00001059   -0.00009522   -0.00001325    0.00000392   -0.00003675
            31            32            33            34            35
    1   -0.00002814    0.00000099   -0.00008133    0.00001102   -0.00003784
    2   -0.00002667    0.00000523   -0.00017581    0.00011067   -0.00006362
    3   -0.00002202   -0.00000002    0.00018181   -0.00007421    0.00000142
            36            37
    1    0.00003357    0.00001270
    2    0.00005699   -0.00000431
    3   -0.00002540   -0.00002240
 Gradient time:  CPU 0.28 s  wall 0.11 s
 ----------------------------------------------------------------
             Standard Nuclear Orientation (Angstroms)
    I     Atom           X                Y                Z
 ----------------------------------------------------------------
    1      C      -0.0579914782     1.3190253568     0.2249943048
    2      H      -0.0345636129     0.8749034113     1.2292550234
    3      C       0.1429379845     0.1880801148    -0.7784907879
    4      H       0.0804805854     0.5859286822    -1.7972634048
    5      O      -0.9793069061    -0.7735881593    -0.7942825065
    6      C       1.4611693490    -0.5521722210    -0.5892450921
    7      H       1.4945963918    -1.0168315324     0.4033882153
    8      H       1.5277975044    -1.3574466464    -1.3307586520
    9      C       2.6546706169     0.3974800434    -0.7133724906
   10      H       2.6588653876     0.8329270575    -1.7257904904
   11      C       3.9752147718    -0.3583424476    -0.5604879191
   12      H       4.0390122499    -1.1456728797    -1.3173663714
   13      H       4.8136868081     0.3355077061    -0.7183663658
   14      O       4.0991161514    -1.0247207489     0.6921007354
   15      C       2.4990040778     1.5398832813     0.2912059342
   16      H       3.3296081218     2.2504761699     0.1885475837
   17      H       2.5267406611     1.1400171998     1.3148918523
   18      C       1.1643175778     2.2545306277     0.0780409315
   19      H       1.0631880673     3.0895369932     0.7794470827
   20      H       1.1464870125     2.6887259929    -0.9327960445
   21      C      -1.3437741411     2.1747414445     0.1013330193
   22      C      -1.6389562477     2.8230994578     1.4623211140
   23      C      -2.6318358971     1.4892662664    -0.3688179272
   24      H      -2.8637746182     0.6184082163     0.2560190035
   25      O      -2.6332305358     1.1481677886    -1.7520959094
   26      H      -3.4473416937     2.2082613906    -0.2370497031
   27      H      -2.2831902621     0.2538305048    -1.8003474559
   28      H      -1.1446097167     2.9644352003    -0.6381475017
   29      H      -1.9769012875     2.0591198147     2.1728194188
   30      H      -2.4251426283     3.5798869957     1.3741718711
   31      H      -0.7543214183     3.3062526982     1.8862114150
   32      H       4.2150113242    -0.3508797022     1.3676570695
   33      S      -1.1307817693    -1.8833658853     0.3680013054
   34      O      -0.3950310318    -3.0663089273    -0.0014989484
   35      O      -1.0055572675    -1.2710432183     1.6629263978
   36      O      -2.7040953472    -2.1559291558     0.1491210844
   37      H      -2.8117050954    -2.7814804585    -0.5827420550
 ----------------------------------------------------------------
 Nuclear Repulsion Energy =  1625.9627357679 hartrees
 There are       72 alpha and       72 beta electrons
 Applying Cartesian multipole field
    Component          Value
    ---------          -----
     (2,0,0)        1.00000E-11
     (0,2,0)        2.00000E-11
     (0,0,2)       -3.00000E-11
 Nucleus-field energy     =     0.0000000431 hartrees
 Requested basis set is 6-311++G(d,p)
 There are 209 shells and 522 basis functions
 A cutoff of  1.0D-14 yielded  18561 shell pairs
 There are    115643 function pairs (    122876 Cartesian)
 Smallest overlap matrix eigenvalue = 1.14E-06
 Guess from superposition of atomic densities
 Warning:  Energy on first SCF cycle will be non-variational
 SAD guess density has 144.000000 electrons

 -----------------------------------------------------------------------
  General SCF calculation program by
  Eric Jon Sundstrom, Paul Horn, Yuezhi Mao, Dmitri Zuev, Alec White,
  David Stuck, Shaama M.S., Shane Yost, Joonho Lee, David Small,
  Daniel Levine, Susi Lehtola, Hugh Burton, Evgeny Epifanovsky
 -----------------------------------------------------------------------
 Hartree-Fock
 using 6 threads for integral computing
 -------------------------------------------------------
 OpenMP Integral computing Module                
 Release: version 2.0, May 2017, Q-Chem Inc. Pleasanton 
 -------------------------------------------------------
 A restricted SCF calculation will be
 performed using DIIS
 SCF converges when DIIS error is below 1.0e-08
 ---------------------------------------
  Cycle       Energy         DIIS error
 ---------------------------------------
    1   -1243.4785654135      2.99e-02  
    2   -1236.7811949723      3.44e-03  
    3   -1237.0440198247      2.17e-03  
    4   -1237.1539329106      3.95e-04  
    5   -1237.1591568272      1.34e-04  
    6   -1237.1596811515      3.43e-05  
    7   -1237.1597233244      8.27e-06  
    8   -1237.1597277954      2.75e-06  
    9   -1237.1597282902      9.20e-07  
   10   -1237.1597283520      3.45e-07  
   11   -1237.1597283581      1.05e-07  
   12   -1237.1597283589      3.88e-08  
   13   -1237.1597283589      1.42e-08  
   14   -1237.1597283590      4.70e-09  Convergence criterion met
 ---------------------------------------
 SCF time:   CPU 938.55s  wall 165.00s 
 SCF   energy in the final basis set =    -1237.1597283590
 Total energy in the final basis set =    -1237.1597283590

 Components of the MP2 correlation energy:
        aaaa  correlation energy =        -0.3723381660 au
        abab  correlation energy =        -2.1303702799 au
        bbbb  correlation energy =        -0.3723381660 au
        non-Brillouin singles    =        -0.0000000000 au

 Total  MP2   correlation energy =                    -2.87504661 au
        MP2         total energy =                 -1240.03477497 au
  Entering Z-vector solver.
   1         0           1      0.000165    0.000165
   2         0           1      0.000056    0.000056
   3         0           1      0.000018    0.000018
   4         0           1      0.000006    0.000006
   5         0           1      0.000002    0.000002
   6         1           0      0.000000    0.000000    Roots Converged

 --------------------------------------------------------------

                    Orbital Energies (a.u.)
 --------------------------------------------------------------

 Alpha MOs
 -- Occupied --
-92.2873 -20.6574 -20.6417 -20.5914 -20.5914 -20.5649 -20.5450 -11.3244
-11.2869 -11.2696 -11.2470 -11.2437 -11.2405 -11.2399 -11.2392 -11.2339
-11.2203  -9.2545  -6.9403  -6.9399  -6.9398  -1.5674  -1.4319  -1.4162
 -1.3960  -1.3698  -1.3515  -1.1561  -1.0904  -1.0394  -1.0219  -0.9367
 -0.9305  -0.9142  -0.8607  -0.8424  -0.8090  -0.7868  -0.7758  -0.7351
 -0.7318  -0.7088  -0.6965  -0.6731  -0.6669  -0.6559  -0.6479  -0.6331
 -0.6235  -0.6047  -0.6033  -0.5996  -0.5870  -0.5773  -0.5723  -0.5592
 -0.5545  -0.5429  -0.5354  -0.5254  -0.5217  -0.5124  -0.5093  -0.4989
 -0.4947  -0.4858  -0.4825  -0.4711  -0.4611  -0.4593  -0.4313  -0.4210
 -- Virtual --
  0.0342   0.0403   0.0438   0.0482   0.0565   0.0613   0.0670   0.0721
  0.0769   0.0810   0.0867   0.0898   0.0971   0.1042   0.1076   0.1091
  0.1137   0.1187   0.1224   0.1323   0.1379   0.1468   0.1546   0.1585
  0.1628   0.1675   0.1709   0.1711   0.1745   0.1818   0.1843   0.1868
  0.1906   0.1942   0.1972   0.2004   0.2051   0.2077   0.2113   0.2127
  0.2158   0.2176   0.2218   0.2234   0.2276   0.2309   0.2356   0.2402
  0.2432   0.2473   0.2514   0.2560   0.2593   0.2605   0.2641   0.2697
  0.2734   0.2771   0.2829   0.2901   0.2994   0.3009   0.3068   0.3094
  0.3129   0.3190   0.3300   0.3301   0.3333   0.3421   0.3461   0.3533
  0.3567   0.3608   0.3636   0.3665   0.3714   0.3757   0.3772   0.3820
  0.3865   0.3900   0.3967   0.3989   0.4030   0.4046   0.4100   0.4150
  0.4181   0.4232   0.4259   0.4326   0.4401   0.4407   0.4448   0.4482
  0.4567   0.4570   0.4622   0.4630   0.4692   0.4729   0.4741   0.4783
  0.4829   0.4865   0.4903   0.4955   0.4975   0.5000   0.5087   0.5124
  0.5182   0.5231   0.5347   0.5437   0.5474   0.5582   0.5687   0.5755
  0.5813   0.5930   0.6022   0.6076   0.6143   0.6258   0.6277   0.6318
  0.6510   0.6582   0.6744   0.6762   0.6994   0.7100   0.7166   0.7256
  0.7409   0.7450   0.7601   0.7692   0.7766   0.7786   0.8097   0.8184
  0.8265   0.8327   0.8463   0.8559   0.8708   0.8849   0.8953   0.9031
  0.9083   0.9129   0.9148   0.9186   0.9276   0.9368   0.9430   0.9466
  0.9520   0.9618   0.9641   0.9734   0.9784   0.9788   0.9831   0.9886
  0.9909   0.9998   1.0046   1.0101   1.0167   1.0279   1.0355   1.0529
  1.0698   1.0910   1.0990   1.1348   1.1526   1.1567   1.1728   1.1902
  1.1990   1.2168   1.2273   1.2390   1.2576   1.2709   1.2869   1.2913
  1.3129   1.3216   1.3289   1.3402   1.3538   1.3715   1.3799   1.3875
  1.4059   1.4098   1.4160   1.4378   1.4446   1.4518   1.4586   1.4691
  1.4859   1.5025   1.5073   1.5201   1.5272   1.5432   1.5475   1.5650
  1.5714   1.5834   1.5910   1.6117   1.6281   1.6509   1.6641   1.6666
  1.6943   1.7116   1.7248   1.7481   1.7520   1.7606   1.7713   1.7940
  1.7972   1.8087   1.8148   1.8267   1.8286   1.8489   1.8521   1.8551
  1.8574   1.8669   1.8793   1.8838   1.8953   1.9048   1.9117   1.9143
  1.9305   1.9347   1.9381   1.9465   1.9590   1.9644   1.9720   1.9771
  1.9884   1.9935   1.9993   2.0326   2.0368   2.0432   2.0601   2.0640
  2.0754   2.0898   2.1172   2.1217   2.1252   2.1281   2.1507   2.1585
  2.1641   2.1682   2.1879   2.1950   2.2129   2.2247   2.2396   2.2441
  2.2587   2.2810   2.3058   2.3226   2.3270   2.3478   2.3590   2.3750
  2.3864   2.3947   2.4136   2.4280   2.4347   2.4631   2.4905   2.4964
  2.5105   2.5380   2.5467   2.5530   2.5760   2.5817   2.6074   2.6404
  2.6463   2.6718   2.6872   2.6965   2.7216   2.7391   2.7598   2.7708
  2.8027   2.8291   2.8379   2.8574   2.8635   2.8776   2.8820   2.8889
  2.9205   2.9295   2.9390   2.9660   2.9791   2.9823   2.9955   3.0049
  3.0180   3.0353   3.0480   3.0561   3.0767   3.0790   3.0994   3.1101
  3.1182   3.1336   3.1426   3.1535   3.1584   3.1741   3.1751   3.1843
  3.1926   3.2063   3.2206   3.2363   3.2503   3.2667   3.2766   3.2980
  3.3210   3.3249   3.3390   3.3653   3.3705   3.3768   3.3888   3.4036
  3.4173   3.4215   3.4433   3.4587   3.4767   3.4878   3.5041   3.5073
  3.5225   3.5297   3.5506   3.5644   3.5721   3.5905   3.6041   3.6349
  3.6406   3.6534   3.6861   3.7561   3.7565   3.7838   3.8178   3.8801
  3.9216   3.9723   3.9926   4.0277   4.1896   4.2028   4.2089   4.2137
  4.2227   4.2282   4.2569   4.2717   4.3040   4.3137   4.3476   4.3854
  4.4332   4.4770   4.4856   4.5485   4.5623   4.6531   4.6875   4.7412
  4.7455   4.7924   4.8732   5.5404   5.5543   5.5852   5.6189   5.6494
  5.6830   5.7011   5.7107   5.7179   5.7497   5.8797   5.9246   5.9789
  5.9959   6.0247   6.0479   6.2243   6.2684   8.8217  18.3807  18.4144
 18.5583  24.9545  25.0064  25.0265  25.0395  25.0540  25.0691  25.0924
 25.1227  25.1368  25.1609  51.5390  51.5770  51.6036  51.6420  51.6554
 51.6830 192.5943
 --------------------------------------------------------------

          Ground-State Mulliken Net Atomic Charges

     Atom                 Charge (a.u.)
  ----------------------------------------
      1 C                     0.405964
      2 H                     0.366922
      3 C                    -0.658821
      4 H                     0.278486
      5 O                    -0.108873
      6 C                    -0.989739
      7 H                     0.308437
      8 H                     0.249449
      9 C                     0.491669
     10 H                     0.186527
     11 C                    -0.954822
     12 H                     0.196463
     13 H                     0.166821
     14 O                    -0.182079
     15 C                    -0.777487
     16 H                     0.198370
     17 H                     0.170129
     18 C                    -0.485187
     19 H                     0.177302
     20 H                     0.201973
     21 C                     0.629363
     22 C                    -0.885246
     23 C                    -0.697765
     24 H                     0.195365
     25 O                    -0.214218
     26 H                     0.187368
     27 H                     0.299792
     28 H                     0.235216
     29 H                     0.187157
     30 H                     0.165011
     31 H                     0.138691
     32 H                     0.238130
     33 S                     0.146788
     34 O                     0.037842
     35 O                    -0.008406
     36 O                    -0.197913
     37 H                     0.301323
  ----------------------------------------
  Sum of atomic charges =     0.000000

 -----------------------------------------------------------------
                    Cartesian Multipole Moments
 -----------------------------------------------------------------
    Charge (ESU x 10^10)
                -0.0000
    Dipole Moment (Debye)
         X       1.4621      Y       2.1030      Z      -1.0579
       Tot       2.7712
    Quadrupole Moments (Debye-Ang)
        XX    -113.4437     XY      15.4894     YY    -115.8331
        XZ      -2.6580     YZ      10.1000     ZZ    -116.8147
    Octopole Moments (Debye-Ang^2)
       XXX      -5.6205    XXY      -2.8027    XYY     -36.8056
       YYY     -20.1938    XXZ       3.5374    XYZ     -13.7350
       YYZ      -8.2960    XZZ      21.2890    YZZ     -18.9690
       ZZZ       1.6230
    Hexadecapole Moments (Debye-Ang^3)
      XXXX   -3357.2615   XXXY     215.3639   XXYY    -876.1273
      XYYY      97.8600   YYYY   -2173.4939   XXXZ      -5.4102
      XXYZ      92.0426   XYYZ      12.3763   YYYZ      21.9567
      XXZZ    -657.8918   XYZZ      37.1186   YYZZ    -476.2845
      XZZZ      21.2674   YZZZ      13.5076   ZZZZ    -659.8916
 -----------------------------------------------------------------
 DrvMan is completing analytic gradient of the MP2 energy
 MP2 relaxed dipole moment
            1
    1   0.5752320
    2   0.8273768
    3  -0.4162114
	Magnitude:	 1.090 au	 2.771 Debye
 MP2 energy read as -1240.034775
 Full Analytical Gradient of MP2 Energy (in au.)
             1             2             3             4             5
    1   -0.00027288    0.00000531   -0.00021911    0.00006306    0.00035734
    2   -0.00178600    0.00000608    0.00056704    0.00010715    0.00016549
    3   -0.00151772    0.00002815    0.00071898    0.00025918    0.00011295
             6             7             8             9            10
    1   -0.00081791    0.00005372    0.00004185   -0.00055954    0.00002376
    2    0.00007913   -0.00001800   -0.00016885   -0.00008624   -0.00003736
    3    0.00001587   -0.00006429   -0.00013504    0.00002867   -0.00000428
            11            12            13            14            15
    1    0.00050268    0.00003995    0.00010144    0.00004278    0.00031802
    2   -0.00012167   -0.00005565    0.00006936    0.00000541    0.00005969
    3    0.00010074   -0.00004515   -0.00002159   -0.00001054   -0.00001781
            16            17            18            19            20
    1   -0.00008481    0.00003554    0.00096036    0.00022386    0.00001081
    2   -0.00015491    0.00000190    0.00091038    0.00023307   -0.00002567
    3   -0.00001178    0.00001382    0.00020471    0.00004486    0.00004353
            21            22            23            24            25
    1   -0.00091883   -0.00022279    0.00040471   -0.00000368   -0.00000246
    2    0.00035409    0.00015217   -0.00030909   -0.00004509    0.00001056
    3    0.00041947    0.00008533   -0.00005273   -0.00003757    0.00003594
            26            27            28            29            30
    1    0.00008250   -0.00000588   -0.00000721   -0.00002304   -0.00004001
    2   -0.00007923    0.00001517    0.00004635   -0.00000014    0.00002063
    3   -0.00000213   -0.00006565   -0.00003559   -0.00002337    0.00000807
            31            32            33            34            35
    1   -0.00004105    0.00000291   -0.00002284    0.00001250   -0.00001936
    2   -0.00001074   -0.00000799    0.00006018    0.00006061   -0.00002309
    3   -0.00003010   -0.00001527   -0.00005604   -0.00004035    0.00011094
            36            37
    1   -0.00002307    0.00000135
    2   -0.00000808    0.00001334
    3   -0.00004196   -0.00000228
 Gradient time:  CPU 0.28 s  wall 0.11 s
    ==================================================
         Total gradient calculations so far = 2
    ==================================================
 ----------------------------------------------------------------
             Standard Nuclear Orientation (Angstroms)
    I     Atom           X                Y                Z
 ----------------------------------------------------------------
    1      C      -0.0559900000     1.3210171000     0.2270087000
    2      H      -0.0325719000     0.8769143000     1.2312388000
    3      C       0.1449336000     0.1880905000    -0.7784936000
    4      H       0.0804932000     0.5859369000    -1.7972743000
    5      O      -0.9793053000    -0.7735883000    -0.7942823000
    6      C       1.4611771000    -0.5522019000    -0.5892336000
    7      H       1.4945754000    -1.0168416000     0.4034148000
    8      H       1.5278103000    -1.3574597000    -1.3307301000
    9      C       2.6546649000     0.3974536000    -0.7133605000
   10      H       2.6588676000     0.8329070000    -1.7257913000
   11      C       3.9752412000    -0.3583411000    -0.5605198000
   12      H       4.0390479000    -1.1456371000    -1.3173840000
   13      H       4.8136840000     0.3355089000    -0.7183681000
   14      O       4.0990991000    -1.0247201000     0.6921102000
   15      C       2.4990122000     1.5398522000     0.2911896000
   16      H       3.3296002000     2.2504973000     0.1885490000
   17      H       2.5267325000     1.1400136000     1.3149021000
   18      C       1.1643427000     2.2545328000     0.0780316000
   19      H       1.0631730000     3.0895091000     0.7794250000
   20      H       1.1464404000     2.6887900000    -0.9328465000
   21      C      -1.3437555000     2.1747450000     0.1012980000
   22      C      -1.6389635000     2.8231238000     1.4623151000
   23      C      -2.6318161000     1.4892804000    -0.3688079000
   24      H      -2.8637566000     0.6184040000     0.2560204000
   25      O      -2.6332183000     1.1481721000    -1.7521458000
   26      H      -3.4473146000     2.2082724000    -0.2370312000
   27      H      -2.2831828000     0.2538218000    -1.8003627000
   28      H      -1.1445945000     2.9644313000    -0.6381453000
   29      H      -1.9769394000     2.0591286000     2.1728144000
   30      H      -2.4251639000     3.5798903000     1.3741902000
   31      H      -0.7543044000     3.3062358000     1.8862259000
   32      H       4.2150290000    -0.3508662000     1.3676620000
   33      S      -1.1308009000    -1.8834032000     0.3680005000
   34      O      -0.3950320000    -3.0663398000    -0.0015106000
   35      O      -1.0055332000    -1.2710594000     1.6628894000
   36      O      -2.7041005000    -2.1559221000     0.1491565000
   37      H      -2.8116570000    -2.7814786000    -0.5827245000
 ----------------------------------------------------------------
 Nuclear Repulsion Energy =  1625.8952968005 hartrees
 There are       72 alpha and       72 beta electrons
 ------------------------------------------------------------------------------
         Vec  Conv   RNorm       Lowest eigenvalues (eV/Hartrees)
 ------------------------------------------------------------------------------
           1     0  1.02e-01     5.90370 (0.21696) 
 ----------------------------------------------------------------
             Standard Nuclear Orientation (Angstroms)
    I     Atom           X                Y                Z
 ----------------------------------------------------------------
    1      C      -0.0559375301     1.3183268846     0.2256669089
    2      H      -0.0312525162     0.8781949552     1.2325237853
    3      C       0.1450149870     0.1901580286    -0.7772076817
    4      H       0.0807231330     0.5860497116    -1.7970296188
    5      O      -0.9784851937    -0.7731997456    -0.7941235647
    6      C       1.4611159817    -0.5522726745    -0.5888094484
    7      H       1.4945865260    -1.0168457706     0.4034163931
    8      H       1.5278860154    -1.3575182949    -1.3307183940
    9      C       2.6535436554     0.3980089640    -0.7133315696
   10      H       2.6588599240     0.8328839880    -1.7257786273
   11      C       3.9751112277    -0.3583879579    -0.5604633176
   12      H       4.0390696554    -1.1456404063    -1.3174161315
   13      H       4.8136998733     0.3355252479    -0.7183703155
   14      O       4.0990989012    -1.0247016610     0.6920976802
   15      C       2.4998852279     1.5399303431     0.2913151938
   16      H       3.3295824306     2.2504719752     0.1885467223
   17      H       2.5267190801     1.1400160304     1.3148948645
   18      C       1.1656191297     2.2558350894     0.0782645081
   19      H       1.0634231824     3.0897175927     0.7793849744
   20      H       1.1463982654     2.6887834458    -0.9328170448
   21      C      -1.3437511398     2.1744071861     0.1015699088
   22      C      -1.6391787876     2.8232802822     1.4623311076
   23      C      -2.6312098071     1.4888090475    -0.3688801248
   24      H      -2.8637524968     0.6184130253     0.2560048678
   25      O      -2.6332242596     1.1481956510    -1.7521195895
   26      H      -3.4472506203     2.2083158384    -0.2370116197
   27      H      -2.2831553698     0.2538219602    -1.8003485552
   28      H      -1.1445657735     2.9644504466    -0.6381623119
   29      H      -1.9769531152     2.0591444045     2.1727883820
   30      H      -2.4251877916     3.5799225553     1.3742397911
   31      H      -0.7543035279     3.3062375152     1.8862290490
   32      H       4.2150425971    -0.3508679801     1.3676527189
   33      S      -1.1307654321    -1.8832330227     0.3678028783
   34      O      -0.3950314367    -3.0664022562    -0.0014904578
   35      O      -1.0055015329    -1.2710368149     1.6629550153
   36      O      -2.7041509252    -2.1559712196     0.1491668426
   37      H      -2.8116337333    -2.7814627133    -0.5826959051
 ----------------------------------------------------------------
 Nuclear Repulsion Energy =  1625.9293409102 hartrees
 There are       72 alpha and       72 beta electrons
 Applying Cartesian multipole field
    Component          Value
    ---------          -----
     (2,0,0)        1.00000E-11
     (0,2,0)        2.00000E-11
     (0,0,2)       -3.00000E-11
 Nucleus-field energy     =     0.0000000431 hartrees
 Requested basis set is 6-311++G(d,p)
 There are 209 shells and 522 basis functions
 A cutoff of  1.0D-14 yielded  18561 shell pairs
 There are    115667 function pairs (    122911 Cartesian)
 Smallest overlap matrix eigenvalue = 1.13E-06
 Guess from superposition of atomic densities
 Warning:  Energy on first SCF cycle will be non-variational
 SAD guess density has 144.000000 electrons

 -----------------------------------------------------------------------
  General SCF calculation program by
  Eric Jon Sundstrom, Paul Horn, Yuezhi Mao, Dmitri Zuev, Alec White,
  David Stuck, Shaama M.S., Shane Yost, Joonho Lee, David Small,
  Daniel Levine, Susi Lehtola, Hugh Burton, Evgeny Epifanovsky
 -----------------------------------------------------------------------
 Hartree-Fock
 using 6 threads for integral computing
 -------------------------------------------------------
 OpenMP Integral computing Module                
 Release: version 2.0, May 2017, Q-Chem Inc. Pleasanton 
 -------------------------------------------------------
 A restricted SCF calculation will be
 performed using DIIS
 SCF converges when DIIS error is below 1.0e-08
 ---------------------------------------
  Cycle       Energy         DIIS error
 ---------------------------------------
    1   -1243.4760176202      2.99e-02  
    2   -1236.7811796649      3.44e-03  
    3   -1237.0440096593      2.17e-03  
    4   -1237.1538788706      3.94e-04  
    5   -1237.1591020193      1.34e-04  
    6   -1237.1596263774      3.43e-05  
    7   -1237.1596686197      8.28e-06  
    8   -1237.1596730956      2.76e-06  
    9   -1237.1596735911      9.22e-07  
   10   -1237.1596736529      3.47e-07  
   11   -1237.1596736592      1.05e-07  
   12   -1237.1596736600      3.88e-08  
   13   -1237.1596736601      1.41e-08  
   14   -1237.1596736601      4.69e-09  Convergence criterion met
 ---------------------------------------
 SCF time:   CPU 939.09s  wall 165.00s 
 SCF   energy in the final basis set =    -1237.1596736601
 Total energy in the final basis set =    -1237.1596736601

 Components of the MP2 correlation energy:
        aaaa  correlation energy =        -0.3723436795 au
        abab  correlation energy =        -2.1303978035 au
        bbbb  correlation energy =        -0.3723436795 au
        non-Brillouin singles    =        -0.0000000000 au

 Total  MP2   correlation energy =                    -2.87508516 au
        MP2         total energy =                 -1240.03475882 au
  Entering Z-vector solver.
   1         0           1      0.000165    0.000165
   2         0           1      0.000056    0.000056
   3         0           1      0.000018    0.000018
   4         0           1      0.000006    0.000006
   5         0           1      0.000002    0.000002
   6         1           0      0.000000    0.000000    Roots Converged

 --------------------------------------------------------------

                    Orbital Energies (a.u.)
 --------------------------------------------------------------

 Alpha MOs
 -- Occupied --
-92.2871 -20.6573 -20.6414 -20.5913 -20.5912 -20.5650 -20.5451 -11.3245
-11.2869 -11.2696 -11.2470 -11.2439 -11.2405 -11.2399 -11.2392 -11.2341
-11.2203  -9.2543  -6.9401  -6.9398  -6.9396  -1.5671  -1.4316  -1.4158
 -1.3957  -1.3698  -1.3516  -1.1565  -1.0903  -1.0396  -1.0219  -0.9365
 -0.9304  -0.9142  -0.8607  -0.8423  -0.8089  -0.7868  -0.7758  -0.7349
 -0.7317  -0.7087  -0.6965  -0.6730  -0.6667  -0.6560  -0.6478  -0.6331
 -0.6235  -0.6048  -0.6032  -0.5996  -0.5869  -0.5774  -0.5722  -0.5591
 -0.5544  -0.5429  -0.5354  -0.5255  -0.5216  -0.5123  -0.5093  -0.4989
 -0.4947  -0.4858  -0.4827  -0.4712  -0.4614  -0.4592  -0.4313  -0.4211
 -- Virtual --
  0.0342   0.0403   0.0438   0.0482   0.0565   0.0613   0.0670   0.0721
  0.0769   0.0810   0.0867   0.0898   0.0971   0.1042   0.1076   0.1091
  0.1137   0.1187   0.1224   0.1323   0.1379   0.1468   0.1546   0.1584
  0.1628   0.1675   0.1709   0.1711   0.1745   0.1817   0.1843   0.1867
  0.1906   0.1942   0.1972   0.2004   0.2051   0.2077   0.2113   0.2127
  0.2158   0.2176   0.2217   0.2234   0.2276   0.2310   0.2356   0.2402
  0.2432   0.2473   0.2514   0.2560   0.2593   0.2605   0.2641   0.2697
  0.2733   0.2770   0.2828   0.2901   0.2994   0.3008   0.3068   0.3092
  0.3129   0.3190   0.3299   0.3301   0.3333   0.3420   0.3461   0.3532
  0.3568   0.3608   0.3636   0.3664   0.3714   0.3758   0.3772   0.3820
  0.3865   0.3900   0.3967   0.3989   0.4030   0.4044   0.4099   0.4149
  0.4181   0.4231   0.4259   0.4325   0.4399   0.4406   0.4447   0.4482
  0.4567   0.4570   0.4622   0.4629   0.4692   0.4730   0.4741   0.4783
  0.4829   0.4864   0.4903   0.4955   0.4976   0.5000   0.5087   0.5124
  0.5182   0.5231   0.5348   0.5437   0.5472   0.5582   0.5687   0.5755
  0.5812   0.5929   0.6022   0.6075   0.6143   0.6257   0.6277   0.6318
  0.6510   0.6581   0.6745   0.6761   0.6994   0.7100   0.7164   0.7256
  0.7409   0.7449   0.7600   0.7692   0.7766   0.7786   0.8097   0.8185
  0.8264   0.8326   0.8462   0.8560   0.8709   0.8849   0.8954   0.9031
  0.9083   0.9129   0.9148   0.9186   0.9274   0.9367   0.9430   0.9466
  0.9520   0.9619   0.9640   0.9736   0.9782   0.9788   0.9831   0.9885
  0.9909   0.9997   1.0046   1.0101   1.0165   1.0278   1.0355   1.0530
  1.0697   1.0910   1.0990   1.1346   1.1526   1.1567   1.1729   1.1902
  1.1988   1.2168   1.2275   1.2389   1.2576   1.2711   1.2870   1.2916
  1.3127   1.3215   1.3290   1.3401   1.3540   1.3714   1.3799   1.3876
  1.4061   1.4098   1.4162   1.4379   1.4446   1.4518   1.4584   1.4688
  1.4858   1.5023   1.5072   1.5200   1.5270   1.5432   1.5478   1.5650
  1.5713   1.5833   1.5912   1.6118   1.6283   1.6510   1.6643   1.6666
  1.6943   1.7116   1.7248   1.7482   1.7520   1.7606   1.7712   1.7938
  1.7970   1.8085   1.8146   1.8267   1.8288   1.8487   1.8521   1.8550
  1.8573   1.8669   1.8791   1.8836   1.8955   1.9047   1.9114   1.9143
  1.9304   1.9347   1.9379   1.9466   1.9590   1.9645   1.9718   1.9772
  1.9883   1.9935   1.9993   2.0330   2.0368   2.0431   2.0604   2.0640
  2.0756   2.0898   2.1172   2.1216   2.1252   2.1282   2.1507   2.1586
  2.1642   2.1684   2.1879   2.1953   2.2128   2.2242   2.2396   2.2439
  2.2585   2.2812   2.3060   2.3227   2.3269   2.3478   2.3592   2.3751
  2.3866   2.3944   2.4135   2.4278   2.4347   2.4632   2.4904   2.4966
  2.5108   2.5378   2.5467   2.5532   2.5760   2.5818   2.6073   2.6400
  2.6464   2.6716   2.6871   2.6960   2.7214   2.7388   2.7597   2.7705
  2.8028   2.8290   2.8379   2.8573   2.8634   2.8776   2.8819   2.8887
  2.9207   2.9293   2.9390   2.9656   2.9790   2.9821   2.9955   3.0049
  3.0178   3.0357   3.0479   3.0551   3.0770   3.0789   3.0995   3.1101
  3.1180   3.1338   3.1426   3.1539   3.1587   3.1741   3.1752   3.1844
  3.1925   3.2063   3.2204   3.2364   3.2504   3.2667   3.2764   3.2983
  3.3208   3.3248   3.3389   3.3651   3.3702   3.3769   3.3883   3.4035
  3.4175   3.4216   3.4435   3.4588   3.4768   3.4883   3.5039   3.5073
  3.5223   3.5295   3.5505   3.5642   3.5720   3.5904   3.6045   3.6345
  3.6407   3.6534   3.6862   3.7558   3.7563   3.7842   3.8176   3.8804
  3.9216   3.9719   3.9922   4.0278   4.1896   4.2027   4.2089   4.2138
  4.2235   4.2286   4.2571   4.2720   4.3037   4.3135   4.3468   4.3833
  4.4334   4.4771   4.4855   4.5489   4.5631   4.6549   4.6870   4.7402
  4.7454   4.7912   4.8724   5.5405   5.5543   5.5853   5.6191   5.6495
  5.6830   5.7012   5.7108   5.7179   5.7498   5.8798   5.9248   5.9788
  5.9955   6.0248   6.0462   6.2242   6.2683   8.8218  18.3810  18.4144
 18.5582  24.9553  25.0056  25.0255  25.0394  25.0537  25.0690  25.0930
 25.1234  25.1373  25.1608  51.5391  51.5772  51.6039  51.6421  51.6555
 51.6830 192.5944
 --------------------------------------------------------------

          Ground-State Mulliken Net Atomic Charges

     Atom                 Charge (a.u.)
  ----------------------------------------
      1 C                     0.409147
      2 H                     0.367309
      3 C                    -0.659061
      4 H                     0.278965
      5 O                    -0.110235
      6 C                    -0.991896
      7 H                     0.308712
      8 H                     0.249611
      9 C                     0.490648
     10 H                     0.186684
     11 C                    -0.954965
     12 H                     0.196525
     13 H                     0.166776
     14 O                    -0.181999
     15 C                    -0.775854
     16 H                     0.198660
     17 H                     0.169908
     18 C                    -0.484371
     19 H                     0.177423
     20 H                     0.201836
     21 C                     0.627791
     22 C                    -0.884796
     23 C                    -0.697894
     24 H                     0.195428
     25 O                    -0.214095
     26 H                     0.187272
     27 H                     0.299897
     28 H                     0.235004
     29 H                     0.187150
     30 H                     0.165006
     31 H                     0.138684
     32 H                     0.238158
     33 S                     0.146777
     34 O                     0.037179
     35 O                    -0.008578
     36 O                    -0.198071
     37 H                     0.301262
  ----------------------------------------
  Sum of atomic charges =     0.000000

 -----------------------------------------------------------------
                    Cartesian Multipole Moments
 -----------------------------------------------------------------
    Charge (ESU x 10^10)
                 0.0000
    Dipole Moment (Debye)
         X       1.4714      Y       2.1153      Z      -1.0589
       Tot       2.7858
    Quadrupole Moments (Debye-Ang)
        XX    -113.4500     XY      15.4850     YY    -115.8401
        XZ      -2.6540     YZ      10.1120     ZZ    -116.8076
    Octopole Moments (Debye-Ang^2)
       XXX      -5.6996    XXY      -2.8135    XYY     -36.7919
       YYY     -20.1541    XXZ       3.5242    XYZ     -13.7390
       YYZ      -8.3002    XZZ      21.2765    YZZ     -18.9545
       ZZZ       1.5545
    Hexadecapole Moments (Debye-Ang^3)
      XXXX   -3357.3672   XXXY     215.2128   XXYY    -876.1184
      XYYY      97.6709   YYYY   -2173.6861   XXXZ      -5.3919
      XXYZ      92.0638   XYYZ      12.3607   YYYZ      22.0306
      XXZZ    -657.8311   XYZZ      37.0522   YYZZ    -476.2973
      XZZZ      21.2715   YZZZ      13.5150   ZZZZ    -659.8080
 -----------------------------------------------------------------
 DrvMan is completing analytic gradient of the MP2 energy
 MP2 relaxed dipole moment
            1
    1   0.5788838
    2   0.8322226
    3  -0.4166007
	Magnitude:	 1.096 au	 2.786 Debye
 MP2 energy read as -1240.034759
 Full Analytical Gradient of MP2 Energy (in au.)
             1             2             3             4             5
    1   -0.00109930    0.00010265   -0.00029656   -0.00010942    0.00010411
    2   -0.00232665    0.00021361    0.00003059   -0.00007014   -0.00019358
    3   -0.00228771    0.00070930    0.00090237   -0.00009652   -0.00006028
             6             7             8             9            10
    1   -0.00083458    0.00003230    0.00013367   -0.00126536    0.00014750
    2    0.00001667    0.00005975   -0.00035808    0.00080633   -0.00010724
    3    0.00064346   -0.00028546   -0.00023509    0.00002931    0.00007827
            11            12            13            14            15
    1    0.00040252    0.00008704    0.00019133    0.00004948    0.00238793
    2   -0.00031329   -0.00005789    0.00009522   -0.00000043    0.00083619
    3    0.00017647   -0.00005226   -0.00003199    0.00000252    0.00028536
            16            17            18            19            20
    1   -0.00054186   -0.00002901    0.00098304    0.00020521   -0.00011933
    2   -0.00029410    0.00000763    0.00183026   -0.00022489   -0.00016158
    3    0.00001574   -0.00002989    0.00039610   -0.00029766    0.00011958
            21            22            23            24            25
    1   -0.00042634   -0.00043169    0.00083363   -0.00001329   -0.00013233
    2   -0.00007059    0.00042218   -0.00061545    0.00010037    0.00012645
    3    0.00027863    0.00005037   -0.00006691   -0.00007733    0.00002330
            26            27            28            29            30
    1   -0.00026637   -0.00001765   -0.00002394   -0.00000649    0.00005391
    2    0.00019747    0.00000545    0.00026826   -0.00003798   -0.00006653
    3    0.00002486   -0.00002201   -0.00018881   -0.00004133    0.00004682
            31            32            33            34            35
    1    0.00002403   -0.00000165   -0.00019665    0.00009028    0.00002246
    2   -0.00000244   -0.00000900   -0.00008210   -0.00006404    0.00005929
    3   -0.00000353   -0.00001222   -0.00016084   -0.00004474    0.00019955
            36            37
    1   -0.00005795    0.00001868
    2   -0.00007014    0.00005044
    3   -0.00002614    0.00003871
 Gradient time:  CPU 0.28 s  wall 0.11 s
 ----------------------------------------------------------------
             Standard Nuclear Orientation (Angstroms)
    I     Atom           X                Y                Z
 ----------------------------------------------------------------
    1      C      -0.0560424699     1.3237073154     0.2283504911
    2      H      -0.0338912838     0.8756336448     1.2299538147
    3      C       0.1448522130     0.1860229714    -0.7797795183
    4      H       0.0802632670     0.5858240884    -1.7975189812
    5      O      -0.9801254063    -0.7739768544    -0.7944410353
    6      C       1.4612382183    -0.5521311255    -0.5896577516
    7      H       1.4945642740    -1.0168374294     0.4034132069
    8      H       1.5277345846    -1.3574011051    -1.3307418060
    9      C       2.6557861446     0.3968982360    -0.7133894304
   10      H       2.6588752760     0.8329300120    -1.7258039727
   11      C       3.9753711723    -0.3582942421    -0.5605762824
   12      H       4.0390261446    -1.1456337937    -1.3173518685
   13      H       4.8136681267     0.3354925521    -0.7183658845
   14      O       4.0990992988    -1.0247385390     0.6921227198
   15      C       2.4981391721     1.5397740569     0.2910640062
   16      H       3.3296179694     2.2505226248     0.1885512777
   17      H       2.5267459199     1.1400111696     1.3149093355
   18      C       1.1630662703     2.2532305106     0.0777986919
   19      H       1.0629228176     3.0893006073     0.7794650256
   20      H       1.1464825346     2.6887965542    -0.9328759552
   21      C      -1.3437598602     2.1750828139     0.1010260912
   22      C      -1.6387482124     2.8229673178     1.4622990924
   23      C      -2.6324223929     1.4897517525    -0.3687356752
   24      H      -2.8637607032     0.6183949747     0.2560359322
   25      O      -2.6332123404     1.1481485490    -1.7521720105
   26      H      -3.4473785797     2.2082289616    -0.2370507803
   27      H      -2.2832102302     0.2538216398    -1.8003768448
   28      H      -1.1446232265     2.9644121534    -0.6381282881
   29      H      -1.9769256848     2.0591127955     2.1728404180
   30      H      -2.4251400084     3.5798580447     1.3741406089
   31      H      -0.7543052721     3.3062340848     1.8862227510
   32      H       4.2150154029    -0.3508644199     1.3676712811
   33      S      -1.1308363679    -1.8835733773     0.3681981217
   34      O      -0.3950325633    -3.0662773438    -0.0015307422
   35      O      -1.0055648671    -1.2710819851     1.6628237847
   36      O      -2.7040500748    -2.1558729804     0.1491461574
   37      H      -2.8116802667    -2.7814944867    -0.5827530949
 ----------------------------------------------------------------
 Nuclear Repulsion Energy =  1625.8614689259 hartrees
 There are       72 alpha and       72 beta electrons
 Applying Cartesian multipole field
    Component          Value
    ---------          -----
     (2,0,0)        1.00000E-11
     (0,2,0)        2.00000E-11
     (0,0,2)       -3.00000E-11
 Nucleus-field energy     =     0.0000000431 hartrees
 Requested basis set is 6-311++G(d,p)
 There are 209 shells and 522 basis functions
 A cutoff of  1.0D-14 yielded  18562 shell pairs
 There are    115644 function pairs (    122877 Cartesian)
 Smallest overlap matrix eigenvalue = 1.15E-06
 Guess from superposition of atomic densities
 Warning:  Energy on first SCF cycle will be non-variational
 SAD guess density has 144.000000 electrons

 -----------------------------------------------------------------------
  General SCF calculation program by
  Eric Jon Sundstrom, Paul Horn, Yuezhi Mao, Dmitri Zuev, Alec White,
  David Stuck, Shaama M.S., Shane Yost, Joonho Lee, David Small,
  Daniel Levine, Susi Lehtola, Hugh Burton, Evgeny Epifanovsky
 -----------------------------------------------------------------------
 Hartree-Fock
 using 6 threads for integral computing
 -------------------------------------------------------
 OpenMP Integral computing Module                
 Release: version 2.0, May 2017, Q-Chem Inc. Pleasanton 
 -------------------------------------------------------
 A restricted SCF calculation will be
 performed using DIIS
 SCF converges when DIIS error is below 1.0e-08
 ---------------------------------------
  Cycle       Energy         DIIS error
 ---------------------------------------
    1   -1243.4779775566      2.99e-02  
    2   -1236.7811979280      3.44e-03  
    3   -1237.0441017411      2.17e-03  
    4   -1237.1539492876      3.94e-04  
    5   -1237.1591713489      1.34e-04  
    6   -1237.1596954455      3.43e-05  
    7   -1237.1597376683      8.28e-06  
    8   -1237.1597421488      2.76e-06  
    9   -1237.1597426455      9.23e-07  
   10   -1237.1597427076      3.46e-07  
   11   -1237.1597427139      1.05e-07  
   12   -1237.1597427148      3.89e-08  
   13   -1237.1597427150      1.42e-08  
   14   -1237.1597427149      4.69e-09  Convergence criterion met
 ---------------------------------------
 SCF time:   CPU 938.08s  wall 165.00s 
 SCF   energy in the final basis set =    -1237.1597427149
 Total energy in the final basis set =    -1237.1597427149

 Components of the MP2 correlation energy:
        aaaa  correlation energy =        -0.3723280454 au
        abab  correlation energy =        -2.1303562785 au
        bbbb  correlation energy =        -0.3723280454 au
        non-Brillouin singles    =        -0.0000000000 au

 Total  MP2   correlation energy =                    -2.87501237 au
        MP2         total energy =                 -1240.03475508 au
  Entering Z-vector solver.
   1         0           1      0.000165    0.000165
   2         0           1      0.000056    0.000056
   3         0           1      0.000018    0.000018
   4         0           1      0.000006    0.000006
   5         0           1      0.000002    0.000002
   6         1           0      0.000000    0.000000    Roots Converged

 --------------------------------------------------------------

                    Orbital Energies (a.u.)
 --------------------------------------------------------------

 Alpha MOs
 -- Occupied --
-92.2872 -20.6573 -20.6417 -20.5914 -20.5914 -20.5650 -20.5450 -11.3245
-11.2869 -11.2697 -11.2471 -11.2438 -11.2404 -11.2398 -11.2392 -11.2338
-11.2202  -9.2544  -6.9402  -6.9399  -6.9397  -1.5674  -1.4317  -1.4161
 -1.3961  -1.3698  -1.3513  -1.1561  -1.0905  -1.0392  -1.0222  -0.9367
 -0.9305  -0.9142  -0.8604  -0.8424  -0.8087  -0.7869  -0.7758  -0.7350
 -0.7319  -0.7088  -0.6966  -0.6729  -0.6667  -0.6560  -0.6480  -0.6329
 -0.6236  -0.6045  -0.6033  -0.5997  -0.5870  -0.5773  -0.5725  -0.5593
 -0.5545  -0.5429  -0.5353  -0.5255  -0.5217  -0.5124  -0.5093  -0.4988
 -0.4948  -0.4862  -0.4824  -0.4713  -0.4609  -0.4591  -0.4311  -0.4212
 -- Virtual --
  0.0342   0.0403   0.0438   0.0482   0.0565   0.0613   0.0670   0.0721
  0.0769   0.0810   0.0867   0.0898   0.0971   0.1042   0.1076   0.1091
  0.1137   0.1187   0.1224   0.1323   0.1378   0.1468   0.1546   0.1585
  0.1628   0.1675   0.1709   0.1712   0.1745   0.1817   0.1843   0.1868
  0.1906   0.1943   0.1972   0.2004   0.2051   0.2078   0.2113   0.2127
  0.2159   0.2176   0.2218   0.2235   0.2276   0.2309   0.2356   0.2401
  0.2431   0.2473   0.2515   0.2561   0.2592   0.2606   0.2641   0.2698
  0.2734   0.2771   0.2829   0.2901   0.2994   0.3010   0.3069   0.3094
  0.3129   0.3191   0.3299   0.3300   0.3333   0.3421   0.3461   0.3532
  0.3566   0.3607   0.3636   0.3665   0.3713   0.3756   0.3772   0.3820
  0.3865   0.3901   0.3965   0.3988   0.4030   0.4048   0.4100   0.4149
  0.4181   0.4231   0.4258   0.4330   0.4400   0.4405   0.4448   0.4482
  0.4567   0.4571   0.4623   0.4630   0.4692   0.4728   0.4741   0.4784
  0.4828   0.4865   0.4903   0.4952   0.4976   0.4998   0.5088   0.5124
  0.5182   0.5230   0.5346   0.5436   0.5474   0.5582   0.5687   0.5754
  0.5812   0.5931   0.6023   0.6075   0.6142   0.6257   0.6276   0.6319
  0.6510   0.6581   0.6745   0.6763   0.6993   0.7098   0.7168   0.7255
  0.7409   0.7451   0.7601   0.7691   0.7764   0.7786   0.8094   0.8185
  0.8267   0.8326   0.8464   0.8558   0.8707   0.8852   0.8952   0.9030
  0.9084   0.9133   0.9147   0.9184   0.9283   0.9369   0.9428   0.9466
  0.9520   0.9618   0.9640   0.9733   0.9780   0.9786   0.9828   0.9886
  0.9908   0.9996   1.0047   1.0101   1.0167   1.0278   1.0356   1.0529
  1.0697   1.0908   1.0990   1.1348   1.1525   1.1567   1.1731   1.1902
  1.1989   1.2168   1.2276   1.2389   1.2575   1.2707   1.2869   1.2911
  1.3131   1.3216   1.3290   1.3403   1.3538   1.3715   1.3799   1.3875
  1.4058   1.4097   1.4160   1.4378   1.4448   1.4519   1.4586   1.4691
  1.4859   1.5025   1.5073   1.5198   1.5271   1.5432   1.5477   1.5651
  1.5713   1.5836   1.5910   1.6117   1.6281   1.6509   1.6640   1.6668
  1.6943   1.7116   1.7248   1.7480   1.7522   1.7603   1.7713   1.7939
  1.7968   1.8089   1.8145   1.8266   1.8291   1.8486   1.8518   1.8550
  1.8574   1.8674   1.8795   1.8836   1.8948   1.9049   1.9121   1.9142
  1.9307   1.9349   1.9387   1.9464   1.9589   1.9643   1.9721   1.9772
  1.9880   1.9933   1.9993   2.0325   2.0368   2.0434   2.0600   2.0641
  2.0754   2.0900   2.1172   2.1215   2.1248   2.1278   2.1508   2.1585
  2.1640   2.1685   2.1876   2.1953   2.2132   2.2250   2.2395   2.2441
  2.2588   2.2809   2.3053   2.3224   2.3270   2.3480   2.3586   2.3750
  2.3864   2.3951   2.4133   2.4279   2.4349   2.4631   2.4906   2.4963
  2.5107   2.5379   2.5470   2.5525   2.5762   2.5819   2.6076   2.6407
  2.6464   2.6719   2.6864   2.6969   2.7215   2.7394   2.7600   2.7710
  2.8026   2.8286   2.8378   2.8576   2.8636   2.8774   2.8821   2.8891
  2.9204   2.9300   2.9393   2.9658   2.9793   2.9825   2.9954   3.0054
  3.0181   3.0348   3.0480   3.0576   3.0762   3.0791   3.0990   3.1095
  3.1182   3.1337   3.1423   3.1530   3.1583   3.1742   3.1748   3.1842
  3.1926   3.2066   3.2214   3.2361   3.2502   3.2669   3.2770   3.2974
  3.3212   3.3248   3.3387   3.3654   3.3702   3.3766   3.3887   3.4036
  3.4177   3.4215   3.4430   3.4585   3.4766   3.4878   3.5025   3.5070
  3.5223   3.5300   3.5510   3.5653   3.5722   3.5909   3.6033   3.6348
  3.6406   3.6534   3.6867   3.7562   3.7568   3.7836   3.8198   3.8776
  3.9218   3.9728   3.9923   4.0280   4.1895   4.2029   4.2089   4.2136
  4.2221   4.2279   4.2568   4.2715   4.3037   4.3137   4.3461   4.3872
  4.4329   4.4768   4.4859   4.5463   4.5620   4.6532   4.6879   4.7431
  4.7459   4.7939   4.8722   5.5405   5.5544   5.5852   5.6189   5.6494
  5.6831   5.7010   5.7106   5.7176   5.7498   5.8798   5.9248   5.9788
  5.9956   6.0243   6.0467   6.2242   6.2684   8.8219  18.3806  18.4145
 18.5585  24.9523  25.0072  25.0279  25.0398  25.0541  25.0693  25.0895
 25.1234  25.1378  25.1610  51.5390  51.5770  51.6036  51.6420  51.6554
 51.6830 192.5945
 --------------------------------------------------------------

          Ground-State Mulliken Net Atomic Charges

     Atom                 Charge (a.u.)
  ----------------------------------------
      1 C                     0.398185
      2 H                     0.366609
      3 C                    -0.643584
      4 H                     0.278425
      5 O                    -0.109261
      6 C                    -0.993009
      7 H                     0.308335
      8 H                     0.249454
      9 C                     0.491359
     10 H                     0.186422
     11 C                    -0.955342
     12 H                     0.196463
     13 H                     0.166885
     14 O                    -0.182133
     15 C                    -0.779492
     16 H                     0.198323
     17 H                     0.170330
     18 C                    -0.485209
     19 H                     0.176868
     20 H                     0.202306
     21 C                     0.630015
     22 C                    -0.885087
     23 C                    -0.697441
     24 H                     0.195242
     25 O                    -0.214586
     26 H                     0.187474
     27 H                     0.299812
     28 H                     0.235225
     29 H                     0.187193
     30 H                     0.164945
     31 H                     0.138666
     32 H                     0.238111
     33 S                     0.146006
     34 O                     0.037817
     35 O                    -0.008626
     36 O                    -0.198096
     37 H                     0.301397
  ----------------------------------------
  Sum of atomic charges =    -0.000000

 -----------------------------------------------------------------
                    Cartesian Multipole Moments
 -----------------------------------------------------------------
    Charge (ESU x 10^10)
                -0.0000
    Dipole Moment (Debye)
         X       1.4654      Y       2.0976      Z      -1.0588
       Tot       2.7692
    Quadrupole Moments (Debye-Ang)
        XX    -113.4187     XY      15.4853     YY    -115.8518
        XZ      -2.6652     YZ      10.0836     ZZ    -116.8183
    Octopole Moments (Debye-Ang^2)
       XXX      -5.6068    XXY      -2.7972    XYY     -36.8375
       YYY     -20.3148    XXZ       3.5128    XYZ     -13.7246
       YYZ      -8.3497    XZZ      21.2931    YZZ     -18.9972
       ZZZ       1.6121
    Hexadecapole Moments (Debye-Ang^3)
      XXXX   -3356.6880   XXXY     215.3103   XXYY    -876.2479
      XYYY      97.9292   YYYY   -2174.2254   XXXZ      -5.4434
      XXYZ      91.9476   XYYZ      12.4186   YYYZ      21.6210
      XXZZ    -657.9758   XYZZ      37.1776   YYZZ    -476.4109
      XZZZ      21.2786   YZZZ      13.3843   ZZZZ    -660.0855
 -----------------------------------------------------------------
 DrvMan is completing analytic gradient of the MP2 energy
 MP2 relaxed dipole moment
            1
    1   0.5765460
    2   0.8252705
    3  -0.4165681
	Magnitude:	 1.089 au	 2.769 Debye
 MP2 energy read as -1240.034755
 Full Analytical Gradient of MP2 Energy (in au.)
             1             2             3             4             5
    1    0.00047543   -0.00005350    0.00110068   -0.00003870   -0.00053412
    2    0.00373950   -0.00010009   -0.00391029    0.00015508   -0.00029633
    3    0.00243114   -0.00056725   -0.00205367    0.00030400   -0.00001698
             6             7             8             9            10
    1   -0.00212213    0.00004693   -0.00012974    0.00144651   -0.00008811
    2    0.00128289   -0.00010631    0.00007910   -0.00023264    0.00004324
    3    0.00017002    0.00017971   -0.00002762    0.00018686   -0.00010308
            11            12            13            14            15
    1    0.00000016   -0.00000322   -0.00000930   -0.00001208    0.00003696
    2    0.00022421   -0.00002028    0.00002480   -0.00001612    0.00109337
    3   -0.00002457   -0.00001381   -0.00000990   -0.00000351    0.00026397
            16            17            18            19            20
    1    0.00038438    0.00011202   -0.00101488   -0.00007436    0.00015587
    2    0.00002923   -0.00000760   -0.00183413    0.00040465    0.00017581
    3   -0.00003552    0.00007696   -0.00052984    0.00041007   -0.00011148
            21            22            23            24            25
    1    0.00158604    0.00018901   -0.00172273    0.00001503    0.00011189
    2   -0.00056077   -0.00021794    0.00082921   -0.00020485   -0.00014798
    3   -0.00044586    0.00015712   -0.00001917    0.00002230   -0.00005921
            26            27            28            29            30
    1    0.00037794   -0.00001697   -0.00001212   -0.00005566   -0.00012186
    2   -0.00040098    0.00001814   -0.00020471    0.00002676    0.00007091
    3   -0.00003810   -0.00013644    0.00014092    0.00002378   -0.00007576
            31            32            33            34            35
    1   -0.00009431    0.00000516    0.00012599   -0.00008492   -0.00004286
    2   -0.00003365    0.00000631    0.00000215    0.00013187   -0.00011978
    3   -0.00004742   -0.00000340    0.00027248   -0.00006391   -0.00014800
            36            37
    1    0.00006624   -0.00000468
    2    0.00011867   -0.00004145
    3   -0.00004146   -0.00006339
 Gradient time:  CPU 0.28 s  wall 0.11 s
    ==================================================
         Total gradient calculations so far = 4
    ==================================================
 ----------------------------------------------------------------
             Standard Nuclear Orientation (Angstroms)
    I     Atom           X                Y                Z
 ----------------------------------------------------------------
    1      C      -0.0559900000     1.3210171000     0.2270087000
    2      H      -0.0325719000     0.8769143000     1.2312388000
    3      C       0.1449336000     0.1880905000    -0.7784936000
    4      H       0.0804932000     0.5859369000    -1.7972743000
    5      O      -0.9793053000    -0.7735883000    -0.7942823000
    6      C       1.4611771000    -0.5522019000    -0.5892336000
    7      H       1.4945754000    -1.0168416000     0.4034148000
    8      H       1.5278103000    -1.3574597000    -1.3307301000
    9      C       2.6546649000     0.3974536000    -0.7133605000
   10      H       2.6588676000     0.8329070000    -1.7257913000
   11      C       3.9752412000    -0.3583411000    -0.5605198000
   12      H       4.0390479000    -1.1456371000    -1.3173840000
   13      H       4.8136840000     0.3355089000    -0.7183681000
   14      O       4.0990991000    -1.0247201000     0.6921102000
   15      C       2.4990122000     1.5398522000     0.2911896000
   16      H       3.3296002000     2.2504973000     0.1885490000
   17      H       2.5267325000     1.1400136000     1.3149021000
   18      C       1.1643427000     2.2545328000     0.0780316000
   19      H       1.0631730000     3.0895091000     0.7794250000
   20      H       1.1464404000     2.6887900000    -0.9328465000
   21      C      -1.3437555000     2.1747450000     0.1012980000
   22      C      -1.6389635000     2.8231238000     1.4623151000
   23      C      -2.6318161000     1.4892804000    -0.3688079000
   24      H      -2.8637566000     0.6184040000     0.2560204000
   25      O      -2.6332183000     1.1481721000    -1.7521458000
   26      H      -3.4473146000     2.2082724000    -0.2370312000
   27      H      -2.2831828000     0.2538218000    -1.8003627000
   28      H      -1.1445945000     2.9644313000    -0.6381453000
   29      H      -1.9769394000     2.0591286000     2.1728144000
   30      H      -2.4251639000     3.5798903000     1.3741902000
   31      H      -0.7543044000     3.3062358000     1.8862259000
   32      H       4.2150290000    -0.3508662000     1.3676620000
   33      S      -1.1308009000    -1.8834032000     0.3680005000
   34      O      -0.3950320000    -3.0663398000    -0.0015106000
   35      O      -1.0055332000    -1.2710594000     1.6628894000
   36      O      -2.7041005000    -2.1559221000     0.1491565000
   37      H      -2.8116570000    -2.7814786000    -0.5827245000
 ----------------------------------------------------------------
 Nuclear Repulsion Energy =  1625.8952968005 hartrees
 There are       72 alpha and       72 beta electrons
 ------------------------------------------------------------------------------
         Vec  Conv   RNorm       Lowest eigenvalues (eV/Hartrees)
 ------------------------------------------------------------------------------
     1     2     0  2.06e-02     0.26736 (0.00983) 
 ----------------------------------------------------------------
             Standard Nuclear Orientation (Angstroms)
    I     Atom           X                Y                Z
 ----------------------------------------------------------------
    1      C      -0.0559515548     1.3218112542     0.2265253408
    2      H      -0.0332639538     0.8764873520     1.2318098036
    3      C       0.1450980469     0.1881183356    -0.7779437568
    4      H       0.0799614654     0.5854737485    -1.7982108982
    5      O      -0.9802875463    -0.7742683841    -0.7946512602
    6      C       1.4626879319    -0.5534417777    -0.5895782613
    7      H       1.4945178826    -1.0166644279     0.4029375242
    8      H       1.5279502764    -1.3578209030    -1.3309500391
    9      C       2.6540340192     0.3974133161    -0.7135771477
   10      H       2.6591376617     0.8327742019    -1.7256235156
   11      C       3.9759607518    -0.3588204606    -0.5604484353
   12      H       4.0391329965    -1.1456379170    -1.3173760031
   13      H       4.8138640982     0.3355521950    -0.7183888508
   14      O       4.0991498443    -1.0247401942     0.6921507767
   15      C       2.4997633099     1.5393893192     0.2909422037
   16      H       3.3286367237     2.2502217273     0.1886098406
   17      H       2.5266012210     1.1400216833     1.3148117139
   18      C       1.1639109002     2.2558128386     0.0785415276
   19      H       1.0629500437     3.0883851603     0.7787279202
   20      H       1.1461885528     2.6885004527    -0.9327050261
   21      C      -1.3459033225     2.1759603040     0.1014892746
   22      C      -1.6391974022     2.8235137270     1.4621626749
   23      C      -2.6302919044     1.4887039437    -0.3687030147
   24      H      -2.8637787947     0.6187087958     0.2559465188
   25      O      -2.6334566285     1.1484221707    -1.7521563677
   26      H      -3.4481101902     2.2088353293    -0.2369866217
   27      H      -2.2832324759     0.2537999131    -1.8002828204
   28      H      -1.1446516429     2.9648955347    -0.6384619576
   29      H      -1.9768937302     2.0590351460     2.1727929520
   30      H      -2.4249464792     3.5796804861     1.3742374775
   31      H      -0.7541638042     3.3062502784     1.8862797861
   32      H       4.2150102371    -0.3508666200     1.3676759313
   33      S      -1.1312362060    -1.8838736489     0.3679373360
   34      O      -0.3948463207    -3.0664509657    -0.0015416789
   35      O      -1.0055055684    -1.2709282823     1.6630944720
   36      O      -2.7041357455    -2.1560180532     0.1491843041
   37      H      -2.8116352503    -2.7814107542    -0.5826571882
 ----------------------------------------------------------------
 Nuclear Repulsion Energy =  1625.7443710211 hartrees
 There are       72 alpha and       72 beta electrons
 Applying Cartesian multipole field
    Component          Value
    ---------          -----
     (2,0,0)        1.00000E-11
     (0,2,0)        2.00000E-11
     (0,0,2)       -3.00000E-11
 Nucleus-field energy     =     0.0000000431 hartrees
 Requested basis set is 6-311++G(d,p)
 There are 209 shells and 522 basis functions
 A cutoff of  1.0D-14 yielded  18560 shell pairs
 There are    115639 function pairs (    122872 Cartesian)
 Smallest overlap matrix eigenvalue = 1.15E-06
 Guess from superposition of atomic densities
 Warning:  Energy on first SCF cycle will be non-variational
 SAD guess density has 144.000000 electrons

 -----------------------------------------------------------------------
  General SCF calculation program by
  Eric Jon Sundstrom, Paul Horn, Yuezhi Mao, Dmitri Zuev, Alec White,
  David Stuck, Shaama M.S., Shane Yost, Joonho Lee, David Small,
  Daniel Levine, Susi Lehtola, Hugh Burton, Evgeny Epifanovsky
 -----------------------------------------------------------------------
 Hartree-Fock
 using 6 threads for integral computing
 -------------------------------------------------------
 OpenMP Integral computing Module                
 Release: version 2.0, May 2017, Q-Chem Inc. Pleasanton 
 -------------------------------------------------------
 A restricted SCF calculation will be
 performed using DIIS
 SCF converges when DIIS error is below 1.0e-08
 ---------------------------------------
  Cycle       Energy         DIIS error
 ---------------------------------------
    1   -1243.4727073423      2.99e-02  
    2   -1236.7810833420      3.44e-03  
    3   -1237.0439518141      2.17e-03  
    4   -1237.1538740388      3.94e-04  
    5   -1237.1590988792      1.34e-04  
    6   -1237.1596239479      3.44e-05  
    7   -1237.1596662534      8.29e-06  
    8   -1237.1596707415      2.76e-06  
    9   -1237.1596712392      9.25e-07  
   10   -1237.1596713016      3.47e-07  
   11   -1237.1596713077      1.05e-07  
   12   -1237.1596713087      3.88e-08  
   13   -1237.1596713087      1.41e-08  
   14   -1237.1596713089      4.62e-09  Convergence criterion met
 ---------------------------------------
 SCF time:   CPU 939.04s  wall 165.00s 
 SCF   energy in the final basis set =    -1237.1596713089
 Total energy in the final basis set =    -1237.1596713089

 Components of the MP2 correlation energy:
        aaaa  correlation energy =        -0.3723382909 au
        abab  correlation energy =        -2.1304105086 au
        bbbb  correlation energy =        -0.3723382909 au
        non-Brillouin singles    =        -0.0000000000 au

 Total  MP2   correlation energy =                    -2.87508709 au
        MP2         total energy =                 -1240.03475840 au
  Entering Z-vector solver.
   1         0           1      0.000165    0.000165
   2         0           1      0.000056    0.000056
   3         0           1      0.000018    0.000018
   4         0           1      0.000006    0.000006
   5         0           1      0.000002    0.000002
   6         1           0      0.000000    0.000000    Roots Converged

 --------------------------------------------------------------

                    Orbital Energies (a.u.)
 --------------------------------------------------------------

 Alpha MOs
 -- Occupied --
-92.2871 -20.6574 -20.6415 -20.5913 -20.5912 -20.5650 -20.5451 -11.3247
-11.2869 -11.2697 -11.2470 -11.2440 -11.2404 -11.2397 -11.2391 -11.2340
-11.2203  -9.2543  -6.9401  -6.9398  -6.9396  -1.5671  -1.4316  -1.4157
 -1.3957  -1.3699  -1.3515  -1.1561  -1.0905  -1.0391  -1.0222  -0.9365
 -0.9303  -0.9144  -0.8607  -0.8422  -0.8088  -0.7868  -0.7757  -0.7348
 -0.7317  -0.7086  -0.6966  -0.6729  -0.6666  -0.6559  -0.6478  -0.6329
 -0.6236  -0.6048  -0.6032  -0.5997  -0.5869  -0.5774  -0.5723  -0.5593
 -0.5543  -0.5428  -0.5353  -0.5256  -0.5216  -0.5123  -0.5092  -0.4988
 -0.4947  -0.4861  -0.4826  -0.4714  -0.4612  -0.4590  -0.4309  -0.4214
 -- Virtual --
  0.0342   0.0403   0.0438   0.0482   0.0565   0.0613   0.0670   0.0721
  0.0769   0.0810   0.0867   0.0898   0.0971   0.1042   0.1076   0.1091
  0.1137   0.1187   0.1224   0.1323   0.1379   0.1468   0.1546   0.1585
  0.1628   0.1675   0.1709   0.1711   0.1745   0.1818   0.1843   0.1867
  0.1906   0.1942   0.1972   0.2004   0.2051   0.2077   0.2113   0.2127
  0.2158   0.2176   0.2218   0.2235   0.2276   0.2309   0.2356   0.2402
  0.2432   0.2473   0.2515   0.2560   0.2592   0.2606   0.2641   0.2697
  0.2733   0.2771   0.2828   0.2900   0.2993   0.3009   0.3068   0.3092
  0.3129   0.3190   0.3299   0.3300   0.3333   0.3421   0.3461   0.3532
  0.3568   0.3607   0.3635   0.3664   0.3714   0.3758   0.3772   0.3820
  0.3866   0.3899   0.3967   0.3989   0.4031   0.4044   0.4099   0.4149
  0.4180   0.4231   0.4257   0.4326   0.4399   0.4406   0.4447   0.4482
  0.4567   0.4571   0.4622   0.4629   0.4692   0.4729   0.4741   0.4783
  0.4828   0.4863   0.4902   0.4953   0.4975   0.4999   0.5087   0.5123
  0.5183   0.5231   0.5347   0.5437   0.5473   0.5581   0.5687   0.5753
  0.5811   0.5930   0.6023   0.6075   0.6143   0.6258   0.6277   0.6318
  0.6509   0.6581   0.6745   0.6762   0.6993   0.7101   0.7165   0.7256
  0.7408   0.7450   0.7600   0.7691   0.7764   0.7785   0.8096   0.8183
  0.8263   0.8325   0.8461   0.8560   0.8707   0.8849   0.8956   0.9030
  0.9081   0.9132   0.9148   0.9184   0.9278   0.9369   0.9429   0.9465
  0.9520   0.9620   0.9641   0.9734   0.9783   0.9786   0.9831   0.9886
  0.9911   0.9997   1.0046   1.0102   1.0166   1.0277   1.0356   1.0527
  1.0694   1.0909   1.0990   1.1347   1.1527   1.1567   1.1730   1.1902
  1.1988   1.2168   1.2274   1.2389   1.2575   1.2708   1.2867   1.2914
  1.3128   1.3216   1.3290   1.3400   1.3538   1.3714   1.3799   1.3874
  1.4060   1.4096   1.4160   1.4380   1.4447   1.4517   1.4586   1.4690
  1.4858   1.5024   1.5071   1.5200   1.5271   1.5432   1.5477   1.5651
  1.5713   1.5835   1.5913   1.6118   1.6282   1.6511   1.6641   1.6666
  1.6941   1.7117   1.7247   1.7480   1.7520   1.7605   1.7711   1.7936
  1.7967   1.8087   1.8144   1.8264   1.8294   1.8489   1.8521   1.8548
  1.8571   1.8673   1.8791   1.8836   1.8948   1.9050   1.9116   1.9141
  1.9307   1.9347   1.9383   1.9464   1.9590   1.9643   1.9720   1.9772
  1.9880   1.9931   1.9992   2.0326   2.0367   2.0431   2.0602   2.0640
  2.0755   2.0900   2.1170   2.1216   2.1248   2.1281   2.1507   2.1586
  2.1640   2.1683   2.1876   2.1952   2.2128   2.2243   2.2395   2.2441
  2.2583   2.2808   2.3058   2.3227   2.3270   2.3479   2.3587   2.3749
  2.3867   2.3947   2.4135   2.4277   2.4348   2.4636   2.4903   2.4966
  2.5110   2.5378   2.5466   2.5528   2.5761   2.5817   2.6075   2.6402
  2.6465   2.6718   2.6863   2.6965   2.7214   2.7391   2.7600   2.7706
  2.8029   2.8292   2.8384   2.8573   2.8634   2.8775   2.8822   2.8883
  2.9210   2.9298   2.9394   2.9652   2.9790   2.9823   2.9958   3.0048
  3.0183   3.0357   3.0474   3.0560   3.0770   3.0792   3.0994   3.1097
  3.1183   3.1335   3.1423   3.1537   3.1584   3.1740   3.1747   3.1842
  3.1925   3.2064   3.2208   3.2360   3.2503   3.2671   3.2761   3.2979
  3.3208   3.3246   3.3386   3.3651   3.3701   3.3765   3.3882   3.4036
  3.4174   3.4215   3.4433   3.4583   3.4762   3.4879   3.5027   3.5065
  3.5227   3.5296   3.5507   3.5645   3.5719   3.5908   3.6033   3.6340
  3.6414   3.6533   3.6862   3.7557   3.7560   3.7841   3.8186   3.8792
  3.9210   3.9723   3.9918   4.0275   4.1905   4.2034   4.2088   4.2139
  4.2239   4.2300   4.2572   4.2724   4.3030   4.3136   4.3439   4.3843
  4.4337   4.4768   4.4851   4.5471   4.5625   4.6534   4.6876   4.7413
  4.7462   4.7922   4.8708   5.5404   5.5543   5.5852   5.6191   5.6494
  5.6830   5.7011   5.7106   5.7178   5.7499   5.8796   5.9246   5.9789
  5.9954   6.0248   6.0450   6.2244   6.2677   8.8217  18.3807  18.4145
 18.5580  24.9518  25.0059  25.0263  25.0398  25.0540  25.0688  25.0913
 25.1241  25.1384  25.1611  51.5391  51.5772  51.6037  51.6421  51.6554
 51.6829 192.5942
 --------------------------------------------------------------

          Ground-State Mulliken Net Atomic Charges

     Atom                 Charge (a.u.)
  ----------------------------------------
      1 C                     0.403533
      2 H                     0.366687
      3 C                    -0.647731
      4 H                     0.278713
      5 O                    -0.110586
      6 C                    -0.994146
      7 H                     0.308005
      8 H                     0.249734
      9 C                     0.490075
     10 H                     0.186663
     11 C                    -0.953865
     12 H                     0.196465
     13 H                     0.166689
     14 O                    -0.181862
     15 C                    -0.777392
     16 H                     0.198531
     17 H                     0.170225
     18 C                    -0.484644
     19 H                     0.177375
     20 H                     0.201729
     21 C                     0.629082
     22 C                    -0.885088
     23 C                    -0.699499
     24 H                     0.195783
     25 O                    -0.213934
     26 H                     0.187011
     27 H                     0.299768
     28 H                     0.235072
     29 H                     0.187134
     30 H                     0.165039
     31 H                     0.138744
     32 H                     0.238190
     33 S                     0.146382
     34 O                     0.037337
     35 O                    -0.009089
     36 O                    -0.197451
     37 H                     0.301320
  ----------------------------------------
  Sum of atomic charges =    -0.000000

 -----------------------------------------------------------------
                    Cartesian Multipole Moments
 -----------------------------------------------------------------
    Charge (ESU x 10^10)
                 0.0000
    Dipole Moment (Debye)
         X       1.4711      Y       2.1062      Z      -1.0581
       Tot       2.7785
    Quadrupole Moments (Debye-Ang)
        XX    -113.4439     XY      15.5103     YY    -115.8243
        XZ      -2.6601     YZ      10.1141     ZZ    -116.8124
    Octopole Moments (Debye-Ang^2)
       XXX      -5.5343    XXY      -2.8834    XYY     -36.7587
       YYY     -20.1799    XXZ       3.5313    XYZ     -13.7289
       YYZ      -8.2856    XZZ      21.2985    YZZ     -18.9422
       ZZZ       1.5924
    Hexadecapole Moments (Debye-Ang^3)
      XXXX   -3357.8657   XXXY     215.8282   XXYY    -876.3992
      XYYY      98.1833   YYYY   -2174.2190   XXXZ      -5.3643
      XXYZ      92.0430   XYYZ      12.3748   YYYZ      21.9752
      XXZZ    -657.9382   XYZZ      37.1504   YYZZ    -476.3901
      XZZZ      21.3210   YZZZ      13.5061   ZZZZ    -659.9427
 -----------------------------------------------------------------
 DrvMan is completing analytic gradient of the MP2 energy
 MP2 relaxed dipole moment
            1
    1   0.5787844
    2   0.8286528
    3  -0.4162700
	Magnitude:	 1.093 au	 2.778 Debye
 MP2 energy read as -1240.034758
 Full Analytical Gradient of MP2 Energy (in au.)
             1             2             3             4             5
    1   -0.00053511    0.00000893   -0.00108929   -0.00020136   -0.00078796
    2    0.00136127   -0.00040143    0.00038362    0.00029173   -0.00042011
    3   -0.00076412    0.00081361    0.00168986   -0.00061836   -0.00021345
             6             7             8             9            10
    1    0.00260358   -0.00015019   -0.00010640   -0.00006525    0.00010129
    2   -0.00162880    0.00028900    0.00020447    0.00012912   -0.00009802
    3   -0.00052304   -0.00043219    0.00015909   -0.00039231    0.00021097
            11            12            13            14            15
    1    0.00063307   -0.00003345    0.00002782   -0.00004569    0.00153676
    2   -0.00062706    0.00013808    0.00008256    0.00007868   -0.00049756
    3    0.00006200    0.00007278   -0.00003136   -0.00004346   -0.00034616
            16            17            18            19            20
    1   -0.00073788   -0.00002163   -0.00072280    0.00016715   -0.00001353
    2   -0.00048681    0.00005441    0.00204704   -0.00118393   -0.00020845
    3    0.00010956    0.00001680    0.00104561   -0.00096762    0.00010795
            21            22            23            24            25
    1   -0.00203355   -0.00015057    0.00240157   -0.00011999   -0.00039781
    2    0.00065215    0.00032646   -0.00137639    0.00023367    0.00043990
    3    0.00044342   -0.00043378    0.00015007   -0.00018371   -0.00007744
            26            27            28            29            30
    1   -0.00096932    0.00007088    0.00023000   -0.00006500    0.00032249
    2    0.00091076   -0.00025115    0.00002430   -0.00017007   -0.00037257
    3    0.00010230    0.00002110   -0.00012868    0.00011857   -0.00008806
            31            32            33            34            35
    1    0.00007603    0.00000154   -0.00032591    0.00007298    0.00005658
    2    0.00003782   -0.00001408   -0.00052162    0.00009061    0.00027956
    3    0.00011269   -0.00000206   -0.00049037   -0.00008317    0.00064231
            36            37
    1    0.00019879    0.00006323
    2    0.00010001    0.00010281
    3   -0.00015381    0.00009444
 Gradient time:  CPU 0.28 s  wall 0.11 s
 ----------------------------------------------------------------
             Standard Nuclear Orientation (Angstroms)
    I     Atom           X                Y                Z
 ----------------------------------------------------------------
    1      C      -0.0560284452     1.3202229458     0.2274920592
    2      H      -0.0318798462     0.8773412480     1.2306677964
    3      C       0.1447691531     0.1880626644    -0.7790434432
    4      H       0.0810249346     0.5864000515    -1.7963377018
    5      O      -0.9783230537    -0.7729082159    -0.7939133398
    6      C       1.4596662681    -0.5509620223    -0.5888889387
    7      H       1.4946329174    -1.0170187721     0.4038920758
    8      H       1.5276703236    -1.3570984970    -1.3305101609
    9      C       2.6552957808     0.3974938839    -0.7131438523
   10      H       2.6585975383     0.8330397981    -1.7259590844
   11      C       3.9745216482    -0.3578617394    -0.5605911647
   12      H       4.0389628035    -1.1456362830    -1.3173919969
   13      H       4.8135039018     0.3354656050    -0.7183473492
   14      O       4.0990483557    -1.0247000058     0.6920696233
   15      C       2.4982610901     1.5403150808     0.2914369963
   16      H       3.3305636763     2.2507728727     0.1884881594
   17      H       2.5268637790     1.1400055167     1.3149924861
   18      C       1.1647744998     2.2532527614     0.0775216724
   19      H       1.0633959563     3.0906330397     0.7801220798
   20      H       1.1466922472     2.6890795473    -0.9329879739
   21      C      -1.3416076775     2.1735296960     0.1011067254
   22      C      -1.6387295978     2.8227338730     1.4624675251
   23      C      -2.6333402956     1.4898568563    -0.3689127853
   24      H      -2.8637344053     0.6180992042     0.2560942812
   25      O      -2.6329799715     1.1479220293    -1.7521352323
   26      H      -3.4465190098     2.2077094707    -0.2370757783
   27      H      -2.2831331241     0.2538436869    -1.8004425796
   28      H      -1.1445373571     2.9639670653    -0.6378286424
   29      H      -1.9769850698     2.0592220540     2.1728358480
   30      H      -2.4253813208     3.5801001139     1.3741429225
   31      H      -0.7544449958     3.3062213216     1.8861720139
   32      H       4.2150477629    -0.3508657800     1.3676480687
   33      S      -1.1303655940    -1.8829327511     0.3680636640
   34      O      -0.3952176793    -3.0662286343    -0.0014795211
   35      O      -1.0055608316    -1.2711905177     1.6626843280
   36      O      -2.7040652545    -2.1558261468     0.1491286959
   37      H      -2.8116787497    -2.7815464458    -0.5827918118
 ----------------------------------------------------------------
 Nuclear Repulsion Energy =  1626.0463929243 hartrees
 There are       72 alpha and       72 beta electrons
 Applying Cartesian multipole field
    Component          Value
    ---------          -----
     (2,0,0)        1.00000E-11
     (0,2,0)        2.00000E-11
     (0,0,2)       -3.00000E-11
 Nucleus-field energy     =     0.0000000431 hartrees
 Requested basis set is 6-311++G(d,p)
 There are 209 shells and 522 basis functions
 A cutoff of  1.0D-14 yielded  18560 shell pairs
 There are    115642 function pairs (    122875 Cartesian)
 Smallest overlap matrix eigenvalue = 1.13E-06
 Guess from superposition of atomic densities
 Warning:  Energy on first SCF cycle will be non-variational
 SAD guess density has 144.000000 electrons

 -----------------------------------------------------------------------
  General SCF calculation program by
  Eric Jon Sundstrom, Paul Horn, Yuezhi Mao, Dmitri Zuev, Alec White,
  David Stuck, Shaama M.S., Shane Yost, Joonho Lee, David Small,
  Daniel Levine, Susi Lehtola, Hugh Burton, Evgeny Epifanovsky
 -----------------------------------------------------------------------
 Hartree-Fock
 using 6 threads for integral computing
 -------------------------------------------------------
 OpenMP Integral computing Module                
 Release: version 2.0, May 2017, Q-Chem Inc. Pleasanton 
 -------------------------------------------------------
 A restricted SCF calculation will be
 performed using DIIS
 SCF converges when DIIS error is below 1.0e-08
 ---------------------------------------
  Cycle       Energy         DIIS error
 ---------------------------------------
    1   -1243.4812477998      2.99e-02  
    2   -1236.7812905623      3.44e-03  
    3   -1237.0441571286      2.17e-03  
    4   -1237.1539518894      3.94e-04  
    5   -1237.1591722175      1.34e-04  
    6   -1237.1596955977      3.43e-05  
    7   -1237.1597377556      8.27e-06  
    8   -1237.1597422233      2.75e-06  
    9   -1237.1597427179      9.20e-07  
   10   -1237.1597427794      3.45e-07  
   11   -1237.1597427859      1.05e-07  
   12   -1237.1597427865      3.89e-08  
   13   -1237.1597427867      1.43e-08  
   14   -1237.1597427869      4.75e-09  Convergence criterion met
 ---------------------------------------
 SCF time:   CPU 937.80s  wall 165.00s 
 SCF   energy in the final basis set =    -1237.1597427869
 Total energy in the final basis set =    -1237.1597427869

 Components of the MP2 correlation energy:
        aaaa  correlation energy =        -0.3723328136 au
        abab  correlation energy =        -2.1303422048 au
        bbbb  correlation energy =        -0.3723328136 au
        non-Brillouin singles    =        -0.0000000000 au

 Total  MP2   correlation energy =                    -2.87500783 au
        MP2         total energy =                 -1240.03475062 au
  Entering Z-vector solver.
   1         0           1      0.000165    0.000165
   2         0           1      0.000056    0.000056
   3         0           1      0.000018    0.000018
   4         0           1      0.000006    0.000006
   5         0           1      0.000002    0.000002
   6         1           0      0.000000    0.000000    Roots Converged

 --------------------------------------------------------------

                    Orbital Energies (a.u.)
 --------------------------------------------------------------

 Alpha MOs
 -- Occupied --
-92.2872 -20.6573 -20.6416 -20.5914 -20.5913 -20.5650 -20.5449 -11.3243
-11.2869 -11.2696 -11.2471 -11.2437 -11.2405 -11.2400 -11.2393 -11.2339
-11.2203  -9.2544  -6.9402  -6.9399  -6.9397  -1.5673  -1.4317  -1.4161
 -1.3961  -1.3697  -1.3514  -1.1565  -1.0903  -1.0397  -1.0219  -0.9367
 -0.9306  -0.9141  -0.8604  -0.8425  -0.8089  -0.7868  -0.7758  -0.7351
 -0.7318  -0.7088  -0.6965  -0.6730  -0.6669  -0.6561  -0.6481  -0.6330
 -0.6235  -0.6046  -0.6033  -0.5996  -0.5869  -0.5773  -0.5724  -0.5591
 -0.5546  -0.5429  -0.5355  -0.5254  -0.5216  -0.5124  -0.5094  -0.4989
 -0.4948  -0.4859  -0.4825  -0.4712  -0.4612  -0.4592  -0.4315  -0.4208
 -- Virtual --
  0.0342   0.0403   0.0438   0.0482   0.0565   0.0613   0.0670   0.0721
  0.0769   0.0810   0.0867   0.0898   0.0971   0.1042   0.1076   0.1091
  0.1137   0.1187   0.1224   0.1323   0.1378   0.1468   0.1546   0.1584
  0.1628   0.1675   0.1708   0.1711   0.1745   0.1817   0.1843   0.1867
  0.1906   0.1942   0.1972   0.2004   0.2051   0.2077   0.2113   0.2127
  0.2158   0.2176   0.2217   0.2234   0.2276   0.2310   0.2356   0.2401
  0.2432   0.2473   0.2514   0.2560   0.2593   0.2605   0.2641   0.2698
  0.2733   0.2771   0.2829   0.2902   0.2994   0.3009   0.3069   0.3094
  0.3129   0.3191   0.3299   0.3300   0.3333   0.3421   0.3462   0.3532
  0.3566   0.3608   0.3636   0.3665   0.3713   0.3757   0.3771   0.3820
  0.3864   0.3901   0.3965   0.3988   0.4030   0.4048   0.4099   0.4149
  0.4181   0.4231   0.4260   0.4329   0.4401   0.4406   0.4447   0.4482
  0.4567   0.4570   0.4623   0.4630   0.4692   0.4729   0.4741   0.4783
  0.4828   0.4866   0.4904   0.4954   0.4976   0.5000   0.5088   0.5125
  0.5182   0.5231   0.5347   0.5436   0.5474   0.5582   0.5687   0.5755
  0.5813   0.5930   0.6022   0.6075   0.6142   0.6256   0.6276   0.6319
  0.6511   0.6581   0.6745   0.6762   0.6995   0.7097   0.7167   0.7256
  0.7410   0.7450   0.7602   0.7692   0.7765   0.7787   0.8095   0.8187
  0.8268   0.8328   0.8465   0.8559   0.8709   0.8852   0.8950   0.9031
  0.9086   0.9130   0.9148   0.9186   0.9279   0.9366   0.9430   0.9466
  0.9520   0.9617   0.9639   0.9734   0.9781   0.9786   0.9829   0.9884
  0.9907   0.9996   1.0046   1.0099   1.0167   1.0278   1.0355   1.0533
  1.0700   1.0910   1.0990   1.1348   1.1524   1.1567   1.1730   1.1902
  1.1988   1.2168   1.2276   1.2388   1.2576   1.2710   1.2871   1.2913
  1.3129   1.3216   1.3289   1.3404   1.3540   1.3715   1.3799   1.3876
  1.4060   1.4098   1.4162   1.4377   1.4447   1.4519   1.4585   1.4689
  1.4859   1.5023   1.5074   1.5198   1.5270   1.5431   1.5477   1.5651
  1.5713   1.5833   1.5909   1.6117   1.6282   1.6508   1.6641   1.6668
  1.6945   1.7115   1.7248   1.7482   1.7522   1.7604   1.7714   1.7941
  1.7972   1.8088   1.8147   1.8269   1.8286   1.8484   1.8518   1.8551
  1.8577   1.8670   1.8796   1.8836   1.8955   1.9046   1.9120   1.9143
  1.9304   1.9348   1.9383   1.9467   1.9589   1.9645   1.9719   1.9772
  1.9883   1.9937   1.9993   2.0329   2.0369   2.0434   2.0602   2.0641
  2.0756   2.0898   2.1174   2.1216   2.1252   2.1279   2.1508   2.1586
  2.1642   2.1686   2.1879   2.1955   2.2132   2.2248   2.2396   2.2439
  2.2590   2.2814   2.3054   2.3224   2.3269   2.3479   2.3592   2.3752
  2.3863   2.3948   2.4133   2.4280   2.4348   2.4626   2.4907   2.4963
  2.5104   2.5379   2.5471   2.5530   2.5760   2.5820   2.6074   2.6405
  2.6461   2.6717   2.6872   2.6964   2.7215   2.7391   2.7596   2.7709
  2.8025   2.8283   2.8372   2.8575   2.8636   2.8775   2.8818   2.8894
  2.9201   2.9295   2.9389   2.9661   2.9793   2.9822   2.9951   3.0055
  3.0176   3.0348   3.0485   3.0568   3.0760   3.0790   3.0991   3.1098
  3.1179   3.1340   3.1427   3.1531   3.1586   3.1743   3.1752   3.1844
  3.1927   3.2066   3.2210   3.2365   3.2503   3.2665   3.2774   3.2978
  3.3211   3.3251   3.3391   3.3653   3.3703   3.3770   3.3888   3.4035
  3.4178   3.4216   3.4432   3.4590   3.4772   3.4881   3.5038   3.5077
  3.5220   3.5299   3.5507   3.5650   3.5722   3.5905   3.6045   3.6352
  3.6400   3.6535   3.6867   3.7564   3.7571   3.7837   3.8188   3.8787
  3.9223   3.9725   3.9927   4.0282   4.1886   4.2020   4.2089   4.2133
  4.2217   4.2267   4.2565   4.2714   4.3042   4.3136   4.3491   4.3862
  4.4326   4.4771   4.4864   4.5481   4.5626   4.6547   4.6873   4.7417
  4.7454   4.7930   4.8737   5.5405   5.5544   5.5853   5.6189   5.6495
  5.6830   5.7011   5.7109   5.7178   5.7497   5.8800   5.9250   5.9787
  5.9958   6.0242   6.0479   6.2239   6.2689   8.8220  18.3810  18.4145
 18.5587  24.9557  25.0068  25.0270  25.0393  25.0540  25.0695  25.0911
 25.1227  25.1368  25.1607  51.5391  51.5771  51.6037  51.6420  51.6554
 51.6831 192.5946
 --------------------------------------------------------------

          Ground-State Mulliken Net Atomic Charges

     Atom                 Charge (a.u.)
  ----------------------------------------
      1 C                     0.403683
      2 H                     0.367228
      3 C                    -0.654805
      4 H                     0.278675
      5 O                    -0.108910
      6 C                    -0.990764
      7 H                     0.309042
      8 H                     0.249331
      9 C                     0.491954
     10 H                     0.186445
     11 C                    -0.956454
     12 H                     0.196524
     13 H                     0.166972
     14 O                    -0.182270
     15 C                    -0.777959
     16 H                     0.198449
     17 H                     0.170014
     18 C                    -0.484933
     19 H                     0.176913
     20 H                     0.202411
     21 C                     0.628745
     22 C                    -0.884804
     23 C                    -0.695836
     24 H                     0.194890
     25 O                    -0.214746
     26 H                     0.187726
     27 H                     0.299940
     28 H                     0.235159
     29 H                     0.187208
     30 H                     0.164911
     31 H                     0.138606
     32 H                     0.238080
     33 S                     0.146403
     34 O                     0.037659
     35 O                    -0.008110
     36 O                    -0.198714
     37 H                     0.301340
  ----------------------------------------
  Sum of atomic charges =    -0.000000

 -----------------------------------------------------------------
                    Cartesian Multipole Moments
 -----------------------------------------------------------------
    Charge (ESU x 10^10)
                -0.0000
    Dipole Moment (Debye)
         X       1.4657      Y       2.1065      Z      -1.0597
       Tot       2.7765
    Quadrupole Moments (Debye-Ang)
        XX    -113.4250     XY      15.4601     YY    -115.8678
        XZ      -2.6590     YZ      10.0813     ZZ    -116.8134
    Octopole Moments (Debye-Ang^2)
       XXX      -5.7713    XXY      -2.7283    XYY     -36.8708
       YYY     -20.2903    XXZ       3.5055    XYZ     -13.7346
       YYZ      -8.3645    XZZ      21.2711    YZZ     -19.0097
       ZZZ       1.5742
    Hexadecapole Moments (Debye-Ang^3)
      XXXX   -3356.1947   XXXY     214.6973   XXYY    -875.9689
      XYYY      97.4177   YYYY   -2173.6939   XXXZ      -5.4705
      XXYZ      91.9680   XYYZ      12.4047   YYYZ      21.6762
      XXZZ    -657.8687   XYZZ      37.0796   YYZZ    -476.3181
      XZZZ      21.2292   YZZZ      13.3931   ZZZZ    -659.9502
 -----------------------------------------------------------------
 DrvMan is completing analytic gradient of the MP2 energy
 MP2 relaxed dipole moment
            1
    1   0.5766410
    2   0.8287792
    3  -0.4169180
	Magnitude:	 1.092 au	 2.776 Debye
 MP2 energy read as -1240.034751
 Full Analytical Gradient of MP2 Energy (in au.)
             1             2             3             4             5
    1   -0.00179262    0.00003704   -0.00140288    0.00006214    0.00040090
    2    0.00043004    0.00051912   -0.00099247   -0.00021148    0.00032542
    3    0.00116368   -0.00068310   -0.00107071    0.00083986    0.00023990
             6             7             8             9            10
    1   -0.00034239    0.00023059    0.00011131    0.00229871   -0.00004556
    2    0.00016479   -0.00033720   -0.00048129   -0.00040455    0.00003387
    3   -0.00030816    0.00032639   -0.00041916    0.00015633   -0.00023340
            11            12            13            14            15
    1   -0.00047943    0.00011686    0.00015369    0.00009438   -0.00069997
    2    0.00043368   -0.00021570    0.00003730   -0.00009552    0.00069328
    3    0.00000806   -0.00013837   -0.00001057    0.00005190    0.00019613
            16            17            18            19            20
    1    0.00058115    0.00010581    0.00114921   -0.00003284    0.00004918
    2    0.00022131   -0.00005571   -0.00199211    0.00135381    0.00022377
    3   -0.00012838    0.00003046   -0.00108702    0.00106787   -0.00009969
            21            22            23            24            25
    1    0.00128283   -0.00002930   -0.00242866    0.00012175    0.00037790
    2    0.00020723   -0.00019556    0.00144349   -0.00033942   -0.00044820
    3   -0.00004466    0.00055639   -0.00009578    0.00012886    0.00006019
            26            27            28            29            30
    1    0.00109598   -0.00010753   -0.00026410    0.00000274   -0.00038930
    2   -0.00112940    0.00027516    0.00004102    0.00015913    0.00037579
    3   -0.00011855   -0.00018092    0.00007871   -0.00013650    0.00005893
            31            32            33            34            35
    1   -0.00014651    0.00000213    0.00028941   -0.00005494   -0.00011489
    2   -0.00007293    0.00001130    0.00047732    0.00005715   -0.00036756
    3   -0.00016263   -0.00001360    0.00057954   -0.00003372   -0.00054565
            36            37
    1   -0.00018369   -0.00004913
    2   -0.00005115   -0.00009374
    3    0.00008632   -0.00011895
 Gradient time:  CPU 0.28 s  wall 0.11 s
    ==================================================
         Total gradient calculations so far = 6
    ==================================================
 ----------------------------------------------------------------
             Standard Nuclear Orientation (Angstroms)
    I     Atom           X                Y                Z
 ----------------------------------------------------------------
    1      C      -0.0559900000     1.3210171000     0.2270087000
    2      H      -0.0325719000     0.8769143000     1.2312388000
    3      C       0.1449336000     0.1880905000    -0.7784936000
    4      H       0.0804932000     0.5859369000    -1.7972743000
    5      O      -0.9793053000    -0.7735883000    -0.7942823000
    6      C       1.4611771000    -0.5522019000    -0.5892336000
    7      H       1.4945754000    -1.0168416000     0.4034148000
    8      H       1.5278103000    -1.3574597000    -1.3307301000
    9      C       2.6546649000     0.3974536000    -0.7133605000
   10      H       2.6588676000     0.8329070000    -1.7257913000
   11      C       3.9752412000    -0.3583411000    -0.5605198000
   12      H       4.0390479000    -1.1456371000    -1.3173840000
   13      H       4.8136840000     0.3355089000    -0.7183681000
   14      O       4.0990991000    -1.0247201000     0.6921102000
   15      C       2.4990122000     1.5398522000     0.2911896000
   16      H       3.3296002000     2.2504973000     0.1885490000
   17      H       2.5267325000     1.1400136000     1.3149021000
   18      C       1.1643427000     2.2545328000     0.0780316000
   19      H       1.0631730000     3.0895091000     0.7794250000
   20      H       1.1464404000     2.6887900000    -0.9328465000
   21      C      -1.3437555000     2.1747450000     0.1012980000
   22      C      -1.6389635000     2.8231238000     1.4623151000
   23      C      -2.6318161000     1.4892804000    -0.3688079000
   24      H      -2.8637566000     0.6184040000     0.2560204000
   25      O      -2.6332183000     1.1481721000    -1.7521458000
   26      H      -3.4473146000     2.2082724000    -0.2370312000
   27      H      -2.2831828000     0.2538218000    -1.8003627000
   28      H      -1.1445945000     2.9644313000    -0.6381453000
   29      H      -1.9769394000     2.0591286000     2.1728144000
   30      H      -2.4251639000     3.5798903000     1.3741902000
   31      H      -0.7543044000     3.3062358000     1.8862259000
   32      H       4.2150290000    -0.3508662000     1.3676620000
   33      S      -1.1308009000    -1.8834032000     0.3680005000
   34      O      -0.3950320000    -3.0663398000    -0.0015106000
   35      O      -1.0055332000    -1.2710594000     1.6628894000
   36      O      -2.7041005000    -2.1559221000     0.1491565000
   37      H      -2.8116570000    -2.7814786000    -0.5827245000
 ----------------------------------------------------------------
 Nuclear Repulsion Energy =  1625.8952968005 hartrees
 There are       72 alpha and       72 beta electrons
 ------------------------------------------------------------------------------
         Vec  Conv   RNorm       Lowest eigenvalues (eV/Hartrees)
 ------------------------------------------------------------------------------
     2     3     0  8.60e-03    -0.73852 (-0.02714) 
 ----------------------------------------------------------------
             Standard Nuclear Orientation (Angstroms)
    I     Atom           X                Y                Z
 ----------------------------------------------------------------
    1      C      -0.0550819677     1.3218262222     0.2267203687
    2      H      -0.0322514919     0.8759505811     1.2306965550
    3      C       0.1447254234     0.1881245593    -0.7776789383
    4      H       0.0810815601     0.5871762765    -1.7970613833
    5      O      -0.9790917150    -0.7732658928    -0.7941226953
    6      C       1.4611913500    -0.5515662867    -0.5890508996
    7      H       1.4943233697    -1.0165815978     0.4035770986
    8      H       1.5273110057    -1.3561367928    -1.3298061678
    9      C       2.6542696721     0.3977030723    -0.7134916223
   10      H       2.6585175979     0.8330408169    -1.7256925295
   11      C       3.9750357901    -0.3584243107    -0.5606293692
   12      H       4.0387395719    -1.1453098084    -1.3171837748
   13      H       4.8132322406     0.3354627035    -0.7183482494
   14      O       4.0988791436    -1.0245334316     0.6919550047
   15      C       2.4992139969     1.5395498063     0.2910668571
   16      H       3.3301406127     2.2503561915     0.1886595414
   17      H       2.5268612574     1.1400995034     1.3150567907
   18      C       1.1626637404     2.2551938480     0.0789430304
   19      H       1.0636197789     3.0890871010     0.7788345443
   20      H       1.1468670125     2.6889149484    -0.9329243977
   21      C      -1.3429258951     2.1731449214     0.1012485350
   22      C      -1.6385272615     2.8228069903     1.4616685918
   23      C      -2.6304698290     1.4879914098    -0.3687305006
   24      H      -2.8639432811     0.6183754693     0.2558745988
   25      O      -2.6334997789     1.1485247133    -1.7522649229
   26      H      -3.4478172924     2.2091093757    -0.2369207700
   27      H      -2.2829442686     0.2533761190    -1.8003279926
   28      H      -1.1440522694     2.9635631819    -0.6377528700
   29      H      -1.9770739973     2.0589844073     2.1731041156
   30      H      -2.4248857105     3.5795611244     1.3739389010
   31      H      -0.7543557365     3.3063121091     1.8863794576
   32      H       4.2150533355    -0.3508888797     1.3676523322
   33      S      -1.1305983704    -1.8835669686     0.3672405361
   34      O      -0.3952509171    -3.0660691018    -0.0015105415
   35      O      -1.0054449932    -1.2707114245     1.6635795515
   36      O      -2.7036541117    -2.1555808800     0.1488757059
   37      H      -2.8116097231    -2.7814294277    -0.5826672896
 ----------------------------------------------------------------
 Nuclear Repulsion Energy =  1626.0435855851 hartrees
 There are       72 alpha and       72 beta electrons
 Applying Cartesian multipole field
    Component          Value
    ---------          -----
     (2,0,0)        1.00000E-11
     (0,2,0)        2.00000E-11
     (0,0,2)       -3.00000E-11
 Nucleus-field energy     =     0.0000000431 hartrees
 Requested basis set is 6-311++G(d,p)
 There are 209 shells and 522 basis functions
 A cutoff of  1.0D-14 yielded  18561 shell pairs
 There are    115643 function pairs (    122876 Cartesian)
 Smallest overlap matrix eigenvalue = 1.14E-06
 Guess from superposition of atomic densities
 Warning:  Energy on first SCF cycle will be non-variational
 SAD guess density has 144.000000 electrons

 -----------------------------------------------------------------------
  General SCF calculation program by
  Eric Jon Sundstrom, Paul Horn, Yuezhi Mao, Dmitri Zuev, Alec White,
  David Stuck, Shaama M.S., Shane Yost, Joonho Lee, David Small,
  Daniel Levine, Susi Lehtola, Hugh Burton, Evgeny Epifanovsky
 -----------------------------------------------------------------------
 Hartree-Fock
 using 6 threads for integral computing
 -------------------------------------------------------
 OpenMP Integral computing Module                
 Release: version 2.0, May 2017, Q-Chem Inc. Pleasanton 
 -------------------------------------------------------
 A restricted SCF calculation will be
 performed using DIIS
 SCF converges when DIIS error is below 1.0e-08
 ---------------------------------------
  Cycle       Energy         DIIS error
 ---------------------------------------
    1   -1243.4818546978      2.99e-02  
    2   -1236.7809057380      3.44e-03  
    3   -1237.0437400711      2.17e-03  
    4   -1237.1538144192      3.95e-04  
    5   -1237.1590438998      1.34e-04  
    6   -1237.1595694982      3.43e-05  
    7   -1237.1596117321      8.28e-06  
    8   -1237.1596162079      2.75e-06  
    9   -1237.1596167024      9.18e-07  
   10   -1237.1596167641      3.43e-07  
   11   -1237.1596167702      1.04e-07  
   12   -1237.1596167710      3.82e-08  
   13   -1237.1596167710      1.37e-08  
   14   -1237.1596167710      4.35e-09  Convergence criterion met
 ---------------------------------------
 SCF time:   CPU 937.70s  wall 165.00s 
 SCF   energy in the final basis set =    -1237.1596167710
 Total energy in the final basis set =    -1237.1596167710

 Components of the MP2 correlation energy:
        aaaa  correlation energy =        -0.3723609286 au
        abab  correlation energy =        -2.1304221959 au
        bbbb  correlation energy =        -0.3723609286 au
        non-Brillouin singles    =        -0.0000000000 au

 Total  MP2   correlation energy =                    -2.87514405 au
        MP2         total energy =                 -1240.03476082 au
  Entering Z-vector solver.
   1         0           1      0.000165    0.000165
   2         0           1      0.000056    0.000056
   3         0           1      0.000018    0.000018
   4         0           1      0.000006    0.000006
   5         0           1      0.000002    0.000002
   6         1           0      0.000000    0.000000    Roots Converged

 --------------------------------------------------------------

                    Orbital Energies (a.u.)
 --------------------------------------------------------------

 Alpha MOs
 -- Occupied --
-92.2873 -20.6575 -20.6419 -20.5916 -20.5911 -20.5650 -20.5452 -11.3245
-11.2868 -11.2698 -11.2470 -11.2437 -11.2403 -11.2398 -11.2392 -11.2338
-11.2203  -9.2545  -6.9403  -6.9399  -6.9398  -1.5673  -1.4320  -1.4160
 -1.3958  -1.3698  -1.3514  -1.1565  -1.0906  -1.0394  -1.0221  -0.9368
 -0.9306  -0.9140  -0.8608  -0.8424  -0.8089  -0.7868  -0.7758  -0.7351
 -0.7319  -0.7088  -0.6966  -0.6731  -0.6669  -0.6559  -0.6479  -0.6330
 -0.6236  -0.6047  -0.6033  -0.5996  -0.5870  -0.5774  -0.5725  -0.5593
 -0.5543  -0.5428  -0.5354  -0.5254  -0.5215  -0.5122  -0.5092  -0.4987
 -0.4947  -0.4863  -0.4824  -0.4713  -0.4611  -0.4592  -0.4311  -0.4213
 -- Virtual --
  0.0342   0.0402   0.0438   0.0482   0.0565   0.0613   0.0670   0.0721
  0.0769   0.0810   0.0867   0.0898   0.0971   0.1042   0.1076   0.1091
  0.1137   0.1187   0.1224   0.1323   0.1379   0.1467   0.1546   0.1584
  0.1628   0.1675   0.1709   0.1712   0.1745   0.1818   0.1843   0.1868
  0.1906   0.1942   0.1972   0.2004   0.2051   0.2077   0.2114   0.2127
  0.2158   0.2177   0.2218   0.2234   0.2276   0.2309   0.2357   0.2402
  0.2432   0.2473   0.2515   0.2560   0.2593   0.2605   0.2641   0.2697
  0.2734   0.2770   0.2828   0.2901   0.2994   0.3009   0.3069   0.3093
  0.3129   0.3191   0.3299   0.3300   0.3333   0.3421   0.3462   0.3533
  0.3567   0.3607   0.3635   0.3664   0.3714   0.3757   0.3773   0.3820
  0.3866   0.3899   0.3966   0.3988   0.4031   0.4046   0.4099   0.4150
  0.4181   0.4231   0.4258   0.4328   0.4401   0.4406   0.4448   0.4482
  0.4567   0.4571   0.4622   0.4630   0.4692   0.4728   0.4742   0.4783
  0.4829   0.4864   0.4904   0.4954   0.4976   0.5000   0.5089   0.5123
  0.5183   0.5231   0.5347   0.5438   0.5474   0.5582   0.5686   0.5753
  0.5813   0.5930   0.6024   0.6075   0.6144   0.6258   0.6276   0.6318
  0.6510   0.6582   0.6744   0.6763   0.6994   0.7100   0.7165   0.7256
  0.7409   0.7450   0.7601   0.7691   0.7766   0.7787   0.8097   0.8186
  0.8266   0.8328   0.8461   0.8560   0.8707   0.8851   0.8954   0.9031
  0.9084   0.9133   0.9148   0.9185   0.9280   0.9367   0.9430   0.9465
  0.9520   0.9620   0.9642   0.9735   0.9783   0.9785   0.9829   0.9889
  0.9909   0.9997   1.0047   1.0102   1.0167   1.0279   1.0356   1.0529
  1.0696   1.0909   1.0989   1.1347   1.1528   1.1570   1.1730   1.1901
  1.1990   1.2168   1.2276   1.2389   1.2577   1.2710   1.2866   1.2914
  1.3130   1.3216   1.3290   1.3400   1.3538   1.3714   1.3798   1.3873
  1.4059   1.4096   1.4160   1.4379   1.4448   1.4517   1.4586   1.4691
  1.4859   1.5025   1.5071   1.5199   1.5271   1.5432   1.5476   1.5649
  1.5715   1.5835   1.5909   1.6118   1.6283   1.6509   1.6643   1.6666
  1.6944   1.7118   1.7249   1.7481   1.7520   1.7606   1.7712   1.7937
  1.7969   1.8089   1.8146   1.8268   1.8292   1.8490   1.8520   1.8552
  1.8575   1.8674   1.8794   1.8836   1.8951   1.9050   1.9121   1.9142
  1.9308   1.9346   1.9385   1.9465   1.9591   1.9645   1.9722   1.9772
  1.9879   1.9934   1.9996   2.0328   2.0367   2.0433   2.0604   2.0641
  2.0757   2.0900   2.1174   2.1217   2.1250   2.1282   2.1509   2.1585
  2.1639   2.1683   2.1879   2.1951   2.2132   2.2249   2.2396   2.2444
  2.2584   2.2811   2.3056   2.3225   2.3274   2.3482   2.3590   2.3751
  2.3867   2.3950   2.4137   2.4278   2.4350   2.4634   2.4908   2.4965
  2.5110   2.5379   2.5467   2.5530   2.5762   2.5817   2.6075   2.6404
  2.6468   2.6720   2.6868   2.6966   2.7217   2.7393   2.7604   2.7709
  2.8032   2.8290   2.8384   2.8570   2.8633   2.8774   2.8823   2.8882
  2.9203   2.9300   2.9393   2.9653   2.9790   2.9827   2.9959   3.0049
  3.0184   3.0353   3.0478   3.0567   3.0768   3.0793   3.0996   3.1101
  3.1186   3.1337   3.1425   3.1534   3.1586   3.1742   3.1748   3.1843
  3.1928   3.2066   3.2211   3.2362   3.2506   3.2671   3.2765   3.2981
  3.3211   3.3252   3.3388   3.3654   3.3707   3.3769   3.3885   3.4036
  3.4174   3.4215   3.4434   3.4589   3.4768   3.4882   3.5036   3.5073
  3.5230   3.5297   3.5509   3.5655   3.5718   3.5909   3.6044   3.6352
  3.6407   3.6536   3.6866   3.7555   3.7563   3.7841   3.8191   3.8798
  3.9223   3.9729   3.9938   4.0270   4.1898   4.2027   4.2084   4.2133
  4.2224   4.2289   4.2562   4.2713   4.3032   4.3138   4.3452   4.3855
  4.4336   4.4772   4.4856   4.5477   4.5628   4.6551   4.6880   4.7422
  4.7469   4.7932   4.8736   5.5404   5.5542   5.5849   5.6192   5.6493
  5.6832   5.7011   5.7107   5.7176   5.7498   5.8790   5.9247   5.9788
  5.9956   6.0247   6.0469   6.2246   6.2665   8.8216  18.3806  18.4141
 18.5580  24.9534  25.0067  25.0278  25.0389  25.0541  25.0686  25.0916
 25.1238  25.1388  25.1606  51.5389  51.5771  51.6036  51.6420  51.6553
 51.6826 192.5941
 --------------------------------------------------------------

          Ground-State Mulliken Net Atomic Charges

     Atom                 Charge (a.u.)
  ----------------------------------------
      1 C                     0.406421
      2 H                     0.367107
      3 C                    -0.654531
      4 H                     0.278458
      5 O                    -0.109028
      6 C                    -0.993638
      7 H                     0.308655
      8 H                     0.249448
      9 C                     0.492068
     10 H                     0.186613
     11 C                    -0.953909
     12 H                     0.196488
     13 H                     0.166809
     14 O                    -0.182158
     15 C                    -0.776484
     16 H                     0.198259
     17 H                     0.170299
     18 C                    -0.489720
     19 H                     0.177672
     20 H                     0.201987
     21 C                     0.633321
     22 C                    -0.885907
     23 C                    -0.700851
     24 H                     0.195775
     25 O                    -0.213533
     26 H                     0.187178
     27 H                     0.299714
     28 H                     0.235193
     29 H                     0.187197
     30 H                     0.165016
     31 H                     0.138773
     32 H                     0.238203
     33 S                     0.146417
     34 O                     0.038915
     35 O                    -0.009788
     36 O                    -0.197618
     37 H                     0.301175
  ----------------------------------------
  Sum of atomic charges =    -0.000000

 -----------------------------------------------------------------
                    Cartesian Multipole Moments
 -----------------------------------------------------------------
    Charge (ESU x 10^10)
                 0.0000
    Dipole Moment (Debye)
         X       1.4704      Y       2.0919      Z      -1.0676
       Tot       2.7709
    Quadrupole Moments (Debye-Ang)
        XX    -113.4416     XY      15.5175     YY    -115.8127
        XZ      -2.6463     YZ      10.1200     ZZ    -116.8349
    Octopole Moments (Debye-Ang^2)
       XXX      -5.5903    XXY      -2.9273    XYY     -36.7941
       YYY     -20.3977    XXZ       3.5179    XYZ     -13.7519
       YYZ      -8.3050    XZZ      21.3002    YZZ     -18.9613
       ZZZ       1.5560
    Hexadecapole Moments (Debye-Ang^3)
      XXXX   -3356.3846   XXXY     215.4523   XXYY    -876.0422
      XYYY      98.0408   YYYY   -2172.9478   XXXZ      -5.4519
      XXYZ      92.0222   XYYZ      12.3807   YYYZ      22.0096
      XXZZ    -657.7705   XYZZ      37.0568   YYZZ    -476.2727
      XZZZ      21.2481   YZZZ      13.5344   ZZZZ    -659.9867
 -----------------------------------------------------------------
 DrvMan is completing analytic gradient of the MP2 energy
 MP2 relaxed dipole moment
            1
    1   0.5785161
    2   0.8230155
    3  -0.4200308
	Magnitude:	 1.090 au	 2.771 Debye
 MP2 energy read as -1240.034761
 Full Analytical Gradient of MP2 Energy (in au.)
             1             2             3             4             5
    1   -0.00032064   -0.00001470   -0.00275351   -0.00001683   -0.00033209
    2    0.00238213   -0.00019642    0.00069133    0.00037108   -0.00017875
    3   -0.00059312    0.00019461    0.00242396   -0.00035369    0.00011655
             6             7             8             9            10
    1    0.00420105   -0.00003122   -0.00006578    0.00076770    0.00003243
    2   -0.00120403   -0.00008612    0.00035680   -0.00013824   -0.00009376
    3   -0.00146592   -0.00000905    0.00034116   -0.00028836    0.00013256
            11            12            13            14            15
    1    0.00016793    0.00002223    0.00000048    0.00002800   -0.00023000
    2   -0.00039822    0.00020855   -0.00000873    0.00010497   -0.00129419
    3   -0.00013538    0.00019085    0.00001808   -0.00006799   -0.00057467
            16            17            18            19            20
    1    0.00014797    0.00001981   -0.00268299    0.00031967    0.00017011
    2   -0.00004368    0.00004576    0.00055498   -0.00080522    0.00007894
    3    0.00001143    0.00010598    0.00127697   -0.00076008   -0.00037437
            21            22            23            24            25
    1    0.00073602    0.00018656    0.00127591    0.00002534   -0.00049955
    2   -0.00088316    0.00027461   -0.00157423    0.00043199    0.00118115
    3    0.00011363   -0.00051727    0.00006216   -0.00023858    0.00001165
            26            27            28            29            30
    1   -0.00129019    0.00031401    0.00005471   -0.00017916   -0.00006884
    2    0.00099146   -0.00082499    0.00014387   -0.00025386    0.00005428
    3    0.00005813    0.00007009    0.00001125    0.00025502    0.00011689
            31            32            33            34            35
    1   -0.00004964    0.00000897    0.00024680   -0.00048735    0.00008997
    2    0.00004940   -0.00002947   -0.00153835    0.00077241    0.00075327
    3    0.00006923    0.00001305   -0.00233724    0.00028432    0.00177239
            36            37
    1    0.00016725    0.00003956
    2    0.00007661    0.00002783
    3    0.00005313    0.00001264
 Gradient time:  CPU 0.28 s  wall 0.11 s
 ----------------------------------------------------------------
             Standard Nuclear Orientation (Angstroms)
    I     Atom           X                Y                Z
 ----------------------------------------------------------------
    1      C      -0.0568980323     1.3202079778     0.2272970313
    2      H      -0.0328923081     0.8778780189     1.2317810450
    3      C       0.1451417766     0.1880564407    -0.7793082617
    4      H       0.0799048399     0.5846975235    -1.7974872167
    5      O      -0.9795188850    -0.7739107072    -0.7944419047
    6      C       1.4611628500    -0.5528375133    -0.5894163004
    7      H       1.4948274303    -1.0171016022     0.4032525014
    8      H       1.5283095943    -1.3587826072    -1.3316540322
    9      C       2.6550601279     0.3972041277    -0.7132293777
   10      H       2.6592176021     0.8327731831    -1.7258900705
   11      C       3.9754466099    -0.3582578893    -0.5604102308
   12      H       4.0393562281    -1.1459643916    -1.3175842252
   13      H       4.8141357594     0.3355550965    -0.7183879506
   14      O       4.0993190564    -1.0249067684     0.6922653953
   15      C       2.4988104031     1.5401545937     0.2913123429
   16      H       3.3290597873     2.2506384085     0.1884384586
   17      H       2.5266037426     1.1399276966     1.3147474093
   18      C       1.1660216596     2.2538717520     0.0771201696
   19      H       1.0627262211     3.0899310990     0.7800154557
   20      H       1.1460137875     2.6886650516    -0.9327686023
   21      C      -1.3445851049     2.1763450786     0.1013474650
   22      C      -1.6393997385     2.8234406097     1.4629616082
   23      C      -2.6331623710     1.4905693902    -0.3688852994
   24      H      -2.8635699189     0.6184325307     0.2561662012
   25      O      -2.6329368211     1.1478194867    -1.7520266771
   26      H      -3.4468119076     2.2074354243    -0.2371416300
   27      H      -2.2834213314     0.2542674810    -1.8003974074
   28      H      -1.1451367306     2.9652994181    -0.6385377300
   29      H      -1.9768048027     2.0592727927     2.1725246844
   30      H      -2.4254420895     3.5802194756     1.3744414990
   31      H      -0.7542530635     3.3061594909     1.8860723424
   32      H       4.2150046645    -0.3508435203     1.3676716678
   33      S      -1.1310034296    -1.8832394314     0.3687604639
   34      O      -0.3948130829    -3.0666104982    -0.0015106585
   35      O      -1.0056214068    -1.2714073755     1.6621992485
   36      O      -2.7045468883    -2.1562633200     0.1494372941
   37      H      -2.8117042769    -2.7815277723    -0.5827817104
 ----------------------------------------------------------------
 Nuclear Repulsion Energy =  1625.7471970115 hartrees
 There are       72 alpha and       72 beta electrons
 Applying Cartesian multipole field
    Component          Value
    ---------          -----
     (2,0,0)        1.00000E-11
     (0,2,0)        2.00000E-11
     (0,0,2)       -3.00000E-11
 Nucleus-field energy     =     0.0000000431 hartrees
 Requested basis set is 6-311++G(d,p)
 There are 209 shells and 522 basis functions
 A cutoff of  1.0D-14 yielded  18560 shell pairs
 There are    115639 function pairs (    122872 Cartesian)
 Smallest overlap matrix eigenvalue = 1.14E-06
 Guess from superposition of atomic densities
 Warning:  Energy on first SCF cycle will be non-variational
 SAD guess density has 144.000000 electrons

 -----------------------------------------------------------------------
  General SCF calculation program by
  Eric Jon Sundstrom, Paul Horn, Yuezhi Mao, Dmitri Zuev, Alec White,
  David Stuck, Shaama M.S., Shane Yost, Joonho Lee, David Small,
  Daniel Levine, Susi Lehtola, Hugh Burton, Evgeny Epifanovsky
 -----------------------------------------------------------------------
 Hartree-Fock
 using 6 threads for integral computing
 -------------------------------------------------------
 OpenMP Integral computing Module                
 Release: version 2.0, May 2017, Q-Chem Inc. Pleasanton 
 -------------------------------------------------------
 A restricted SCF calculation will be
 performed using DIIS
 SCF converges when DIIS error is below 1.0e-08
 ---------------------------------------
  Cycle       Energy         DIIS error
 ---------------------------------------
    1   -1243.4721001249      2.99e-02  
    2   -1236.7814787148      3.44e-03  
    3   -1237.0443783877      2.17e-03  
    4   -1237.1540234289      3.94e-04  
    5   -1237.1592392195      1.34e-04  
    6   -1237.1597621263      3.44e-05  
    7   -1237.1598043596      8.28e-06  
    8   -1237.1598088406      2.76e-06  
    9   -1237.1598093384      9.28e-07  
   10   -1237.1598094009      3.51e-07  
   11   -1237.1598094071      1.06e-07  
   12   -1237.1598094081      3.96e-08  
   13   -1237.1598094081      1.46e-08  
   14   -1237.1598094081      4.92e-09  Convergence criterion met
 ---------------------------------------
 SCF time:   CPU 937.13s  wall 165.00s 
 SCF   energy in the final basis set =    -1237.1598094081
 Total energy in the final basis set =    -1237.1598094081

 Components of the MP2 correlation energy:
        aaaa  correlation energy =        -0.3723096818 au
        abab  correlation energy =        -2.1303289909 au
        bbbb  correlation energy =        -0.3723096818 au
        non-Brillouin singles    =        -0.0000000000 au

 Total  MP2   correlation energy =                    -2.87494835 au
        MP2         total energy =                 -1240.03475776 au
  Entering Z-vector solver.
   1         0           1      0.000165    0.000165
   2         0           1      0.000056    0.000056
   3         0           1      0.000018    0.000018
   4         0           1      0.000006    0.000006
   5         0           1      0.000002    0.000002
   6         1           0      0.000000    0.000000    Roots Converged

 --------------------------------------------------------------

                    Orbital Energies (a.u.)
 --------------------------------------------------------------

 Alpha MOs
 -- Occupied --
-92.2870 -20.6571 -20.6412 -20.5915 -20.5910 -20.5650 -20.5449 -11.3245
-11.2870 -11.2695 -11.2471 -11.2440 -11.2406 -11.2399 -11.2392 -11.2341
-11.2203  -9.2542  -6.9400  -6.9397  -6.9395  -1.5671  -1.4313  -1.4159
 -1.3960  -1.3698  -1.3515  -1.1561  -1.0902  -1.0394  -1.0221  -0.9364
 -0.9304  -0.9145  -0.8604  -0.8423  -0.8087  -0.7868  -0.7757  -0.7348
 -0.7316  -0.7087  -0.6965  -0.6728  -0.6666  -0.6561  -0.6479  -0.6330
 -0.6235  -0.6047  -0.6032  -0.5997  -0.5868  -0.5772  -0.5722  -0.5591
 -0.5546  -0.5430  -0.5354  -0.5256  -0.5217  -0.5125  -0.5094  -0.4990
 -0.4948  -0.4857  -0.4826  -0.4712  -0.4612  -0.4592  -0.4312  -0.4210
 -- Virtual --
  0.0342   0.0404   0.0438   0.0482   0.0565   0.0613   0.0670   0.0721
  0.0769   0.0810   0.0867   0.0898   0.0971   0.1042   0.1076   0.1091
  0.1137   0.1187   0.1223   0.1323   0.1378   0.1468   0.1546   0.1584
  0.1628   0.1675   0.1709   0.1711   0.1745   0.1817   0.1843   0.1867
  0.1906   0.1942   0.1972   0.2003   0.2051   0.2077   0.2113   0.2127
  0.2158   0.2176   0.2217   0.2235   0.2276   0.2309   0.2356   0.2402
  0.2432   0.2473   0.2514   0.2561   0.2592   0.2606   0.2640   0.2698
  0.2733   0.2771   0.2829   0.2901   0.2993   0.3009   0.3068   0.3093
  0.3128   0.3190   0.3299   0.3300   0.3333   0.3420   0.3460   0.3531
  0.3567   0.3608   0.3636   0.3665   0.3713   0.3757   0.3771   0.3820
  0.3864   0.3902   0.3966   0.3989   0.4030   0.4045   0.4100   0.4149
  0.4181   0.4231   0.4260   0.4327   0.4399   0.4405   0.4447   0.4482
  0.4567   0.4570   0.4623   0.4629   0.4692   0.4730   0.4740   0.4783
  0.4828   0.4866   0.4902   0.4953   0.4976   0.4999   0.5086   0.5124
  0.5181   0.5230   0.5347   0.5436   0.5473   0.5581   0.5687   0.5755
  0.5812   0.5930   0.6021   0.6075   0.6141   0.6257   0.6277   0.6318
  0.6510   0.6581   0.6746   0.6761   0.6994   0.7098   0.7167   0.7255
  0.7408   0.7449   0.7600   0.7692   0.7764   0.7786   0.8094   0.8184
  0.8265   0.8324   0.8465   0.8558   0.8709   0.8850   0.8952   0.9030
  0.9083   0.9129   0.9147   0.9185   0.9277   0.9368   0.9428   0.9466
  0.9520   0.9617   0.9638   0.9733   0.9781   0.9787   0.9831   0.9882
  0.9909   0.9996   1.0046   1.0100   1.0165   1.0277   1.0354   1.0530
  1.0698   1.0910   1.0991   1.1348   1.1523   1.1564   1.1730   1.1904
  1.1987   1.2168   1.2274   1.2388   1.2574   1.2708   1.2872   1.2914
  1.3128   1.3216   1.3289   1.3404   1.3540   1.3714   1.3800   1.3878
  1.4060   1.4098   1.4162   1.4378   1.4446   1.4519   1.4584   1.4688
  1.4858   1.5023   1.5074   1.5198   1.5271   1.5431   1.5478   1.5652
  1.5711   1.5833   1.5912   1.6117   1.6281   1.6510   1.6639   1.6668
  1.6942   1.7115   1.7247   1.7481   1.7522   1.7603   1.7713   1.7940
  1.7970   1.8086   1.8146   1.8265   1.8287   1.8483   1.8519   1.8547
  1.8572   1.8668   1.8793   1.8835   1.8951   1.9046   1.9115   1.9143
  1.9303   1.9349   1.9381   1.9465   1.9588   1.9643   1.9717   1.9772
  1.9883   1.9933   1.9989   2.0327   2.0369   2.0433   2.0600   2.0639
  2.0754   2.0897   2.1171   2.1214   2.1250   2.1277   2.1506   2.1586
  2.1643   2.1686   2.1876   2.1955   2.2129   2.2242   2.2395   2.2436
  2.2588   2.2811   2.3057   2.3226   2.3265   2.3476   2.3588   2.3749
  2.3862   2.3946   2.4131   2.4279   2.4346   2.4628   2.4903   2.4963
  2.5104   2.5378   2.5470   2.5528   2.5760   2.5820   2.6074   2.6402
  2.6459   2.6714   2.6867   2.6963   2.7212   2.7389   2.7593   2.7706
  2.8021   2.8285   2.8372   2.8578   2.8637   2.8776   2.8817   2.8894
  2.9209   2.9293   2.9390   2.9660   2.9792   2.9819   2.9950   3.0054
  3.0175   3.0353   3.0481   3.0561   3.0762   3.0789   3.0989   3.1095
  3.1176   3.1337   3.1425   3.1534   3.1584   3.1742   3.1751   3.1842
  3.1924   3.2063   3.2207   3.2363   3.2500   3.2665   3.2769   3.2976
  3.3208   3.3245   3.3388   3.3651   3.3697   3.3766   3.3884   3.4034
  3.4177   3.4216   3.4431   3.4584   3.4766   3.4879   3.5028   3.5069
  3.5217   3.5298   3.5505   3.5641   3.5723   3.5905   3.6034   3.6341
  3.6406   3.6531   3.6862   3.7561   3.7572   3.7837   3.8183   3.8781
  3.9210   3.9718   3.9907   4.0287   4.1893   4.2027   4.2094   4.2141
  4.2231   4.2277   4.2577   4.2723   4.3041   4.3135   4.3477   4.3850
  4.4327   4.4768   4.4858   4.5476   4.5622   4.6530   4.6871   4.7410
  4.7444   4.7919   4.8710   5.5405   5.5545   5.5856   5.6188   5.6496
  5.6828   5.7010   5.7107   5.7179   5.7499   5.8806   5.9248   5.9788
  5.9956   6.0244   6.0460   6.2238   6.2701   8.8221  18.3810  18.4149
 18.5587  24.9541  25.0060  25.0256  25.0402  25.0537  25.0696  25.0908
 25.1229  25.1364  25.1613  51.5392  51.5771  51.6039  51.6421  51.6555
 51.6833 192.5948
 --------------------------------------------------------------

          Ground-State Mulliken Net Atomic Charges

     Atom                 Charge (a.u.)
  ----------------------------------------
      1 C                     0.400834
      2 H                     0.366812
      3 C                    -0.648023
      4 H                     0.278930
      5 O                    -0.110465
      6 C                    -0.991272
      7 H                     0.308393
      8 H                     0.249617
      9 C                     0.489969
     10 H                     0.186494
     11 C                    -0.956405
     12 H                     0.196501
     13 H                     0.166851
     14 O                    -0.181974
     15 C                    -0.778884
     16 H                     0.198723
     17 H                     0.169938
     18 C                    -0.479885
     19 H                     0.176617
     20 H                     0.202155
     21 C                     0.624502
     22 C                    -0.883976
     23 C                    -0.694487
     24 H                     0.194896
     25 O                    -0.215146
     26 H                     0.187561
     27 H                     0.299992
     28 H                     0.235035
     29 H                     0.187144
     30 H                     0.164935
     31 H                     0.138577
     32 H                     0.238066
     33 S                     0.146366
     34 O                     0.036083
     35 O                    -0.007410
     36 O                    -0.198546
     37 H                     0.301485
  ----------------------------------------
  Sum of atomic charges =    -0.000000

 -----------------------------------------------------------------
                    Cartesian Multipole Moments
 -----------------------------------------------------------------
    Charge (ESU x 10^10)
                -0.0000
    Dipole Moment (Debye)
         X       1.4663      Y       2.1209      Z      -1.0501
       Tot       2.7841
    Quadrupole Moments (Debye-Ang)
        XX    -113.4272     XY      15.4529     YY    -115.8794
        XZ      -2.6729     YZ      10.0756     ZZ    -116.7910
    Octopole Moments (Debye-Ang^2)
       XXX      -5.7160    XXY      -2.6839    XYY     -36.8355
       YYY     -20.0723    XXZ       3.5190    XYZ     -13.7116
       YYZ      -8.3450    XZZ      21.2695    YZZ     -18.9906
       ZZZ       1.6106
    Hexadecapole Moments (Debye-Ang^3)
      XXXX   -3357.6723   XXXY     215.0719   XXYY    -876.3245
      XYYY      97.5593   YYYY   -2174.9651   XXXZ      -5.3831
      XXYZ      91.9890   XYYZ      12.3988   YYYZ      21.6420
      XXZZ    -658.0364   XYZZ      37.1731   YYZZ    -476.4356
      XZZZ      21.3021   YZZZ      13.3648   ZZZZ    -659.9065
 -----------------------------------------------------------------
 DrvMan is completing analytic gradient of the MP2 energy
 MP2 relaxed dipole moment
            1
    1   0.5769019
    2   0.8344198
    3  -0.4131526
	Magnitude:	 1.095 au	 2.784 Debye
 MP2 energy read as -1240.034758
 Full Analytical Gradient of MP2 Energy (in au.)
             1             2             3             4             5
    1   -0.00126228    0.00006254    0.00070729   -0.00012178   -0.00022985
    2   -0.00025879    0.00031182   -0.00208164   -0.00028553   -0.00026246
    3    0.00106659   -0.00005684   -0.00188618    0.00057206   -0.00019545
             6             7             8             9            10
    1   -0.00129158    0.00011119    0.00007206    0.00064412    0.00002452
    2    0.00121982    0.00003943   -0.00063629    0.00004239    0.00002861
    3    0.00102233   -0.00009446   -0.00060315    0.00008409   -0.00015488
            11            12            13            14            15
    1   -0.00013235    0.00005972    0.00018180    0.00002681    0.00093450
    2    0.00024094   -0.00028506    0.00012845   -0.00011578    0.00142686
    3    0.00025203   -0.00025579   -0.00006002    0.00006511    0.00053694
            16            17            18            19            20
    1   -0.00030503    0.00005999    0.00241442   -0.00018976   -0.00013339
    2   -0.00021898   -0.00004798   -0.00062091    0.00098113   -0.00006841
    3   -0.00003149   -0.00006270   -0.00149276    0.00086895    0.00038385
            21            22            23            24            25
    1   -0.00092908   -0.00040167   -0.00177136   -0.00002240    0.00051821
    2    0.00089063   -0.00012855    0.00180177   -0.00053642   -0.00119793
    3   -0.00001623    0.00068653   -0.00003263    0.00018303   -0.00001843
            26            27            28            29            30
    1    0.00142216   -0.00035431   -0.00008969    0.00011731    0.00000014
    2   -0.00121110    0.00085421   -0.00008021    0.00024376   -0.00004925
    3   -0.00007457   -0.00023055   -0.00005936   -0.00027368   -0.00014576
            31            32            33            34            35
    1   -0.00001999   -0.00000544   -0.00027920    0.00048654   -0.00012481
    2   -0.00008558    0.00002693    0.00149598   -0.00068930   -0.00082913
    3   -0.00012016   -0.00002872    0.00245237   -0.00039234   -0.00172997
            36            37
    1   -0.00015384   -0.00002552
    2   -0.00002444   -0.00001898
    3   -0.00012011   -0.00003761
 Gradient time:  CPU 0.28 s  wall 0.11 s
    ==================================================
         Total gradient calculations so far = 8
    ==================================================
 ----------------------------------------------------------------
             Standard Nuclear Orientation (Angstroms)
    I     Atom           X                Y                Z
 ----------------------------------------------------------------
    1      C      -0.0559900000     1.3210171000     0.2270087000
    2      H      -0.0325719000     0.8769143000     1.2312388000
    3      C       0.1449336000     0.1880905000    -0.7784936000
    4      H       0.0804932000     0.5859369000    -1.7972743000
    5      O      -0.9793053000    -0.7735883000    -0.7942823000
    6      C       1.4611771000    -0.5522019000    -0.5892336000
    7      H       1.4945754000    -1.0168416000     0.4034148000
    8      H       1.5278103000    -1.3574597000    -1.3307301000
    9      C       2.6546649000     0.3974536000    -0.7133605000
   10      H       2.6588676000     0.8329070000    -1.7257913000
   11      C       3.9752412000    -0.3583411000    -0.5605198000
   12      H       4.0390479000    -1.1456371000    -1.3173840000
   13      H       4.8136840000     0.3355089000    -0.7183681000
   14      O       4.0990991000    -1.0247201000     0.6921102000
   15      C       2.4990122000     1.5398522000     0.2911896000
   16      H       3.3296002000     2.2504973000     0.1885490000
   17      H       2.5267325000     1.1400136000     1.3149021000
   18      C       1.1643427000     2.2545328000     0.0780316000
   19      H       1.0631730000     3.0895091000     0.7794250000
   20      H       1.1464404000     2.6887900000    -0.9328465000
   21      C      -1.3437555000     2.1747450000     0.1012980000
   22      C      -1.6389635000     2.8231238000     1.4623151000
   23      C      -2.6318161000     1.4892804000    -0.3688079000
   24      H      -2.8637566000     0.6184040000     0.2560204000
   25      O      -2.6332183000     1.1481721000    -1.7521458000
   26      H      -3.4473146000     2.2082724000    -0.2370312000
   27      H      -2.2831828000     0.2538218000    -1.8003627000
   28      H      -1.1445945000     2.9644313000    -0.6381453000
   29      H      -1.9769394000     2.0591286000     2.1728144000
   30      H      -2.4251639000     3.5798903000     1.3741902000
   31      H      -0.7543044000     3.3062358000     1.8862259000
   32      H       4.2150290000    -0.3508662000     1.3676620000
   33      S      -1.1308009000    -1.8834032000     0.3680005000
   34      O      -0.3950320000    -3.0663398000    -0.0015106000
   35      O      -1.0055332000    -1.2710594000     1.6628894000
   36      O      -2.7041005000    -2.1559221000     0.1491565000
   37      H      -2.8116570000    -2.7814786000    -0.5827245000
 ----------------------------------------------------------------
 Nuclear Repulsion Energy =  1625.8952968005 hartrees
 There are       72 alpha and       72 beta electrons
 ------------------------------------------------------------------------------
         Vec  Conv   RNorm       Lowest eigenvalues (eV/Hartrees)
 ------------------------------------------------------------------------------
     3     4     0  1.32e-02    -1.13977 (-0.04189) 
 ----------------------------------------------------------------
             Standard Nuclear Orientation (Angstroms)
    I     Atom           X                Y                Z
 ----------------------------------------------------------------
    1      C      -0.0557334449     1.3206630911     0.2270849513
    2      H      -0.0327151368     0.8759747896     1.2308977864
    3      C       0.1464190907     0.1868752767    -0.7794870676
    4      H       0.0806704392     0.5864669467    -1.7971669091
    5      O      -0.9796016127    -0.7737201198    -0.7945011296
    6      C       1.4593799036    -0.5511694413    -0.5880297625
    7      H       1.4943853895    -1.0164398953     0.4032365239
    8      H       1.5275119011    -1.3569662028    -1.3304893581
    9      C       2.6538207977     0.3977727323    -0.7134232807
   10      H       2.6587059702     0.8330099541    -1.7257435434
   11      C       3.9753243562    -0.3583874882    -0.5603817573
   12      H       4.0388364692    -1.1455864858    -1.3174180246
   13      H       4.8134716986     0.3355607492    -0.7184007409
   14      O       4.0989306171    -1.0246707173     0.6920579541
   15      C       2.5002513553     1.5406479413     0.2914857850
   16      H       3.3292978289     2.2501185117     0.1886635575
   17      H       2.5267911132     1.1400503565     1.3149048291
   18      C       1.1651335657     2.2553708920     0.0778080677
   19      H       1.0632083981     3.0893538669     0.7792795016
   20      H       1.1465295122     2.6886554697    -0.9324564760
   21      C      -1.3450907691     2.1748694049     0.1013176958
   22      C      -1.6390058312     2.8228752972     1.4622329738
   23      C      -2.6311683267     1.4894091853    -0.3687267455
   24      H      -2.8639628954     0.6180830343     0.2560512109
   25      O      -2.6331145925     1.1474708488    -1.7522700830
   26      H      -3.4469048573     2.2082808871    -0.2369704530
   27      H      -2.2833237848     0.2542311539    -1.8004302076
   28      H      -1.1442083697     2.9638111820    -0.6380128273
   29      H      -1.9768868080     2.0591877018     2.1728031266
   30      H      -2.4247500387     3.5794194019     1.3738630761
   31      H      -0.7542543850     3.3062482071     1.8863027527
   32      H       4.2150323984    -0.3508602003     1.3676401959
   33      S      -1.1311298852    -1.8823278451     0.3696188817
   34      O      -0.3946420535    -3.0668795392    -0.0018594946
   35      O      -1.0055426229    -1.2714424630     1.6619198105
   36      O      -2.7038774422    -2.1557225904     0.1488321414
   37      H      -2.8116353148    -2.7814164635    -0.5826574783
 ----------------------------------------------------------------
 Nuclear Repulsion Energy =  1625.9497550668 hartrees
 There are       72 alpha and       72 beta electrons
 Applying Cartesian multipole field
    Component          Value
    ---------          -----
     (2,0,0)        1.00000E-11
     (0,2,0)        2.00000E-11
     (0,0,2)       -3.00000E-11
 Nucleus-field energy     =     0.0000000431 hartrees
 Requested basis set is 6-311++G(d,p)
 There are 209 shells and 522 basis functions
 A cutoff of  1.0D-14 yielded  18562 shell pairs
 There are    115668 function pairs (    122912 Cartesian)
 Smallest overlap matrix eigenvalue = 1.14E-06
 Guess from superposition of atomic densities
 Warning:  Energy on first SCF cycle will be non-variational
 SAD guess density has 144.000000 electrons

 -----------------------------------------------------------------------
  General SCF calculation program by
  Eric Jon Sundstrom, Paul Horn, Yuezhi Mao, Dmitri Zuev, Alec White,
  David Stuck, Shaama M.S., Shane Yost, Joonho Lee, David Small,
  Daniel Levine, Susi Lehtola, Hugh Burton, Evgeny Epifanovsky
 -----------------------------------------------------------------------
 Hartree-Fock
 using 6 threads for integral computing
 -------------------------------------------------------
 OpenMP Integral computing Module                
 Release: version 2.0, May 2017, Q-Chem Inc. Pleasanton 
 -------------------------------------------------------
 A restricted SCF calculation will be
 performed using DIIS
 SCF converges when DIIS error is below 1.0e-08
 ---------------------------------------
  Cycle       Energy         DIIS error
 ---------------------------------------
    1   -1243.4802790210      2.99e-02  
    2   -1236.7815619424      3.44e-03  
    3   -1237.0444142568      2.17e-03  
    4   -1237.1540432647      3.94e-04  
    5   -1237.1592592112      1.34e-04  
    6   -1237.1597824620      3.44e-05  
    7   -1237.1598247038      8.29e-06  
    8   -1237.1598291882      2.77e-06  
    9   -1237.1598296873      9.34e-07  
   10   -1237.1598297503      3.56e-07  
   11   -1237.1598297567      1.08e-07  
   12   -1237.1598297574      4.05e-08  
   13   -1237.1598297576      1.51e-08  
   14   -1237.1598297577      5.10e-09  Convergence criterion met
 ---------------------------------------
 SCF time:   CPU 938.29s  wall 165.00s 
 SCF   energy in the final basis set =    -1237.1598297577
 Total energy in the final basis set =    -1237.1598297577

 Components of the MP2 correlation energy:
        aaaa  correlation energy =        -0.3723178324 au
        abab  correlation energy =        -2.1302719338 au
        bbbb  correlation energy =        -0.3723178324 au
        non-Brillouin singles    =        -0.0000000000 au

 Total  MP2   correlation energy =                    -2.87490760 au
        MP2         total energy =                 -1240.03473736 au
  Entering Z-vector solver.
   1         0           1      0.000165    0.000165
   2         0           1      0.000056    0.000056
   3         0           1      0.000018    0.000018
   4         0           1      0.000006    0.000006
   5         0           1      0.000002    0.000002
   6         1           0      0.000000    0.000000    Roots Converged

 --------------------------------------------------------------

                    Orbital Energies (a.u.)
 --------------------------------------------------------------

 Alpha MOs
 -- Occupied --
-92.2871 -20.6571 -20.6413 -20.5919 -20.5907 -20.5650 -20.5449 -11.3244
-11.2869 -11.2697 -11.2471 -11.2440 -11.2403 -11.2397 -11.2390 -11.2340
-11.2203  -9.2542  -6.9401  -6.9397  -6.9395  -1.5672  -1.4314  -1.4161
 -1.3959  -1.3699  -1.3516  -1.1562  -1.0903  -1.0396  -1.0221  -0.9366
 -0.9303  -0.9145  -0.8605  -0.8424  -0.8089  -0.7869  -0.7758  -0.7349
 -0.7316  -0.7088  -0.6966  -0.6728  -0.6666  -0.6562  -0.6479  -0.6330
 -0.6236  -0.6047  -0.6032  -0.5998  -0.5869  -0.5775  -0.5724  -0.5592
 -0.5549  -0.5430  -0.5352  -0.5255  -0.5216  -0.5124  -0.5092  -0.4990
 -0.4949  -0.4859  -0.4827  -0.4713  -0.4611  -0.4590  -0.4310  -0.4215
 -- Virtual --
  0.0342   0.0404   0.0438   0.0482   0.0565   0.0613   0.0670   0.0721
  0.0769   0.0810   0.0867   0.0898   0.0971   0.1042   0.1076   0.1092
  0.1137   0.1187   0.1223   0.1323   0.1378   0.1469   0.1546   0.1585
  0.1628   0.1675   0.1709   0.1711   0.1745   0.1817   0.1843   0.1867
  0.1906   0.1943   0.1973   0.2004   0.2051   0.2077   0.2113   0.2127
  0.2158   0.2176   0.2218   0.2235   0.2276   0.2309   0.2356   0.2402
  0.2432   0.2473   0.2514   0.2560   0.2593   0.2606   0.2641   0.2698
  0.2733   0.2771   0.2829   0.2900   0.2995   0.3010   0.3068   0.3093
  0.3129   0.3190   0.3299   0.3299   0.3334   0.3420   0.3461   0.3533
  0.3567   0.3608   0.3636   0.3664   0.3713   0.3757   0.3772   0.3821
  0.3866   0.3901   0.3966   0.3988   0.4031   0.4048   0.4100   0.4149
  0.4180   0.4232   0.4260   0.4328   0.4399   0.4406   0.4447   0.4482
  0.4567   0.4571   0.4622   0.4630   0.4692   0.4730   0.4741   0.4783
  0.4829   0.4865   0.4902   0.4954   0.4976   0.4999   0.5087   0.5125
  0.5182   0.5230   0.5346   0.5435   0.5473   0.5583   0.5689   0.5755
  0.5813   0.5929   0.6022   0.6076   0.6142   0.6258   0.6278   0.6319
  0.6510   0.6580   0.6743   0.6761   0.6993   0.7099   0.7168   0.7254
  0.7408   0.7449   0.7599   0.7691   0.7766   0.7787   0.8096   0.8186
  0.8265   0.8324   0.8464   0.8560   0.8708   0.8851   0.8954   0.9030
  0.9086   0.9131   0.9147   0.9185   0.9278   0.9368   0.9429   0.9467
  0.9520   0.9619   0.9641   0.9734   0.9783   0.9786   0.9832   0.9884
  0.9910   0.9998   1.0048   1.0103   1.0168   1.0277   1.0356   1.0530
  1.0697   1.0909   1.0992   1.1347   1.1525   1.1566   1.1732   1.1903
  1.1989   1.2170   1.2274   1.2388   1.2575   1.2707   1.2872   1.2915
  1.3130   1.3216   1.3287   1.3406   1.3538   1.3715   1.3800   1.3880
  1.4059   1.4099   1.4163   1.4380   1.4446   1.4519   1.4584   1.4689
  1.4858   1.5024   1.5075   1.5198   1.5271   1.5431   1.5478   1.5651
  1.5712   1.5834   1.5910   1.6117   1.6283   1.6510   1.6642   1.6668
  1.6942   1.7116   1.7248   1.7482   1.7521   1.7604   1.7715   1.7938
  1.7972   1.8091   1.8146   1.8269   1.8290   1.8486   1.8521   1.8547
  1.8571   1.8671   1.8792   1.8835   1.8950   1.9048   1.9115   1.9141
  1.9305   1.9349   1.9385   1.9468   1.9592   1.9646   1.9722   1.9777
  1.9879   1.9933   1.9991   2.0326   2.0369   2.0435   2.0603   2.0641
  2.0754   2.0899   2.1173   2.1218   2.1248   2.1280   2.1509   2.1586
  2.1643   2.1683   2.1877   2.1955   2.2132   2.2246   2.2399   2.2440
  2.2587   2.2813   2.3058   2.3229   2.3271   2.3480   2.3589   2.3751
  2.3866   2.3943   2.4134   2.4278   2.4349   2.4632   2.4909   2.4966
  2.5113   2.5382   2.5471   2.5531   2.5764   2.5822   2.6078   2.6406
  2.6467   2.6717   2.6868   2.6969   2.7218   2.7392   2.7599   2.7706
  2.8025   2.8291   2.8379   2.8575   2.8636   2.8778   2.8823   2.8886
  2.9211   2.9301   2.9396   2.9658   2.9791   2.9825   2.9957   3.0051
  3.0182   3.0353   3.0478   3.0566   3.0769   3.0794   3.0992   3.1096
  3.1179   3.1342   3.1424   3.1533   3.1585   3.1742   3.1748   3.1842
  3.1923   3.2063   3.2212   3.2361   3.2498   3.2667   3.2767   3.2976
  3.3205   3.3247   3.3388   3.3650   3.3702   3.3769   3.3885   3.4036
  3.4178   3.4217   3.4431   3.4586   3.4768   3.4886   3.5026   3.5073
  3.5227   3.5296   3.5508   3.5643   3.5727   3.5909   3.6041   3.6341
  3.6409   3.6533   3.6867   3.7560   3.7567   3.7842   3.8188   3.8787
  3.9219   3.9722   3.9914   4.0293   4.1899   4.2030   4.2092   4.2141
  4.2241   4.2285   4.2579   4.2722   4.3040   4.3138   4.3472   4.3857
  4.4332   4.4769   4.4856   4.5475   4.5627   4.6557   4.6874   4.7418
  4.7464   4.7910   4.8715   5.5407   5.5546   5.5860   5.6184   5.6499
  5.6828   5.7008   5.7107   5.7179   5.7497   5.8812   5.9245   5.9788
  5.9961   6.0249   6.0462   6.2243   6.2699   8.8223  18.3811  18.4151
 18.5587  24.9551  25.0059  25.0263  25.0401  25.0539  25.0696  25.0913
 25.1240  25.1384  25.1613  51.5394  51.5770  51.6038  51.6421  51.6555
 51.6834 192.5950
 --------------------------------------------------------------

          Ground-State Mulliken Net Atomic Charges

     Atom                 Charge (a.u.)
  ----------------------------------------
      1 C                     0.401167
      2 H                     0.366393
      3 C                    -0.643147
      4 H                     0.279045
      5 O                    -0.110009
      6 C                    -0.995923
      7 H                     0.308875
      8 H                     0.249450
      9 C                     0.489367
     10 H                     0.186624
     11 C                    -0.954695
     12 H                     0.196480
     13 H                     0.166787
     14 O                    -0.181944
     15 C                    -0.778314
     16 H                     0.198849
     17 H                     0.169731
     18 C                    -0.482872
     19 H                     0.176936
     20 H                     0.201823
     21 C                     0.628230
     22 C                    -0.885114
     23 C                    -0.697464
     24 H                     0.195221
     25 O                    -0.214704
     26 H                     0.187367
     27 H                     0.299757
     28 H                     0.235060
     29 H                     0.187110
     30 H                     0.164997
     31 H                     0.138780
     32 H                     0.238113
     33 S                     0.146143
     34 O                     0.033172
     35 O                    -0.004802
     36 O                    -0.198473
     37 H                     0.301985
  ----------------------------------------
  Sum of atomic charges =     0.000000

 -----------------------------------------------------------------
                    Cartesian Multipole Moments
 -----------------------------------------------------------------
    Charge (ESU x 10^10)
                -0.0000
    Dipole Moment (Debye)
         X       1.4700      Y       2.1270      Z      -1.0361
       Tot       2.7854
    Quadrupole Moments (Debye-Ang)
        XX    -113.4065     XY      15.4827     YY    -115.9120
        XZ      -2.6873     YZ      10.0530     ZZ    -116.7718
    Octopole Moments (Debye-Ang^2)
       XXX      -5.5155    XXY      -2.7956    XYY     -36.7793
       YYY     -19.9138    XXZ       3.5582    XYZ     -13.7080
       YYZ      -8.2768    XZZ      21.2494    YZZ     -19.0035
       ZZZ       1.6413
    Hexadecapole Moments (Debye-Ang^3)
      XXXX   -3356.3323   XXXY     215.2825   XXYY    -876.0714
      XYYY      97.5825   YYYY   -2174.7060   XXXZ      -5.4433
      XXYZ      91.9130   XYYZ      12.3184   YYYZ      21.7917
      XXZZ    -657.7756   XYZZ      37.1401   YYZZ    -476.2001
      XZZZ      21.1637   YZZZ      13.3530   ZZZZ    -659.6745
 -----------------------------------------------------------------
 DrvMan is completing analytic gradient of the MP2 energy
 MP2 relaxed dipole moment
            1
    1   0.5783441
    2   0.8368196
    3  -0.4076185
	Magnitude:	 1.096 au	 2.785 Debye
 MP2 energy read as -1240.034737
 Full Analytical Gradient of MP2 Energy (in au.)
             1             2             3             4             5
    1   -0.00019721   -0.00003819    0.00280321   -0.00019514   -0.00046351
    2    0.00022877    0.00000563   -0.00450460    0.00017930   -0.00029230
    3    0.00041570   -0.00002544   -0.00196097    0.00035103   -0.00026036
             6             7             8             9            10
    1   -0.00381824    0.00016370    0.00002485   -0.00040797    0.00012558
    2    0.00258137    0.00011661   -0.00053618    0.00024101   -0.00005069
    3    0.00240387   -0.00062723   -0.00064850   -0.00039954    0.00007726
            11            12            13            14            15
    1    0.00062025    0.00001863    0.00005103   -0.00000466    0.00279667
    2   -0.00006495   -0.00003627    0.00000116    0.00001273    0.00169888
    3    0.00026178   -0.00005772   -0.00002081   -0.00009340    0.00045226
            16            17            18            19            20
    1   -0.00101701   -0.00003780    0.00063523    0.00007739   -0.00002518
    2   -0.00083205   -0.00007390    0.00124169   -0.00027210   -0.00024521
    3    0.00007472    0.00000266   -0.00067423   -0.00015095    0.00049368
            21            22            23            24            25
    1   -0.00227007   -0.00036897    0.00127008   -0.00011526    0.00033968
    2    0.00074951    0.00007867    0.00041318   -0.00033246   -0.00126213
    3    0.00000928    0.00003276    0.00020124    0.00010327   -0.00027883
            26            27            28            29            30
    1    0.00008848   -0.00044759    0.00008859    0.00002086    0.00021262
    2   -0.00003545    0.00108741   -0.00016495    0.00008034   -0.00022246
    3    0.00006323   -0.00007269    0.00007431   -0.00008618   -0.00007404
            31            32            33            34            35
    1    0.00006922    0.00000375   -0.00115160    0.00128543   -0.00020167
    2    0.00008718    0.00001095    0.00397029   -0.00210737   -0.00161269
    3    0.00010607   -0.00000126    0.00498800   -0.00099371   -0.00329665
            36            37
    1    0.00021761   -0.00015280
    2   -0.00022748    0.00008855
    3   -0.00047824    0.00008963
 Gradient time:  CPU 0.28 s  wall 0.11 s
 ----------------------------------------------------------------
             Standard Nuclear Orientation (Angstroms)
    I     Atom           X                Y                Z
 ----------------------------------------------------------------
    1      C      -0.0562465551     1.3213711089     0.2269324487
    2      H      -0.0324286632     0.8778538104     1.2315798136
    3      C       0.1434481093     0.1893057233    -0.7775001324
    4      H       0.0803159608     0.5854068533    -1.7973816909
    5      O      -0.9790089873    -0.7734564802    -0.7940634704
    6      C       1.4629742964    -0.5532343587    -0.5904374375
    7      H       1.4947654105    -1.0172433047     0.4035930761
    8      H       1.5281086989    -1.3579531972    -1.3309708419
    9      C       2.6555090023     0.3971344677    -0.7132977193
   10      H       2.6590292298     0.8328040459    -1.7258390566
   11      C       3.9751580438    -0.3582947118    -0.5606578427
   12      H       4.0392593308    -1.1456877142    -1.3173499754
   13      H       4.8138963014     0.3354570508    -0.7183354591
   14      O       4.0992675829    -1.0247694827     0.6921624459
   15      C       2.4977730447     1.5390564587     0.2908934150
   16      H       3.3299025711     2.2508760883     0.1884344425
   17      H       2.5266738868     1.1399768435     1.3148993709
   18      C       1.1635518343     2.2536947080     0.0782551323
   19      H       1.0631376019     3.0896643331     0.7795704984
   20      H       1.1463512878     2.6889245303    -0.9332365240
   21      C      -1.3424202309     2.1746205951     0.1012783042
   22      C      -1.6389211688     2.8233723028     1.4623972262
   23      C      -2.6324638733     1.4891516147    -0.3688890545
   24      H      -2.8635503046     0.6187249657     0.2559895891
   25      O      -2.6333220075     1.1488733512    -1.7520215170
   26      H      -3.4477243427     2.2082639129    -0.2370919470
   27      H      -2.2830418152     0.2534124461    -1.8002951924
   28      H      -1.1449806303     2.9650514180    -0.6382777727
   29      H      -1.9769919920     2.0590694982     2.1728256734
   30      H      -2.4255777613     3.5803611981     1.3745173239
   31      H      -0.7543544150     3.3062233929     1.8861490473
   32      H       4.2150256016    -0.3508721997     1.3676838041
   33      S      -1.1304719148    -1.8844785549     0.3663821183
   34      O      -0.3954219465    -3.0658000608    -0.0011617054
   35      O      -1.0055237771    -1.2706763370     1.6638589895
   36      O      -2.7043235578    -2.1561216096     0.1494808586
   37      H      -2.8116786852    -2.7815407365    -0.5827915217
 ----------------------------------------------------------------
 Nuclear Repulsion Energy =  1625.8413598661 hartrees
 There are       72 alpha and       72 beta electrons
 Applying Cartesian multipole field
    Component          Value
    ---------          -----
     (2,0,0)        1.00000E-11
     (0,2,0)        2.00000E-11
     (0,0,2)       -3.00000E-11
 Nucleus-field energy     =     0.0000000431 hartrees
 Requested basis set is 6-311++G(d,p)
 There are 209 shells and 522 basis functions
 A cutoff of  1.0D-14 yielded  18559 shell pairs
 There are    115638 function pairs (    122871 Cartesian)
 Smallest overlap matrix eigenvalue = 1.14E-06
 Guess from superposition of atomic densities
 Warning:  Energy on first SCF cycle will be non-variational
 SAD guess density has 144.000000 electrons

 -----------------------------------------------------------------------
  General SCF calculation program by
  Eric Jon Sundstrom, Paul Horn, Yuezhi Mao, Dmitri Zuev, Alec White,
  David Stuck, Shaama M.S., Shane Yost, Joonho Lee, David Small,
  Daniel Levine, Susi Lehtola, Hugh Burton, Evgeny Epifanovsky
 -----------------------------------------------------------------------
 Hartree-Fock
 using 6 threads for integral computing
 -------------------------------------------------------
 OpenMP Integral computing Module                
 Release: version 2.0, May 2017, Q-Chem Inc. Pleasanton 
 -------------------------------------------------------
 A restricted SCF calculation will be
 performed using DIIS
 SCF converges when DIIS error is below 1.0e-08
 ---------------------------------------
  Cycle       Energy         DIIS error
 ---------------------------------------
    1   -1243.4737509645      2.99e-02  
    2   -1236.7807868838      3.44e-03  
    3   -1237.0436664195      2.17e-03  
    4   -1237.1537639600      3.95e-04  
    5   -1237.1589938252      1.34e-04  
    6   -1237.1595193612      3.43e-05  
    7   -1237.1595616085      8.27e-06  
    8   -1237.1595660844      2.75e-06  
    9   -1237.1595665786      9.15e-07  
   10   -1237.1595666401      3.40e-07  
   11   -1237.1595666461      1.03e-07  
   12   -1237.1595666469      3.76e-08  
   13   -1237.1595666470      1.32e-08  
   14   -1237.1595666470      3.86e-09  Convergence criterion met
 ---------------------------------------
 SCF time:   CPU 937.64s  wall 165.00s 
 SCF   energy in the final basis set =    -1237.1595666470
 Total energy in the final basis set =    -1237.1595666470

 Components of the MP2 correlation energy:
        aaaa  correlation energy =        -0.3723525732 au
        abab  correlation energy =        -2.1304785514 au
        bbbb  correlation energy =        -0.3723525732 au
        non-Brillouin singles    =        -0.0000000000 au

 Total  MP2   correlation energy =                    -2.87518370 au
        MP2         total energy =                 -1240.03475034 au
  Entering Z-vector solver.
   1         0           1      0.000165    0.000165
   2         0           1      0.000056    0.000056
   3         0           1      0.000018    0.000018
   4         0           1      0.000006    0.000006
   5         0           1      0.000002    0.000002
   6         1           0      0.000000    0.000000    Roots Converged

 --------------------------------------------------------------

                    Orbital Energies (a.u.)
 --------------------------------------------------------------

 Alpha MOs
 -- Occupied --
-92.2873 -20.6576 -20.6418 -20.5919 -20.5907 -20.5649 -20.5451 -11.3247
-11.2869 -11.2696 -11.2470 -11.2437 -11.2406 -11.2400 -11.2393 -11.2339
-11.2202  -9.2544  -6.9402  -6.9399  -6.9397  -1.5672  -1.4319  -1.4160
 -1.3957  -1.3697  -1.3513  -1.1564  -1.0905  -1.0391  -1.0221  -0.9366
 -0.9306  -0.9140  -0.8606  -0.8423  -0.8088  -0.7867  -0.7757  -0.7350
 -0.7319  -0.7086  -0.6965  -0.6732  -0.6668  -0.6558  -0.6479  -0.6330
 -0.6236  -0.6047  -0.6033  -0.5995  -0.5870  -0.5772  -0.5723  -0.5592
 -0.5540  -0.5427  -0.5355  -0.5255  -0.5216  -0.5123  -0.5093  -0.4987
 -0.4946  -0.4861  -0.4823  -0.4712  -0.4612  -0.4594  -0.4314  -0.4208
 -- Virtual --
  0.0342   0.0402   0.0438   0.0482   0.0565   0.0613   0.0670   0.0721
  0.0769   0.0810   0.0866   0.0898   0.0971   0.1042   0.1076   0.1091
  0.1137   0.1187   0.1224   0.1322   0.1379   0.1467   0.1546   0.1584
  0.1628   0.1675   0.1709   0.1712   0.1745   0.1818   0.1843   0.1868
  0.1906   0.1942   0.1972   0.2004   0.2051   0.2077   0.2114   0.2127
  0.2158   0.2176   0.2217   0.2234   0.2276   0.2310   0.2356   0.2401
  0.2432   0.2473   0.2515   0.2560   0.2592   0.2605   0.2641   0.2697
  0.2733   0.2771   0.2828   0.2902   0.2993   0.3009   0.3069   0.3093
  0.3128   0.3191   0.3299   0.3301   0.3332   0.3421   0.3462   0.3531
  0.3566   0.3608   0.3636   0.3665   0.3714   0.3757   0.3771   0.3819
  0.3864   0.3900   0.3965   0.3988   0.4030   0.4044   0.4099   0.4150
  0.4182   0.4230   0.4258   0.4327   0.4401   0.4405   0.4448   0.4482
  0.4567   0.4571   0.4623   0.4629   0.4692   0.4728   0.4742   0.4783
  0.4828   0.4864   0.4904   0.4953   0.4975   0.5000   0.5089   0.5123
  0.5183   0.5231   0.5348   0.5438   0.5473   0.5581   0.5685   0.5753
  0.5812   0.5930   0.6023   0.6074   0.6143   0.6256   0.6276   0.6318
  0.6510   0.6582   0.6746   0.6763   0.6994   0.7099   0.7164   0.7257
  0.7410   0.7451   0.7602   0.7692   0.7764   0.7786   0.8095   0.8184
  0.8266   0.8328   0.8462   0.8558   0.8707   0.8850   0.8951   0.9031
  0.9081   0.9131   0.9148   0.9185   0.9279   0.9367   0.9430   0.9464
  0.9520   0.9618   0.9639   0.9734   0.9782   0.9786   0.9827   0.9887
  0.9907   0.9995   1.0045   1.0099   1.0164   1.0278   1.0354   1.0530
  1.0698   1.0910   1.0988   1.1348   1.1526   1.1568   1.1728   1.1901
  1.1988   1.2165   1.2276   1.2389   1.2575   1.2711   1.2866   1.2913
  1.3128   1.3215   1.3293   1.3398   1.3539   1.3714   1.3797   1.3871
  1.4060   1.4096   1.4159   1.4377   1.4448   1.4518   1.4587   1.4690
  1.4860   1.5024   1.5070   1.5200   1.5270   1.5433   1.5476   1.5651
  1.5714   1.5834   1.5911   1.6118   1.6281   1.6509   1.6641   1.6667
  1.6943   1.7116   1.7248   1.7480   1.7521   1.7605   1.7711   1.7939
  1.7967   1.8084   1.8146   1.8264   1.8289   1.8487   1.8518   1.8551
  1.8577   1.8672   1.8795   1.8837   1.8952   1.9048   1.9121   1.9144
  1.9306   1.9346   1.9380   1.9463   1.9587   1.9642   1.9717   1.9767
  1.9884   1.9935   1.9994   2.0329   2.0367   2.0430   2.0601   2.0639
  2.0756   2.0899   2.1172   2.1214   2.1251   2.1280   2.1506   2.1585
  2.1639   2.1686   2.1879   2.1951   2.2128   2.2245   2.2392   2.2440
  2.2585   2.2809   2.3055   2.3222   2.3268   2.3478   2.3589   2.3750
  2.3864   2.3952   2.4134   2.4279   2.4347   2.4631   2.4902   2.4963
  2.5101   2.5376   2.5466   2.5526   2.5757   2.5815   2.6071   2.6401
  2.6460   2.6717   2.6867   2.6960   2.7211   2.7390   2.7597   2.7708
  2.8029   2.8284   2.8377   2.8574   2.8635   2.8772   2.8818   2.8892
  2.9200   2.9292   2.9387   2.9656   2.9792   2.9821   2.9951   3.0051
  3.0176   3.0351   3.0482   3.0562   3.0761   3.0788   3.0993   3.1099
  3.1183   3.1332   3.1426   3.1536   3.1585   3.1742   3.1751   3.1843
  3.1929   3.2067   3.2206   3.2363   3.2507   3.2669   3.2768   3.2981
  3.3214   3.3250   3.3388   3.3655   3.3702   3.3766   3.3885   3.4035
  3.4174   3.4214   3.4434   3.4587   3.4766   3.4874   3.5038   3.5070
  3.5220   3.5299   3.5506   3.5652   3.5714   3.5904   3.6037   3.6351
  3.6404   3.6535   3.6862   3.7559   3.7566   3.7836   3.8186   3.8793
  3.9215   3.9724   3.9930   4.0266   4.1892   4.2026   4.2085   4.2133
  4.2215   4.2280   4.2561   4.2712   4.3034   4.3134   4.3457   4.3848
  4.4331   4.4770   4.4858   4.5477   4.5624   4.6524   4.6877   4.7413
  4.7451   4.7941   4.8731   5.5403   5.5541   5.5845   5.6196   5.6490
  5.6832   5.7013   5.7108   5.7176   5.7499   5.8784   5.9251   5.9788
  5.9951   6.0241   6.0467   6.2241   6.2667   8.8214  18.3805  18.4138
 18.5582  24.9524  25.0068  25.0270  25.0392  25.0540  25.0686  25.0911
 25.1228  25.1367  25.1605  51.5387  51.5772  51.6036  51.6421  51.6553
 51.6825 192.5939
 --------------------------------------------------------------

          Ground-State Mulliken Net Atomic Charges

     Atom                 Charge (a.u.)
  ----------------------------------------
      1 C                     0.406080
      2 H                     0.367523
      3 C                    -0.659359
      4 H                     0.278351
      5 O                    -0.109494
      6 C                    -0.989010
      7 H                     0.308173
      8 H                     0.249617
      9 C                     0.492644
     10 H                     0.186484
     11 C                    -0.955613
     12 H                     0.196508
     13 H                     0.166874
     14 O                    -0.182188
     15 C                    -0.777007
     16 H                     0.198129
     17 H                     0.170507
     18 C                    -0.486745
     19 H                     0.177359
     20 H                     0.202314
     21 C                     0.629571
     22 C                    -0.884778
     23 C                    -0.697872
     24 H                     0.195449
     25 O                    -0.213976
     26 H                     0.187379
     27 H                     0.299949
     28 H                     0.235170
     29 H                     0.187233
     30 H                     0.164953
     31 H                     0.138569
     32 H                     0.238156
     33 S                     0.146616
     34 O                     0.041834
     35 O                    -0.012385
     36 O                    -0.197690
     37 H                     0.300674
  ----------------------------------------
  Sum of atomic charges =     0.000000

 -----------------------------------------------------------------
                    Cartesian Multipole Moments
 -----------------------------------------------------------------
    Charge (ESU x 10^10)
                 0.0000
    Dipole Moment (Debye)
         X       1.4668      Y       2.0858      Z      -1.0817
       Tot       2.7699
    Quadrupole Moments (Debye-Ang)
        XX    -113.4622     XY      15.4877     YY    -115.7800
        XZ      -2.6319     YZ      10.1426     ZZ    -116.8541
    Octopole Moments (Debye-Ang^2)
       XXX      -5.7912    XXY      -2.8156    XYY     -36.8505
       YYY     -20.5556    XXZ       3.4787    XYZ     -13.7555
       YYZ      -8.3734    XZZ      21.3203    YZZ     -18.9483
       ZZZ       1.5250
    Hexadecapole Moments (Debye-Ang^3)
      XXXX   -3357.7234   XXXY     215.2404   XXYY    -876.2954
      XYYY      98.0178   YYYY   -2173.2068   XXXZ      -5.3923
      XXYZ      92.0980   XYYZ      12.4613   YYYZ      21.8608
      XXZZ    -658.0314   XYZZ      37.0899   YYZZ    -476.5083
      XZZZ      21.3865   YZZZ      13.5464   ZZZZ    -660.2192
 -----------------------------------------------------------------
 DrvMan is completing analytic gradient of the MP2 energy
 MP2 relaxed dipole moment
            1
    1   0.5770710
    2   0.8206331
    3  -0.4255739
	Magnitude:	 1.090 au	 2.770 Debye
 MP2 energy read as -1240.034750
 Full Analytical Gradient of MP2 Energy (in au.)
             1             2             3             4             5
    1    0.00037729    0.00008886   -0.00003562    0.00005068    0.00023325
    2   -0.00015220    0.00010761    0.00086702   -0.00009209    0.00012073
    3   -0.00063087    0.00016234    0.00050312   -0.00014931    0.00026201
             6             7             8             9            10
    1    0.00012097   -0.00008680   -0.00002058    0.00026036   -0.00006808
    2   -0.00000735   -0.00015758    0.00026113   -0.00003136   -0.00001233
    3   -0.00082708    0.00051816    0.00038970    0.00032885   -0.00010137
            11            12            13            14            15
    1   -0.00047679    0.00006395    0.00013095    0.00005362   -0.00131370
    2   -0.00003098   -0.00004134    0.00011886   -0.00002275   -0.00091764
    3   -0.00014092   -0.00000796   -0.00002106    0.00008656   -0.00032383
            16            17            18            19            20
    1    0.00085120    0.00011705   -0.00041517    0.00005503    0.00006231
    2    0.00056055    0.00007110   -0.00110769    0.00046179    0.00025687
    3   -0.00009284    0.00004185    0.00053566    0.00026855   -0.00048123
            21            22            23            24            25
    1    0.00174927    0.00006357   -0.00137466    0.00011630   -0.00033747
    2   -0.00042530    0.00019107   -0.00036994    0.00022868    0.00124744
    3    0.00021808    0.00020716   -0.00016499   -0.00015869    0.00025727
            26            27            28            29            30
    1    0.00002199    0.00040837   -0.00012459   -0.00008242   -0.00028082
    2   -0.00016645   -0.00105565    0.00023093   -0.00009182    0.00022697
    3   -0.00007597   -0.00008595   -0.00012380    0.00006767    0.00004531
            31            32            33            34            35
    1   -0.00013897    0.00000003    0.00109463   -0.00129734    0.00017553
    2   -0.00012466   -0.00001364   -0.00407967    0.00222751    0.00152458
    3   -0.00015837   -0.00001404   -0.00480435    0.00088897    0.00328677
            36            37
    1   -0.00020920    0.00016701
    2    0.00027669   -0.00007906
    3    0.00040881   -0.00011420
 Gradient time:  CPU 0.28 s  wall 0.11 s
    ==================================================
         Total gradient calculations so far = 10
    ==================================================
 ----------------------------------------------------------------
             Standard Nuclear Orientation (Angstroms)
    I     Atom           X                Y                Z
 ----------------------------------------------------------------
    1      C      -0.0559900000     1.3210171000     0.2270087000
    2      H      -0.0325719000     0.8769143000     1.2312388000
    3      C       0.1449336000     0.1880905000    -0.7784936000
    4      H       0.0804932000     0.5859369000    -1.7972743000
    5      O      -0.9793053000    -0.7735883000    -0.7942823000
    6      C       1.4611771000    -0.5522019000    -0.5892336000
    7      H       1.4945754000    -1.0168416000     0.4034148000
    8      H       1.5278103000    -1.3574597000    -1.3307301000
    9      C       2.6546649000     0.3974536000    -0.7133605000
   10      H       2.6588676000     0.8329070000    -1.7257913000
   11      C       3.9752412000    -0.3583411000    -0.5605198000
   12      H       4.0390479000    -1.1456371000    -1.3173840000
   13      H       4.8136840000     0.3355089000    -0.7183681000
   14      O       4.0990991000    -1.0247201000     0.6921102000
   15      C       2.4990122000     1.5398522000     0.2911896000
   16      H       3.3296002000     2.2504973000     0.1885490000
   17      H       2.5267325000     1.1400136000     1.3149021000
   18      C       1.1643427000     2.2545328000     0.0780316000
   19      H       1.0631730000     3.0895091000     0.7794250000
   20      H       1.1464404000     2.6887900000    -0.9328465000
   21      C      -1.3437555000     2.1747450000     0.1012980000
   22      C      -1.6389635000     2.8231238000     1.4623151000
   23      C      -2.6318161000     1.4892804000    -0.3688079000
   24      H      -2.8637566000     0.6184040000     0.2560204000
   25      O      -2.6332183000     1.1481721000    -1.7521458000
   26      H      -3.4473146000     2.2082724000    -0.2370312000
   27      H      -2.2831828000     0.2538218000    -1.8003627000
   28      H      -1.1445945000     2.9644313000    -0.6381453000
   29      H      -1.9769394000     2.0591286000     2.1728144000
   30      H      -2.4251639000     3.5798903000     1.3741902000
   31      H      -0.7543044000     3.3062358000     1.8862259000
   32      H       4.2150290000    -0.3508662000     1.3676620000
   33      S      -1.1308009000    -1.8834032000     0.3680005000
   34      O      -0.3950320000    -3.0663398000    -0.0015106000
   35      O      -1.0055332000    -1.2710594000     1.6628894000
   36      O      -2.7041005000    -2.1559221000     0.1491565000
   37      H      -2.8116570000    -2.7814786000    -0.5827245000
 ----------------------------------------------------------------
 Nuclear Repulsion Energy =  1625.8952968005 hartrees
 There are       72 alpha and       72 beta electrons
 ------------------------------------------------------------------------------
         Vec  Conv   RNorm       Lowest eigenvalues (eV/Hartrees)
 ------------------------------------------------------------------------------
     4     5     0  3.46e-02    -2.08947 (-0.07679) 
 ----------------------------------------------------------------
             Standard Nuclear Orientation (Angstroms)
    I     Atom           X                Y                Z
 ----------------------------------------------------------------
    1      C      -0.0554588301     1.3206004411     0.2270901607
    2      H      -0.0329402129     0.8758705921     1.2311597771
    3      C       0.1462407067     0.1885725812    -0.7793310096
    4      H       0.0805312385     0.5860086724    -1.7976242418
    5      O      -0.9797846850    -0.7738913851    -0.7945188528
    6      C       1.4604891082    -0.5523138732    -0.5891280070
    7      H       1.4942395416    -1.0164223525     0.4035763338
    8      H       1.5275403107    -1.3568970028    -1.3302566971
    9      C       2.6538848243     0.3976304478    -0.7130586520
   10      H       2.6587045114     0.8330155689    -1.7258297698
   11      C       3.9750277935    -0.3584212199    -0.5604533019
   12      H       4.0388813911    -1.1457041403    -1.3175031896
   13      H       4.8136101452     0.3356799678    -0.7184336648
   14      O       4.0989606785    -1.0247496483     0.6921984402
   15      C       2.4988003990     1.5398610629     0.2912749817
   16      H       3.3296876583     2.2506308879     0.1886075444
   17      H       2.5268313573     1.1401092944     1.3148446408
   18      C       1.1656311274     2.2543744196     0.0779058263
   19      H       1.0629429340     3.0896394782     0.7795832021
   20      H       1.1463987721     2.6887395338    -0.9326668357
   21      C      -1.3445459780     2.1753028080     0.1014447566
   22      C      -1.6390140491     2.8229572964     1.4625464869
   23      C      -2.6326201418     1.4896727084    -0.3688741760
   24      H      -2.8638893823     0.6182232463     0.2559949549
   25      O      -2.6332994974     1.1481915523    -1.7520277110
   26      H      -3.4465627800     2.2079042133    -0.2370494120
   27      H      -2.2830913426     0.2535855145    -1.8004887979
   28      H      -1.1443347554     2.9640859097    -0.6382548140
   29      H      -1.9768404451     2.0591887993     2.1727412787
   30      H      -2.4248394871     3.5794711460     1.3738348003
   31      H      -0.7542848198     3.3061108589     1.8861524252
   32      H       4.2150188467    -0.3508567799     1.3676280633
   33      S      -1.1303394731    -1.8858277136     0.3659542867
   34      O      -0.3956028109    -3.0651159253    -0.0011161011
   35      O      -1.0053921899    -1.2702111678     1.6644038524
   36      O      -2.7041616836    -2.1554985356     0.1492215284
   37      H      -2.8114725448    -2.7814789931    -0.5827394103
 ----------------------------------------------------------------
 Nuclear Repulsion Energy =  1625.8101887745 hartrees
 There are       72 alpha and       72 beta electrons
 Applying Cartesian multipole field
    Component          Value
    ---------          -----
     (2,0,0)        1.00000E-11
     (0,2,0)        2.00000E-11
     (0,0,2)       -3.00000E-11
 Nucleus-field energy     =     0.0000000431 hartrees
 Requested basis set is 6-311++G(d,p)
 There are 209 shells and 522 basis functions
 A cutoff of  1.0D-14 yielded  18560 shell pairs
 There are    115642 function pairs (    122875 Cartesian)
 Smallest overlap matrix eigenvalue = 1.14E-06
 Guess from superposition of atomic densities
 Warning:  Energy on first SCF cycle will be non-variational
 SAD guess density has 144.000000 electrons

 -----------------------------------------------------------------------
  General SCF calculation program by
  Eric Jon Sundstrom, Paul Horn, Yuezhi Mao, Dmitri Zuev, Alec White,
  David Stuck, Shaama M.S., Shane Yost, Joonho Lee, David Small,
  Daniel Levine, Susi Lehtola, Hugh Burton, Evgeny Epifanovsky
 -----------------------------------------------------------------------
 Hartree-Fock
 using 6 threads for integral computing
 -------------------------------------------------------
 OpenMP Integral computing Module                
 Release: version 2.0, May 2017, Q-Chem Inc. Pleasanton 
 -------------------------------------------------------
 A restricted SCF calculation will be
 performed using DIIS
 SCF converges when DIIS error is below 1.0e-08
 ---------------------------------------
  Cycle       Energy         DIIS error
 ---------------------------------------
    1   -1243.4749437983      2.99e-02  
    2   -1236.7810966635      3.44e-03  
    3   -1237.0440329435      2.17e-03  
    4   -1237.1538507512      3.94e-04  
    5   -1237.1590748882      1.34e-04  
    6   -1237.1595993961      3.44e-05  
    7   -1237.1596417066      8.28e-06  
    8   -1237.1596461901      2.76e-06  
    9   -1237.1596466858      9.20e-07  
   10   -1237.1596467480      3.43e-07  
   11   -1237.1596467542      1.03e-07  
   12   -1237.1596467552      3.76e-08  
   13   -1237.1596467550      1.30e-08  
   14   -1237.1596467551      3.59e-09  Convergence criterion met
 ---------------------------------------
 SCF time:   CPU 936.41s  wall 164.00s 
 SCF   energy in the final basis set =    -1237.1596467551
 Total energy in the final basis set =    -1237.1596467551

 Components of the MP2 correlation energy:
        aaaa  correlation energy =        -0.3723407436 au
        abab  correlation energy =        -2.1303943251 au
        bbbb  correlation energy =        -0.3723407436 au
        non-Brillouin singles    =        -0.0000000000 au

 Total  MP2   correlation energy =                    -2.87507581 au
        MP2         total energy =                 -1240.03472257 au
  Entering Z-vector solver.
   1         0           1      0.000165    0.000165
   2         0           1      0.000056    0.000056
   3         0           1      0.000018    0.000018
   4         0           1      0.000006    0.000006
   5         0           1      0.000002    0.000002
   6         1           0      0.000000    0.000000    Roots Converged

 --------------------------------------------------------------

                    Orbital Energies (a.u.)
 --------------------------------------------------------------

 Alpha MOs
 -- Occupied --
-92.2871 -20.6575 -20.6412 -20.5923 -20.5902 -20.5650 -20.5449 -11.3245
-11.2870 -11.2693 -11.2471 -11.2438 -11.2404 -11.2397 -11.2391 -11.2338
-11.2200  -9.2542  -6.9401  -6.9397  -6.9396  -1.5671  -1.4314  -1.4157
 -1.3956  -1.3698  -1.3512  -1.1564  -1.0901  -1.0395  -1.0221  -0.9364
 -0.9303  -0.9142  -0.8604  -0.8422  -0.8085  -0.7867  -0.7757  -0.7349
 -0.7319  -0.7084  -0.6965  -0.6730  -0.6666  -0.6559  -0.6478  -0.6329
 -0.6235  -0.6047  -0.6033  -0.5995  -0.5870  -0.5772  -0.5724  -0.5591
 -0.5540  -0.5426  -0.5355  -0.5254  -0.5217  -0.5126  -0.5094  -0.4989
 -0.4946  -0.4859  -0.4826  -0.4711  -0.4609  -0.4591  -0.4311  -0.4209
 -- Virtual --
  0.0342   0.0402   0.0438   0.0482   0.0565   0.0613   0.0670   0.0721
  0.0769   0.0810   0.0867   0.0899   0.0972   0.1042   0.1076   0.1091
  0.1137   0.1188   0.1224   0.1322   0.1379   0.1467   0.1546   0.1584
  0.1628   0.1675   0.1709   0.1712   0.1745   0.1817   0.1843   0.1868
  0.1907   0.1942   0.1972   0.2004   0.2051   0.2077   0.2114   0.2127
  0.2158   0.2177   0.2218   0.2235   0.2276   0.2310   0.2357   0.2401
  0.2432   0.2473   0.2515   0.2560   0.2592   0.2606   0.2641   0.2696
  0.2733   0.2771   0.2828   0.2901   0.2994   0.3009   0.3070   0.3091
  0.3129   0.3191   0.3300   0.3301   0.3332   0.3421   0.3462   0.3531
  0.3568   0.3608   0.3637   0.3665   0.3715   0.3757   0.3771   0.3820
  0.3865   0.3901   0.3966   0.3988   0.4030   0.4046   0.4100   0.4150
  0.4182   0.4232   0.4258   0.4328   0.4400   0.4405   0.4447   0.4482
  0.4568   0.4572   0.4623   0.4630   0.4692   0.4729   0.4742   0.4784
  0.4829   0.4866   0.4904   0.4954   0.4976   0.5000   0.5088   0.5124
  0.5183   0.5231   0.5347   0.5438   0.5472   0.5582   0.5686   0.5754
  0.5814   0.5930   0.6022   0.6075   0.6143   0.6257   0.6278   0.6319
  0.6511   0.6583   0.6748   0.6763   0.6994   0.7099   0.7166   0.7256
  0.7409   0.7450   0.7601   0.7694   0.7765   0.7786   0.8098   0.8185
  0.8265   0.8324   0.8464   0.8561   0.8710   0.8852   0.8954   0.9031
  0.9083   0.9131   0.9150   0.9187   0.9280   0.9368   0.9430   0.9467
  0.9521   0.9619   0.9640   0.9735   0.9784   0.9787   0.9829   0.9886
  0.9910   0.9998   1.0048   1.0102   1.0168   1.0280   1.0356   1.0531
  1.0698   1.0906   1.0991   1.1347   1.1527   1.1567   1.1729   1.1903
  1.1987   1.2167   1.2276   1.2389   1.2575   1.2707   1.2864   1.2915
  1.3129   1.3216   1.3296   1.3397   1.3540   1.3715   1.3796   1.3869
  1.4060   1.4094   1.4157   1.4378   1.4451   1.4519   1.4590   1.4690
  1.4862   1.5022   1.5071   1.5201   1.5272   1.5433   1.5479   1.5655
  1.5714   1.5836   1.5911   1.6119   1.6284   1.6511   1.6643   1.6667
  1.6944   1.7117   1.7249   1.7484   1.7522   1.7605   1.7710   1.7941
  1.7970   1.8088   1.8148   1.8268   1.8293   1.8486   1.8523   1.8549
  1.8573   1.8671   1.8793   1.8835   1.8951   1.9048   1.9117   1.9143
  1.9304   1.9352   1.9384   1.9466   1.9589   1.9644   1.9718   1.9766
  1.9884   1.9935   1.9996   2.0330   2.0369   2.0434   2.0604   2.0640
  2.0756   2.0901   2.1171   2.1216   2.1250   2.1280   2.1508   2.1588
  2.1643   2.1687   2.1879   2.1958   2.2131   2.2244   2.2398   2.2442
  2.2590   2.2811   2.3057   2.3221   2.3268   2.3480   2.3591   2.3750
  2.3866   2.3948   2.4133   2.4279   2.4350   2.4631   2.4909   2.4966
  2.5109   2.5377   2.5472   2.5530   2.5763   2.5822   2.6076   2.6403
  2.6464   2.6719   2.6867   2.6969   2.7216   2.7391   2.7597   2.7708
  2.8024   2.8287   2.8377   2.8580   2.8637   2.8776   2.8820   2.8896
  2.9211   2.9299   2.9395   2.9661   2.9794   2.9824   2.9955   3.0055
  3.0181   3.0354   3.0484   3.0565   3.0763   3.0791   3.0994   3.1098
  3.1178   3.1341   3.1423   3.1537   3.1579   3.1741   3.1749   3.1844
  3.1930   3.2063   3.2204   3.2364   3.2510   3.2667   3.2771   3.2978
  3.3207   3.3245   3.3387   3.3653   3.3700   3.3769   3.3884   3.4037
  3.4177   3.4216   3.4433   3.4584   3.4770   3.4880   3.5024   3.5070
  3.5220   3.5297   3.5505   3.5648   3.5720   3.5907   3.6040   3.6346
  3.6407   3.6534   3.6865   3.7559   3.7568   3.7841   3.8191   3.8787
  3.9219   3.9722   3.9925   4.0262   4.1896   4.2032   4.2092   4.2141
  4.2229   4.2287   4.2580   4.2722   4.3038   4.3135   4.3462   4.3849
  4.4329   4.4769   4.4858   4.5475   4.5631   4.6551   4.6874   4.7415
  4.7456   4.7926   4.8717   5.5403   5.5543   5.5841   5.6201   5.6488
  5.6833   5.7016   5.7112   5.7179   5.7510   5.8780   5.9259   5.9787
  5.9944   6.0243   6.0447   6.2241   6.2683   8.8215  18.3801  18.4139
 18.5590  24.9546  25.0057  25.0261  25.0404  25.0541  25.0695  25.0914
 25.1236  25.1383  25.1616  51.5387  51.5774  51.6039  51.6422  51.6556
 51.6830 192.5941
 --------------------------------------------------------------

          Ground-State Mulliken Net Atomic Charges

     Atom                 Charge (a.u.)
  ----------------------------------------
      1 C                     0.405064
      2 H                     0.367861
      3 C                    -0.650945
      4 H                     0.278628
      5 O                    -0.111190
      6 C                    -0.994121
      7 H                     0.308690
      8 H                     0.249276
      9 C                     0.489902
     10 H                     0.186602
     11 C                    -0.956009
     12 H                     0.196454
     13 H                     0.166852
     14 O                    -0.182037
     15 C                    -0.777783
     16 H                     0.198498
     17 H                     0.170253
     18 C                    -0.481237
     19 H                     0.177045
     20 H                     0.202083
     21 C                     0.625742
     22 C                    -0.884379
     23 C                    -0.696183
     24 H                     0.195324
     25 O                    -0.214755
     26 H                     0.187310
     27 H                     0.299834
     28 H                     0.234813
     29 H                     0.187245
     30 H                     0.164813
     31 H                     0.138566
     32 H                     0.238172
     33 S                     0.146375
     34 O                     0.045082
     35 O                    -0.015063
     36 O                    -0.197129
     37 H                     0.300350
  ----------------------------------------
  Sum of atomic charges =     0.000000

 -----------------------------------------------------------------
                    Cartesian Multipole Moments
 -----------------------------------------------------------------
    Charge (ESU x 10^10)
                -0.0000
    Dipole Moment (Debye)
         X       1.4811      Y       2.0717      Z      -1.0874
       Tot       2.7692
    Quadrupole Moments (Debye-Ang)
        XX    -113.4420     XY      15.4947     YY    -115.6989
        XZ      -2.6285     YZ      10.1415     ZZ    -116.8660
    Octopole Moments (Debye-Ang^2)
       XXX      -5.6312    XXY      -2.8111    XYY     -36.8988
       YYY     -20.8066    XXZ       3.5281    XYZ     -13.7770
       YYZ      -8.3847    XZZ      21.3619    YZZ     -18.8918
       ZZZ       1.5075
    Hexadecapole Moments (Debye-Ang^3)
      XXXX   -3356.8545   XXXY     215.1476   XXYY    -876.1043
      XYYY      98.0425   YYYY   -2172.2988   XXXZ      -5.4194
      XXYZ      92.0402   XYYZ      12.4471   YYYZ      21.7789
      XXZZ    -658.0571   XYZZ      37.0073   YYZZ    -476.5104
      XZZZ      21.2893   YZZZ      13.6293   ZZZZ    -660.3590
 -----------------------------------------------------------------
 DrvMan is completing analytic gradient of the MP2 energy
 MP2 relaxed dipole moment
            1
    1   0.5827224
    2   0.8150760
    3  -0.4278335
	Magnitude:	 1.089 au	 2.769 Debye
 MP2 energy read as -1240.034723
 Full Analytical Gradient of MP2 Energy (in au.)
             1             2             3             4             5
    1    0.00081633   -0.00004417    0.00255688   -0.00013206   -0.00063712
    2   -0.00101206    0.00002511    0.00008535   -0.00004849   -0.00014199
    3   -0.00007822    0.00018056   -0.00085261    0.00039207    0.00028469
             6             7             8             9            10
    1   -0.00181881    0.00013614   -0.00006163   -0.00077118    0.00008757
    2    0.00044413    0.00000792    0.00021289    0.00010065    0.00002483
    3    0.00035507   -0.00013602    0.00017191    0.00016965   -0.00017559
            11            12            13            14            15
    1    0.00006630    0.00006618    0.00024027    0.00004190    0.00027615
    2   -0.00018879   -0.00009440    0.00016326    0.00002373    0.00011338
    3    0.00013138   -0.00009717   -0.00005185    0.00006152    0.00000622
            16            17            18            19            20
    1    0.00000647    0.00007379    0.00145000   -0.00007896   -0.00009582
    2    0.00004635    0.00002616   -0.00033514    0.00033212   -0.00003079
    3   -0.00000397   -0.00007046   -0.00053679    0.00026445    0.00013509
            21            22            23            24            25
    1   -0.00187174   -0.00033221   -0.00113573   -0.00001584   -0.00003744
    2    0.00108759   -0.00001284    0.00097129   -0.00026805    0.00019146
    3    0.00013394    0.00031809   -0.00012029    0.00006102    0.00016408
            26            27            28            29            30
    1    0.00091215    0.00009550    0.00003261    0.00004565    0.00016665
    2   -0.00073828   -0.00030227   -0.00017041    0.00016253   -0.00020314
    3   -0.00006351   -0.00019725    0.00003529   -0.00015672   -0.00010404
            31            32            33            34            35
    1   -0.00004807   -0.00000309    0.00197222   -0.00246165    0.00030249
    2   -0.00003195   -0.00002738   -0.00789820    0.00436287    0.00257150
    3   -0.00004563   -0.00004526   -0.00691830    0.00145388    0.00499949
            36            37
    1   -0.00006771    0.00026798
    2    0.00071220   -0.00016115
    3    0.00051670   -0.00018141
 Gradient time:  CPU 0.28 s  wall 0.11 s
 ----------------------------------------------------------------
             Standard Nuclear Orientation (Angstroms)
    I     Atom           X                Y                Z
 ----------------------------------------------------------------
    1      C      -0.0565211699     1.3214337589     0.2269272393
    2      H      -0.0322035871     0.8779580079     1.2313178229
    3      C       0.1436264933     0.1876084188    -0.7776561904
    4      H       0.0804551615     0.5858651276    -1.7969243582
    5      O      -0.9788259150    -0.7732852149    -0.7940457472
    6      C       1.4618650918    -0.5520899268    -0.5893391930
    7      H       1.4949112584    -1.0172608475     0.4032532662
    8      H       1.5280802893    -1.3580223972    -1.3312035029
    9      C       2.6554449757     0.3972767522    -0.7136623480
   10      H       2.6590306886     0.8327984311    -1.7257528302
   11      C       3.9754546065    -0.3582609801    -0.5605862981
   12      H       4.0392144089    -1.1455700597    -1.3172648104
   13      H       4.8137578548     0.3353378322    -0.7183025352
   14      O       4.0992375215    -1.0246905517     0.6920219598
   15      C       2.4992240010     1.5398433371     0.2911042183
   16      H       3.3295127417     2.2503637121     0.1884904556
   17      H       2.5266336427     1.1399179056     1.3149595592
   18      C       1.1630542726     2.2546911804     0.0781573737
   19      H       1.0634030660     3.0893787218     0.7792667979
   20      H       1.1464820279     2.6888404662    -0.9330261643
   21      C      -1.3429650220     2.1741871920     0.1011512434
   22      C      -1.6389129509     2.8232903036     1.4620837131
   23      C      -2.6310120582     1.4888880916    -0.3687416240
   24      H      -2.8636238177     0.6185847537     0.2560458451
   25      O      -2.6331371026     1.1481526477    -1.7522638890
   26      H      -3.4480664200     2.2086405867    -0.2370129880
   27      H      -2.2832742574     0.2540580855    -1.8002366021
   28      H      -1.1448542446     2.9647766903    -0.6380357860
   29      H      -1.9770383549     2.0590684007     2.1728875213
   30      H      -2.4254883129     3.5803094540     1.3745455997
   31      H      -0.7543239802     3.3063607411     1.8862993748
   32      H       4.2150391533    -0.3508756201     1.3676959367
   33      S      -1.1312623269    -1.8809786864     0.3700467133
   34      O      -0.3944611891    -3.0675636747    -0.0019050989
   35      O      -1.0056742101    -1.2719076322     1.6613749476
   36      O      -2.7040393164    -2.1563456644     0.1490914716
   37      H      -2.8118414552    -2.7814782069    -0.5827095897
 ----------------------------------------------------------------
 Nuclear Repulsion Energy =  1625.9817631461 hartrees
 There are       72 alpha and       72 beta electrons
 Applying Cartesian multipole field
    Component          Value
    ---------          -----
     (2,0,0)        1.00000E-11
     (0,2,0)        2.00000E-11
     (0,0,2)       -3.00000E-11
 Nucleus-field energy     =     0.0000000431 hartrees
 Requested basis set is 6-311++G(d,p)
 There are 209 shells and 522 basis functions
 A cutoff of  1.0D-14 yielded  18560 shell pairs
 There are    115639 function pairs (    122872 Cartesian)
 Smallest overlap matrix eigenvalue = 1.14E-06
 Guess from superposition of atomic densities
 Warning:  Energy on first SCF cycle will be non-variational
 SAD guess density has 144.000000 electrons

 -----------------------------------------------------------------------
  General SCF calculation program by
  Eric Jon Sundstrom, Paul Horn, Yuezhi Mao, Dmitri Zuev, Alec White,
  David Stuck, Shaama M.S., Shane Yost, Joonho Lee, David Small,
  Daniel Levine, Susi Lehtola, Hugh Burton, Evgeny Epifanovsky
 -----------------------------------------------------------------------
 Hartree-Fock
 using 6 threads for integral computing
 -------------------------------------------------------
 OpenMP Integral computing Module                
 Release: version 2.0, May 2017, Q-Chem Inc. Pleasanton 
 -------------------------------------------------------
 A restricted SCF calculation will be
 performed using DIIS
 SCF converges when DIIS error is below 1.0e-08
 ---------------------------------------
  Cycle       Energy         DIIS error
 ---------------------------------------
    1   -1243.4791863484      2.99e-02  
    2   -1236.7812072100      3.44e-03  
    3   -1237.0439976238      2.17e-03  
    4   -1237.1539246158      3.94e-04  
    5   -1237.1591475020      1.34e-04  
    6   -1237.1596724663      3.43e-05  
    7   -1237.1597146936      8.29e-06  
    8   -1237.1597191787      2.77e-06  
    9   -1237.1597196778      9.38e-07  
   10   -1237.1597197404      3.61e-07  
   11   -1237.1597197470      1.09e-07  
   12   -1237.1597197479      4.16e-08  
   13   -1237.1597197480      1.56e-08  
   14   -1237.1597197481      5.19e-09  Convergence criterion met
 ---------------------------------------
 SCF time:   CPU 938.67s  wall 165.00s 
 SCF   energy in the final basis set =    -1237.1597197481
 Total energy in the final basis set =    -1237.1597197481

 Components of the MP2 correlation energy:
        aaaa  correlation energy =        -0.3723279365 au
        abab  correlation energy =        -2.1303505145 au
        bbbb  correlation energy =        -0.3723279365 au
        non-Brillouin singles    =        -0.0000000000 au

 Total  MP2   correlation energy =                    -2.87500639 au
        MP2         total energy =                 -1240.03472614 au
  Entering Z-vector solver.
   1         0           1      0.000165    0.000165
   2         0           1      0.000056    0.000056
   3         0           1      0.000018    0.000018
   4         0           1      0.000006    0.000006
   5         0           1      0.000002    0.000002
   6         1           0      0.000000    0.000000    Roots Converged

 --------------------------------------------------------------

                    Orbital Energies (a.u.)
 --------------------------------------------------------------

 Alpha MOs
 -- Occupied --
-92.2873 -20.6571 -20.6419 -20.5924 -20.5904 -20.5649 -20.5452 -11.3245
-11.2868 -11.2700 -11.2470 -11.2439 -11.2405 -11.2399 -11.2393 -11.2341
-11.2205  -9.2544  -6.9403  -6.9400  -6.9397  -1.5674  -1.4319  -1.4168
 -1.3955  -1.3697  -1.3517  -1.1562  -1.0906  -1.0392  -1.0221  -0.9367
 -0.9307  -0.9143  -0.8607  -0.8425  -0.8091  -0.7869  -0.7758  -0.7350
 -0.7316  -0.7090  -0.6966  -0.6729  -0.6669  -0.6561  -0.6480  -0.6331
 -0.6236  -0.6047  -0.6032  -0.5998  -0.5869  -0.5775  -0.5723  -0.5593
 -0.5550  -0.5431  -0.5352  -0.5256  -0.5215  -0.5122  -0.5091  -0.4988
 -0.4948  -0.4861  -0.4825  -0.4714  -0.4613  -0.4593  -0.4312  -0.4213
 -- Virtual --
  0.0342   0.0404   0.0438   0.0482   0.0565   0.0613   0.0669   0.0721
  0.0769   0.0810   0.0867   0.0897   0.0971   0.1042   0.1076   0.1092
  0.1137   0.1187   0.1223   0.1323   0.1378   0.1469   0.1546   0.1585
  0.1628   0.1675   0.1709   0.1711   0.1745   0.1818   0.1842   0.1867
  0.1905   0.1942   0.1972   0.2004   0.2051   0.2077   0.2113   0.2127
  0.2158   0.2176   0.2217   0.2234   0.2276   0.2309   0.2355   0.2402
  0.2431   0.2472   0.2514   0.2560   0.2593   0.2605   0.2641   0.2698
  0.2733   0.2770   0.2829   0.2901   0.2993   0.3009   0.3067   0.3095
  0.3129   0.3190   0.3298   0.3300   0.3334   0.3420   0.3460   0.3534
  0.3566   0.3607   0.3635   0.3664   0.3711   0.3757   0.3772   0.3820
  0.3865   0.3899   0.3966   0.3988   0.4030   0.4046   0.4099   0.4149
  0.4180   0.4231   0.4259   0.4327   0.4400   0.4406   0.4447   0.4482
  0.4566   0.4570   0.4622   0.4629   0.4692   0.4729   0.4740   0.4783
  0.4827   0.4863   0.4902   0.4953   0.4975   0.4998   0.5088   0.5123
  0.5182   0.5231   0.5346   0.5435   0.5474   0.5582   0.5688   0.5755
  0.5811   0.5930   0.6023   0.6075   0.6142   0.6258   0.6275   0.6317
  0.6509   0.6579   0.6741   0.6761   0.6993   0.7099   0.7167   0.7255
  0.7409   0.7449   0.7600   0.7690   0.7764   0.7786   0.8093   0.8185
  0.8266   0.8328   0.8462   0.8558   0.8706   0.8849   0.8952   0.9030
  0.9084   0.9131   0.9146   0.9184   0.9277   0.9367   0.9429   0.9465
  0.9519   0.9618   0.9640   0.9733   0.9781   0.9784   0.9830   0.9885
  0.9908   0.9995   1.0045   1.0100   1.0164   1.0275   1.0355   1.0529
  1.0696   1.0912   1.0989   1.1348   1.1524   1.1567   1.1731   1.1902
  1.1990   1.2169   1.2274   1.2389   1.2575   1.2710   1.2872   1.2914
  1.3129   1.3215   1.3283   1.3406   1.3538   1.3714   1.3802   1.3882
  1.4059   1.4100   1.4164   1.4379   1.4443   1.4518   1.4581   1.4689
  1.4855   1.5025   1.5075   1.5197   1.5270   1.5431   1.5476   1.5647
  1.5712   1.5832   1.5910   1.6116   1.6280   1.6509   1.6640   1.6667
  1.6941   1.7115   1.7247   1.7478   1.7519   1.7604   1.7715   1.7936
  1.7968   1.8087   1.8144   1.8265   1.8286   1.8487   1.8517   1.8551
  1.8574   1.8671   1.8794   1.8836   1.8951   1.9048   1.9119   1.9141
  1.9307   1.9343   1.9382   1.9464   1.9590   1.9644   1.9721   1.9779
  1.9879   1.9932   1.9990   2.0325   2.0367   2.0432   2.0600   2.0640
  2.0754   2.0897   2.1173   2.1215   2.1249   2.1279   2.1506   2.1584
  2.1639   2.1682   2.1876   2.1948   2.2129   2.2247   2.2393   2.2437
  2.2582   2.2811   2.3055   2.3230   2.3271   2.3477   2.3588   2.3750
  2.3864   2.3948   2.4135   2.4278   2.4346   2.4631   2.4902   2.4963
  2.5106   2.5381   2.5465   2.5527   2.5758   2.5815   2.6073   2.6404
  2.6463   2.6716   2.6868   2.6960   2.7214   2.7391   2.7600   2.7707
  2.8029   2.8288   2.8379   2.8569   2.8633   2.8774   2.8820   2.8882
  2.9201   2.9294   2.9388   2.9653   2.9789   2.9822   2.9954   3.0047
  3.0178   3.0351   3.0476   3.0562   3.0769   3.0789   3.0991   3.1098
  3.1185   3.1334   3.1426   3.1531   3.1591   3.1742   3.1750   3.1841
  3.1921   3.2067   3.2215   3.2361   3.2496   3.2669   3.2763   3.2978
  3.3212   3.3252   3.3389   3.3652   3.3704   3.3765   3.3886   3.4034
  3.4174   3.4215   3.4432   3.4588   3.4764   3.4880   3.5041   3.5074
  3.5226   3.5297   3.5510   3.5647   3.5722   3.5907   3.6038   3.6346
  3.6406   3.6534   3.6863   3.7559   3.7565   3.7837   3.8183   3.8792
  3.9214   3.9722   3.9918   4.0300   4.1896   4.2024   4.2085   4.2135
  4.2226   4.2278   4.2560   4.2712   4.3035   4.3138   4.3467   4.3856
  4.4334   4.4770   4.4856   4.5478   4.5620   4.6530   4.6877   4.7418
  4.7456   4.7926   4.8729   5.5406   5.5545   5.5864   5.6179   5.6501
  5.6827   5.7006   5.7103   5.7177   5.7487   5.8815   5.9239   5.9789
  5.9967   6.0248   6.0482   6.2243   6.2683   8.8221  18.3815  18.4150
 18.5580  24.9529  25.0070  25.0273  25.0387  25.0537  25.0688  25.0910
 25.1231  25.1369  25.1602  51.5395  51.5768  51.6036  51.6419  51.6553
 51.6829 192.5948
 --------------------------------------------------------------

          Ground-State Mulliken Net Atomic Charges

     Atom                 Charge (a.u.)
  ----------------------------------------
      1 C                     0.402219
      2 H                     0.366062
      3 C                    -0.651618
      4 H                     0.278764
      5 O                    -0.108305
      6 C                    -0.990797
      7 H                     0.308357
      8 H                     0.249790
      9 C                     0.492119
     10 H                     0.186506
     11 C                    -0.954306
     12 H                     0.196534
     13 H                     0.166808
     14 O                    -0.182096
     15 C                    -0.777566
     16 H                     0.198483
     17 H                     0.169985
     18 C                    -0.488363
     19 H                     0.177251
     20 H                     0.202057
     21 C                     0.632054
     22 C                    -0.885504
     23 C                    -0.699145
     24 H                     0.195346
     25 O                    -0.213925
     26 H                     0.187435
     27 H                     0.299874
     28 H                     0.235416
     29 H                     0.187097
     30 H                     0.165137
     31 H                     0.138784
     32 H                     0.238098
     33 S                     0.146319
     34 O                     0.029951
     35 O                    -0.002101
     36 O                    -0.199030
     37 H                     0.302307
  ----------------------------------------
  Sum of atomic charges =    -0.000000

 -----------------------------------------------------------------
                    Cartesian Multipole Moments
 -----------------------------------------------------------------
    Charge (ESU x 10^10)
                 0.0000
    Dipole Moment (Debye)
         X       1.4556      Y       2.1412      Z      -1.0304
       Tot       2.7866
    Quadrupole Moments (Debye-Ang)
        XX    -113.4267     XY      15.4756     YY    -115.9932
        XZ      -2.6907     YZ      10.0542     ZZ    -116.7600
    Octopole Moments (Debye-Ang^2)
       XXX      -5.6754    XXY      -2.7998    XYY     -36.7309
       YYY     -19.6624    XXZ       3.5089    XYZ     -13.6866
       YYZ      -8.2658    XZZ      21.2078    YZZ     -19.0596
       ZZZ       1.6585
    Hexadecapole Moments (Debye-Ang^3)
      XXXX   -3357.2011   XXXY     215.3755   XXYY    -876.2625
      XYYY      97.5579   YYYY   -2175.6140   XXXZ      -5.4161
      XXYZ      91.9711   XYYZ      12.3326   YYYZ      21.8746
      XXZZ    -657.7502   XYZZ      37.2224   YYZZ    -476.1989
      XZZZ      21.2611   YZZZ      13.2708   ZZZZ    -659.5362
 -----------------------------------------------------------------
 DrvMan is completing analytic gradient of the MP2 energy
 MP2 relaxed dipole moment
            1
    1   0.5726859
    2   0.8424080
    3  -0.4053758
	Magnitude:	 1.096 au	 2.787 Debye
 MP2 energy read as -1240.034726
 Full Analytical Gradient of MP2 Energy (in au.)
             1             2             3             4             5
    1   -0.00095330    0.00009383   -0.00205058   -0.00001063    0.00032811
    2    0.00131900    0.00008927   -0.00140251    0.00013408   -0.00004651
    3    0.00013438   -0.00004168    0.00079436   -0.00018039   -0.00024391
             6             7             8             9            10
    1    0.00173345   -0.00005630    0.00006582    0.00045562   -0.00002873
    2    0.00072240   -0.00005352   -0.00049166    0.00008974   -0.00008867
    3   -0.00005449    0.00003014   -0.00043350   -0.00030095    0.00015106
            11            12            13            14            15
    1   -0.00001440    0.00001730   -0.00005881    0.00002133    0.00155410
    2    0.00014836    0.00001650   -0.00004333   -0.00004004    0.00047050
    3    0.00002255    0.00003117    0.00001005   -0.00006579    0.00005589
            16            17            18            19            20
    1   -0.00016171    0.00000915   -0.00152126    0.00020996    0.00013030
    2   -0.00030889   -0.00002810   -0.00008700   -0.00014492    0.00003900
    3   -0.00001582    0.00011589    0.00029039   -0.00014723   -0.00012342
            21            22            23            24            25
    1    0.00059858    0.00009580    0.00095187    0.00001741    0.00002064
    2   -0.00103900    0.00014657   -0.00092297    0.00016337   -0.00020502
    3   -0.00009695   -0.00014623    0.00015751   -0.00011613   -0.00018177
            26            27            28            29            30
    1   -0.00079467   -0.00013342   -0.00006809   -0.00010762   -0.00023512
    2    0.00052946    0.00032648    0.00023496   -0.00017364    0.00020794
    3    0.00004931    0.00003728   -0.00008437    0.00013835    0.00007552
            31            32            33            34            35
    1   -0.00002247    0.00000730   -0.00195644    0.00239255   -0.00035255
    2   -0.00000358    0.00002453    0.00776444   -0.00414876   -0.00270725
    3   -0.00000509    0.00003020    0.00717126   -0.00153585   -0.00509243
            36            37
    1    0.00007632   -0.00025334
    2   -0.00066188    0.00017066
    3   -0.00058745    0.00015812
 Gradient time:  CPU 0.28 s  wall 0.11 s
    ==================================================
         Total gradient calculations so far = 12
    ==================================================
 ----------------------------------------------------------------
             Standard Nuclear Orientation (Angstroms)
    I     Atom           X                Y                Z
 ----------------------------------------------------------------
    1      C      -0.0559900000     1.3210171000     0.2270087000
    2      H      -0.0325719000     0.8769143000     1.2312388000
    3      C       0.1449336000     0.1880905000    -0.7784936000
    4      H       0.0804932000     0.5859369000    -1.7972743000
    5      O      -0.9793053000    -0.7735883000    -0.7942823000
    6      C       1.4611771000    -0.5522019000    -0.5892336000
    7      H       1.4945754000    -1.0168416000     0.4034148000
    8      H       1.5278103000    -1.3574597000    -1.3307301000
    9      C       2.6546649000     0.3974536000    -0.7133605000
   10      H       2.6588676000     0.8329070000    -1.7257913000
   11      C       3.9752412000    -0.3583411000    -0.5605198000
   12      H       4.0390479000    -1.1456371000    -1.3173840000
   13      H       4.8136840000     0.3355089000    -0.7183681000
   14      O       4.0990991000    -1.0247201000     0.6921102000
   15      C       2.4990122000     1.5398522000     0.2911896000
   16      H       3.3296002000     2.2504973000     0.1885490000
   17      H       2.5267325000     1.1400136000     1.3149021000
   18      C       1.1643427000     2.2545328000     0.0780316000
   19      H       1.0631730000     3.0895091000     0.7794250000
   20      H       1.1464404000     2.6887900000    -0.9328465000
   21      C      -1.3437555000     2.1747450000     0.1012980000
   22      C      -1.6389635000     2.8231238000     1.4623151000
   23      C      -2.6318161000     1.4892804000    -0.3688079000
   24      H      -2.8637566000     0.6184040000     0.2560204000
   25      O      -2.6332183000     1.1481721000    -1.7521458000
   26      H      -3.4473146000     2.2082724000    -0.2370312000
   27      H      -2.2831828000     0.2538218000    -1.8003627000
   28      H      -1.1445945000     2.9644313000    -0.6381453000
   29      H      -1.9769394000     2.0591286000     2.1728144000
   30      H      -2.4251639000     3.5798903000     1.3741902000
   31      H      -0.7543044000     3.3062358000     1.8862259000
   32      H       4.2150290000    -0.3508662000     1.3676620000
   33      S      -1.1308009000    -1.8834032000     0.3680005000
   34      O      -0.3950320000    -3.0663398000    -0.0015106000
   35      O      -1.0055332000    -1.2710594000     1.6628894000
   36      O      -2.7041005000    -2.1559221000     0.1491565000
   37      H      -2.8116570000    -2.7814786000    -0.5827245000
 ----------------------------------------------------------------
 Nuclear Repulsion Energy =  1625.8952968005 hartrees
 There are       72 alpha and       72 beta electrons
 ------------------------------------------------------------------------------
         Vec  Conv   RNorm       Lowest eigenvalues (eV/Hartrees)
 ------------------------------------------------------------------------------
     5     6     0  3.23e-02    -2.79965 (-0.10289) 
 ----------------------------------------------------------------
             Standard Nuclear Orientation (Angstroms)
    I     Atom           X                Y                Z
 ----------------------------------------------------------------
    1      C      -0.0565517988     1.3206548362     0.2267336040
    2      H      -0.0324068718     0.8782912744     1.2308707440
    3      C       0.1449958263     0.1864523115    -0.7783646861
    4      H       0.0803588536     0.5858997160    -1.7961435406
    5      O      -0.9790449029    -0.7731204763    -0.7936592948
    6      C       1.4597093900    -0.5513852741    -0.5884845445
    7      H       1.4953629954    -1.0175386841     0.4027846191
    8      H       1.5282125916    -1.3582202368    -1.3314856836
    9      C       2.6555006507     0.3971559983    -0.7138821793
   10      H       2.6592402873     0.8327716389    -1.7258414042
   11      C       3.9759033957    -0.3583453344    -0.5605128760
   12      H       4.0393410350    -1.1455371811    -1.3172045882
   13      H       4.8139063679     0.3352470515    -0.7182691664
   14      O       4.0993430737    -1.0246049077     0.6919445304
   15      C       2.4996236411     1.5402560311     0.2911712284
   16      H       3.3291846712     2.2500930331     0.1884885861
   17      H       2.5265600344     1.1398306207     1.3149276270
   18      C       1.1633324077     2.2551302381     0.0776128105
   19      H       1.0635087167     3.0893278444     0.7792161294
   20      H       1.1464527923     2.6887499908    -0.9328428191
   21      C      -1.3442381339     2.1748393286     0.1010477020
   22      C      -1.6391072909     2.8232676292     1.4620071605
   23      C      -2.6307156938     1.4896168438    -0.3687279444
   24      H      -2.8635916479     0.6183847967     0.2562118163
   25      O      -2.6329498764     1.1477689453    -1.7523275780
   26      H      -3.4479053654     2.2084167721    -0.2370178728
   27      H      -2.2834215116     0.2544185543    -1.8002341764
   28      H      -1.1449460368     2.9646914909    -0.6377706755
   29      H      -1.9770354638     2.0592108785     2.1728026157
   30      H      -2.4254490412     3.5803615398     1.3747231723
   31      H      -0.7543221044     3.3065223761     1.8864184014
   32      H       4.2150427909    -0.3509097203     1.3676905679
   33      S      -1.1301757668    -1.8848112759     0.3670200293
   34      O      -0.3958271418    -3.0653411281    -0.0011891914
   35      O      -1.0055610999    -1.2707167026     1.6636188483
   36      O      -2.7039043587    -2.1561178856     0.1493492350
   37      H      -2.8118311181    -2.7816082495    -0.5828250017
 ----------------------------------------------------------------
 Nuclear Repulsion Energy =  1625.9382189557 hartrees
 There are       72 alpha and       72 beta electrons
 Applying Cartesian multipole field
    Component          Value
    ---------          -----
     (2,0,0)        1.00000E-11
     (0,2,0)        2.00000E-11
     (0,0,2)       -3.00000E-11
 Nucleus-field energy     =     0.0000000431 hartrees
 Requested basis set is 6-311++G(d,p)
 There are 209 shells and 522 basis functions
 A cutoff of  1.0D-14 yielded  18559 shell pairs
 There are    115638 function pairs (    122871 Cartesian)
 Smallest overlap matrix eigenvalue = 1.14E-06
 Guess from superposition of atomic densities
 Warning:  Energy on first SCF cycle will be non-variational
 SAD guess density has 144.000000 electrons

 -----------------------------------------------------------------------
  General SCF calculation program by
  Eric Jon Sundstrom, Paul Horn, Yuezhi Mao, Dmitri Zuev, Alec White,
  David Stuck, Shaama M.S., Shane Yost, Joonho Lee, David Small,
  Daniel Levine, Susi Lehtola, Hugh Burton, Evgeny Epifanovsky
 -----------------------------------------------------------------------
 Hartree-Fock
 using 6 threads for integral computing
 -------------------------------------------------------
 OpenMP Integral computing Module                
 Release: version 2.0, May 2017, Q-Chem Inc. Pleasanton 
 -------------------------------------------------------
 A restricted SCF calculation will be
 performed using DIIS
 SCF converges when DIIS error is below 1.0e-08
 ---------------------------------------
  Cycle       Energy         DIIS error
 ---------------------------------------
    1   -1243.4812822993      2.99e-02  
    2   -1236.7813909807      3.44e-03  
    3   -1237.0442755553      2.17e-03  
    4   -1237.1540243324      3.94e-04  
    5   -1237.1592422700      1.34e-04  
    6   -1237.1597649795      3.43e-05  
    7   -1237.1598070745      8.26e-06  
    8   -1237.1598115316      2.75e-06  
    9   -1237.1598120243      9.14e-07  
   10   -1237.1598120857      3.40e-07  
   11   -1237.1598120916      1.03e-07  
   12   -1237.1598120925      3.75e-08  
   13   -1237.1598120926      1.31e-08  
   14   -1237.1598120927      3.81e-09  Convergence criterion met
 ---------------------------------------
 SCF time:   CPU 936.13s  wall 165.00s 
 SCF   energy in the final basis set =    -1237.1598120927
 Total energy in the final basis set =    -1237.1598120927

 Components of the MP2 correlation energy:
        aaaa  correlation energy =        -0.3723195076 au
        abab  correlation energy =        -2.1302899989 au
        bbbb  correlation energy =        -0.3723195076 au
        non-Brillouin singles    =        -0.0000000000 au

 Total  MP2   correlation energy =                    -2.87492901 au
        MP2         total energy =                 -1240.03474111 au
  Entering Z-vector solver.
   1         0           1      0.000165    0.000165
   2         0           1      0.000056    0.000056
   3         0           1      0.000018    0.000018
   4         0           1      0.000006    0.000006
   5         0           1      0.000002    0.000002
   6         1           0      0.000000    0.000000    Roots Converged

 --------------------------------------------------------------

                    Orbital Energies (a.u.)
 --------------------------------------------------------------

 Alpha MOs
 -- Occupied --
-92.2872 -20.6574 -20.6416 -20.5920 -20.5908 -20.5650 -20.5449 -11.3243
-11.2868 -11.2696 -11.2471 -11.2436 -11.2405 -11.2396 -11.2390 -11.2338
-11.2203  -9.2544  -6.9402  -6.9398  -6.9397  -1.5675  -1.4318  -1.4162
 -1.3963  -1.3699  -1.3515  -1.1560  -1.0903  -1.0395  -1.0219  -0.9367
 -0.9304  -0.9142  -0.8605  -0.8423  -0.8088  -0.7868  -0.7757  -0.7352
 -0.7320  -0.7087  -0.6966  -0.6732  -0.6668  -0.6559  -0.6479  -0.6331
 -0.6235  -0.6046  -0.6032  -0.5996  -0.5870  -0.5774  -0.5725  -0.5591
 -0.5543  -0.5426  -0.5354  -0.5252  -0.5217  -0.5124  -0.5094  -0.4989
 -0.4947  -0.4860  -0.4825  -0.4711  -0.4609  -0.4590  -0.4312  -0.4213
 -- Virtual --
  0.0342   0.0403   0.0438   0.0483   0.0565   0.0613   0.0670   0.0721
  0.0769   0.0810   0.0867   0.0898   0.0971   0.1042   0.1076   0.1091
  0.1137   0.1188   0.1224   0.1322   0.1378   0.1467   0.1546   0.1585
  0.1628   0.1675   0.1709   0.1712   0.1745   0.1817   0.1843   0.1868
  0.1906   0.1943   0.1972   0.2005   0.2051   0.2078   0.2114   0.2127
  0.2158   0.2177   0.2218   0.2235   0.2276   0.2310   0.2356   0.2401
  0.2433   0.2473   0.2515   0.2561   0.2593   0.2606   0.2641   0.2697
  0.2734   0.2771   0.2829   0.2902   0.2995   0.3009   0.3070   0.3093
  0.3130   0.3192   0.3300   0.3301   0.3334   0.3421   0.3462   0.3533
  0.3567   0.3608   0.3636   0.3664   0.3715   0.3756   0.3771   0.3821
  0.3866   0.3900   0.3967   0.3988   0.4031   0.4048   0.4099   0.4149
  0.4182   0.4232   0.4259   0.4328   0.4400   0.4406   0.4448   0.4482
  0.4568   0.4571   0.4622   0.4631   0.4692   0.4729   0.4743   0.4784
  0.4830   0.4864   0.4904   0.4954   0.4977   0.5000   0.5088   0.5124
  0.5183   0.5231   0.5346   0.5437   0.5474   0.5583   0.5686   0.5755
  0.5814   0.5930   0.6023   0.6076   0.6144   0.6258   0.6279   0.6319
  0.6511   0.6582   0.6746   0.6764   0.6995   0.7099   0.7167   0.7256
  0.7410   0.7451   0.7602   0.7693   0.7766   0.7787   0.8097   0.8186
  0.8267   0.8327   0.8465   0.8560   0.8709   0.8849   0.8953   0.9030
  0.9086   0.9132   0.9149   0.9187   0.9279   0.9369   0.9429   0.9468
  0.9520   0.9618   0.9642   0.9734   0.9783   0.9786   0.9832   0.9885
  0.9911   0.9998   1.0048   1.0103   1.0168   1.0279   1.0357   1.0531
  1.0697   1.0908   1.0990   1.1349   1.1525   1.1566   1.1729   1.1900
  1.1990   1.2168   1.2277   1.2390   1.2578   1.2709   1.2867   1.2915
  1.3130   1.3215   1.3294   1.3401   1.3541   1.3715   1.3797   1.3872
  1.4059   1.4098   1.4158   1.4379   1.4451   1.4520   1.4589   1.4692
  1.4862   1.5024   1.5072   1.5201   1.5271   1.5435   1.5477   1.5652
  1.5713   1.5835   1.5910   1.6117   1.6282   1.6509   1.6641   1.6666
  1.6942   1.7117   1.7249   1.7481   1.7522   1.7604   1.7711   1.7941
  1.7972   1.8089   1.8146   1.8269   1.8288   1.8488   1.8520   1.8549
  1.8574   1.8670   1.8795   1.8837   1.8951   1.9049   1.9119   1.9142
  1.9307   1.9350   1.9384   1.9464   1.9591   1.9644   1.9722   1.9769
  1.9881   1.9935   1.9996   2.0328   2.0369   2.0435   2.0602   2.0641
  2.0756   2.0900   2.1174   2.1215   2.1251   2.1282   2.1509   2.1585
  2.1642   2.1682   2.1880   2.1955   2.2132   2.2250   2.2399   2.2442
  2.2585   2.2814   2.3058   2.3222   2.3270   2.3479   2.3589   2.3754
  2.3865   2.3941   2.4136   2.4281   2.4348   2.4632   2.4908   2.4967
  2.5111   2.5384   2.5471   2.5530   2.5762   2.5819   2.6078   2.6408
  2.6466   2.6718   2.6874   2.6966   2.7219   2.7393   2.7601   2.7706
  2.8028   2.8292   2.8381   2.8570   2.8636   2.8779   2.8822   2.8882
  2.9206   2.9297   2.9392   2.9657   2.9790   2.9825   2.9958   3.0049
  3.0182   3.0351   3.0477   3.0567   3.0767   3.0796   3.0993   3.1100
  3.1181   3.1340   3.1427   3.1531   3.1577   3.1739   3.1748   3.1844
  3.1926   3.2060   3.2206   3.2363   3.2509   3.2669   3.2769   3.2979
  3.3209   3.3253   3.3391   3.3654   3.3706   3.3768   3.3887   3.4034
  3.4174   3.4216   3.4428   3.4589   3.4773   3.4881   3.5034   3.5075
  3.5227   3.5296   3.5508   3.5645   3.5726   3.5910   3.6044   3.6347
  3.6411   3.6535   3.6870   3.7562   3.7565   3.7841   3.8186   3.8793
  3.9218   3.9729   3.9933   4.0272   4.1897   4.2025   4.2087   4.2135
  4.2232   4.2276   4.2565   4.2716   4.3041   4.3141   4.3482   4.3864
  4.4332   4.4771   4.4859   4.5483   4.5621   4.6546   4.6877   4.7423
  4.7456   4.7916   4.8728   5.5405   5.5543   5.5845   5.6195   5.6490
  5.6832   5.7013   5.7110   5.7178   5.7505   5.8789   5.9259   5.9789
  5.9955   6.0251   6.0481   6.2246   6.2697   8.8219  18.3805  18.4141
 18.5596  24.9551  25.0070  25.0271  25.0395  25.0537  25.0692  25.0915
 25.1233  25.1372  25.1606  51.5388  51.5772  51.6037  51.6421  51.6555
 51.6834 192.5946
 --------------------------------------------------------------

          Ground-State Mulliken Net Atomic Charges

     Atom                 Charge (a.u.)
  ----------------------------------------
      1 C                     0.406189
      2 H                     0.367152
      3 C                    -0.648963
      4 H                     0.278570
      5 O                    -0.109418
      6 C                    -0.995888
      7 H                     0.308864
      8 H                     0.248646
      9 C                     0.491426
     10 H                     0.186563
     11 C                    -0.953531
     12 H                     0.196337
     13 H                     0.166886
     14 O                    -0.182182
     15 C                    -0.777388
     16 H                     0.198607
     17 H                     0.169839
     18 C                    -0.486740
     19 H                     0.176935
     20 H                     0.201909
     21 C                     0.628362
     22 C                    -0.885658
     23 C                    -0.698825
     24 H                     0.195687
     25 O                    -0.214513
     26 H                     0.187351
     27 H                     0.299738
     28 H                     0.235060
     29 H                     0.187212
     30 H                     0.165007
     31 H                     0.138883
     32 H                     0.238136
     33 S                     0.146582
     34 O                     0.042667
     35 O                    -0.012153
     36 O                    -0.198084
     37 H                     0.300734
  ----------------------------------------
  Sum of atomic charges =    -0.000000

 -----------------------------------------------------------------
                    Cartesian Multipole Moments
 -----------------------------------------------------------------
    Charge (ESU x 10^10)
                 0.0000
    Dipole Moment (Debye)
         X       1.4759      Y       2.0782      Z      -1.0718
       Tot       2.7651
    Quadrupole Moments (Debye-Ang)
        XX    -113.4387     XY      15.4954     YY    -115.7400
        XZ      -2.6405     YZ      10.1205     ZZ    -116.8452
    Octopole Moments (Debye-Ang^2)
       XXX      -5.5406    XXY      -2.8161    XYY     -36.8608
       YYY     -20.6238    XXZ       3.4971    XYZ     -13.7893
       YYZ      -8.3348    XZZ      21.3108    YZZ     -18.9308
       ZZZ       1.5653
    Hexadecapole Moments (Debye-Ang^3)
      XXXX   -3356.6614   XXXY     215.4730   XXYY    -876.2243
      XYYY      98.0552   YYYY   -2172.7486   XXXZ      -5.3990
      XXYZ      91.9957   XYYZ      12.4438   YYYZ      21.8732
      XXZZ    -657.9527   XYZZ      37.0827   YYZZ    -476.3521
      XZZZ      21.3736   YZZZ      13.5598   ZZZZ    -660.1155
 -----------------------------------------------------------------
 DrvMan is completing analytic gradient of the MP2 energy
 MP2 relaxed dipole moment
            1
    1   0.5806643
    2   0.8176323
    3  -0.4216757
	Magnitude:	 1.088 au	 2.765 Debye
 MP2 energy read as -1240.034741
 Full Analytical Gradient of MP2 Energy (in au.)
             1             2             3             4             5
    1   -0.00027782    0.00008987    0.00128130   -0.00011975    0.00028285
    2   -0.00100280    0.00035130   -0.00025181    0.00010700    0.00085406
    3    0.00001877   -0.00033219   -0.00009991    0.00040525    0.00037148
             6             7             8             9            10
    1   -0.00274761    0.00017745    0.00020273    0.00073538    0.00001835
    2    0.00156863   -0.00002726   -0.00112335   -0.00040454   -0.00006639
    3    0.00161274   -0.00044556   -0.00103655   -0.00067342    0.00019675
            11            12            13            14            15
    1    0.00086043   -0.00003682   -0.00013880    0.00000197    0.00091962
    2    0.00003967    0.00008110   -0.00013583    0.00007674    0.00035378
    3    0.00003417    0.00006938    0.00003323   -0.00014353   -0.00014637
            16            17            18            19            20
    1   -0.00065664    0.00000741   -0.00057600    0.00024182    0.00009863
    2   -0.00069158   -0.00010187    0.00065453   -0.00019388   -0.00018631
    3    0.00001558    0.00016155   -0.00026622   -0.00012303    0.00034958
            21            22            23            24            25
    1   -0.00064088   -0.00012327    0.00140829   -0.00016321    0.00029861
    2    0.00004844    0.00001964    0.00027449   -0.00031139   -0.00116152
    3    0.00001570   -0.00026178    0.00010464    0.00013589   -0.00027403
            26            27            28            29            30
    1   -0.00050308   -0.00043049   -0.00006952   -0.00006888   -0.00014427
    2    0.00030352    0.00107691   -0.00006340   -0.00008387    0.00013214
    3    0.00009584   -0.00001093    0.00012641    0.00008822    0.00005018
            31            32            33            34            35
    1    0.00011484    0.00001148    0.00180096   -0.00190605    0.00005669
    2    0.00010686   -0.00001041   -0.00476263    0.00312053    0.00125418
    3    0.00012557    0.00000013   -0.00392082    0.00103160    0.00251022
            36            37
    1   -0.00009556    0.00008997
    2    0.00028472   -0.00012942
    3    0.00033215   -0.00015067
 Gradient time:  CPU 0.28 s  wall 0.11 s
 ----------------------------------------------------------------
             Standard Nuclear Orientation (Angstroms)
    I     Atom           X                Y                Z
 ----------------------------------------------------------------
    1      C      -0.0554282012     1.3213793638     0.2272837960
    2      H      -0.0327369282     0.8755373256     1.2316068560
    3      C       0.1448713737     0.1897286885    -0.7786225139
    4      H       0.0806275464     0.5859740840    -1.7984050594
    5      O      -0.9795656971    -0.7740561237    -0.7949053052
    6      C       1.4626448100    -0.5530185259    -0.5899826555
    7      H       1.4937878046    -1.0161445159     0.4040449809
    8      H       1.5274080084    -1.3566991632    -1.3299745164
    9      C       2.6538291493     0.3977512017    -0.7128388207
   10      H       2.6584949127     0.8330423611    -1.7257411958
   11      C       3.9745790043    -0.3583368656    -0.5605267240
   12      H       4.0387547650    -1.1457370189    -1.3175634118
   13      H       4.8134616321     0.3357707485    -0.7184670336
   14      O       4.0988551263    -1.0248352923     0.6922758696
   15      C       2.4984007589     1.5394483689     0.2912079716
   16      H       3.3300157288     2.2509015669     0.1886094139
   17      H       2.5269049656     1.1401965793     1.3148765730
   18      C       1.1653529923     2.2539353619     0.0784503895
   19      H       1.0628372833     3.0896903556     0.7796338706
   20      H       1.1464280077     2.6888300092    -0.9328501809
   21      C      -1.3432728661     2.1746506714     0.1015482980
   22      C      -1.6388197091     2.8229799708     1.4626230395
   23      C      -2.6329165062     1.4889439562    -0.3688878556
   24      H      -2.8639215521     0.6184232033     0.2558289837
   25      O      -2.6334867236     1.1485752547    -1.7519640220
   26      H      -3.4467238346     2.2081280279    -0.2370445272
   27      H      -2.2829440884     0.2532250457    -1.8004912236
   28      H      -1.1442429632     2.9641711091    -0.6385199245
   29      H      -1.9768433362     2.0590463215     2.1728261843
   30      H      -2.4248787588     3.5794190602     1.3736572277
   31      H      -0.7542866956     3.3059492239     1.8860333986
   32      H       4.2150152091    -0.3508226797     1.3676334321
   33      S      -1.1314260332    -1.8819951241     0.3689809707
   34      O      -0.3942368582    -3.0673384719    -0.0018320086
   35      O      -1.0055053001    -1.2714020974     1.6621599517
   36      O      -2.7042966413    -2.1557263144     0.1489637650
   37      H      -2.8114828819    -2.7813489505    -0.5826239983
 ----------------------------------------------------------------
 Nuclear Repulsion Energy =  1625.8529477241 hartrees
 There are       72 alpha and       72 beta electrons
 Applying Cartesian multipole field
    Component          Value
    ---------          -----
     (2,0,0)        1.00000E-11
     (0,2,0)        2.00000E-11
     (0,0,2)       -3.00000E-11
 Nucleus-field energy     =     0.0000000431 hartrees
 Requested basis set is 6-311++G(d,p)
 There are 209 shells and 522 basis functions
 A cutoff of  1.0D-14 yielded  18562 shell pairs
 There are    115668 function pairs (    122912 Cartesian)
 Smallest overlap matrix eigenvalue = 1.14E-06
 Guess from superposition of atomic densities
 Warning:  Energy on first SCF cycle will be non-variational
 SAD guess density has 144.000000 electrons

 -----------------------------------------------------------------------
  General SCF calculation program by
  Eric Jon Sundstrom, Paul Horn, Yuezhi Mao, Dmitri Zuev, Alec White,
  David Stuck, Shaama M.S., Shane Yost, Joonho Lee, David Small,
  Daniel Levine, Susi Lehtola, Hugh Burton, Evgeny Epifanovsky
 -----------------------------------------------------------------------
 Hartree-Fock
 using 6 threads for integral computing
 -------------------------------------------------------
 OpenMP Integral computing Module                
 Release: version 2.0, May 2017, Q-Chem Inc. Pleasanton 
 -------------------------------------------------------
 A restricted SCF calculation will be
 performed using DIIS
 SCF converges when DIIS error is below 1.0e-08
 ---------------------------------------
  Cycle       Energy         DIIS error
 ---------------------------------------
    1   -1243.4727359187      2.99e-02  
    2   -1236.7809627174      3.44e-03  
    3   -1237.0438100446      2.17e-03  
    4   -1237.1537884943      3.95e-04  
    5   -1237.1590164239      1.34e-04  
    6   -1237.1595425508      3.44e-05  
    7   -1237.1595849470      8.30e-06  
    8   -1237.1595894506      2.77e-06  
    9   -1237.1595899511      9.35e-07  
   10   -1237.1595900141      3.57e-07  
   11   -1237.1595900204      1.08e-07  
   12   -1237.1595900215      4.07e-08  
   13   -1237.1595900215      1.52e-08  
   14   -1237.1595900213      5.13e-09  Convergence criterion met
 ---------------------------------------
 SCF time:   CPU 938.03s  wall 165.00s 
 SCF   energy in the final basis set =    -1237.1595900213
 Total energy in the final basis set =    -1237.1595900213

 Components of the MP2 correlation energy:
        aaaa  correlation energy =        -0.3723506175 au
        abab  correlation energy =        -2.1304595655 au
        bbbb  correlation energy =        -0.3723506175 au
        non-Brillouin singles    =        -0.0000000000 au

 Total  MP2   correlation energy =                    -2.87516080 au
        MP2         total energy =                 -1240.03475082 au
  Entering Z-vector solver.
   1         0           1      0.000165    0.000165
   2         0           1      0.000056    0.000056
   3         0           1      0.000018    0.000018
   4         0           1      0.000006    0.000006
   5         0           1      0.000002    0.000002
   6         1           0      0.000000    0.000000    Roots Converged

 --------------------------------------------------------------

                    Orbital Energies (a.u.)
 --------------------------------------------------------------

 Alpha MOs
 -- Occupied --
-92.2871 -20.6572 -20.6415 -20.5919 -20.5907 -20.5650 -20.5452 -11.3247
-11.2870 -11.2697 -11.2470 -11.2441 -11.2404 -11.2400 -11.2394 -11.2341
-11.2203  -9.2543  -6.9401  -6.9398  -6.9395  -1.5670  -1.4315  -1.4159
 -1.3953  -1.3697  -1.3514  -1.1565  -1.0905  -1.0393  -1.0223  -0.9364
 -0.9305  -0.9143  -0.8607  -0.8424  -0.8089  -0.7869  -0.7758  -0.7347
 -0.7316  -0.7087  -0.6965  -0.6727  -0.6666  -0.6562  -0.6479  -0.6329
 -0.6236  -0.6048  -0.6033  -0.5997  -0.5868  -0.5773  -0.5722  -0.5592
 -0.5547  -0.5431  -0.5353  -0.5258  -0.5216  -0.5123  -0.5092  -0.4989
 -0.4947  -0.4860  -0.4826  -0.4715  -0.4614  -0.4594  -0.4312  -0.4210
 -- Virtual --
  0.0342   0.0404   0.0438   0.0482   0.0565   0.0613   0.0669   0.0721
  0.0769   0.0810   0.0867   0.0898   0.0971   0.1042   0.1076   0.1091
  0.1137   0.1187   0.1223   0.1323   0.1379   0.1469   0.1546   0.1584
  0.1628   0.1675   0.1708   0.1711   0.1745   0.1818   0.1842   0.1867
  0.1906   0.1942   0.1972   0.2003   0.2051   0.2076   0.2113   0.2127
  0.2158   0.2176   0.2217   0.2234   0.2276   0.2309   0.2356   0.2402
  0.2431   0.2473   0.2514   0.2560   0.2592   0.2605   0.2640   0.2698
  0.2733   0.2770   0.2828   0.2900   0.2992   0.3009   0.3067   0.3093
  0.3128   0.3190   0.3298   0.3300   0.3333   0.3420   0.3461   0.3531
  0.3567   0.3607   0.3636   0.3665   0.3712   0.3758   0.3772   0.3820
  0.3864   0.3900   0.3965   0.3988   0.4030   0.4044   0.4099   0.4149
  0.4180   0.4230   0.4259   0.4327   0.4400   0.4405   0.4447   0.4482
  0.4566   0.4570   0.4623   0.4628   0.4692   0.4728   0.4739   0.4783
  0.4827   0.4865   0.4902   0.4953   0.4975   0.4999   0.5088   0.5123
  0.5182   0.5231   0.5348   0.5436   0.5473   0.5581   0.5687   0.5754
  0.5811   0.5930   0.6021   0.6074   0.6141   0.6256   0.6275   0.6317
  0.6509   0.6580   0.6743   0.6760   0.6993   0.7099   0.7166   0.7256
  0.7407   0.7448   0.7600   0.7691   0.7763   0.7786   0.8094   0.8185
  0.8264   0.8325   0.8462   0.8559   0.8707   0.8852   0.8952   0.9031
  0.9082   0.9130   0.9147   0.9184   0.9278   0.9367   0.9430   0.9464
  0.9520   0.9619   0.9638   0.9734   0.9782   0.9786   0.9828   0.9886
  0.9907   0.9995   1.0045   1.0099   1.0164   1.0276   1.0354   1.0529
  1.0697   1.0911   1.0990   1.1346   1.1527   1.1568   1.1730   1.1904
  1.1987   1.2168   1.2273   1.2388   1.2573   1.2709   1.2871   1.2913
  1.3128   1.3217   1.3285   1.3403   1.3537   1.3713   1.3801   1.3879
  1.4061   1.4097   1.4164   1.4378   1.4443   1.4517   1.4582   1.4687
  1.4856   1.5023   1.5074   1.5197   1.5271   1.5429   1.5477   1.5649
  1.5713   1.5833   1.5911   1.6118   1.6282   1.6510   1.6641   1.6668
  1.6944   1.7115   1.7247   1.7481   1.7520   1.7605   1.7714   1.7936
  1.7967   1.8085   1.8146   1.8264   1.8291   1.8485   1.8519   1.8550
  1.8573   1.8673   1.8791   1.8834   1.8952   1.9047   1.9116   1.9142
  1.9304   1.9345   1.9381   1.9466   1.9588   1.9644   1.9717   1.9775
  1.9882   1.9933   1.9989   2.0327   2.0367   2.0431   2.0603   2.0639
  2.0755   2.0898   2.1170   2.1216   2.1249   2.1278   2.1506   2.1586
  2.1640   2.1687   2.1876   2.1951   2.2128   2.2241   2.2393   2.2438
  2.2587   2.2807   2.3055   2.3229   2.3269   2.3479   2.3589   2.3747
  2.3865   2.3954   2.4132   2.4276   2.4348   2.4630   2.4903   2.4962
  2.5103   2.5374   2.5466   2.5527   2.5759   2.5819   2.6071   2.6399
  2.6461   2.6717   2.6861   2.6963   2.7211   2.7389   2.7595   2.7709
  2.8026   2.8284   2.8376   2.8578   2.8635   2.8771   2.8818   2.8895
  2.9206   2.9295   2.9391   2.9657   2.9793   2.9821   2.9950   3.0054
  3.0177   3.0354   3.0483   3.0561   3.0762   3.0787   3.0992   3.1096
  3.1181   3.1335   3.1423   3.1538   3.1592   3.1744   3.1752   3.1842
  3.1925   3.2070   3.2212   3.2361   3.2496   3.2667   3.2765   3.2977
  3.3210   3.3244   3.3385   3.3651   3.3697   3.3767   3.3883   3.4037
  3.4177   3.4215   3.4437   3.4584   3.4761   3.4879   3.5031   3.5068
  3.5220   3.5299   3.5507   3.5650   3.5716   3.5903   3.6034   3.6346
  3.6402   3.6533   3.6859   3.7558   3.7565   3.7837   3.8188   3.8786
  3.9215   3.9718   3.9911   4.0287   4.1894   4.2030   4.2091   4.2139
  4.2223   4.2289   4.2576   4.2718   4.3033   4.3132   4.3447   4.3841
  4.4331   4.4768   4.4855   4.5470   4.5630   4.6535   4.6874   4.7408
  4.7460   4.7936   4.8718   5.5405   5.5545   5.5860   5.6185   5.6499
  5.6828   5.7008   5.7104   5.7178   5.7491   5.8807   5.9237   5.9787
  5.9956   6.0240   6.0449   6.2238   6.2669   8.8217  18.3812  18.4148
 18.5572  24.9524  25.0058  25.0263  25.0397  25.0541  25.0691  25.0910
 25.1233  25.1380  25.1612  51.5393  51.5770  51.6037  51.6420  51.6553
 51.6825 192.5943
 --------------------------------------------------------------

          Ground-State Mulliken Net Atomic Charges

     Atom                 Charge (a.u.)
  ----------------------------------------
      1 C                     0.401057
      2 H                     0.366765
      3 C                    -0.653567
      4 H                     0.278821
      5 O                    -0.110079
      6 C                    -0.989013
      7 H                     0.308183
      8 H                     0.250410
      9 C                     0.490571
     10 H                     0.186546
     11 C                    -0.956781
     12 H                     0.196652
     13 H                     0.166774
     14 O                    -0.181950
     15 C                    -0.777951
     16 H                     0.198375
     17 H                     0.170398
     18 C                    -0.482853
     19 H                     0.177361
     20 H                     0.202231
     21 C                     0.629446
     22 C                    -0.884232
     23 C                    -0.696509
     24 H                     0.194983
     25 O                    -0.214168
     26 H                     0.187393
     27 H                     0.299969
     28 H                     0.235169
     29 H                     0.187130
     30 H                     0.164943
     31 H                     0.138465
     32 H                     0.238134
     33 S                     0.146170
     34 O                     0.032352
     35 O                    -0.005039
     36 O                    -0.198080
     37 H                     0.301926
  ----------------------------------------
  Sum of atomic charges =    -0.000000

 -----------------------------------------------------------------
                    Cartesian Multipole Moments
 -----------------------------------------------------------------
    Charge (ESU x 10^10)
                -0.0000
    Dipole Moment (Debye)
         X       1.4609      Y       2.1347      Z      -1.0460
       Tot       2.7901
    Quadrupole Moments (Debye-Ang)
        XX    -113.4300     XY      15.4750     YY    -115.9521
        XZ      -2.6786     YZ      10.0751     ZZ    -116.7807
    Octopole Moments (Debye-Ang^2)
       XXX      -5.7657    XXY      -2.7950    XYY     -36.7687
       YYY     -19.8452    XXZ       3.5399    XYZ     -13.6743
       YYZ      -8.3152    XZZ      21.2588    YZZ     -19.0208
       ZZZ       1.6012
    Hexadecapole Moments (Debye-Ang^3)
      XXXX   -3357.3944   XXXY     215.0507   XXYY    -876.1427
      XYYY      97.5456   YYYY   -2175.1649   XXXZ      -5.4366
      XXYZ      92.0156   XYYZ      12.3359   YYYZ      21.7789
      XXZZ    -657.8542   XYZZ      37.1474   YYZZ    -476.3565
      XZZZ      21.1766   YZZZ      13.3396   ZZZZ    -659.7780
 -----------------------------------------------------------------
 DrvMan is completing analytic gradient of the MP2 energy
 MP2 relaxed dipole moment
            1
    1   0.5747527
    2   0.8398372
    3  -0.4115085
	Magnitude:	 1.098 au	 2.790 Debye
 MP2 energy read as -1240.034751
 Full Analytical Gradient of MP2 Energy (in au.)
             1             2             3             4             5
    1   -0.00043955   -0.00004301   -0.00018611   -0.00002450   -0.00046027
    2    0.00090670   -0.00023705    0.00067139   -0.00002217   -0.00066777
    3   -0.00036468    0.00046931    0.00030145   -0.00019611   -0.00021982
             6             7             8             9            10
    1    0.00203120   -0.00009990   -0.00019750   -0.00034066    0.00004081
    2   -0.00190875   -0.00001981    0.00085911    0.00053851    0.00000252
    3   -0.00153214    0.00034323    0.00078750    0.00076222   -0.00022059
            11            12            13            14            15
    1   -0.00040357    0.00012018    0.00031976    0.00006615   -0.00030870
    2   -0.00024857   -0.00015889    0.00025491   -0.00009205   -0.00031307
    3    0.00004245   -0.00013525   -0.00007506    0.00014370   -0.00021071
            16            17            18            19            20
    1    0.00049686    0.00007210    0.00099834   -0.00011052   -0.00006687
    2    0.00042511    0.00009976   -0.00116205    0.00038043    0.00019514
    3   -0.00003459   -0.00011813    0.00010832    0.00023947   -0.00033703
            21            22            23            24            25
    1   -0.00014711   -0.00015550   -0.00186893    0.00016557   -0.00031125
    2    0.00043985    0.00019103   -0.00001440    0.00020804    0.00115528
    3    0.00040471    0.00044363   -0.00005367   -0.00019169    0.00024798
            26            27            28            29            30
    1    0.00061475    0.00039089    0.00003493    0.00000728    0.00007555
    2   -0.00050877   -0.00104494    0.00012697    0.00007240   -0.00012699
    3   -0.00010940   -0.00014895   -0.00017501   -0.00010703   -0.00007867
            31            32            33            34            35
    1   -0.00018525   -0.00000758   -0.00185493    0.00186102   -0.00011155
    2   -0.00014291    0.00000774    0.00460871   -0.00300374   -0.00137106
    3   -0.00017634   -0.00001534    0.00405277   -0.00111496   -0.00245690
            36            37
    1    0.00010406   -0.00007619
    2   -0.00023934    0.00013872
    3   -0.00040087    0.00012620
 Gradient time:  CPU 0.28 s  wall 0.11 s
    ==================================================
         Total gradient calculations so far = 14
    ==================================================
 ----------------------------------------------------------------
             Standard Nuclear Orientation (Angstroms)
    I     Atom           X                Y                Z
 ----------------------------------------------------------------
    1      C      -0.0559900000     1.3210171000     0.2270087000
    2      H      -0.0325719000     0.8769143000     1.2312388000
    3      C       0.1449336000     0.1880905000    -0.7784936000
    4      H       0.0804932000     0.5859369000    -1.7972743000
    5      O      -0.9793053000    -0.7735883000    -0.7942823000
    6      C       1.4611771000    -0.5522019000    -0.5892336000
    7      H       1.4945754000    -1.0168416000     0.4034148000
    8      H       1.5278103000    -1.3574597000    -1.3307301000
    9      C       2.6546649000     0.3974536000    -0.7133605000
   10      H       2.6588676000     0.8329070000    -1.7257913000
   11      C       3.9752412000    -0.3583411000    -0.5605198000
   12      H       4.0390479000    -1.1456371000    -1.3173840000
   13      H       4.8136840000     0.3355089000    -0.7183681000
   14      O       4.0990991000    -1.0247201000     0.6921102000
   15      C       2.4990122000     1.5398522000     0.2911896000
   16      H       3.3296002000     2.2504973000     0.1885490000
   17      H       2.5267325000     1.1400136000     1.3149021000
   18      C       1.1643427000     2.2545328000     0.0780316000
   19      H       1.0631730000     3.0895091000     0.7794250000
   20      H       1.1464404000     2.6887900000    -0.9328465000
   21      C      -1.3437555000     2.1747450000     0.1012980000
   22      C      -1.6389635000     2.8231238000     1.4623151000
   23      C      -2.6318161000     1.4892804000    -0.3688079000
   24      H      -2.8637566000     0.6184040000     0.2560204000
   25      O      -2.6332183000     1.1481721000    -1.7521458000
   26      H      -3.4473146000     2.2082724000    -0.2370312000
   27      H      -2.2831828000     0.2538218000    -1.8003627000
   28      H      -1.1445945000     2.9644313000    -0.6381453000
   29      H      -1.9769394000     2.0591286000     2.1728144000
   30      H      -2.4251639000     3.5798903000     1.3741902000
   31      H      -0.7543044000     3.3062358000     1.8862259000
   32      H       4.2150290000    -0.3508662000     1.3676620000
   33      S      -1.1308009000    -1.8834032000     0.3680005000
   34      O      -0.3950320000    -3.0663398000    -0.0015106000
   35      O      -1.0055332000    -1.2710594000     1.6628894000
   36      O      -2.7041005000    -2.1559221000     0.1491565000
   37      H      -2.8116570000    -2.7814786000    -0.5827245000
 ----------------------------------------------------------------
 Nuclear Repulsion Energy =  1625.8952968005 hartrees
 There are       72 alpha and       72 beta electrons
 ------------------------------------------------------------------------------
         Vec  Conv   RNorm       Lowest eigenvalues (eV/Hartrees)
 ------------------------------------------------------------------------------
     6     7     0  2.55e-02    -3.14491 (-0.11557) 
 ----------------------------------------------------------------
             Standard Nuclear Orientation (Angstroms)
    I     Atom           X                Y                Z
 ----------------------------------------------------------------
    1      C      -0.0559052813     1.3208919916     0.2282474160
    2      H      -0.0327287388     0.8760589827     1.2315179071
    3      C       0.1444629694     0.1894350681    -0.7787507137
    4      H       0.0803003904     0.5854090846    -1.7988955199
    5      O      -0.9788974815    -0.7731999272    -0.7949915855
    6      C       1.4611200168    -0.5510573656    -0.5883184830
    7      H       1.4936827479    -1.0160020713     0.4037414643
    8      H       1.5278752707    -1.3589392993    -1.3317961855
    9      C       2.6551348008     0.3968866877    -0.7138300652
   10      H       2.6584496906     0.8329283681    -1.7253133193
   11      C       3.9753515971    -0.3579369123    -0.5605552491
   12      H       4.0386508594    -1.1457262549    -1.3175404593
   13      H       4.8131324736     0.3355320448    -0.7184139065
   14      O       4.0988070536    -1.0248863466     0.6921772820
   15      C       2.4990985681     1.5398604298     0.2912681529
   16      H       3.3290019394     2.2502265020     0.1886018914
   17      H       2.5268439719     1.1400600960     1.3150791651
   18      C       1.1641502489     2.2546119846     0.0782355053
   19      H       1.0627848178     3.0893491903     0.7796191093
   20      H       1.1463951872     2.6885256338    -0.9324198403
   21      C      -1.3427553151     2.1743827204     0.1012843155
   22      C      -1.6387667391     2.8230245977     1.4623851676
   23      C      -2.6309171560     1.4889976227    -0.3687528286
   24      H      -2.8641345167     0.6182396506     0.2560012032
   25      O      -2.6329941772     1.1467199616    -1.7523355355
   26      H      -3.4477655237     2.2087438311    -0.2369103822
   27      H      -2.2836637256     0.2550042048    -1.8003710647
   28      H      -1.1445278846     2.9645862188    -0.6387476184
   29      H      -1.9768513209     2.0588139977     2.1729533512
   30      H      -2.4252645655     3.5797740450     1.3737278775
   31      H      -0.7539995193     3.3059662969     1.8861008200
   32      H       4.2150142261    -0.3507846503     1.3676673678
   33      S      -1.1301210774    -1.8838401689     0.3677496303
   34      O      -0.3952416109    -3.0657257660    -0.0011746065
   35      O      -1.0056150996    -1.2713020738     1.6623025650
   36      O      -2.7047897218    -2.1558635258     0.1493037884
   37      H      -2.8114519490    -2.7814246392    -0.5827248838
 ----------------------------------------------------------------
 Nuclear Repulsion Energy =  1625.9454737184 hartrees
 There are       72 alpha and       72 beta electrons
 Applying Cartesian multipole field
    Component          Value
    ---------          -----
     (2,0,0)        1.00000E-11
     (0,2,0)        2.00000E-11
     (0,0,2)       -3.00000E-11
 Nucleus-field energy     =     0.0000000431 hartrees
 Requested basis set is 6-311++G(d,p)
 There are 209 shells and 522 basis functions
 A cutoff of  1.0D-14 yielded  18561 shell pairs
 There are    115643 function pairs (    122876 Cartesian)
 Smallest overlap matrix eigenvalue = 1.14E-06
 Guess from superposition of atomic densities
 Warning:  Energy on first SCF cycle will be non-variational
 SAD guess density has 144.000000 electrons

 -----------------------------------------------------------------------
  General SCF calculation program by
  Eric Jon Sundstrom, Paul Horn, Yuezhi Mao, Dmitri Zuev, Alec White,
  David Stuck, Shaama M.S., Shane Yost, Joonho Lee, David Small,
  Daniel Levine, Susi Lehtola, Hugh Burton, Evgeny Epifanovsky
 -----------------------------------------------------------------------
 Hartree-Fock
 using 6 threads for integral computing
 -------------------------------------------------------
 OpenMP Integral computing Module                
 Release: version 2.0, May 2017, Q-Chem Inc. Pleasanton 
 -------------------------------------------------------
 A restricted SCF calculation will be
 performed using DIIS
 SCF converges when DIIS error is below 1.0e-08
 ---------------------------------------
  Cycle       Energy         DIIS error
 ---------------------------------------
    1   -1243.4768174212      2.99e-02  
    2   -1236.7814077568      3.44e-03  
    3   -1237.0443807604      2.17e-03  
    4   -1237.1539560725      3.94e-04  
    5   -1237.1591679423      1.33e-04  
    6   -1237.1596898544      3.43e-05  
    7   -1237.1597320569      8.27e-06  
    8   -1237.1597365354      2.76e-06  
    9   -1237.1597370325      9.22e-07  
   10   -1237.1597370946      3.45e-07  
   11   -1237.1597371008      1.05e-07  
   12   -1237.1597371018      3.86e-08  
   13   -1237.1597371018      1.39e-08  
   14   -1237.1597371018      4.53e-09  Convergence criterion met
 ---------------------------------------
 SCF time:   CPU 937.92s  wall 165.00s 
 SCF   energy in the final basis set =    -1237.1597371018
 Total energy in the final basis set =    -1237.1597371018

 Components of the MP2 correlation energy:
        aaaa  correlation energy =        -0.3723256421 au
        abab  correlation energy =        -2.1303687995 au
        bbbb  correlation energy =        -0.3723256421 au
        non-Brillouin singles    =        -0.0000000000 au

 Total  MP2   correlation energy =                    -2.87502008 au
        MP2         total energy =                 -1240.03475719 au
  Entering Z-vector solver.
   1         0           1      0.000165    0.000165
   2         0           1      0.000056    0.000056
   3         0           1      0.000018    0.000018
   4         0           1      0.000006    0.000006
   5         0           1      0.000002    0.000002
   6         1           0      0.000000    0.000000    Roots Converged

 --------------------------------------------------------------

                    Orbital Energies (a.u.)
 --------------------------------------------------------------

 Alpha MOs
 -- Occupied --
-92.2871 -20.6571 -20.6414 -20.5916 -20.5913 -20.5650 -20.5447 -11.3246
-11.2869 -11.2698 -11.2469 -11.2438 -11.2407 -11.2398 -11.2391 -11.2340
-11.2203  -9.2543  -6.9401  -6.9397  -6.9396  -1.5672  -1.4312  -1.4160
 -1.3965  -1.3697  -1.3518  -1.1563  -1.0905  -1.0391  -1.0221  -0.9364
 -0.9304  -0.9142  -0.8603  -0.8423  -0.8088  -0.7867  -0.7757  -0.7349
 -0.7317  -0.7087  -0.6966  -0.6730  -0.6667  -0.6560  -0.6480  -0.6331
 -0.6235  -0.6046  -0.6030  -0.5996  -0.5867  -0.5774  -0.5722  -0.5591
 -0.5545  -0.5429  -0.5355  -0.5254  -0.5217  -0.5124  -0.5095  -0.4989
 -0.4948  -0.4860  -0.4827  -0.4712  -0.4612  -0.4593  -0.4312  -0.4212
 -- Virtual --
  0.0342   0.0404   0.0438   0.0482   0.0565   0.0613   0.0670   0.0721
  0.0769   0.0810   0.0867   0.0898   0.0971   0.1042   0.1076   0.1091
  0.1137   0.1187   0.1224   0.1322   0.1378   0.1468   0.1546   0.1584
  0.1628   0.1675   0.1708   0.1712   0.1745   0.1817   0.1843   0.1867
  0.1906   0.1942   0.1973   0.2004   0.2051   0.2077   0.2113   0.2127
  0.2158   0.2176   0.2217   0.2234   0.2276   0.2309   0.2356   0.2402
  0.2432   0.2473   0.2515   0.2561   0.2592   0.2606   0.2641   0.2698
  0.2733   0.2771   0.2828   0.2901   0.2995   0.3009   0.3069   0.3093
  0.3129   0.3191   0.3299   0.3301   0.3333   0.3421   0.3462   0.3532
  0.3567   0.3608   0.3636   0.3663   0.3714   0.3757   0.3771   0.3821
  0.3865   0.3901   0.3966   0.3988   0.4031   0.4046   0.4100   0.4149
  0.4181   0.4232   0.4259   0.4327   0.4400   0.4406   0.4447   0.4481
  0.4566   0.4571   0.4622   0.4630   0.4693   0.4729   0.4742   0.4783
  0.4829   0.4864   0.4902   0.4954   0.4976   0.4999   0.5088   0.5124
  0.5182   0.5231   0.5347   0.5438   0.5473   0.5582   0.5688   0.5755
  0.5812   0.5931   0.6022   0.6077   0.6142   0.6258   0.6278   0.6318
  0.6510   0.6581   0.6746   0.6762   0.6994   0.7099   0.7167   0.7254
  0.7409   0.7451   0.7601   0.7691   0.7765   0.7786   0.8095   0.8185
  0.8264   0.8325   0.8465   0.8560   0.8711   0.8849   0.8953   0.9030
  0.9085   0.9131   0.9147   0.9183   0.9277   0.9368   0.9430   0.9467
  0.9519   0.9617   0.9638   0.9734   0.9782   0.9786   0.9830   0.9883
  0.9910   0.9996   1.0045   1.0102   1.0165   1.0277   1.0355   1.0533
  1.0697   1.0908   1.0991   1.1347   1.1525   1.1566   1.1730   1.1902
  1.1988   1.2167   1.2274   1.2388   1.2576   1.2708   1.2874   1.2914
  1.3130   1.3216   1.3293   1.3403   1.3541   1.3715   1.3799   1.3876
  1.4059   1.4097   1.4160   1.4379   1.4450   1.4521   1.4586   1.4691
  1.4860   1.5022   1.5074   1.5200   1.5272   1.5433   1.5477   1.5653
  1.5714   1.5835   1.5912   1.6118   1.6284   1.6510   1.6640   1.6667
  1.6943   1.7115   1.7247   1.7480   1.7521   1.7604   1.7712   1.7937
  1.7967   1.8085   1.8144   1.8266   1.8288   1.8484   1.8519   1.8549
  1.8573   1.8668   1.8793   1.8836   1.8953   1.9048   1.9118   1.9140
  1.9307   1.9345   1.9381   1.9464   1.9588   1.9642   1.9718   1.9769
  1.9879   1.9933   1.9994   2.0328   2.0368   2.0433   2.0603   2.0640
  2.0754   2.0897   2.1173   2.1215   2.1250   2.1279   2.1505   2.1588
  2.1641   2.1685   2.1875   2.1951   2.2129   2.2246   2.2396   2.2441
  2.2585   2.2811   2.3058   2.3227   2.3269   2.3480   2.3589   2.3751
  2.3865   2.3945   2.4134   2.4277   2.4346   2.4630   2.4905   2.4963
  2.5106   2.5386   2.5469   2.5533   2.5764   2.5819   2.6079   2.6407
  2.6462   2.6714   2.6866   2.6960   2.7211   2.7387   2.7601   2.7707
  2.8027   2.8290   2.8377   2.8571   2.8635   2.8778   2.8819   2.8881
  2.9203   2.9291   2.9386   2.9651   2.9790   2.9821   2.9955   3.0047
  3.0179   3.0355   3.0476   3.0566   3.0768   3.0790   3.0994   3.1094
  3.1179   3.1333   3.1425   3.1533   3.1582   3.1741   3.1748   3.1843
  3.1925   3.2062   3.2209   3.2364   3.2503   3.2669   3.2774   3.2977
  3.3208   3.3252   3.3389   3.3651   3.3702   3.3766   3.3884   3.4032
  3.4173   3.4217   3.4431   3.4589   3.4772   3.4880   3.5036   3.5072
  3.5223   3.5298   3.5508   3.5647   3.5736   3.5907   3.6034   3.6351
  3.6407   3.6537   3.6865   3.7565   3.7571   3.7833   3.8183   3.8784
  3.9218   3.9726   3.9922   4.0284   4.1897   4.2029   4.2087   4.2136
  4.2228   4.2272   4.2560   4.2714   4.3041   4.3139   4.3471   4.3862
  4.4334   4.4772   4.4860   4.5478   4.5623   4.6526   4.6872   4.7417
  4.7455   4.7921   4.8721   5.5405   5.5545   5.5849   5.6190   5.6492
  5.6831   5.7012   5.7109   5.7178   5.7503   5.8801   5.9258   5.9788
  5.9957   6.0256   6.0466   6.2236   6.2720   8.8221  18.3807  18.4146
 18.5598  24.9531  25.0070  25.0270  25.0384  25.0537  25.0690  25.0917
 25.1230  25.1365  25.1605  51.5391  51.5771  51.6038  51.6421  51.6555
 51.6841 192.5949
 --------------------------------------------------------------

          Ground-State Mulliken Net Atomic Charges

     Atom                 Charge (a.u.)
  ----------------------------------------
      1 C                     0.400593
      2 H                     0.367555
      3 C                    -0.654063
      4 H                     0.279266
      5 O                    -0.109890
      6 C                    -0.986874
      7 H                     0.308492
      8 H                     0.248944
      9 C                     0.490249
     10 H                     0.186523
     11 C                    -0.954156
     12 H                     0.196356
     13 H                     0.166984
     14 O                    -0.182057
     15 C                    -0.778804
     16 H                     0.198518
     17 H                     0.169976
     18 C                    -0.486147
     19 H                     0.177057
     20 H                     0.202047
     21 C                     0.632222
     22 C                    -0.884559
     23 C                    -0.700230
     24 H                     0.195918
     25 O                    -0.214348
     26 H                     0.187317
     27 H                     0.299735
     28 H                     0.235251
     29 H                     0.187216
     30 H                     0.164988
     31 H                     0.138572
     32 H                     0.238017
     33 S                     0.146696
     34 O                     0.040307
     35 O                    -0.009464
     36 O                    -0.199004
     37 H                     0.300798
  ----------------------------------------
  Sum of atomic charges =    -0.000000

 -----------------------------------------------------------------
                    Cartesian Multipole Moments
 -----------------------------------------------------------------
    Charge (ESU x 10^10)
                 0.0000
    Dipole Moment (Debye)
         X       1.4802      Y       2.1042      Z      -1.0557
       Tot       2.7808
    Quadrupole Moments (Debye-Ang)
        XX    -113.4742     XY      15.4717     YY    -115.8103
        XZ      -2.6673     YZ      10.0810     ZZ    -116.8107
    Octopole Moments (Debye-Ang^2)
       XXX      -5.5149    XXY      -2.6829    XYY     -36.7883
       YYY     -20.3871    XXZ       3.5134    XYZ     -13.7392
       YYZ      -8.3419    XZZ      21.2824    YZZ     -18.9626
       ZZZ       1.5880
    Hexadecapole Moments (Debye-Ang^3)
      XXXX   -3356.7959   XXXY     215.0304   XXYY    -876.3609
      XYYY      97.6567   YYYY   -2173.1638   XXXZ      -5.5330
      XXYZ      91.8809   XYYZ      12.4097   YYYZ      21.6382
      XXZZ    -657.9021   XYZZ      37.0929   YYZZ    -476.2984
      XZZZ      21.2379   YZZZ      13.3244   ZZZZ    -659.9617
 -----------------------------------------------------------------
 DrvMan is completing analytic gradient of the MP2 energy
 MP2 relaxed dipole moment
            1
    1   0.5823537
    2   0.8278530
    3  -0.4153295
	Magnitude:	 1.094 au	 2.781 Debye
 MP2 energy read as -1240.034757
 Full Analytical Gradient of MP2 Energy (in au.)
             1             2             3             4             5
    1   -0.00123859   -0.00000716   -0.00225523   -0.00012005   -0.00004669
    2    0.00086314    0.00014834    0.00119895   -0.00011683    0.00040186
    3    0.00156513   -0.00022258    0.00097081   -0.00040425   -0.00024977
             6             7             8             9            10
    1    0.00162148   -0.00001664    0.00020354    0.00137646   -0.00002937
    2    0.00028500    0.00002555   -0.00159644   -0.00072967   -0.00010089
    3    0.00100908   -0.00030691   -0.00152344   -0.00108307    0.00037091
            11            12            13            14            15
    1    0.00080422   -0.00004450   -0.00027618   -0.00002312    0.00028596
    2    0.00075443   -0.00022739   -0.00018099   -0.00029510    0.00020357
    3    0.00018819   -0.00019616    0.00000049    0.00002388   -0.00007012
            16            17            18            19            20
    1   -0.00042353    0.00003223   -0.00040065    0.00000715    0.00010548
    2   -0.00042290    0.00000285    0.00023964   -0.00001041   -0.00005005
    3    0.00002363    0.00008786   -0.00032706    0.00000643    0.00017404
            21            22            23            24            25
    1    0.00108115    0.00010269    0.00058801   -0.00012499    0.00096260
    2   -0.00033300    0.00002287   -0.00021198   -0.00011763   -0.00282654
    3    0.00004838    0.00013142    0.00010996   -0.00002326   -0.00047322
            26            27            28            29            30
    1   -0.00072408   -0.00101876   -0.00009830   -0.00007138   -0.00017507
    2    0.00047473    0.00261282    0.00033384   -0.00011533    0.00010488
    3    0.00017043    0.00002144   -0.00030117    0.00009408   -0.00006043
            31            32            33            34            35
    1   -0.00002492    0.00002224    0.00151295   -0.00088423   -0.00015906
    2   -0.00007059    0.00013344   -0.00170635    0.00149999   -0.00022600
    3   -0.00008080    0.00006746    0.00006739    0.00046748   -0.00031796
            36            37
    1   -0.00065368    0.00011004
    2    0.00003821   -0.00000602
    3    0.00004471   -0.00000299
 Gradient time:  CPU 0.28 s  wall 0.11 s
 ----------------------------------------------------------------
             Standard Nuclear Orientation (Angstroms)
    I     Atom           X                Y                Z
 ----------------------------------------------------------------
    1      C      -0.0560747187     1.3211422084     0.2257699840
    2      H      -0.0324150612     0.8777696173     1.2309596929
    3      C       0.1454042306     0.1867459319    -0.7782364863
    4      H       0.0806860096     0.5864647154    -1.7956530801
    5      O      -0.9797131185    -0.7739766728    -0.7935730145
    6      C       1.4612341832    -0.5533464344    -0.5901487170
    7      H       1.4954680521    -1.0176811287     0.4030881357
    8      H       1.5277453293    -1.3559801007    -1.3296640145
    9      C       2.6541949992     0.3980205123    -0.7128909348
   10      H       2.6592855094     0.8328856319    -1.7262692807
   11      C       3.9751308029    -0.3587452877    -0.5604843509
   12      H       4.0394449406    -1.1455479451    -1.3172275407
   13      H       4.8142355264     0.3354857552    -0.7183222935
   14      O       4.0993911464    -1.0245538534     0.6920431180
   15      C       2.4989258319     1.5398439702     0.2911110471
   16      H       3.3301984606     2.2507680980     0.1884961086
   17      H       2.5266210281     1.1399671040     1.3147250349
   18      C       1.1645351511     2.2544536154     0.0778276947
   19      H       1.0635611822     3.0896690097     0.7792308907
   20      H       1.1464856128     2.6890543662    -0.9332731597
   21      C      -1.3447556849     2.1751072796     0.1013116845
   22      C      -1.6391602609     2.8232230023     1.4622450324
   23      C      -2.6327150440     1.4895631773    -0.3688629714
   24      H      -2.8633786833     0.6185683494     0.2560395968
   25      O      -2.6334424228     1.1496242384    -1.7519560645
   26      H      -3.4468636763     2.2078009689    -0.2371520178
   27      H      -2.2827018744     0.2526393952    -1.8003543353
   28      H      -1.1446611154     2.9642763812    -0.6375429816
   29      H      -1.9770274791     2.0594432023     2.1726754488
   30      H      -2.4250632345     3.5800065550     1.3746525225
   31      H      -0.7546092807     3.3065053031     1.8863509800
   32      H       4.2150437739    -0.3509477497     1.3676566322
   33      S      -1.1314807226    -1.8829662311     0.3682513697
   34      O      -0.3948223891    -3.0669538340    -0.0018465935
   35      O      -1.0054513004    -1.2708167262     1.6634762350
   36      O      -2.7034112782    -2.1559806742     0.1490092116
   37      H      -2.8118620510    -2.7815325608    -0.5827241162
 ----------------------------------------------------------------
 Nuclear Repulsion Energy =  1625.8452777529 hartrees
 There are       72 alpha and       72 beta electrons
 Applying Cartesian multipole field
    Component          Value
    ---------          -----
     (2,0,0)        1.00000E-11
     (0,2,0)        2.00000E-11
     (0,0,2)       -3.00000E-11
 Nucleus-field energy     =     0.0000000431 hartrees
 Requested basis set is 6-311++G(d,p)
 There are 209 shells and 522 basis functions
 A cutoff of  1.0D-14 yielded  18560 shell pairs
 There are    115639 function pairs (    122872 Cartesian)
 Smallest overlap matrix eigenvalue = 1.14E-06
 Guess from superposition of atomic densities
 Warning:  Energy on first SCF cycle will be non-variational
 SAD guess density has 144.000000 electrons

 -----------------------------------------------------------------------
  General SCF calculation program by
  Eric Jon Sundstrom, Paul Horn, Yuezhi Mao, Dmitri Zuev, Alec White,
  David Stuck, Shaama M.S., Shane Yost, Joonho Lee, David Small,
  Daniel Levine, Susi Lehtola, Hugh Burton, Evgeny Epifanovsky
 -----------------------------------------------------------------------
 Hartree-Fock
 using 6 threads for integral computing
 -------------------------------------------------------
 OpenMP Integral computing Module                
 Release: version 2.0, May 2017, Q-Chem Inc. Pleasanton 
 -------------------------------------------------------
 A restricted SCF calculation will be
 performed using DIIS
 SCF converges when DIIS error is below 1.0e-08
 ---------------------------------------
  Cycle       Energy         DIIS error
 ---------------------------------------
    1   -1243.4771300986      2.99e-02  
    2   -1236.7809713096      3.44e-03  
    3   -1237.0437332926      2.17e-03  
    4   -1237.1538774226      3.95e-04  
    5   -1237.1591107659      1.34e-04  
    6   -1237.1596372984      3.43e-05  
    7   -1237.1596795611      8.28e-06  
    8   -1237.1596840394      2.76e-06  
    9   -1237.1596845347      9.24e-07  
   10   -1237.1596845966      3.48e-07  
   11   -1237.1596846029      1.05e-07  
   12   -1237.1596846037      3.91e-08  
   13   -1237.1596846038      1.44e-08  
   14   -1237.1596846038      4.83e-09  Convergence criterion met
 ---------------------------------------
 SCF time:   CPU 938.48s  wall 166.00s 
 SCF   energy in the final basis set =    -1237.1596846038
 Total energy in the final basis set =    -1237.1596846038

 Components of the MP2 correlation energy:
        aaaa  correlation energy =        -0.3723447780 au
        abab  correlation energy =        -2.1303819139 au
        bbbb  correlation energy =        -0.3723447780 au
        non-Brillouin singles    =        -0.0000000000 au

 Total  MP2   correlation energy =                    -2.87507147 au
        MP2         total energy =                 -1240.03475607 au
  Entering Z-vector solver.
   1         0           1      0.000165    0.000165
   2         0           1      0.000056    0.000056
   3         0           1      0.000018    0.000018
   4         0           1      0.000006    0.000006
   5         0           1      0.000002    0.000002
   6         1           0      0.000000    0.000000    Roots Converged

 --------------------------------------------------------------

                    Orbital Energies (a.u.)
 --------------------------------------------------------------

 Alpha MOs
 -- Occupied --
-92.2873 -20.6575 -20.6417 -20.5914 -20.5910 -20.5649 -20.5453 -11.3245
-11.2869 -11.2694 -11.2471 -11.2439 -11.2402 -11.2399 -11.2392 -11.2339
-11.2202  -9.2544  -6.9402  -6.9399  -6.9397  -1.5673  -1.4321  -1.4159
 -1.3953  -1.3699  -1.3511  -1.1563  -1.0903  -1.0396  -1.0221  -0.9368
 -0.9305  -0.9142  -0.8609  -0.8424  -0.8088  -0.7869  -0.7758  -0.7350
 -0.7318  -0.7087  -0.6965  -0.6729  -0.6667  -0.6560  -0.6478  -0.6329
 -0.6236  -0.6047  -0.6035  -0.5997  -0.5871  -0.5773  -0.5725  -0.5592
 -0.5544  -0.5428  -0.5353  -0.5255  -0.5215  -0.5124  -0.5091  -0.4988
 -0.4947  -0.4860  -0.4824  -0.4713  -0.4611  -0.4591  -0.4312  -0.4211
 -- Virtual --
  0.0342   0.0403   0.0438   0.0482   0.0565   0.0613   0.0670   0.0721
  0.0769   0.0810   0.0867   0.0898   0.0971   0.1042   0.1076   0.1091
  0.1137   0.1187   0.1224   0.1323   0.1379   0.1468   0.1546   0.1585
  0.1628   0.1675   0.1709   0.1711   0.1745   0.1818   0.1843   0.1868
  0.1906   0.1942   0.1972   0.2004   0.2051   0.2077   0.2113   0.2127
  0.2158   0.2177   0.2218   0.2235   0.2276   0.2309   0.2356   0.2401
  0.2432   0.2473   0.2514   0.2560   0.2593   0.2605   0.2641   0.2697
  0.2733   0.2770   0.2829   0.2901   0.2993   0.3009   0.3068   0.3093
  0.3129   0.3190   0.3299   0.3300   0.3333   0.3420   0.3460   0.3533
  0.3567   0.3607   0.3636   0.3666   0.3712   0.3757   0.3772   0.3819
  0.3865   0.3900   0.3966   0.3989   0.4030   0.4046   0.4099   0.4150
  0.4181   0.4230   0.4259   0.4328   0.4400   0.4405   0.4448   0.4483
  0.4568   0.4570   0.4622   0.4629   0.4692   0.4728   0.4741   0.4783
  0.4828   0.4865   0.4903   0.4954   0.4976   0.5000   0.5088   0.5123
  0.5183   0.5231   0.5346   0.5435   0.5473   0.5581   0.5686   0.5753
  0.5812   0.5928   0.6023   0.6073   0.6143   0.6257   0.6276   0.6318
  0.6510   0.6581   0.6744   0.6762   0.6993   0.7099   0.7165   0.7257
  0.7409   0.7449   0.7601   0.7692   0.7764   0.7786   0.8096   0.8186
  0.8266   0.8327   0.8462   0.8558   0.8705   0.8852   0.8953   0.9031
  0.9083   0.9131   0.9148   0.9188   0.9280   0.9367   0.9428   0.9464
  0.9521   0.9620   0.9641   0.9734   0.9783   0.9785   0.9829   0.9887
  0.9908   0.9998   1.0048   1.0100   1.0168   1.0279   1.0356   1.0527
  1.0697   1.0911   1.0989   1.1348   1.1527   1.1568   1.1730   1.1902
  1.1989   1.2169   1.2276   1.2389   1.2575   1.2710   1.2865   1.2913
  1.3128   1.3216   1.3287   1.3401   1.3536   1.3714   1.3799   1.3875
  1.4060   1.4097   1.4162   1.4378   1.4444   1.4516   1.4584   1.4688
  1.4858   1.5025   1.5071   1.5198   1.5269   1.5431   1.5477   1.5649
  1.5713   1.5833   1.5909   1.6117   1.6280   1.6509   1.6643   1.6667
  1.6943   1.7117   1.7249   1.7482   1.7521   1.7605   1.7713   1.7940
  1.7971   1.8089   1.8147   1.8267   1.8291   1.8489   1.8520   1.8551
  1.8574   1.8674   1.8794   1.8835   1.8949   1.9048   1.9117   1.9144
  1.9304   1.9350   1.9385   1.9466   1.9591   1.9645   1.9721   1.9775
  1.9884   1.9935   1.9992   2.0327   2.0368   2.0433   2.0601   2.0640
  2.0757   2.0901   2.1172   2.1216   2.1250   2.1280   2.1509   2.1583
  2.1641   2.1684   2.1880   2.1955   2.2131   2.2246   2.2395   2.2439
  2.2588   2.2810   2.3055   2.3224   2.3270   2.3478   2.3590   2.3749
  2.3865   2.3950   2.4134   2.4280   2.4350   2.4632   2.4906   2.4966
  2.5108   2.5371   2.5468   2.5525   2.5757   2.5818   2.6070   2.6400
  2.6465   2.6721   2.6870   2.6969   2.7218   2.7395   2.7595   2.7708
  2.8026   2.8285   2.8379   2.8577   2.8635   2.8772   2.8821   2.8897
  2.9209   2.9301   2.9399   2.9662   2.9793   2.9825   2.9954   3.0055
  3.0180   3.0349   3.0484   3.0562   3.0764   3.0790   3.0991   3.1101
  3.1183   3.1341   3.1424   3.1535   3.1587   3.1743   3.1751   3.1843
  3.1927   3.2067   3.2209   3.2361   3.2503   3.2666   3.2760   3.2980
  3.3211   3.3245   3.3387   3.3654   3.3702   3.3769   3.3886   3.4039
  3.4178   3.4214   3.4434   3.4583   3.4762   3.4880   3.5028   3.5071
  3.5224   3.5297   3.5506   3.5648   3.5706   3.5906   3.6044   3.6342
  3.6406   3.6531   3.6864   3.7554   3.7561   3.7846   3.8191   3.8796
  3.9215   3.9721   3.9922   4.0273   4.1895   4.2026   4.2090   4.2139
  4.2227   4.2294   4.2580   4.2719   4.3034   4.3134   4.3458   4.3844
  4.4329   4.4767   4.4854   4.5475   4.5628   4.6555   4.6879   4.7414
  4.7459   4.7931   4.8725   5.5404   5.5542   5.5856   5.6190   5.6497
  5.6829   5.7010   5.7105   5.7177   5.7493   5.8795   5.9238   5.9788
  5.9954   6.0234   6.0463   6.2248   6.2647   8.8216  18.3809  18.4143
 18.5568  24.9544  25.0057  25.0263  25.0407  25.0541  25.0693  25.0907
 25.1236  25.1387  25.1613  51.5390  51.5771  51.6036  51.6421  51.6553
 51.6819 192.5939
 --------------------------------------------------------------

          Ground-State Mulliken Net Atomic Charges

     Atom                 Charge (a.u.)
  ----------------------------------------
      1 C                     0.406681
      2 H                     0.366364
      3 C                    -0.648502
      4 H                     0.278125
      5 O                    -0.109606
      6 C                    -0.997997
      7 H                     0.308554
      8 H                     0.250104
      9 C                     0.491748
     10 H                     0.186584
     11 C                    -0.956148
     12 H                     0.196633
     13 H                     0.166676
     14 O                    -0.182075
     15 C                    -0.776530
     16 H                     0.198464
     17 H                     0.170260
     18 C                    -0.483453
     19 H                     0.177239
     20 H                     0.202092
     21 C                     0.625571
     22 C                    -0.885331
     23 C                    -0.695104
     24 H                     0.194753
     25 O                    -0.214337
     26 H                     0.187427
     27 H                     0.299974
     28 H                     0.234979
     29 H                     0.187126
     30 H                     0.164963
     31 H                     0.138777
     32 H                     0.238252
     33 S                     0.146083
     34 O                     0.034694
     35 O                    -0.007740
     36 O                    -0.197164
     37 H                     0.301863
  ----------------------------------------
  Sum of atomic charges =    -0.000000

 -----------------------------------------------------------------
                    Cartesian Multipole Moments
 -----------------------------------------------------------------
    Charge (ESU x 10^10)
                -0.0000
    Dipole Moment (Debye)
         X       1.4566      Y       2.1087      Z      -1.0620
       Tot       2.7742
    Quadrupole Moments (Debye-Ang)
        XX    -113.3946     XY      15.4987     YY    -115.8817
        XZ      -2.6518     YZ      10.1145     ZZ    -116.8152
    Octopole Moments (Debye-Ang^2)
       XXX      -5.7919    XXY      -2.9281    XYY     -36.8414
       YYY     -20.0820    XXZ       3.5238    XYZ     -13.7244
       YYZ      -8.3079    XZZ      21.2872    YZZ     -18.9891
       ZZZ       1.5787
    Hexadecapole Moments (Debye-Ang^3)
      XXXX   -3357.2596   XXXY     215.4930   XXYY    -876.0051
      XYYY      97.9438   YYYY   -2174.7476   XXXZ      -5.3022
      XXYZ      92.1303   XYYZ      12.3700   YYYZ      22.0135
      XXZZ    -657.9051   XYZZ      37.1372   YYZZ    -476.4098
      XZZZ      21.3123   YZZZ      13.5748   ZZZZ    -659.9314
 -----------------------------------------------------------------
 DrvMan is completing analytic gradient of the MP2 energy
 MP2 relaxed dipole moment
            1
    1   0.5730575
    2   0.8296195
    3  -0.4178374
	Magnitude:	 1.091 au	 2.774 Debye
 MP2 energy read as -1240.034756
 Full Analytical Gradient of MP2 Energy (in au.)
             1             2             3             4             5
    1    0.00213685    0.00005583    0.00321015   -0.00002347   -0.00004944
    2   -0.00117646   -0.00003243    0.00014480    0.00020358   -0.00022688
    3   -0.00153400    0.00035695   -0.00030297    0.00061906    0.00039154
             6             7             8             9            10
    1   -0.00330801    0.00009356   -0.00020407   -0.00203847    0.00008362
    2   -0.00020782   -0.00006765    0.00134824    0.00101577    0.00003521
    3   -0.00122833    0.00019899    0.00129081    0.00102230   -0.00039119
            11            12            13            14            15
    1   -0.00012898    0.00012721    0.00045693    0.00008227   -0.00071707
    2   -0.00092218    0.00015022    0.00029946    0.00028632   -0.00050711
    3   -0.00008270    0.00013080   -0.00004207   -0.00002806   -0.00028237
            16            17            18            19            20
    1    0.00026536    0.00004685    0.00016943    0.00012721   -0.00007022
    2    0.00015852   -0.00000454   -0.00061553    0.00020166    0.00006427
    3   -0.00004334   -0.00004484    0.00033185    0.00011206   -0.00016483
            21            22            23            24            25
    1    0.00032637   -0.00029026   -0.00140951    0.00012633   -0.00093837
    2   -0.00020458    0.00009882    0.00045501    0.00001294    0.00277174
    3   -0.00008143   -0.00000787   -0.00015404   -0.00003120    0.00046646
            26            27            28            29            30
    1    0.00084000    0.00096123    0.00006297    0.00001028    0.00010674
    2   -0.00068205   -0.00254117   -0.00027092    0.00010377   -0.00010050
    3   -0.00018453   -0.00017911    0.00025297   -0.00011315    0.00003126
            31            32            33            34            35
    1   -0.00004459   -0.00001836   -0.00161653    0.00087091    0.00012370
    2    0.00003408   -0.00013614    0.00157848   -0.00142963    0.00013641
    3    0.00002951   -0.00008301    0.00004838   -0.00056824    0.00039729
            36            37
    1    0.00066933   -0.00009581
    2    0.00001163    0.00001467
    3   -0.00011070   -0.00002222
 Gradient time:  CPU 0.28 s  wall 0.11 s
    ==================================================
         Total gradient calculations so far = 16
    ==================================================
 ----------------------------------------------------------------
             Standard Nuclear Orientation (Angstroms)
    I     Atom           X                Y                Z
 ----------------------------------------------------------------
    1      C      -0.0559900000     1.3210171000     0.2270087000
    2      H      -0.0325719000     0.8769143000     1.2312388000
    3      C       0.1449336000     0.1880905000    -0.7784936000
    4      H       0.0804932000     0.5859369000    -1.7972743000
    5      O      -0.9793053000    -0.7735883000    -0.7942823000
    6      C       1.4611771000    -0.5522019000    -0.5892336000
    7      H       1.4945754000    -1.0168416000     0.4034148000
    8      H       1.5278103000    -1.3574597000    -1.3307301000
    9      C       2.6546649000     0.3974536000    -0.7133605000
   10      H       2.6588676000     0.8329070000    -1.7257913000
   11      C       3.9752412000    -0.3583411000    -0.5605198000
   12      H       4.0390479000    -1.1456371000    -1.3173840000
   13      H       4.8136840000     0.3355089000    -0.7183681000
   14      O       4.0990991000    -1.0247201000     0.6921102000
   15      C       2.4990122000     1.5398522000     0.2911896000
   16      H       3.3296002000     2.2504973000     0.1885490000
   17      H       2.5267325000     1.1400136000     1.3149021000
   18      C       1.1643427000     2.2545328000     0.0780316000
   19      H       1.0631730000     3.0895091000     0.7794250000
   20      H       1.1464404000     2.6887900000    -0.9328465000
   21      C      -1.3437555000     2.1747450000     0.1012980000
   22      C      -1.6389635000     2.8231238000     1.4623151000
   23      C      -2.6318161000     1.4892804000    -0.3688079000
   24      H      -2.8637566000     0.6184040000     0.2560204000
   25      O      -2.6332183000     1.1481721000    -1.7521458000
   26      H      -3.4473146000     2.2082724000    -0.2370312000
   27      H      -2.2831828000     0.2538218000    -1.8003627000
   28      H      -1.1445945000     2.9644313000    -0.6381453000
   29      H      -1.9769394000     2.0591286000     2.1728144000
   30      H      -2.4251639000     3.5798903000     1.3741902000
   31      H      -0.7543044000     3.3062358000     1.8862259000
   32      H       4.2150290000    -0.3508662000     1.3676620000
   33      S      -1.1308009000    -1.8834032000     0.3680005000
   34      O      -0.3950320000    -3.0663398000    -0.0015106000
   35      O      -1.0055332000    -1.2710594000     1.6628894000
   36      O      -2.7041005000    -2.1559221000     0.1491565000
   37      H      -2.8116570000    -2.7814786000    -0.5827245000
 ----------------------------------------------------------------
 Nuclear Repulsion Energy =  1625.8952968005 hartrees
 There are       72 alpha and       72 beta electrons
 ------------------------------------------------------------------------------
         Vec  Conv   RNorm       Lowest eigenvalues (eV/Hartrees)
 ------------------------------------------------------------------------------
     7     8     0  2.21e-02    -3.27326 (-0.12029) 
 ----------------------------------------------------------------
             Standard Nuclear Orientation (Angstroms)
    I     Atom           X                Y                Z
 ----------------------------------------------------------------
    1      C      -0.0569908941     1.3219314044     0.2277415993
    2      H      -0.0319175318     0.8771261331     1.2310182866
    3      C       0.1436457597     0.1880523617    -0.7780003697
    4      H       0.0810237479     0.5868519642    -1.7964440084
    5      O      -0.9797343610    -0.7737620658    -0.7942142194
    6      C       1.4634063968    -0.5528175242    -0.5886067391
    7      H       1.4948930661    -1.0170704657     0.4031823182
    8      H       1.5274998576    -1.3565678430    -1.3303980353
    9      C       2.6549549633     0.3975549053    -0.7136850624
   10      H       2.6588571585     0.8329838921    -1.7258645847
   11      C       3.9751031176    -0.3577965961    -0.5602797613
   12      H       4.0390537803    -1.1457534343    -1.3175204435
   13      H       4.8135573169     0.3354015435    -0.7183694169
   14      O       4.0990845132    -1.0248792447     0.6921221873
   15      C       2.4996836886     1.5404550936     0.2914410869
   16      H       3.3302138553     2.2505741550     0.1886240673
   17      H       2.5267801725     1.1401070917     1.3147975330
   18      C       1.1655560052     2.2550075049     0.0775628952
   19      H       1.0634545928     3.0898418787     0.7793078431
   20      H       1.1466944608     2.6890415012    -0.9329405743
   21      C      -1.3444034235     2.1747141965     0.1015555004
   22      C      -1.6388590957     2.8228802936     1.4624538110
   23      C      -2.6321855531     1.4890938723    -0.3687676749
   24      H      -2.8637113812     0.6182623664     0.2559545917
   25      O      -2.6324893485     1.1465007411    -1.7524135952
   26      H      -3.4469102888     2.2082351048    -0.2369376713
   27      H      -2.2836460744     0.2552003226    -1.8003805718
   28      H      -1.1442649972     2.9639197011    -0.6378559228
   29      H      -1.9770169935     2.0593516199     2.1727950014
   30      H      -2.4248303920     3.5795962083     1.3741099225
   31      H      -0.7546161728     3.3063007285     1.8862270217
   32      H       4.2150716853    -0.3507776832     1.3677024470
   33      S      -1.1299711474    -1.8842203642     0.3687345525
   34      O      -0.3954674077    -3.0656834610    -0.0014728986
   35      O      -1.0055390288    -1.2710716770     1.6628341510
   36      O      -2.7040694716    -2.1556185063     0.1488435200
   37      H      -2.8116024020    -2.7814643860    -0.5826400413
 ----------------------------------------------------------------
 Nuclear Repulsion Energy =  1625.8783655086 hartrees
 There are       72 alpha and       72 beta electrons
 Applying Cartesian multipole field
    Component          Value
    ---------          -----
     (2,0,0)        1.00000E-11
     (0,2,0)        2.00000E-11
     (0,0,2)       -3.00000E-11
 Nucleus-field energy     =     0.0000000431 hartrees
 Requested basis set is 6-311++G(d,p)
 There are 209 shells and 522 basis functions
 A cutoff of  1.0D-14 yielded  18562 shell pairs
 There are    115644 function pairs (    122877 Cartesian)
 Smallest overlap matrix eigenvalue = 1.15E-06
 Guess from superposition of atomic densities
 Warning:  Energy on first SCF cycle will be non-variational
 SAD guess density has 144.000000 electrons

 -----------------------------------------------------------------------
  General SCF calculation program by
  Eric Jon Sundstrom, Paul Horn, Yuezhi Mao, Dmitri Zuev, Alec White,
  David Stuck, Shaama M.S., Shane Yost, Joonho Lee, David Small,
  Daniel Levine, Susi Lehtola, Hugh Burton, Evgeny Epifanovsky
 -----------------------------------------------------------------------
 Hartree-Fock
 using 6 threads for integral computing
 -------------------------------------------------------
 OpenMP Integral computing Module                
 Release: version 2.0, May 2017, Q-Chem Inc. Pleasanton 
 -------------------------------------------------------
 A restricted SCF calculation will be
 performed using DIIS
 SCF converges when DIIS error is below 1.0e-08
 ---------------------------------------
  Cycle       Energy         DIIS error
 ---------------------------------------
    1   -1243.4801449155      2.99e-02  
    2   -1236.7817932326      3.44e-03  
    3   -1237.0447570268      2.17e-03  
    4   -1237.1541787542      3.94e-04  
    5   -1237.1593864841      1.33e-04  
    6   -1237.1599075916      3.43e-05  
    7   -1237.1599497393      8.27e-06  
    8   -1237.1599542163      2.76e-06  
    9   -1237.1599547135      9.22e-07  
   10   -1237.1599547758      3.45e-07  
   11   -1237.1599547821      1.05e-07  
   12   -1237.1599547829      3.85e-08  
   13   -1237.1599547830      1.39e-08  
   14   -1237.1599547830      4.48e-09  Convergence criterion met
 ---------------------------------------
 SCF time:   CPU 937.55s  wall 165.00s 
 SCF   energy in the final basis set =    -1237.1599547830
 Total energy in the final basis set =    -1237.1599547830

 Components of the MP2 correlation energy:
        aaaa  correlation energy =        -0.3722928496 au
        abab  correlation energy =        -2.1302160492 au
        bbbb  correlation energy =        -0.3722928496 au
        non-Brillouin singles    =        -0.0000000000 au

 Total  MP2   correlation energy =                    -2.87480175 au
        MP2         total energy =                 -1240.03475653 au
  Entering Z-vector solver.
   1         0           1      0.000165    0.000165
   2         0           1      0.000056    0.000056
   3         0           1      0.000018    0.000018
   4         0           1      0.000006    0.000006
   5         0           1      0.000002    0.000002
   6         1           0      0.000000    0.000000    Roots Converged

 --------------------------------------------------------------

                    Orbital Energies (a.u.)
 --------------------------------------------------------------

 Alpha MOs
 -- Occupied --
-92.2871 -20.6570 -20.6413 -20.5917 -20.5915 -20.5650 -20.5447 -11.3243
-11.2868 -11.2696 -11.2469 -11.2437 -11.2403 -11.2398 -11.2392 -11.2338
-11.2201  -9.2543  -6.9401  -6.9398  -6.9396  -1.5674  -1.4312  -1.4161
 -1.3968  -1.3697  -1.3519  -1.1559  -1.0905  -1.0389  -1.0221  -0.9364
 -0.9303  -0.9145  -0.8604  -0.8423  -0.8087  -0.7869  -0.7758  -0.7349
 -0.7318  -0.7088  -0.6966  -0.6730  -0.6667  -0.6560  -0.6479  -0.6331
 -0.6236  -0.6047  -0.6031  -0.5997  -0.5868  -0.5773  -0.5722  -0.5593
 -0.5545  -0.5429  -0.5355  -0.5256  -0.5219  -0.5124  -0.5096  -0.4991
 -0.4948  -0.4858  -0.4827  -0.4711  -0.4611  -0.4593  -0.4309  -0.4212
 -- Virtual --
  0.0342   0.0404   0.0438   0.0482   0.0565   0.0613   0.0670   0.0721
  0.0769   0.0810   0.0867   0.0898   0.0971   0.1042   0.1076   0.1091
  0.1137   0.1187   0.1224   0.1322   0.1378   0.1468   0.1546   0.1585
  0.1628   0.1675   0.1709   0.1712   0.1746   0.1817   0.1843   0.1867
  0.1906   0.1943   0.1973   0.2004   0.2051   0.2078   0.2113   0.2127
  0.2158   0.2176   0.2218   0.2234   0.2277   0.2309   0.2357   0.2402
  0.2432   0.2474   0.2515   0.2561   0.2593   0.2607   0.2641   0.2697
  0.2734   0.2772   0.2829   0.2901   0.2995   0.3010   0.3070   0.3094
  0.3129   0.3191   0.3299   0.3301   0.3333   0.3422   0.3462   0.3533
  0.3567   0.3608   0.3637   0.3664   0.3714   0.3758   0.3771   0.3822
  0.3865   0.3901   0.3967   0.3989   0.4030   0.4046   0.4101   0.4150
  0.4181   0.4232   0.4258   0.4327   0.4400   0.4407   0.4447   0.4483
  0.4567   0.4571   0.4623   0.4631   0.4693   0.4729   0.4742   0.4784
  0.4828   0.4866   0.4902   0.4954   0.4976   0.4999   0.5087   0.5124
  0.5182   0.5231   0.5348   0.5437   0.5474   0.5581   0.5687   0.5756
  0.5812   0.5931   0.6023   0.6077   0.6143   0.6257   0.6277   0.6319
  0.6510   0.6582   0.6748   0.6763   0.6994   0.7099   0.7168   0.7256
  0.7408   0.7450   0.7601   0.7691   0.7766   0.7786   0.8097   0.8185
  0.8264   0.8325   0.8467   0.8560   0.8710   0.8852   0.8954   0.9030
  0.9083   0.9130   0.9148   0.9186   0.9278   0.9370   0.9431   0.9468
  0.9521   0.9619   0.9640   0.9735   0.9784   0.9788   0.9830   0.9885
  0.9910   0.9998   1.0048   1.0103   1.0169   1.0278   1.0355   1.0530
  1.0698   1.0911   1.0990   1.1348   1.1523   1.1567   1.1728   1.1902
  1.1986   1.2166   1.2275   1.2389   1.2574   1.2709   1.2873   1.2914
  1.3130   1.3215   1.3293   1.3402   1.3541   1.3715   1.3799   1.3876
  1.4060   1.4099   1.4158   1.4380   1.4450   1.4520   1.4589   1.4691
  1.4860   1.5025   1.5074   1.5199   1.5272   1.5433   1.5478   1.5650
  1.5715   1.5835   1.5911   1.6118   1.6283   1.6511   1.6641   1.6668
  1.6944   1.7115   1.7250   1.7482   1.7522   1.7605   1.7713   1.7937
  1.7969   1.8086   1.8150   1.8265   1.8290   1.8487   1.8521   1.8550
  1.8574   1.8671   1.8794   1.8839   1.8953   1.9048   1.9116   1.9145
  1.9303   1.9347   1.9382   1.9466   1.9591   1.9644   1.9721   1.9772
  1.9884   1.9936   1.9993   2.0330   2.0368   2.0431   2.0600   2.0641
  2.0755   2.0898   2.1173   2.1214   2.1249   2.1280   2.1508   2.1589
  2.1641   2.1685   2.1877   2.1954   2.2129   2.2247   2.2396   2.2438
  2.2586   2.2810   2.3058   2.3230   2.3267   2.3481   2.3589   2.3750
  2.3864   2.3953   2.4136   2.4280   2.4350   2.4630   2.4904   2.4966
  2.5108   2.5387   2.5472   2.5530   2.5770   2.5826   2.6085   2.6412
  2.6466   2.6719   2.6870   2.6971   2.7213   2.7394   2.7599   2.7712
  2.8028   2.8292   2.8377   2.8579   2.8637   2.8778   2.8826   2.8892
  2.9212   2.9301   2.9396   2.9660   2.9795   2.9823   2.9955   3.0053
  3.0182   3.0354   3.0477   3.0571   3.0768   3.0791   3.0995   3.1094
  3.1180   3.1336   3.1426   3.1533   3.1582   3.1740   3.1747   3.1841
  3.1926   3.2062   3.2207   3.2362   3.2502   3.2668   3.2765   3.2978
  3.3212   3.3245   3.3387   3.3653   3.3701   3.3760   3.3886   3.4033
  3.4174   3.4217   3.4432   3.4587   3.4766   3.4873   3.5035   3.5070
  3.5223   3.5298   3.5509   3.5645   3.5741   3.5907   3.6028   3.6353
  3.6406   3.6541   3.6859   3.7565   3.7582   3.7833   3.8181   3.8787
  3.9211   3.9730   3.9921   4.0283   4.1898   4.2031   4.2096   4.2144
  4.2235   4.2294   4.2585   4.2727   4.3046   4.3142   4.3476   4.3864
  4.4335   4.4774   4.4860   4.5475   4.5623   4.6523   4.6879   4.7416
  4.7458   4.7922   4.8716   5.5407   5.5547   5.5849   5.6187   5.6490
  5.6830   5.7011   5.7107   5.7177   5.7505   5.8802   5.9257   5.9789
  5.9962   6.0258   6.0469   6.2236   6.2732   8.8222  18.3804  18.4147
 18.5603  24.9522  25.0066  25.0270  25.0401  25.0542  25.0700  25.0916
 25.1232  25.1376  25.1617  51.5393  51.5769  51.6038  51.6420  51.6555
 51.6843 192.5950
 --------------------------------------------------------------

          Ground-State Mulliken Net Atomic Charges

     Atom                 Charge (a.u.)
  ----------------------------------------
      1 C                     0.401158
      2 H                     0.366281
      3 C                    -0.650103
      4 H                     0.278578
      5 O                    -0.109450
      6 C                    -0.990391
      7 H                     0.307562
      8 H                     0.249339
      9 C                     0.491968
     10 H                     0.186722
     11 C                    -0.957087
     12 H                     0.196437
     13 H                     0.166842
     14 O                    -0.182018
     15 C                    -0.777322
     16 H                     0.198574
     17 H                     0.170069
     18 C                    -0.482535
     19 H                     0.176908
     20 H                     0.201896
     21 C                     0.627513
     22 C                    -0.884992
     23 C                    -0.697264
     24 H                     0.195394
     25 O                    -0.214580
     26 H                     0.187339
     27 H                     0.299634
     28 H                     0.235118
     29 H                     0.187215
     30 H                     0.164862
     31 H                     0.138688
     32 H                     0.238088
     33 S                     0.146072
     34 O                     0.040545
     35 O                    -0.008941
     36 O                    -0.199151
     37 H                     0.301032
  ----------------------------------------
  Sum of atomic charges =     0.000000

 -----------------------------------------------------------------
                    Cartesian Multipole Moments
 -----------------------------------------------------------------
    Charge (ESU x 10^10)
                -0.0000
    Dipole Moment (Debye)
         X       1.4699      Y       2.0964      Z      -1.0486
       Tot       2.7668
    Quadrupole Moments (Debye-Ang)
        XX    -113.4643     XY      15.4726     YY    -115.7811
        XZ      -2.6670     YZ      10.0728     ZZ    -116.8066
    Octopole Moments (Debye-Ang^2)
       XXX      -5.7690    XXY      -2.6567    XYY     -36.8518
       YYY     -20.4489    XXZ       3.5203    XYZ     -13.7177
       YYZ      -8.3314    XZZ      21.2586    YZZ     -18.9773
       ZZZ       1.5546
    Hexadecapole Moments (Debye-Ang^3)
      XXXX   -3357.6830   XXXY     215.0074   XXYY    -876.3254
      XYYY      97.6860   YYYY   -2173.2468   XXXZ      -5.3136
      XXYZ      91.8713   XYYZ      12.4091   YYYZ      21.6867
      XXZZ    -657.9512   XYZZ      37.0796   YYZZ    -476.2400
      XZZZ      21.2489   YZZZ      13.4144   ZZZZ    -659.8998
 -----------------------------------------------------------------
 DrvMan is completing analytic gradient of the MP2 energy
 MP2 relaxed dipole moment
            1
    1   0.5783107
    2   0.8247814
    3  -0.4125676
	Magnitude:	 1.089 au	 2.767 Debye
 MP2 energy read as -1240.034757
 Full Analytical Gradient of MP2 Energy (in au.)
             1             2             3             4             5
    1    0.00119899    0.00012959    0.00363614    0.00005101   -0.00023727
    2   -0.00109871    0.00004398    0.00100217    0.00016304    0.00009225
    3    0.00019287   -0.00032690   -0.00071053    0.00018112   -0.00015271
             6             7             8             9            10
    1   -0.00200055   -0.00018612   -0.00022803   -0.00263510    0.00003061
    2    0.00092606    0.00023852    0.00039959    0.00045040   -0.00004911
    3    0.00182748   -0.00059130    0.00026624   -0.00035438    0.00009889
            11            12            13            14            15
    1   -0.00104749    0.00006710   -0.00009966    0.00005092   -0.00027419
    2    0.00079115   -0.00038940   -0.00008948   -0.00032789    0.00006977
    3    0.00054190   -0.00032438   -0.00004473   -0.00011176    0.00015531
            16            17            18            19            20
    1   -0.00025022    0.00000280    0.00057021   -0.00003470   -0.00004298
    2   -0.00025867   -0.00001628   -0.00056353    0.00010900   -0.00006716
    3   -0.00002229   -0.00006755   -0.00071027    0.00016830    0.00022614
            21            22            23            24            25
    1    0.00191138    0.00011043   -0.00134985    0.00007124    0.00133046
    2   -0.00140216   -0.00013192    0.00071683    0.00000550   -0.00347200
    3   -0.00034291    0.00021232    0.00040763   -0.00009492   -0.00057275
            26            27            28            29            30
    1    0.00034476   -0.00122160    0.00008222    0.00001370    0.00009089
    2   -0.00019466    0.00314109   -0.00010622    0.00016645   -0.00010263
    3    0.00012704   -0.00001811    0.00004922   -0.00016210   -0.00005853
            31            32            33            34            35
    1   -0.00020258    0.00001950    0.00167572   -0.00112340   -0.00017385
    2   -0.00003696    0.00017111   -0.00189381    0.00172203   -0.00011483
    3   -0.00005514    0.00007856    0.00060506    0.00031087   -0.00049570
            36            37
    1   -0.00028771    0.00000762
    2    0.00005556    0.00005091
    3   -0.00029981    0.00006781
 Gradient time:  CPU 0.28 s  wall 0.11 s
 ----------------------------------------------------------------
             Standard Nuclear Orientation (Angstroms)
    I     Atom           X                Y                Z
 ----------------------------------------------------------------
    1      C      -0.0549891059     1.3201027956     0.2262758007
    2      H      -0.0332262682     0.8767024669     1.2314593134
    3      C       0.1462214403     0.1881286383    -0.7789868303
    4      H       0.0799626521     0.5850218358    -1.7981045916
    5      O      -0.9788762390    -0.7734145342    -0.7943503806
    6      C       1.4589478032    -0.5515862758    -0.5898604609
    7      H       1.4942577339    -1.0166127343     0.4036472818
    8      H       1.5281207424    -1.3583515570    -1.3310621647
    9      C       2.6543748367     0.3973522947    -0.7130359376
   10      H       2.6588780415     0.8328301079    -1.7257180153
   11      C       3.9753792824    -0.3588856039    -0.5607598387
   12      H       4.0390420197    -1.1455207657    -1.3172475565
   13      H       4.8138106831     0.3356162565    -0.7183667831
   14      O       4.0991136868    -1.0245609553     0.6920982127
   15      C       2.4983407114     1.5392493064     0.2909381131
   16      H       3.3289865447     2.2504204450     0.1884739327
   17      H       2.5266848275     1.1399201083     1.3150066670
   18      C       1.1631293948     2.2540580951     0.0785003048
   19      H       1.0628914072     3.0891763213     0.7795421569
   20      H       1.1461863392     2.6885384988    -0.9327524257
   21      C      -1.3431075765     2.1747758035     0.1010404996
   22      C      -1.6390679043     2.8233673064     1.4621763890
   23      C      -2.6314466469     1.4894669277    -0.3688481251
   24      H      -2.8638018188     0.6185456336     0.2560862083
   25      O      -2.6339472515     1.1498434589    -1.7518780048
   26      H      -3.4477189112     2.2083096952    -0.2371247287
   27      H      -2.2827195256     0.2524432774    -1.8003448282
   28      H      -1.1449240028     2.9649428989    -0.6384346772
   29      H      -1.9768618065     2.0589055801     2.1728337986
   30      H      -2.4254974080     3.5801843917     1.3742704775
   31      H      -0.7539926272     3.3061708715     1.8862247783
   32      H       4.2149863147    -0.3509547168     1.3676215530
   33      S      -1.1316306526    -1.8825860358     0.3672664475
   34      O      -0.3945965923    -3.0669961390    -0.0015483014
   35      O      -1.0055273712    -1.2710471230     1.6629446490
   36      O      -2.7041315284    -2.1562256937     0.1494694800
   37      H      -2.8117115980    -2.7814928140    -0.5828089587
 ----------------------------------------------------------------
 Nuclear Repulsion Energy =  1625.9124958790 hartrees
 There are       72 alpha and       72 beta electrons
 Applying Cartesian multipole field
    Component          Value
    ---------          -----
     (2,0,0)        1.00000E-11
     (0,2,0)        2.00000E-11
     (0,0,2)       -3.00000E-11
 Nucleus-field energy     =     0.0000000431 hartrees
 Requested basis set is 6-311++G(d,p)
 There are 209 shells and 522 basis functions
 A cutoff of  1.0D-14 yielded  18561 shell pairs
 There are    115643 function pairs (    122876 Cartesian)
 Smallest overlap matrix eigenvalue = 1.13E-06
 Guess from superposition of atomic densities
 Warning:  Energy on first SCF cycle will be non-variational
 SAD guess density has 144.000000 electrons

 -----------------------------------------------------------------------
  General SCF calculation program by
  Eric Jon Sundstrom, Paul Horn, Yuezhi Mao, Dmitri Zuev, Alec White,
  David Stuck, Shaama M.S., Shane Yost, Joonho Lee, David Small,
  Daniel Levine, Susi Lehtola, Hugh Burton, Evgeny Epifanovsky
 -----------------------------------------------------------------------
 Hartree-Fock
 using 6 threads for integral computing
 -------------------------------------------------------
 OpenMP Integral computing Module                
 Release: version 2.0, May 2017, Q-Chem Inc. Pleasanton 
 -------------------------------------------------------
 A restricted SCF calculation will be
 performed using DIIS
 SCF converges when DIIS error is below 1.0e-08
 ---------------------------------------
  Cycle       Energy         DIIS error
 ---------------------------------------
    1   -1243.4738295697      2.99e-02  
    2   -1236.7805748383      3.44e-03  
    3   -1237.0433452977      2.18e-03  
    4   -1237.1536454648      3.95e-04  
    5   -1237.1588830247      1.34e-04  
    6   -1237.1594103920      3.44e-05  
    7   -1237.1594527123      8.29e-06  
    8   -1237.1594571927      2.76e-06  
    9   -1237.1594576878      9.24e-07  
   10   -1237.1594577495      3.48e-07  
   11   -1237.1594577557      1.05e-07  
   12   -1237.1594577566      3.92e-08  
   13   -1237.1594577567      1.45e-08  
   14   -1237.1594577567      4.87e-09  Convergence criterion met
 ---------------------------------------
 SCF time:   CPU 939.52s  wall 165.00s 
 SCF   energy in the final basis set =    -1237.1594577567
 Total energy in the final basis set =    -1237.1594577567

 Components of the MP2 correlation energy:
        aaaa  correlation energy =        -0.3723779694 au
        abab  correlation energy =        -2.1305357007 au
        bbbb  correlation energy =        -0.3723779694 au
        non-Brillouin singles    =        -0.0000000000 au

 Total  MP2   correlation energy =                    -2.87529164 au
        MP2         total energy =                 -1240.03474940 au
  Entering Z-vector solver.
   1         0           1      0.000165    0.000165
   2         0           1      0.000056    0.000056
   3         0           1      0.000018    0.000018
   4         0           1      0.000006    0.000006
   5         0           1      0.000002    0.000002
   6         1           0      0.000000    0.000000    Roots Converged

 --------------------------------------------------------------

                    Orbital Energies (a.u.)
 --------------------------------------------------------------

 Alpha MOs
 -- Occupied --
-92.2872 -20.6576 -20.6418 -20.5912 -20.5910 -20.5650 -20.5454 -11.3247
-11.2870 -11.2696 -11.2472 -11.2439 -11.2406 -11.2398 -11.2392 -11.2341
-11.2204  -9.2544  -6.9402  -6.9398  -6.9396  -1.5670  -1.4321  -1.4157
 -1.3950  -1.3699  -1.3510  -1.1567  -1.0903  -1.0399  -1.0220  -0.9368
 -0.9306  -0.9139  -0.8607  -0.8424  -0.8089  -0.7868  -0.7757  -0.7350
 -0.7317  -0.7087  -0.6965  -0.6729  -0.6667  -0.6560  -0.6479  -0.6328
 -0.6236  -0.6047  -0.6034  -0.5996  -0.5870  -0.5774  -0.5725  -0.5590
 -0.5544  -0.5429  -0.5353  -0.5254  -0.5213  -0.5124  -0.5090  -0.4986
 -0.4947  -0.4862  -0.4824  -0.4714  -0.4611  -0.4591  -0.4314  -0.4211
 -- Virtual --
  0.0342   0.0403   0.0438   0.0482   0.0565   0.0613   0.0670   0.0721
  0.0769   0.0810   0.0867   0.0898   0.0971   0.1042   0.1076   0.1091
  0.1137   0.1187   0.1224   0.1323   0.1379   0.1468   0.1546   0.1584
  0.1628   0.1675   0.1708   0.1711   0.1745   0.1818   0.1842   0.1867
  0.1906   0.1941   0.1972   0.2003   0.2051   0.2077   0.2113   0.2127
  0.2158   0.2177   0.2217   0.2235   0.2275   0.2310   0.2356   0.2401
  0.2432   0.2472   0.2514   0.2560   0.2592   0.2604   0.2641   0.2698
  0.2733   0.2770   0.2828   0.2901   0.2993   0.3009   0.3067   0.3092
  0.3129   0.3190   0.3299   0.3299   0.3333   0.3420   0.3461   0.3532
  0.3567   0.3608   0.3635   0.3664   0.3713   0.3757   0.3773   0.3818
  0.3865   0.3899   0.3965   0.3987   0.4031   0.4046   0.4098   0.4149
  0.4180   0.4230   0.4259   0.4328   0.4400   0.4404   0.4448   0.4481
  0.4567   0.4570   0.4622   0.4628   0.4692   0.4728   0.4741   0.4782
  0.4828   0.4864   0.4904   0.4954   0.4976   0.5000   0.5088   0.5124
  0.5182   0.5231   0.5345   0.5437   0.5473   0.5582   0.5686   0.5752
  0.5812   0.5929   0.6022   0.6073   0.6142   0.6257   0.6276   0.6318
  0.6510   0.6580   0.6742   0.6761   0.6993   0.7098   0.7164   0.7255
  0.7410   0.7450   0.7600   0.7692   0.7764   0.7787   0.8095   0.8185
  0.8267   0.8327   0.8460   0.8558   0.8706   0.8849   0.8952   0.9031
  0.9084   0.9132   0.9147   0.9185   0.9279   0.9366   0.9427   0.9464
  0.9519   0.9618   0.9640   0.9733   0.9781   0.9784   0.9829   0.9885
  0.9908   0.9995   1.0045   1.0099   1.0163   1.0278   1.0355   1.0530
  1.0696   1.0908   1.0990   1.1347   1.1528   1.1567   1.1731   1.1903
  1.1991   1.2170   1.2275   1.2388   1.2577   1.2709   1.2865   1.2913
  1.3127   1.3217   1.3286   1.3402   1.3536   1.3714   1.3798   1.3874
  1.4059   1.4095   1.4163   1.4377   1.4444   1.4517   1.4582   1.4688
  1.4857   1.5022   1.5071   1.5199   1.5269   1.5431   1.5476   1.5651
  1.5712   1.5833   1.5911   1.6117   1.6281   1.6508   1.6642   1.6667
  1.6941   1.7117   1.7246   1.7479   1.7520   1.7604   1.7713   1.7940
  1.7969   1.8088   1.8142   1.8268   1.8289   1.8486   1.8519   1.8549
  1.8573   1.8672   1.8793   1.8832   1.8949   1.9048   1.9119   1.9140
  1.9308   1.9348   1.9384   1.9464   1.9588   1.9643   1.9718   1.9772
  1.9879   1.9932   1.9993   2.0325   2.0368   2.0435   2.0604   2.0639
  2.0756   2.0900   2.1171   2.1218   2.1250   2.1280   2.1507   2.1583
  2.1641   2.1684   2.1878   2.1952   2.2131   2.2245   2.2395   2.2442
  2.2586   2.2812   2.3055   2.3221   2.3272   2.3477   2.3590   2.3751
  2.3866   2.3943   2.4132   2.4277   2.4346   2.4632   2.4906   2.4963
  2.5107   2.5368   2.5465   2.5528   2.5751   2.5811   2.6064   2.6395
  2.6462   2.6716   2.6865   2.6958   2.7217   2.7388   2.7598   2.7703
  2.8025   2.8284   2.8379   2.8569   2.8633   2.8772   2.8814   2.8885
  2.9199   2.9292   2.9387   2.9655   2.9788   2.9823   2.9953   3.0050
  3.0177   3.0351   3.0482   3.0556   3.0762   3.0790   3.0990   3.1101
  3.1183   3.1339   3.1424   3.1536   3.1588   3.1743   3.1752   3.1844
  3.1926   3.2067   3.2211   3.2362   3.2504   3.2667   3.2769   3.2978
  3.3208   3.3251   3.3389   3.3652   3.3703   3.3775   3.3884   3.4038
  3.4178   3.4214   3.4433   3.4586   3.4769   3.4887   3.5030   3.5073
  3.5224   3.5297   3.5504   3.5651   3.5700   3.5907   3.6051   3.6340
  3.6407   3.6527   3.6870   3.7544   3.7560   3.7846   3.8193   3.8792
  3.9222   3.9717   3.9923   4.0274   4.1893   4.2025   4.2082   4.2130
  4.2221   4.2271   4.2555   4.2707   4.3026   4.3132   4.3454   4.3841
  4.4328   4.4766   4.4854   4.5478   4.5628   4.6557   4.6871   4.7417
  4.7455   4.7930   4.8730   5.5403   5.5540   5.5855   5.6193   5.6499
  5.6830   5.7011   5.7107   5.7178   5.7491   5.8794   5.9238   5.9787
  5.9949   6.0233   6.0460   6.2247   6.2636   8.8215  18.3812  18.4143
 18.5564  24.9553  25.0061  25.0263  25.0391  25.0536  25.0683  25.0907
 25.1235  25.1375  25.1601  51.5389  51.5773  51.6037  51.6421  51.6553
 51.6817 192.5938
 --------------------------------------------------------------

          Ground-State Mulliken Net Atomic Charges

     Atom                 Charge (a.u.)
  ----------------------------------------
      1 C                     0.406131
      2 H                     0.367636
      3 C                    -0.652438
      4 H                     0.278811
      5 O                    -0.110040
      6 C                    -0.994541
      7 H                     0.309486
      8 H                     0.249726
      9 C                     0.490066
     10 H                     0.186385
     11 C                    -0.953233
     12 H                     0.196552
     13 H                     0.166819
     14 O                    -0.182114
     15 C                    -0.778022
     16 H                     0.198408
     17 H                     0.170167
     18 C                    -0.487084
     19 H                     0.177386
     20 H                     0.202245
     21 C                     0.630288
     22 C                    -0.884896
     23 C                    -0.698075
     24 H                     0.195277
     25 O                    -0.214102
     26 H                     0.187408
     27 H                     0.300071
     28 H                     0.235111
     29 H                     0.187127
     30 H                     0.165089
     31 H                     0.138662
     32 H                     0.238181
     33 S                     0.146690
     34 O                     0.034462
     35 O                    -0.008259
     36 O                    -0.197009
     37 H                     0.301627
  ----------------------------------------
  Sum of atomic charges =    -0.000000

 -----------------------------------------------------------------
                    Cartesian Multipole Moments
 -----------------------------------------------------------------
    Charge (ESU x 10^10)
                 0.0000
    Dipole Moment (Debye)
         X       1.4669      Y       2.1165      Z      -1.0691
       Tot       2.7882
    Quadrupole Moments (Debye-Ang)
        XX    -113.4043     XY      15.4976     YY    -115.9109
        XZ      -2.6522     YZ      10.1226     ZZ    -116.8193
    Octopole Moments (Debye-Ang^2)
       XXX      -5.5372    XXY      -2.9541    XYY     -36.7778
       YYY     -20.0204    XXZ       3.5166    XYZ     -13.7458
       YYZ      -8.3184    XZZ      21.3112    YZZ     -18.9744
       ZZZ       1.6122
    Hexadecapole Moments (Debye-Ang^3)
      XXXX   -3356.3713   XXXY     215.5154   XXYY    -876.0411
      XYYY      97.9136   YYYY   -2174.6651   XXXZ      -5.5221
      XXYZ      92.1397   XYYZ      12.3705   YYYZ      21.9645
      XXZZ    -657.8559   XYZZ      37.1504   YYZZ    -476.4680
      XZZZ      21.3008   YZZZ      13.4847   ZZZZ    -659.9934
 -----------------------------------------------------------------
 DrvMan is completing analytic gradient of the MP2 energy
 MP2 relaxed dipole moment
            1
    1   0.5771213
    2   0.8326794
    3  -0.4205971
	Magnitude:	 1.097 au	 2.788 Debye
 MP2 energy read as -1240.034749
 Full Analytical Gradient of MP2 Energy (in au.)
             1             2             3             4             5
    1    0.00100438   -0.00008271    0.00273844   -0.00019768    0.00007889
    2   -0.00121388    0.00007054   -0.00029125   -0.00007656   -0.00028171
    3   -0.00099690    0.00046576    0.00005337    0.00002398    0.00018951
             6             7             8             9            10
    1   -0.00491741    0.00026705    0.00023559    0.00018078    0.00002732
    2    0.00335860   -0.00028316   -0.00067972    0.00031070   -0.00001499
    3    0.00064056    0.00048137   -0.00052704    0.00052232   -0.00012260
            11            12            13            14            15
    1    0.00029866    0.00001619    0.00028179    0.00000872    0.00001030
    2   -0.00082352    0.00031303    0.00020930    0.00030555   -0.00048844
    3   -0.00042873    0.00025995    0.00000289    0.00011419   -0.00044457
            16            17            18            19            20
    1    0.00009280    0.00007775   -0.00107965    0.00016716    0.00007986
    2   -0.00000470    0.00001393    0.00004144    0.00007954    0.00008159
    3    0.00000209    0.00011116    0.00050472   -0.00005068   -0.00021649
            21            22            23            24            25
    1    0.00246005   -0.00043132   -0.00040004   -0.00006857   -0.00132437
    2   -0.00118507    0.00034816   -0.00007277   -0.00010937    0.00338992
    3   -0.00029506   -0.00001295   -0.00034512    0.00003993    0.00052819
            26            27            28            29            30
    1   -0.00023397    0.00115590   -0.00011733   -0.00007580   -0.00015917
    2   -0.00000811   -0.00304601    0.00016997   -0.00017747    0.00010715
    3   -0.00014014   -0.00013957   -0.00009808    0.00014402    0.00002955
            31            32            33            34            35
    1    0.00013257   -0.00001586   -0.00176855    0.00111922    0.00013281
    2   -0.00000040   -0.00017401    0.00178218   -0.00163435    0.00003309
    3    0.00000320   -0.00009421   -0.00049919   -0.00040514    0.00055864
            36            37
    1    0.00029960    0.00000660
    2   -0.00000756   -0.00004164
    3    0.00023366   -0.00009260
 Gradient time:  CPU 0.28 s  wall 0.11 s
    ==================================================
         Total gradient calculations so far = 18
    ==================================================
 ----------------------------------------------------------------
             Standard Nuclear Orientation (Angstroms)
    I     Atom           X                Y                Z
 ----------------------------------------------------------------
    1      C      -0.0559900000     1.3210171000     0.2270087000
    2      H      -0.0325719000     0.8769143000     1.2312388000
    3      C       0.1449336000     0.1880905000    -0.7784936000
    4      H       0.0804932000     0.5859369000    -1.7972743000
    5      O      -0.9793053000    -0.7735883000    -0.7942823000
    6      C       1.4611771000    -0.5522019000    -0.5892336000
    7      H       1.4945754000    -1.0168416000     0.4034148000
    8      H       1.5278103000    -1.3574597000    -1.3307301000
    9      C       2.6546649000     0.3974536000    -0.7133605000
   10      H       2.6588676000     0.8329070000    -1.7257913000
   11      C       3.9752412000    -0.3583411000    -0.5605198000
   12      H       4.0390479000    -1.1456371000    -1.3173840000
   13      H       4.8136840000     0.3355089000    -0.7183681000
   14      O       4.0990991000    -1.0247201000     0.6921102000
   15      C       2.4990122000     1.5398522000     0.2911896000
   16      H       3.3296002000     2.2504973000     0.1885490000
   17      H       2.5267325000     1.1400136000     1.3149021000
   18      C       1.1643427000     2.2545328000     0.0780316000
   19      H       1.0631730000     3.0895091000     0.7794250000
   20      H       1.1464404000     2.6887900000    -0.9328465000
   21      C      -1.3437555000     2.1747450000     0.1012980000
   22      C      -1.6389635000     2.8231238000     1.4623151000
   23      C      -2.6318161000     1.4892804000    -0.3688079000
   24      H      -2.8637566000     0.6184040000     0.2560204000
   25      O      -2.6332183000     1.1481721000    -1.7521458000
   26      H      -3.4473146000     2.2082724000    -0.2370312000
   27      H      -2.2831828000     0.2538218000    -1.8003627000
   28      H      -1.1445945000     2.9644313000    -0.6381453000
   29      H      -1.9769394000     2.0591286000     2.1728144000
   30      H      -2.4251639000     3.5798903000     1.3741902000
   31      H      -0.7543044000     3.3062358000     1.8862259000
   32      H       4.2150290000    -0.3508662000     1.3676620000
   33      S      -1.1308009000    -1.8834032000     0.3680005000
   34      O      -0.3950320000    -3.0663398000    -0.0015106000
   35      O      -1.0055332000    -1.2710594000     1.6628894000
   36      O      -2.7041005000    -2.1559221000     0.1491565000
   37      H      -2.8116570000    -2.7814786000    -0.5827245000
 ----------------------------------------------------------------
 Nuclear Repulsion Energy =  1625.8952968005 hartrees
 There are       72 alpha and       72 beta electrons
 ------------------------------------------------------------------------------
         Vec  Conv   RNorm       Lowest eigenvalues (eV/Hartrees)
 ------------------------------------------------------------------------------
     8     9     0  5.29e-02    -3.70944 (-0.13632) 
 ----------------------------------------------------------------
             Standard Nuclear Orientation (Angstroms)
    I     Atom           X                Y                Z
 ----------------------------------------------------------------
    1      C      -0.0550021859     1.3205482298     0.2260912935
    2      H      -0.0330533173     0.8771191147     1.2306370310
    3      C       0.1462050155     0.1882143385    -0.7787498029
    4      H       0.0802587565     0.5855550748    -1.7971667456
    5      O      -0.9790492351    -0.7732270820    -0.7941061788
    6      C       1.4612622484    -0.5536542521    -0.5898498260
    7      H       1.4944619218    -1.0168082466     0.4028413215
    8      H       1.5278268458    -1.3569261867    -1.3300144337
    9      C       2.6526385401     0.3976811007    -0.7134364359
   10      H       2.6590866807     0.8327729822    -1.7257788914
   11      C       3.9745140359    -0.3581308914    -0.5602212072
   12      H       4.0392793283    -1.1458136523    -1.3174293706
   13      H       4.8138096456     0.3353584223    -0.7183445348
   14      O       4.0993036302    -1.0248154872     0.6918677704
   15      C       2.4980419827     1.5393490626     0.2911468755
   16      H       3.3291476720     2.2503636223     0.1884212095
   17      H       2.5265667699     1.1398590810     1.3148654427
   18      C       1.1631677442     2.2537071756     0.0780029414
   19      H       1.0631034000     3.0890826602     0.7793904512
   20      H       1.1462149239     2.6886146922    -0.9328168180
   21      C      -1.3433064166     2.1742648990     0.1009427233
   22      C      -1.6387080310     2.8231607577     1.4620483882
   23      C      -2.6319299025     1.4896096124    -0.3683750763
   24      H      -2.8635022303     0.6188285059     0.2559755872
   25      O      -2.6325401616     1.1466437127    -1.7524919155
   26      H      -3.4476241835     2.2083081742    -0.2370030725
   27      H      -2.2838672557     0.2554808343    -1.8002008269
   28      H      -1.1448640165     2.9647399259    -0.6379691274
   29      H      -1.9769120257     2.0591900990     2.1726727806
   30      H      -2.4254001255     3.5802439924     1.3745486075
   31      H      -0.7543548725     3.3063334041     1.8862987634
   32      H       4.2150187069    -0.3507971244     1.3677357438
   33      S      -1.1300944792    -1.8835840057     0.3686610798
   34      O      -0.3956193506    -3.0657733318    -0.0014434248
   35      O      -1.0057144841    -1.2712835162     1.6621475136
   36      O      -2.7040488243    -2.1563528391     0.1490085999
   37      H      -2.8118831465    -2.7814474063    -0.5826947685
 ----------------------------------------------------------------
 Nuclear Repulsion Energy =  1626.0954200066 hartrees
 There are       72 alpha and       72 beta electrons
 Applying Cartesian multipole field
    Component          Value
    ---------          -----
     (2,0,0)        1.00000E-11
     (0,2,0)        2.00000E-11
     (0,0,2)       -3.00000E-11
 Nucleus-field energy     =     0.0000000431 hartrees
 Requested basis set is 6-311++G(d,p)
 There are 209 shells and 522 basis functions
 A cutoff of  1.0D-14 yielded  18562 shell pairs
 There are    115668 function pairs (    122912 Cartesian)
 Smallest overlap matrix eigenvalue = 1.14E-06
 Guess from superposition of atomic densities
 Warning:  Energy on first SCF cycle will be non-variational
 SAD guess density has 144.000000 electrons

 -----------------------------------------------------------------------
  General SCF calculation program by
  Eric Jon Sundstrom, Paul Horn, Yuezhi Mao, Dmitri Zuev, Alec White,
  David Stuck, Shaama M.S., Shane Yost, Joonho Lee, David Small,
  Daniel Levine, Susi Lehtola, Hugh Burton, Evgeny Epifanovsky
 -----------------------------------------------------------------------
 Hartree-Fock
 using 6 threads for integral computing
 -------------------------------------------------------
 OpenMP Integral computing Module                
 Release: version 2.0, May 2017, Q-Chem Inc. Pleasanton 
 -------------------------------------------------------
 A restricted SCF calculation will be
 performed using DIIS
 SCF converges when DIIS error is below 1.0e-08
 ---------------------------------------
  Cycle       Energy         DIIS error
 ---------------------------------------
    1   -1243.4874343826      2.99e-02  
    2   -1236.7819330714      3.44e-03  
    3   -1237.0449194087      2.17e-03  
    4   -1237.1542326448      3.93e-04  
    5   -1237.1594359528      1.33e-04  
    6   -1237.1599560851      3.43e-05  
    7   -1237.1599982085      8.27e-06  
    8   -1237.1600026766      2.76e-06  
    9   -1237.1600031727      9.24e-07  
   10   -1237.1600032349      3.47e-07  
   11   -1237.1600032413      1.05e-07  
   12   -1237.1600032422      3.88e-08  
   13   -1237.1600032424      1.41e-08  
   14   -1237.1600032423      4.66e-09  Convergence criterion met
 ---------------------------------------
 SCF time:   CPU 940.17s  wall 165.00s 
 SCF   energy in the final basis set =    -1237.1600032423
 Total energy in the final basis set =    -1237.1600032423

 Components of the MP2 correlation energy:
        aaaa  correlation energy =        -0.3722962089 au
        abab  correlation energy =        -2.1301571439 au
        bbbb  correlation energy =        -0.3722962089 au
        non-Brillouin singles    =        -0.0000000000 au

 Total  MP2   correlation energy =                    -2.87474956 au
        MP2         total energy =                 -1240.03475280 au
  Entering Z-vector solver.
   1         0           1      0.000165    0.000165
   2         0           1      0.000056    0.000056
   3         0           1      0.000018    0.000018
   4         0           1      0.000006    0.000006
   5         0           1      0.000002    0.000002
   6         1           0      0.000000    0.000000    Roots Converged

 --------------------------------------------------------------

                    Orbital Energies (a.u.)
 --------------------------------------------------------------

 Alpha MOs
 -- Occupied --
-92.2869 -20.6568 -20.6411 -20.5914 -20.5913 -20.5650 -20.5446 -11.3244
-11.2870 -11.2697 -11.2470 -11.2438 -11.2402 -11.2398 -11.2392 -11.2341
-11.2204  -9.2541  -6.9400  -6.9396  -6.9394  -1.5673  -1.4311  -1.4160
 -1.3967  -1.3698  -1.3517  -1.1566  -1.0905  -1.0394  -1.0222  -0.9364
 -0.9303  -0.9144  -0.8606  -0.8423  -0.8088  -0.7869  -0.7758  -0.7349
 -0.7316  -0.7087  -0.6966  -0.6729  -0.6667  -0.6563  -0.6480  -0.6331
 -0.6235  -0.6047  -0.6030  -0.5997  -0.5869  -0.5772  -0.5726  -0.5594
 -0.5546  -0.5428  -0.5356  -0.5256  -0.5217  -0.5124  -0.5094  -0.4990
 -0.4949  -0.4861  -0.4826  -0.4715  -0.4612  -0.4593  -0.4310  -0.4213
 -- Virtual --
  0.0342   0.0404   0.0438   0.0482   0.0565   0.0613   0.0670   0.0721
  0.0769   0.0810   0.0867   0.0898   0.0971   0.1042   0.1076   0.1091
  0.1137   0.1187   0.1224   0.1323   0.1378   0.1469   0.1546   0.1584
  0.1628   0.1675   0.1709   0.1712   0.1746   0.1818   0.1843   0.1867
  0.1906   0.1943   0.1973   0.2004   0.2051   0.2078   0.2113   0.2127
  0.2158   0.2176   0.2218   0.2234   0.2276   0.2310   0.2356   0.2402
  0.2432   0.2473   0.2515   0.2561   0.2593   0.2606   0.2641   0.2698
  0.2733   0.2772   0.2829   0.2901   0.2994   0.3010   0.3069   0.3093
  0.3129   0.3191   0.3299   0.3301   0.3334   0.3421   0.3461   0.3532
  0.3568   0.3608   0.3636   0.3665   0.3714   0.3758   0.3773   0.3821
  0.3865   0.3902   0.3967   0.3989   0.4031   0.4046   0.4099   0.4149
  0.4181   0.4232   0.4259   0.4328   0.4399   0.4406   0.4448   0.4483
  0.4567   0.4572   0.4624   0.4631   0.4692   0.4729   0.4741   0.4784
  0.4829   0.4865   0.4902   0.4955   0.4978   0.4999   0.5087   0.5125
  0.5182   0.5232   0.5349   0.5439   0.5474   0.5582   0.5687   0.5756
  0.5813   0.5930   0.6022   0.6076   0.6144   0.6258   0.6277   0.6319
  0.6511   0.6581   0.6748   0.6761   0.6995   0.7100   0.7169   0.7256
  0.7408   0.7449   0.7602   0.7693   0.7766   0.7786   0.8096   0.8188
  0.8266   0.8327   0.8468   0.8562   0.8712   0.8852   0.8952   0.9033
  0.9086   0.9132   0.9148   0.9187   0.9282   0.9367   0.9431   0.9466
  0.9520   0.9620   0.9641   0.9736   0.9784   0.9788   0.9830   0.9888
  0.9909   0.9997   1.0049   1.0101   1.0169   1.0278   1.0356   1.0531
  1.0698   1.0911   1.0990   1.1347   1.1525   1.1567   1.1729   1.1904
  1.1988   1.2168   1.2275   1.2389   1.2574   1.2709   1.2874   1.2914
  1.3129   1.3217   1.3292   1.3405   1.3540   1.3715   1.3800   1.3878
  1.4060   1.4099   1.4160   1.4378   1.4451   1.4520   1.4585   1.4689
  1.4860   1.5022   1.5075   1.5200   1.5271   1.5434   1.5478   1.5653
  1.5714   1.5836   1.5912   1.6119   1.6284   1.6511   1.6642   1.6668
  1.6943   1.7116   1.7249   1.7483   1.7522   1.7607   1.7715   1.7938
  1.7969   1.8089   1.8145   1.8267   1.8291   1.8487   1.8520   1.8551
  1.8575   1.8676   1.8793   1.8834   1.8951   1.9046   1.9119   1.9144
  1.9308   1.9349   1.9383   1.9465   1.9592   1.9645   1.9720   1.9773
  1.9883   1.9935   1.9993   2.0330   2.0369   2.0433   2.0604   2.0642
  2.0759   2.0899   2.1173   2.1216   2.1252   2.1283   2.1510   2.1586
  2.1641   2.1687   2.1878   2.1958   2.2132   2.2246   2.2397   2.2443
  2.2587   2.2814   2.3061   2.3234   2.3269   2.3483   2.3590   2.3752
  2.3868   2.3950   2.4134   2.4279   2.4349   2.4631   2.4907   2.4969
  2.5109   2.5388   2.5477   2.5534   2.5770   2.5827   2.6084   2.6408
  2.6466   2.6724   2.6875   2.6967   2.7213   2.7395   2.7597   2.7710
  2.8029   2.8282   2.8375   2.8573   2.8636   2.8774   2.8823   2.8891
  2.9209   2.9299   2.9396   2.9658   2.9793   2.9823   2.9955   3.0054
  3.0180   3.0349   3.0485   3.0564   3.0767   3.0792   3.0996   3.1098
  3.1179   3.1346   3.1425   3.1537   3.1588   3.1740   3.1750   3.1843
  3.1926   3.2064   3.2210   3.2362   3.2502   3.2667   3.2766   3.2981
  3.3208   3.3246   3.3386   3.3653   3.3703   3.3765   3.3887   3.4032
  3.4179   3.4221   3.4431   3.4588   3.4771   3.4885   3.5038   3.5077
  3.5226   3.5297   3.5512   3.5656   3.5743   3.5908   3.6043   3.6350
  3.6403   3.6541   3.6864   3.7555   3.7579   3.7840   3.8194   3.8791
  3.9221   3.9733   3.9933   4.0291   4.1888   4.2022   4.2092   4.2142
  4.2221   4.2294   4.2585   4.2722   4.3044   4.3140   4.3477   4.3856
  4.4333   4.4777   4.4863   4.5478   4.5639   4.6565   4.6877   4.7410
  4.7466   4.7929   4.8731   5.5409   5.5547   5.5853   5.6188   5.6495
  5.6828   5.7011   5.7108   5.7180   5.7506   5.8808   5.9260   5.9787
  5.9965   6.0256   6.0465   6.2237   6.2729   8.8226  18.3811  18.4149
 18.5606  24.9546  25.0052  25.0270  25.0398  25.0540  25.0694  25.0916
 25.1241  25.1394  25.1604  51.5396  51.5772  51.6040  51.6421  51.6556
 51.6844 192.5955
 --------------------------------------------------------------

          Ground-State Mulliken Net Atomic Charges

     Atom                 Charge (a.u.)
  ----------------------------------------
      1 C                     0.406611
      2 H                     0.366599
      3 C                    -0.654427
      4 H                     0.278523
      5 O                    -0.109923
      6 C                    -0.992284
      7 H                     0.308211
      8 H                     0.250023
      9 C                     0.492469
     10 H                     0.186771
     11 C                    -0.956959
     12 H                     0.196545
     13 H                     0.166821
     14 O                    -0.181948
     15 C                    -0.777657
     16 H                     0.198357
     17 H                     0.170359
     18 C                    -0.486374
     19 H                     0.177150
     20 H                     0.202347
     21 C                     0.630710
     22 C                    -0.885150
     23 C                    -0.697478
     24 H                     0.195407
     25 O                    -0.215057
     26 H                     0.187545
     27 H                     0.299725
     28 H                     0.235049
     29 H                     0.187171
     30 H                     0.165061
     31 H                     0.138785
     32 H                     0.238192
     33 S                     0.146306
     34 O                     0.038937
     35 O                    -0.007909
     36 O                    -0.199691
     37 H                     0.301182
  ----------------------------------------
  Sum of atomic charges =     0.000000

 -----------------------------------------------------------------
                    Cartesian Multipole Moments
 -----------------------------------------------------------------
    Charge (ESU x 10^10)
                -0.0000
    Dipole Moment (Debye)
         X       1.4763      Y       2.1094      Z      -1.0449
       Tot       2.7787
    Quadrupole Moments (Debye-Ang)
        XX    -113.4651     XY      15.4418     YY    -115.8139
        XZ      -2.6737     YZ      10.0862     ZZ    -116.7992
    Octopole Moments (Debye-Ang^2)
       XXX      -5.7570    XXY      -2.6448    XYY     -36.7950
       YYY     -20.2007    XXZ       3.5870    XYZ     -13.7201
       YYZ      -8.2876    XZZ      21.2956    YZZ     -18.9826
       ZZZ       1.6370
    Hexadecapole Moments (Debye-Ang^3)
      XXXX   -3356.5967   XXXY     214.8531   XXYY    -876.0100
      XYYY      97.6136   YYYY   -2173.2400   XXXZ      -5.2795
      XXYZ      92.0148   XYYZ      12.3741   YYYZ      21.8414
      XXZZ    -657.7385   XYZZ      37.1239   YYZZ    -476.1690
      XZZZ      21.2249   YZZZ      13.4506   ZZZZ    -659.7951
 -----------------------------------------------------------------
 DrvMan is completing analytic gradient of the MP2 energy
 MP2 relaxed dipole moment
            1
    1   0.5808194
    2   0.8299171
    3  -0.4110785
	Magnitude:	 1.093 au	 2.779 Debye
 MP2 energy read as -1240.034753
 Full Analytical Gradient of MP2 Energy (in au.)
             1             2             3             4             5
    1    0.00308455   -0.00008694    0.00383153   -0.00022879   -0.00008489
    2   -0.00118472    0.00015725    0.00091469   -0.00007018    0.00025066
    3   -0.00089432    0.00007360   -0.00011215    0.00037553   -0.00018041
             6             7             8             9            10
    1   -0.00254691    0.00000441   -0.00009961   -0.00325624    0.00022807
    2   -0.00083837    0.00021127    0.00092861    0.00098939   -0.00009873
    3   -0.00041903   -0.00036081    0.00085220    0.00013868    0.00008321
            11            12            13            14            15
    1   -0.00000310    0.00018290    0.00041170    0.00010367    0.00008363
    2   -0.00008609   -0.00031517    0.00009880   -0.00024801   -0.00007003
    3    0.00057503   -0.00023615   -0.00005818   -0.00037407   -0.00001113
            16            17            18            19            20
    1    0.00024581    0.00010385   -0.00098799    0.00018604    0.00005045
    2    0.00013724    0.00006492   -0.00128234    0.00020354    0.00007281
    3    0.00002028   -0.00002894   -0.00010461    0.00011219   -0.00007645
            21            22            23            24            25
    1   -0.00060436    0.00008821   -0.00030472    0.00008519    0.00142855
    2   -0.00014807    0.00012574    0.00038625    0.00012994   -0.00371982
    3    0.00010782    0.00001132    0.00083441   -0.00019691   -0.00076724
            26            27            28            29            30
    1    0.00002251   -0.00130516   -0.00008189   -0.00006982   -0.00029102
    2   -0.00013618    0.00335282    0.00013413   -0.00004572    0.00024994
    3    0.00009169   -0.00001438    0.00000608    0.00002857    0.00007391
            31            32            33            34            35
    1   -0.00010517    0.00003993    0.00130490   -0.00087495   -0.00022754
    2   -0.00003239    0.00023847   -0.00069361    0.00112700   -0.00068109
    3   -0.00002119    0.00019074    0.00188460    0.00018687   -0.00156989
            36            37
    1   -0.00028933   -0.00003746
    2   -0.00034484    0.00022187
    3   -0.00048736    0.00026648
 Gradient time:  CPU 0.28 s  wall 0.11 s
 ----------------------------------------------------------------
             Standard Nuclear Orientation (Angstroms)
    I     Atom           X                Y                Z
 ----------------------------------------------------------------
    1      C      -0.0569778141     1.3214859702     0.2279261065
    2      H      -0.0320904827     0.8767094853     1.2318405690
    3      C       0.1436621845     0.1879666615    -0.7782373971
    4      H       0.0807276435     0.5863187252    -1.7973818544
    5      O      -0.9795613649    -0.7739495180    -0.7944584212
    6      C       1.4610919516    -0.5507495479    -0.5886173740
    7      H       1.4946888782    -1.0168749534     0.4039882785
    8      H       1.5277937542    -1.3579932133    -1.3314457663
    9      C       2.6566912599     0.3972260993    -0.7132845641
   10      H       2.6586485193     0.8330410178    -1.7258037086
   11      C       3.9759683641    -0.3585513086    -0.5608183928
   12      H       4.0388164717    -1.1454605477    -1.3173386294
   13      H       4.8135583544     0.3356593777    -0.7183916652
   14      O       4.0988945698    -1.0246247128     0.6923526296
   15      C       2.4999824173     1.5403553374     0.2912323245
   16      H       3.3300527280     2.2506309777     0.1886767905
   17      H       2.5268982301     1.1401681190     1.3149387573
   18      C       1.1655176558     2.2553584244     0.0780602586
   19      H       1.0632426000     3.0899355398     0.7794595488
   20      H       1.1466658761     2.6889653078    -0.9328761820
   21      C      -1.3442045834     2.1752251010     0.1016532767
   22      C      -1.6392189690     2.8230868423     1.4625818118
   23      C      -2.6317022975     1.4889511876    -0.3692407237
   24      H      -2.8640109697     0.6179794941     0.2560652128
   25      O      -2.6338964384     1.1497004873    -1.7517996845
   26      H      -3.4470050165     2.2082366258    -0.2370593275
   27      H      -2.2824983443     0.2521627657    -1.8005245731
   28      H      -1.1443249835     2.9641226741    -0.6383214726
   29      H      -1.9769667743     2.0590671010     2.1729560194
   30      H      -2.4249276745     3.5795366076     1.3738317925
   31      H      -0.7542539275     3.3061381959     1.8861530366
   32      H       4.2150392931    -0.3509352756     1.3675882562
   33      S      -1.1315073208    -1.8832223943     0.3673399202
   34      O      -0.3944446494    -3.0669062682    -0.0015777752
   35      O      -1.0053519159    -1.2708352838     1.6636312864
   36      O      -2.7041521757    -2.1554913609     0.1493044001
   37      H      -2.8114308535    -2.7815097937    -0.5827542315
 ----------------------------------------------------------------
 Nuclear Repulsion Energy =  1625.6954588089 hartrees
 There are       72 alpha and       72 beta electrons
 Applying Cartesian multipole field
    Component          Value
    ---------          -----
     (2,0,0)        1.00000E-11
     (0,2,0)        2.00000E-11
     (0,0,2)       -3.00000E-11
 Nucleus-field energy     =     0.0000000431 hartrees
 Requested basis set is 6-311++G(d,p)
 There are 209 shells and 522 basis functions
 A cutoff of  1.0D-14 yielded  18562 shell pairs
 There are    115644 function pairs (    122877 Cartesian)
 Smallest overlap matrix eigenvalue = 1.14E-06
 Guess from superposition of atomic densities
 Warning:  Energy on first SCF cycle will be non-variational
 SAD guess density has 144.000000 electrons

 -----------------------------------------------------------------------
  General SCF calculation program by
  Eric Jon Sundstrom, Paul Horn, Yuezhi Mao, Dmitri Zuev, Alec White,
  David Stuck, Shaama M.S., Shane Yost, Joonho Lee, David Small,
  Daniel Levine, Susi Lehtola, Hugh Burton, Evgeny Epifanovsky
 -----------------------------------------------------------------------
 Hartree-Fock
 using 6 threads for integral computing
 -------------------------------------------------------
 OpenMP Integral computing Module                
 Release: version 2.0, May 2017, Q-Chem Inc. Pleasanton 
 -------------------------------------------------------
 A restricted SCF calculation will be
 performed using DIIS
 SCF converges when DIIS error is below 1.0e-08
 ---------------------------------------
  Cycle       Energy         DIIS error
 ---------------------------------------
    1   -1243.4665282685      2.99e-02  
    2   -1236.7804326801      3.44e-03  
    3   -1237.0431809987      2.18e-03  
    4   -1237.1535912759      3.95e-04  
    5   -1237.1588332434      1.34e-04  
    6   -1237.1593615410      3.44e-05  
    7   -1237.1594038836      8.29e-06  
    8   -1237.1594083725      2.76e-06  
    9   -1237.1594088686      9.21e-07  
   10   -1237.1594089304      3.46e-07  
   11   -1237.1594089368      1.05e-07  
   12   -1237.1594089374      3.89e-08  
   13   -1237.1594089376      1.42e-08  
   14   -1237.1594089376      4.72e-09  Convergence criterion met
 ---------------------------------------
 SCF time:   CPU 940.16s  wall 165.00s 
 SCF   energy in the final basis set =    -1237.1594089376
 Total energy in the final basis set =    -1237.1594089376

 Components of the MP2 correlation energy:
        aaaa  correlation energy =        -0.3723743873 au
        abab  correlation energy =        -2.1305941463 au
        bbbb  correlation energy =        -0.3723743873 au
        non-Brillouin singles    =        -0.0000000000 au

 Total  MP2   correlation energy =                    -2.87534292 au
        MP2         total energy =                 -1240.03475186 au
  Entering Z-vector solver.
   1         0           1      0.000165    0.000165
   2         0           1      0.000056    0.000056
   3         0           1      0.000018    0.000018
   4         0           1      0.000006    0.000006
   5         0           1      0.000002    0.000002
   6         1           0      0.000000    0.000000    Roots Converged

 --------------------------------------------------------------

                    Orbital Energies (a.u.)
 --------------------------------------------------------------

 Alpha MOs
 -- Occupied --
-92.2874 -20.6578 -20.6420 -20.5913 -20.5912 -20.5649 -20.5454 -11.3247
-11.2868 -11.2696 -11.2471 -11.2439 -11.2407 -11.2399 -11.2392 -11.2339
-11.2201  -9.2545  -6.9404  -6.9400  -6.9398  -1.5671  -1.4322  -1.4159
 -1.3951  -1.3698  -1.3512  -1.1559  -1.0903  -1.0394  -1.0219  -0.9368
 -0.9306  -0.9141  -0.8606  -0.8424  -0.8088  -0.7867  -0.7757  -0.7350
 -0.7319  -0.7087  -0.6965  -0.6730  -0.6668  -0.6557  -0.6479  -0.6328
 -0.6236  -0.6046  -0.6035  -0.5996  -0.5870  -0.5774  -0.5721  -0.5590
 -0.5543  -0.5429  -0.5352  -0.5254  -0.5215  -0.5124  -0.5091  -0.4988
 -0.4946  -0.4859  -0.4825  -0.4710  -0.4611  -0.4591  -0.4313  -0.4210
 -- Virtual --
  0.0342   0.0402   0.0438   0.0482   0.0565   0.0613   0.0670   0.0721
  0.0769   0.0810   0.0867   0.0898   0.0971   0.1042   0.1076   0.1091
  0.1137   0.1187   0.1224   0.1323   0.1379   0.1467   0.1546   0.1584
  0.1628   0.1675   0.1709   0.1711   0.1745   0.1817   0.1843   0.1868
  0.1906   0.1942   0.1971   0.2004   0.2051   0.2077   0.2113   0.2127
  0.2158   0.2176   0.2217   0.2234   0.2276   0.2309   0.2356   0.2401
  0.2432   0.2473   0.2514   0.2559   0.2592   0.2605   0.2640   0.2697
  0.2733   0.2770   0.2828   0.2901   0.2993   0.3008   0.3068   0.3093
  0.3128   0.3191   0.3298   0.3300   0.3332   0.3420   0.3461   0.3532
  0.3566   0.3607   0.3636   0.3664   0.3713   0.3756   0.3771   0.3819
  0.3865   0.3899   0.3965   0.3987   0.4030   0.4046   0.4100   0.4149
  0.4181   0.4230   0.4259   0.4327   0.4401   0.4405   0.4447   0.4481
  0.4567   0.4570   0.4621   0.4628   0.4692   0.4729   0.4741   0.4783
  0.4828   0.4864   0.4904   0.4952   0.4973   0.5000   0.5088   0.5123
  0.5182   0.5230   0.5345   0.5435   0.5472   0.5581   0.5686   0.5752
  0.5812   0.5930   0.6022   0.6074   0.6141   0.6257   0.6276   0.6318
  0.6510   0.6581   0.6742   0.6762   0.6992   0.7098   0.7164   0.7255
  0.7409   0.7450   0.7600   0.7691   0.7763   0.7786   0.8095   0.8182
  0.8265   0.8325   0.8458   0.8557   0.8704   0.8849   0.8953   0.9028
  0.9082   0.9130   0.9147   0.9184   0.9275   0.9368   0.9427   0.9466
  0.9520   0.9617   0.9639   0.9733   0.9781   0.9784   0.9829   0.9883
  0.9909   0.9996   1.0044   1.0100   1.0164   1.0278   1.0355   1.0528
  1.0696   1.0907   1.0990   1.1348   1.1526   1.1567   1.1731   1.1901
  1.1989   1.2168   1.2275   1.2388   1.2577   1.2709   1.2865   1.2913
  1.3129   1.3215   1.3288   1.3399   1.3537   1.3714   1.3798   1.3873
  1.4059   1.4095   1.4162   1.4379   1.4443   1.4516   1.4586   1.4690
  1.4857   1.5026   1.5070   1.5198   1.5270   1.5430   1.5476   1.5649
  1.5712   1.5832   1.5909   1.6116   1.6280   1.6509   1.6640   1.6666
  1.6942   1.7116   1.7247   1.7479   1.7520   1.7602   1.7710   1.7939
  1.7970   1.8086   1.8147   1.8266   1.8289   1.8486   1.8519   1.8548
  1.8572   1.8667   1.8793   1.8837   1.8951   1.9050   1.9116   1.9141
  1.9304   1.9346   1.9383   1.9465   1.9587   1.9643   1.9719   1.9771
  1.9880   1.9932   1.9992   2.0325   2.0367   2.0432   2.0600   2.0639
  2.0751   2.0898   2.1171   2.1215   2.1248   2.1276   2.1505   2.1586
  2.1641   2.1682   2.1877   2.1949   2.2128   2.2245   2.2394   2.2437
  2.2585   2.2808   2.3051   2.3216   2.3270   2.3475   2.3589   2.3748
  2.3862   2.3946   2.4134   2.4278   2.4347   2.4631   2.4904   2.4959
  2.5106   2.5367   2.5461   2.5523   2.5751   2.5811   2.6065   2.6400
  2.6461   2.6711   2.6860   2.6962   2.7216   2.7388   2.7600   2.7705
  2.8024   2.8293   2.8381   2.8575   2.8634   2.8776   2.8817   2.8886
  2.9203   2.9294   2.9387   2.9656   2.9790   2.9823   2.9953   3.0048
  3.0179   3.0355   3.0474   3.0563   3.0764   3.0788   3.0989   3.1097
  3.1183   3.1329   3.1425   3.1532   3.1582   3.1743   3.1750   3.1842
  3.1926   3.2065   3.2208   3.2363   3.2504   3.2668   3.2769   3.2975
  3.3212   3.3251   3.3390   3.3653   3.3701   3.3770   3.3883   3.4039
  3.4173   3.4210   3.4434   3.4585   3.4764   3.4876   3.5026   3.5066
  3.5220   3.5298   3.5502   3.5639   3.5699   3.5906   3.6035   3.6342
  3.6410   3.6527   3.6865   3.7548   3.7569   3.7839   3.8180   3.8789
  3.9212   3.9715   3.9911   4.0267   4.1903   4.2034   4.2085   4.2133
  4.2234   4.2271   4.2557   4.2712   4.3029   4.3134   4.3452   4.3849
  4.4329   4.4762   4.4851   4.5475   4.5612   4.6516   4.6873   4.7422
  4.7448   4.7923   4.8714   5.5401   5.5540   5.5852   5.6192   5.6494
  5.6832   5.7010   5.7106   5.7176   5.7491   5.8788   5.9235   5.9789
  5.9946   6.0234   6.0464   6.2246   6.2639   8.8210  18.3806  18.4140
 18.5561  24.9529  25.0075  25.0263  25.0394  25.0538  25.0689  25.0908
 25.1226  25.1357  25.1614  51.5386  51.5771  51.6035  51.6420  51.6553
 51.6816 192.5933
 --------------------------------------------------------------

          Ground-State Mulliken Net Atomic Charges

     Atom                 Charge (a.u.)
  ----------------------------------------
      1 C                     0.400659
      2 H                     0.367317
      3 C                    -0.648147
      4 H                     0.278871
      5 O                    -0.109565
      6 C                    -0.992575
      7 H                     0.308837
      8 H                     0.249032
      9 C                     0.489526
     10 H                     0.186338
     11 C                    -0.953336
     12 H                     0.196444
     13 H                     0.166839
     14 O                    -0.182184
     15 C                    -0.777684
     16 H                     0.198625
     17 H                     0.169878
     18 C                    -0.483251
     19 H                     0.177146
     20 H                     0.201792
     21 C                     0.627093
     22 C                    -0.884742
     23 C                    -0.697858
     24 H                     0.195264
     25 O                    -0.213628
     26 H                     0.187202
     27 H                     0.299981
     28 H                     0.235181
     29 H                     0.187171
     30 H                     0.164889
     31 H                     0.138565
     32 H                     0.238077
     33 S                     0.146463
     34 O                     0.036064
     35 O                    -0.009290
     36 O                    -0.196472
     37 H                     0.301478
  ----------------------------------------
  Sum of atomic charges =    -0.000000

 -----------------------------------------------------------------
                    Cartesian Multipole Moments
 -----------------------------------------------------------------
    Charge (ESU x 10^10)
                 0.0000
    Dipole Moment (Debye)
         X       1.4605      Y       2.1034      Z      -1.0728
       Tot       2.7764
    Quadrupole Moments (Debye-Ang)
        XX    -113.4036     XY      15.5285     YY    -115.8780
        XZ      -2.6455     YZ      10.1093     ZZ    -116.8267
    Octopole Moments (Debye-Ang^2)
       XXX      -5.5498    XXY      -2.9660    XYY     -36.8347
       YYY     -20.2688    XXZ       3.4501    XYZ     -13.7435
       YYZ      -8.3623    XZZ      21.2740    YZZ     -18.9692
       ZZZ       1.5299
    Hexadecapole Moments (Debye-Ang^3)
      XXXX   -3357.4591   XXXY     215.6691   XXYY    -876.3563
      XYYY      97.9860   YYYY   -2174.6707   XXXZ      -5.5555
      XXYZ      91.9963   XYYZ      12.4058   YYYZ      21.8101
      XXZZ    -658.0690   XYZZ      37.1060   YYZZ    -476.5390
      XZZZ      21.3251   YZZZ      13.4485   ZZZZ    -660.0984
 -----------------------------------------------------------------
 DrvMan is completing analytic gradient of the MP2 energy
 MP2 relaxed dipole moment
            1
    1   0.5745986
    2   0.8275435
    3  -0.4220821
	Magnitude:	 1.092 au	 2.776 Debye
 MP2 energy read as -1240.034752
 Full Analytical Gradient of MP2 Energy (in au.)
             1             2             3             4             5
    1   -0.00193083    0.00013636   -0.00102732    0.00008303   -0.00018284
    2    0.00031022   -0.00004385   -0.00101623    0.00015755   -0.00027647
    3    0.00060821    0.00006199    0.00006279   -0.00016926    0.00026807
             6             7             8             9            10
    1   -0.00001496    0.00007337    0.00010136    0.00205986   -0.00017114
    2    0.00233935   -0.00025336   -0.00119247   -0.00040714    0.00003559
    3    0.00099471    0.00025235   -0.00109933   -0.00006044   -0.00010888
            11            12            13            14            15
    1    0.00009928   -0.00009978   -0.00023068   -0.00004436    0.00088137
    2   -0.00010922    0.00023831    0.00002099    0.00022997    0.00042869
    3   -0.00046485    0.00017121    0.00001651    0.00038130   -0.00006244
            16            17            18            19            20
    1   -0.00040373   -0.00002498    0.00074406   -0.00005323   -0.00001449
    2   -0.00040184   -0.00006720    0.00066655   -0.00001572   -0.00005956
    3   -0.00004055    0.00007331   -0.00010880    0.00000490    0.00008608
            21            22            23            24            25
    1    0.00058826   -0.00034363   -0.00030743   -0.00008389   -0.00141004
    2   -0.00033831    0.00008814   -0.00015355   -0.00023406    0.00364047
    3   -0.00012942    0.00017117   -0.00084088    0.00014178    0.00075948
            26            27            28            29            30
    1    0.00008784    0.00123679    0.00004655    0.00000914    0.00022327
    2   -0.00006584   -0.00324798   -0.00006999    0.00003365   -0.00024601
    3   -0.00010489   -0.00014431   -0.00005521   -0.00004833   -0.00010268
            31            32            33            34            35
    1    0.00003512   -0.00003651   -0.00143119    0.00085918    0.00019586
    2   -0.00000358   -0.00024175    0.00056269   -0.00108406    0.00059754
    3   -0.00002983   -0.00020681   -0.00175035   -0.00028368    0.00162882
            36            37
    1    0.00029838    0.00005195
    2    0.00039066   -0.00021219
    3    0.00041849   -0.00029022
 Gradient time:  CPU 0.28 s  wall 0.11 s
    ==================================================
         Total gradient calculations so far = 20
    ==================================================
 ----------------------------------------------------------------
             Standard Nuclear Orientation (Angstroms)
    I     Atom           X                Y                Z
 ----------------------------------------------------------------
    1      C      -0.0559900000     1.3210171000     0.2270087000
    2      H      -0.0325719000     0.8769143000     1.2312388000
    3      C       0.1449336000     0.1880905000    -0.7784936000
    4      H       0.0804932000     0.5859369000    -1.7972743000
    5      O      -0.9793053000    -0.7735883000    -0.7942823000
    6      C       1.4611771000    -0.5522019000    -0.5892336000
    7      H       1.4945754000    -1.0168416000     0.4034148000
    8      H       1.5278103000    -1.3574597000    -1.3307301000
    9      C       2.6546649000     0.3974536000    -0.7133605000
   10      H       2.6588676000     0.8329070000    -1.7257913000
   11      C       3.9752412000    -0.3583411000    -0.5605198000
   12      H       4.0390479000    -1.1456371000    -1.3173840000
   13      H       4.8136840000     0.3355089000    -0.7183681000
   14      O       4.0990991000    -1.0247201000     0.6921102000
   15      C       2.4990122000     1.5398522000     0.2911896000
   16      H       3.3296002000     2.2504973000     0.1885490000
   17      H       2.5267325000     1.1400136000     1.3149021000
   18      C       1.1643427000     2.2545328000     0.0780316000
   19      H       1.0631730000     3.0895091000     0.7794250000
   20      H       1.1464404000     2.6887900000    -0.9328465000
   21      C      -1.3437555000     2.1747450000     0.1012980000
   22      C      -1.6389635000     2.8231238000     1.4623151000
   23      C      -2.6318161000     1.4892804000    -0.3688079000
   24      H      -2.8637566000     0.6184040000     0.2560204000
   25      O      -2.6332183000     1.1481721000    -1.7521458000
   26      H      -3.4473146000     2.2082724000    -0.2370312000
   27      H      -2.2831828000     0.2538218000    -1.8003627000
   28      H      -1.1445945000     2.9644313000    -0.6381453000
   29      H      -1.9769394000     2.0591286000     2.1728144000
   30      H      -2.4251639000     3.5798903000     1.3741902000
   31      H      -0.7543044000     3.3062358000     1.8862259000
   32      H       4.2150290000    -0.3508662000     1.3676620000
   33      S      -1.1308009000    -1.8834032000     0.3680005000
   34      O      -0.3950320000    -3.0663398000    -0.0015106000
   35      O      -1.0055332000    -1.2710594000     1.6628894000
   36      O      -2.7041005000    -2.1559221000     0.1491565000
   37      H      -2.8116570000    -2.7814786000    -0.5827245000
 ----------------------------------------------------------------
 Nuclear Repulsion Energy =  1625.8952968005 hartrees
 There are       72 alpha and       72 beta electrons
 ------------------------------------------------------------------------------
         Vec  Conv   RNorm       Lowest eigenvalues (eV/Hartrees)
 ------------------------------------------------------------------------------
     9    10     0  8.93e-02    -4.98167 (-0.18307) 
 ----------------------------------------------------------------
             Standard Nuclear Orientation (Angstroms)
    I     Atom           X                Y                Z
 ----------------------------------------------------------------
    1      C      -0.0572052886     1.3210535016     0.2274058092
    2      H      -0.0322778547     0.8773886221     1.2308745829
    3      C       0.1453198155     0.1871766256    -0.7794442103
    4      H       0.0805395102     0.5857612314    -1.7975886905
    5      O      -0.9789599662    -0.7732738111    -0.7939032605
    6      C       1.4628398632    -0.5521795777    -0.5880538202
    7      H       1.4940441790    -1.0166415242     0.4026384014
    8      H       1.5277040650    -1.3577283696    -1.3306795585
    9      C       2.6537357636     0.3971000554    -0.7138280976
   10      H       2.6587683031     0.8328378436    -1.7258118540
   11      C       3.9736536754    -0.3576103366    -0.5604989326
   12      H       4.0390769956    -1.1456680870    -1.3173593358
   13      H       4.8131297311     0.3351880337    -0.7183171816
   14      O       4.0991992177    -1.0246523573     0.6922281418
   15      C       2.4987296969     1.5399730028     0.2914505236
   16      H       3.3279999061     2.2495806657     0.1883424368
   17      H       2.5263768927     1.1396690897     1.3148835956
   18      C       1.1651322071     2.2551847177     0.0775920373
   19      H       1.0627960820     3.0886102533     0.7793308282
   20      H       1.1459597676     2.6882544367    -0.9322801228
   21      C      -1.3428499941     2.1737261306     0.1005605736
   22      C      -1.6388050099     2.8229136392     1.4620614200
   23      C      -2.6319019007     1.4896657119    -0.3691792763
   24      H      -2.8635706330     0.6186626056     0.2561868063
   25      O      -2.6335851095     1.1492086278    -1.7518675669
   26      H      -3.4472588870     2.2082903532    -0.2370287982
   27      H      -2.2830204400     0.2532330746    -1.8002210335
   28      H      -1.1446473827     2.9643668408    -0.6378671408
   29      H      -1.9767608964     2.0594082103     2.1724038938
   30      H      -2.4248583300     3.5797392354     1.3743848659
   31      H      -0.7542942802     3.3063641987     1.8863460756
   32      H       4.2149656204    -0.3510267390     1.3674967450
   33      S      -1.1310637896    -1.8830480502     0.3673287020
   34      O      -0.3949929881    -3.0665766879    -0.0017636713
   35      O      -1.0055734834    -1.2706819032     1.6633059881
   36      O      -2.7036532431    -2.1559308475     0.1493301606
   37      H      -2.8119067145    -2.7816959455    -0.5830239583
 ----------------------------------------------------------------
 Nuclear Repulsion Energy =  1625.9563607665 hartrees
 There are       72 alpha and       72 beta electrons
 Applying Cartesian multipole field
    Component          Value
    ---------          -----
     (2,0,0)        1.00000E-11
     (0,2,0)        2.00000E-11
     (0,0,2)       -3.00000E-11
 Nucleus-field energy     =     0.0000000431 hartrees
 Requested basis set is 6-311++G(d,p)
 There are 209 shells and 522 basis functions
 A cutoff of  1.0D-14 yielded  18562 shell pairs
 There are    115644 function pairs (    122877 Cartesian)
 Smallest overlap matrix eigenvalue = 1.14E-06
 Guess from superposition of atomic densities
 Warning:  Energy on first SCF cycle will be non-variational
 SAD guess density has 144.000000 electrons

 -----------------------------------------------------------------------
  General SCF calculation program by
  Eric Jon Sundstrom, Paul Horn, Yuezhi Mao, Dmitri Zuev, Alec White,
  David Stuck, Shaama M.S., Shane Yost, Joonho Lee, David Small,
  Daniel Levine, Susi Lehtola, Hugh Burton, Evgeny Epifanovsky
 -----------------------------------------------------------------------
 Hartree-Fock
 using 6 threads for integral computing
 -------------------------------------------------------
 OpenMP Integral computing Module                
 Release: version 2.0, May 2017, Q-Chem Inc. Pleasanton 
 -------------------------------------------------------
 A restricted SCF calculation will be
 performed using DIIS
 SCF converges when DIIS error is below 1.0e-08
 ---------------------------------------
  Cycle       Energy         DIIS error
 ---------------------------------------
    1   -1243.4798549739      2.99e-02  
    2   -1236.7808672181      3.44e-03  
    3   -1237.0436955610      2.17e-03  
    4   -1237.1538938314      3.95e-04  
    5   -1237.1591264112      1.34e-04  
    6   -1237.1596529663      3.43e-05  
    7   -1237.1596952367      8.29e-06  
    8   -1237.1596997210      2.76e-06  
    9   -1237.1597002173      9.21e-07  
   10   -1237.1597002789      3.45e-07  
   11   -1237.1597002852      1.05e-07  
   12   -1237.1597002860      3.88e-08  
   13   -1237.1597002862      1.41e-08  
   14   -1237.1597002863      4.67e-09  Convergence criterion met
 ---------------------------------------
 SCF time:   CPU 939.81s  wall 165.00s 
 SCF   energy in the final basis set =    -1237.1597002863
 Total energy in the final basis set =    -1237.1597002863

 Components of the MP2 correlation energy:
        aaaa  correlation energy =        -0.3723448426 au
        abab  correlation energy =        -2.1303661406 au
        bbbb  correlation energy =        -0.3723448426 au
        non-Brillouin singles    =        -0.0000000000 au

 Total  MP2   correlation energy =                    -2.87505583 au
        MP2         total energy =                 -1240.03475611 au
  Entering Z-vector solver.
   1         0           1      0.000165    0.000165
   2         0           1      0.000056    0.000056
   3         0           1      0.000018    0.000018
   4         0           1      0.000006    0.000006
   5         0           1      0.000002    0.000002
   6         1           0      0.000000    0.000000    Roots Converged

 --------------------------------------------------------------

                    Orbital Energies (a.u.)
 --------------------------------------------------------------

 Alpha MOs
 -- Occupied --
-92.2873 -20.6576 -20.6418 -20.5913 -20.5912 -20.5649 -20.5452 -11.3246
-11.2869 -11.2696 -11.2469 -11.2438 -11.2404 -11.2396 -11.2390 -11.2338
-11.2202  -9.2545  -6.9403  -6.9399  -6.9397  -1.5672  -1.4320  -1.4159
 -1.3954  -1.3697  -1.3514  -1.1563  -1.0906  -1.0394  -1.0221  -0.9368
 -0.9305  -0.9141  -0.8607  -0.8425  -0.8089  -0.7869  -0.7759  -0.7351
 -0.7319  -0.7087  -0.6965  -0.6731  -0.6668  -0.6560  -0.6479  -0.6330
 -0.6236  -0.6047  -0.6034  -0.5996  -0.5871  -0.5774  -0.5721  -0.5592
 -0.5544  -0.5429  -0.5352  -0.5255  -0.5215  -0.5124  -0.5092  -0.4991
 -0.4948  -0.4857  -0.4828  -0.4711  -0.4612  -0.4593  -0.4312  -0.4210
 -- Virtual --
  0.0342   0.0402   0.0438   0.0482   0.0565   0.0613   0.0670   0.0721
  0.0769   0.0810   0.0867   0.0898   0.0971   0.1042   0.1076   0.1091
  0.1137   0.1187   0.1224   0.1323   0.1379   0.1467   0.1546   0.1585
  0.1628   0.1675   0.1708   0.1711   0.1745   0.1817   0.1843   0.1868
  0.1906   0.1942   0.1972   0.2004   0.2051   0.2077   0.2113   0.2127
  0.2158   0.2176   0.2217   0.2234   0.2276   0.2309   0.2356   0.2401
  0.2432   0.2473   0.2514   0.2560   0.2593   0.2605   0.2641   0.2697
  0.2734   0.2770   0.2828   0.2901   0.2994   0.3009   0.3069   0.3094
  0.3129   0.3191   0.3298   0.3300   0.3333   0.3421   0.3463   0.3533
  0.3567   0.3608   0.3636   0.3664   0.3713   0.3757   0.3771   0.3822
  0.3865   0.3900   0.3966   0.3989   0.4029   0.4048   0.4100   0.4149
  0.4181   0.4231   0.4259   0.4327   0.4401   0.4406   0.4447   0.4482
  0.4567   0.4570   0.4622   0.4630   0.4692   0.4729   0.4742   0.4783
  0.4829   0.4866   0.4904   0.4954   0.4975   0.5000   0.5088   0.5123
  0.5183   0.5232   0.5347   0.5436   0.5474   0.5580   0.5687   0.5754
  0.5812   0.5930   0.6023   0.6074   0.6143   0.6257   0.6277   0.6319
  0.6510   0.6581   0.6744   0.6761   0.6994   0.7097   0.7166   0.7257
  0.7408   0.7451   0.7600   0.7692   0.7765   0.7787   0.8097   0.8186
  0.8267   0.8326   0.8462   0.8560   0.8707   0.8851   0.8954   0.9030
  0.9084   0.9130   0.9149   0.9184   0.9278   0.9371   0.9432   0.9467
  0.9522   0.9620   0.9642   0.9735   0.9782   0.9785   0.9833   0.9885
  0.9910   0.9999   1.0049   1.0104   1.0169   1.0279   1.0356   1.0533
  1.0700   1.0912   1.0990   1.1349   1.1526   1.1570   1.1731   1.1902
  1.1988   1.2169   1.2275   1.2388   1.2574   1.2710   1.2867   1.2914
  1.3130   1.3216   1.3288   1.3398   1.3538   1.3714   1.3799   1.3874
  1.4061   1.4097   1.4161   1.4379   1.4446   1.4517   1.4587   1.4688
  1.4859   1.5025   1.5072   1.5199   1.5271   1.5431   1.5477   1.5650
  1.5711   1.5833   1.5911   1.6118   1.6281   1.6508   1.6640   1.6665
  1.6943   1.7115   1.7250   1.7482   1.7520   1.7605   1.7712   1.7936
  1.7970   1.8089   1.8148   1.8267   1.8287   1.8486   1.8518   1.8552
  1.8577   1.8672   1.8799   1.8838   1.8957   1.9048   1.9119   1.9145
  1.9307   1.9348   1.9382   1.9469   1.9591   1.9645   1.9724   1.9775
  1.9883   1.9936   1.9995   2.0332   2.0371   2.0433   2.0604   2.0643
  2.0758   2.0900   2.1175   2.1215   2.1253   2.1281   2.1509   2.1589
  2.1642   2.1683   2.1878   2.1955   2.2131   2.2245   2.2396   2.2438
  2.2586   2.2814   2.3057   2.3215   2.3272   2.3484   2.3591   2.3752
  2.3867   2.3952   2.4136   2.4280   2.4353   2.4634   2.4907   2.4963
  2.5110   2.5373   2.5466   2.5531   2.5760   2.5823   2.6072   2.6404
  2.6467   2.6720   2.6872   2.6966   2.7218   2.7398   2.7605   2.7712
  2.8027   2.8294   2.8375   2.8577   2.8635   2.8781   2.8825   2.8890
  2.9217   2.9303   2.9397   2.9657   2.9793   2.9825   2.9957   3.0051
  3.0181   3.0362   3.0481   3.0573   3.0775   3.0795   3.0995   3.1102
  3.1184   3.1339   3.1429   3.1538   3.1584   3.1744   3.1751   3.1845
  3.1929   3.2065   3.2209   3.2362   3.2506   3.2667   3.2770   3.2980
  3.3208   3.3248   3.3390   3.3653   3.3701   3.3767   3.3883   3.4038
[truncated: 884,890 more chars]
