# Supplementary material for: An in silico investigation of menthol metabolism
Source: PLoS One. 2019 Sep 27;14(9):e0216577. doi: 10.1371/journal.pone.0216577 (PMC6764827; doi:10.1371/journal.pone.0216577)
Supplement: S2 File — (ZIP) [file pone.0216577.s002.zip › Windows_10_case-sensitivity.txt]

The instructions below are used to enable case-sensitive file system in Windows 10. 

Run Windows PowerShell as administrator from the start menu.

- To check: "fsutil.exe file queryCaseSensitiveInfo C:\folder"
- To enable: "fsutil.exe file setCaseSensitiveInfo C:\folder enable"
- To disable: "fsutil.exe file setCaseSensitiveInfo C:\folder disable"

* The setting can only be applied to a folder at a time.
* If fail, try "Enable-WindowsOptionalFeature -Online -FeatureName Microsoft-Windows-Subsystem-Linux"
