# Supplementary material for: An in silico investigation of menthol metabolism
Source: PLoS One. 2019 Sep 27;14(9):e0216577. doi: 10.1371/journal.pone.0216577 (PMC6764827; doi:10.1371/journal.pone.0216577)
Supplement: S3 File — (ZIP) [file pone.0216577.s003.zip]

Archive with 6 entries (6 files):
- list-relative_stab.txt
- README.txt
- script.txt
- template-B3LYP.txt
- calculations.nb
- list-reactions.txt
