# Supplementary material for: An in silico investigation of menthol metabolism
Source: PLoS One. 2019 Sep 27;14(9):e0216577. doi: 10.1371/journal.pone.0216577 (PMC6764827; doi:10.1371/journal.pone.0216577)
Supplement: S3 File — (ZIP) [file pone.0216577.s003.zip › README.txt]

DOI: 10.1371/journal.pone.0216577

- script.txt contains unix commands to generate input files, to run them and to extract information from them.
- template-B3LYP.txt contains Q-Chem instructions to optimize, calculate vibrational energy and solvation energy of a structure.
- calculations.nb is a Mathematica's notebook file that read Q-Chem output from "qchem output" folder and generate reaction energy output in "tables and figures" folder.
- list-reactions.txt contains all stepwise reactions for calculations.nb to read.
- list-reactions.txt contains all reactions starting from the parent compound for calculations.nb to read.
