# Supplementary material for: An in silico investigation of menthol metabolism
Source: PLoS One. 2019 Sep 27;14(9):e0216577. doi: 10.1371/journal.pone.0216577 (PMC6764827; doi:10.1371/journal.pone.0216577)
Supplement: S3 File — (ZIP) [file pone.0216577.s003.zip › template-B3LYP.txt]

$rem
   job_type 	optimization
   basis 	6-311++g**
   method 	b3lyp
   scf_guess sad
$end

@@@

$molecule
read
$end

$rem
   job_type 	frequency
   basis 	6-311++g**
   mem_total	32000
   method 	b3lyp
$end

@@@

$molecule
read
$end

$rem
   scf_guess 	sad
   job_type 	sp
   basis 	6-311++g**
   method 	b3lyp
   thresh    	12
   solvent_method smd
$end

$pcm
solver inversion
$end
